# Supplementary material for: Photochemical permutation of meta-substituted phenols
Source: Nat Commun. 2025 Aug 13;16:7502. doi: 10.1038/s41467-025-62549-5 (PMC12350626; doi:10.1038/s41467-025-62549-5)
Supplement: Supplementary file 3 — Source Data [file 41467_2025_62549_MOESM3_ESM.zip › Source data/NAMD_trajectories/trajectory073.xyz]

          17

 c      1.09000907    -0.41568392    -0.02349140
 c     -0.05073409    -0.98912837    -0.06417173
 c     -1.16538594    -0.17686961     0.06414967
 c     -1.13819128     1.21781659    -0.05228539
 c      0.20653216     1.80723208     0.01396183
 c      1.27416090     1.01867977     0.02613130
 h     -0.18102541    -2.01001203    -0.34119933
 h     -1.65632744     1.64403688    -0.94515857
 h      0.29372469     2.87022113     0.06074058
 h      2.27055549     1.56886383     0.21824856
 o      2.13828891    -1.25339632    -0.01077742
 h      3.05748518    -0.87316513     0.27523199
 c     -2.50131767    -0.93363539     0.04608604
 h     -2.44062088    -2.06803220     0.22314661
 h     -3.05255344    -0.34171224     0.93385748
 h     -3.04491353    -0.72090444    -0.97725283
 h     -1.95956073     1.61291049     0.59976067
          17

 c      1.09111312    -0.41908492    -0.02905355
 c     -0.04705870    -0.98492155    -0.06297247
 c     -1.16955826    -0.18295771     0.06035534
 c     -1.13447196     1.22511751    -0.04849830
 c      0.20835955     1.81265577     0.01248353
 c      1.27667666     1.02270308     0.02439367
 h     -0.20164102    -2.03740024    -0.32876770
 h     -1.66785494     1.64622113    -0.92418932
 h      0.30237871     2.86957088     0.05441831
 h      2.25447482     1.57203811     0.21002089
 o      2.13735802    -1.25462525    -0.00709701
 h      3.00963363    -0.89105948     0.28139886
 c     -2.49924193    -0.93732780     0.04318904
 h     -2.44792027    -2.06671010     0.21371723
 h     -3.07161347    -0.36681593     0.94007173
 h     -3.03766544    -0.74201396    -0.95659324
 h     -1.96629522     1.62525540     0.62379748
          17

 c      1.09914825    -0.42028503    -0.03415046
 c     -0.04777392    -0.98288445    -0.06241818
 c     -1.17601571    -0.19167147     0.05582241
 c     -1.13236779     1.23443514    -0.04456967
 c      0.20784939     1.81851508     0.01132433
 c      1.28155684     1.02565263     0.02328091
 h     -0.21884060    -2.06400422    -0.31225364
 h     -1.68010914     1.64595267    -0.91245722
 h      0.31224209     2.87952435     0.04933739
 h      2.23177018     1.56365387     0.19629222
 o      2.13721261    -1.25596940    -0.00332528
 h      2.95315364    -0.90864181     0.28406330
 c     -2.49729560    -0.93976561     0.04132061
 h     -2.45400675    -2.05172675     0.20363999
 h     -3.08759563    -0.40468289     0.92897998
 h     -3.02779005    -0.76294356    -0.92487477
 h     -1.96363670     1.64020141     0.65194796
          17

 c      1.11349640    -0.41929498    -0.03880969
 c     -0.05279237    -0.98352052    -0.06257726
 c     -1.18446984    -0.20235476     0.05060827
 c     -1.13217363     1.24535682    -0.04025239
 c      0.20524702     1.82477730     0.01045496
 c      1.28805621     1.02725258     0.02263881
 h     -0.23064200    -2.08260155    -0.29042908
 h     -1.69303666     1.64399415    -0.90978951
 h      0.32287775     2.89831511     0.04529727
 h      2.20978202     1.54749630     0.17861677
 o      2.13649193    -1.25805468     0.00005295
 h      2.91217688    -0.91652744     0.29111072
 c     -2.49537884    -0.94101647     0.04085421
 h     -2.45768486    -2.02792765     0.19380066
 h     -3.10020630    -0.45286706     0.90221090
 h     -3.01923739    -0.78151849    -0.88985429
 h     -1.94942793     1.65622889     0.68176132
          17

 c      1.13287614    -0.41628408    -0.04308653
 c     -0.06144378    -0.98678010    -0.06341813
 c     -1.19456642    -0.21428912     0.04478624
 c     -1.13412339     1.25743767    -0.03546463
 c      0.20102597     1.83154570     0.00985373
 c      1.29509401     1.02720130     0.02225996
 h     -0.23598447    -2.08975361    -0.26328692
 h     -1.70600664     1.64064811    -0.91453600
 h      0.33347452     2.92116956     0.04206269
 h      2.19839117     1.52926698     0.15897280
 o      2.13409729    -1.26147920     0.00258298
 h      2.90793519    -0.90653557     0.31026027
 c     -2.49323437    -0.94112069     0.04209022
 h     -2.45770590    -2.00300356     0.18528448
 h     -3.11093123    -0.50726192     0.86434201
 h     -3.01693686    -0.79544402    -0.86148602
 h     -1.92303755     1.67228080     0.71121084
          17

 c      1.15559959    -0.41143126    -0.04705172
 c     -0.07270568    -0.99218138    -0.06484110
 c     -1.20591238    -0.22674000     0.03845954
 c     -1.13835583     1.27023986    -0.03027829
 c      0.19581410     1.83891721     0.00949803
 c      1.30160019     1.02530380     0.02194759
 h     -0.23479372    -2.08582086    -0.23176748
 h     -1.71799023     1.63591467    -0.92398952
 h      0.34302847     2.94246228     0.03943816
 h      2.20640793     1.51452717     0.13902987
 o      2.13065390    -1.26619265     0.00442143
 h      2.93547195    -0.88191873     0.33976790
 c     -2.49052798    -0.94016382     0.04494191
 h     -2.45292997    -1.98585239     0.17899956
 h     -3.12366096    -0.56210396     0.82333564
 h     -3.02487422    -0.80307267    -0.84832653
 h     -1.88542053     1.68776502     0.73892945
          17

 c      1.17988288    -0.40486024    -0.05078129
 c     -0.08544731    -0.99894188    -0.06670755
 c     -1.21809900    -0.23898138     0.03176645
 c     -1.14486205     1.28334257    -0.02489418
 c      0.19029378     1.84686195     0.00935461
 c      1.30705121     1.02170996     0.02159004
 h     -0.22787186    -2.07479669    -0.19740900
 h     -1.72793019     1.62976655    -0.93498883
 h      0.35059119     2.95762265     0.03730319
 h      2.23592874     1.50550861     0.11937314
 o      2.12795839    -1.27164565     0.00622060
 h      2.97160945    -0.85462651     0.37012966
 c     -2.48705292    -0.93842254     0.04866599
 h     -2.44257691    -1.98317262     0.17515085
 h     -3.14453582    -0.61086633     0.78952565
 h     -3.04341340    -0.80415743    -0.85284940
 h     -1.83914567     1.70257576     0.76449783
          17

 c      1.20409312    -0.39668205    -0.05435174
 c     -0.09859901    -1.00608934    -0.06886818
 c     -1.23071241    -0.25031165     0.02487316
 c     -1.15344578     1.29633425    -0.01961473
 c      0.18510837     1.85516753     0.00937100
 c      1.31170483     1.01699083     0.02116372
 h     -0.21663653    -2.06375150    -0.16192681
 h     -1.73510436     1.62240653    -0.94448993
 h      0.35548788     2.96417249     0.03561303
 h      2.28018380     1.50003945     0.09962628
 o      2.12747434    -1.27738162     0.00855361
 h      2.99772928    -0.83492326     0.39308702
 c     -2.48299781    -0.93645611     0.05215680
 h     -2.42652969    -1.99593974     0.17295670
 h     -3.17908490    -0.64863711     0.77134196
 h     -3.06862636    -0.79982548    -0.87038550
 h     -1.78825151     1.71710994     0.78868987
          17

 c      1.22688770    -0.38707729    -0.05783789
 c     -0.11125627    -1.01263335    -0.07119745
 c     -1.24332653    -0.26007838     0.01795556
 c     -1.16373232     1.30881071    -0.01479642
 c      0.18079257     1.86343172     0.00947140
 c      1.31626610     1.01193105     0.02066895
 h     -0.20264814    -2.06086931    -0.12669233
 h     -1.73936564     1.61443631    -0.95001741
 h      0.35746953     2.96208589     0.03438016
 h      2.32780828     1.49394644     0.07934309
 o      2.12995041    -1.28316394     0.01173842
 h      3.00508626    -0.82846033     0.40433248
 c     -2.47916595    -0.93499908     0.05469028
 h     -2.40553191    -2.01899762     0.17097234
 h     -3.22717700    -0.67436106     0.76989256
 h     -3.09456903    -0.79181496    -0.89280919
 h     -1.73770321     1.73215945     0.81338212
          17

 c      1.24726441    -0.37636682    -0.06130870
 c     -0.12273738    -1.01786674    -0.07362050
 c     -1.25549954    -0.26771656     0.01118007
 c     -1.17523897     1.32040230    -0.01074738
 c      0.17772712     1.87108465     0.00955942
 c      1.32142713     1.00728688     0.02008666
 h     -0.18707181    -2.07158019    -0.09234595
 h     -1.74125742     1.60691994    -0.95002413
 h      0.35679126     2.95376178     0.03365278
 h      2.36837604     1.48383580     0.05856603
 o      2.13555544    -1.28888244     0.01587922
 h      2.99232208    -0.83720111     0.40278257
 c     -2.47685946    -0.93478115     0.05621312
 h     -2.38112695    -2.04416656     0.16775974
 h     -3.28168416    -0.69020732     0.77896353
 h     -3.11592458    -0.78178725    -0.91257041
 h     -1.69230936     1.74849373     0.84073754
          17

 c      1.26455166    -0.36504805    -0.06482080
 c     -0.13258037    -1.02163646    -0.07609882
 c     -1.26680439    -0.27279140     0.00469490
 c     -1.18747200     1.33082750    -0.00757590
 c      0.17611907     1.87744387     0.00952768
 c      1.32764664     1.00367970     0.01937699
 h     -0.17052510    -2.09501258    -0.05897072
 h     -1.74203548     1.60134298    -0.94418013
 h      0.35418440     2.94357945     0.03349862
 h      2.39498495     1.46817638     0.03779900
 o      2.14395674    -1.29451007     0.02088680
 h      2.96420000    -0.85992245     0.39019218
 c     -2.47739009    -0.93640639     0.05700645
 h     -2.35537026    -2.06383373     0.16235261
 h     -3.33285104    -0.69917186     0.79030121
 h     -3.12918646    -0.77108797    -0.92443159
 h     -1.65549262     1.76618653     0.87172655
          17

 c      1.27836913    -0.35378549    -0.06841029
 c     -0.14048416    -1.02429096    -0.07858224
 c     -1.27689217    -0.27503430    -0.00136951
 c     -1.19998212     1.33993078    -0.00508054
 c      0.17601670     1.88182664     0.00927165
 c      1.33511091     1.00157523     0.01849060
 h     -0.15344737    -2.12438463    -0.02671252
 h     -1.74358895     1.59947847    -0.93351403
 h      0.35065800     2.93672155     0.03398358
 h      2.40459175     1.44726414     0.01778538
 o      2.15425361    -1.30016125     0.02643614
 h      2.93283271    -0.89146370     0.37176724
 c     -2.48166220    -0.94025583     0.05734852
 h     -2.33048595    -2.07295382     0.15435815
 h     -3.37264726    -0.70368671     0.79764641
 h     -3.13273496    -0.76077807    -0.92565196
 h     -1.62871687     1.78415717     0.90497390
          17

 c      1.28859003    -0.34334736    -0.07208218
 c     -0.14625201    -1.02634519    -0.08098263
 c     -1.28555745    -0.27436286    -0.00689716
 c     -1.21235856     1.34766557    -0.00278756
 c      0.17735803     1.88372808     0.00870426
 c      1.34372628     1.00126661     0.01737716
 h     -0.13647502    -2.15087279     0.00384947
 h     -1.74818772     1.60315995    -0.92021479
 h      0.34712160     2.93717111     0.03513205
 h      2.39786922     1.42298541    -0.00068504
 o      2.16493221    -1.30616446     0.03194234
 h      2.91859692    -0.92209278     0.35646967
 c     -2.49002673    -0.94641146     0.05742646
 h     -2.30857084    -2.06965983     0.14386260
 h     -3.39617329    -0.70544175     0.79763962
 h     -3.12661841    -0.75169432    -0.91582034
 h     -1.61190085     1.80038489     0.93700692
          17

 c      1.29531470    -0.33450199    -0.07579973
 c     -0.14977029    -1.02817829    -0.08318856
 c     -1.29277262    -0.27087750    -0.01178358
 c     -1.22421716     1.35404222    -0.00013031
 c      0.18003268     1.88299541     0.00776714
 c      1.35307953     1.00283954     0.01599173
 h     -0.12046823    -2.16719095     0.03182552
 h     -1.75796864     1.61395230    -0.90689416
 h      0.34401104     2.94570624     0.03687642
 h      2.37936248     1.39869869    -0.01693813
 o      2.17444777    -1.31282211     0.03682503
 h      2.94109193    -0.94208336     0.35275182
 c     -2.50229077    -0.95462423     0.05737847
 h     -2.29133118    -2.05532684     0.13130128
 h     -3.40149229    -0.70555929     0.78942926
 h     -3.11244561    -0.74441768    -0.89688037
 h     -1.60424502     1.81261212     0.96366249
          17

 c      1.29883510    -0.32790616    -0.07948466
 c     -0.15101090    -1.02990270    -0.08509429
 c     -1.29867239    -0.26483632    -0.01593546
 c     -1.23522977     1.35909135     0.00333081
 c      0.18392018     1.87986952     0.00643580
 c      1.36240185     1.00614052     0.01430289
 h     -0.10633919    -2.16917910     0.05632888
 h     -1.77420425     1.63274371    -0.89539578
 h      0.34121145     2.95939842     0.03902855
 h      2.35763108     1.37907591    -0.03058441
 o      2.18255182    -1.31982547     0.04106338
 h      2.99847044    -0.95175401     0.35979686
 c     -2.51777506    -0.96433812     0.05735029
 h     -2.27980285    -2.03447634     0.11734472
 h     -3.38938749    -0.70467092     0.77434420
 h     -3.09340693    -0.73912063    -0.87336235
 h     -1.60482485     1.81900099     0.98153383
          17

 c      1.29957181    -0.32402741    -0.08303501
 c     -0.15003872    -1.03134103    -0.08662208
 c     -1.30349055    -0.25662038    -0.01927524
 c     -1.24517228     1.36285817     0.00774984
 c      0.18888403     1.87485490     0.00471886
 c      1.37067649     1.01080189     0.01229972
 h     -0.09487855    -2.15611503     0.07674867
 h     -1.79666689     1.65937909    -0.88575514
 h      0.33833181     2.97306776     0.04130135
 h      2.34390049     1.36935222    -0.04163019
 o      2.19026837    -1.32638173     0.04512084
 h      3.06845229    -0.95981465     0.36893056
 c     -2.53538839    -0.97478960     0.05749691
 h     -2.27411193    -2.01425019     0.10278311
 h     -3.36356264    -0.70277718     0.75599899
 h     -3.07411935    -0.73537262    -0.85234268
 h     -1.61282312     1.81849733     0.98882981
          17

 c      1.29801017    -0.32311684    -0.08634774
 c     -0.14701482    -1.03203142    -0.08773711
 c     -1.30747841    -0.24669971    -0.02175125
 c     -1.25393958     1.36540452     0.01295710
 c      0.19474257     1.86852482     0.00265389
 c      1.37704305     1.01638399     0.00998101
 h     -0.08663070    -2.13070890     0.09296726
 h     -1.82352503     1.69253608    -0.87610288
 h      0.33506347     2.98147940     0.04336527
 h      2.34738494     1.37342481    -0.05032143
 o      2.19860920    -1.33184371     0.04939932
 h      3.12927370    -0.97336171     0.37251516
 c     -2.55374144    -0.98520240     0.05786575
 h     -2.27353922    -2.00275424     0.08838246
 h     -3.33101358    -0.69892284     0.74058831
 h     -3.05972266    -0.73218683    -0.84210481
 h     -1.62757194     1.81096926     0.98572093
          17

 c      1.29466032    -0.32521849    -0.08933238
 c     -0.14218749    -1.03124731    -0.08845858
 c     -1.31084321    -0.23560270    -0.02335096
 c     -1.26150775     1.36679668     0.01853308
 c      0.20124622     1.86137693     0.00030230
 c      1.38132909     1.02257584     0.00732324
 h     -0.08181974    -2.09898572     0.10553385
 h     -1.85187691     1.72995006    -0.86361222
 h      0.33138477     2.98096061     0.04490345
 h      2.36914754     1.39159580    -0.05669884
 o      2.20805900    -1.33588418     0.05406706
 h      3.16813832    -0.99505422     0.36679221
 c     -2.57137106    -0.99502733     0.05817687
 h     -2.27718158    -2.00599205     0.07475707
 h     -3.30133747    -0.69105892     0.73636104
 h     -3.05398364    -0.72868588    -0.84873776
 h     -1.64856876     1.79722416     0.97438679
          17

 c      1.29003711    -0.33019701    -0.09191372
 c     -0.13586383    -1.02808653    -0.08885930
 c     -1.31372650    -0.22388551    -0.02411249
 c     -1.26787247     1.36708413     0.02393571
 c      0.20807395     1.85376184    -0.00225581
 c      1.38413737     1.02924696     0.00426713
 h     -0.08036304    -2.06945355     0.11568204
 h     -1.87856797     1.76889152    -0.84577937
 h      0.32759220     2.97016894     0.04564954
 h      2.40120726     1.42030463    -0.06038452
 o      2.21864706    -1.33841615     0.05911678
 h      3.18011069    -1.02435103     0.35097307
 c     -2.58713825    -1.00404291     0.05777354
 h     -2.28490774    -2.02489627     0.06237440
 h     -3.28315696    -0.67701390     0.75056379
 h     -3.05759254    -0.72511016    -0.87238143
 h     -1.67548422     1.77889408     0.95877098
          17

 c      1.28464533    -0.33777329    -0.09402885
 c     -0.12836291    -1.02171744    -0.08903117
 c     -1.31621593    -0.21209717    -0.02412790
 c     -1.27300943     1.36629421     0.02864125
 c      0.21484865     1.84585564    -0.00492785
 c      1.38638570     1.03630966     0.00074543
 h     -0.08203340    -2.05050870     0.12492218
 h     -1.90087734     1.80668227    -0.82131971
 h      0.32423470     2.95031352     0.04541359
 h      2.43208773     1.45422288    -0.06088755
 o      2.23001790    -1.33953056     0.06441522
 h      3.16692282    -1.05845615     0.32642707
 c     -2.60063711    -1.01218052     0.05602013
 h     -2.29764699    -2.05498769     0.05167426
 h     -3.27879656    -0.65684603     0.78426114
 h     -3.06841420    -0.72303049    -0.90687294
 h     -1.70804800     1.75808029     0.94381240
          17

 c      1.27896847    -0.34756453    -0.09562436
 c     -0.11997055    -1.01175958    -0.08901029
 c     -1.31837274    -0.20074237    -0.02353517
 c     -1.27688503     1.36445810     0.03229610
 c      0.22116373     1.83765806    -0.00761684
 c      1.38885380     1.04358292    -0.00328536
 h     -0.08668625    -2.04626824     0.13413748
 h     -1.91691781     1.84110383    -0.79049022
 h      0.32200635     2.92503811     0.04410088
 h      2.45223128     1.48839574    -0.05796757
 o      2.24134117    -1.33948927     0.06970377
 h      3.13832047    -1.09235021     0.29665073
 c     -2.61217624    -1.01929813     0.05273440
 h     -2.31669624    -2.08884786     0.04311958
 h     -3.28327399    -0.63407731     0.83048641
 h     -3.08327785    -0.72446788    -0.94317358
 h     -1.74564484     1.73670536     0.93399851
          17

 c      1.27346336    -0.35911918    -0.09665728
 c     -0.11093019    -0.99852305    -0.08871718
 c     -1.32025340    -0.19025015    -0.02250315
 c     -1.27950625     1.36164783     0.03484988
 c      0.22661625     1.82903020    -0.01022948
 c      1.39201029     1.05075922    -0.00783389
 h     -0.09427143    -2.05396866     0.14285646
 h     -1.92580798     1.87066477    -0.75499129
 h      0.32160637     2.89979951     0.04170894
 h      2.45601796     1.51919022    -0.05174285
 o      2.25116077    -1.33872871     0.07459902
 h      3.11444156    -1.11869660     0.26725736
 c     -2.62232027    -1.02517570     0.04813160
 h     -2.34282866    -2.11908151     0.03713091
 h     -3.28901601    -0.61388704     0.87848695
 h     -3.09945548    -0.73093750    -0.97300778
 h     -1.78668052     1.71583031     0.93172992
          17

 c      1.26855732    -0.37193034    -0.09710057
 c     -0.10147819    -0.98285810    -0.08798007
 c     -1.32191337    -0.18095737    -0.02121596
 c     -1.28095676     1.35798061     0.03658820
 c      0.23084403     1.81980205    -0.01268024
 c      1.39599811     1.05742940    -0.01287586
 h     -0.10457353    -2.06578680     0.14951569
 h     -1.92770803     1.89474029    -0.71763658
 h      0.32356025     2.88038867     0.03827678
 h      2.44182420     1.54448818    -0.04263670
 o      2.25777326    -1.33773247     0.07874033
 h      3.11996136    -1.13000795     0.24366961
 c     -2.63151928    -1.02961330     0.04254995
 h     -2.37584340    -2.14014272     0.03401047
 h     -3.29013967    -0.60065943     0.91871266
 h     -3.11519763    -0.74304536    -0.99060388
 h     -1.82822389     1.69544437     0.93662873
          17

 c      1.26464159    -0.38542539    -0.09695173
 c     -0.09189069    -0.96578602    -0.08661419
 c     -1.32339712    -0.17310850    -0.01986072
 c     -1.28137489     1.35357857     0.03802754
 c      0.23356144     1.80994317    -0.01488955
 c      1.40063811     1.06310748    -0.01835942
 h     -0.11702031    -2.07306354     0.15238886
 h     -1.92373976     1.91358273    -0.68189278
 h      0.32802662     2.87067642     0.03378524
 h      2.41181731     1.56377015    -0.03127923
 o      2.26071108    -1.33669312     0.08210915
 h      3.16090531    -1.12432992     0.22611978
 c     -2.64002008    -1.03246585     0.03631170
 h     -2.41453418    -2.14904773     0.03391506
 h     -3.28355378    -0.59697837     0.94480025
 h     -3.12976381    -0.76046928    -0.99304035
 h     -1.86640735     1.67489436     0.94632276
          17

 c      1.26206381    -0.39896905    -0.09623718
 c     -0.08250569    -0.94822033    -0.08448407
 c     -1.32472396    -0.16686659    -0.01862012
 c     -1.28089745     1.34852573     0.03974352
 c      0.23458311     1.79969792    -0.01678122
 c      1.40541957     1.06723455    -0.02421363
 h     -0.13074545    -2.06935543     0.15030706
 h     -1.91573580     1.92815598    -0.65131577
 h      0.33467314     2.87077085     0.02807597
 h      2.37198470     1.57834927    -0.01837195
 o      2.26128313    -1.33544125     0.08500067
 h      3.21629135    -1.10644972     0.21012716
 c     -2.64789717    -1.03362423     0.02971950
 h     -2.45684850    -2.14554558     0.03686706
 h     -3.26851081    -0.60365602     0.95358415
 h     -3.14339149    -0.78202851    -0.98022245
 h     -1.89734788     1.65353563     0.95789762
          17

 c      1.26111842    -0.41190832    -0.09500805
 c     -0.07370689    -0.93084789    -0.08152723
 c     -1.32587771    -0.16232862    -0.01766976
 c     -1.27963047     1.34286845     0.04222474
 c      0.23382914     1.78956228    -0.01828632
 c      1.40953116     1.06918559    -0.03036315
 h     -0.14478439    -2.05155716     0.14291306
 h     -1.90576460     1.93972874    -0.62889525
 h      0.34270640     2.87708027     0.02087308
 h      2.33179882     1.59152417    -0.00448435
 o      2.26110910    -1.33376877     0.08767474
 h      3.26123579    -1.08238838     0.19197887
 c     -2.65506845    -1.03299686     0.02308876
 h     -2.50011272    -2.13208808     0.04278094
 h     -3.24610487    -0.61992997     0.94482037
 h     -3.15738196    -0.80572974    -0.95498587
 h     -1.91794862     1.63115428     0.96895765
          17

 c      1.26202795    -0.42363028    -0.09333339
 c     -0.06588812    -0.91408885    -0.07775699
 c     -1.32680543    -0.15954248    -0.01717717
 c     -1.27766992     1.33666186     0.04578431
 c      0.23131466     1.78011314    -0.01935389
 c      1.41205717     1.06835283    -0.03674382
 h     -0.15827857    -2.02009843     0.13065794
 h     -1.89550413     1.94925843    -0.61640455
 h      0.35104742     2.88421443     0.01189414
 h      2.30198607     1.60777609     0.01015114
 o      2.26123895    -1.33158791     0.09024927
 h      3.28066191    -1.05641797     0.17033675
 c     -2.66126105    -1.03052407     0.01673953
 h     -2.54132351    -2.11351427     0.05148691
 h     -3.21916315    -0.64345948     0.92137378
 h     -3.17423601    -0.82886943    -0.92317747
 h     -1.92626802     1.60807898     0.97801902
          17

 c      1.26490692    -0.43361071    -0.09129377
 c     -0.05940253    -0.89807342    -0.07325909
 c     -1.32742717    -0.15852018    -0.01729823
 c     -1.27513819     1.33002544     0.05052371
 c      0.22713431     1.77182246    -0.01996053
 c      1.41240505     1.06437784    -0.04329677
 h     -0.17066624    -1.97898580     0.11471612
 h     -1.88574861     1.95683347    -0.61399192
 h      0.35855409     2.88717936     0.00095267
 h      2.28955651     1.63012523     0.02556537
 o      2.26216393    -1.32891345     0.09275087
 h      3.26894634    -1.03104288     0.14537065
 c     -2.66596751    -1.02624131     0.01087895
 h     -2.57753288    -2.09604014     0.06271991
 h     -3.19243344    -0.67016004     0.88989479
 h     -3.19746038    -0.84840601    -0.89291262
 h     -1.92157364     1.58512413     0.98453056
          17

 c      1.26972512    -0.44144391    -0.08897491
 c     -0.05451152    -0.88264172    -0.06818101
 c     -1.32765619    -0.15924210    -0.01816802
 c     -1.27218820     1.32316146     0.05633836
 c      0.22144939     1.76494635    -0.02011443
 c      1.41066981     1.05740136    -0.04992821
 h     -0.18184500    -1.93565444     0.09682189
 h     -1.87634458     1.96152256    -0.62021976
 h      0.36420628     2.88276213    -0.01200104
 h      2.29352013     1.65717184     0.04153482
 o      2.26393242    -1.32584040     0.09516102
 h      3.22799725    -1.00718945     0.11798081
 c     -2.66850545    -1.02036449     0.00536332
 h     -2.60628336    -2.08524757     0.07603137
 h     -3.17247883    -0.69435648     0.86104611
 h     -3.23035735    -0.86175514    -0.87192870
 h     -1.90430155     1.56348627     0.98883722
          17

 c      1.27628137    -0.44685294    -0.08646030
 c     -0.05134877    -0.86744071    -0.06270237
 c     -1.32742352    -0.16164876    -0.01988654
 c     -1.26896300     1.31632174     0.06295081
 c      0.21448393     1.75948482    -0.01985528
 c      1.40750398     1.04803472    -0.05648076
 h     -0.19218269    -1.89973805     0.07890089
 h     -1.86657763     1.96173871    -0.63253261
 h      0.36724145     2.87008838    -0.02688962
 h      2.30631839     1.68333805     0.05717388
 o      2.26610987    -1.32257906     0.09744477
 h      3.16789234    -0.98355515     0.08930368
 c     -2.66831548    -1.01329723    -0.00040838
 h     -2.62592048    -2.08370844     0.09063721
 h     -3.16600448    -0.71018590     0.84686254
 h     -3.27373072    -0.86766430    -0.86362416
 h     -1.87604098     1.54463847     0.99222535
          17

 c      1.28420007    -0.44967533    -0.08382449
 c     -0.04993596    -0.85220689    -0.05698200
 c     -1.32669821    -0.16562547    -0.02250493
 c     -1.26554443     1.30974732     0.06995740
 c      0.20651939     1.75518132    -0.01925243
 c      1.40366663     1.03707743    -0.06275708
 h     -0.20213731    -1.87967282     0.06245536
 h     -1.85571649     1.95585838    -0.64789412
 h      0.36726166     2.85071308    -0.04354576
 h      2.31902221     1.70201672     0.07115125
 o      2.26767294    -1.31954825     0.09959184
 h      3.10866862    -0.95514012     0.06002665
 c     -2.66541587    -1.00547567    -0.00706454
 h     -2.63565541    -2.08984622     0.10533186
 h     -3.17596413    -0.71439992     0.85381705
 h     -3.32431214    -0.86640598    -0.86526625
 h     -1.83947633     1.53020042     0.99695858
          17

 c      1.29294855    -0.44982884    -0.08112904
 c     -0.05024732    -0.83714022    -0.05111333
 c     -1.32549848    -0.17098808    -0.02601704
 c     -1.26193622     1.30361748     0.07689352
 c      0.19787963     1.75155632    -0.01840145
 c      1.39971417     1.02527530    -0.06856372
 h     -0.21153564    -1.87820342     0.04807545
 h     -1.84342711     1.94276815    -0.66334998
 h      0.36430178     2.82837192    -0.06177463
 h      2.32494159     1.70817748     0.08216425
 o      2.26736574    -1.31734710     0.10167192
 h      3.07484348    -0.91390875     0.02949685
 c     -2.66057242    -0.99720265    -0.01463855
 h     -2.63544530    -2.09893936     0.11860099
 h     -3.19875664    -0.70795705     0.87764216
 h     -3.37577292    -0.85916744    -0.87039657
 h     -1.79807713     1.52173134     1.00601240
          17

 c      1.30189156    -0.44727679    -0.07842060
 c     -0.05225648    -0.82302491    -0.04513461
 c     -1.32389401    -0.17747780    -0.03035717
 c     -1.25810314     1.29802858     0.08334141
 c      0.18891057     1.74799594    -0.01741883
 c      1.39592435     1.01322209    -0.07374007
 h     -0.21921387    -1.89083910     0.03560269
 h     -1.82997953     1.92220246    -0.67643988
 h      0.35879481     2.80818177    -0.08142427
 h      2.32059848     1.69925658     0.08924434
 o      2.26499524    -1.31622852     0.10377143
 h      3.07473106    -0.85745917    -0.00327927
 c     -2.65492107    -0.98866522    -0.02259975
 h     -2.62584643    -2.10531894     0.12889298
 h     -3.22649541    -0.69432430     0.90716112
 h     -3.42124042    -0.84733776    -0.87256338
 h     -1.75537528     1.52039676     1.02215738
          17

 c      1.31038296    -0.44203567    -0.07572801
 c     -0.05590129    -0.81095160    -0.03907796
 c     -1.32200251    -0.18476616    -0.03540425
 c     -1.25404021     1.29300165     0.08907820
 c      0.17996749     1.74391651    -0.01643865
 c      1.39232061     1.00133992    -0.07817207
 h     -0.22351566    -1.90902294     0.02474397
 h     -1.81630823     1.89489729    -0.68549841
 h      0.35135907     2.79500580    -0.10240503
 h      2.30561612     1.67519414     0.09189181
 o      2.26188194    -1.31566657     0.10580937
 h      3.09250684    -0.79586114    -0.03674058
 c     -2.64946663    -0.98000988    -0.03030749
 h     -2.60789305    -2.10430472     0.13489269
 h     -3.25133855    -0.67699222     0.93155892
 h     -3.45519046    -0.83213946    -0.86741020
 h     -1.71403828     1.52655366     1.04647359
          17

 c      1.31784639    -0.43422776    -0.07305751
 c     -0.06101560    -0.80194356    -0.03300070
 c     -1.31998282    -0.19246756    -0.04099241
 c     -1.24980976     1.28849989     0.09418889
 c      0.17141075     1.73896761    -0.01561704
 c      1.38870257     0.98987311    -0.08180191
 h     -0.22307906    -1.92449025     0.01546748
 h     -1.80398376     1.86260420    -0.68987234
 h      0.34244968     2.79133146    -0.12457876
 h      2.28264639     1.63842396     0.09017280
 o      2.25952240    -1.31486911     0.10757295
 h      3.10846347    -0.74303334    -0.06740201
 c     -2.64485302    -0.97133954    -0.03726835
 h     -2.58298900    -2.09329330     0.13570063
 h     -3.26765538    -0.65846514     0.94376648
 h     -3.47420198    -0.81453914    -0.85310718
 h     -1.67536982     1.53946263     1.07722649
          17

 c      1.32380206    -0.42413970    -0.07039023
 c     -0.06729774    -0.79674779    -0.02698587
 c     -1.31802333    -0.20015951    -0.04692496
 c     -1.24551362     1.28443996     0.09904906
 c      0.16359821     1.73315667    -0.01514117
 c      1.38465645     0.97888877    -0.08463755
 h     -0.21725910    -1.93169413     0.00802206
 h     -1.79508563     1.82794797    -0.68999638
 h      0.33211934     2.79597426    -0.14755774
 h      2.25749614     1.59394795     0.08482012
 o      2.25879221    -1.31325350     0.10886060
 h      3.11123794    -0.70872079    -0.09217069
 c     -2.64134853    -0.96266989    -0.04315427
 h     -2.55278876    -2.07218936     0.13092194
 h     -3.27217234    -0.64029573     0.94049545
 h     -3.47714649    -0.79524495    -0.83019938
 h     -1.63963347     1.55737009     1.11017784
          17

 c      1.32786238    -0.41226017    -0.06768311
 c     -0.07433046    -0.79577550    -0.02113085
 c     -1.31632114    -0.20740985    -0.05298907
 c     -1.24124233     1.28070209     0.10417918
 c      0.15685730     1.72680228    -0.01522722
 c      1.37959715     0.96832686    -0.08675193
 h     -0.20617086    -1.92843285     0.00280943
 h     -1.79190241     1.79405171    -0.68716901
 h      0.32011148     2.80470532    -0.17061813
 h      2.23873663     1.54893396     0.07719627
 o      2.25998492    -1.31049143     0.10953445
 h      3.09726893    -0.69759378    -0.10917935
 c     -2.63888058    -0.95390222    -0.04774628
 h     -2.51905581    -2.04347185     0.12069250
 h     -3.26356850    -0.62331571     0.92149680
 h     -3.46534368    -0.77467031    -0.80152337
 h     -1.60679659     1.57794046     1.14015357
          17

 c      1.32971985    -0.39929981    -0.06487286
 c     -0.08162806    -0.79908794    -0.01553652
 c     -1.31504920    -0.21380860    -0.05896929
 c     -1.23706291     1.27715657     0.11005858
 c      0.15144684     1.72036580    -0.01610006
 c      1.37297180     0.95818851    -0.08824485
 h     -0.19058047    -1.91586417     0.00026933
 h     -1.79638576     1.76390881    -0.68289875
 h      0.30618481     2.81223464    -0.19284954
 h      2.23522726     1.51075605     0.06880186
 o      2.26295964    -1.30646480     0.10953210
 h      3.06871460    -0.71000844    -0.11793273
 c     -2.63704924    -0.94484710    -0.05089620
 h     -2.48350056    -2.01188535     0.10562639
 h     -3.24228574    -0.60771159     0.88922988
 h     -3.44279251    -0.75282416    -0.77226102
 h     -1.57705545     1.59876445     1.16268748
          17

 c      1.32915083    -0.38618036    -0.06188158
 c     -0.08869927    -0.80638025    -0.01029922
 c     -1.31431201    -0.21900374    -0.06465865
 c     -1.23305551     1.27370658     0.11697380
 c      0.14752625     1.71428600    -0.01796520
 c      1.36466759     0.94883771    -0.08916616
 h     -0.17175451    -1.89847373     0.00080441
 h     -1.80945440     1.73967737    -0.67797891
 h      0.29039270     2.81412450    -0.21342779
 h      2.25111492     1.48351266     0.06031112
 o      2.26715140    -1.30130249     0.10889711
 h      3.03348605    -0.74164684    -0.11972419
 c     -2.63513924    -0.93532638    -0.05255549
 h     -2.44766981    -1.98342481     0.08663238
 h     -3.21072971    -0.59286120     0.84912532
 h     -3.41600553    -0.72920252    -0.74966357
 h     -1.55097108     1.61772702     1.17498845
          17

 c      1.32604493    -0.37397599    -0.05862580
 c     -0.09511270    -0.81699152    -0.00550377
 c     -1.31410131    -0.22273588    -0.06986645
 c     -1.22935485     1.27031599     0.12493833
 c      0.14514328     1.70888076    -0.02098529
 c      1.35527912     0.94113673    -0.08947629
 h     -0.15124210    -1.88371811     0.00472989
 h     -1.83048188     1.72225412    -0.67183413
 h      0.27318708     2.80789803    -0.23184636
 h      2.28235359     1.46609097     0.05106628
 o      2.27147104    -1.29548600     0.10783819
 h      3.00684353    -0.78219424    -0.11847339
 c     -2.63222331    -0.92533902    -0.05291690
 h     -2.41303852    -1.96340921     0.06461146
 h     -3.17364782    -0.57700585     0.81001956
 h     -3.39239274    -0.70296771    -0.74148363
 h     -1.52938792     1.63321685     1.17628627
          17

 c      1.32045866    -0.36378831    -0.05503100
 c     -0.10055377    -0.83003548    -0.00121761
 c     -1.31427118    -0.22486361    -0.07442278
 c     -1.22614915     1.26699590     0.13369546
 c      0.14423768     1.70430639    -0.02526323
 c      1.34586384     0.93619345    -0.08910262
 h     -0.13055358    -1.88033325     0.01224024
 h     -1.85732948     1.71136219    -0.66265666
 h      0.25538267     2.79347174    -0.24805154
 h      2.31916549     1.45417072     0.03975015
 o      2.27441920    -1.28977219     0.10672213
 h      3.00940389    -0.81701696    -0.12046667
 c     -2.62745939    -0.91516845    -0.05261266
 h     -2.38132994    -1.95431785     0.04022457
 h     -3.13783369    -0.55721952     0.78340364
 h     -3.37674304    -0.67373337    -0.75261272
 h     -1.51331911     1.64425923     1.16789054
          17

 c      1.31264790    -0.35656946    -0.05104839
 c     -0.10485153    -0.84471938     0.00251481
 c     -1.31454949    -0.22536929    -0.07818087
 c     -1.22362977     1.26376024     0.14278260
 c      0.14465314     1.70055043    -0.03082964
 c      1.33746061     0.93495296    -0.08801587
 h     -0.11087131    -1.89461039     0.02337862
 h     -1.88693115     1.70601025    -0.64823679
 h      0.23804391     2.77320051    -0.26249951
 h      2.35136539     1.44349900     0.02534381
 o      2.27506303    -1.28452979     0.10578260
 h      3.05163763    -0.83817875    -0.12957724
 c     -2.62051141    -0.90525996    -0.05263698
 h     -2.35473590    -1.95487732     0.01394772
 h     -3.10977418    -0.53071446     0.77933788
 h     -3.36828405    -0.64250760    -0.78195553
 h     -1.50385404     1.65061411     1.15312993
          17

 c      1.30301751    -0.35294665    -0.04666426
 c     -0.10795409    -0.86069138     0.00568148
 c     -1.31458360    -0.22434312    -0.08101812
 c     -1.22192538     1.26058565     0.15162279
 c      0.14614944     1.69745609    -0.03763783
 c      1.33080872     0.93791612    -0.08625246
 h     -0.09306606    -1.92652698     0.03795956
 h     -1.91607267     1.70499301    -0.62689339
 h      0.22232381     2.75153947    -0.27612888
 h      2.37161009     1.43153511     0.00748595
 o      2.27401376    -1.27926843     0.10481850
 h      3.11899276    -0.85226985    -0.14241153
 c     -2.61178545    -0.89590329    -0.05377584
 h     -2.33567484    -1.96107412    -0.01368402
 h     -3.09179326    -0.49760838     0.79985552
 h     -3.36174507    -0.61162658    -0.82287407
 h     -1.50204400     1.65278424     1.13703940
          17

 c      1.29201564    -0.35311571    -0.04189673
 c     -0.10987178    -0.87808185     0.00831365
 c     -1.31399554    -0.22195999    -0.08283650
 c     -1.22106190     1.25740939     0.15964446
 c      0.14841535     1.69480031    -0.04557502
 c      1.32629963     0.94502124    -0.08389618
 h     -0.07796503    -1.96956931     0.05546210
 h     -1.94203200     1.70723477    -0.59806090
 h      0.20925861     2.73404312    -0.29019283
 h      2.37618865     1.41763056    -0.01361901
 o      2.27257798    -1.27333735     0.10346473
 h      3.18629213    -0.86933729    -0.15269958
 c     -2.60222005    -0.88705956    -0.05616833
 h     -2.32623177    -1.96807320    -0.04193432
 h     -3.08106354    -0.46212237     0.83703562
 h     -3.35106518    -0.58368336    -0.86667844
 h     -1.50865896     1.65177056     1.12544113
          17

 c      1.28005967    -0.35684537    -0.03678837
 c     -0.11063976    -0.89720873     0.01048572
 c     -1.31242504    -0.21846378    -0.08356516
 c     -1.22097011     1.25417618     0.16644535
 c      0.15109029     1.69244149    -0.05449632
 c      1.32399374     0.95565460    -0.08105264
 h     -0.06646056    -2.01446572     0.07503497
 h     -1.96297325     1.71196567    -0.56246653
 h      0.19955500     2.72549144    -0.30587573
 h      2.36499987     1.40279287    -0.03739041
 o      2.27171273    -1.26645884     0.10149961
 h      3.23486525    -0.89422858    -0.15630638
 c     -2.59281096    -0.87850343    -0.05951900
 h     -2.32768688    -1.97174919    -0.06990013
 h     -3.07279531    -0.43026962     0.87861127
 h     -3.33200758    -0.56059736    -0.90573935
 h     -1.52374518     1.64844338     1.12321625
          17

 c      1.26752001    -0.36357885    -0.03140067
 c     -0.11031217    -0.91826279     0.01230145
 c     -1.30955454    -0.21415926    -0.08316639
 c     -1.22152716     1.25090359     0.17195397
 c      0.15379180     1.69048284    -0.06427151
 c      1.32360751     0.96875740    -0.07782965
 h     -0.05936705    -2.05306951     0.09565514
 h     -1.97813689     1.71879410    -0.52201642
 h      0.19346775     2.72775357    -0.32379760
 h      2.34169230     1.38951119    -0.06305821
 o      2.27186091    -1.25868345     0.09887230
 h      3.25521875    -0.92709771    -0.15174303
 c     -2.58430137    -0.87001370    -0.06348060
 h     -2.34030999    -1.96948418    -0.09661894
 h     -3.06325318    -0.40707267     0.91392631
 h     -3.30283119    -0.54328726    -0.93481446
 h     -1.54611819     1.64278130     1.13240774
          17

 c      1.25473552    -0.37258627    -0.02580776
 c     -0.10896529    -0.94115896     0.01387657
 c     -1.30512306    -0.20940522    -0.08164184
 c     -1.22259166     1.24770392     0.17647314
 c      0.15614223     1.68932502    -0.07481272
 c      1.32448976     0.98299407    -0.07432048
 h     -0.05725289    -2.08023241     0.11632724
 h     -1.98787393     1.72771910    -0.47949497
 h      0.19083449     2.73888840    -0.34376427
 h      2.31382797     1.38156086    -0.08989825
 o      2.27305463    -1.25025373     0.09565397
 h      3.24519964    -0.96536018    -0.13943669
 c     -2.57712337    -0.86142885    -0.06779610
 h     -2.36336650    -1.96047146    -0.12118037
 h     -3.05056317    -0.39555347     0.93599593
 h     -3.26408044    -0.53166116    -0.95129258
 h     -1.57319526     1.63363324     1.15155430
          17

 c      1.24203486    -0.38311256    -0.02008859
 c     -0.10669831    -0.96550868     0.01532299
 c     -1.29893552    -0.20460326    -0.07903437
 c     -1.22400592     1.24473976     0.18055638
 c      0.15779291     1.68954604    -0.08606118
 c      1.32570559     0.99696383    -0.07058515
 h     -0.06036609    -2.09423978     0.13624664
 h     -1.99348967     1.73905545    -0.43810691
 h      0.19120392     2.75425257    -0.36499826
 h      2.29177392     1.38331066    -0.11753144
 o      2.27490241    -1.24153873     0.09202105
 h      3.20996072    -1.00450453    -0.12150630
 c     -2.57142997    -0.85262916    -0.07226071
 h     -2.39525025    -1.94575147    -0.14283073
 h     -3.03442601    -0.39687040     0.94125518
 h     -3.21831446    -0.52461469    -0.95524534
 h     -1.60144298     1.61928367     1.17680736
          17

 c      1.22975008    -0.39448584    -0.01431905
 c     -0.10363245    -0.99063021     0.01673244
 c     -1.29087040    -0.20018093    -0.07542538
 c     -1.22559122     1.24216416     0.18480893
 c      0.15844775     1.69169967    -0.09794982
 c      1.32638326     1.00946252    -0.06664778
 h     -0.06863535    -2.09681962     0.15493995
 h     -1.99682568     1.75320583    -0.40089057
 h      0.19395505     2.76863104    -0.38664075
 h      2.28456958     1.39798420    -0.14602681
 o      2.27640018    -1.23301885     0.08827698
 h      3.16477449    -1.03812694    -0.10215182
 c     -2.56711350    -0.84353808    -0.07664661
 h     -2.43371364    -1.92799165    -0.16106763
 h     -3.01578327    -0.41061187     0.92902385
 h     -3.16996592    -0.51994393    -0.94963886
 h     -1.62717463     1.59830116     1.20375827
          17

 c      1.21821113    -0.40616029    -0.00856797
 c     -0.09990932    -1.01557228     0.01815862
 c     -1.28088630    -0.19657097    -0.07092982
 c     -1.22717282     1.24010136     0.18972853
 c      0.15788751     1.69615667    -0.11037291
 c      1.32620762     1.01973514    -0.06254396
 h     -0.08172530    -2.09303317     0.17240224
 h     -1.99959587     1.77026558    -0.37010285
 h      0.19837257     2.77797266    -0.40815981
 h      2.29410683     1.42542756    -0.17537306
 o      2.27584567    -1.22524341     0.08484449
 h      3.13641058    -1.05861919    -0.08753467
 c     -2.56380590    -0.83417965    -0.08068675
 h     -2.47619208    -1.91084759    -0.17571037
 h     -2.99676180    -0.43484704     0.90151996
 h     -3.12504003    -0.51431711    -0.94041547
 h     -1.64720892     1.57006322     1.22872196
          17

 c      1.20771780    -0.41768723    -0.00289827
 c     -0.09569013    -1.03919641     0.01960611
 c     -1.26902962    -0.19418774    -0.06568991
 c     -1.22862555     1.23866725     0.19562680
 c      0.15599716     1.70302511    -0.12317426
 c      1.32553137     1.02754644    -0.05838908
 h     -0.09915057    -2.09052348     0.18915770
 h     -2.00271869     1.78959844    -0.34678288
 h      0.20369887     2.78026696    -0.42953519
 h      2.31372345     1.46157051    -0.20467882
 o      2.27182952    -1.21862148     0.08204380
 h      3.14777982    -1.06090815    -0.08220246
 c     -2.56091907    -0.82476492    -0.08421431
 h     -2.52016260    -1.89780164    -0.18692627
 h     -2.98087637    -0.46594928     0.86451755
 h     -3.09001440    -0.50371513    -0.93542989
 h     -1.65919269     1.53486011     1.24921696
          17

 c      1.19850081    -0.42865179     0.00263094
 c     -0.09115418    -1.06040127     0.02104603
 c     -1.25544436    -0.19340204    -0.05986607
 c     -1.22989515     1.23799036     0.20261692
 c      0.15278814     1.71212584    -0.13614621
 c      1.32494815     1.03302003    -0.05438193
 h     -0.12041392    -2.09712146     0.20602693
 h     -2.00602773     1.80965473    -0.33069071
 h      0.20918901     2.77580531    -0.45129749
 h      2.33307393     1.50034878    -0.23214462
 o      2.26499536    -1.21319577     0.07978650
 h      3.19053116    -1.04656845    -0.08416963
 c     -2.55779479    -0.81570952    -0.08748941
 h     -2.56339146    -1.89080127    -0.19520328
 h     -2.97318302    -0.49860108     0.82793025
 h     -3.06955059    -0.48475854    -0.94117564
 h     -1.66167888     1.49378242     1.26400474
          17

 c      1.19071257    -0.43865684     0.00796868
 c     -0.08649412    -1.07848066     0.02247181
 c     -1.24037944    -0.19451252    -0.05362415
 c     -1.23096820     1.23820244     0.21063619
 c      0.14839662     1.72300479    -0.14903055
 c      1.32484623     1.03643393    -0.05074979
 h     -0.14498083    -2.11687869     0.22345144
 h     -2.00854284     1.82820222    -0.32061699
 h      0.21418086     2.76706438    -0.47451221
 h      2.34340763     1.53599583    -0.25574475
 o      2.25734085    -1.20882432     0.07777013
 h      3.23606290    -1.02082264    -0.08803996
 c     -2.55395437    -0.80748364    -0.09140350
 h     -2.60395928    -1.88949282    -0.20128639
 h     -2.97947480    -0.52684573     0.80405540
 h     -3.06420396    -0.45641247    -0.95871311
 h     -1.65411428     1.44857029     1.27305018
          17

 c      1.18444655    -0.44735245     0.01307874
 c     -0.08192461    -1.09336485     0.02395982
 c     -1.22418700    -0.19772172    -0.04712228
 c     -1.23180989     1.23940236     0.21947367
 c      0.14305199     1.73499188    -0.16152695
 c      1.32525625     1.03810024    -0.04769890
 h     -0.17195648    -2.14737991     0.24080070
 h     -2.00907970     1.84284076    -0.31484724
 h      0.21816072     2.75813977    -0.50067676
 h      2.33968215     1.56419415    -0.27383137
 o      2.25050795    -1.20541124     0.07578346
 h      3.26203538    -0.98825099    -0.08994159
 c     -2.54935331    -0.80034363    -0.09700646
 h     -2.64015949    -1.89154452    -0.20609190
 h     -3.00334578    -0.54660500     0.80105995
 h     -3.07041258    -0.42050741    -0.98294235
 h     -1.63682246     1.40146407     1.27755865
          17

 c      1.17974972    -0.45446606     0.01794198
 c     -0.07768635    -1.10549450     0.02567049
 c     -1.20730253    -0.20312013    -0.04050355
 c     -1.23230874     1.24161720     0.22879259
 c      0.13703321     1.74732822    -0.17332279
 c      1.32588740     1.03830906    -0.04538891
 h     -0.19980117    -2.18123591     0.25642122
 h     -2.00683757     1.85152881    -0.31156771
 h      0.22077233     2.75345824    -0.53139680
 h      2.32062191     1.58236350    -0.28541891
 o      2.24540438    -1.20292313     0.07373987
 h      3.25784804    -0.95198948    -0.08812833
 c     -2.54450587    -0.79419044    -0.10466030
 h     -2.67046294    -1.89373139    -0.21060499
 h     -3.04268419    -0.55752702     0.81622118
 h     -3.08273245    -0.38058944    -1.00604413
 h     -1.61096616     1.35500938     1.28003189
          17

 c      1.17662425    -0.45981891     0.02255550
 c     -0.07401286    -1.11547203     0.02779105
 c     -1.19021719    -0.21067903    -0.03389448
 c     -1.23225716     1.24478074     0.23816858
 c      0.13063420     1.75935143    -0.18415218
 c      1.32619867     1.03728416    -0.04391664
 h     -0.22649295    -2.21010004     0.26837521
 h     -2.00177721     1.85295560    -0.30914315
 h      0.22172501     2.75586442    -0.56777397
 h      2.28837930     1.58974514    -0.29031972
 o      2.24236371    -1.20135373     0.07162904
 h      3.22178442    -0.91397152    -0.08225474
 c     -2.54027941    -0.78870861    -0.11392872
 h     -2.69362298    -1.89305096    -0.21577883
 h     -3.09014615    -0.56173391     0.83824009
 h     -3.09600898    -0.34042112    -1.02116430
 h     -1.57837628     1.31176320     1.28405789
          17

 c      1.17502371    -0.46333252     0.02692993
 c     -0.07107585    -1.12379422     0.03047736
 c     -1.17345525    -0.22025037    -0.02740416
 c     -1.23137449     1.24873359     0.24717884
 c      0.12414243     1.77065423    -0.19386424
 c      1.32544504     1.03512945    -0.04329848
 h     -0.24997969    -2.22771247     0.27514730
 h     -1.99478388     1.84674097    -0.30630517
 h      0.22065388     2.76504943    -0.60973094
 h      2.24840957     1.58759542    -0.28926938
 o      2.24120209    -1.20073481     0.06949789
 h      3.15996832    -0.87457242    -0.07308598
 c     -2.53748702    -0.78356463    -0.12411424
 h     -2.70883722    -1.88751571    -0.22247760
 h     -3.13714149    -0.56152158     0.85526115
 h     -3.10637438    -0.30310190    -1.02402879
 h     -1.54113149     1.27394663     1.29344759
          17

 c      1.17484264    -0.46502637     0.03108577
 c     -0.06894535    -1.13074850     0.03382312
 c     -1.15755827    -0.23157377    -0.02112104
 c     -1.22935659     1.25323499     0.25554723
 c      0.11781883     1.78110833    -0.20245702
 c      1.32272244     1.03178478    -0.04345701
 h     -0.26857512    -2.23105451     0.27597974
 h     -1.98765531     1.83348571    -0.30228687
 h      0.21708000     2.77755733    -0.65576716
 h      2.20923831     1.57933199    -0.28398340
 o      2.24111995    -1.20122723     0.06746434
 h      3.08798215    -0.83108564    -0.06269363
 c     -2.53663253    -0.77847129    -0.13461480
 h     -2.71587506    -1.87660419    -0.23147913
 h     -3.17674765    -0.55845495     0.85934643
 h     -3.11147049    -0.27073123    -1.01313053
 h     -1.50098231     1.24321434     1.31067925
          17

 c      1.17589190    -0.46500080     0.03504821
 c     -0.06757610    -1.13639613     0.03784843
 c     -1.14306990    -0.24428879    -0.01510887
 c     -1.22592085     1.25797673     0.26327179
 c      0.11187147     1.79075160    -0.21005372
 c      1.31710759     1.02705788    -0.04424199
 h     -0.28120625    -2.22053471     0.27095794
 h     -1.98289963     1.81465129    -0.29686325
 h      0.21053703     2.78837146    -0.70337512
 h      2.18097298     1.56989371    -0.27681278
 o      2.24079357    -1.20322609     0.06570869
 h      3.02978141    -0.77617838    -0.05426692
 c     -2.53786084    -0.77317949    -0.14495838
 h     -2.71513394    -1.86141386    -0.24351256
 h     -3.20440512    -0.55347650     0.84677138
 h     -3.11046512    -0.24424118    -0.98957252
 h     -1.45899835     1.22067689     1.33546648
          17

 c      1.17787724    -0.46340725     0.03883976
 c     -0.06681415    -1.14057490     0.04249657
 c     -1.13051747    -0.25795354    -0.00940421
 c     -1.22083424     1.26261180     0.27062562
 c      0.10643302     1.79964550    -0.21684450
 c      1.30798511     1.02081144    -0.04551598
 h     -0.28757236    -2.19997625     0.26100049
 h     -1.98324451     1.79219984    -0.29018629
 h      0.20075156     2.79281209    -0.74980323
 h      2.17142628     1.56344632    -0.26966418
 o      2.23937424    -1.20705907     0.06433336
 h      3.00230560    -0.70306503    -0.04980044
 c     -2.54098613    -0.76749278    -0.15473104
 h     -2.70759964    -1.84447226    -0.25929230
 h     -3.21769141    -0.54716096     0.81714485
 h     -3.10412192    -0.22316166    -0.95702828
 h     -1.41571674     1.20706102     1.36463060
          17

 c      1.18043624    -0.46042804     0.04247259
 c     -0.06641174    -1.14291895     0.04764123
 c     -1.12039197    -0.27206961    -0.00401628
 c     -1.21394799     1.26681521     0.27801205
 c      0.10155371     1.80778541    -0.22302858
 c      1.29541934     1.01321735    -0.04725758
 h     -0.28821677    -2.17640575     0.24775068
 h     -1.99081127     1.76800351    -0.28233964
 h      0.18774420     2.78775168    -0.79274503
 h      2.18154214     1.56044355    -0.26276620
 o      2.23758161    -1.21221860     0.06321203
 h      2.99792791    -0.61804355    -0.04760479
 c     -2.54551876    -0.76133647    -0.16354447
 h     -2.69469754    -1.82908328    -0.27951290
 h     -3.21618645    -0.53982040     0.77294918
 h     -3.09485772    -0.20534443    -0.92170509
 h     -1.37156709     1.20276690     1.39342427
          17

 c      1.18322213    -0.45628972     0.04594781
 c     -0.06604979    -1.14295979     0.05311723
 c     -1.11312978    -0.28611043     0.00107055
 c     -1.20525601     1.27035512     0.28577556
 c      0.09721329     1.81506537    -0.22876942
 c      1.28018439     1.00480100    -0.04956581
 h     -0.28433206    -2.15883078     0.23321119
 h     -2.00617882     1.74326910    -0.27278018
 h      0.17184140     2.77208523    -0.83079202
 h      2.20481994     1.55726960    -0.25470381
 o      2.23679528    -1.21752441     0.06213434
 h      2.99788904    -0.53787017    -0.04456396
 c     -2.55069121    -0.75485201    -0.17112388
 h     -2.67805977    -1.81817430    -0.30475931
 h     -3.20180650    -0.53141703     0.71982563
 h     -3.08638186    -0.18705368    -0.89169722
 h     -1.32715599     1.20778471     1.41725679
          17

 c      1.18595765    -0.45127947     0.04926131
 c     -0.06540047    -1.14038556     0.05878058
 c     -1.10909709    -0.29955218     0.00589188
 c     -1.19494185     1.27312835     0.29408151
 c      0.09334234     1.82127005    -0.23416394
 c      1.26340163     0.99622163    -0.05256235
 h     -0.27707822    -2.15504462     0.21903346
 h     -2.02786108     1.71835558    -0.26007872
 h      0.15363567     2.74678022    -0.86370447
 h      2.23145985     1.54895856    -0.24370743
 o      2.23789807    -1.22190203     0.06097297
 h      2.98993901    -0.47720484    -0.03880371
 c     -2.55553483    -0.74841991    -0.17755928
 h     -2.65931277    -1.81299679    -0.33530330
 h     -3.17950883    -0.52129649     0.66724861
 h     -3.08231567    -0.16420470    -0.87488165
 h     -1.28329029     1.22160248     1.43290655
          17

 c      1.18843097    -0.44573527     0.05240927
 c     -0.06422092    -1.13537520     0.06456675
 c     -1.10856867    -0.31190732     0.01049655
 c     -1.18336688     1.27513834     0.30289869
 c      0.08984375     1.82608294    -0.23922647
 c      1.24616845     0.98805096    -0.05631048
 h     -0.26668786    -2.16739238     0.20583331
 h     -2.05261302     1.69311480    -0.24223779
 h      0.13390843     2.71468758    -0.89254439
 h      2.25265944     1.53182481    -0.22871112
 o      2.24117013    -1.22465120     0.05969092
 h      2.97009302    -0.44436820    -0.02982822
 c     -2.55906881    -0.74251709    -0.18357496
 h     -2.63999857    -1.81245677    -0.37084171
 h     -3.15739352    -0.50797872     0.62815654
 h     -3.08397364    -0.13486835    -0.87559131
 h     -1.24086300     1.24320112     1.43909940
          17

 c      1.19046526    -0.44001899     0.05539074
 c     -0.06240220    -1.12869358     0.07048891
 c     -1.11169235    -0.32275809     0.01493964
 c     -1.17100080     1.27643923     0.31204410
 c      0.08661009     1.82912354    -0.24389698
 c      1.22939183     0.98068860    -0.06079716
 h     -0.25228113    -2.19122876     0.19322582
 h     -2.07640451     1.66745623    -0.21738657
 h      0.11351398     2.68001076    -0.91956003
 h      2.26249726     1.50438971    -0.20960370
 o      2.24649038    -1.22541604     0.05830740
 h      2.93989138    -0.44202837    -0.01798581
 c     -2.56063288    -0.73746228    -0.19035659
 h     -2.62159973    -1.81360510    -0.41035279
 h     -3.14398101    -0.48983138     0.61473899
 h     -3.08920200    -0.10106829    -0.89257846
 h     -1.20071424     1.27113701     1.43670733
          17

 c      1.19189266    -0.43448625     0.05820723
 c     -0.05994763    -1.12140409     0.07657926
 c     -1.11843850    -0.33178647     0.01927907
 c     -1.15833678     1.27708129     0.32124096
 c      0.08353593     1.83003386    -0.24809306
 c      1.21375780     0.97435653    -0.06594544
 h     -0.23265747    -2.21783213     0.18052897
 h     -2.09552626     1.64176048    -0.18442408
 h      0.09324343     2.64721587    -0.94757120
 h      2.25821388     1.46728345    -0.18706492
 o      2.25342712    -1.22419018     0.05688018
 h      2.90535397    -0.46737729    -0.00417828
 c     -2.56027036    -0.73320847    -0.19875080
 h     -2.60553353    -1.81294614    -0.45223231
 h     -3.14245437    -0.46717356     0.63035544
 h     -3.09369371    -0.06778707    -0.92031416
 h     -1.16349844     1.30368856     1.42869903
          17

 c      1.19255918    -0.42945866     0.06085957
 c     -0.05694563    -1.11447852     0.08283775
 c     -1.12855350    -0.33879420     0.02357918
 c     -1.14582560     1.27707457     0.33018456
 c      0.08052385     1.82860700    -0.25181168
 c      1.19972254     0.96910246    -0.07162833
 h     -0.20716126    -2.23862378     0.16735692
 h     -2.10743741     1.61701877    -0.14337154
 h      0.07372840     2.61948359    -0.97875921
 h      2.24021428     1.42297010    -0.16234540
 o      2.26117432    -1.22144438     0.05550132
 h      2.87800923    -0.51030899     0.01023053
 c     -2.55873548    -0.72934497    -0.20871491
 h     -2.59306347    -1.80769728    -0.49464947
 h     -3.14841150    -0.44352715     0.66630872
 h     -3.09325802    -0.04039104    -0.95199984
 h     -1.12956221     1.33904638     1.41968094
          17

 c      1.19237624    -0.42519881     0.06334291
 c     -0.05356981    -1.10857388     0.08921781
 c     -1.14154058    -0.34370600     0.02791783
 c     -1.13383251     1.27637307     0.33864423
 c      0.07748379     1.82488865    -0.25523379
 c      1.18746987     0.96479911    -0.07768111
 h     -0.17599545    -2.24766323     0.15376370
 h     -2.11128235     1.59477302    -0.09544007
 h      0.05545073     2.59749518    -1.01338789
 h      2.21233015     1.37555992    -0.13706036
 o      2.26847337    -1.21822889     0.05428115
 h      2.87567888    -0.55198683     0.02369629
 c     -2.55699123    -0.72534140    -0.21965933
 h     -2.58518768    -1.79646782    -0.53590105
 h     -3.15453334    -0.42382583     0.70841107
 h     -3.08514649    -0.02278635    -0.98178547
 h     -1.09886968     1.37548134     1.41471814
          17

 c      1.19139965    -0.42188811     0.06564352
 c     -0.05008048    -1.10398074     0.09563521
 c     -1.15667740    -0.34655326     0.03238890
 c     -1.12260684     1.27488259     0.34660086
 c      0.07433063     1.81916904    -0.25874617
 c      1.17685809     0.96116600    -0.08392183
 h     -0.14013139    -2.24240262     0.14013368
 h     -2.10811885     1.57696030    -0.04288282
 h      0.03881968     2.57949617    -1.04944974
 h      2.18201213     1.33052140    -0.11291604
 o      2.27406982    -1.21560996     0.05328906
 h      2.91461409    -0.57406223     0.03544037
 c     -2.55578529    -0.72078165    -0.23097318
 h     -2.58256256    -1.77941277    -0.57463610
 h     -3.15531824    -0.41207383     0.74431528
 h     -3.06833945    -0.01676755    -1.00568891
 h     -1.07104351     1.41137037     1.41750769
          17

 c      1.18985325    -0.41961242     0.06774172
 c     -0.04680443    -1.10064213     0.10198442
 c     -1.17306794    -0.34744300     0.03709771
 c     -1.11226876     1.27249252     0.35434106
 c      0.07098650     1.81186820    -0.26285325
 c      1.16747746     0.95785208    -0.09018656
 h     -0.10109898    -2.22378296     0.12702289
 h     -2.10077597     1.56569497     0.01136506
 h      0.02420720     2.56254681    -1.08354956
 h      2.15918026     1.29380390    -0.09132056
 o      2.27791451    -1.21342017     0.05251461
 h      2.99050525    -0.57876373     0.04601279
 c     -2.55555835    -0.71544673    -0.24219951
 h     -2.58546940    -1.75807929    -0.60995511
 h     -3.14823374    -0.41055699     0.76592867
 h     -3.04344029    -0.02192987    -1.02185179
 h     -1.04553122     1.44503536     1.42882552
          17

 c      1.18805081    -0.41836381     0.06961972
 c     -0.04409222    -1.09818303     0.10815632
 c     -1.18971912    -0.34652452     0.04215182
 c     -1.10284372     1.26911907     0.36240710
 c      0.06738432     1.80339903    -0.26804285
 c      1.15896680     0.95458174    -0.09636148
 h     -0.06074868    -2.19623859     0.11500643
 h     -2.09309288     1.56295620     0.06427472
 h      0.01190511     2.54395241    -1.11228589
 h      2.15230502     1.27009066    -0.07308260
 o      2.28114935    -1.21057284     0.05194006
 h      3.07968359    -0.58380859     0.05604441
 c     -2.55649281    -0.70932838    -0.25298675
 h     -2.59380651    -1.73503579    -0.64140928
 h     -3.13315069    -0.42002875     0.76901741
 h     -3.01256431    -0.03565035    -1.03070116
 h     -1.02179289     1.47459048     1.44643177
          17

 c      1.18630537    -0.41806217     0.07126823
 c     -0.04227345    -1.09596414     0.11405648
 c     -1.20562727    -0.34396476     0.04764967
 c     -1.09436366     1.26474255     0.37141498
 c      0.06347071     1.79407433    -0.27467883
 c      1.15145238     0.95129389    -0.10237791
 h     -0.02096044    -2.16732564     0.10452177
 h     -2.08843645     1.57014609     0.11341142
 h      0.00205291     2.52215485    -1.13331687
 h      2.16320524     1.26108189    -0.05857507
 o      2.28489536    -1.20630516     0.05158231
 h      3.15928116    -0.60229861     0.06552285
 c     -2.55855439    -0.70264971    -0.26301985
 h     -2.60709574    -1.71328530    -0.66890109
 h     -3.11176446    -0.44000779     0.75253961
 h     -2.97922798    -0.05308902    -1.03514844
 h     -0.99939119     1.49803363     1.46644068
          17

 c      1.18489861    -0.41857119     0.07268784
 c     -0.04162970    -1.09324067     0.11962041
 c     -1.21986388    -0.33993378     0.05366811
 c     -1.08698788     1.25943329     0.38186891
 c      0.05920999     1.78406418    -0.28294162
 c      1.14564397     0.94814963    -0.10817895
 h      0.01666524    -2.14600297     0.09574926
 h     -2.08804760     1.58759585     0.15739206
 h     -0.00542397     2.49705770    -1.14591058
 h      2.18580057     1.26538273    -0.04821140
 o      2.28977411    -1.20042488     0.05147164
 h      3.21515817    -0.63855358     0.07413300
 c     -2.56150990    -0.69587819    -0.27205016
 h     -2.62449892    -1.69550187    -0.69250335
 h     -3.08747590    -0.46889027     0.71866232
 h     -2.94792054    -0.06764965    -1.04035810
 h     -0.97798292     1.51353915     1.48498735
          17

 c      1.18408459    -0.41971357     0.07388834
 c     -0.04236513    -1.08947886     0.12481545
 c     -1.23165314    -0.33459675     0.06025158
 c     -1.08104291     1.25336174     0.39406679
 c      0.05459342     1.77337826    -0.29280173
 c      1.14246559     0.94542075    -0.11370965
 h      0.05088253    -2.13893429     0.08863811
 h     -2.09036614     1.61427334     0.19585426
 h     -0.01085135     2.47004156    -1.15114198
 h      2.21029846     1.27992738    -0.04260566
 o      2.29597456    -1.19310429     0.05163321
 h      3.24076640    -0.69125239     0.08157369
 c     -2.56496225    -0.68964691    -0.28010963
 h     -2.64484220    -1.68330868    -0.71227988
 h     -3.06568294    -0.50393052     0.67356719
 h     -2.92294599    -0.07264199    -1.05210990
 h     -0.95727379     1.51974295     1.49930549
          17

 c      1.18409598    -0.42129022     0.07488607
 c     -0.04455626    -1.08466861     0.12962391
 c     -1.24043896    -0.32810956     0.06740598
 c     -1.07693405     1.24678169     0.40808780
 c      0.04964376     1.76186713    -0.30401853
 c      1.14264763     0.94337992    -0.11893455
 h      0.08043685    -2.14674010     0.08313294
 h     -2.09188554     1.64791680     0.22907909
 h     -0.01480922     2.44377442    -1.15180927
 h      2.22794372     1.30141806    -0.04235627
 o      2.30331229    -1.18474104     0.05207859
 h      3.23598722    -0.75553426     0.08771366
 c     -2.56842694    -0.68453056    -0.28785147
 h     -2.66665604    -1.67691986    -0.72823247
 h     -3.05398188    -0.54142672     0.62818868
 h     -2.90674477    -0.06413663    -1.07349340
 h     -0.93697298     1.51591137     1.50816684
          17

 c      1.18513984    -0.42310636     0.07570033
 c     -0.04811069    -1.07932293     0.13402612
 c     -1.24593926    -0.32061774     0.07509963
 c     -1.07499724     1.23998765     0.42380647
 c      0.04440968     1.74925832    -0.31617989
 c      1.14654981     0.94224689    -0.12385290
 h      0.10367400    -2.16386791     0.07937893
 h     -2.08879933     1.68552482     0.25761999
 h     -0.01807733     2.42169696    -1.15188905
 h      2.23318593     1.32704586    -0.04783133
 o      2.31111204    -1.17593155     0.05279566
 h      3.20881226    -0.82327661     0.09277028
 c     -2.57145731    -0.68078830    -0.29657406
 h     -2.68825496    -1.67533657    -0.74042364
 h     -3.06087271    -0.57764141     0.59607422
 h     -2.89905208    -0.04294520    -1.10236980
 h     -0.91674194     1.50201431     1.51199719
          17

 c      1.18738493    -0.42498640     0.07635001
 c     -0.05278286    -1.07416475     0.13800268
 c     -1.24817379    -0.31225942     0.08326814
 c     -1.07538863     1.23326397     0.44090765
 c      0.03895139     1.73524711    -0.32880680
 c      1.15414753     0.94216380    -0.12850097
 h      0.11868629    -2.18214690     0.07767913
 h     -2.07836782     1.72393312     0.28210861
 h     -0.02150771     2.40699035    -1.15528255
 h      2.22400921     1.35473891    -0.05909041
 o      2.31794607    -1.16747739     0.05372956
 h      3.17947064    -0.88291258     0.09762782
 c     -2.57388898    -0.67827364    -0.30744983
 h     -2.70787661    -1.67694423    -0.74917465
 h     -3.09142462    -0.61026615     0.58551861
 h     -2.89776738    -0.01366211    -1.13252791
 h     -0.89612920     1.47873526     1.51284853
          17

 c      1.19094026    -0.42675525     0.07685202
 c     -0.05823397    -1.06981135     0.14154699
 c     -1.24744949    -0.30317111     0.09181501
 c     -1.07804397     1.22684182     0.45891909
 c      0.03332415     1.71962895    -0.34150613
 c      1.16505495     0.94316926    -0.13294775
 h      0.12380090    -2.19442173     0.07831049
 h     -2.05960876     1.76031848     0.30320153
 h     -0.02585597     2.40117810    -1.16408165
 h      2.20180908     1.38333703    -0.07588329
 o      2.32181031    -1.16020162     0.05477594
 h      3.17794587    -0.92256824     0.10394890
 c     -2.57607984    -0.67658388    -0.32060927
 h     -2.72387290    -1.68010724    -0.75515155
 h     -3.14274286    -0.63869207     0.59218460
 h     -2.90041348     0.01796085    -1.15711817
 h     -0.87451763     1.44739685     1.51412337
          17

 c      1.19581588    -0.42819166     0.07722300
 c     -0.06409507    -1.06662070     0.14467225
 c     -1.24430064    -0.29349287     0.10060644
 c     -1.08268262     1.22087261     0.47729600
 c      0.02757157     1.70239934    -0.35407991
 c      1.17853528     0.94516786    -0.13728842
 h      0.11794837    -2.19629199     0.08138594
 h     -2.03347530     1.79261005     0.32157962
 h     -0.03166526     2.40317468    -1.17744581
 h      2.17133785     1.41286320    -0.09769207
 o      2.32184848    -1.15442820     0.05586404
 h      3.21734272    -0.93889537     0.11284200
 c     -2.57873287    -0.67530431    -0.33527315
 h     -2.73490246    -1.68350472    -0.75928163
 h     -3.20547054    -0.66273107     0.60311714
 h     -2.90497590     0.04693856    -1.17109962
 h     -0.85117646     1.40974432     1.51974583
          17

 c      1.20189823    -0.42900407     0.07747957
 c     -0.07001179    -1.06465130     0.14741127
 c     -1.23940483    -0.28337110     0.10946730
 c     -1.08882000     1.21542150     0.49556791
 c      0.02173020     1.68374783    -0.36650455
 c      1.19354097     0.94791067    -0.14163261
 h      0.10081495    -2.18652268     0.08680313
 h     -2.00272624     1.81979993     0.33794037
 h     -0.03926689     2.40958908    -1.19207914
 h      2.14030830     1.44475360    -0.12384908
 o      2.31952234    -1.14992321     0.05705290
 h      3.27580118    -0.93837364     0.12333596
 c     -2.58246462    -0.67412908    -0.35047298
 h     -2.74005257    -1.68626066    -0.76263134
 h     -3.26923959    -0.68188671     0.60602324
 h     -2.91013504     0.06981108    -1.17198626
 h     -0.82553278     1.36761364     1.53265340
          17

 c      1.20898132    -0.42887299     0.07763485
 c     -0.07566750    -1.06365568     0.14981353
 c     -1.23349926    -0.27295860     0.11818621
 c     -1.09578352     1.21047191     0.51349241
 c      0.01583719     1.66396226    -0.37881282
 c      1.20889015     0.95103573    -0.14608440
 h      0.07287739    -2.16708190     0.09424215
 h     -1.97151826     1.84208413     0.35296993
 h     -0.04885503     2.41605220    -1.20387936
 h      2.11752921     1.48144298    -0.15375458
 o      2.31683125    -1.14645475     0.05845399
 h      3.32428074    -0.92805138     0.13364163
 c     -2.58758175    -0.67286958    -0.36540508
 h     -2.73886261    -1.68797972    -0.76634539
 h     -3.32595128    -0.69556540     0.59338783
 h     -2.91528359     0.08487172    -1.15981695
 h     -0.79763679     1.32269476     1.55321147
          17

 c      1.21681840    -0.42752170     0.07769600
 c     -0.08080215    -1.06308368     0.15194014
 c     -1.22730879    -0.26241190     0.12653013
 c     -1.10276823     1.20593586     0.53110813
 c      0.00993063     1.64332580    -0.39098246
 c      1.22362037     0.95422858    -0.15072786
 h      0.03536275    -2.14309494     0.10319286
 h     -1.94459149     1.86066010     0.36733346
 h     -0.06056364     2.41859748    -1.20949926
 h      2.10904754     1.52458293    -0.18702145
 o      2.31507197    -1.14397291     0.06015069
 h      3.34544973    -0.91203694     0.14246063
 c     -2.59408324    -0.67145740    -0.37942694
 h     -2.73127351    -1.68868579    -0.77161627
 h     -3.37030724    -0.70338962     0.56217927
 h     -2.92052365     0.09233696    -1.13702453
 h     -0.76850548     1.27659416     1.57874550
          17

 c      1.22515753    -0.42477323     0.07766338
 c     -0.08521813    -1.06214495     0.15385430
 c     -1.22149203    -0.25188652     0.13426295
 c     -1.10896623     1.20169218     0.54863787
 c      0.00404491     1.62205510    -0.40288241
 c      1.23730713     0.95743185    -0.15564212
 h     -0.00996410    -2.12215589     0.11303451
 h     -1.92602111     1.87701581     0.38173864
 h     -0.07452157     2.41451859    -1.20718130
 h      2.11471347     1.57269220    -0.22324829
 o      2.31484726    -1.14252328     0.06219151
 h      3.33298024    -0.89235855     0.14911446
 c     -2.60172382    -0.66997078    -0.39198961
 h     -2.71753857    -1.68863148    -0.77962571
 h     -3.39946581    -0.70534208     0.51273178
 h     -2.92665256     0.09452859    -1.10830001
 h     -0.73998663     1.23107630     1.60469869
          17

 c      1.23376611    -0.42057225     0.07752760
 c     -0.08876565    -1.06002724     0.15560500
 c     -1.21660796    -0.24153071     0.14116254
 c     -1.11373287     1.19766689     0.56632143
 c     -0.00179717     1.60027485    -0.41426293
 c      1.25003088     0.96087545    -0.16093034
 h     -0.06123779    -2.11190438     0.12319608
 h     -1.91791048     1.89187942     0.39705612
 h     -0.09089836     2.40274464    -1.19700526
 h      2.12885974     1.62080370    -0.26158493
 o      2.31622176    -1.14218562     0.06459632
 h      3.28874038    -0.86961024     0.15346106
 c     -2.61005118    -0.66864314    -0.40265700
 h     -2.69813640    -1.68801519    -0.79143917
 h     -3.41297707    -0.70183823     0.44828154
 h     -2.93499429     0.09571787    -1.08010874
 h     -0.71420000     1.18815836     1.62649635
          17

 c      1.24244281    -0.41498089     0.07726791
 c     -0.09133048    -1.05626580     0.15721236
 c     -1.21310402    -0.23147783     0.14703282
 c     -1.11669776     1.19390563     0.58428966
 c     -0.00758758     1.57800842    -0.42476525
 c      1.26206445     0.96489225    -0.16672029
 h     -0.11679346    -2.11589659     0.13332400
 h     -1.91976727     1.90449281     0.41436922
 h     -0.10994934     2.38394605    -1.18082418
 h      2.14416549     1.66262121    -0.30066555
 o      2.31867478    -1.14309800     0.06734511
 h      3.22342420    -0.84237381     0.15607030
 c     -2.61840461    -0.66777904    -0.41126996
 h     -2.67372183    -1.68671077    -0.80786001
 h     -3.41341300    -0.69380306     0.37530886
 h     -2.94681823     0.10093300    -1.05930116
 h     -0.69292478     1.14995670     1.64095238
          17

 c      1.25101307    -0.40814815     0.07685099
 c     -0.09287501    -1.05099163     0.15866841
 c     -1.21131476    -0.22184322     0.15171011
 c     -1.11776479     1.19057424     0.60251897
 c     -0.01333826     1.55518529    -0.43394797
 c      1.27361730     0.96971203    -0.17313260
 h     -0.17482398    -2.13088366     0.14329060
 h     -1.92898128     1.91280235     0.43483679
 h     -0.13205743     2.36041124    -1.16197747
 h      2.15479045     1.69286000    -0.33894113
 o      2.32095834    -1.14557105     0.07035181
 h      3.15897500    -0.80540321     0.15862490
 c     -2.62589430    -0.66755226    -0.41820828
 h     -2.64513470    -1.68413220    -0.82926789
 h     -3.40754360    -0.68268929     0.30415225
 h     -2.96230517     0.11348401    -1.05080553
 h     -0.67718133     1.11842086     1.64690596
          17

 c      1.25929338    -0.40027238     0.07623551
 c     -0.09349466    -1.04478182     0.15995536
 c     -1.21146431    -0.21272106     0.15506586
 c     -1.11703839     1.18788562     0.62083629
 c     -0.01908271     1.53168432    -0.44134769
 c      1.28473934     0.97537126    -0.18025140
 h     -0.23277550    -2.14865446     0.15302881
 h     -1.94199133     1.91438263     0.45942496
 h     -0.15772169     2.33549483    -1.14460505
 h      2.15748523     1.70837160    -0.37505987
 o      2.32153491    -1.15009895     0.07348790
 h      3.12218028    -0.74975722     0.16351683
 c     -2.63144171    -0.66782401    -0.42448605
 h     -2.61344344    -1.67930427    -0.85548899
 h     -3.40651770    -0.67026438     0.24816672
 h     -2.97976250     0.13272641    -1.05576806
 h     -0.66700336     1.09508003     1.64537523
          17

 c      1.26705513    -0.39157291     0.07538432
 c     -0.09340353    -1.03828225     0.16106313
 c     -1.21366896    -0.20417427     0.15701095
 c     -1.11474548     1.18600501     0.63893806
 c     -0.02487715     1.50743723    -0.44659061
 c      1.29530020     0.98170814    -0.18810873
 h     -0.28736878    -2.16043639     0.16240322
 h     -1.95542652     1.90742646     0.48866373
 h     -0.18740302     2.31242574    -1.13242274
 h      2.15164090     1.70840305    -0.40813947
 o      2.32020636    -1.15674415     0.07674666
 h      3.11929142    -0.67308602     0.17118313
 c     -2.63412180    -0.66817319    -0.43130712
 h     -2.57996590    -1.67113961    -0.88577939
 h     -3.42137782    -0.65815390     0.21866213
 h     -2.99601514     0.15431244    -1.07174684
 h     -0.66132626     1.08083432     1.63948747
          17

 c      1.27403704    -0.38231808     0.07428314
 c     -0.09283998    -1.03193544     0.16199633
 c     -1.21794319    -0.19621629     0.15750876
 c     -1.11118268     1.18497203     0.65642062
 c     -0.03079989     1.48257200    -0.44952749
 c      1.30496872     0.98838870    -0.19667802
 h     -0.33520018    -2.16001300     0.17122025
 h     -1.96685733     1.89137605     0.52251974
 h     -0.22116775     2.29277018    -1.12727568
 h      2.13921631     1.69465442    -0.43800017
 o      2.31847413    -1.16459749     0.08030539
 h      3.12989138    -0.58835770     0.17904242
 c     -2.63382517    -0.66807552    -0.43925576
 h     -2.54620444    -1.65883731    -0.91897297
 h     -3.45403097    -0.64764951     0.21725378
 h     -3.00768309     0.17257877    -1.09449121
 h     -0.65802510     1.07581569     1.63409908
          17

 c      1.27994593    -0.37292709     0.07296654
 c     -0.09193598    -1.02588556     0.16277390
 c     -1.22422397    -0.18879874     0.15660460
 c     -1.10667352     1.18463730     0.67285253
 c     -0.03692080     1.45751553    -0.45031686
 c      1.31317991     0.99496105    -0.20587718
 h     -0.37334737    -2.14473460     0.17932175
 h     -1.97518008     1.86718017     0.56037896
 h     -0.25826119     2.27563079    -1.12833571
 h      2.12473228     1.67129741    -0.46542717
 o      2.31782467    -1.17244171     0.08433878
 h      3.13327589    -0.51301353     0.18438115
 c     -2.63137858    -0.66704213    -0.44806947
 h     -2.51369770    -1.64220841    -0.95371944
 h     -3.49487500    -0.63994427     0.23512262
 h     -3.01224428     0.18279294    -1.11963733
 h     -0.65428974     1.07939735     1.63473159
          17

 c      1.28436060    -0.36414828     0.07156615
 c     -0.09058455    -1.01996259     0.16342706
 c     -1.23241713    -0.18183285     0.15447450
 c     -1.10152076     1.18459792     0.68790462
 c     -0.04318070     1.43299723    -0.44940030
 c      1.31912024     1.00101718    -0.21560533
 h     -0.39976025    -2.11552345     0.18668807
 h     -1.98071558     1.83728457     0.60110988
 h     -0.29688408     2.25845094    -1.13251007
 h      2.11482336     1.64449226    -0.49238975
 o      2.31899706    -1.17931732     0.08891915
 h      3.11976287    -0.45954976     0.18582052
 c     -2.62784032    -0.66470759    -0.45714736
 h     -2.48384145    -1.62176460    -0.98867228
 h     -3.53078195    -0.63608444     0.26024440
 h     -3.00845555     0.18226407    -1.14365712
 h     -0.64747830     1.09041726     1.64557655
          17

 c      1.28667394    -0.35716976     0.07034067
 c     -0.08843136    -1.01368799     0.16398941
 c     -1.24238908    -0.17527831     0.15144249
 c     -1.09594287     1.18421852     0.70149196
 c     -0.04927331     1.40994564    -0.44735001
 c      1.32188027     1.00643697    -0.22580837
 h     -0.41350564    -2.07672341     0.19346430
 h     -1.98497265     1.80532891     0.64320742
 h     -0.33444167     2.23865371    -1.13590032
 h      2.11628756     1.62057260    -0.52175466
 o      2.32213410    -1.18454626     0.09402774
 h      3.08811052    -0.43462363     0.18305832
 c     -2.62393972    -0.66088989    -0.46595940
 h     -2.45772306    -1.59859430    -1.02256778
 h     -3.55190946    -0.63671295     0.28291106
 h     -2.99637279     0.17067203    -1.16433382
 h     -0.63622986     1.10751291     1.66731564
          17

 c      1.28630388    -0.35326587     0.06956677
 c     -0.08508583    -1.00634396     0.16447474
 c     -1.25384470    -0.16916535     0.14785720
 c     -1.08999782     1.18287137     0.71387545
 c     -0.05486633     1.38922186    -0.44465869
 c      1.32091239     1.01139419    -0.23649828
 h     -0.41494909    -2.03585615     0.19994100
 h     -1.98998413     1.77535633     0.68506730
 h     -0.36842776     2.21450330    -1.13561550
 h      2.13239850     1.60307445    -0.55576142
 o      2.32696007    -1.18771381     0.09959268
 h      3.04261148    -0.43975646     0.17653219
 c     -2.62001086    -0.65561007    -0.47412845
 h     -2.43602510    -1.57412573    -1.05423854
 h     -3.55300702    -0.64203085     0.29690343
 h     -2.97725117     0.15000494    -1.18105656
 h     -0.62115204     1.12933357     1.69655092
          17

 c      1.28281632    -0.35339055     0.06941649
 c     -0.08011061    -0.99714449     0.16488236
 c     -1.26633175    -0.16336038     0.14395957
 c     -1.08368200     1.18011075     0.72565337
 c     -0.05988327     1.37137579    -0.44173530
 c      1.31634583     1.01620599    -0.24778681
 h     -0.40569806    -2.00253883     0.20681426
 h     -1.99718715     1.75070137     0.72532615
 h     -0.39716229     2.18552212    -1.13032800
 h      2.16025099     1.59104647    -0.59416548
 o      2.33286019    -1.18883539     0.10551775
 h      2.99274077    -0.47037659     0.16733202
 c     -2.61607561    -0.64908777    -0.48141984
 h     -2.41904584    -1.54990247    -1.08262359
 h     -3.53246461    -0.65184129     0.29902387
 h     -2.95345321     0.12434814    -1.19497662
 h     -0.60430305     1.15453115     1.72746885
          17

 c      1.27501048    -0.35908812     0.07008977
 c     -0.07159593    -0.98553243     0.16530636
 c     -1.27973738    -0.15650661     0.13985361
 c     -1.07750736     1.17518775     0.73796950
 c     -0.06430469     1.35658707    -0.43959887
 c      1.30840784     1.02160513    -0.26014000
 h     -0.38774450    -1.98549505     0.21716588
 h     -2.00618386     1.73340889     0.76328005
 h     -0.41936202     2.15433521    -1.11780315
 h      2.19254240     1.58094125    -0.63356041
 o      2.33901864    -1.18865203     0.11170315
 h      2.95486873    -0.51328768     0.15719198
 c     -2.61177841    -0.64166767    -0.48790686
 h     -2.40685537    -1.52742879    -1.10686474
 h     -3.49131329    -0.66537868     0.28901542
 h     -2.92852110     0.09934771    -1.20886506
 h     -0.58771626     1.18211981     1.75426723
          17

 c      1.26675213    -0.36632169     0.07099687
 c     -0.06433568    -0.97250825     0.16539044
 c     -1.29266461    -0.15142936     0.13582024
 c     -1.07029242     1.16954013     0.74832476
 c     -0.06961492     1.34572361    -0.43608203
 c      1.30012132     1.02577905    -0.27255343
 h     -0.36285331    -1.98649920     0.22648848
 h     -2.01552173     1.72616646     0.80014320
 h     -0.43777366     2.11884075    -1.10857225
 h      2.21952638     1.56850219    -0.67226667
 o      2.34297654    -1.18848413     0.11801986
 h      2.95307279    -0.54138270     0.14682548
 c     -2.60723885    -0.63399196    -0.49263922
 h     -2.39724857    -1.50925547    -1.12520909
 h     -3.43742304    -0.68350946     0.26703154
 h     -2.90446996     0.08286824    -1.22608089
 h     -0.57252827     1.20621026     1.78046392
          17

 c      1.25725228    -0.37681451     0.07272232
 c     -0.05725560    -0.95853515     0.16513844
 c     -1.30553496    -0.14788035     0.13276296
 c     -1.06301948     1.16190941     0.75709684
 c     -0.07366227     1.33926755    -0.43177070
 c      1.29142108     1.03048763    -0.28560623
 h     -0.33198945    -2.00149982     0.23690360
 h     -2.02201870     1.72795057     0.83511740
 h     -0.45156170     2.08634084    -1.10303289
 h      2.23425796     1.54977082    -0.70994673
 o      2.34362246    -1.18884572     0.12433777
 h      2.99923390    -0.54133053     0.13594950
 c     -2.60167367    -0.62657392    -0.49610735
 h     -2.39011658    -1.49555940    -1.13720108
 h     -3.37900674    -0.70509877     0.23900444
 h     -2.88374499     0.07917027    -1.24923886
 h     -0.55940466     1.22753180     1.80082039
          17

 c      1.24654853    -0.39052345     0.07490179
 c     -0.04972199    -0.94441978     0.16463745
 c     -1.31823786    -0.14491628     0.13088186
 c     -1.05660726     1.15265292     0.76612800
 c     -0.07667607     1.33635068    -0.42765585
 c      1.28286956     1.03575377    -0.29932166
 h     -0.29405187    -2.02289768     0.25096040
 h     -2.02167881     1.73423951     0.86619892
 h     -0.46356917     2.06054954    -1.10263347
 h      2.23344938     1.52486146    -0.74236956
 o      2.34213290    -1.18904635     0.13068508
 h      3.07480536    -0.52863295     0.12458852
 c     -2.59401272    -0.61925870    -0.49976840
 h     -2.38552415    -1.48632238    -1.14297325
 h     -3.32766698    -0.72951119     0.21566561
 h     -2.86808479     0.08760168    -1.27747445
 h     -0.54912423     1.24554737     1.80848826
          17

 c      1.23594883    -0.40582165     0.07740166
 c     -0.04304469    -0.93116857     0.16393870
 c     -1.32986191    -0.14299036     0.12995795
 c     -1.05088555     1.14248354     0.77528749
 c     -0.07939775     1.33674605    -0.42316899
 c      1.27513704     1.04070143    -0.31328821
 h     -0.24970495    -2.04214495     0.26733096
 h     -2.01228689     1.74270335     0.89265113
 h     -0.47555757     2.04350047    -1.11058327
 h      2.21578610     1.49401709    -0.77090383
 o      2.33991965    -1.18797531     0.13704515
 h      3.15235059    -0.52359308     0.11276271
 c     -2.58372290    -0.61185066    -0.50484462
 h     -2.38262897    -1.48158250    -1.14293963
 h     -3.29650372    -0.75749607     0.20740340
 h     -2.85687711     0.10454535    -1.30619270
 h     -0.54186007     1.25916383     1.80382130
          17

 c      1.22596239    -0.42173453     0.08013960
 c     -0.03736256    -0.91960715     0.16315794
 c     -1.33984609    -0.14193107     0.12976530
 c     -1.04587187     1.13166191     0.78442432
 c     -0.08221809     1.34040893    -0.41819752
 c      1.26803789     1.04466072    -0.32722047
 h     -0.20089517    -2.05295024     0.28626264
 h     -1.99321173     1.75204904     0.91403723
 h     -0.48787851     2.03591132    -1.12629137
 h      2.18357906     1.45938155    -0.79832797
 o      2.33815569    -1.18520331     0.14339691
 h      3.21251374    -0.53714775     0.10126293
 c     -2.57094921    -0.60407189    -0.51212234
 h     -2.38032181    -1.48128768    -1.13814177
 h     -3.29047250    -0.78909339     0.21777809
 h     -2.84934034     0.12518994    -1.32987291
 h     -0.53674707     1.26772337     1.78942091
          17

 c      1.21608156    -0.43562853     0.08295376
 c     -0.03275087    -0.90684019     0.16093834
 c     -1.34603640    -0.13986116     0.12910318
 c     -1.04425008     1.12015489     0.79564215
 c     -0.08748382     1.34519816    -0.41426827
 c      1.26367279     1.04832989    -0.34109075
 h     -0.15140342    -2.09659386     0.30948178
 h     -1.97013412     1.75995592     0.93057440
 h     -0.50440950     2.03016555    -1.14114352
 h      2.14643030     1.43149269    -0.82364155
 o      2.33749326    -1.18089063     0.14982528
 h      3.25679373    -0.58750885     0.09847541
 c     -2.55706248    -0.59584183    -0.52175651
 h     -2.37317653    -1.49301332    -1.11519759
 h     -3.30201838    -0.82157733     0.24006674
 h     -2.84737141     0.14645501    -1.34448521
 h     -0.53062257     1.27031654     1.76504946
          17

 c      1.20735117    -0.44893001     0.08584823
 c     -0.02968677    -0.89854549     0.15938406
 c     -1.34849693    -0.13821283     0.12976211
 c     -1.04490801     1.10858152     0.80712937
 c     -0.09089037     1.35325093    -0.41081557
 c      1.25647104     1.05041934    -0.35488497
 h     -0.09943492    -2.11588908     0.33080301
 h     -1.93765335     1.76836031     0.93799116
 h     -0.51937513     2.03223139    -1.15597092
 h      2.10979351     1.40863019    -0.85522600
 o      2.33807751    -1.17521934     0.15627778
 h      3.26817769    -0.65653590     0.09708000
 c     -2.54296220    -0.58728051    -0.53293071
 h     -2.36431281    -1.50854504    -1.09066229
 h     -3.31949162    -0.85016580     0.26338186
 h     -2.84788194     0.16431525    -1.34654987
 h     -0.52210288     1.26367625     1.73628855
          17

 c      1.20057444    -0.46069072     0.08856346
 c     -0.02850433    -0.89548836     0.15870860
 c     -1.34700883    -0.13688186     0.13177383
 c     -1.04780168     1.09708682     0.81815994
 c     -0.09270889     1.36451033    -0.40809154
 c      1.24584244     1.05042460    -0.36815031
 h     -0.04789884    -2.10732096     0.34930434
 h     -1.89985292     1.77820044     0.93707875
 h     -0.53170236     2.03944684    -1.16760622
 h      2.08112117     1.39421526    -0.89685501
 o      2.33966864    -1.16882193     0.16279764
 h      3.24863503    -0.73718371     0.09692491
 c     -2.52973481    -0.57878059    -0.54487051
 h     -2.35342910    -1.52638544    -1.06623273
 h     -3.33298280    -0.87086245     0.27832304
 h     -2.85048032     0.17704002    -1.33589677
 h     -0.50699886     1.24803949     1.71147041
          17

 c      1.19636738    -0.47015538     0.09086736
 c     -0.02934405    -0.89793627     0.15907790
 c     -1.34155484    -0.13583133     0.13509949
 c     -1.05267882     1.08572458     0.82806653
 c     -0.09325760     1.37884145    -0.40626336
 c      1.23180860     1.04814590    -0.38072173
 h     -0.00005960    -2.07206428     0.36451669
 h     -1.86207063     1.79136166     0.92928502
 h     -0.54045055     2.04967680    -1.17338000
 h      2.06231154     1.38893577    -0.94928001
 o      2.34137182    -1.16252006     0.16947928
 h      3.21039930    -0.81846506     0.09697896
 c     -2.51796826    -0.57082468    -0.55695202
 h     -2.34069410    -1.54415375    -1.04316083
 h     -3.33644403    -0.88097620     0.27958964
 h     -2.85521746     0.18459993    -1.31449655
 h     -0.48174312     1.22400075     1.69754853
          17

 c      1.19503813    -0.47678209     0.09255479
 c     -0.03205781    -0.90561160     0.16058992
 c     -1.33233127    -0.13509170     0.13959041
 c     -1.05899328     1.07457051     0.83660781
 c     -0.09287409     1.39598882    -0.40537016
 c      1.21509075     1.04369027    -0.39284403
 h      0.04074006    -2.01618714     0.37668908
 h     -1.82949995     1.80991068     0.91651792
 h     -0.54520003     2.06183786    -1.17178192
 h      2.04870335     1.39051855    -1.00882957
 o      2.34132580    -1.15730903     0.17651577
 h      3.18117421    -0.88573422     0.09458927
 c     -2.50779801    -0.56393815    -0.56862366
 h     -2.32660965    -1.55904453    -1.02254031
 h     -3.32712441    -0.87921877     0.26529885
 h     -2.86268522     0.18870565    -1.28624225
 h     -0.44593793     1.19199063     1.69637677
          17

 c      1.19650806    -0.48021444     0.09344501
 c     -0.03623001    -0.91750419     0.16321746
 c     -1.31973126    -0.13477500     0.14497861
 c     -1.06595628     1.06384241     0.84408220
 c     -0.09187512     1.41557202    -0.40530579
 c      1.19677391     1.03733011    -0.40502276
 h      0.07160220    -1.95257417     0.38739226
 h     -1.80537081     1.83464031     0.90082766
 h     -0.54624684     2.07607907    -1.16275335
 h      2.03274841     1.39525263    -1.06916148
 o      2.33744135    -1.15394551     0.18417802
 h      3.19315335    -0.92768230     0.08585086
 c     -2.49899930    -0.55861764    -0.57936072
 h     -2.31182745    -1.56855011    -1.00561280
 h     -3.30488220    -0.86558187     0.23623354
 h     -2.87392303     0.19251919    -1.25634848
 h     -0.40365636     1.15234723     1.70383402
          17

 c      1.20029420    -0.48024251     0.09338280
 c     -0.04132739    -0.93170689     0.16672589
 c     -1.30430202    -0.13507244     0.15089867
 c     -1.07276954     1.05394844     0.85108030
 c     -0.09052030     1.43710315    -0.40582155
 c      1.17790982     1.02936069    -0.41778469
 h      0.09115733    -1.90265129     0.40032776
 h     -1.78986445     1.86374579     0.88417045
 h     -0.54463887     2.09373391    -1.14767876
 h      2.00810319     1.39963679    -1.12407431
 o      2.32993086    -1.15232819     0.19255929
 h      3.24391632    -0.94686736     0.06973619
 c     -2.49107184    -0.55518558    -0.58876894
 h     -2.29697687    -1.57113131    -0.99390121
 h     -3.27215982    -0.84138385     0.19581246
 h     -2.88989705     0.19956909    -1.23004411
 h     -0.36186073     1.10599425     1.71290301
          17

 c      1.20560903    -0.47681570     0.09225132
 c     -0.04684406    -0.94586893     0.17070182
 c     -1.28669767    -0.13622327     0.15693246
 c     -1.07882280     1.04542651     0.85815156
 c     -0.08899037     1.46002432    -0.40655333
 c      1.15931386     1.02004090    -0.43153636
 h      0.10025698    -1.89102577     0.42077791
 h     -1.78072500     1.89291852     0.86837107
 h     -0.54199671     2.11703276    -1.12903783
 h      1.97136180     1.40112953    -1.16916474
 o      2.32106950    -1.15194644     0.20148608
 h      3.30021716    -0.95265950     0.04950282
 c     -2.48330759    -0.55358962    -0.59680898
 h     -2.28254431    -1.56663266    -0.98913878
 h     -3.23463044    -0.80949585     0.15073280
 h     -2.91051289     0.21191626    -1.21082449
 h     -0.32755563     1.05484375     1.71737159
          17

 c      1.21153410    -0.47010268     0.08999152
 c     -0.05217595    -0.95876112     0.17490311
 c     -1.26765309    -0.13843364     0.16265524
 c     -1.08372695     1.03879595     0.86562529
 c     -0.08740547     1.48376632    -0.40708773
 c      1.14150812     1.00958464    -0.44652024
 h      0.09990999    -1.92732381     0.45132702
 h     -1.77494816     1.91689033     0.85516295
 h     -0.54003910     2.14842798    -1.10960028
 h      1.92218158     1.39830798    -1.20232948
 o      2.31277960    -1.15247005     0.21075254
 h      3.33523934    -0.95126920     0.02884419
 c     -2.47484192    -0.55328506    -0.60396496
 h     -2.26884228    -1.55633734    -0.99304485
 h     -3.20172335    -0.77434808     0.11142110
 h     -2.93379335     0.22875893    -1.19942323
 h     -0.30585100     1.00161847     1.71364673
          17

 c      1.21717233    -0.46051810     0.08662182
 c     -0.05647443    -0.97117223     0.17957726
 c     -1.24796179    -0.14181089     0.16768237
 c     -1.08726308     1.03440771     0.87355935
 c     -0.08586712     1.50783372    -0.40706000
 c      1.12470844     0.99817268    -0.46279769
 h      0.08894312    -1.99617766     0.48808126
 h     -1.77018829     1.93118049     0.84614598
 h     -0.53983444     2.18955065    -1.09126736
 h      1.86302990     1.39088724    -1.22394904
 o      2.30605799    -1.15372223     0.22021736
 h      3.33663620    -0.94560149     0.01016539
 c     -2.46481456    -0.55339219    -0.61106455
 h     -2.25608968    -1.54260492    -1.00700770
 h     -3.18461488    -0.74084969     0.08985150
 h     -2.95609033     0.24683390    -1.19435200
 h     -0.29923543     0.94942031     1.70104059
          17

 c      1.22174962    -0.44870420     0.08224321
 c     -0.05888350    -0.98462416     0.18519656
 c     -1.22843610    -0.14634159     0.17170216
 c     -1.08934439     1.03235742     0.88173815
 c     -0.08450435     1.53187864    -0.40623626
 c      1.10881486     0.98595395    -0.48022216
 h      0.06605590    -2.07294401     0.52403265
 h     -1.76540271     1.93316224     0.84268445
 h     -0.54114209     2.24020372    -1.07414093
 h      1.79903136     1.37983495    -1.23715792
 o      2.30122563    -1.15555604     0.22978830
 h      3.30194485    -0.93690261    -0.00533758
 c     -2.45284262    -0.55309788    -0.61863303
 h     -2.24456217    -1.52811454    -1.03174397
 h     -3.18941849    -0.71209864     0.09269623
 h     -2.97324322     0.26216619    -1.19329351
 h     -0.30738476     0.90129827     1.68160655
          17

 c      1.22467089    -0.43548744     0.07703334
 c     -0.05878905    -1.00013356     0.19210863
 c     -1.20985087    -0.15191037     0.17449082
 c     -1.09000534     1.03247240     0.88968260
 c     -0.08347925     1.55571474    -0.40452064
 c      1.09343242     0.97304530    -0.49842346
 h      0.03183006    -2.13868130     0.55350206
 h     -1.76101757     1.92248373     0.84580507
 h     -0.54234982     2.29808111    -1.05653004
 h      1.73760552     1.36745462    -1.24795729
 o      2.29804720    -1.15781931     0.23942457
 h      3.23650165    -0.92522467    -0.01782662
 c     -2.43941086    -0.55195072    -0.62636633
 h     -2.23473089    -1.51487138    -1.06698150
 h     -3.21131105    -0.68840012     0.11565718
 h     -2.98174692     0.27163944    -1.19414709
 h     -0.32711226     0.85982293     1.65998090
          17

 c      1.22552827    -0.42183186     0.07124095
 c     -0.05587176    -1.01801937     0.20046262
 c     -1.19288350    -0.15834552     0.17591277
 c     -1.08937959     1.03435783     0.89669212
 c     -0.08294299     1.57925866    -0.40188853
 c      1.07799540     0.95957370    -0.51689048
 h     -0.01154370    -2.18254508     0.57318088
 h     -1.75894738     1.90113745     0.85611288
 h     -0.54109459     2.35945052    -1.03588637
 h      1.68701023     1.35689096    -1.26412011
 o      2.29561697    -1.16041264     0.24921057
 h      3.15550202    -0.90860125    -0.03004200
 c     -2.42549217    -0.54985296    -0.63344710
 h     -2.22730387    -1.50332282    -1.11120564
 h     -3.23842693    -0.66896338     0.14736599
 h     -2.97938546     0.27374229    -1.19544509
 h     -0.35265221     0.82663114     1.64297799
          17

 c      1.22406188    -0.40878407     0.06517931
 c     -0.05009631    -1.03807522     0.21025048
 c     -1.17805464    -0.16546829     0.17591470
 c     -1.08760870     1.03747157     0.90197498
 c     -0.08297988     1.60244120    -0.39830753
 c      1.06203662     0.94580376    -0.53524195
 h     -0.06102253    -2.19974455     0.58165188
 h     -1.76248905     1.87318098     0.87373976
 h     -0.53511943     2.42029876    -1.00993553
 h      1.65323943     1.35045541    -1.29180375
 o      2.29228554    -1.16341121     0.25947912
 h      3.08584656    -0.88147851    -0.04922756
 c     -2.41189788    -0.54697200    -0.63916530
 h     -2.22309731    -1.49213163    -1.16161509
 h     -3.25959130    -0.65340852     0.17687587
 h     -2.96544290     0.26880209    -1.19649309
 h     -0.37698918     0.80218038     1.63822006
          17

 c      1.22010859    -0.39739032     0.05921172
 c     -0.04171435    -1.05969336     0.22133596
 c     -1.16567465    -0.17314851     0.17452483
 c     -1.08466634     1.04121304     0.90488431
 c     -0.08357399     1.62514110    -0.39369040
 c      1.04545050     0.93228707    -0.55354615
 h     -0.11318250    -2.19012125     0.57894570
 h     -1.77571998     1.84370032     0.89837585
 h     -0.52287253     2.47732290    -0.97739180
 h      1.63701435     1.34756011    -1.33154198
 o      2.28657578    -1.16695315     0.27064299
 h      3.05243321    -0.83713998    -0.08430996
 c     -2.39903460    -0.54368280    -0.64314520
 h     -2.22276482    -1.47884652    -1.21444259
 h     -3.26761653    -0.64186372     0.19683767
 h     -2.94071294     0.25903909    -1.19747437
 h     -0.39469424     0.78622107     1.65133814
          17

 c      1.21359111    -0.38860689     0.05371485
 c     -0.03123263    -1.08186863     0.23344569
 c     -1.15581661    -0.18132824     0.17185227
 c     -1.08026489     1.04504747     0.90516829
 c     -0.08460778     1.64715152    -0.38788825
 c      1.02847950     0.91982674    -0.57232230
 h     -0.16460993    -2.15833672     0.56656709
 h     -1.80190382     1.81667706     0.92937853
 h     -0.50375280     2.52852741    -0.93818785
 h      1.63402511     1.34462957    -1.37792249
 o      2.27894076    -1.17058584     0.28243710
 h      3.05048716    -0.77869869    -0.13359769
 c     -2.38696972    -0.54048940    -0.64527203
 h     -2.22653647    -1.46105434    -1.26558530
 h     -3.25908535    -0.63464043     0.20331946
 h     -2.90734406     0.24842762    -1.19948367
 h     -0.40474769     0.77885623     1.68294463
          17

 c      1.20455868    -0.38323574     0.04902904
 c     -0.01929693    -1.10311710     0.24613938
 c     -1.14832809    -0.19000869     0.16808105
 c     -1.07404725     1.04868731     0.90303305
 c     -0.08588223     1.66817004    -0.38070798
 c      1.01147156     0.90924334    -0.59220173
 h     -0.21266694    -2.11531691     0.54787560
 h     -1.84120502     1.79263229     0.96575451
 h     -0.47809725     2.57349282    -0.89339053
 h      1.63798932     1.33719506    -1.42325415
 o      2.27105802    -1.17324387     0.29390200
 h      3.05598229    -0.71957083    -0.18427704
 c     -2.37556215    -0.53790998    -0.64558631
 h     -2.23409754    -1.43736562    -1.31132058
 h     -3.23350666    -0.63203180     0.19500766
 h     -2.86834807     0.24208606    -1.20426214
 h     -0.41056120     0.78098494     1.72804372
          17

 c      1.19320281    -0.38186691     0.04541110
 c     -0.00650673    -1.12147569     0.25881806
 c     -1.14287386    -0.19920975     0.16345551
 c     -1.06591244     1.05218891     0.89898906
 c     -0.08714971     1.68780977    -0.37194373
 c      0.99468747     0.90114995    -0.61360872
 h     -0.25679452    -2.07890555     0.52811707
 h     -1.88950271     1.76825413     1.00585398
 h     -0.44700537     2.61335690    -0.84491526
 h      1.64329599     1.32186630    -1.46106777
 o      2.26414355    -1.17396604     0.30415265
 h      3.05170525    -0.67206894    -0.22446955
 c     -2.36457149    -0.53632317    -0.64428250
 h     -2.24461479    -1.40791154    -1.34890060
 h     -3.19303805    -0.63426033     0.17292444
 h     -2.82661563     0.24487399    -1.21335809
 h     -0.41723595     0.79358531     1.77843641
          17

 c      1.17984026    -0.38480818     0.04299795
 c      0.00666345    -1.13502218     0.27089875
 c     -1.13898766    -0.20892858     0.15826312
 c     -1.05612598     1.05583013     0.89364331
 c     -0.08815309     1.70564321    -0.36141991
 c      0.97824924     0.89584947    -0.63663326
 h     -0.29888497    -2.06841443     0.51254721
 h     -1.93968377     1.73866290     1.04712729
 h     -0.41201182     2.65041261    -0.79506079
 h      1.64603420     1.29707236    -1.48751149
 o      2.25872132    -1.17216116     0.31264542
 h      3.03087438    -0.64331590    -0.24738571
 c     -2.35370804    -0.53579727    -0.64182379
 h     -2.25684880    -1.37439311    -1.37695096
 h     -3.14296556    -0.64153258     0.14086797
 h     -2.78377274     0.25945005    -1.22683070
 h     -0.42889305     0.81683029     1.82574532
          17

 c      1.16490895    -0.39202133     0.04178315
 c      0.01956913    -1.14305982     0.28214643
 c     -1.13611886    -0.21911961     0.15282110
 c     -1.04518885     1.05989392     0.88754555
 c     -0.08866744     1.72128960    -0.34904346
 c      0.96215406     0.89332446    -0.66102496
 h     -0.33976511    -2.09116852     0.50274079
 h     -1.98426141     1.70010525     1.08636628
 h     -0.37463126     2.68718681    -0.74590879
 h      1.64416041     1.26305927    -1.50150748
 o      2.25488631    -1.16756201     0.31912169
 h      2.99318188    -0.63614145    -0.25037887
 c     -2.34258062    -0.53599252    -0.63906870
 h     -2.26929978    -1.33983297    -1.39567619
 h     -3.09252480    -0.65419492     0.10623826
 h     -2.73979162     0.28501659    -1.24239336
 h     -0.44756354     0.84980397     1.86326876
          17

 c      1.14898096    -0.40310337     0.04161124
 c      0.03103622    -1.14661988     0.29274391
 c     -1.13367593    -0.22970322     0.14746649
 c     -1.03366676     1.06453422     0.88109903
 c     -0.08853483     1.73452917    -0.33485014
 c      0.94628159     0.89327144    -0.68622089
 h     -0.37515050    -2.13673528     0.49601388
 h     -2.01736819     1.65121200     1.12024566
 h     -0.33594353     2.72515181    -0.69877289
 h      1.63757610     1.22169803    -1.50468439
 o      2.25243159    -1.16019149     0.32357555
 h      2.94292160    -0.64968007    -0.23441812
 c     -2.33064133    -0.53622649    -0.63720369
 h     -2.28036800    -1.30812050    -1.40684450
 h     -3.05437417    -0.67288265     0.07967649
 h     -2.69378832     0.31783562    -1.25590288
 h     -0.47316651     0.89066732     1.88671306
          17

 c      1.13276832    -0.41733403     0.04219614
 c      0.03956805    -1.14752207     0.30300526
 c     -1.13107766    -0.24058791     0.14254735
 c     -1.02208441     1.06974754     0.87451145
 c     -0.08767166     1.74538685    -0.31901933
 c      0.93037947     0.89516360    -0.71138289
 h     -0.39803730    -2.18785792     0.48898833
 h     -2.03561799     1.59298845     1.14578218
 h     -0.29646830     2.76374418    -0.65398738
 h      1.62831031     1.17620681    -1.50132485
 o      2.25077234    -1.15043065     0.32634303
 h      2.89012236    -0.67820980    -0.20552638
 c     -2.31744729    -0.53570657    -0.63726998
 h     -2.28853340    -1.28335283    -1.41342191
 h     -3.03970838    -0.69810641     0.07056003
 h     -2.64520520     0.35299620    -1.26286465
 h     -0.50382079     0.93693622     1.89444129
          17

 c      1.11710672    -0.43376935     0.04315586
 c      0.04376605    -1.14746468     0.31318801
 c     -1.12780946    -0.25168357     0.13841469
 c     -1.01087163     1.07539247     0.86775725
 c     -0.08604290     1.75412594    -0.30184782
 c      0.91406925     0.89834833    -0.73548003
 h     -0.40303184    -2.23082554     0.47982706
 h     -2.03837319     1.52834921     1.16063107
 h     -0.25639883     2.80041420    -0.61115403
 h      1.62038899     1.13058473    -1.49783631
 o      2.24874715    -1.13915506     0.32828807
 h      2.85337821    -0.70885208    -0.17774049
 c     -2.30322791    -0.53386155    -0.63949231
 h     -2.29255912    -1.26891973    -1.41866461
 h     -3.05024829    -0.72880972     0.07955065
 h     -2.59443266     0.38606852    -1.25985134
 h     -0.53615115     0.98575049     1.88767025
          17

 c      1.10290438    -0.45135511     0.04405232
 c      0.04254550    -1.14777953     0.32348474
 c     -1.12346557    -0.26290738     0.13541397
 c     -1.00031925     1.08121356     0.86054649
 c     -0.08362798     1.76115632    -0.28370143
 c      0.89695765     0.90217986    -0.75748654
 h     -0.38769998    -2.25767378     0.46813335
 h     -2.02791109     1.46160898     1.16331868
 h     -0.21595801     2.83168370    -0.56962335
 h      1.61846274     1.08858499    -1.50084713
 o      2.24483233    -1.12753371     0.33063972
 h      2.85604554    -0.72469385    -0.17044672
 c     -2.28895535    -0.53057600    -0.64325996
 h     -2.29166126    -1.26640199    -1.42475402
 h     -3.07699494    -0.76153058     0.09783826
 h     -2.54278585     0.41399117    -1.24523815
 h     -0.56562198     1.03417941     1.87061526
          17

 c      1.09101924    -0.46904065     0.04443811
 c      0.03523561    -1.14942333     0.33404190
 c     -1.11776891    -0.27419496     0.13387202
 c     -0.99051886     1.08686219     0.85234253
 c     -0.08040382     1.76691922    -0.26496950
 c      0.87888503     0.90614144    -0.77668860
 h     -0.35219235    -2.26518345     0.45428642
 h     -2.00950902     1.39792359     1.15345594
 h     -0.17559566     2.85447230    -0.52888375
 h      1.62489664     1.05264101    -1.51397284
 o      2.23862980    -1.11596403     0.33375029
 h      2.90265111    -0.72174028    -0.18855518
 c     -2.27574267    -0.52616766    -0.64779032
 h     -2.28553406    -1.27479552    -1.43174758
 h     -3.10760547    -0.79175237     0.11436404
 h     -2.49222946     0.43538081    -1.21935879
 h     -0.58716185     1.07962474     1.85005272
          17

 c      1.08204617    -0.48589378     0.04392168
 c      0.02171350    -1.15291801     0.34494785
 c     -1.11059242    -0.28550136     0.13406571
 c     -0.98130548     1.09193113     0.84252221
 c     -0.07634470     1.77179002    -0.24603487
 c      0.86013509     0.90987153    -0.79288851
 h     -0.29881944    -2.25427749     0.43902787
 h     -1.99095770     1.34253219     1.13183195
 h     -0.13598377     2.86708324    -0.48874499
 h      1.63744342     1.02369621    -1.53571518
 o      2.23149524    -1.10383798     0.33664244
 h      2.96956010    -0.71259405    -0.21538676
 c     -2.26437500    -0.52123517    -0.65254672
 h     -2.27424353    -1.29071608    -1.43775445
 h     -3.13237111    -0.81561994     0.12111098
 h     -2.44511356     0.45063756    -1.18438207
 h     -0.59636273     1.12023147     1.83344265
          17

 c      1.07612809    -0.50119366     0.04224068
 c      0.00254588    -1.15821257     0.35620955
 c     -1.10199805    -0.29679041     0.13617851
 c     -0.97228658     1.09603078     0.83069917
 c     -0.07142211     1.77601024    -0.22725988
 c      0.84136773     0.91310044    -0.80630682
 h     -0.23190392    -2.23068560     0.42329441
 h     -1.98063533     1.29976638     1.10011358
 h     -0.09789298     2.86970140    -0.44936481
 h      1.65018828     1.00199376    -1.56080935
 o      2.22493359    -1.09065637     0.33834134
 h      3.03105364    -0.70849385    -0.23414320
 c     -2.25522881    -0.51651021    -0.65720096
 h     -2.25812667    -1.30951775    -1.44016693
 h     -3.14550445    -0.83056504     0.11381329
 h     -2.40391247     0.46190833    -1.14399004
 h     -0.59109553     1.15499316     1.82558586
          17

 c      1.07291778    -0.51444983     0.03930188
 c     -0.02100523    -1.16457922     0.36775856
 c     -1.09228324    -0.30800914     0.14026315
 c     -0.96305380     1.09888757     0.81701923
 c     -0.06559556     1.77964979    -0.20898613
 c      0.82335265     0.91559450    -0.81731993
 h     -0.15732231    -2.20611130     0.40803473
 h     -1.98397672     1.27218339     1.06005661
 h     -0.06203904     2.86449785    -0.41118267
 h      1.65664308     0.98777710    -1.58336518
 o      2.21982535    -1.07635754     0.33840538
 h      3.07188743    -0.71381234    -0.23660813
 c     -2.24835445    -0.51271503    -0.66148975
 h     -2.23773389    -1.32661342    -1.43698278
 h     -3.14450217    -0.83525634     0.09106585
 h     -2.37087943     0.47258934    -1.10273262
 h     -0.57255400     1.18339041     1.82605178
          17

 c      1.07169991    -0.52533690     0.03516456
 c     -0.04721828    -1.17085104     0.37951530
 c     -1.08201722    -0.31903904     0.14622707
 c     -0.95348520     1.10038510     0.80215429
 c     -0.05880233     1.78260573    -0.19154036
 c      0.80675412     0.91714911    -0.82627148
 h     -0.08077712    -2.19639523     0.39375851
 h     -2.00037072     1.26036943     1.01282442
 h     -0.02894474     2.85535730    -0.37479884
 h      1.65209392     0.98142048    -1.59901887
 o      2.21654947    -1.06114290     0.33676984
 h      3.08539206    -0.72866891    -0.22073186
 c     -2.24356060    -0.51038803    -0.66518168
 h     -2.21376348    -1.33847169    -1.42759900
 h     -3.12962387    -0.82950861     0.05371103
 h     -2.34762137     0.48600425    -1.06502003
 h     -0.54479336     1.20496704     1.82991604
          17

 c      1.07158458    -0.53360937     0.02998729
 c     -0.07424236    -1.17634357     0.39147148
 c     -1.07205504    -0.32962271     0.15383972
 c     -0.94385567     1.10051988     0.78700675
 c     -0.05095694     1.78465462    -0.17524126
 c      0.79204009     0.91760296    -0.83339978
 h     -0.00575147    -2.21208503     0.38011143
 h     -2.02344307     1.26344729     0.95917724
 h      0.00114426     2.84706480    -0.34080162
 h      1.63444694     0.98328522    -1.60563215
 o      2.21513658    -1.04534875     0.33360811
 h      3.07101076    -0.75086875    -0.18837550
 c     -2.24043516    -0.50968268    -0.66815990
 h     -2.18696050    -1.34320617    -1.41306729
 h     -3.10413052    -0.81442524     0.00494607
 h     -2.33475644     0.50355017    -1.03412406
 h     -0.51316307     1.21927093     1.83090528
          17

 c      1.07167900    -0.53907404     0.02397693
 c     -0.10014779    -1.18175557     0.40368328
 c     -1.06350417    -0.33930528     0.16275765
 c     -0.93467842     1.09933911     0.77239643
 c     -0.04196086     1.78556723    -0.16040369
 c      0.77945467     0.91684656    -0.83881270
 h      0.06522206    -2.24872236     0.36637638
 h     -2.04442887     1.27972730     0.90018184
 h      0.02823784     2.84385292    -0.30955725
 h      1.60435091     0.99357835    -1.60336461
 o      2.21521594    -1.02941616     0.32933387
 h      3.03498193    -0.77620367    -0.14532149
 c     -2.23828478    -0.51023565    -0.67053622
 h     -2.15800038    -1.34082785    -1.39599280
 h     -3.07528688    -0.79276655    -0.04901572
 h     -2.33183318     0.52360128    -1.01179000
 h     -0.48280782     1.22603281     1.82410855
          17

 c      1.07120287    -0.54162080     0.01735684
 c     -0.12288018    -1.18871670     0.41618967
 c     -1.05759672    -0.34747081     0.17257365
 c     -0.92648545     1.09691134     0.75890014
 c     -0.03171543     1.78524817    -0.14733408
 c      0.76900461     0.91481613    -0.84246258
 h      0.12794797    -2.29176683     0.35242175
 h     -2.05553950     1.30713776     0.83758664
 h      0.05245085     2.84774103    -0.28105317
 h      1.56521653     1.01229771    -1.59470128
 o      2.21574049    -1.01391660     0.32471094
 h      2.99436720    -0.79778977    -0.10308888
 c     -2.23607523    -0.51122326    -0.67269632
 h     -2.12740481    -1.33312530    -1.38012200
 h     -3.05510716    -0.76910179    -0.09870285
 h     -2.33751495     0.54219326    -0.99858485
 h     -0.45782922     1.22530747     1.80715064
          17

 c      1.06955799    -0.54124174     0.01034136
 c     -0.14056928    -1.19868674     0.42896530
 c     -1.05544668    -0.35350785     0.18289390
 c     -0.91970093     1.09332427     0.74681399
 c     -0.02013819     1.78381306    -0.13630597
 c      0.76046900     0.91147295    -0.84413328
 h      0.17734823    -2.32785618     0.33878454
 h     -2.05163393     1.34347005     0.77371489
 h      0.07381668     2.85767540    -0.25492454
 h      1.52304226     1.03929066    -1.58438120
 o      2.21488200    -0.99951010     0.32084146
 h      2.97840953    -0.80660627    -0.07879227
 c     -2.23266224    -0.51166382    -0.67511597
 h     -2.09556149    -1.32303835    -1.36954875
 h     -3.05749325    -0.74861112    -0.13399022
 h     -2.34989702     0.55489110    -0.99449323
 h     -0.44097608     1.21751385     1.78038463
          17

 c      1.06634217    -0.53800170     0.00310601
 c     -0.15195842    -1.21238980     0.44189485
 c     -1.05775874    -0.35704537     0.19342263
 c     -0.91460123     1.08868976     0.73615761
 c     -0.00718893     1.78154646    -0.12751537
 c      0.75350042     0.90677989    -0.84351116
 h      0.20933915    -2.34917669     0.32627300
 h     -2.03062838     1.38655825     0.71114878
 h      0.09222386     2.87013864    -0.23067724
 h      1.48523519     1.07434517    -1.57847624
 o      2.21140692    -0.98656569     0.31840737
 h      3.00684203    -0.79770695    -0.08296813
 c     -2.22755487    -0.51089254    -0.67788872
 h     -2.06291024    -1.31348981    -1.36755053
 h     -3.08898170    -0.73414450    -0.15063454
 h     -2.36683462     0.55845870    -0.99928841
 h     -0.43354596     1.20343104     1.74680406
          17

 c      1.06132372    -0.53200775    -0.00422378
 c     -0.15662945    -1.22971862     0.45474974
 c     -1.06463014    -0.35813466     0.20401454
 c     -0.91130900     1.08314239     0.72669332
 c      0.00709716     1.77877817    -0.12103061
 c      0.74787796     0.90071354    -0.84041537
 h      0.22154731    -2.35284870     0.31571044
 h     -1.99345530     1.43446809     0.65238425
 h      0.10751157     2.88074213    -0.20795922
 h      1.45771494     1.11693230    -1.58176805
 o      2.20643798    -0.97482960     0.31685963
 h      3.06219311    -0.77570237    -0.10660003
 c     -2.22146560    -0.50885022    -0.68052879
 h     -2.03025448    -1.30604085    -1.37539041
 h     -3.14190143    -0.72481031    -0.15372261
 h     -2.38624849     0.55164517    -1.01260825
 h     -0.43534872     1.18418265     1.71186865
          17

 c      1.05443916    -0.52343545    -0.01154123
 c     -0.15496381    -1.24980063     0.46720137
 c     -1.07556003    -0.35727029     0.21466455
 c     -0.90978745     1.07682839     0.71799231
 c      0.02258756     1.77575963    -0.11675751
 c      0.74378418     0.89334145    -0.83508667
 h      0.21345722    -2.33995873     0.30777774
 h     -1.94389378     1.48573101     0.59949331
 h      0.11961779     2.88578264    -0.18671986
 h      1.44174813     1.16528787    -1.59450272
 o      2.20189680    -0.96384559     0.31525404
 h      3.11396559    -0.74791009    -0.13464522
 c     -2.21574521    -0.50595554    -0.68245425
 h     -1.99897767    -1.30016703    -1.39173206
 h     -3.20066630    -0.71820636    -0.15243291
 h     -2.40638400     0.53524822    -1.03391071
 h     -0.44486085     1.16117543     1.68289155
          17

 c      1.04580290    -0.51257768    -0.01871687
 c     -0.14795262    -1.27109386     0.47889085
 c     -1.08964097    -0.35525047     0.22544767
 c     -0.90982020     1.06989599     0.70959727
 c      0.03905652     1.77258717    -0.11443585
 c      0.74180602     0.88489532    -0.82823202
 h      0.18670576    -2.31586459     0.30269823
 h     -1.88807081     1.53955513     0.55382392
 h      0.12868403     2.88321343    -0.16721482
 h      1.43387175     1.21565644    -1.61190774
 o      2.19892963    -0.95327020     0.31296493
 h      3.14291851    -0.71911102    -0.15767970
 c     -2.21155872    -0.50285104    -0.68343165
 h     -1.97091612    -1.29375360    -1.41313638
 h     -3.25140233    -0.71261888    -0.15411607
 h     -2.42595170     0.51181068    -1.06247113
 h     -0.45991687     1.13592827     1.66730917
          17

 c      1.03568579    -0.49987486    -0.02558028
 c     -0.13696982    -1.29146229     0.48953857
 c     -1.10581075    -0.35296582     0.23644272
 c     -0.91100586     1.06250930     0.70127912
 c      0.05621098     1.76917140    -0.11366812
 c      0.74264674     0.87574062    -0.82075852
 h      0.14543258    -2.29149545     0.29964817
 h     -1.83317763     1.59574284     0.51588277
 h      0.13509093     2.87305901    -0.14990814
 h      1.42899867     1.26285920    -1.62718026
 o      2.19790621    -0.94286222     0.30965774
 h      3.14102650    -0.69175643    -0.17150299
 c     -2.20961924    -0.50021262    -0.68358246
 h     -1.94793834    -1.28441090    -1.43530498
 h     -3.28536205    -0.70739322    -0.16284536
 h     -2.44410059     0.48501576    -1.09740945
 h     -0.47901882     1.10983326     1.66971673
          17

 c      1.02447300    -0.48592076    -0.03192342
 c     -0.12351417    -1.30836855     0.49903395
 c     -1.12305622    -0.35121055     0.24767413
 c     -0.91285086     1.05490071     0.69323271
 c      0.07371928     1.76524297    -0.11396947
 c      0.74685219     0.86628119    -0.81348204
 h      0.09560653    -2.28308269     0.29628510
 h     -1.78529140     1.65396758     0.48559703
 h      0.13943717     2.85741258    -0.13534033
 h      1.42328175     1.30168451    -1.63467358
 o      2.19870899    -0.93244361     0.30517087
 h      3.10731305    -0.66681219    -0.17509372
 c     -2.21027496    -0.49859706    -0.68321666
 h     -1.93149916    -1.27067812    -1.45431383
 h     -3.29838234    -0.70260998    -0.18016357
 h     -2.46021911     0.45871129    -1.13761325
 h     -0.50237542     1.08404553     1.68933661
          17

 c      1.01262430    -0.47143908    -0.03751548
 c     -0.10885510    -1.31962886     0.50737306
 c     -1.14052317    -0.35056411     0.25908891
 c     -0.91496925     1.04744209     0.68601360
 c      0.09123208     1.76039956    -0.11482394
 c      0.75470112     0.85688830    -0.80699001
 h      0.04206281    -2.30468389     0.28984360
 h     -1.74737852     1.71256283     0.46287209
 h      0.14247270     2.83998236    -0.12399939
 h      1.41513005     1.32796269    -1.63128517
 o      2.20082772    -0.92191586     0.29950868
 h      3.04688773    -0.64373898    -0.17028410
 c     -2.21363110    -0.49831850    -0.68271279
 h     -1.92234506    -1.25262640    -1.46741279
 h     -3.28992114    -0.69883908    -0.20587445
 h     -2.47363411     0.43579126    -1.18147965
 h     -0.53152801     1.05958297     1.72029846
          17

 c      1.00064637    -0.45722394    -0.04212219
 c     -0.09381151    -1.32460588     0.51441170
 c     -1.15753843    -0.35135315     0.27056358
 c     -0.91722035     1.04066305     0.68027504
 c      0.10839838     1.75420849    -0.11573460
 c      0.76619860     0.84786867    -0.80161434
 h     -0.01396279    -2.35494630     0.28022536
 h     -1.71910523     1.76787430     0.44792551
 h      0.14499220     2.82501712    -0.11622855
 h      1.40514276     1.33909182    -1.61662178
 o      2.20323853    -0.91134820     0.29295385
 h      2.97332422    -0.61930450    -0.16336591
 c     -2.21957849    -0.49938290    -0.68247629
 h     -1.92038081    -1.23193682    -1.47341384
 h     -3.26296478    -0.69710355    -0.23831022
 h     -2.48340151     0.41751574    -1.22664158
 h     -0.56797187     1.03743269     1.75449381
          17

 c      0.98906634    -0.44405773    -0.04552555
 c     -0.07901411    -1.32427632     0.51979605
 c     -1.17357734    -0.35368554     0.28192643
 c     -0.91966992     1.03515676     0.67654292
 c      0.12488290     1.74635773    -0.11625952
 c      0.78109154     0.83943770    -0.79742811
 h     -0.07223981    -2.41655702     0.27079758
 h     -1.69841314     1.81502187     0.44108184
 h      0.14772882     2.81568218    -0.11220032
 h      1.39588116     1.33434539    -1.59292401
 o      2.20429549    -0.90111085     0.28620691
 h      2.91076754    -0.58567916    -0.16714543
 c     -2.22770155    -0.50149716    -0.68293719
 h     -1.92464725    -1.21166874    -1.47280705
 h     -3.22496037    -0.69903381    -0.27411586
 h     -2.48838961     0.40365365    -1.27000842
 h     -0.61212807     1.01852792     1.78450231
          17

 c      0.97839517    -0.43263420    -0.04754564
 c     -0.06521400    -1.32005559     0.52319209
 c     -1.18822005    -0.35752009     0.29298117
 c     -0.92246745     1.03143153     0.67512474
 c      0.14038456     1.73679231    -0.11603392
 c      0.79887426     0.83167987    -0.79423073
 h     -0.13054817    -2.46987227     0.26550994
 h     -1.68324233     1.84941237     0.44235949
 h      0.15130910     2.81258897    -0.11195176
 h      1.39177503     1.31517699    -1.56511204
 o      2.20249388    -0.89171607     0.28004449
 h      2.88223142    -0.53320863    -0.19528075
 c     -2.23713836    -0.50413446    -0.68454811
 h     -1.93340478    -1.19580670    -1.46761930
 h     -3.18895963    -0.70710677    -0.30796163
 h     -2.48762801     0.39317842    -1.30821521
 h     -0.66313789     1.00367431     1.80514355
          17

 c      0.96910163    -0.42350366    -0.04806475
 c     -0.05326999    -1.31303502     0.52444521
 c     -1.20112846    -0.36272305     0.30352574
 c     -0.92575301     1.02979952     0.67609858
 c      0.15465518     1.72574640    -0.11478777
 c      0.81880611     0.82452364    -0.79155007
 h     -0.18519656    -2.50150345     0.26682178
 h     -1.67243170     1.86792947     0.45120526
 h      0.15626705     2.81350458    -0.11541003
 h      1.39885461     1.28526479    -1.54054457
 o      2.19810626    -0.88302908     0.27424800
 h      2.88380470    -0.46318176    -0.24499567
 c     -2.24666612    -0.50665996    -0.68771428
 h     -1.94439317    -1.18855290    -1.46087681
 h     -3.17188578    -0.72445945    -0.33339499
 h     -2.48068033     0.38497559    -1.33822928
 h     -0.71910705     0.99350296     1.81393372
          17

 c      0.96160988    -0.41705152    -0.04703668
 c     -0.04402018    -1.30391237     0.52357576
 c     -1.21204778    -0.36909202     0.31336183
 c     -0.92961392     1.03032538     0.67932333
 c      0.16751696     1.71364983    -0.11236231
 c      0.84002366     0.81780646    -0.78876706
 h     -0.23237124    -2.50473589     0.27561086
 h     -1.66596054     1.86952748     0.46640343
 h      0.16304425     2.81446814    -0.12236123
 h      1.42342354     1.24946583    -1.52728654
 o      2.19264967    -0.87420026     0.26773328
 h      2.89272799    -0.38901636    -0.29903773
 c     -2.25537892    -0.50859386    -0.69256322
 h     -1.95535727    -1.19331621    -1.45553084
 h     -3.18565486    -0.75317873    -0.34627265
 h     -2.46784277     0.37830509    -1.35786227
 h     -0.77742845     0.98843925     1.81114000
          17

 c      0.95628550    -0.41349922    -0.04447847
 c     -0.03818796    -1.29311082     0.52072637
 c     -1.22081664    -0.37636071     0.32229738
 c     -0.93406171     1.03281373     0.68444797
 c      0.17887306     1.70098460    -0.10871703
 c      0.86181445     0.81146878    -0.78544589
 h     -0.26881563    -2.47777080     0.29167494
 h     -1.66497469     1.85547213     0.48605697
 h      0.17194057     2.81146594    -0.13239761
 h      1.46896904     1.21126236    -1.53005213
 o      2.18731116    -0.86446221     0.25961725
 h      2.89201570    -0.32362506    -0.34269202
 c     -2.26348571    -0.50996355    -0.69874338
 h     -1.96477450    -1.21152303    -1.45306538
 h     -3.22695173    -0.79158546    -0.34829095
 h     -2.45011635     0.37306949    -1.36612855
 h     -0.83508156     0.98865526     1.79977486
          17

 c      0.95340163    -0.41290752    -0.04046123
 c     -0.03632729    -1.28082792     0.51612475
 c     -1.22737553    -0.38420458     0.33014847
 c     -0.93900746     1.03682508     0.69093173
 c      0.18870465     1.68817050    -0.10391906
 c      0.88389866     0.80570400    -0.78165477
 h     -0.29214522    -2.42284454     0.31404459
 h     -1.67176053     1.82934617     0.50761939
 h      0.18305831     2.80174717    -0.14491004
 h      1.53306780     1.17076499    -1.54645154
 o      2.18270047    -0.85342647     0.24949392
 h      2.87443466    -0.27472308    -0.36825427
 c     -2.27200299    -0.51138876    -0.70562444
 h     -1.97239184    -1.24176446    -1.45261070
 h     -3.28058660    -0.83424705    -0.34532408
 h     -2.42901555     0.36993230    -1.36343855
 h     -0.88896766     0.99401502     1.78538198
          17

 c      0.95310563    -0.41516863    -0.03511337
 c     -0.03876492    -1.26695153     0.51007020
 c     -1.23176874    -0.39225328     0.33674932
 c     -0.94425329     1.04173800     0.69811281
 c      0.19705549     1.67549826    -0.09812011
 c      0.90640522     0.80083621    -0.77787989
 h     -0.30129677    -2.34696374     0.34098980
 h     -1.68942934     1.79653286     0.52808402
 h      0.19629327     2.78450235    -0.15914139
 h      1.60790555     1.12593829    -1.56813345
 o      2.17909289    -0.84103148     0.23731009
 h      2.83889323    -0.24568210    -0.37309049
 c     -2.28183076    -0.51381934    -0.71262577
 h     -1.97912533    -1.27999019    -1.45140570
 h     -3.33099045    -0.87487400    -0.34313600
 h     -2.40629637     0.37022482    -1.35154343
 h     -0.93632100     1.00407323     1.77506043
          17

 c      0.95538677    -0.41999713    -0.02862876
 c     -0.04550263    -1.25084768     0.50293507
 c     -1.23414463    -0.40010092     0.34196605
 c     -0.94956138     1.04688885     0.70536539
 c      0.20401751     1.66309811    -0.09153560
 c      0.92957136     0.79707752    -0.77463026
 h     -0.29736399    -2.26424783     0.36989227
 h     -1.72078779     1.76268929     0.54447550
 h      0.21136718     2.76102752    -0.17428048
 h      1.68399462     1.07534900    -1.58558696
 o      2.17656472    -0.82750511     0.22329072
 h      2.78856755    -0.23614908    -0.35845945
 c     -2.29337307    -0.51822029    -0.71929882
 h     -1.98641335    -1.32077068    -1.44629370
 h     -3.36785269    -0.90840841    -0.34544965
 h     -2.38365807     0.37549650    -1.33310122
 h     -0.97506027     1.01819257     1.77520867
          17

 c      0.96005027    -0.42692673    -0.02126999
 c     -0.05613232    -1.23120592     0.49513800
 c     -1.23475935    -0.40731798     0.34571044
 c     -0.95483179     1.05177141     0.71229795
 c      0.20972368     1.65094219    -0.08443050
 c      0.95348996     0.79442111    -0.77215688
 h     -0.28425713    -2.19772298     0.39752582
 h     -1.76626558     1.73146770     0.55459421
 h      0.22788284     2.73446458    -0.18955718
 h      1.75330903     1.01944305    -1.59165330
 o      2.17495585    -0.81344868     0.20799946
 h      2.73172269    -0.24069760    -0.33049771
 c     -2.30663718    -0.52533267    -0.72528919
 h     -1.99552504    -1.35881703    -1.43509434
 h     -3.38608613    -0.93146945    -0.35403420
 h     -2.36248620     0.38660130    -1.31084041
 h     -1.00386347     1.03573916     1.78861219
          17

 c      0.96671748    -0.43531224    -0.01336672
 c     -0.06997631    -1.20665624     0.48701872
 c     -1.23399680    -0.41345844     0.34794513
 c     -0.96027193     1.05616463     0.71884945
 c      0.21434732     1.63889598    -0.07710922
 c      0.97802363     0.79267438    -0.77039733
 h     -0.26675918    -2.17222709     0.42165518
 h     -1.82222580     1.70319765     0.55758065
 h      0.24537613     2.70903623    -0.20429517
 h      1.81046213     0.96033204    -1.58249044
 o      2.17372025    -0.80004142     0.19249988
 h      2.68413363    -0.24552871    -0.30279917
 c     -2.32138975    -0.53550198    -0.73033315
 h     -2.00711970    -1.39010450    -1.41725854
 h     -3.38464046    -0.94222023    -0.36913370
 h     -2.34375527     0.40262968    -1.28668110
 h     -1.02198422     1.05617486     1.81296881
          17

 c      0.97487446    -0.44433849    -0.00531645
 c     -0.08648542    -1.17758933     0.47870636
 c     -1.23241429    -0.41805454     0.34868084
 c     -0.96636495     1.06007846     0.72519749
 c      0.21810097     1.62682680    -0.06990733
 c      1.00280161     0.79153738    -0.76902448
 h     -0.24556721    -2.19326051     0.44277255
 h     -1.88153829     1.67589101     0.55389045
 h      0.26335018     2.68872492    -0.21786454
 h      1.85284881     0.90118152    -1.55741340
 o      2.17206364    -0.78897654     0.17823343
 h      2.66663551    -0.22947057    -0.29440018
 c     -2.33719858    -0.54858660    -0.73427403
 h     -2.02104789    -1.41251736    -1.39397033
 h     -3.36613566    -0.94037379    -0.38958094
 h     -2.32813807     0.42046303    -1.26143247
 h     -1.02912401     1.07897715     1.84218526
          17

 c      0.98393681    -0.45307428     0.00242602
 c     -0.10515930    -1.14674574     0.47025848
 c     -1.23079870    -0.42060691     0.34796975
 c     -0.97365051     1.06359975     0.73157172
 c      0.22122980     1.61473681    -0.06318460
 c      1.02720794     0.79068358    -0.76750197
 h     -0.21783002    -2.24004962     0.46236539
 h     -1.93607347     1.64738169     0.54481373
 h      0.28127510     2.67576558    -0.22952127
 h      1.88067433     0.84566867    -1.51871080
 o      2.17009040    -0.78121628     0.16590527
 h      2.68647980    -0.18383078    -0.31186468
 c     -2.35335109    -0.56395861    -0.73705890
 h     -2.03630653    -1.42617578    -1.36799326
 h     -3.33763936    -0.92754330    -0.41252639
 h     -2.31619995     0.43547298    -1.23527602
 h     -1.02548169     1.10352744     1.86913517
          17

 c      0.99328511    -0.46059707     0.00940359
 c     -0.12504067    -1.11740053     0.46183407
 c     -1.23018455    -0.42059065     0.34589379
 c     -0.98251090     1.06678358     0.73810723
 c      0.22399470     1.60283970    -0.05730947
 c      1.05036566     0.78983216    -0.76512726
 h     -0.18266646    -2.28631009     0.48048670
 h     -1.97904955     1.61671788     0.53195525
 h      0.29856219     2.66980556    -0.23825826
 h      1.89714865     0.79746050    -1.47159466
 o      2.16939494    -0.77613472     0.15491434
 h      2.72728355    -0.12581995    -0.34028147
 c     -2.36872931    -0.58058535    -0.73872663
 h     -2.05114874    -1.43347120    -1.34333059
 h     -3.31191531    -0.90766846    -0.43307047
 h     -2.30848568     0.44298234    -1.20854465
 h     -1.01182827     1.12907886     1.88788035
          17

 c      1.00229876    -0.46613926     0.01524866
 c     -0.14464868    -1.09206146     0.45364647
 c     -1.23177991    -0.41748921     0.34255029
 c     -0.99307028     1.06962377     0.74477722
 c      0.22663967     1.59152222    -0.05262423
 c      1.07118655     0.78879981    -0.76109051
 h     -0.14221052    -2.31452355     0.49601148
 h     -2.00621718     1.58447322     0.51687609
 h      0.31456093     2.66831466    -0.24285197
 h      1.90852227     0.75961861    -1.42376944
 o      2.17169143    -0.77285619     0.14456215
 h      2.76952810    -0.07639094    -0.36320617
 c     -2.38189779    -0.59724779    -0.73936210
 h     -2.06346169    -1.43855709    -1.32454210
 h     -3.30613175    -0.88632137    -0.44485687
 h     -2.30543383     0.43968626    -1.18224431
 h     -0.98949654     1.15479613     1.89475511
          17

 c      1.01042739    -0.46917660     0.01974583
 c     -0.16228725    -1.07233606     0.44587550
 c     -1.23676044    -0.41087822     0.33805088
 c     -1.00518122     1.07205877     0.75137878
 c      0.22934840     1.58122984    -0.04939685
 c      1.08854474     0.78752258    -0.75461930
 h     -0.09994145    -2.31623700     0.50758154
 h     -2.01622221     1.55257658     0.50086505
 h      0.32862289     2.66788974    -0.24212197
 h      1.92282639     0.73417076    -1.38379429
 o      2.17802454    -0.77100063     0.13459503
 h      2.80173123    -0.04737770    -0.37216025
 c     -2.39181616    -0.61301097    -0.73891290
 h     -2.07151117    -1.44595425    -1.31556566
 h     -3.33299562    -0.86747627    -0.44319366
 h     -2.30720634     0.42461334    -1.15821360
 h     -0.96027904     1.17983771     1.88871622
          17

 c      1.01728734    -0.46943433     0.02283321
 c     -0.17644264    -1.05907041     0.43862889
 c     -1.24596348    -0.40056012     0.33253426
 c     -1.01844460     1.07397583     0.75754519
 c      0.23220283     1.57235913    -0.04777814
 c      1.10163157     0.78602015    -0.74525068
 h     -0.05952059    -2.28898962     0.51409102
 h     -2.01072066     1.52411484     0.48474325
 h      0.34019810     2.66559074    -0.23523530
 h      1.94620543     0.72227391    -1.35782212
 o      2.18879958    -0.77053656     0.12503937
 h      2.81898945    -0.04330277    -0.36449095
 c     -2.39877580    -0.62768398    -0.73698876
 h     -2.07485020    -1.45847675    -1.31826652
 h     -3.38900936    -0.85055170    -0.42891921
 h     -2.31359933     0.39955169    -1.13904420
 h     -0.92624375     1.20346905     1.87139309
          17

 c      1.02273967    -0.46685237     0.02456654
 c     -0.18613401    -1.05237552     0.43192871
 c     -1.25960736    -0.38670412     0.32617985
 c     -1.03224333     1.07520709     0.76278405
 c      0.23515630     1.56519504    -0.04777832
 c      1.11033892     0.78431525    -0.73307683
 h     -0.02431136    -2.23465315     0.51489362
 h     -1.99441271     1.50319314     0.46865812
 h      0.34891692     2.65979843    -0.22189654
 h      1.97870738     0.72486998    -1.34660016
 o      2.20389921    -0.77160159     0.11604704
 h      2.82065511    -0.06408336    -0.34098893
 c     -2.40413944    -0.64173980    -0.73303455
 h     -2.07478915    -1.47570766    -1.33149794
 h     -3.45705120    -0.83263890    -0.40746725
 h     -2.32415151     0.36881057    -1.12780885
 h     -0.88946872     1.22519417     1.84688362
          17

 c      1.02691310    -0.46156110     0.02508417
 c     -0.19110335    -1.05152552     0.42569926
 c     -1.27718618    -0.36991139     0.31920798
 c     -1.04581681     1.07554190     0.76655872
 c      0.23803133     1.55988217    -0.04926932
 c      1.11528996     0.78240990    -0.71870936
 h      0.00303154    -2.16001864     0.51001230
 h     -1.97454246     1.49463847     0.45198479
 h      0.35464141     2.65056911    -0.20237670
 h      2.01407437     0.74279867    -1.34569734
 o      2.22268464    -0.77451105     0.10788513
 h      2.81042463    -0.10480385    -0.30568660
 c     -2.40927128    -0.65588853    -0.72669020
 h     -2.07394565    -1.49436713    -1.35144600
 h     -3.51921211    -0.81206984    -0.38465829
 h     -2.33837298     0.33806129    -1.12755316
 h     -0.85175293     1.24484316     1.82096850
          17

 c      1.03017197    -0.45388763     0.02458818
 c     -0.19181172    -1.05476694     0.41975167
 c     -1.29760364    -0.35114990     0.31185952
 c     -1.05843337     1.07479984     0.76840875
 c      0.24054168     1.55641843    -0.05200848
 c      1.11749574     0.78035698    -0.70300719
 h      0.02147818    -2.07964602     0.50048439
 h     -1.95890566     1.50311109     0.43370236
 h      0.35748242     2.63960221    -0.17741873
 h      2.04374726     0.77605479    -1.34845746
 o      2.24386171    -0.77996296     0.10104384
 h      2.79909090    -0.15236951    -0.26750139
 c     -2.41503584    -0.67068634    -0.71792531
 h     -2.07520387    -1.51024635    -1.37301997
 h     -3.56347386    -0.78904575    -0.36448995
 h     -2.35592852     0.31212944    -1.14047343
 h     -0.81450764     1.26248345     1.79939836
          17

 c      1.03305189    -0.44437287     0.02332932
 c     -0.18931075    -1.05919967     0.41377863
 c     -1.31947328    -0.33158300     0.30436074
 c     -1.06965421     1.07298910     0.76804556
 c      0.24233105     1.55468213    -0.05567540
 c      1.11799313     0.77834198    -0.68683085
 h      0.03308172    -2.01884637     0.48863579
 h     -1.95221930     1.53140072     0.41353732
 h      0.35776891     2.62981457    -0.14805835
 h      2.06064718     0.82320167    -1.34867502
 o      2.26543474    -0.78919278     0.09628736
 h      2.80643147    -0.18326660    -0.24073346
 c     -2.42185903    -0.68625300    -0.70700757
 h     -2.08083898    -1.52009912    -1.39129525
 h     -3.58375439    -0.76486792    -0.34907118
 h     -2.37664847     0.29254708    -1.16690365
 h     -0.77903162     1.27809482     1.78568180
          17

 c      1.03617127    -0.43376314     0.02158565
 c     -0.18493309    -1.06151738     0.40743263
 c     -1.34143046    -0.31236620     0.29688855
 c     -1.07950187     1.07047046     0.76536323
 c      0.24301627     1.55450553    -0.05991139
 c      1.11764044     0.77671770    -0.67092848
 h      0.04253258    -2.00675713     0.47731978
 h     -1.95333374     1.57869778     0.39316540
 h      0.35595917     2.62443445    -0.11542593
 h      2.06060264     0.88156793    -1.34191337
 o      2.28565936    -0.80306137     0.09408769
 h      2.84785435    -0.17887319    -0.23537827
 c     -2.42989456    -0.70219853    -0.69443579
 h     -2.09211952    -1.52258917    -1.40243277
 h     -3.57849305    -0.74130135    -0.33906454
 h     -2.40032290     0.27676380    -1.20472568
 h     -0.74698533     1.29120182     1.77975953
          17

 c      1.04013201    -0.42296449     0.01964609
 c     -0.17962048    -1.06029236     0.40053295
 c     -1.36232987    -0.29448823     0.28955000
 c     -1.08833468     1.06797250     0.76039937
 c      0.24222369     1.55577738    -0.06435003
 c      1.11703559     0.77598891    -0.65590038
 h      0.05128560    -2.05076891     0.46756029
 h     -1.95633560     1.64037377     0.37602899
 h      0.35251502     2.62571026    -0.08061293
 h      2.04244653     0.94784726    -1.32588128
 o      2.30454684    -0.82053633     0.09385676
 h      2.91221519    -0.15044669    -0.24439051
 c     -2.43909755    -0.71779046    -0.68084684
 h     -2.10925055    -1.51846426    -1.40413407
 h     -3.55007742    -0.72023108    -0.33388790
 h     -2.42643340     0.25981946    -1.24978727
 h     -0.72052748     1.30081051     1.77858373
          17

 c      1.04544651    -0.41297058     0.01780125
 c     -0.17363286    -1.05684141     0.39312141
 c     -1.38129025    -0.27870855     0.28238109
 c     -1.09655717     1.06642037     0.75329644
 c      0.23961351     1.55852018    -0.06863028
 c      1.11650666     0.77674024    -0.64216811
 h      0.05475755    -2.12699674     0.45796646
 h     -1.95431899     1.70953529     0.36584029
 h      0.34779884     2.63380432    -0.04467765
 h      2.00802365     1.01865540    -1.30040906
 o      2.32297138    -0.83974598     0.09462931
 h      2.97647667    -0.12252745    -0.25460564
 c     -2.44916017    -0.73220587    -0.66691535
 h     -2.13145697    -1.51040787    -1.39585297
 h     -3.50552935    -0.70337611    -0.33150660
 h     -2.45407598     0.23689935    -1.29706945
 h     -0.70190179     1.30571676     1.77795103
          17

 c      1.05250149    -0.40475625     0.01631870
 c     -0.16707729    -1.05311108     0.38528172
 c     -1.39764672    -0.26557368     0.27536058
 c     -1.10443224     1.06670954     0.74425752
 c      0.23489749     1.56288513    -0.07239941
 c      1.11610597     0.77952449    -0.62992436
 h      0.04835636    -2.20543235     0.44692215
 h     -1.94230033     1.77898587     0.36524952
 h      0.34204516     2.64662912    -0.00877342
 h      1.96228495     1.09114544    -1.26747096
 o      2.34142972    -0.85933567     0.09575759
 h      3.02527385    -0.11136848    -0.25794063
 c     -2.45935571    -0.74471732    -0.65329461
 h     -2.15713365    -1.50277980    -1.37882756
 h     -3.45791370    -0.69185804    -0.32793510
 h     -2.48213221     0.20495927    -1.34185144
 h     -0.69283472     1.30491584     1.77421105
          17

 c      1.06155273    -0.39914470     0.01540158
 c     -0.16020364    -1.05032116     0.37704812
 c     -1.41089579    -0.25543833     0.26843273
 c     -1.11205249     1.06954125     0.73349332
 c      0.22785309     1.56906102    -0.07531971
 c      1.11561361     0.78473686    -0.61909347
 h      0.03064215    -2.26601001     0.43367327
 h     -1.91816686     1.84255290     0.37537437
 h      0.33541215     2.66077724     0.02575699
 h      1.91301444     1.16371901    -1.23111608
 o      2.35997075    -0.87854303     0.09690376
 h      3.05189997    -0.12397199    -0.25121826
 c     -2.46852948    -0.75479691    -0.64058470
 h     -2.18411838    -1.50113878    -1.35577259
 h     -3.42581311    -0.68570913    -0.31723907
 h     -2.50952324     0.16310448    -1.38043933
 h     -0.69412231     1.29787343     1.76521283
          17

 c      1.07274371    -0.39669738     0.01515125
 c     -0.15334279    -1.04898998     0.36841845
 c     -1.42065667    -0.24847133     0.26153251
 c     -1.11938034     1.07533333     0.72117718
 c      0.21833465     1.57715484    -0.07708589
 c      1.11463769     0.79252752    -0.60937351
 h      0.00240663    -2.29830220     0.41814042
 h     -1.88257193     1.89578905     0.39586934
 h      0.32805636     2.67290466     0.05744543
 h      1.86937431     1.23633824    -1.19656637
 o      2.37836744    -0.89701271     0.09792701
 h      3.05531022    -0.16129434    -0.23423312
 c     -2.47568956    -0.76215679    -0.62920264
 h     -2.21019419    -1.51123895    -1.32991312
 h     -3.42557159    -0.68406813    -0.29386270
 h     -2.53539678     0.11232586    -1.41045736
 h     -0.70546549     1.28461428     1.75065591
          17

 c      1.08612080    -0.39766118     0.01555270
 c     -0.14681357    -1.04922323     0.35937597
 c     -1.42664769    -0.24465630     0.25460622
 c     -1.12628432     1.08417109     0.70741948
 c      0.20628546     1.58710771    -0.07745136
 c      1.11286309     0.80284127    -0.60040692
 h     -0.03453830    -2.29801194     0.40059796
 h     -1.83864932     1.93643869     0.42512282
 h      0.32017616     2.68083775     0.08489819
 h      1.83882395     1.30954270    -1.16798548
 o      2.39613625    -0.91476639     0.09885804
 h      3.03950244    -0.21884450    -0.20926956
 c     -2.48102286    -0.76675356    -0.61914612
 h     -2.23381663    -1.53729036    -1.30327779
 h     -3.45832161    -0.68650010    -0.25712389
 h     -2.55923456     0.05514469    -1.43097824
 h     -0.72547105     1.26566992     1.73212636
          17

 c      1.10163951    -0.40197150     0.01648453
 c     -0.14088755    -1.05085684     0.34989733
 c     -1.42868377    -0.24380092     0.24761853
 c     -1.13254653     1.09577601     0.69226966
 c      0.19175378     1.59866600    -0.07625531
 c      1.11030638     0.81558405    -0.59197769
 h     -0.07793267    -2.26514567     0.38150232
 h     -1.79181509     1.96495100     0.46047063
 h      0.31201902     2.68414399     0.10702093
 h      1.82407068     1.38226527    -1.14614740
 o      2.41237852    -0.93235263     0.09995771
 h      3.01578234    -0.28427265    -0.18203372
 c     -2.48588866    -0.76888883    -0.61004214
 h     -2.25471926    -1.57996196    -1.27504849
 h     -3.50923420    -0.69350511    -0.21210724
 h     -2.58091767    -0.00468846    -1.44270708
 h     -0.75180484     1.24191248     1.71286023
          17

 c      1.11915997    -0.40928642     0.01774147
 c     -0.13579022    -1.05341358     0.33995063
 c     -1.42668583    -0.24556331     0.24054341
 c     -1.13785105     1.10950653     0.67575507
 c      0.17490981     1.61139832    -0.07344169
 c      1.10732682     0.83072555    -0.58403178
 h     -0.12527705    -2.20437900     0.36141840
 h     -1.74944043     1.98488472     0.49854588
 h      0.30386863     2.68421077     0.12317393
 h      1.82289537     1.45069850    -1.12836960
 o      2.42563022    -0.95098954     0.10176863
 h      3.00510871    -0.33507630    -0.16248525
 c     -2.49174264    -0.76933663    -0.60146722
 h     -2.27384494    -1.63557884    -1.24155127
 h     -3.56017335    -0.70542206    -0.16556120
 h     -2.60073594    -0.06255094    -1.44813963
 h     -0.78159909     1.21428782     1.69698518
          17

 c      1.13844760    -0.41903952     0.01906151
 c     -0.13169896    -1.05587641     0.32949272
 c     -1.42068622    -0.24949257     0.23334702
 c     -1.14180646     1.12445120     0.65795545
 c      0.15605094     1.62475262    -0.06906276
 c      1.10440346     0.84821712    -0.57652767
 h     -0.17411536    -2.12760689     0.34094530
 h     -1.71980029     2.00236490     0.53598831
 h      0.29602221     2.68392522     0.13320531
 h      1.83069662     1.50960081    -1.11063238
 o      2.43454607    -0.97182881     0.10478737
 h      3.02742506    -0.35038009    -0.15960546
 c     -2.49948971    -0.76923048    -0.59305168
 h     -2.29264170    -1.69740802    -1.19822045
 h     -3.59808304    -0.72174794    -0.12270948
 h     -2.61929198    -0.11362742    -1.45133094
 h     -0.81216509     1.18355882     1.68802030
          17

 c      1.15917341    -0.43051096     0.02015784
 c     -0.12868086    -1.05640101     0.31847827
 c     -1.41082816    -0.25507929     0.22597104
 c     -1.14407718     1.13969097     0.63908353
 c      0.13559873     1.63815872    -0.06326640
 c      1.10192234     0.86786076    -0.56931207
 h     -0.22293862    -2.05727850     0.32053058
 h     -1.70978975     2.02338707     0.57040694
 h      0.28872827     2.68685215     0.13732756
 h      1.84298665     1.55441917    -1.08957245
 o      2.43947187    -0.99432888     0.10877707
 h      3.07698540    -0.33690520    -0.17044954
 c     -2.50948814    -0.76974878    -0.58442439
 h     -2.31238661    -1.75792724    -1.14176990
 h     -3.61584668    -0.74130998    -0.08668547
 h     -2.63723682    -0.15409769    -1.45673911
 h     -0.84173566     1.15029914     1.68708306
          17

 c      1.18092366    -0.44291676     0.02075430
 c     -0.12657006    -1.05265526     0.30688915
 c     -1.39736958    -0.26178459     0.21832881
 c     -1.14461396     1.15464865     0.61952868
 c      0.11409285     1.65116797    -0.05627397
 c      1.10010376     0.88925876    -0.56210042
 h     -0.27249396    -2.02253413     0.30013754
 h     -1.72215055     2.04960260     0.60082170
 h      0.28206221     2.69597627     0.13587988
 h      1.85655357     1.58254869    -1.06328133
 o      2.44190700    -1.01687703     0.11304586
 h      3.13077260    -0.31900450    -0.18461459
 c     -2.52172379    -0.77181022    -0.57526033
 h     -2.33388276    -1.81061826    -1.07121162
 h     -3.61088219    -0.76258219    -0.05889592
 h     -2.65488178    -0.18250319    -1.46717689
 h     -0.86971936     1.11522701     1.69202782
          17

 c      1.20321370    -0.45547332     0.02061587
 c     -0.12508820    -1.04371180     0.29474659
 c     -1.38069704    -0.26904688     0.21031561
 c     -1.14380226     1.16921181     0.59984715
 c      0.09219721     1.66358771    -0.04836272
 c      1.09901192     0.91183893    -0.55451397
 h     -0.32401918    -2.03716978     0.27921894
 h     -1.75444882     2.07655090     0.62697818
 h      0.27574982     2.71241502     0.12909361
 h      1.86975392     1.59368955    -1.03135427
 o      2.44304634    -1.03829730     0.11708154
 h      3.17138269    -0.31454372    -0.19441374
 c     -2.53590687    -0.77591331    -0.56541172
 h     -2.35741238    -1.85092427    -0.98784336
 h     -3.58430554    -0.78386160    -0.03918695
 h     -2.67194013    -0.20036880    -1.48216325
 h     -0.89631721     1.07955995     1.69832207
          17

 c      1.22549195    -0.46743205     0.01957150
 c     -0.12423933    -1.03133451     0.28205848
 c     -1.36134065    -0.27629693     0.20182481
 c     -1.14239878     1.18348463     0.58069147
 c      0.07070883     1.67554114    -0.03986259
 c      1.09856946     0.93490278    -0.54612222
 h     -0.37420892    -2.08448412     0.25746814
 h     -1.80073278     2.09644874     0.64837989
 h      0.26905248     2.73487881     0.11703554
 h      1.88259318     1.58983569    -0.99473937
 o      2.44355041    -1.05804951     0.12063093
 h      3.19061495    -0.33168804    -0.19620744
 c     -2.55143791    -0.78213786    -0.55497267
 h     -2.38275590    -1.87673365    -0.89482201
 h     -3.54124661    -0.80333426    -0.02546650
 h     -2.68767636    -0.21149187    -1.49815903
 h     -0.92192613     1.04501847     1.70091771
          17

 c      1.24712733    -0.47811643     0.01752725
 c     -0.12416503    -1.01823141     0.26879443
 c     -1.33998571    -0.28298719     0.19275932
 c     -1.14135368     1.19746438     0.56269915
 c      0.05054221     1.68741454    -0.03116173
 c      1.09856413     0.95767227    -0.53647566
 h     -0.41650260    -2.13751521     0.23515483
 h     -1.85407960     2.10218456     0.66403956
 h      0.26085134     2.76025826     0.09976898
 h      1.89676977     1.57505730    -0.95550673
 o      2.44373413    -1.07601200     0.12360726
 h      3.18648540    -0.37234147    -0.18897696
 c     -2.56729004    -0.79022689    -0.54426491
 h     -2.40919216    -1.88873077    -0.79663749
 h     -3.49194222    -0.81912102    -0.01280955
 h     -2.70136236    -0.22048931    -1.51038420
 h     -0.94674540     1.01350830     1.69582686
          17

 c      1.26740945    -0.48695525     0.01446836
 c     -0.12473665    -1.00646970     0.25491995
 c     -1.31747448    -0.28860180     0.18303726
 c     -1.14164765     1.21090496     0.54639197
 c      0.03266676     1.69972505    -0.02269933
 c      1.09868907     0.97935692    -0.52514899
 h     -0.44559930    -2.17737876     0.21272459
 h     -1.90831453     2.08939962     0.67276661
 h      0.24993065     2.78492233     0.07757837
 h      1.91534030     1.55482099    -0.91637461
 o      2.44363547    -1.09238068     0.12605116
 h      3.16203497    -0.43366159    -0.17374560
 c     -2.58199855    -0.79967204    -0.53379467
 h     -2.43552437    -1.89059549    -0.69847744
 h     -3.45168923    -0.82933714     0.00707895
 h     -2.71266862    -0.23156030    -1.51470050
 h     -0.97065844     0.98674098     1.68090388
          17

 c      1.28558172    -0.49349884     0.01045237
 c     -0.12546419    -0.99735174     0.24041980
 c     -1.29477812    -0.29264606     0.17259344
 c     -1.14415979     1.22334884     0.53210584
 c      0.01799594     1.71297408    -0.01492901
 c      1.09867248     0.99927139    -0.51181635
 h     -0.45865776    -2.19458473     0.19052562
 h     -1.95877711     2.05679119     0.67348221
 h      0.23531627     2.80595985     0.05107283
 h      1.94139791     1.53455569    -0.87981284
 o      2.44288899    -1.10773385     0.12816982
 h      3.12707145    -0.50685038    -0.15424458
 c     -2.59411824    -0.80982393    -0.52402463
 h     -2.46027953    -1.88858849    -0.60537130
 h     -3.43543520    -0.83203624     0.04331343
 h     -2.72178824    -0.24777665    -1.50876051
 h     -0.99326842     0.96595066     1.65605618
          17

 c      1.30091025    -0.49742346     0.00559617
 c     -0.12560837    -0.99168122     0.22530070
 c     -1.27292867    -0.29464523     0.16137778
 c     -1.14953316     1.23421893     0.51993639
 c      0.00724835     1.72752620    -0.00825760
 c      1.09848278     1.01697489    -0.49633688
 h     -0.45469134    -2.18570554     0.16876291
 h     -2.00269773     2.00579808     0.66541062
 h      0.21653277     2.82195170     0.02112399
 h      1.97580477     1.51789014    -0.84698098
 o      2.44049054    -1.12315784     0.13041572
 h      3.10143979    -0.57495464    -0.13818762
 c     -2.60312837    -0.82008745    -0.51481423
 h     -2.48219164    -1.88983997    -0.52124440
 h     -3.44695520    -0.82513970     0.09875957
 h     -2.72935887    -0.27069724    -1.49259645
 h     -1.01397242     0.95171700     1.62324414
          17

 c      1.31277953    -0.49852438     0.00005715
 c     -0.12434261    -0.98988902     0.20958539
 c     -1.25291868    -0.29417756     0.14935375
 c     -1.15803128     1.24290549     0.50969611
 c      0.00081933     1.74352685    -0.00298288
 c      1.09845556     1.03232589    -0.47877949
 h     -0.43402971    -2.15140497     0.14749632
 h     -2.03959256     1.94028302     0.64818839
 h      0.19372228     2.83326607    -0.01129855
 h      2.01563630     1.50587963    -0.81731387
 o      2.43508465    -1.13989119     0.13335092
 h      3.10986060    -0.61840771    -0.13507916
 c     -2.60966111    -0.83013531    -0.50512128
 h     -2.50077820    -1.89939766    -0.44840015
 h     -3.47579152    -0.80714194     0.16628195
 h     -2.73635921    -0.30015343    -1.46889113
 h     -1.03203418     0.94387230     1.58641537
          17

 c      1.32077674    -0.49670668    -0.00598605
 c     -0.12090259    -0.99194420     0.19330708
 c     -1.23558088    -0.29094614     0.13650149
 c     -1.16942253     1.24882915     0.50091124
 c     -0.00128716     1.76086707     0.00074293
 c      1.09919642     1.04540408    -0.45935223
 h     -0.39832259    -2.09664942     0.12658248
 h     -2.07172257     1.86620489     0.62191581
 h      0.16762017     2.84195751    -0.04530975
 h      2.05504598     1.49783440    -0.78916110
 o      2.42654480    -1.15803225     0.13701043
 h      3.15637789    -0.63550666    -0.14604848
 c     -2.61467236    -0.84001190    -0.49344742
 h     -2.51653431    -1.91787263    -0.38782967
 h     -3.50687781    -0.77813408     0.23426430
 h     -2.74405301    -0.33431464    -1.44280967
 h     -1.04667376     0.94153287     1.55121910
          17

 c      1.32472119    -0.49199725    -0.01234067
 c     -0.11466959    -0.99706833     0.17651569
 c     -1.22147011    -0.28486911     0.12282751
 c     -1.18296578     1.25149700     0.49290730
 c      0.00055998     1.77920997     0.00291252
 c      1.10135074     1.05638498    -0.43829834
 h     -0.35105058    -2.03306076     0.10549322
 h     -2.10409013     1.79082184     0.58708771
 h      0.13939592     2.85121786    -0.08023745
 h      2.08774292     1.49268594    -0.76081471
 o      2.41636310    -1.17644274     0.14077707
 h      3.21795467    -0.64365138    -0.16191414
 c     -2.61878908    -0.85004620    -0.47840229
 h     -2.53054513    -1.94176769    -0.33986886
 h     -3.52867117    -0.73977249     0.29292112
 h     -2.75385541    -0.37034187    -1.42090461
 h     -1.05723887     0.94337688     1.52408355
          17

 c      1.32464457    -0.48456821    -0.01879659
 c     -0.10518484    -1.00340326     0.15930290
 c     -1.21079283    -0.27615863     0.10837658
 c     -1.19759485     1.25058864     0.48501365
 c      0.00571610     1.79808993     0.00362921
 c      1.10541909     1.06546090    -0.41583077
 h     -0.29796806    -1.98202369     0.08299251
 h     -2.14277360     1.72093196     0.54433718
 h      0.11038773     2.86427321    -0.11562579
 h      2.10906961     1.48980118    -0.73116155
 o      2.40598763    -1.19405576     0.14403940
 h      3.27085502    -0.65814745    -0.17376530
 c     -2.62226261    -0.86057822    -0.45905225
 h     -2.54389076    -1.96590636    -0.30443090
 h     -3.53458586    -0.69458214     0.33614802
 h     -2.76696004    -0.40581648    -1.40859402
 h     -1.06351664     0.94826215     1.51031547
          17

 c      1.32074927    -0.47472639    -0.02513077
 c     -0.09224149    -1.00833397     0.14180615
 c     -1.20342445    -0.26534983     0.09323737
 c     -1.21232149     1.24606665     0.47681158
 c      0.01340037     1.81705742     0.00305012
 c      1.11166653     1.07281834    -0.39211140
 h     -0.24554576    -1.97076439     0.05716776
 h     -2.19106229     1.66065459     0.49420772
 h      0.08183767     2.88293740    -0.15106143
 h      2.11695881     1.48920605    -0.69987374
 o      2.39615571    -1.21025875     0.14643446
 h      3.30152554    -0.68609806    -0.17683800
 c     -2.62514125    -0.87167950    -0.43515968
 h     -2.55726390    -1.98577737    -0.28082147
 h     -3.52186834    -0.64537624     0.36108394
 h     -2.78379848    -0.44023889    -1.40709631
 h     -1.06611644     0.95594272     1.51178702
          17

 c      1.31337163    -0.46286188    -0.03112487
 c     -0.07615758    -1.01038243     0.12408481
 c     -1.19900953    -0.25324516     0.07753781
 c     -1.22660138     1.23821921     0.46823196
 c      0.02281638     1.83579033     0.00133218
 c      1.12008841     1.07863750    -0.36725279
 h     -0.19654125    -2.01079844     0.02705925
 h     -2.24612358     1.61061044     0.43741534
 h      0.05480161     2.90659068    -0.18588720
 h      2.11220624     1.49158510    -0.66738931
 o      2.38707085    -1.22473952     0.14778564
 h      3.30427473    -0.72924658    -0.16939569
 c     -2.62738331    -0.88307221    -0.40723870
 h     -2.57089412    -1.99875229    -0.26754409
 h     -3.49068981    -0.59486694     0.36756666
 h     -2.80372585    -0.47518141    -1.41242695
 h     -1.06663926     0.96723742     1.52585920
          17

 c      1.30296818    -0.44940568    -0.03658529
 c     -0.05774121    -1.01054473     0.10598153
 c     -1.19707804    -0.24080238     0.06143231
 c     -1.24033164     1.22757808     0.45942434
 c      0.03322360     1.85410041    -0.00139729
 c      1.13039440     1.08309525    -0.34132112
 h     -0.14934156    -2.08336675    -0.00557402
 h     -2.30001175     1.56937894     0.37545766
 h      0.03024680     2.93234895    -0.21904064
 h      2.09847629     1.49824013    -0.63483407
 o      2.37857737    -1.23738285     0.14805022
 h      3.27893203    -0.78604017    -0.15174265
 c     -2.62883811    -0.89426462    -0.37636932
 h     -2.58466381    -2.00441861    -0.26228793
 h     -3.44407182    -0.54522014     0.35814348
 h     -2.82523085    -0.51291430    -1.41757975
 h     -1.06738967     0.98338958     1.54654325
          17

 c      1.29011661    -0.43481857    -0.04135628
 c     -0.03788664    -1.01065683     0.08724641
 c     -1.19711460    -0.22903857     0.04508672
 c     -1.25357475     1.21480449     0.45055753
 c      0.04397489     1.87184599    -0.00503926
 c      1.14202612     1.08637300    -0.31434278
 h     -0.10235123    -2.15965132    -0.03770911
 h     -2.34380562     1.53541594     0.31075637
 h      0.00915883     2.95630936    -0.24916877
 h      2.08188347     1.51094303    -0.60385311
 o      2.37012292    -1.24828443     0.14733483
 h      3.23173186    -0.85163814    -0.12637551
 c     -2.62913803    -0.90476505    -0.34394800
 h     -2.59829775    -2.00444545    -0.26208193
 h     -3.38844238    -0.49726359     0.33855569
 h     -2.84646771    -0.55494186    -1.41573804
 h     -1.07078479     1.00521205     1.56687071
          17

 c      1.27553074    -0.41957688    -0.04532320
 c     -0.01744280    -1.01189705     0.06769940
 c     -1.19859624    -0.21896260     0.02866400
 c     -1.26633785     1.20062306     0.44170680
 c      0.05454017     1.88882868    -0.00950221
 c      1.15427414     1.08869376    -0.28633671
 h     -0.05551285    -2.21914057    -0.06700146
 h     -2.37083414     1.50788217     0.24618964
 h     -0.00748346     2.97500620    -0.27493388
 h      2.06950872     1.53142425    -0.57617637
 o      2.36050547    -1.25783922     0.14596589
 h      3.17949038    -0.91661222    -0.09906756
 c     -2.62762789    -0.91427436    -0.31149666
 h     -2.61155046    -2.00207718    -0.26355954
 h     -3.33383696    -0.44941751     0.31783273
 h     -2.86572701    -0.60140730    -1.40231916
 h     -1.07884255     1.03266215     1.58083612
          17

 c      1.26006108    -0.40413301    -0.04840964
 c      0.00273101    -1.01471442     0.04725900
 c     -1.20101829    -0.21152218     0.01231444
 c     -1.27850104     1.18578242     0.43283256
 c      0.06452043     1.90473060    -0.01467871
 c      1.16651917     1.09040851    -0.25738378
 h     -0.00959115    -2.25107785    -0.09214222
 h     -2.37775459     1.48664387     0.18450127
 h     -0.01884166     2.98641019    -0.29532197
 h      2.06661396     1.56027378    -0.55281540
 o      2.34775820    -1.26672186     0.14449401
 h      3.15160427    -0.96743361    -0.07890141
 c     -2.62353306    -0.92275889    -0.28038872
 h     -2.62431756    -2.00118665    -0.26327720
 h     -3.29156671    -0.39777182     0.30604848
 h     -2.88171762    -0.65119325    -1.37566211
 h     -1.09293718     1.06490061     1.58433933
          17

 c      1.24465176    -0.38886666    -0.05057117
 c      0.02173417    -1.01913916     0.02591601
 c     -1.20390751    -0.20756142    -0.00382542
 c     -1.28981233     1.17101284     0.42379877
 c      0.07365198     1.91909804    -0.02042862
 c      1.17846120     1.09208970    -0.22769547
 h      0.03437319    -2.25117723    -0.11260314
 h     -2.36452587     1.47206911     0.12783203
 h     -0.02436870     2.99038103    -0.30985279
 h      2.07409477     1.59573700    -0.53328195
 o      2.33044865    -1.27531737     0.14328540
 h      3.16980092    -0.99582392    -0.07173089
 c     -2.61644562    -0.93023147    -0.25138088
 h     -2.63660141    -2.00500298    -0.25799939
 h     -3.26835258    -0.33970915     0.30900123
 h     -2.89375550    -0.70227633    -1.33703551
 h     -1.11376666     1.10056819     1.57546011
          17

 c      1.23024636    -0.37405619    -0.05178433
 c      0.03865047    -1.02494494     0.00370990
 c     -1.20683149    -0.20777882    -0.01962111
 c     -1.29987904     1.15697126     0.41439221
 c      0.08179835     1.93135846    -0.02657068
 c      1.19013132     1.09452122    -0.19761470
 h      0.07524430    -2.21972511    -0.12845898
 h     -2.33420121     1.46491893     0.07732024
 h     -0.02390762     2.98870185    -0.31866482
 h      2.08857728     1.63362669    -0.51557987
 o      2.30960017    -1.28316031     0.14205745
 h      3.21809737    -1.00787883    -0.07280894
 c     -2.60666766    -0.93642552    -0.22433896
 h     -2.64833598    -2.01491559    -0.24489342
 h     -3.26222430    -0.27872931     0.32481848
 h     -2.90195756    -0.75211477    -1.29038464
 h     -1.14140782     1.13807002     1.55451737
          17

 c      1.21768280    -0.35989043    -0.05203254
 c      0.05262519    -1.03159294    -0.01927667
 c     -1.20941259    -0.21267939    -0.03492198
 c     -1.30815050     1.14417672     0.40433193
 c      0.08892445     1.94086953    -0.03288355
 c      1.20170846     1.09854197    -0.16754178
 h      0.11188708    -2.16195057    -0.14042489
 h     -2.29272517     1.46634289     0.03270084
 h     -0.01770165     2.98472752    -0.32245767
 h      2.10496571     1.66868354    -0.49703600
 o      2.28732625    -1.28957048     0.14033391
 h      3.26439161    -1.01374965    -0.07411946
 c     -2.59493799    -0.94090618    -0.19854846
 h     -2.65918638    -2.02983507    -0.22166279
 h     -3.26575215    -0.22348624     0.34718182
 h     -2.90735898    -0.79807679    -1.24176633
 h     -1.17538813     1.17581544     1.52412815
          17

 c      1.20760779    -0.34650485    -0.05129883
 c      0.06294058    -1.03796752    -0.04290057
 c     -1.21133642    -0.22252597    -0.04954841
 c     -1.31394224     1.13295330     0.39327663
 c      0.09505619     1.94701386    -0.03912101
 c      1.21333761     1.10485030    -0.13785086
 h      0.14346603    -2.09064010    -0.15010364
 h     -2.24821405     1.47781415    -0.00792633
 h     -0.00629382     2.98248402    -0.32224557
 h      2.11897418     1.69625595    -0.47522940
 o      2.26511256    -1.29414766     0.13785257
 h      3.28727467    -1.01940065    -0.07095279
 c     -2.58199236    -0.94343796    -0.17321270
 h     -2.66846833    -2.04652156    -0.18669900
 h     -3.27148505    -0.18267483     0.37017294
 h     -2.91171054    -0.83797518    -1.19808620
 h     -1.21480961     1.21244267     1.48910598
          17

 c      1.20042436    -0.33400964    -0.04956943
 c      0.06902084    -1.04206384    -0.06693516
 c     -1.21234437    -0.23730624    -0.06329388
 c     -1.31657237     1.12343039     0.38083778
 c      0.10023105     1.94934087    -0.04504202
 c      1.22505384     1.11386262    -0.10884266
 h      0.17019261    -2.02930213    -0.16020184
 h     -2.20885363     1.50066844    -0.04764593
 h      0.00966378     2.98518935    -0.31893494
 h      2.12833312     1.71334528    -0.44851474
 o      2.24370858    -1.29672163     0.13454054
 h      3.27739758    -1.02719408    -0.06155558
 c     -2.56842954    -0.94411201    -0.14777248
 h     -2.67524384    -2.06070280    -0.13926137
 h     -3.27421325    -0.16198436     0.39011340
 h     -2.91675418    -0.87059565    -1.16484849
 h     -1.25860785     1.24699485     1.45570127
          17

 c      1.19628889    -0.32249352    -0.04684363
 c      0.07039974    -1.04140338    -0.09112329
 c     -1.21222504    -0.25671086    -0.07594095
 c     -1.31561030     1.11564666     0.36661114
 c      0.10445824     1.94770901    -0.05044268
 c      1.23677613     1.12564226    -0.08072785
 h      0.19392809    -2.00709752    -0.17378371
 h     -2.17950443     1.53493837    -0.08918187
 h      0.02957137     2.99370752    -0.31291203
 h      2.13304831     1.71900833    -0.41618692
 o      2.22337255    -1.29725398     0.13043247
 h      3.23344106    -1.03742726    -0.04583627
 c     -2.55478669    -0.94326770    -0.12207311
 h     -2.67853050    -2.06832007    -0.07958790
 h     -3.27096167    -0.16368887     0.40542924
 h     -2.92321212    -0.89588796    -1.14376754
 h     -1.30590570     1.27888505     1.42965851
          17

 c      1.19514488    -0.31201629    -0.04314299
 c      0.06688093    -1.03505646    -0.11535975
 c     -1.21081755    -0.28011480    -0.08728287
 c     -1.31106388     1.10971256     0.35026761
 c      0.10770944     1.94234139    -0.05516628
 c      1.24831226     1.13988322    -0.05362331
 h      0.21616975    -2.03522540    -0.19196468
 h     -2.15944577     1.57809060    -0.13313788
 h      0.05286085     3.00593662    -0.30394262
 h      2.13536680     1.71445680    -0.37850368
 o      2.20391886    -1.29581887     0.12564304
 h      3.16138284    -1.04867838    -0.02492332
 c     -2.54159907    -0.94141628    -0.09637869
 h     -2.67750503    -2.06643441    -0.00885113
 h     -3.26066266    -0.18696022     0.41625315
 h     -2.93026926    -0.91468666    -1.13213122
 h     -1.35614151     1.30750833     1.41348963
          17

 c      1.19674708    -0.30261365    -0.03851592
 c      0.05880423    -1.02478934    -0.13974249
 c     -1.20803037    -0.30658861    -0.09714365
 c     -1.30331937     1.10587769     0.33168645
 c      0.10993956     1.93375064    -0.05908752
 c      1.25936206     1.15594000    -0.02755402
 h      0.23497201    -2.09370172    -0.21325128
 h     -2.14368395     1.62509080    -0.17781041
 h      0.07880505     3.01765425    -0.29148115
 h      2.13959886     1.70292175    -0.33659941
 o      2.18451115    -1.29265477     0.12037934
 h      3.07787840    -1.05701119    -0.00135483
 c     -2.52933842    -0.93922202    -0.07123310
 h     -2.67163003    -2.05377859     0.07103052
 h     -3.24428227    -0.22787544     0.42435748
 h     -2.93601667    -0.92826845    -1.12451379
 h     -1.40868666     1.33176333     1.40492899
          17

 c      1.20064933    -0.29431814    -0.03304328
 c      0.04694264    -1.01316505    -0.16437870
 c     -1.20387396    -0.33496075    -0.10538912
 c     -1.29292811     1.10443022     0.31099567
 c      0.11112296     1.92258844    -0.06208933
 c      1.26955728     1.17292369    -0.00247615
 h      0.24667063    -2.15386288    -0.23579679
 h     -2.12632234     1.66995114    -0.22059201
 h      0.10633897     3.02418730    -0.27512113
 h      2.15135331     1.68899915    -0.29214651
 o      2.16344279    -1.28823640     0.11493068
 h      3.01386166    -1.05495530     0.02110362
 c     -2.51826457    -0.93749985    -0.04729968
 h     -2.66069574    -2.03108484     0.15767328
 h     -3.22539895    -0.27911377     0.43337818
 h     -2.93840907    -0.93808289    -1.11521981
 h     -1.46224874     1.35005003     1.39811810
          17

 c      1.20620217    -0.28714008    -0.02684747
 c      0.03229631    -1.00204439    -0.18928189
 c     -1.19850680    -0.36390662    -0.11192727
 c     -1.28043809     1.10554032     0.28847658
 c      0.11128601     1.90950771    -0.06405069
 c      1.27860604     1.18988078     0.02166151
 h      0.24859416    -2.19615894    -0.25861625
 h     -2.10298302     1.70739692    -0.25939898
 h      0.13403551     3.02190462    -0.25489023
 h      2.17548885     1.67715374    -0.24658954
 o      2.13910718    -1.28307230     0.10949249
 h      2.99938616    -1.03514047     0.04032521
 c     -2.50831692    -0.93715702    -0.02525864
 h     -2.64479894    -2.00117841     0.24856715
 h     -3.21045762    -0.33027239     0.44878119
 h     -2.93605035    -0.94567658    -1.09989048
 h     -1.51469102     1.36080810     1.38639449
          17

 c      1.21259480    -0.28101309    -0.02009923
 c      0.01602935    -0.99253917    -0.21439605
 c     -1.19228440    -0.39203349    -0.11669930
 c     -1.26632089     1.10916362     0.26444604
 c      0.11052708     1.89507619    -0.06484675
 c      1.28652017     1.20599957     0.04484328
 h      0.23954477    -2.21090763    -0.28142149
 h     -2.07156269     1.73376072    -0.29333802
 h      0.16022592     3.00910399    -0.23132387
 h      2.21312697     1.66988303    -0.20025971
 o      2.11232443    -1.27710305     0.10398248
 h      3.02695869    -1.00044179     0.05883047
 c     -2.49923865    -0.93897207    -0.00565858
 h     -2.62427204    -1.96859025     0.34140843
 h     -3.20672389    -0.37052433     0.47631357
 h     -2.92859834    -0.95269920    -1.07613293
 h     -1.56336850     1.36308775     1.36452013
          17

 c      1.21893381    -0.27575739    -0.01301606
 c     -0.00053816    -0.98531531    -0.23963919
 c     -1.18579065    -0.41794855    -0.11966760
 c     -1.25094930     1.11501329     0.23919694
 c      0.10902569     1.87973292    -0.06435546
 c      1.29372965     1.22070537     0.06697260
 h      0.21945660    -2.19490432    -0.30429924
 h     -2.03217605     1.74727696    -0.32287476
 h      0.18319332     2.98637715    -0.20539071
 h      2.26009508     1.66704150    -0.15223204
 o      2.08558975    -1.26986079     0.09829699
 h      3.06329285    -0.96167694     0.07970756
 c     -2.49100702    -0.94324805     0.01139772
 h     -2.59958361    -1.93835584     0.43423608
 h     -3.21697643    -0.39365120     0.51834103
 h     -2.91692294    -0.96091625    -1.04374846
 h     -1.60563163     1.35681857     1.32964217
          17

 c      1.22432125    -0.27107424    -0.00585230
 c     -0.01599334    -0.98073637    -0.26493286
 c     -1.17981358    -0.44032437    -0.12080833
 c     -1.23458528     1.12255978     0.21299063
 c      0.10704787     1.86377326    -0.06246596
 c      1.30092598     1.23359476     0.08793845
 h      0.18923920    -2.14960326    -0.32757269
 h     -1.98698886     1.74819228    -0.34989489
 h      0.20138202     2.95661775    -0.17834838
 h      2.30860345     1.66690976    -0.10116993
 o      2.06089774    -1.26108128     0.09248849
 h      3.08350484    -0.92775758     0.10370400
 c     -2.48411951    -0.94973433     0.02651824
 h     -2.57127002    -1.91414959     0.52513030
 h     -3.23600590    -0.40063833     0.57126340
 h     -2.90316560    -0.97218031    -1.00492697
 h     -1.63929268     1.34282981     1.28147477
          17

 c      1.22790684    -0.26656282     0.00111370
 c     -0.02901533    -0.97875360    -0.29021095
 c     -1.17523531    -0.45798136    -0.12011329
 c     -1.21736762     1.13103758     0.18606475
 c      0.10495345     1.84736702    -0.05908828
 c      1.30876569     1.24432886     0.10768703
 h      0.15103627    -2.08171161    -0.35183467
 h     -1.94007644     1.73881176    -0.37776092
 h      0.21357441     2.92462075    -0.15155137
 h      2.35052371     1.66770870    -0.04625888
 o      2.03941163    -1.25082187     0.08670048
 h      3.07626299    -0.90366133     0.13019118
 c     -2.47928219    -0.95797732     0.04091159
 h     -2.53996460    -1.89692062     0.61160988
 h     -3.25411002    -0.39673052     0.62755550
 h     -2.89068352    -0.98834589    -0.96427302
 h     -1.66305786     1.32276233     1.22224148
          17

 c      1.22892142    -0.26176560     0.00759242
 c     -0.03865889    -0.97854637    -0.31539128
 c     -1.17284029    -0.46998827    -0.11761063
 c     -1.19932642     1.13948133     0.15862208
 c      0.10320483     1.83063207    -0.05416645
 c      1.31765551     1.25258489     0.12624185
 h      0.10882009    -2.00621987    -0.37814515
 h     -1.89695838     1.72320864    -0.41111401
 h      0.21897677     2.89604572    -0.12622411
 h      2.37973763     1.66839232     0.01246887
 o      2.02176086    -1.23936940     0.08110102
 h      3.03898192    -0.89164477     0.15816425
 c     -2.47693823    -0.96762805     0.05601926
 h     -2.50650571    -1.88518221     0.69043198
 h     -3.26272664    -0.38741782     0.67964487
 h     -2.88359374    -1.01114926    -0.92801694
 h     -1.67694769     1.29892780     1.15654872
          17

 c      1.22670833    -0.25624497     0.01329425
 c     -0.04459437    -0.97814456    -0.34031279
 c     -1.17310597    -0.47575981    -0.11340539
 c     -1.18048564     1.14684710     0.13077138
 c      0.10237052     1.81377243    -0.04769244
 c      1.32767098     1.25805941     0.14368567
 h      0.06854736    -1.94953374    -0.40832708
 h     -1.86314163     1.70601304    -0.45482218
 h      0.21716705     2.87565457    -0.10325198
 h      2.39305404     1.66877460     0.07429293
 o      2.00816689    -1.22716744     0.07584492
 h      2.97553567    -0.89185583     0.18678948
 c     -2.47714374    -0.97845808     0.07309999
 h     -2.47198080    -1.87652711     0.75819202
 h     -3.25684360    -0.37679543     0.72194321
 h     -2.88556729    -1.04204722    -0.90164192
 h     -1.68257625     1.27409645     1.09095180
          17

 c      1.22077952    -0.24967826     0.01794166
 c     -0.04703082    -0.97507012    -0.36471944
 c     -1.17609056    -0.47511557    -0.10771804
 c     -1.16108542     1.15222947     0.10243650
 c      0.10311351     1.79722554    -0.03971331
 c      1.33855065     1.26048584     0.16013156
 h      0.03588169    -1.94111057    -0.44468793
 h     -1.84157726     1.69025498    -0.51178799
 h      0.20797625     2.86545851    -0.08307240
 h      2.39040339     1.66943289     0.13813022
 o      1.99830510    -1.21479549     0.07102364
 h      2.89782480    -0.90169204     0.21615301
 c     -2.47972165    -0.99027172     0.09284238
 h     -2.43761758    -1.86904562     0.81226757
 h     -3.23491866    -0.36747292     0.75117892
 h     -2.89816543    -1.08192669    -0.88654633
 h     -1.68295167     1.25118714     1.03273474
          17

 c      1.21091339    -0.24193173     0.02128835
 c     -0.04636794    -0.96872380    -0.38842177
 c     -1.18146518    -0.46828030    -0.10089711
 c     -1.14180254     1.15504038     0.07335781
 c      0.10614223     1.78171258    -0.03032522
 c      1.34971738     1.25964554     0.17569407
 h      0.01236811    -1.98541334    -0.48794654
 h     -1.83072979     1.67582878    -0.58087783
 h      0.19149210     2.86397286    -0.06569971
 h      2.37484087     1.67162145     0.20289276
 o      1.99100240    -1.20299094     0.06656006
 h      2.82958563    -0.91429234     0.24888352
 c     -2.48440703    -1.00287605     0.11518225
 h     -2.40459114    -1.86200754     0.85150976
 h     -3.19833624    -0.36069759     0.76632164
 h     -2.91999723    -1.13069099    -0.87854962
 h     -1.68141673     1.23292683     0.98764900
          17

 c      1.19726018    -0.23309667     0.02314316
 c     -0.04320430    -0.96095434    -0.41142446
 c     -1.18860094    -0.45585229    -0.09341365
 c     -1.12375348     1.15499761     0.04328784
 c      0.11210854     1.76813357    -0.01965790
 c      1.36033338     1.25537801     0.19046073
 h     -0.00343112    -2.05584083    -0.53572803
 h     -1.82537355     1.66024358    -0.65710008
 h      0.16825439     2.86715484    -0.05081922
 h      2.35221119     1.67715121     0.26785795
 o      1.98446408    -1.19251919     0.06213044
 h      2.80167813    -0.91986857     0.29130945
 c     -2.49083146    -1.01611009     0.13943200
 h     -2.37384351    -1.85597579     0.87653596
 h     -3.15120669    -0.35617780     0.76869828
 h     -2.94753806    -1.18703532    -0.86997214
 h     -1.68001087     1.22164360     0.95751430
          17

 c      1.18037714    -0.22348327     0.02339126
 c     -0.03849589    -0.95373620    -0.43377188
 c     -1.19666832    -0.43874737    -0.08584413
 c     -1.10822932     1.15200626     0.01221566
 c      0.12145939     1.75736405    -0.00785972
 c      1.36945534     1.24761983     0.20447257
 h     -0.01264609    -2.12291968    -0.58444121
 h     -1.81933359     1.64069313    -0.73389638
 h      0.13946276     2.87025851    -0.03787420
 h      2.32972396     1.68794670     0.33293830
 o      1.97809779    -1.18357492     0.05754738
 h      2.82262788    -0.91540341     0.34723631
 c     -2.49842837    -1.02989061     0.16453968
 h     -2.34594406    -1.85263256     0.88972907
 h     -3.10034676    -0.35159591     0.76228031
 h     -2.97673917    -1.24865387    -0.85313932
 h     -1.67855945     1.21922332     0.93956279
          17

 c      1.16115191    -0.21358598     0.02200390
 c     -0.03340458    -0.94805136    -0.45541798
 c     -1.20478382    -0.41810769    -0.07882698
 c     -1.09631855     1.14611407    -0.01959619
 c      0.13427410     1.75005702     0.00490449
 c      1.37633819     1.23649953     0.21774368
 h     -0.01568346    -2.16845363    -0.63108682
 h     -1.80771211     1.61545806    -0.80540860
 h      0.10700996     2.86945938    -0.02613560
 h      2.31299471     1.70494376     0.39851641
 o      1.97330595    -1.17561043     0.05325291
 h      2.86646891    -0.90801326     0.40995796
 c     -2.50642965    -1.04423370     0.18931762
 h     -2.32099777    -1.85436458     0.89495257
 h     -3.05458908    -0.34246324     0.75342888
 h     -3.00420959    -1.31271150    -0.82267145
 h     -1.67531915     1.22707587     0.92813288
          17

 c      1.14064691    -0.20405320     0.01902270
 c     -0.02904732    -0.94411486    -0.47623413
 c     -1.21216171    -0.39521019    -0.07300159
 c     -1.08860723     1.13755974    -0.05170862
 c      0.15015607     1.74651668     0.01843525
 c      1.38074445     1.22245208     0.23033920
 h     -0.01273146    -2.18372641    -0.67356513
 h     -1.78775617     1.58423703    -0.86763675
 h      0.07331870     2.86277975    -0.01477173
 h      2.30310580     1.72669379     0.46464861
 o      1.97153766    -1.16802062     0.04989705
 h      2.90454096    -0.90452964     0.46892442
 c     -2.51405000    -1.05915367     0.21272778
 h     -2.29866043    -1.86350116     0.89685590
 h     -3.02235837    -0.32386818     0.74890110
 h     -3.02772005    -1.37634547    -0.77626988
 h     -1.66838068     1.24601863     0.91709233
          17

 c      1.11994496    -0.19564236     0.01452751
 c     -0.02633489    -0.94172939    -0.49605394
 c     -1.21821840    -0.37140759    -0.06894784
 c     -1.08506462     1.12682574    -0.08358291
 c      0.16825200     1.74666340     0.03247113
 c      1.38298051     1.20623577     0.24245295
 h     -0.00403230    -2.16578538    -0.71048848
 h     -1.75892858     1.54799852    -0.91882996
 h      0.04104142     2.85042419    -0.00292829
 h      2.29655374     1.74902261     0.53026438
 o      1.97338431    -1.16042131     0.04791814
 h      2.92080036    -0.90759874     0.51653610
 c     -2.52076466    -1.07439284     0.23426795
 h     -2.27833772    -1.88121151     0.89976034
 h     -3.00810087    -0.29469933     0.75237183
 h     -3.04637623    -1.43713474    -0.71481356
 h     -1.65668081     1.27617100     0.90138977
          17

 c      1.10003897    -0.18914980     0.00860892
 c     -0.02590716    -0.94042794    -0.51469665
 c     -1.22262232    -0.34809773    -0.06713373
 c     -1.08510407     1.11463642    -0.11459784
 c      0.18741234     1.75007798     0.04667613
 c      1.38363756     1.18879665     0.25440191
 h      0.01001766    -2.11588528    -0.74112125
 h     -1.72277398     1.50879722    -0.95969098
 h      0.01268870     2.83470861     0.01020188
 h      2.28812827     1.76633968     0.59325676
 o      1.97879870    -1.15259683     0.04751029
 h      2.90910250    -0.91714223     0.54877946
 c     -2.52637745    -1.08926254     0.25417975
 h     -2.25953588    -1.90648384     0.90654321
 h     -3.01088920    -0.26045214     0.76287345
 h     -3.06075567    -1.49355922    -0.64226831
 h     -1.64036102     1.31693596     0.87756868
          17

 c      1.08177345    -0.18532325     0.00135692
 c     -0.02813107    -0.93940354    -0.53194864
 c     -1.22529718    -0.32670065    -0.06787686
 c     -1.08774545     1.10190261    -0.14404869
 c      0.20642477     1.75610169     0.06065647
 c      1.38329533     1.17107517     0.26654900
 h      0.02886469    -2.04034983    -0.76569204
 h     -1.68269840     1.46961978    -0.99356913
 h     -0.00973219     2.81957010     0.02531769
 h      2.27381079     1.77344727     0.65128989
 o      1.98733109    -1.14445682     0.04865716
 h      2.86989452    -0.93154246     0.56472672
 c     -2.53079926    -1.10286538     0.27326317
 h     -2.24213419    -1.93590806     0.91818682
 h     -3.02656150    -0.23066621     0.77694107
 h     -3.07297816    -1.54538904    -0.56526703
 h     -1.62072494     1.36707002     0.84375091
          17

 c      1.06582642    -0.18477162    -0.00713537
 c     -0.03314372    -0.93725834    -0.54749431
 c     -1.22638914    -0.30861131    -0.07132344
 c     -1.09182132     1.08964569    -0.17118708
 c      0.22422417     1.76397185     0.07400025
 c      1.38234780     1.15385839     0.27921864
 h      0.05204440    -1.95366280    -0.78628393
 h     -1.64335341     1.43403329    -1.02624219
 h     -0.02492580     2.80955394     0.04297400
 h      2.25205656     1.76670898     0.70259216
 o      1.99812671    -1.13604569     0.05107573
 h      2.81044242    -0.94774547     0.56743047
 c     -2.53385789    -1.11442611     0.29249323
 h     -2.22635315    -1.96456827     0.93422921
 h     -3.05041108    -0.21425583     0.79136720
 h     -3.08628619    -1.59370168    -0.49179015
 h     -1.60001907     1.42482949     0.79948180
          17

 c      1.05272498    -0.18787644    -0.01675241
 c     -0.04095291    -0.93180772    -0.56083243
 c     -1.22621768    -0.29510272    -0.07744298
 c     -1.09621463     1.07894172    -0.19536275
 c      0.24001055     1.77297218     0.08632257
 c      1.38093043     1.13769062     0.29263268
 h      0.07998263    -1.88118420    -0.80801929
 h     -1.60917174     1.40531432    -1.06439134
 h     -0.03221942     2.80837921     0.06357093
 h      2.22393697     1.74451959     0.74645458
 o      2.00971690    -1.12758600     0.05402497
 h      2.74820361    -0.96063442     0.56697071
 c     -2.53534721    -1.12347364     0.31263947
 h     -2.21248701    -1.98746669     0.95362203
 h     -3.07841583    -0.21697270     0.80430410
 h     -3.10362840    -1.63999805    -0.42860410
 h     -1.58113484     1.48815137     0.74552951
          17

 c      1.04288058    -0.19470746    -0.02732172
 c     -0.05151680    -0.92087669    -0.57141961
 c     -1.22523746    -0.28716777    -0.08603245
 c     -1.10010167     1.07088985    -0.21627498
 c      0.25326642     1.78255899     0.09730397
 c      1.37889295     1.12282437     0.30686036
 h      0.11447322    -1.85050552    -0.83779342
 h     -1.58227810     1.38512962    -1.11242081
 h     -0.03121823     2.81760110     0.08734877
 h      2.19296259     1.70746548     0.78355700
 o      2.02001601    -1.11947870     0.05618119
 h      2.71104499    -0.96311424     0.58246685
 c     -2.53520875    -1.12993701     0.33398700
 h     -2.20064890    -2.00066801     0.97539254
 h     -3.10749491    -0.24096609     0.81525945
 h     -3.12565551    -1.68451841    -0.37861984
 h     -1.56726467     1.55481374     0.68359223
          17

 c      1.03661199    -0.20496417    -0.03858055
 c     -0.06449126    -0.90453630    -0.57930034
 c     -1.22402850    -0.28532350    -0.09672508
 c     -1.10308219     1.06654048    -0.23415960
 c      0.26371817     1.79241223     0.10671879
 c      1.37580024     1.10921306     0.32177893
 h      0.15531202    -1.86580112    -0.87734542
 h     -1.56135675     1.37273223    -1.16963325
 h     -0.02149671     2.83608064     0.11435411
 h      2.16481153     1.65830014     0.81619404
 o      2.02767644    -1.11203398     0.05648713
 h      2.71623740    -0.95071371     0.62867654
 c     -2.53361149    -1.13417184     0.35628668
 h     -2.19064594    -2.00188420     0.99895025
 h     -3.13564114    -0.28496051     0.82489865
 h     -3.14985301    -1.72527023    -0.34043967
 h     -1.56151680     1.62253643     0.61588150
          17

 c      1.03412531    -0.21801175    -0.05018368
 c     -0.07891628    -0.88543378    -0.58536418
 c     -1.22329804    -0.28946675    -0.10901317
 c     -1.10510665     1.06673159    -0.24968230
 c      0.27129025     1.80239385     0.11445317
 c      1.37100465     1.09657515     0.33707509
 h      0.19662912    -1.90388791    -0.92025048
 h     -1.54270654     1.36557748    -1.23065360
 h     -0.00261193     2.86054022     0.14438231
 h      2.14650660     1.60138076     0.84810020
 o      2.03359600    -1.10515480     0.05550543
 h      2.74697098    -0.92685203     0.69461842
 c     -2.53082735    -1.13685855     0.37892038
 h     -2.18192633    -1.99067645     1.02419307
 h     -3.16228361    -0.34437934     0.83497473
 h     -3.17170456    -1.75889728    -0.31035454
 h     -1.56646829     1.68898205     0.54458277
          17

 c      1.03546498    -0.23301708    -0.06175966
 c     -0.09349276    -0.86653883    -0.59073156
 c     -1.22386509    -0.29885960    -0.12228943
 c     -1.10630024     1.07192029    -0.26362035
 c      0.27606863     1.81245562     0.12051197
 c      1.36386484     1.08456208     0.35235495
 h      0.23060227    -1.93985846    -0.95859503
 h     -1.52230854     1.36073471    -1.28850635
 h      0.02559981     2.88674644     0.17694283
 h      2.14417918     1.54102010     0.88318010
 o      2.03939361    -1.09862358     0.05451685
 h      2.77637863    -0.89797123     0.75798703
 c     -2.52703491    -1.13881584     0.40110165
 h     -2.17351232    -1.96848608     1.05157449
 h     -3.18873305    -0.41168482     0.84825365
 h     -3.18659493    -1.78238451    -0.28464125
 h     -1.58373592     1.75167472     0.47138431
          17

 c      1.04046950    -0.24908254    -0.07297135
 c     -0.10691918    -0.85000796    -0.59632523
 c     -1.22660937    -0.31224841    -0.13589606
 c     -1.10683802     1.08213393    -0.27661081
 c      0.27826343     1.82255084     0.12501384
 c      1.35408420     1.07297075     0.36736472
 h      0.25146897    -1.95923790    -0.98728533
 h     -1.49714219     1.35591256    -1.33734492
 h      0.06270841     2.91068791     0.21127570
 h      2.15959162     1.47933342     0.92304247
 o      2.04606716    -1.09237241     0.05437276
 h      2.78853451    -0.86873099     0.80349564
 c     -2.52224338    -1.14078401     0.42202948
 h     -2.16394364    -1.93846081     1.08212812
 h     -3.21793233    -0.47782182     0.86796169
 h     -3.19104391    -1.79418384    -0.26072505
 h     -1.61369606     1.80798848     0.39732187
          17

 c      1.04874715    -0.26532587    -0.08355210
 c     -0.11801088    -0.83724290    -0.60281874
 c     -1.23236202    -0.32808443    -0.14918252
 c     -1.10690125     1.09704419    -0.28906675
 c      0.27817201     1.83257899     0.12817346
 c      1.34191272     1.06180985     0.38214840
 h      0.25600561    -1.95608699    -1.00395184
 h     -1.46548419     1.34978796    -1.37363500
 h      0.10755333     2.92937141     0.24643517
 h      2.18817659     1.41578086     0.96533315
 o      2.05404706    -1.08647521     0.05543009
 h      2.77753134    -0.84180610     0.82403604
 c     -2.51642580    -1.14317940     0.44106814
 h     -2.15138144    -1.90484707     1.11727924
 h     -3.25245649    -0.53520714     0.89629743
 h     -3.18316004    -1.79456791    -0.23743954
 h     -1.65542983     1.85532712     0.32295604
          17

 c      1.05968372    -0.28091474    -0.09331710
 c     -0.12580524    -0.82907934    -0.61065043
 c     -1.24173366    -0.34478298    -0.16157910
 c     -1.10666957     1.11608925    -0.30119077
 c      0.27614485     1.84236290     0.13027516
 c      1.32799587     1.05115017     0.39696262
 h      0.24287363    -1.92962934    -1.00803603
 h     -1.42673710     1.34194887    -1.39636550
 h      0.15831583     2.94119508     0.28140746
 h      2.22104798     1.34911490     1.00492284
 o      2.06343988    -1.08109767     0.05771491
 h      2.74362887    -0.81847668     0.81818719
 c     -2.50974485    -1.14595267     0.45796719
 h     -2.13406519    -1.87175139     1.15818592
 h     -3.29145291    -0.58049595     0.93266036
 h     -3.16277719    -1.78562305    -0.21498773
 h     -1.70688511     1.89146406     0.24869736
          17

 c      1.07247533    -0.29509151    -0.10216529
 c     -0.12973502    -0.82581244    -0.61998894
 c     -1.25492495    -0.36094032    -0.17267382
 c     -1.10631892     1.13857695    -0.31300196
 c      0.27255836     1.85165011     0.13164554
 c      1.31304816     1.04096246     0.41206012
 h      0.21234035    -1.88299077    -1.00044396
 h     -1.38118755     1.33272600    -1.40701771
 h      0.21273015     2.94601894     0.31523475
 h      2.24894644     1.27936508     1.03659982
 o      2.07408275    -1.07649353     0.06094147
 h      2.69236876    -0.79846829     0.79002826
 c     -2.50256389    -1.14872529     0.47298447
 h     -2.11108029    -1.84164243     1.20464628
 h     -3.32980263    -0.61439203     0.97343101
 h     -3.13157658    -1.77117241    -0.19490605
 h     -1.76518919     1.91491084     0.17506469
          17

 c      1.08617859    -0.30721133    -0.11008505
 c     -0.12981856    -0.82705669    -0.63065499
 c     -1.27160300    -0.37545384    -0.18225922
 c     -1.10601882     1.16375337    -0.32434882
 c      0.26779303     1.86013780     0.13263210
 c      1.29763086     1.03107982     0.42754724
 h      0.16673618    -1.82434189    -0.98399617
 h     -1.32977351     1.32298778    -1.40952049
 h      0.26835840     2.94492966     0.34710970
 h      2.26487769     1.20831348     1.05686187
 o      2.08541936    -1.07307389     0.06434335
 h      2.63643248    -0.77856027     0.75195718
 c     -2.49519341    -1.15106154     0.48681505
 h     -2.08293803    -1.81463855     1.25429144
 h     -3.36061590    -0.63920967     1.01361523
 h     -3.09307892    -1.75657954    -0.17996402
 h     -1.82701991     1.92517287     0.10277401
          17

 c      1.09977629    -0.31680500    -0.11716052
 c     -0.12676462    -0.83146757    -0.64202790
 c     -1.29091776    -0.38753636    -0.19032482
 c     -1.10593449     1.19084985    -0.33493673
 c      0.26221580     1.86751855     0.13359133
 c      1.28207811     1.02124459     0.44334693
 h      0.11140928    -1.77021821    -0.96456502
 h     -1.27378676     1.31385975    -1.40989616
 h      0.32283669     2.93975972     0.37640548
 h      2.26495166     1.13904336     1.06440947
 o      2.09643233    -1.07151620     0.06653024
 h      2.59646027    -0.75055589     0.72703861
 c     -2.48770998    -1.15262359     0.50036344
 h     -2.05143134    -1.78919793     1.30292229
 h     -3.37814937    -0.65700611     1.04860391
 h     -3.05197477    -1.74799985    -0.17353460
 h     -1.88896630     1.92284665     0.03269394
          17

 c      1.11227227    -0.32364636    -0.12355030
 c     -0.12182935    -0.83664938    -0.65307218
 c     -1.31166340    -0.39666041    -0.19699849
 c     -1.10623934     1.21912718    -0.34443538
 c      0.25616827     1.87353805     0.13488552
 c      1.26647647     1.01117945     0.45920389
 h      0.05438005    -1.74709211    -0.95133538
 h     -1.21443822     1.30634220    -1.41488133
 h      0.37403212     2.93246952     0.40263625
 h      2.24846827     1.07531516     1.06008439
 o      2.10634596    -1.07249361     0.06629642
 h      2.58937354    -0.70543391     0.73591118
 c     -2.48004386    -1.15324430     0.51441393
 h     -2.01887718    -1.76349350     1.34584322
 h     -3.37914698    -0.66904456     1.07501073
 h     -3.01236437    -1.75059681    -0.17786084
 h     -1.94784948     1.90957077    -0.03426766
          17

 c      1.12282778    -0.32778843    -0.12942023
 c     -0.11622801    -0.84040298    -0.66285254
 c     -1.33251302    -0.40247849    -0.20247026
 c     -1.10712133     1.24791263    -0.35269448
 c      0.24995811     1.87804678     0.13688083
 c      1.25063890     1.00065316     0.47469173
 h      0.00154441    -1.77746931    -0.95161061
 h     -1.15249942     1.30098145    -1.42918944
 h      0.42008640     2.92460154     0.42537328
 h      2.21798198     1.02106998     1.04677588
 o      2.11575121    -1.07578718     0.06422476
 h      2.60954405    -0.64742800     0.77065632
 c     -2.47217611    -1.15301863     0.52930172
 h     -1.98730735    -1.73641321     1.37923786
 h     -3.36305295    -0.67582316     1.09089911
 h     -2.97577505    -1.76631374    -0.19176487
 h     -2.00099727     1.88787931    -0.09728458
          17

 c      1.13089081    -0.32954789    -0.13487478
 c     -0.11066113    -0.84303350    -0.67129404
 c     -1.35221369    -0.40476944    -0.20694051
 c     -1.10874254     1.27660338    -0.35994804
 c      0.24384257     1.88101865     0.13993337
 c      1.23409854     0.98951868     0.48923547
 h     -0.04719133    -1.85352727    -0.96262864
 h     -1.08848546     1.29788687    -1.45284258
 h      0.45940040     2.91702209     0.44417011
 h      2.17943029     0.97994318     1.02931906
 o      2.12584026    -1.08042149     0.06189407
 h      2.63967912    -0.59151142     0.80678243
 c     -2.46417071    -1.15232315     0.54477586
 h     -1.95796616    -1.70789141     1.40097845
 h     -3.33202175    -0.67707818     1.09591817
 h     -2.94092936    -1.79312303    -0.20999539
 h     -2.04646196     1.86098008    -0.15570003
          17

 c      1.13621698    -0.32944982    -0.13994455
 c     -0.10569057    -0.84669152    -0.67887055
 c     -1.36967428    -0.40344318    -0.21060885
 c     -1.11115342     1.30463352    -0.36680207
 c      0.23800056     1.88252803     0.14435833
 c      1.21617908     0.97772703     0.50217882
 h     -0.09270344    -1.94530357    -0.97556605
 h     -1.02334941     1.29708924    -1.48109922
 h      0.49064822     2.91001302     0.45857075
 h      2.14167553     0.95468407     1.01396341
 o      2.13730705    -1.08548130     0.06037912
 h      2.66776707    -0.55002078     0.82700013
 c     -2.45600631    -1.15168977     0.56012063
 h     -1.93111445    -1.67883542     1.41090186
 h     -3.29105022    -0.67162982     1.09152158
 h     -2.90547738    -1.82651444    -0.22522454
 h     -2.08316692     1.83246464    -0.20905717
          17

 c      1.13879119    -0.32815494    -0.14461513
 c     -0.10195776    -0.85311161    -0.68589972
 c     -1.38399721    -0.39855348    -0.21367394
 c     -1.11423766     1.33144921    -0.37399713
 c      0.23250004     1.88270661     0.15039093
 c      1.19622765     0.96531728     0.51293623
 h     -0.13362555    -2.02742729    -0.98386783
 h     -0.95892046     1.29882194    -1.50712651
 h      0.51285908     2.90357889     0.46821316
 h      2.11410610     0.94683435     1.00677151
 o      2.15029798    -1.09031760     0.06011098
 h      2.68833731    -0.52952714     0.82374551
 c     -2.44743034    -1.15164168     0.57437642
 h     -1.90602461    -1.65089164     1.41077695
 h     -3.24780705    -0.65726996     1.08100789
 h     -2.86774348    -1.86160693    -0.23074500
 h     -2.11095321     1.80599160    -0.25708178
          17

 c      1.13874077    -0.32638695    -0.14885518
 c     -0.10001747    -0.86304038    -0.69242709
 c     -1.39449674    -0.39027910    -0.21632779
 c     -1.11773430     1.35652085    -0.38215716
 c      0.22727270     1.88170598     0.15815475
 c      1.17403173     0.95237978     0.52122715
 h     -0.16784253    -2.08590556    -0.98458493
 h     -0.89768268     1.30348687    -1.52491191
 h      0.52553625     2.89776969     0.47296824
 h      2.10190851     0.95685649     1.01097230
 o      2.16462273    -1.09449466     0.06111855
 h      2.69982028    -0.53220657     0.79558305
 c     -2.43802785    -1.15256319     0.58656029
 h     -1.88113015    -1.62609881     1.40403062
 h     -3.21105482    -0.63131475     1.06868530
 h     -2.82737402    -1.89444794    -0.22201851
 h     -2.13049381     1.78497418    -0.29965705
          17

 c      1.13627960    -0.32487697    -0.15263314
 c     -0.10022487    -0.87654966    -0.69834419
 c     -1.40069840    -0.37889173    -0.21875249
 c     -1.12130588     1.37937271    -0.39166427
 c      0.22210861     1.87967449     0.16764879
 c      1.15013113     0.93904574     0.52723311
 h     -0.19359173    -2.11451384    -0.97694055
 h     -0.84224571     1.31146640    -1.53076091
 h      0.52874859     2.89288520     0.47304629
 h      2.10238080     0.98412628     1.02514091
 o      2.17984429    -1.09779733     0.06312258
 h      2.70366836    -0.55626544     0.74583738
 c     -2.42751424    -1.15454223     0.59593562
 h     -1.85442094    -1.60635679     1.39508721
 h     -3.18699968    -0.59256488     1.05774554
 h     -2.78524456    -1.92253059    -0.19710966
 h     -2.14306693     1.77230565    -0.33680235
          17

 c      1.13168012    -0.32432613    -0.15592393
 c     -0.10271986    -0.89331524    -0.70347143
 c     -1.40232892    -0.36472895    -0.22111976
 c     -1.12461361     1.39960602    -0.40263726
 c      0.21668056     1.87674388     0.17875816
 c      1.12565506     0.92553823     0.53149993
 h     -0.20970676    -2.11158548    -0.96129305
 h     -0.79487419     1.32296900    -1.52363027
 h      0.52313472     2.88950914     0.46901896
 h      2.10662122     1.02639304     1.04425683
 o      2.19520497    -1.10035985     0.06544041
 h      2.70589732    -0.59430736     0.68416733
 c     -2.41598891    -1.15720662     0.60227307
 h     -1.82418642    -1.59270532     1.38820328
 h     -3.17586041    -0.54380467     1.04832624
 h     -2.74318802    -1.94506742    -0.15672165
 h     -2.15020431     1.77015168    -0.36864629
          17

 c      1.12527079    -0.32537583    -0.15870165
 c     -0.10744711    -0.91269261    -0.70758181
 c     -1.39930781    -0.34818135    -0.22358847
 c     -1.12738733     1.41691140    -0.41494438
 c      0.21059142     1.87302733     0.19128246
 c      1.10184925     0.91220953     0.53468577
 h     -0.21568794    -2.07918185    -0.93880597
 h     -0.75712425     1.33794853    -1.50507589
 h      0.50980032     2.88837316     0.46175527
 h      2.10467977     1.07957026     1.06246484
 o      2.20944175    -1.10285377     0.06682102
 h      2.72021604    -0.63072870     0.62914601
 c     -2.40381221    -1.15974551     0.60590964
 h     -1.78995989    -1.58464797     1.38608245
 h     -3.17251385    -0.49196900     1.03806762
 h     -2.70376252    -1.96330313    -0.10416881
 h     -2.15326757     1.77980896    -0.39539014
          17

 c      1.11744512    -0.32856839    -0.16092089
 c     -0.11417640    -0.93358343    -0.71038268
 c     -1.39173789    -0.32969433    -0.22630287
 c     -1.12948737     1.43107553    -0.42821340
 c      0.20343146     1.86863076     0.20497136
 c      1.07971541     0.89951145     0.53736763
 h     -0.21194985    -2.02472702    -0.91164003
 h     -0.72951204     1.35607439    -1.47922704
 h      0.49012340     2.89006585     0.45229870
 h      2.08926873     1.13842585     1.07508976
 o      2.22100731    -1.10622194     0.06584342
 h      2.76471086    -0.64647475     0.60182142
 c     -2.39124116    -1.16113581     0.60758967
 h     -1.75308205    -1.57999863     1.38909724
 h     -3.17036332    -0.44542643     1.02437424
 h     -2.66998058    -1.98070168    -0.04507633
 h     -2.15304887     1.80161966    -0.41726400
          17

 c      1.10864659    -0.33429795    -0.16251230
 c     -0.12251126    -0.95408962    -0.71147200
 c     -1.37988904    -0.30977579    -0.22939496
 c     -1.13094864     1.44198644    -0.44184416
 c      0.19482850     1.86367040     0.21955362
 c      1.05988042     0.88792988     0.53996353
 h     -0.20027731    -1.96516936    -0.88348541
 h     -0.71120913     1.37675051    -1.45270245
 h      0.46552631     2.89466884     0.44173424
 h      2.05688287     1.19756610     1.07933720
 o      2.22945107    -1.11045240     0.06238164
 h      2.84042523    -0.63901054     0.60254366
 c     -2.37824455    -1.16039032     0.60819845
 h     -1.71635978    -1.57548245     1.39570505
 h     -3.16435317    -0.41116141     1.00590826
 h     -2.64473937    -2.00224565     0.01383293
 h     -2.14953576     1.83493413    -0.43449090
          17

 c      1.09931858    -0.34276817    -0.16339693
 c     -0.13191862    -0.97126086    -0.71033702
 c     -1.36417618    -0.28898930    -0.23298664
 c     -1.13197863     1.44963300    -0.45506966
 c      0.18447516     1.85828216     0.23474777
 c      1.04260861     0.87790368     0.54271746
 h     -0.18386402    -1.93020486    -0.85965970
 h     -0.69999861     1.39923571    -1.43385797
 h      0.43729889     2.90148750     0.43109431
 h      2.00770755     1.25215701     1.07432503
 o      2.23580940    -1.11449151     0.05760557
 h      2.92571588    -0.62365748     0.61130975
 c     -2.36459803    -1.15681155     0.60843936
 h     -1.68305019    -1.56770643     1.40361770
 h     -3.15190790    -0.39344593     0.98283583
 h     -2.62981101    -2.03191213     0.06716448
 h     -2.14195919     1.87812949    -0.44727089
          17

 c      1.08987496    -0.35396562    -0.16348311
 c     -0.14187955    -0.98224407    -0.70659627
 c     -1.34514691    -0.26791003    -0.23718082
 c     -1.13286838     1.45409173    -0.46713900
 c      0.17213430     1.85261178     0.25025486
 c      1.02784380     0.86974264     0.54569407
 h     -0.16557702    -1.94925628    -0.84447823
 h     -0.69300467     1.42290630    -1.43050327
 h      0.40653267     2.90906064     0.42132942
 h      1.94542823     1.29849759     1.06105598
 o      2.24118030    -1.11746740     0.05249764
 h      2.99900208    -0.61374708     0.61152770
 c     -2.35006451    -1.15026581     0.60858411
 h     -1.65587865    -1.55393703     1.41084429
 h     -3.13290693    -0.39349990     0.95657822
 h     -2.62485671    -2.06925277     0.11302907
 h     -2.12913840     1.92870746    -0.45578057
          17

 c      1.08070765    -0.36764769    -0.16264806
 c     -0.15200964    -0.98708196    -0.70041021
 c     -1.32348193    -0.24705135    -0.24204223
 c     -1.13381688     1.45550999    -0.47761058
 c      0.15763435     1.84678815     0.26574582
 c      1.01522303     0.86355242     0.54876804
 h     -0.14634107    -2.01906915    -0.83671923
 h     -0.68831792     1.44748054    -1.44629628
 h      0.37416175     2.91549107     0.41333675
 h      1.87723319     1.33468877     1.04251559
 o      2.24614210    -1.11900924     0.04748889
 h      3.04782954    -0.61528106     0.59574852
 c     -2.33446340    -1.14126358     0.60847680
 h     -1.63649275    -1.53247605     1.41623573
 h     -3.10966237    -0.40937857     0.92955243
 h     -2.62737631    -2.10852954     0.15270659
 h     -2.10999737     1.98349407    -0.46017659
          17

 c      1.07218761    -0.38338564    -0.16074183
 c     -0.16184528    -0.98841209    -0.69233236
 c     -1.29999572    -0.22681382    -0.24758012
 c     -1.13479216     1.45410401    -0.48654844
 c      0.14087423     1.84088854     0.28086275
 c      1.00409441     0.85917950     0.55162867
 h     -0.12730503    -2.10749178    -0.83141349
 h     -0.68626079     1.47287438    -1.47845734
 h      0.34103849     2.91895292     0.40800015
 h      1.81350495     1.36130212     1.02361571
 o      2.25086660    -1.11907934     0.04266313
 h      3.06686213    -0.62945449     0.56231645
 c     -2.31760600    -1.13073418     0.60772607
 h     -1.62525021    -1.50275447     1.41968706
 h     -3.08705214    -0.43595035     0.90493346
 h     -2.63367786    -2.14158482     0.18836569
 h     -2.08404334     2.03891390    -0.46060367
          17

 c      1.06465064    -0.40064312    -0.15761600
 c     -0.17075711    -0.98871909    -0.68288623
 c     -1.27561089    -0.20748319    -0.25374619
 c     -1.13556153     1.45016799    -0.49441315
 c      0.12184438     1.83491272     0.29524141
 c      0.99365330     0.85623811     0.55385872
 h     -0.11074110    -2.18568450    -0.82457052
 h     -0.68887037     1.49876810    -1.51927480
 h      0.30797600     2.91817335     0.40619727
 h      1.76597678     1.38123239     1.01027395
 o      2.25522041    -1.11786063     0.03789034
 h      3.05610540    -0.65429727     0.51321194
 c     -2.29924817    -1.11968212     0.60588115
 h     -1.62115324    -1.46527722     1.42223142
 h     -3.07209339    -0.46563381     0.88617612
 h     -2.63996988    -2.16135049     0.22132567
 h     -2.05166012     2.09129911    -0.45721752
          17

 c      1.05838603    -0.41884326    -0.15315505
 c     -0.17806522    -0.98948790    -0.67246293
 c     -1.25131343    -0.18924983    -0.26044312
 c     -1.13583581     1.44406360    -0.50177082
 c      0.10066193     1.82877438     0.30855063
 c      0.98328231     0.85431648     0.55513908
 h     -0.09894628    -2.23782045    -0.81413123
 h     -0.69828042     1.52436464    -1.55983110
 h      0.27573085     2.91274359     0.40875517
 h      1.74344115     1.39752717     1.00702979
 o      2.25868049    -1.11577264     0.03281793
 h      3.02217430    -0.68425210     0.45421582
 c     -2.27923438    -1.10883489     0.60255774
 h     -1.62192037    -1.42143591     1.42604011
 h     -3.07155150    -0.49096176     0.87592823
 h     -2.64297764    -2.16364424     0.25163455
 h     -2.01420805     2.13720859    -0.45021391
          17

 c      1.05362280    -0.43741330    -0.14730152
 c     -0.18312820    -0.99151380    -0.66136211
 c     -1.22809065    -0.17224046    -0.26754182
 c     -1.13538522     1.43618325    -0.50907755
 c      0.07760482     1.82231084     0.32053291
 c      0.97291494     0.85327795     0.55547346
 h     -0.09371546    -2.25714073    -0.79927296
 h     -0.71557751     1.54849070    -1.59282447
 h      0.24494403     2.90319937     0.41638082
 h      1.74721572     1.41007744     1.01441617
 o      2.26006815    -1.11359610     0.02677225
 h      2.98259943    -0.70806668     0.39653766
 c     -2.25781740    -1.09832150     0.59757265
 h     -1.62439770    -1.37311613     1.43408375
 h     -3.08754614    -0.50832928     0.87457372
 h     -2.64018739    -2.14755570     0.27829177
 h     -1.97398623     2.17373019    -0.43983825
          17

 c      1.05050887    -0.45579722    -0.14006739
 c     -0.18540465    -0.99519924    -0.64982032
 c     -1.20685498    -0.15656471    -0.27490309
 c     -1.13408438     1.42690766    -0.51660723
 c      0.05312585     1.81531079     0.33103195
 c      0.96304128     0.85332344     0.55519507
 h     -0.09635498    -2.24205323    -0.77986445
 h     -0.74052578     1.56984405    -1.61364386
 h      0.21607665     2.89085522     0.42960452
 h      1.77094786     1.41501138     1.02886792
 o      2.25756146    -1.11246819     0.01884214
 h      2.96598312    -0.70892201     0.35555754
 c     -2.23577560    -1.08761551     0.59104898
 h     -1.62555393    -1.32208619     1.44909680
 h     -3.11510808    -0.51923971     0.87975504
 h     -2.63002015    -2.11538585     0.29955989
 h     -1.93409153     2.19872627    -0.42636339
          17

 c      1.04908310    -0.47344076    -0.13153457
 c     -0.18452296    -1.00061631    -0.63800962
 c     -1.18836461    -0.14237047    -0.28239643
 c     -1.13192012     1.41657239    -0.52445511
 c      0.02783961     1.80755992     0.34000343
 c      0.95435790     0.85475270     0.55475595
 h     -0.10775206    -2.19484485    -0.75627201
 h     -0.77173375     1.58725180    -1.62050366
 h      0.18935167     2.87740341     0.44874893
 h      1.80474200     1.40755913     1.04520536
 o      2.25027223    -1.11305658     0.00869010
 h      2.98764306    -0.67784424     0.33799951
 c     -2.21405604    -1.07580880     0.58343353
 h     -1.62379672    -1.26945287     1.47194711
 h     -3.14496469    -0.52755145     0.88757973
 h     -2.61208828    -2.07261134     0.31321347
 h     -1.89817923     2.21097776    -0.41004476
          17

 c      1.04925708    -0.48978234    -0.12184481
 c     -0.18034581    -1.00734757    -0.62601666
 c     -1.17316005    -0.12988657    -0.28991066
 c     -1.12899565     1.40544636    -0.53254808
 c      0.00248552     1.79890004     0.34751153
 c      0.94744321     0.85772823     0.55453216
 h     -0.12831523    -2.12301174    -0.72945129
 h     -0.80689139     1.59992595    -1.61441454
 h      0.16469629     2.86434347     0.47389863
 h      1.83918285     1.38478306     1.05896827
 o      2.23968145    -1.11474849    -0.00292849
 h      3.02731829    -0.62679470     0.33364819
 c     -2.19331468    -1.06189381     0.57543635
 h     -1.61963352    -1.21565009     1.50050371
 h     -3.16821100    -0.53634616     0.89422119
 h     -2.58738225    -2.02764981     0.31679286
 h     -1.87011620     2.21017398    -0.39107891
          17

 c      1.05082179    -0.50428295    -0.11118204
 c     -0.17298582    -1.01411134    -0.61381302
 c     -1.16153391    -0.11942607    -0.29735326
 c     -1.12554101     1.39372203    -0.54063667
 c     -0.02212338     1.78928323     0.35371719
 c      0.94263518     0.86219273     0.55474666
 h     -0.15787180    -2.04336198    -0.70125404
 h     -0.84298595     1.60773303    -1.59924325
 h      0.14169638     2.85242110     0.50484546
 h      1.86720059     1.34638220     1.06737246
 o      2.22784660    -1.11658520    -0.01510329
 h      3.05738311    -0.57360471     0.33009825
 c     -2.17378818    -1.04493530     0.56787940
 h     -1.61503752    -1.16096252     1.53014595
 h     -3.17884923    -0.54685494     0.89673792
 h     -2.55786902    -1.99041605     0.30807479
 h     -1.85352814     2.19670647    -0.36960593
          17

 c      1.05345598    -0.51647300    -0.09975998
 c     -0.16272582    -1.01842469    -0.60125661
 c     -1.15353856    -0.11134056    -0.30464111
 c     -1.12191639     1.38152142    -0.54828826
 c     -0.04515891     1.77879944     0.35886233
 c      0.94002627     0.86788292     0.55546425
 h     -0.19616456    -1.98603747    -0.67452102
 h     -0.87662057     1.61143179    -1.58156901
 h      0.11960185     2.84133671     0.54102400
 h      1.88455664     1.29438914     1.06943233
 o      2.21614530    -1.11798851    -0.02727826
 h      3.06238454    -0.53011841     0.32072477
 c     -2.15549141    -1.02432825     0.56146109
 h     -1.61213847    -1.10601903     1.55554058
 h     -3.17420299    -0.55870113     0.89320956
 h     -2.52502303    -1.96863667     0.28598894
 h     -1.85124620     2.17127943    -0.34580068
          17

 c      1.05673179    -0.52597698    -0.08781120
 c     -0.14983340    -1.01763684    -0.58823738
 c     -1.14903089    -0.10592956    -0.31168674
 c     -1.11859000     1.36892947    -0.55495065
 c     -0.06583810     1.76766282     0.36325059
 c      0.93947740     0.87437286     0.55660518
 h     -0.24428918    -1.98287904    -0.65169368
 h     -0.90461717     1.61266222    -1.56951976
 h      0.09741600     2.82988283     0.58148412
 h      1.88998567     1.23267327     1.06591549
 o      2.20538388    -1.11873632    -0.03916171
 h      3.03713647    -0.50245935     0.30316268
 c     -2.13846743    -1.00013539     0.55652844
 h     -1.61221582    -1.05187807     1.57236168
 h     -3.15469556    -0.57034348     0.88267040
 h     -2.48813070    -1.96344971     0.25175408
 h     -1.86471205     2.13445181    -0.32006955
          17

 c      1.06015084    -0.53249453    -0.07556562
 c     -0.13470500    -1.01195024    -0.57492963
 c     -1.14772849    -0.10335688    -0.31839372
 c     -1.11608218     1.35606016    -0.56015551
 c     -0.08348207     1.75616341     0.36722292
 c      0.94062187     0.88112504     0.55795856
 h     -0.30247152    -2.03258898    -0.63235129
 h     -0.92487739     1.61336736    -1.56985287
 h      0.07406754     2.81644633     0.62494226
 h      1.88538116     1.16647551     1.05935832
 o      2.19602936    -1.11884375    -0.05061496
 h      2.98291525    -0.49288807     0.27745013
 c     -2.12281565    -0.97315136     0.55297622
 h     -1.61531184    -0.99981807     1.57826198
 h     -3.12385313    -0.57933880     0.86510659
 h     -2.44447294    -1.96867233     0.20924628
 h     -1.89349818     2.08635264    -0.29329135
          17

 c      1.06319716    -0.53578915    -0.06323775
 c     -0.11830847    -1.00432677    -0.56171498
 c     -1.14922347    -0.10365886    -0.32467510
 c     -1.11489716     1.34312434    -0.56379060
 c     -0.09756953     1.74460505     0.37112587
 c      0.94288484     0.88755743     0.55920252
 h     -0.36487661    -2.10201684    -0.61433443
 h     -0.93702762     1.61474110    -1.58435604
 h      0.04860418     2.79962313     0.66993736
 h      1.87574296     1.10176500     1.05396286
 o      2.18821918    -1.11855920    -0.06163773
 h      2.90701335    -0.49964881     0.24576455
 c     -2.10850541    -0.94458293     0.55030860
 h     -1.62027180    -0.95107082     1.57321725
 h     -3.08852772    -0.58251807     0.84150920
 h     -2.39142677    -1.97468161     0.16403066
 h     -1.93515803     2.02679143    -0.26694863
          17

 c      1.06537720    -0.53572659    -0.05103824
 c     -0.10193545    -0.99744108    -0.54894264
 c     -1.15296943    -0.10679519    -0.33048107
 c     -1.11548049     1.33042602    -0.56618401
 c     -0.10778342     1.73325083     0.37527108
 c      0.94559779     0.89313568     0.55996818
 h     -0.42260995    -2.16158930    -0.59632015
 h     -0.94228830     1.61658061    -1.60874383
 h      0.02034797     2.77869210     0.71505952
 h      1.86795762     1.04421537     1.05487401
 o      2.18155978    -1.11851537    -0.07243881
 h      2.82538834    -0.51411374     0.21358162
 c     -2.09525611    -0.91566717     0.54779033
 h     -1.62500664    -0.90660710     1.55951907
 h     -3.05842261    -0.57641162     0.81370139
 h     -2.32821607    -1.97274206     0.12189689
 h     -1.98553145     1.95576809    -0.24301995
          17

 c      1.06627351    -0.53231240    -0.03918607
 c     -0.08679755    -0.99274643    -0.53687959
 c     -1.15828759    -0.11264854    -0.33582016
 c     -1.11819988     1.31826459    -0.56789502
 c     -0.11404842     1.72229041     0.37989001
 c      0.94826837     0.89746205     0.55998328
 h     -0.46821712    -2.19598218    -0.57808294
 h     -0.94272020     1.61766421    -1.63524918
 h     -0.01100786     2.75384256     0.75917527
 h      1.86767824     0.99808533     1.06644250
 o      2.17498050    -1.11990802    -0.08350064
 h      2.76418810    -0.51757403     0.19070979
 c     -2.08271450    -0.88742079     0.54464212
 h     -1.62693226    -0.86698122     1.54142881
 h     -3.04330217    -0.55833818     0.78353789
 h     -2.25624884    -1.95709296     0.08783537
 h     -2.03945813     1.87412794    -0.22364260
          17

 c      1.06564205    -0.52567947    -0.02789769
 c     -0.07391518    -0.99087415    -0.52573480
 c     -1.16439156    -0.12098447    -0.34077468
 c     -1.12331566     1.30681990    -0.56943399
 c     -0.11654658     1.71183401     0.38509972
 c      0.95086089     0.90030058     0.55923391
 h     -0.49651864    -2.19942099    -0.55995766
 h     -0.94049848     1.61660854    -1.65619995
 h     -0.04537419     2.72614119     0.80157612
 h      1.87581715     0.96575538     1.09017155
 o      2.16754687    -1.12383548    -0.09524228
 h      2.74576424    -0.49183659     0.18578816
 c     -2.07087974    -0.86048124     0.54027596
 h     -1.62362794    -0.83224881     1.52423542
 h     -3.04779874    -0.52800894     0.75170961
 h     -2.17869833    -1.92545636     0.06553197
 h     -2.09169446     1.78402689    -0.21069298
          17

 c      1.06352585    -0.51605190    -0.01736619
 c     -0.06410574    -0.99201322    -0.51566807
 c     -1.17042462    -0.13141288    -0.34550891
 c     -1.13093769     1.29609541    -0.57111269
 c     -0.11569811     1.70192952     0.39089598
 c      0.95380139     0.90153638     0.55799891
 h     -0.50413565    -2.17133779    -0.54249434
 h     -0.93751989     1.61247929    -1.66613159
 h     -0.08230852     2.69725732     0.84199442
 h      1.88802994     0.94810931     1.12409333
 o      2.15991825    -1.12970048    -0.10731922
 h      2.76423256    -0.44500884     0.19493450
 c     -2.06035609    -0.83504311     0.53449394
 h     -1.61369375    -0.80198864     1.51254174
 h     -3.06814028    -0.48827303     0.71748135
 h     -2.09987926    -1.87917209     0.05708903
 h     -2.13780106     1.68902237    -0.20544227
          17

 c      1.06026869    -0.50375709    -0.00777437
 c     -0.05791230    -0.99603020    -0.50677192
 c     -1.17551717    -0.14336703    -0.35026164
 c     -1.14099366     1.28592482    -0.57302378
 c     -0.11210894     1.69259055     0.39717708
 c      0.95770745     0.90114516     0.55673073
 h     -0.48934685    -2.11499054    -0.52632703
 h     -0.93523975     1.60503922    -1.66243407
 h     -0.12108834     2.66896916     0.88045606
 h      1.89761913     0.94500952     1.16402490
 o      2.15351264    -1.13582945    -0.11894704
 h      2.79786125    -0.40167104     0.20688880
 c     -2.05209738    -0.81092379     0.52757246
 h     -1.59749904    -0.77541313     1.50834225
 h     -3.09481229    -0.44400974     0.67983006
 h     -2.02457895    -1.82348305     0.06275492
 h     -2.17482480     1.59381010    -0.20836231
          17

 c      1.05637616    -0.48927136     0.00065969
 c     -0.05544512    -1.00232491    -0.49904487
 c     -1.17886145    -0.15612641    -0.35532177
 c     -1.15322246     1.27601714    -0.57507070
 c     -0.10650070     1.68382493     0.40378941
 c      0.96311531     0.89920942     0.55591189
 h     -0.45289385    -2.03892687    -0.51212191
 h     -0.93457606     1.59482937    -1.64542990
 h     -0.16076780     2.64258962     0.91700633
 h      1.89869189     0.95548626     1.20527880
 o      2.14918913    -1.14094040    -0.12954656
 h      2.83047183    -0.37940625     0.21348469
 c     -2.04696484    -0.78767805     0.52022833
 h     -1.57730495    -0.75149761     1.51023538
 h     -3.11790327    -0.40029222     0.63853330
 h     -1.95733252    -1.76775070     0.08078299
 h     -2.20170742     1.50372195    -0.21906726
          17

 c      1.05234581    -0.47323599     0.00765139
 c     -0.05615748    -1.00938081    -0.49238441
 c     -1.17979624    -0.16891123    -0.36099043
 c     -1.16719087     1.26601477    -0.57699213
 c     -0.09964095     1.67565554     0.41057749
 c      0.97034431     0.89595122     0.55597363
 h     -0.40016296    -1.96186332    -0.50050388
 h     -0.93579123     1.58321207    -1.61838382
 h     -0.20018741     2.61855623     0.95142055
 h      1.88763844     0.97788298     1.24377477
 o      2.14718826    -1.14433235    -0.13881126
 h      2.85374112    -0.38602533     0.21084226
 c     -2.04551907    -0.76473765     0.51343345
 h     -1.55658549    -0.72905797     1.51446905
 h     -3.13038870    -0.36120311     0.59435556
 h     -1.90160122    -1.72431203     0.10795213
 h     -2.21939860     1.42410002    -0.23636214
          17

 c      1.04859121    -0.45642182     0.01286258
 c     -0.05872555    -1.01426112    -0.48662503
 c     -1.17789735    -0.18104046    -0.36752731
 c     -1.18232872     1.25555032    -0.57838177
 c     -0.09228130     1.66811864     0.41741863
 c      0.97945539     0.89175129     0.55726194
 h     -0.34295539    -1.91828679    -0.49191434
 h     -0.93836286     1.57235186    -1.58734024
 h     -0.23796690     2.59641526     0.98306763
 h      1.86340261     1.01006553     1.27659600
 o      2.14738492    -1.14569331    -0.14661345
 h      2.86439198    -0.42311378     0.19782708
 c     -2.04800372    -0.74171696     0.50806687
 h     -1.53900303    -0.70679269     1.51688995
 h     -3.12899125    -0.32937813     0.54878270
 h     -1.85942539    -1.70415093     0.14140402
 h     -2.23067356     1.35969478    -0.25840525
          17

 c      1.04549048    -0.43963547     0.01596341
 c     -0.06172073    -1.01383271    -0.48162775
 c     -1.17306916    -0.19207780    -0.37508363
 c     -1.19797618     1.24430688    -0.57875769
 c     -0.08510276     1.66123682     0.42423038
 c      0.99024100     0.88714191     0.56001389
 h     -0.29249302    -1.94428866    -0.48644480
 h     -0.94102250     1.56493821    -1.56010378
 h     -0.27255909     2.57521765     1.01101793
 h      1.82742280     1.04965492     1.30234233
 o      2.14939133    -1.14504050    -0.15297661
 h      2.86321113    -0.48747986     0.17548428
 c     -2.05428906    -0.71883198     0.50457094
 h     -1.52760680    -0.68334355     1.51445963
 h     -3.11418047    -0.30582201     0.50372717
 h     -1.83236345    -1.71064695     0.18081209
 h     -2.23960796     1.31416021    -0.28297053
          17

 c      1.04349084    -0.42360389     0.01670989
 c     -0.06482197    -1.00868025    -0.47736474
 c     -1.16563112    -0.20185629    -0.38364423
 c     -1.21343180     1.23210361    -0.57774073
 c     -0.07867342     1.65498442     0.43095314
 c      1.00223301     0.88276053     0.56432723
 h     -0.24589304    -2.03237556    -0.48376611
 h     -0.94226017     1.56339407    -1.54363890
 h     -0.30240677     2.55410231     1.03433029
 h      1.78351232     1.09430316     1.32144894
 o      2.15245005    -1.14281586    -0.15813459
 h      2.85683192    -0.56994682     0.14782926
 c     -2.06377818    -0.69700716     0.50288622
 h     -1.52443300    -0.65737547     1.50591288
 h     -3.09023721    -0.28974005     0.46119395
 h     -1.82253996    -1.73749185     0.22815003
 h     -2.25060584     1.28970934    -0.30780348
          17

 c      1.04312431    -0.40893472     0.01497447
 c     -0.06806817    -1.00245575    -0.47390318
 c     -1.15633247    -0.21039846    -0.39301740
 c     -1.22800103     1.21899776    -0.57528776
 c     -0.07342918     1.64926465     0.43751912
 c      1.01474862     0.87925892     0.57013240
 h     -0.19530343    -2.13973756    -0.48314904
 h     -0.94128239     1.56869204    -1.54064691
 h     -0.32616932     2.53279781     1.05238360
 h      1.73742350     1.14200753     1.33626691
 o      2.15518125    -1.13999532    -0.16262916
 h      2.86155833    -0.65363779     0.12326315
 c     -2.07544511    -0.67752093     0.50265790
 h     -1.53037491    -0.62763408     1.49184356
 h     -3.06522363    -0.27849637     0.42279565
 h     -1.83198361    -1.77312735     0.28517918
 h     -2.26694311     1.28696519    -0.33104435
          17

 c      1.04494450    -0.39610883     0.01074158
 c     -0.07094276    -0.99810080    -0.47132724
 c     -1.14624395    -0.21782745    -0.40288596
 c     -1.24108509     1.20533756    -0.57176360
 c     -0.06967571     1.64390586     0.44382454
 c      1.02700194     0.87720196     0.57721494
 h     -0.13908359    -2.23260570    -0.48363382
 h     -0.93865546     1.57965872    -1.54814756
 h     -0.34294512     2.51187690     1.06511530
 h      1.69570088     1.19128202     1.35042891
 o      2.15581976    -1.13769542    -0.16717000
 h      2.89975250    -0.72018313     0.11227814
 c     -2.08807005    -0.66158309     0.50344696
 h     -1.54515401    -0.59294275     1.47457927
 h     -3.04963299    -0.26812143     0.38924032
 h     -1.86142236    -1.80622888     0.35178617
 h     -2.28919773     1.30495903    -0.35157306
          17

 c      1.04943067    -0.38543700     0.00410332
 c     -0.07263235    -0.99712190    -0.46968606
 c     -1.13656894    -0.22431915    -0.41288742
 c     -1.25229691     1.19171862    -0.56775025
 c     -0.06759816     1.63867628     0.44971855
 c      1.03828375     0.87701539     0.58533053
 h     -0.07962232    -2.29425122    -0.48428390
 h     -0.93593117     1.59347965    -1.55957025
 h     -0.35242025     2.49274899     1.07310138
 h      1.66380382     1.24088514     1.36719719
 o      2.15390658    -1.13605775    -0.17196727
 h      2.97396389    -0.76750519     0.11688219
 c     -2.10069063    -0.65006339     0.50481534
 h     -1.56737399    -0.55213976     1.45789104
 h     -3.05223667    -0.25495354     0.36032527
 h     -1.90994362    -1.82830991     0.42607807
 h     -2.31449068     1.34117398    -0.36905014
          17

 c      1.05688013    -0.37702424    -0.00475113
 c     -0.07236875    -1.00013039    -0.46897830
 c     -1.12844594    -0.23010535    -0.42267443
 c     -1.26149756     1.17888091    -0.56379139
 c     -0.06727221     1.63331471     0.45501715
 c      1.04812891     0.87899829     0.59435317
 h     -0.02033482    -2.31798040    -0.48434046
 h     -0.93471145     1.60688473    -1.56811716
 h     -0.35489041     2.47739788     1.07743359
 h      1.64444932     1.28907947     1.38749309
 o      2.15090732    -1.13439507    -0.17659870
 h      3.05821272    -0.80741779     0.12867779
 c     -2.11308825    -0.64332416     0.50632003
 h     -1.59482837    -0.50401649     1.44624299
 h     -3.07470222    -0.23786445     0.33581658
 h     -1.97523149    -1.83415745     0.50511111
 h     -2.33730993     1.39164336    -0.38359451
          17

 c      1.06736194    -0.37076882    -0.01555121
 c     -0.06958248    -1.00721622    -0.46915622
 c     -1.12279098    -0.23550510    -0.43193422
 c     -1.26871252     1.16760116    -0.56025856
 c     -0.06867996     1.62757836     0.45954283
 c      1.05635153     0.88333797     0.60431329
 h      0.03537655    -2.30212740    -0.48329506
 h     -0.93597279     1.61709870    -1.56890120
 h     -0.35113134     2.46788697     1.07937568
 h      1.63743346     1.33315474     1.40927728
 o      2.14845667    -1.13228185    -0.18066615
 h      3.12601870    -0.84802483     0.13953778
 c     -2.12582702    -0.64119678     0.50755750
 h     -1.62533033    -0.44742405     1.44319337
 h     -3.11051780    -0.21884571     0.31628358
 h     -2.05390520    -1.82166034     0.58554712
 h     -2.35150992     1.45126121    -0.39533928
          17

 c      1.08072653    -0.36637897    -0.02795761
 c     -0.06396411    -1.01803883    -0.47013942
 c     -1.12019860    -0.24095683    -0.44038055
 c     -1.27400596     1.15858637    -0.55732672
 c     -0.07173454     1.62130519     0.46317785
 c      1.06295292     0.89007440     0.61528707
 h      0.08437802    -2.24848866    -0.48093088
 h     -0.93983744     1.62229025    -1.55961772
 h     -0.34214284     2.46569327     1.07986557
 h      1.64080117     1.36987699     1.42880378
 o      2.14755471    -1.12970493    -0.18401960
 h      3.16277211    -0.89115077     0.14532259
 c     -2.13976354    -0.64308266     0.50833732
 h     -1.65786465    -0.38179998     1.44926768
 h     -3.14954991    -0.20129841     0.30276742
 h     -2.14188810    -1.79178777     0.66418693
 h     -2.35226852     1.51442237    -0.40417019
          17

 c      1.09662677    -0.36340048    -0.04157417
 c     -0.05549826    -1.03169052    -0.47183004
 c     -1.12091244    -0.24701886    -0.44773945
 c     -1.27739625     1.15236218    -0.55498259
 c     -0.07630694     1.61447100     0.46590789
 c      1.06801311     0.89904765     0.62725405
 h      0.12411586    -2.16375818    -0.47734867
 h     -0.94556019     1.62173654    -1.54057433
 h     -0.32888763     2.47108624     1.07906658
 h      1.65215869     1.39644968     1.44242276
 o      2.14870635    -1.12686294    -0.18667862
 h      3.16317341    -0.93551854     0.14470371
 c     -2.15555947    -0.64802288     0.50880083
 h     -1.69308984    -0.30802798     1.46091164
 h     -3.18293481    -0.18808966     0.29589322
 h     -2.23485116    -1.74875555     0.73851604
 h     -2.33720016     1.57584112    -0.40968921
          17

 c      1.11453992    -0.36126356    -0.05596582
 c     -0.04452385    -1.04628101    -0.47412599
 c     -1.12486115    -0.25432021    -0.45374200
 c     -1.27882929     1.14917843    -0.55303006
 c     -0.08224031     1.60721222     0.46783358
 c      1.07162831     0.90988449     0.64002158
 h      0.15376629    -2.06471850    -0.47296205
 h     -0.95154520     1.61591946    -1.51464520
 h     -0.31218212     2.48287482     1.07622907
 h      1.66944816     1.41125866     1.44775379
 o      2.15206635    -1.12405310    -0.18877349
 h      3.12865605    -0.97855671     0.13827579
 c     -2.17351481    -0.65475083     0.50930762
 h     -1.73260149    -0.22892216     1.47179625
 h     -3.20515666    -0.18068393     0.29536651
 h     -2.32881004    -1.69977896     0.80728412
 h     -2.30666593     1.63119603    -0.41126177
          17

 c      1.13380421    -0.35935521    -0.07068521
 c     -0.03187872    -1.05831065    -0.47694455
 c     -1.13174431    -0.26345891    -0.45813108
 c     -1.27817860     1.14894348    -0.55109659
 c     -0.08934396     1.59979813     0.46914307
 c      1.07388275     0.92203334     0.65321983
 h      0.17687465    -1.98644306    -0.46827426
 h     -0.95539422     1.60655746    -1.48715509
 h     -0.29278417     2.49870361     1.06997627
 h      1.69127416     1.41418202     1.44412133
 o      2.15733756    -1.12163148    -0.19057280
 h      3.06865303    -1.01690375     0.12905937
 c     -2.19360437    -0.66188799     0.51021045
 h     -1.77771404    -0.14878423     1.47543171
 h     -3.21425629    -0.17902167     0.29989540
 h     -2.42066578    -1.65346069     0.87074024
 h     -2.26370948     1.67760291    -0.40809042
          17

 c      1.15367607    -0.35709690    -0.08529916
 c     -0.01885616    -1.06331093    -0.48027113
 c     -1.14115272    -0.27485928    -0.46068367
 c     -1.27524346     1.15121073    -0.54868261
 c     -0.09737824     1.59256876     0.47006084
 c      1.07483234     0.93482342     0.66633491
 h      0.20204829    -1.97596801    -0.46326718
 h     -0.95419013     1.59630832    -1.46515637
 h     -0.27155487     2.51575030     1.05885377
 h      1.71703060     1.40657290     1.43255136
 o      2.16342137    -1.11999008    -0.19261360
 h      3.00574284    -1.04654924     0.12460897
 c     -2.21556342    -0.66831294     0.51175765
 h     -1.82875419    -0.07238299     1.46713437
 h     -3.21161949    -0.18160036     0.30724969
 h     -2.50811848    -1.61661298     0.92990825
 h     -2.21378872     1.71401446    -0.39930955
          17

 c      1.17339420    -0.35398166    -0.09940044
 c     -0.00617689    -1.06021604    -0.48414206
 c     -1.15268380    -0.28863606    -0.46124190
 c     -1.26974058     1.15526878    -0.54531626
 c     -0.10604281     1.58586937     0.47079883
 c      1.07449739     0.94753394     0.67876550
 h      0.23165331    -2.04193004    -0.45757777
 h     -0.94530934     1.58778916    -1.45534878
 h     -0.24955364     2.53148837     1.04185966
 h      1.74687183     1.39097864     1.41544543
 o      2.16838546    -1.11948994    -0.19578354
 h      2.97601799    -1.06382218     0.13825540
 c     -2.23897935    -0.67348272     0.51416667
 h     -1.88500432    -0.00404273     1.44471763
 h     -3.20185189    -0.18560397     0.31434168
 h     -2.58882938    -1.59151359     0.98508990
 h     -2.16411035     1.74138278    -0.38412501
          17

 c      1.19221327    -0.34957095    -0.11261097
 c      0.00641940    -1.05247983    -0.48852717
 c     -1.16594905    -0.30459625    -0.45973030
 c     -1.26132762     1.16034408    -0.54079969
 c     -0.11497167     1.57999810     0.47152638
 c      1.07287820     0.95947561     0.68990678
 h      0.25673967    -2.14165115    -0.45177610
 h     -0.92769732     1.58211389    -1.46088321
 h     -0.22803729     2.54425013     1.01877905
 h      1.78136084     1.37056179     1.39583681
 o      2.17137601    -1.12032070    -0.20067742
 h      2.99890595    -1.06791138     0.17872070
 c     -2.26336198    -0.67744770     0.51768908
 h     -1.94492555     0.05292630     1.40842656
 h     -3.19237039    -0.18724569     0.31742076
 h     -2.65984210    -1.57607505     1.03500914
 h     -2.12217394     1.76216644    -0.36206438
          17

 c      1.20944222    -0.34350987    -0.12459521
 c      0.01902195    -1.04344805    -0.49335472
 c     -1.18049395    -0.32236936    -0.45614778
 c     -1.24973335     1.16582023    -0.53535062
 c     -0.12373911     1.57517036     0.47235964
 c      1.07002080     0.97007374     0.69925990
 h      0.27001282    -2.23513058    -0.44684869
 h     -0.90270858     1.57817597    -1.47938057
 h     -0.20838525     2.55352870     0.99028744
 h      1.82062143     1.34828181     1.37624064
 o      2.17433739    -1.12248280    -0.20671691
 h      3.04939573    -1.06116836     0.23607474
 c     -2.28822958    -0.68058946     0.52253501
 h     -2.00640148     0.09662561     1.36069054
 h     -3.19167872    -0.18274663     0.31258037
 h     -2.71805282    -1.56627680     1.07737045
 h     -2.09348112     1.77887420    -0.33340291
          17

 c      1.22454202    -0.33560594    -0.13508770
 c      0.03126105    -1.03491802    -0.49855811
 c     -1.19577631    -0.34149902    -0.45054513
 c     -1.23497896     1.17133965    -0.52946550
 c     -0.13188463     1.57150609     0.47336471
 c      1.06612065     0.97891905     0.70652691
 h      0.26945999    -2.30156920    -0.44352513
 h     -0.87361568     1.57351651    -1.50423309
 h     -0.19195197     2.56003001     0.95783903
 h      1.86327368     1.32621778     1.35763559
 o      2.17961577    -1.12588144    -0.21291105
 h      3.09438965    -1.04651458     0.29401962
 c     -2.31331049    -0.68329594     0.52870496
 h     -2.06696756     0.12700212     1.30588110
 h     -3.20574694    -0.17025244     0.29672717
 h     -2.76112076    -1.55838038     1.10997212
 h     -2.07942406     1.79227465    -0.29963863
          17

 c      1.23719489    -0.32591381    -0.14391898
 c      0.04257325    -1.02773149    -0.50406804
 c     -1.21120013    -0.36148546    -0.44300741
 c     -1.21750500     1.17674379    -0.52364542
 c     -0.13895069     1.56904324     0.47457066
 c      1.06157938     0.98575897     0.71162662
 h      0.25593524    -2.33210245    -0.44229233
 h     -0.84425332     1.56580770    -1.52781572
 h     -0.17988042     2.56546989     0.92341537
 h      1.90598628     1.30548129     1.33934328
 o      2.18841433    -1.13030891    -0.21856995
 h      3.11587988    -1.02649785     0.34148637
 c     -2.33874536    -0.68574592     0.53584324
 h     -2.12409066     0.14629186     1.24996745
 h     -3.23462720    -0.15164277     0.26871315
 h     -2.78805015    -1.54999806     1.13149818
 h     -2.07702779     1.80081314    -0.26360111
          17

 c      1.24729345    -0.31475606    -0.15102292
 c      0.05240091    -1.02228241    -0.50979663
 c     -1.22616922    -0.38180359    -0.43364106
 c     -1.19809231     1.18191400    -0.51823014
 c     -0.14451594     1.56777709     0.47599331
 c      1.05694958     0.99044668     0.71462075
 h      0.23146207    -2.32361067    -0.44352627
 h     -0.81788567     1.55371422    -1.54397532
 h     -0.17294262     2.57205199     0.88916464
 h      1.94419048     1.28667306     1.31988750
 o      2.20099449    -1.13541802    -0.22330284
 h      3.10762697    -1.00336410     0.37270246
 c     -2.36499361    -0.68790135     0.54321504
 h     -2.17553534     0.15907017     1.19980496
 h     -3.27284511    -0.13218817     0.22978077
 h     -2.79938904    -1.54050508     1.14193448
 h     -2.08078928     1.80175537    -0.22893838
          17

 c      1.25487738    -0.30267928    -0.15642867
 c      0.06027091    -1.01870525    -0.51563024
 c     -1.24013210    -0.40191611    -0.42256611
 c     -1.17768231     1.18663199    -0.51337769
 c     -0.14821641     1.56771640     0.47766261
 c      1.05281118     0.99289258     0.71561655
 h      0.19867712    -2.27634975    -0.44754642
 h     -0.79668796     1.53702938    -1.54907404
 h     -0.17144596     2.58169030     0.85701407
 h      1.97345919     1.27038867     1.29806912
 o      2.21702964    -1.14074852    -0.22691869
 h      3.07026502    -0.97909394     0.38555700
 c     -2.39248574    -0.68959511     0.54984591
 h     -2.21979402     0.17119875     1.16179275
 h     -3.31298400    -0.11819091     0.18294536
 h     -2.79723288    -1.53127636     1.14281610
 h     -2.08502027     1.79282975    -0.19928517
          17

 c      1.26005456    -0.29037674    -0.16024926
 c      0.06580311    -1.01682340    -0.52143461
 c     -1.25261204    -0.42128133    -0.40991213
 c     -1.15722765     1.19052828    -0.50909352
 c     -0.14975717     1.56893516     0.47963932
 c      1.04965417     0.99304570     0.71470337
 h      0.16085930    -2.19450488    -0.45456330
 h     -0.78162001     1.51650508    -1.54222062
 h     -0.17521466     2.59521425     0.82838310
 h      1.99071930     1.25745888     1.27362288
 o      2.23572884    -1.14580171    -0.22944695
 h      3.01039159    -0.95506630     0.38183582
 c     -2.42135030    -0.69049737     0.55476300
 h     -2.25647580     0.18730252     1.14001846
 h     -3.34874145    -0.11486800     0.13195418
 h     -2.78501087    -1.52572254     1.13727350
 h     -2.08535529     1.77317591    -0.17759977
          17

 c      1.26293491    -0.27860682    -0.16267264
 c      0.06868419    -1.01582921    -0.52707843
 c     -1.26322216    -0.43935854    -0.39581893
 c     -1.13760050     1.19310076    -0.50523900
 c     -0.14892298     1.57158864     0.48200628
 c      1.04780111     0.99089769     0.71192922
 h      0.12216117    -2.08999009    -0.46445112
 h     -0.77242362     1.49364933    -1.52531597
 h     -0.18362211     2.61196163     0.80412319
 h      1.99496885     1.24895791     1.24740423
 o      2.25576261    -1.15017137    -0.23130929
 h      2.94276995    -0.93086689     0.36987655
 c     -2.45137404    -0.69002891     0.55722378
 h     -2.28644257     0.20809463     1.13498179
 h     -3.37603797    -0.12553300     0.08048157
 h     -2.76679767    -1.52855612     1.12947473
 h     -2.07937690     1.74353810    -0.16582318
          17

 c      1.26359816    -0.26811670    -0.16394730
 c      0.06865140    -1.01363443    -0.53248242
 c     -1.27166986    -0.45561664    -0.38044326
 c     -1.11952705     1.19376216    -0.50151749
 c     -0.14559271     1.57587840     0.48483369
 c      1.04736455     0.98649128     0.70729908
 h      0.08749139    -1.99019912    -0.47626550
 h     -0.76766783     1.47052069    -1.50302667
 h     -0.19565076     2.63000805     0.78467901
 h      1.98758394     1.24611910     1.22130809
 o      2.27525102    -1.15371681    -0.23350590
 h      2.89131596    -0.90229953     0.36743775
 c     -2.48213921    -0.68752272     0.55686779
 h     -2.31151725     0.23000519     1.14401322
 h     -3.39305383    -0.15157718     0.03163482
 h     -2.74606828    -1.54358478     1.12301555
 h     -2.06683059     1.70611213    -0.16473959
          17

 c      1.26211945    -0.25957112    -0.16434658
 c      0.06556574    -1.00663865    -0.53764908
 c     -1.27775340    -0.46954845    -0.36396964
 c     -1.10351717     1.19190102    -0.49749113
 c     -0.13975511     1.58198324     0.48813490
 c      1.04823622     0.97992647     0.70078680
 h      0.06102907    -1.94092307    -0.48806370
 h     -0.76498786     1.44939976    -1.48222727
 h     -0.20997803     2.64688778     0.77033080
 h      1.97223856     1.25022365     1.19801731
 o      2.29259051    -1.15647411    -0.23707094
 h      2.87636430    -0.86334201     0.39279713
 c     -2.51317173    -0.68264941     0.55379780
 h     -2.33395980     0.24738610     1.16287625
 h     -3.40013798    -0.19260105    -0.01245219
 h     -2.72467565    -1.57069814     1.11885750
 h     -2.04973723     1.66429526    -0.17390610
          17

 c      1.25866192    -0.25348459    -0.16410783
 c      0.05950162    -0.99272442    -0.54251268
 c     -1.28135977    -0.48068428    -0.34661678
 c     -1.08978504     1.18696924    -0.49270375
 c     -0.13151936     1.58998932     0.49183361
 c      1.05013613     0.97137121     0.69237154
 h      0.04439690    -1.97130169    -0.49899445
 h     -0.76177021     1.43219918    -1.47011929
 h     -0.22508886     2.66042549     0.76136105
 h      1.95415499     1.26240823     1.18049114
 o      2.30780332    -1.15802479    -0.24164813
 h      2.89302003    -0.81634659     0.44169424
 c     -2.54394266    -0.67570819     0.54855149
 h     -2.35606389     0.25508722     1.18718229
 h     -3.39993178    -0.24646725    -0.05111915
 h     -2.70315035    -1.60479979     1.11476029
 h     -2.03235346     1.62234988    -0.19167457
          17

 c      1.25354755    -0.25018848    -0.16339153
 c      0.05059357    -0.97477751    -0.54681869
 c     -1.28247240    -0.48861083    -0.32862608
 c     -1.07821041     1.17859984    -0.48691054
 c     -0.12111532     1.59983897     0.49575228
 c      1.05275945     0.96109473     0.68211614
 h      0.03819171    -2.05229758    -0.51100489
 h     -0.75626275     1.41970617    -1.47098322
 h     -0.23940801     2.66934983     0.75809753
 h      1.93836524     1.28322131     1.17104161
 o      2.32184342    -1.15749844    -0.24584516
 h      2.92161570    -0.77191469     0.49265902
 c     -2.57376068    -0.66752902     0.54194139
 h     -2.37997298     0.24987598     1.21306301
 h     -3.39748361    -0.30946211    -0.08571418
 h     -2.68188447    -1.63806998     1.10691219
 h     -2.02046305     1.58481203    -0.21553586
          17

 c      1.24720725    -0.24987210    -0.16229747
 c      0.03904214    -0.95702253    -0.55037364
 c     -1.28117942    -0.49301197    -0.31023885
 c     -1.06844519     1.16671869    -0.48022590
 c     -0.10887907     1.61130375     0.49961754
 c      1.05597789     0.94951630     0.67026215
 h      0.04234113    -2.13931707    -0.52577891
 h     -0.74837030     1.41115663    -1.48368203
 h     -0.25145113     2.67358903     0.76089106
 h      1.92748412     1.31189662     1.17018886
 o      2.33533755    -1.15419442    -0.24857370
 h      2.94754573    -0.73895663     0.52837324
 c     -2.60175911    -0.65915433     0.53484423
 h     -2.40760527     0.23084199     1.23743159
 h     -3.39957443    -0.37703022    -0.11961489
 h     -2.66180201    -1.66327961     1.09201229
 h     -2.01932329     1.55546612    -0.24295018
          17

 c      1.24009342    -0.25263540    -0.16090576
 c      0.02523625    -0.94211848    -0.55313493
 c     -1.27770457    -0.49367656    -0.29167384
 c     -1.06020370     1.15160390    -0.47300842
 c     -0.09521648     1.62398339     0.50308564
 c      1.05993451     0.93724436     0.65727376
 h      0.05542339    -2.20591395    -0.54350582
 h     -0.73937969     1.40456615    -1.50239085
 h     -0.25997197     2.67425026     0.77005185
 h      1.92066431     1.34578696     1.17609678
 o      2.34844487    -1.14776227    -0.24932117
 h      2.96373986    -0.72181844     0.54023918
 c     -2.62711112    -0.65154000     0.52794655
 h     -2.44053916     0.19940150     1.25824908
 h     -3.41223346    -0.44525437    -0.15665804
 h     -2.64421859    -1.67579638     1.06835906
 h     -2.03064214     1.53616458    -0.27227886
          17

 c      1.23262469    -0.25850419    -0.15929901
 c      0.00975007    -0.93142197    -0.55514381
 c     -1.27243472    -0.49047624    -0.27311081
 c     -1.05350611     1.13385492    -0.46561322
 c     -0.08055275     1.63733311     0.50578153
 c      1.06494093     0.92504567     0.64377249
 h      0.07524325    -2.24058568    -0.56362678
 h     -0.73097233     1.39752083    -1.51973267
 h     -0.26406868     2.67328775     0.78575703
 h      1.91477485     1.38060796     1.18520559
 o      2.36104002    -1.13813646    -0.24798708
 h      2.96798254    -0.72129966     0.52594932
 c     -2.64937855    -0.64539557     0.52142642
 h     -2.47982372     0.15918330     1.27493624
 h     -3.43710295    -0.51201902    -0.19797626
 h     -2.63043031    -1.67420442     1.03604680
 h     -2.05096909     1.52635750    -0.30295413
          17

 c      1.22516015    -0.26742179    -0.15756175
 c     -0.00668738    -0.92563750    -0.55647806
 c     -1.26592092    -0.48334435    -0.25467987
 c     -1.04863796     1.11428012    -0.45825493
 c     -0.06528685     1.65072341     0.50734540
 c      1.07128032     0.91374063     0.63040106
 h      0.09933227    -2.23922713    -0.58537875
 h     -0.72443086     1.38783608    -1.52951433
 h     -0.26319517     2.67285566     0.80791265
 h      1.90664155     1.41147691     1.19359330
 o      2.37278402    -1.12550034    -0.24481114
 h      2.96186023    -0.73517558     0.48840225
 c     -2.66865687    -0.64119831     0.51478728
 h     -2.52584291     0.11567741     1.28872379
 h     -3.47014461    -0.57642791    -0.24022037
 h     -2.62139919    -1.66040219     0.99683423
 h     -2.07330194     1.52375633    -0.33476027
          17

 c      1.21799549    -0.27922490    -0.15576141
 c     -0.02323295    -0.92513509    -0.55723103
 c     -1.25884237    -0.47227945    -0.23645976
 c     -1.04592676     1.09377346    -0.45099667
 c     -0.04976879     1.66352855     0.50748064
 c      1.07907196     0.90407468     0.61769662
 h      0.12508301    -2.20148411    -0.60799093
 h     -0.72033164     1.37386963    -1.52794628
 h     -0.25706197     2.67448310     0.83597479
 h      1.89463055     1.43406130     1.19814094
 o      2.38303512    -1.11033322    -0.24047394
 h      2.95210978    -0.75737711     0.43728857
 c     -2.68536118    -0.63922599     0.50705958
 h     -2.57843876     0.07521552     1.30235240
 h     -3.50431432    -0.63736911    -0.27744419
 h     -2.61755840    -1.63964617     0.95394143
 h     -2.09031114     1.52548105    -0.36709611
          17

 c      1.21137362    -0.29361399    -0.15392159
 c     -0.03900295    -0.92998446    -0.55749172
 c     -1.25193294    -0.45738244    -0.21848817
 c     -1.04556464     1.07323607    -0.44377486
 c     -0.03429447     1.67521702     0.50599795
 c      1.08822665     0.89661575     0.60601165
 h      0.14978292    -2.13028290    -0.63078556
 h     -0.71850913     1.35460915    -1.51387018
 h     -0.24548192     2.67838051     0.86876261
 h      1.87917612     1.44536134     1.19714956
 o      2.39067296    -1.09348099    -0.23626120
 h      2.95329907    -0.77682173     0.39164272
 c     -2.69991651    -0.63945593     0.49723334
 h     -2.63730517     0.04300825     1.31852095
 h     -3.53309410    -0.69303566    -0.30431297
 h     -2.61867261    -1.62023169     0.91168127
 h     -2.09665145     1.52890310    -0.39876710
          17

 c      1.20550054    -0.31012786    -0.15199919
 c     -0.05321448    -0.93973127    -0.55730376
 c     -1.24587799    -0.43893251    -0.20078506
 c     -1.04754098     1.05354129    -0.43641411
 c     -0.01910148     1.68540482     0.50284504
 c      1.09844581     0.89168978     0.59547485
 h      0.17095955    -2.03415255    -0.65342605
 h     -0.71807064     1.32968658    -1.48869677
 h     -0.22829478     2.68328397     0.90438333
 h      1.86271859     1.44413281     1.19058431
 o      2.39435401    -1.07592395    -0.23366760
 h      2.98382063    -0.78113161     0.37349908
 c     -2.71259812    -0.64149139     0.48468822
 h     -2.70222356     0.02102221     1.33751200
 h     -3.55226135    -0.74134910    -0.31792703
 h     -2.62383906    -1.61170046     0.87456849
 h     -2.08982918     1.53208180    -0.42814194
          17

 c      1.20054067    -0.32813738    -0.14988187
 c     -0.06543507    -0.95286980    -0.55657229
 c     -1.24121089    -0.41748904    -0.18338216
 c     -1.05163436     1.03551954    -0.42863344
 c     -0.00435451     1.69385373     0.49811008
 c      1.10923176     0.88935440     0.58598272
 h      0.18784435    -1.93288350    -0.67673226
 h     -0.71739646     1.29938323    -1.45630318
 h     -0.20544595     2.68694670     0.94037433
 h      1.84943985     1.43107695     1.18014455
 o      2.39385990    -1.05803832    -0.23292997
 h      3.04498128    -0.76845774     0.38466728
 c     -2.72351599    -0.64479435     0.46946579
 h     -2.77269086     0.00742017     1.35596256
 h     -3.56019775    -0.78048715    -0.31822730
 h     -2.63182608    -1.62079827     0.84575153
 h     -2.07031738     1.53402651    -0.45340747
          17

 c      1.19658206    -0.34688100    -0.14740922
 c     -0.07590755    -0.96631415    -0.55490050
 c     -1.23826279    -0.39397180    -0.16634010
 c     -1.05741580     1.01995198    -0.42006548
 c      0.00987002     1.70043356     0.49199437
 c      1.11993337     0.88941019     0.57722919
 h      0.20445263    -1.86318501    -0.70444740
 h     -0.71421010     1.26458451    -1.42266743
 h     -0.17715483     2.68698535     0.97404562
 h      1.84473913     1.40869553     1.16907051
 o      2.39048530    -1.03959214    -0.23291817
 h      3.11552168    -0.74747983     0.40520069
 c     -2.73263492    -0.64911240     0.45227450
 h     -2.84730664    -0.00191417     1.36811973
 h     -3.55781106    -0.80926749    -0.30791262
 h     -2.64160907    -1.64737596     0.82565313
 h     -2.04146726     1.53495039    -0.47284376
          17

 c      1.19359744    -0.36555096    -0.14440307
 c     -0.08538559    -0.97670045    -0.55161113
 c     -1.23721554    -0.36964099    -0.14972907
 c     -1.06425185     1.00758034    -0.41033129
 c      0.02358428     1.70508127     0.48476454
 c      1.12987243     0.89147322     0.56880034
 h      0.22847368    -1.86317256    -0.74314330
 h     -0.70596030     1.22655421    -1.39465248
 h     -0.14405219     2.68167175     1.00289592
 h      1.85401444     1.38045353     1.16127722
 o      2.38566243    -1.02045553    -0.23262410
 h      3.17374232    -0.72580528     0.41720863
 c     -2.73977397    -0.65461627     0.43425190
 h     -2.92367201    -0.01126892     1.36832237
 h     -3.54853389    -0.82745914    -0.29231806
 h     -2.65255794    -1.68452260     0.81219752
 h     -2.00921158     1.53648895    -0.48514191
          17

 c      1.19140723    -0.38339446    -0.14070186
 c     -0.09379187    -0.98415836    -0.54649401
 c     -1.23820922    -0.34595479    -0.13358272
 c     -1.07132824     0.99914031    -0.39920856
 c      0.03686767     1.70777383     0.47670156
 c      1.13856480     0.89512095     0.56035156
 h      0.25724114    -1.92823914    -0.79365541
 h     -0.69078000     1.18649030    -1.37756144
 h     -0.10721644     2.67043942     1.02498179
 h      1.88046411     1.34915859     1.15952949
 o      2.38035318    -1.00077595    -0.23161715
 h      3.20711194    -0.70688651     0.41213841
 c     -2.74461813    -0.66165323     0.41665271
 h     -2.99877745    -0.02377317     1.35278128
 h     -3.53811401    -0.83596498    -0.27901939
 h     -2.66420520    -1.72277390     0.80232500
 h     -1.98108296     1.54158880    -0.48971301
          17

 c      1.18966779    -0.39979001    -0.13619495
 c     -0.10012277    -0.99154155    -0.54008332
 c     -1.24135379    -0.32441947    -0.11789049
 c     -1.07774698     0.99539065    -0.38682697
 c      0.04982745     1.70851548     0.46805682
 c      1.14594174     0.90001775     0.55178586
 h      0.27741073    -2.02033455    -0.84763828
 h     -0.66876898     1.14519922    -1.37249421
 h     -0.06810531     2.65408957     1.03919125
 h      1.92285971     1.31557761     1.16350640
 o      2.37514513    -0.98087350    -0.22985557
 h      3.21052380    -0.69148963     0.38780198
 c     -2.74681881    -0.67049714     0.40056135
 h     -3.06949622    -0.04090771     1.32024786
 h     -3.53321719    -0.83656960    -0.27637129
 h     -2.67604404    -1.75403266     0.79327672
 h     -1.96400650     1.55355831    -0.48677769
          17

 c      1.18791063    -0.41426468    -0.13083600
 c     -0.10371052    -1.00096555    -0.53291393
 c     -1.24666233    -0.30644274    -0.10263787
 c     -1.08274109     0.99708685    -0.37370475
 c      0.06255522     1.70733881     0.45902397
 c      1.15238989     0.90589367     0.54327950
 h      0.27945008    -2.10891200    -0.89616241
 h     -0.64259137     1.10335050    -1.37579612
 h     -0.02840629     2.63473132     1.04537733
 h      1.97534744     1.27878220     1.16962142
 o      2.37034471    -0.96116820    -0.22754410
 h      3.18447705    -0.67865631     0.34615988
 c     -2.74623657    -0.68131078     0.38658717
 h     -3.13310355    -0.06243472     1.27210101
 h     -3.53809580    -0.83106419    -0.29047278
 h     -2.68752439    -1.77317647     0.78309188
 h     -1.96134884     1.57425452    -0.47706160
          17

 c      1.18560933    -0.42646846    -0.12463468
 c     -0.10447834    -1.01325080    -0.52521928
 c     -1.25401260    -0.29313007    -0.08785162
 c     -1.08589354     1.00484789    -0.36054874
 c      0.07508574     1.70432318     0.44973066
 c      1.15857352     0.91241091     0.53513473
 h      0.26024628    -2.17798501    -0.93351643
 h     -0.61671611     1.06206379    -1.38124581
 h      0.01017391     2.61546595     1.04429961
 h      2.02973700     1.23783155     1.17289799
 o      2.36587537    -0.94218440    -0.22515003
 h      3.13627536    -0.66537560     0.29364305
 c     -2.74317672    -0.69420212     0.37462144
 h     -3.18782163    -0.08648019     1.21216779
 h     -3.55122125    -0.82044026    -0.32221483
 h     -2.69812024    -1.77827524     0.77068277
 h     -1.97131144     1.60267856    -0.46133127
          17

 c      1.18224741    -0.43615722    -0.11764783
 c     -0.10270046    -1.02847972    -0.51702274
 c     -1.26314492    -0.28508785    -0.07363129
 c     -1.08717282     1.01891954    -0.34797541
 c      0.08737159     1.69963209     0.44025801
 c      1.16519685     0.91907619     0.52761107
 h      0.22025602    -2.22010079    -0.95650473
 h     -0.59594460     1.02312899    -1.38292465
 h      0.04613423     2.59977355     1.03730786
 h      2.07829911     1.19301388     1.16908054
 o      2.36098530    -0.92463709    -0.22353536
 h      3.08416601    -0.64493160     0.24330915
 c     -2.73831273    -0.70918491     0.36388695
 h     -3.23328372    -0.10977989     1.14617923
 h     -3.56568382    -0.80516628    -0.36741409
 h     -2.70738460    -1.77061357     0.75587703
 h     -1.98820596     1.63540557    -0.44022168
          17

 c      1.17737940    -0.44318664    -0.10997044
 c     -0.09884155    -1.04638594    -0.50824930
 c     -1.27367169    -0.28233954    -0.06015635
 c     -1.08680342     1.03897202    -0.33633555
 c      0.09928793     1.69356378     0.43068916
 c      1.17283402     0.92526187     0.52084138
 h      0.16159859    -2.23209390    -0.96340607
 h     -0.58424714     0.98874070    -1.37692851
 h      0.07835579     2.59062867     1.02576982
 h      2.11545225     1.14601053     1.15571429
 o      2.35425812    -0.90947507    -0.22387953
 h      3.05678615    -0.60612215     0.21356846
 c     -2.73235257    -0.72603072     0.35326723
 h     -3.27059685    -0.12831736     1.08061021
 h     -3.57304750    -0.78607484    -0.41973462
 h     -2.71500280    -1.75493043     0.73956694
 h     -2.00529519     1.66835125    -0.41437717
          17

 c      1.17067198    -0.44749974    -0.10171671
 c     -0.09352616    -1.06648476    -0.49877003
 c     -1.28508364    -0.28440811    -0.04766111
 c     -1.08512355     1.06408395    -0.32568415
 c      0.11066978     1.68659105     0.42116682
 c      1.18182251     0.93029215     0.51481573
 h      0.08744186    -2.21368293    -0.95357932
 h     -0.58421669     0.96110600    -1.36187075
 h      0.10617810     2.58962048     1.01045683
 h      2.13839174     1.09949351     1.13237640
 o      2.34518225    -0.89734623    -0.22668512
 h      3.06824883    -0.54197445     0.21217595
 c     -2.72582221    -0.74413062     0.34166773
 h     -3.30158728    -0.13856210     1.02091801
 h     -3.56666417    -0.76473764    -0.47333883
 h     -2.72088060    -1.73942869     0.72383704
 h     -2.01701048     1.69832401    -0.38459788
          17

 c      1.16195131    -0.44913936    -0.09300857
 c     -0.08754223    -1.08800295    -0.48837288
 c     -1.29676935    -0.29050001    -0.03638731
 c     -1.08250535     1.09290485    -0.31583090
 c      0.12137485     1.67935209     0.41192261
 c      1.19217908     0.93354467     0.50938827
 h      0.00203856    -2.16831854    -0.92786037
 h     -0.59687777     0.94210601    -1.33885810
 h      0.12936711     2.59651290     0.99123589
 h      2.14731825     1.05663324     1.10061102
 o      2.33541546    -0.88788237    -0.23109757
 h      3.09777888    -0.46121305     0.22524573
 c     -2.71909525    -0.76251742     0.32827719
 h     -3.32736008    -0.13898115     0.96994166
 h     -3.54277683    -0.74324135    -0.52397132
 h     -2.72526195    -1.73421873     0.71158307
 h     -2.01993561     1.72372280    -0.35183729
          17

 c      1.15126789    -0.44830766    -0.08399587
 c     -0.08178390    -1.10960981    -0.47664521
 c     -1.30805799    -0.29968886    -0.02653517
 c     -1.07931736     1.12389015    -0.30639962
 c      0.13134410     1.67257514     0.40325291
 c      1.20353818     0.93453307     0.50428441
 h     -0.08933097    -2.10636805    -0.88996469
 h     -0.62162420     0.93296360    -1.31135638
 h      0.14803653     2.60950997     0.96727210
 h      2.14566888     1.02065860     1.06383845
 o      2.32688972    -0.88026933    -0.23606470
 h      3.11862326    -0.37877854     0.23582258
 c     -2.71249860    -0.78019919     0.31273267
 h     -3.34728949    -0.13082537     0.92759590
 h     -3.50035216    -0.72379807    -0.56910887
 h     -2.72875569    -1.74698886     0.70504396
 h     -2.01306525     1.74464391    -0.31708517
          17

 c      1.13890871    -0.44541351    -0.07488386
 c     -0.07706334    -1.12905033    -0.46280214
 c     -1.31826821    -0.31104607    -0.01822600
 c     -1.07588760     1.15551511    -0.29688417
 c      0.14063369     1.66696717     0.39545669
 c      1.21513901     0.93296510     0.49911925
 h     -0.18181696    -2.04958326    -0.84852827
 h     -0.65635876     0.93395363    -1.28489618
 h      0.16258828     2.62603901     0.93758779
 h      2.14014186     0.99445404     1.02711128
 o      2.32060381    -0.87384974    -0.24098331
 h      3.11640746    -0.30585518     0.23443187
 c     -2.70633436    -0.79665666     0.29519000
 h     -3.35937602    -0.11754498     0.89198132
 h     -3.44070678    -0.70841767    -0.60796476
 h     -2.73211719    -1.77804312     0.70384569
 h     -1.99780867     1.76274212    -0.28118878
          17

 c      1.12535121    -0.44104624    -0.06592851
 c     -0.07379294    -1.14347612    -0.44579929
 c     -1.32674972    -0.32370550    -0.01148202
 c     -1.07245262     1.18641586    -0.28673321
 c      0.14940527     1.66311620     0.38876847
 c      1.22594417     0.92877358     0.49347405
 h     -0.27439677    -2.02768047    -0.81588206
 h     -0.69805617     0.94436254    -1.26619656
 h      0.17368466     2.64361858     0.90162161
 h      2.13952121     0.98021320     0.99620003
 o      2.31678882    -0.86817072    -0.24558080
 h      3.08668873    -0.24919520     0.21727643
 c     -2.70081374    -0.81200169     0.27624372
 h     -3.36147127    -0.10341623     0.86079054
 h     -3.36729037    -0.69866721    -0.64168129
 h     -2.73591312    -1.82002819     0.70465236
 h     -1.97777073     1.78092674    -0.24464110
          17

 c      1.11121352    -0.43587054    -0.05739547
 c     -0.07214158    -1.15161115    -0.42523407
 c     -1.33291704    -0.33688176    -0.00622544
 c     -1.06911896     1.21544852    -0.27550953
 c      0.15788227     1.66143465     0.38330837
 c      1.23498575     0.92211607     0.48707341
 h     -0.36826535    -2.05352419    -0.79760538
 h     -0.74382237     0.96293080    -1.26118057
 h      0.18223162     2.66050787     0.85955770
 h      2.15115049     0.97922944     0.97552421
 o      2.31520518    -0.86294089    -0.24977149
 h      3.03097582    -0.21219521     0.18384336
 c     -2.69597721    -0.82668585     0.25672480
 h     -3.35232816    -0.09234851     0.83212922
 h     -3.28545269    -0.69549129    -0.67360986
 h     -2.74038714    -1.86270175     0.70290837
 h     -1.95796630     1.80272820    -0.20740863
          17

 c      1.09719698    -0.43052726    -0.04952185
 c     -0.07284776    -1.15499183    -0.40186256
 c     -1.33627202    -0.34989627    -0.00230458
 c     -1.06590328     1.24170269    -0.26309773
 c      0.16629744     1.66213925     0.37905950
 c      1.24181482     0.91335767     0.47998738
 h     -0.45764149    -2.10866040    -0.78641979
 h     -0.79196131     0.98870689    -1.27220010
 h      0.18935399     2.67605353     0.81239013
 h      2.17632722     0.99176952     0.96578003
 o      2.31524572    -0.85809235    -0.25363826
 h      2.95592148    -0.19425541     0.13648275
 c     -2.69167901    -0.84116839     0.23749664
 h     -3.33210829    -0.08721315     0.80475289
 h     -3.20168555    -0.69913410    -0.70906146
 h     -2.74554074    -1.89747917     0.69470969
 h     -1.94311130     1.83113112    -0.16895352
          17

 c      1.08398776    -0.42562347    -0.04251432
 c     -0.07702897    -1.15584216    -0.37669793
 c     -1.33643064    -0.36221443     0.00046471
 c     -1.06288960     1.26453251    -0.24979976
 c      0.17485634     1.66525230     0.37587509
 c      1.24664343     0.90306595     0.47265741
 h     -0.53189499    -2.16767231    -0.77251296
 h     -0.84213459     1.02164474    -1.29636908
 h      0.19634887     2.69073921     0.76176920
 h      2.20916972     1.01680574     0.96355498
 o      2.31586613    -0.85399799    -0.25750588
 h      2.87511123    -0.18742043     0.08154157
 c     -2.68767307    -0.85576183     0.21923365
 h     -3.30252669    -0.08950087     0.77807477
 h     -3.12193290    -0.70932293    -0.75348100
 h     -2.75124642    -1.91922595     0.67765000
 h     -1.93541073     1.86711126    -0.12857397
          17

 c      1.07215781    -0.42175202    -0.03655522
 c     -0.08549704    -1.15562101    -0.35042083
 c     -1.33317084    -0.37344758     0.00227226
 c     -1.06038211     1.28361137    -0.23619365
 c      0.18371932     1.67062356     0.37350889
 c      1.25003967     0.89200013     0.46570442
 h     -0.58295252    -2.21458573    -0.75017125
 h     -0.89448179     1.06232245    -1.32665848
 h      0.20460723     2.70592174     0.70968275
 h      2.24041673     1.05181466     0.96341279
 o      2.31556307    -0.85173808    -0.26197719
 h      2.80991080    -0.17219738     0.02988637
 c     -2.68373337    -0.87058503     0.20212721
 h     -3.26682063    -0.09907784     0.75219603
 h     -3.04969749    -0.72574258    -0.80902337
 h     -2.75732538    -1.92640661     0.65099005
 h     -1.93340674     1.90882232    -0.08590462
          17

 c      1.06213101    -0.41947158    -0.03178746
 c     -0.09856722    -1.15508324    -0.32342412
 c     -1.32648565    -0.38332165     0.00330557
 c     -1.05887861     1.29892742    -0.22287643
 c      0.19299269     1.67798517     0.37165982
 c      1.25252513     0.88105662     0.45971276
 h     -0.60676284    -2.24190876    -0.71711450
 h     -0.94866993     1.11116374    -1.35474299
 h      0.21549534     2.72323292     0.65806053
 h      2.26184313     1.09314544     0.96031255
 o      2.31306871    -0.85253856    -0.26752980
 h      2.77871455    -0.12692954    -0.00981815
 c     -2.67966544    -0.88555022     0.18570336
 h     -3.22954168    -0.11404696     0.72796326
 h     -2.98573424    -0.74833633    -0.87229583
 h     -2.76362534    -1.92098768     0.61567586
 h     -1.93298630     1.95217403    -0.04117183
          17

 c      1.05421803    -0.41924733    -0.02829204
 c     -0.11609653    -1.15460412    -0.29595096
 c     -1.31662277    -0.39163279     0.00375212
 c     -1.05888912     1.31069078    -0.21028235
 c      0.20271614     1.68703768     0.37001537
 c      1.25436075     0.87116722     0.45512015
 h     -0.60215363    -2.24692296    -0.67285632
 h     -1.00359709     1.16792207    -1.37342459
 h      0.23021295     2.74375977     0.60842028
 h      2.26833222     1.13684048     0.95092217
 o      2.30852130    -0.85599112    -0.27387591
 h      2.77817593    -0.05678939    -0.04171919
 c     -2.67521231    -0.90035558     0.16896987
 h     -3.19597821    -0.13104360     0.70681082
 h     -2.92956343    -0.77703057    -0.93585341
 h     -2.77012642    -1.90850742     0.57433492
 h     -1.92958656     1.99230702     0.00496084
          17

 c      1.04864947    -0.42138846    -0.02608300
 c     -0.13748435    -1.15435344    -0.26816489
 c     -1.30411416    -0.39818608     0.00380861
 c     -1.06075629     1.31921851    -0.19862028
 c      0.21284567     1.69752483     0.36827451
 c      1.25553903     0.86316073     0.45218318
 h     -0.57006555    -2.22999069    -0.61795749
 h     -1.05765276     1.23160611    -1.37781202
 h      0.24965403     2.76736481     0.56171563
 h      2.25827474     1.17928536     0.93382614
 o      2.30286094    -0.86039856    -0.28042690
 h      2.79205018     0.01164099    -0.07530474
 c     -2.67002779    -0.91446542     0.15078724
 h     -3.17106662    -0.14636583     0.69011099
 h     -2.88093617    -0.81128312    -0.99173645
 h     -2.77703476    -1.89775061     0.53101816
 h     -1.91994050     2.02491113     0.05175610
          17

 c      1.04554532    -0.42599736    -0.02510203
 c     -0.16160568    -1.15429393    -0.24015580
 c     -1.28979809    -0.40272346     0.00368979
 c     -1.06456317     1.32485279    -0.18788368
 c      0.22324051     1.70925821     0.36614938
 c      1.25586227     0.85763094     0.45096253
 h     -0.51368295    -2.19510402    -0.55408895
 h     -1.10910920     1.30060492    -1.36561868
 h      0.27429257     2.79253284     0.51843520
 h      2.23346899     1.21760523     0.90926482
 o      2.29676000    -0.86444934    -0.28689230
 h      2.80788644     0.05741538    -0.11545463
 c     -2.66378391    -0.92717247     0.13024761
 h     -3.15806678    -0.15778831     0.67811956
 h     -2.84025127    -0.84994880    -1.03400905
 h     -2.78469952    -1.89854798     0.49018773
 h     -1.90280904     2.04693282     0.09874966
          17

 c      1.04487265    -0.43292363    -0.02520112
 c     -0.18674827    -1.15400481    -0.21189697
 c     -1.27481778    -0.40486650     0.00362442
 c     -1.07011732     1.32791241    -0.17788302
 c      0.23366524     1.72208856     0.36336248
 c      1.25498718     0.85485347     0.45132141
 h     -0.43906203    -2.15254546    -0.48463712
 h     -1.15644442     1.37286507    -1.33717706
 h      0.30411357     2.81685098     0.47883310
 h      2.19897470     1.25007238     0.87889240
 o      2.29053211    -0.86754744    -0.29325074
 h      2.81901151     0.07063282    -0.16272258
 c     -2.65632319    -0.93790484     0.10696857
 h     -3.15776112    -0.16588854     0.66921915
 h     -2.80835075    -0.89141475    -1.05968660
 h     -2.79312971    -1.91691132     0.45485589
 h     -1.87903627     2.05683004     0.14601417
          17

 c      1.04644257    -0.44173279    -0.02612809
 c     -0.21071533    -1.15247061    -0.18321358
 c     -1.26056985    -0.40410073     0.00382867
 c     -1.07697851     1.32865585    -0.16827632
 c      0.24380906     1.73585444     0.35965322
 c      1.25244333     0.85475261     0.45294478
 h     -0.35469571    -2.12180262    -0.41502101
 h     -1.19861667     1.44616026    -1.29545077
 h      0.33860804     2.83782473     0.44311658
 h      2.16285183     1.27653368     0.84555736
 o      2.28430170    -0.86959624    -0.29961469
 h      2.82248419     0.04892944    -0.21555784
 c     -2.64774172    -0.94660530     0.08120687
 h     -3.16870504    -0.17373774     0.66015992
 h     -2.78621594    -0.93381090    -1.06891098
 h     -2.80132626    -1.95079607     0.42522969
 h     -1.85129430     2.05460746     0.19435592
          17

 c      1.04994947    -0.45171254    -0.02753165
 c     -0.23129434    -1.14858500    -0.15395988
 c     -1.24858793    -0.39981153     0.00446348
 c     -1.08451942     1.32725398    -0.15860613
 c      0.25331735     1.75034232     0.35479621
 c      1.24772164     0.85693863     0.45540227
 h     -0.26771090    -2.12563648    -0.35035059
 h     -1.23530514     1.51848745    -1.24585796
 h      0.37683512     2.85362211     0.41150649
 h      2.13500398     1.29844019     0.81271703
 o      2.27806380    -0.87089895    -0.30616261
 h      2.81836641    -0.00414568    -0.27146848
 c     -2.63834440    -0.95373288     0.05373769
 h     -3.18819533    -0.18533185     0.64710844
 h     -2.77474657    -0.97524755    -1.06509136
 h     -2.80722294    -1.99145366     0.39940110
 h     -1.82359023     2.04165816     0.24540194
          17

 c      1.05502325    -0.46194369    -0.02899543
 c     -0.24671624    -1.14290945    -0.12438894
 c     -1.24035395    -0.39136853     0.00559061
 c     -1.09203138     1.32379826    -0.14837095
 c      0.26182594     1.76527475     0.34862441
 c      1.24052511     0.86085944     0.45827753
 h     -0.18093908    -2.16844932    -0.29060173
 h     -1.26703850     1.58847408    -1.19535689
 h      0.41753745     2.86353648     0.38418950
 h      2.12410173     1.31775093     0.78314224
 o      2.27159399    -0.87225220    -0.31309620
 h      2.81092930    -0.07756702    -0.32769089
 c     -2.62851638    -0.95991860     0.02563753
 h     -3.21325652    -0.20404507     0.62675016
 h     -2.77463849    -1.01411490    -1.05505254
 h     -2.80837904    -2.02870417     0.37514049
 h     -1.80039402     2.02024879     0.30140178
          17

 c      1.06124897    -0.47145304    -0.03009328
 c     -0.25551278    -1.13797216    -0.09501444
 c     -1.23700597    -0.37829725     0.00713339
 c     -1.09888296     1.31838401    -0.13715102
 c      0.26899640     1.78032111     0.34104970
 c      1.23109332     0.86604128     0.46130800
 h     -0.09781753    -2.23015816    -0.23165283
 h     -1.29504441     1.65542081    -1.15031945
 h      0.45927596     2.86812040     0.36122867
 h      2.13337034     1.33482462     0.75751144
 o      2.26426550    -0.87508859    -0.32055873
 h      2.81121105    -0.15040511    -0.38241034
 c     -2.61861051    -0.96567646    -0.00191485
 h     -3.24131573    -0.23177018     0.59700349
 h     -2.78629307    -1.04939655    -1.04838743
 h     -2.80268695    -2.05482375     0.35101633
 h     -1.78532810     1.99249670     0.36451697
          17

 c      1.06816766    -0.47936929    -0.03043481
 c     -0.25667121    -1.13610851    -0.06612781
 c     -1.23896919    -0.36056440     0.00886239
 c     -1.10469364     1.31126290    -0.12473662
 c      0.27455168     1.79512009     0.33207508
 c      1.22028441     0.87223595     0.46440782
 h     -0.02447807    -2.28769075    -0.17060961
 h     -1.32076352     1.71864221    -1.11388723
 h      0.50055180     2.86902428     0.34249700
 h      2.15886298     1.34736184     0.73437028
 o      2.25519313    -0.88105533    -0.32852738
 h      2.83466166    -0.19840976    -0.43643358
 c     -2.60890402    -0.97131606    -0.02793011
 h     -3.27060932    -0.26865236     0.55735624
 h     -2.80957072    -1.08073884    -1.05452961
 h     -2.78868333    -2.06568066     0.32660192
 h     -1.77982681     1.95922253     0.43564677
          17

 c      1.07528137    -0.48499970    -0.02968526
 c     -0.25010970    -1.13821345    -0.03772358
 c     -1.24574348    -0.33879220     0.01044618
 c     -1.10942692     1.30295871    -0.11114429
 c      0.27830670     1.80930766     0.32179430
 c      1.20928034     0.87935748     0.46756025
 h      0.03337083    -2.32703123    -0.10700099
 h     -1.34532486     1.77652739    -1.08481006
 h      0.53988462     2.86854917     0.32767371
 h      2.19211793     1.35177093     0.71157668
 o      2.24431936    -0.89058076    -0.33695141
 h      2.88428792    -0.21672976    -0.49104222
 c     -2.59963064    -0.97698586    -0.05203256
 h     -3.30043876    -0.31314546     0.50893886
 h     -2.84309970    -1.10796903    -1.07776315
 h     -2.76558939    -2.06059199     0.30231861
 h     -1.78258353     1.91957188     0.51343906
          17

 c      1.08207818    -0.48785076    -0.02757033
 c     -0.23669685    -1.14391159    -0.00966382
 c     -1.25605442    -0.31420359     0.01155357
 c     -1.11333176     1.29421982    -0.09649909
 c      0.28018195     1.82255492     0.31037768
 c      1.19921182     0.88733109     0.47070435
 h      0.07202953    -2.34204001    -0.04168058
 h     -1.36940505     1.82635162    -1.05881913
 h      0.57582437     2.86898008     0.31629497
 h      2.22425083     1.34526436     0.68763486
 o      2.23289985    -0.90265493    -0.34604285
 h      2.94308435    -0.22307593    -0.54333393
 c     -2.59103558    -0.98272216    -0.07467482
 h     -3.33125772    -0.36232309     0.45430696
 h     -2.88351167    -1.13045206    -1.11454517
 h     -2.73327752    -2.04211493     0.27927839
 h     -1.79022911     1.87185194     0.59430597
          17

 c      1.08809393    -0.48763660    -0.02388189
 c     -0.21786627    -1.15211057     0.01818981
 c     -1.26827203    -0.28833876     0.01194219
 c     -1.11678442     1.28584303    -0.08090977
 c      0.28020153     1.83461064     0.29805142
 c      1.19095557     0.89600654     0.47369269
 h      0.08971870    -2.33146412     0.02399924
 h     -1.39346123     1.86505438    -1.03109105
 h      0.60689444     2.87189596     0.30781239
 h      2.24845511     1.32689200     0.66209232
 o      2.22235156    -0.91623601    -0.35612791
 h      2.99163948    -0.23481144    -0.58838224
 c     -2.58336732    -0.98839368    -0.09685469
 h     -3.36438662    -0.41254890     0.39684054
 h     -2.92572030    -1.14718034    -1.15645483
 h     -2.69222062    -2.01604344     0.25922581
 h     -1.79871479     1.81487262     0.67348983
          17

 c      1.09298603    -0.48428207    -0.01849271
 c     -0.19521487    -1.16140110     0.04592258
 c     -1.28082903    -0.26274442     0.01149097
 c     -1.12013995     1.27850970    -0.06442816
 c      0.27848732     1.84532571     0.28507978
 c      1.18507523     0.90515194     0.47630334
 h      0.08638897    -2.29791442     0.08858242
 h     -1.41802238     1.89022813    -0.99799605
 h      0.63152621     2.87775416     0.30163426
 h      2.26080074     1.29759718     0.63538644
 o      2.21355473    -0.93075974    -0.36741887
 h      3.01826304    -0.26045877    -0.62263115
 c     -2.57683760    -0.99360407    -0.11962573
 h     -3.40112800    -0.46051013     0.33983907
 h     -2.96422538    -1.15744876    -1.19513537
 h     -2.64333238    -1.99094827     0.24444573
 h     -1.80450889     1.74881105     0.74642197
          17

 c      1.09658017    -0.47792882    -0.01137388
 c     -0.17028395    -1.17015539     0.07355352
 c     -1.29246537    -0.23876974     0.01018458
 c     -1.12364361     1.27270189    -0.04706929
 c      0.27524977     1.85464085     0.27175285
 c      1.18180965     0.91448327     0.47826513
 h      0.06390580    -2.24890679     0.15084856
 h     -1.44388268     1.90077339    -0.95777771
 h      0.64808938     2.88594637     0.29715012
 h      2.26038263     1.25995123     0.60858834
 o      2.20685097    -0.94597096    -0.37996236
 h      3.01830334    -0.30221590    -0.64451921
 c     -2.57164892    -0.99777618    -0.14375361
 h     -3.44150543    -0.50421253     0.28571983
 h     -2.99427418    -1.16129044    -1.22498043
 h     -2.58762783    -1.97582367     0.23716114
 h     -1.80522211     1.67533632     0.80972649
          17

 c      1.09888081    -0.46894627    -0.00260610
 c     -0.14449848    -1.17639253     0.10101066
 c     -1.30229481    -0.21747911     0.00807955
 c     -1.12739126     1.26867454    -0.02883996
 c      0.27076704     1.86254646     0.25837632
 c      1.18105834     0.92369718     0.47928034
 h      0.02625400    -2.19907904     0.21041497
 h     -1.47223191     1.89723123    -0.91065982
 h      0.65506583     2.89525480     0.29375630
 h      2.24949776     1.21787109     0.58318160
 o      2.20211910    -0.96178521    -0.39363964
 h      2.99264816    -0.35813480    -0.65434594
 c     -2.56803356    -1.00052379    -0.16952570
 h     -3.48347665    -0.54329494     0.23580067
 h     -3.01238420    -1.15947096    -1.24359416
 h     -2.52607681    -1.97540838     0.23800069
 h     -1.79978789     1.59727094     0.86175882
          17

 c      1.10005675    -0.45793005     0.00762008
 c     -0.11910196    -1.17782322     0.12809206
 c     -1.30976384    -0.19963454     0.00527417
 c     -1.13131682     1.26644875    -0.00975430
 c      0.26535128     1.86903900     0.24525829
 c      1.18237162     0.93250691     0.47904932
 h     -0.02154302    -2.16948458     0.26844352
 h     -1.50477721     1.88193671    -0.85876843
 h      0.65130186     2.90442755     0.29089219
 h      2.23381053     1.17624780     0.56082968
 o      2.19871259    -0.97832199    -0.40813660
 h      2.94886956    -0.42169803    -0.65473199
 c     -2.56616357    -1.00199721    -0.19667249
 h     -3.52332380    -0.57847407     0.19069405
 h     -3.01651865    -1.15330300    -1.25157633
 h     -2.46025316    -1.98679202     0.24451195
 h     -1.78841171     1.51808931     0.90281619
          17

 c      1.10042600    -0.44564609     0.01901590
 c     -0.09499975    -1.17284872     0.15455161
 c     -1.31457131    -0.18571141     0.00188929
 c     -1.13520136     1.26582353     0.01015256
 c      0.25930658     1.87409574     0.23269098
 c      1.18501826     0.94069376     0.47730493
 h     -0.07634040    -2.17558700     0.32676449
 h     -1.54380203     1.85892672    -0.80583168
 h      0.63623295     2.91262980     0.28808553
 h      2.22167873     1.14026665     0.54307806
 o      2.19527029    -0.99606830    -0.42288247
 h      2.90475799    -0.47954761    -0.65173148
 c     -2.56597516    -1.00277667    -0.22445098
 h     -3.55688729    -0.61067874     0.15083010
 h     -3.00623544    -1.14449761    -1.25247147
 h     -2.39317328    -2.00155753     0.25161934
 h     -1.77238702     1.44138979     0.93510754
          17

 c      1.10044548    -0.43290084     0.03121757
 c     -0.07286893    -1.16196122     0.18038439
 c     -1.31658390    -0.17593318    -0.00194011
 c     -1.13872269     1.26643868     0.03078163
 c      0.25288663     1.87767401     0.22093005
 c      1.18823140     0.94817773     0.47385273
 h     -0.13692557    -2.21076074     0.38456759
 h     -1.59190914     1.83324987    -0.75623727
 h      0.61000288     2.91966180     0.28499571
 h      2.22140187     1.11434921     0.53102210
 o      2.18986572    -1.01583157    -0.43711759
 h      2.88676469    -0.51288422    -0.65407421
 c     -2.56708470    -1.00347624    -0.25182939
 h     -3.58076905    -0.64048620     0.11670605
 h     -2.98283507    -1.13507589    -1.25288483
 h     -2.32908013    -2.01097719     0.25370906
 h     -1.75375498     1.37037250     0.96240989
          17

 c      1.10067680    -0.42040310     0.04382047
 c     -0.05357523    -1.14718966     0.20587713
 c     -1.31576189    -0.17032454    -0.00606400
 c     -1.14158366     1.26790980     0.05188065
 c      0.24626361     1.87973018     0.21017801
 c      1.19159550     0.95506952     0.46860113
 h     -0.20002645    -2.25266544     0.43784558
 h     -1.65104922     1.80940923    -0.71310341
 h      0.57345870     2.92594010     0.28143990
 h      2.23676024     1.10117179     0.52507136
 o      2.18149306    -1.03777386    -0.45039643
 h      2.90731477    -0.51359413    -0.66562960
 c     -2.56885187    -1.00448480    -0.27767095
 h     -3.59300762    -0.66798524     0.08883168
 h     -2.94913065    -1.12718959    -1.26195228
 h     -2.27243485    -2.00931083     0.24634210
 h     -1.73473185     1.30739358     0.98924018
          17

 c      1.10172130    -0.40871254     0.05641599
 c     -0.03819250    -1.13049618     0.23134204
 c     -1.31211314    -0.16875315    -0.01030916
 c     -1.14371058     1.26996880     0.07297334
 c      0.23951948     1.88025015     0.20057924
 c      1.19526940     0.96164955     0.46156284
 h     -0.26001919    -2.28147152     0.48248688
 h     -1.72091267     1.78963841    -0.67619360
 h      0.52803552     2.93225608     0.27738749
 h      2.26448457     1.10145801     0.52491143
 o      2.17116425    -1.06069892    -0.46290214
 h      2.94781617    -0.49594106    -0.68070195
 c     -2.57055481    -1.00594280    -0.30100418
 h     -3.59329110    -0.69286575     0.06754151
 h     -2.90823871    -1.12263725    -1.28861898
 h     -2.22700064    -1.99450983     0.22691568
 h     -1.71694441     1.25375806     1.01955495
          17

 c      1.10413566    -0.39827697     0.06862034
 c     -0.02772233    -1.11316738     0.25695272
 c     -1.30568202    -0.17093969    -0.01446927
 c     -1.14539484     1.27247522     0.09343915
 c      0.23266339     1.87928450     0.19222856
 c      1.19981814     0.96828769     0.45282984
 h     -0.31129613    -2.28610683     0.51600559
 h     -1.79791346     1.77354528    -0.64166673
 h      0.47557199     2.93934308     0.27291754
 h      2.29641215     1.11451030     0.52961444
 o      2.16034867    -1.08314668    -0.47492116
 h      2.98320611    -0.47899511    -0.69231186
 c     -2.57160082    -1.00782464    -0.32146414
 h     -3.58296514    -0.71453066     0.05286013
 h     -2.86170568    -1.12213739    -1.33642364
 h     -2.19524693    -1.96796458     0.19480756
 h     -1.70076412     1.20985449     1.05541731
          17

 c      1.10833476    -0.38948802     0.08009981
 c     -0.02289464    -1.09590006     0.28272768
 c     -1.29655673    -0.17646436    -0.01830242
 c     -1.14724213     1.27528946     0.11273165
 c      0.22566234     1.87697912     0.18518575
 c      1.20586284     0.97536629     0.44254173
 h     -0.34950320    -2.26244280     0.53747034
 h     -1.87595137     1.75941633    -0.60415959
 h      0.41813416     2.94738354     0.26815180
 h      2.32375925     1.13886035     0.53782444
 o      2.14990376    -1.10413231    -0.48653499
 h      2.99868561    -0.47466767    -0.69696115
 c     -2.57160265    -1.00997725    -0.33959919
 h     -3.56495613    -0.73216277     0.04452838
 h     -2.80907651    -1.12496452    -1.39999356
 h     -2.17788686    -1.93441385     0.15150325
 h     -1.68515331     1.17554115     1.09636952
          17

 c      1.11450857    -0.38270701     0.09059515
 c     -0.02407247    -1.07894735     0.30854654
 c     -1.28488482    -0.18479763    -0.02154215
 c     -1.14997016     1.27815386     0.13054523
 c      0.21846591     1.87358418     0.17948811
 c      1.21384318     0.98322720     0.43085723
 h     -0.37181838    -2.21107017     0.54710464
 h     -1.94831953     1.74573523    -0.55922677
 h      0.35791898     2.95568319     0.26319162
 h      2.33996378     1.17273332     0.54797114
 o      2.14013821    -1.12310561    -0.49766260
 h      2.98865047    -0.48833144    -0.69391889
 c     -2.57028056    -1.01205353    -0.35665853
 h     -3.54342299    -0.74480051     0.04211302
 h     -2.74973444    -1.12938709    -1.46776704
 h     -2.17341148    -1.90213863     0.10071937
 h     -1.66813840     1.15051300     1.13988911
          17

 c      1.12258444    -0.37825381     0.09993894
 c     -0.03118698    -1.06213647     0.33415167
 c     -1.27089454    -0.19535179    -0.02392037
 c     -1.15420132     1.28067372     0.14683086
 c      0.21101536     1.86942568     0.17515685
 c      1.22393395     0.99213226     0.41793182
 h     -0.37721851    -2.13697144     0.54618814
 h     -2.00934634     1.73188571    -0.50455453
 h      0.29725149     2.96274947     0.25809368
 h      2.34162344     1.21435115     0.55846765
 o      2.13099540    -1.13982916    -0.50812823
 h      2.95374482    -0.52082330    -0.68415582
 c     -2.56739902    -1.01344928    -0.37406319
 h     -3.52279146    -0.75153523     0.04498337
 h     -2.68458701    -1.13340971    -1.52785294
 h     -2.17801268    -1.88254518     0.04804109
 h     -1.64756386     1.13445885     1.18253142
          17

 c      1.13224527    -0.37636225     0.10806138
 c     -0.04365650    -1.04472922     0.35913293
 c     -1.25492227    -0.20753403    -0.02519594
 c     -1.16032784     1.28236753     0.16172808
 c      0.20324495     1.86484092     0.17219695
 c      1.23602866     1.00223080     0.40390117
 h     -0.36731128    -2.05148255     0.53732674
 h     -2.05528840     1.71819290    -0.44008922
 h      0.23859007     2.96677865     0.25289108
 h      2.32857656     1.26215948     0.56788508
 o      2.12205081    -1.15438724    -0.51767871
 h      2.90084273    -0.56837360    -0.67009915
 c     -2.56276938    -1.01347683    -0.39291405
 h     -3.50621149    -0.75185323     0.05199940
 h     -2.61614564    -1.13521830    -1.57173167
 h     -2.18699235    -1.88701791    -0.00089868
 h     -1.62170118     1.12704233     1.22105333
          17

 c      1.14300121    -0.37711393     0.11498132
 c     -0.06031082    -1.02520035     0.38293231
 c     -1.23744621    -0.22077642    -0.02518415
 c     -1.16843763     1.28272767     0.17549566
 c      0.19508774     1.86010323     0.17059230
 c      1.24973366     1.01353377     0.38886778
 h     -0.34747052    -1.97564983     0.52469678
 h     -2.08480114     1.70577700    -0.36777888
 h      0.18444560     2.96631898     0.24763994
 h      2.30382061     1.31504520     0.57513905
 o      2.11233007    -1.16732409    -0.52596862
 h      2.84584401    -0.62048529    -0.65589674
 c     -2.55615796    -1.01186812    -0.41361742
 h     -3.49426763    -0.74594689     0.06108373
 h     -2.54779568    -1.13331026    -1.59516367
 h     -2.19793874    -1.92027980    -0.04355636
 h     -1.58956193     1.12780535     1.25316632
          17

 c      1.15430750    -0.38036156     0.12078122
 c     -0.07953960    -1.00150834     0.40498802
 c     -1.21912521    -0.23452740    -0.02378733
 c     -1.17826945     1.28126250     0.18846458
 c      0.18648853     1.85536472     0.17029900
 c      1.26438075     1.02589958     0.37289189
 h     -0.32561313    -1.93810444     0.51287442
 h     -2.09934320     1.69647015    -0.29127897
 h      0.13719759     2.96080992     0.24245835
 h      2.27321570     1.37256242     0.57969127
 o      2.10025121    -1.17968426    -0.53258812
 h      2.81443880    -0.65943846    -0.64700671
 c     -2.54722103    -1.00913605    -0.43578980
 h     -3.48491580    -0.73475021     0.06911786
 h     -2.48307338    -1.12653654    -1.59798602
 h     -2.21241378    -1.97601036    -0.08174666
 h     -1.55097162     1.13606846     1.27793280
          17

 c      1.16569439    -0.38567460     0.12557158
 c     -0.09990236    -0.97294783     0.42508999
 c     -1.20084867    -0.24820233    -0.02103314
 c     -1.18919984     1.27752350     0.20099391
 c      0.17742204     1.85063363     0.17123854
 c      1.27911851     1.03905182     0.35599762
 h     -0.30538457    -1.95433004     0.50341533
 h     -2.10346953     1.69279035    -0.21555379
 h      0.09885954     2.95084229     0.23753872
 h      2.24432104     1.43497191     0.58161954
 o      2.08464540    -1.19225140    -0.53727369
 h      2.82571871    -0.67257929    -0.64688945
 c     -2.53566475    -1.00627551    -0.45851191
 h     -3.47466260    -0.71965152     0.07239832
 h     -2.42508889    -1.11419431    -1.58399545
 h     -2.23358570    -2.04075928    -0.11920300
 h     -1.50650956     1.15085879     1.29593294
          17

 c      1.17682694    -0.39236638     0.12946882
 c     -0.12035731    -0.94184345     0.44349290
 c     -1.18379724    -0.26111962    -0.01712238
 c     -1.20031966     1.27114164     0.21339795
 c      0.16791211     1.84578595     0.17329353
 c      1.29314174     1.05265794     0.33821169
 h     -0.28307253    -2.00724047     0.49440506
 h     -2.10430301     1.69770975    -0.14603254
 h      0.07086097     2.93811404     0.23313005
 h      2.22376031     1.50262068     0.58126323
 o      2.06626561    -1.20450620    -0.54011904
 h      2.86814124    -0.66892153    -0.65370448
 c     -2.52142200    -1.00421012    -0.48060630
 h     -3.46009723    -0.70206809     0.06742538
 h     -2.37597200    -1.09613026    -1.56119105
 h     -2.26326492    -2.10107448    -0.15880840
 h     -1.45737442     1.17089633     1.30922655
          17

 c      1.18745289    -0.39961906     0.13259988
 c     -0.13956193    -0.91186925     0.46062250
 c     -1.16945727    -0.27248176    -0.01245565
 c     -1.21068604     1.26190880     0.22583806
 c      0.15804635     1.84060741     0.17630903
 c      1.30597196     1.06646695     0.31962874
 h     -0.25519357    -2.06645368     0.48440604
 h     -2.10907086     1.71371113    -0.08709548
 h      0.05390667     2.92506610     0.22950448
 h      2.21413273     1.57456258     0.57843702
 o      2.04683073    -1.21541152    -0.54138032
 h      2.91484115    -0.66647722    -0.66343321
 c     -2.50466960    -1.00353567    -0.50077788
 h     -3.43900584    -0.68307853     0.05163802
 h     -2.33635672    -1.07266818    -1.54159573
 h     -2.30114382    -2.14718417    -0.20181636
 h     -1.40518392     1.19465689     1.32097993
          17

 c      1.19732679    -0.40660171     0.13511282
 c     -0.15564554    -0.88606136     0.47694655
 c     -1.15949683    -0.28144695    -0.00759872
 c     -1.21971227     1.24991467     0.23825660
 c      0.14798649     1.83485819     0.18010003
 c      1.31755074     1.08040863     0.30044920
 h     -0.22203341    -2.11019365     0.47367064
 h     -2.12108896     1.74105409    -0.04055056
 h      0.04794228     2.91423710     0.22691494
 h      2.21313330     1.64752861     0.57190936
 o      2.02762238    -1.22437503    -0.54127230
 h      2.94624044    -0.67673430    -0.67316568
 c     -2.48573437    -1.00455689    -0.51785361
 h     -3.41094405    -0.66317678     0.02391381
 h     -2.30539335    -1.04416194    -1.53851836
 h     -2.34534059    -2.17335587    -0.24822117
 h     -1.35173462     1.22054036     1.33458069
          17

 c      1.20617683    -0.41252560     0.13717872
 c     -0.16664651    -0.86642250     0.49293412
 c     -1.15545627    -0.28729946    -0.00315368
 c     -1.22738388     1.23563591     0.25046378
 c      0.13796653     1.82835303     0.18446373
 c      1.32806074     1.09455512     0.28094227
 h     -0.18588031    -2.12762459     0.46322512
 h     -2.13765881     1.77656582    -0.00545693
 h      0.05222365     2.90742407     0.22555920
 h      2.21574855     1.71650621     0.55976747
 o      2.00933824    -1.23128368    -0.53995734
 h      2.95271368    -0.70404842    -0.68136442
 c     -2.46492328    -1.00739474    -0.53132310
 h     -3.37747123    -0.64211208    -0.01518386
 h     -2.28188795    -1.01044160    -1.55989705
 h     -2.39306512    -2.17735121    -0.29720486
 h     -1.29881368     1.24704772     1.35230771
          17

 c      1.21370702    -0.41665889     0.13898658
 c     -0.17108600    -0.85402393     0.50890061
 c     -1.15830642    -0.28967976     0.00045595
 c     -1.23407977     1.21985986     0.26233177
 c      0.12827535     1.82103262     0.18919465
 c      1.33768211     1.10898976     0.26137265
 h     -0.14940801    -2.11486166     0.45422734
 h     -2.15229986     1.81446582     0.02058077
 h      0.06543197     2.90494597     0.22556248
 h      2.21713785     1.77637388     0.54022716
 o      1.99229315    -1.23633004    -0.53757562
 h      2.93154201    -0.74841121    -0.68743496
 c     -2.44238101    -1.01197695    -0.54179226
 h     -3.34204890    -0.61883116    -0.06351608
 h     -2.26565599    -0.97109585    -1.60252573
 h     -2.44110706    -2.16028518    -0.34736131
 h     -1.24815669     1.27280665     1.37422059
          17

 c      1.21961648    -0.41833738     0.14073144
 c     -0.16838604    -0.84905476     0.52481974
 c     -1.16807577    -0.28875383     0.00319159
 c     -1.24023478     1.20350436     0.27390706
 c      0.11923403     1.81299179     0.19410006
 c      1.34645699     1.12369759     0.24195043
 h     -0.11508083    -2.07233255     0.44775266
 h     -2.15860958     1.84848212     0.04003128
 h      0.08575845     2.90541866     0.22698060
 h      2.21422679     1.82324629     0.51218357
 o      1.97647866    -1.23993082    -0.53424569
 h      2.88589295    -0.80664688    -0.69165335
 c     -2.41815902    -1.01788076    -0.55070885
 h     -3.30923479    -0.59171760    -0.11805276
 h     -2.25716978    -0.92657627    -1.65452557
 h     -2.48628081    -2.12715276    -0.39680309
 h     -1.20150343     1.29644558     1.39812509
          17

 c      1.22363402    -0.41699159     0.14259318
 c     -0.15895812    -0.85081879     0.54027474
 c     -1.18377234    -0.28520901     0.00546148
 c     -1.24613748     1.18746538     0.28537148
 c      0.11117949     1.80444786     0.19901161
 c      1.35425340     1.13851474     0.22281475
 h     -0.08494880    -2.00469790     0.44464800
 h     -2.15254109     1.87353648     0.05478571
 h      0.11095223     2.90623168     0.22981805
 h      2.20612021     1.85511977     0.47537451
 o      1.96141188    -1.24273387    -0.53001784
 h      2.82691287    -0.87200391    -0.69568281
 c     -2.39243840    -1.02417736    -0.55962653
 h     -3.28290147    -0.55938068    -0.17604921
 h     -2.25619061    -0.87866578    -1.70283854
 h     -2.52607544    -2.08749843    -0.44334416
 h     -1.16059434     1.31651219     1.42066651
          17

 c      1.22556637    -0.41218990     0.14470679
 c     -0.14396820    -0.85766299     0.55462241
 c     -1.20364883    -0.28006938     0.00799458
 c     -1.25188326     1.17252405     0.29694240
 c      0.10445183     1.79567010     0.20378864
 c      1.36076350     1.15311212     0.20403740
 h     -0.06031039    -1.92350115     0.44514303
 h     -2.13292954     1.88650814     0.06602802
 h      0.13840918     2.90450162     0.23404259
 h      2.19408910     1.87212739     0.43035325
 o      1.94589526    -1.24561924    -0.52479022
 h      2.77704052    -0.93372310    -0.70356026
 c     -2.36568332    -1.02947061    -0.56970507
 h     -3.26423683    -0.52183602    -0.23598109
 h     -2.26122391    -0.82996948    -1.73797194
 h     -2.55948684    -2.05448754    -0.48494162
 h     -1.12704476     1.33154751     1.43869102
          17

 c      1.22534932    -0.40368400     0.14713484
 c     -0.12498929    -0.86678542     0.56729521
 c     -1.22563031    -0.27444222     0.01162084
 c     -1.25737932     1.15928037     0.30880740
 c      0.09937971     1.78690924     0.20831319
 c      1.36550835     1.16699384     0.18563606
 h     -0.04101539    -1.85188555     0.44794548
 h     -2.10139639     1.88655316     0.07424425
 h      0.16535461     2.89804145     0.23959689
 h      2.18148661     1.87664649     0.37837058
 o      1.92841501    -1.24940645    -0.51833482
 h      2.76313548    -0.98133810    -0.72097410
 c     -2.33865107    -1.03234511    -0.58160698
 h     -3.25120031    -0.48118296    -0.29741286
 h     -2.26985083    -0.78319424    -1.75490267
 h     -2.58707853    -2.03993330    -0.52035108
 h     -1.10219561     1.34026249     1.45015910
          17

 c      1.22306510    -0.39143862     0.14985661
 c     -0.10370141    -0.87447647     0.57805104
 c     -1.24768721    -0.26930435     0.01708576
 c     -1.26233956     1.14808779     0.32110839
 c      0.09625347     1.77835292     0.21248086
 c      1.36787934     1.17952668     0.16760104
 h     -0.02512490    -1.82367749     0.44954731
 h     -2.06226381     1.87541079     0.07918030
 h      0.18910327     2.88602560     0.24640583
 h      2.17337383     1.87305991     0.32109907
 o      1.90887927    -1.25423255    -0.51068620
 h      2.78869334    -1.01440878    -0.74902279
 c     -2.31235462    -1.03209641    -0.59560904
 h     -3.23998980    -0.44106739    -0.36005401
 h     -2.27923979    -0.74064790    -1.75249851
 h     -2.60921330    -2.04695884    -0.54942625
 h     -1.08703951     1.34171736     1.45452871
          17

 c      1.21891492    -0.37564464     0.15276352
 c     -0.08155585    -0.87829252     0.58684432
 c     -1.26806248    -0.26537452     0.02495340
 c     -1.26628333     1.13899735     0.33394323
 c      0.09528194     1.77011206     0.21619647
 c      1.36728317     1.19004618     0.14993712
 h     -0.01096381    -1.85889702     0.44694833
 h     -2.02240424     1.85766217     0.07974148
 h      0.20733269     2.86926086     0.25438693
 h      2.17519655     1.86655945     0.26009245
 o      1.88897420    -1.25966596    -0.50234334
 h      2.82843161    -1.04051301    -0.78102560
 c     -2.28796913    -1.02901092    -0.61173285
 h     -3.22709858    -0.40541674    -0.42299984
 h     -2.28652500    -0.70392129    -1.73303587
 h     -2.62422541    -2.06831338    -0.57271155
 h     -1.08220615     1.33546906     1.45286248
          17

 c      1.21318783    -0.35672450     0.15564960
 c     -0.05958753    -0.87926813     0.59345862
 c     -1.28536846    -0.26309375     0.03558596
 c     -1.26860886     1.13177160     0.34735127
 c      0.09654237     1.76223434     0.21937909
 c      1.36340928     1.19805921     0.13269997
 h      0.00083041    -1.93813919     0.44209709
 h     -1.99026433     1.84018404     0.07405211
 h      0.21830133     2.85008720     0.26346219
 h      2.19015115     1.86076129     0.19621174
 o      1.87038289    -1.26530809    -0.49385564
 h      2.85680933    -1.06531635    -0.80897530
 c     -2.26657967    -1.02394960    -0.62976198
 h     -3.21059378    -0.37736602    -0.48458459
 h     -2.28906559    -0.67356865    -1.70227275
 h     -2.62908208    -2.09235658    -0.59096164
 h     -1.08795535     1.32168169     1.44783584
          17

 c      1.20623508    -0.33531953     0.15822627
 c     -0.03866285    -0.87989040     0.59766581
 c     -1.29860197    -0.26271065     0.04915511
 c     -1.26881718     1.12606843     0.36125389
 c      0.09993609     1.75474289     0.22197533
 c      1.35648224     1.20342465     0.11597966
 h      0.00958684    -2.02639059     0.43922086
 h     -1.97307123     1.82959707     0.06018906
 h      0.22096665     2.83189380     0.27355762
 h      2.21664605     1.85562718     0.12965633
 o      1.85403915    -1.27090054    -0.48556430
 h      2.85995216    -1.09077023    -0.82761894
 c     -2.24890771    -1.01786271    -0.64915551
 h     -3.19045265    -0.35873711    -0.54263552
 h     -2.28464749    -0.64868228    -1.66977254
 h     -2.62120275    -2.10908630    -0.60503422
 h     -1.10418481     1.30117957     1.44359594
          17

 c      1.19843490    -0.31224444     0.16016570
 c     -0.01962817    -0.88187990     0.59946949
 c     -1.30712999    -0.26438497     0.06564319
 c     -1.26681724     1.12176381     0.37535685
 c      0.10515987     1.74770196     0.22398058
 c      1.34727858     1.20632812     0.09982417
 h      0.01589605    -2.09894003     0.44100758
 h     -1.97301353     1.82827874     0.03778168
 h      0.21498643     2.81822541     0.28457756
 h      2.24841145     1.84787798     0.06071514
 o      1.84028017    -1.27624111    -0.47760883
 h      2.83328506    -1.11674721    -0.83451012
 c     -2.23519036    -1.01156773    -0.66902122
 h     -3.16835408    -0.34997627    -0.59484986
 h     -2.27156078    -0.62669721    -1.64820472
 h     -2.59944531    -2.11239450    -0.61592219
 h     -1.13049941     1.27540128     1.44519164
          17

 c      1.19014552    -0.28842893     0.16115309
 c     -0.00325438    -0.88601979     0.59906263
 c     -1.31065432    -0.26823945     0.08484252
 c     -1.26300630     1.11909273     0.38915726
 c      0.11169939     1.74130330     0.22546495
 c      1.33689571     1.20708619     0.08417557
 h      0.02090998    -2.14311002     0.44838938
 h     -1.98599817     1.83278904     0.00918227
 h      0.20063220     2.81158063     0.29633809
 h      2.27731718     1.83343999    -0.00961342
 o      1.82900468    -1.28115116    -0.46996294
 h      2.77914663    -1.14203433    -0.82968559
 c     -2.22522217    -1.00560814    -0.68837277
 h     -3.14721703    -0.35036044    -0.63918943
 h     -2.24837585    -0.60440880    -1.64948652
 h     -2.56425787    -2.10025863    -0.62472052
 h     -1.16637709     1.24617706     1.45713735
          17

 c      1.18165831    -0.26487320     0.16093141
 c      0.00982864    -0.89252838     0.59672065
 c     -1.30915322    -0.27434901     0.10637588
 c     -1.25801042     1.11842981     0.40217991
 c      0.11885325     1.73593407     0.22659264
 c      1.32648124     1.20598279     0.06886910
 h      0.02575828    -2.15354521     0.46131512
 h     -2.00453819     1.83665828    -0.02127755
 h      0.17870958     2.81238298     0.30846823
 h      2.29630350     1.80951408    -0.07968408
 o      1.81961382    -1.28549346    -0.46240138
 h      2.70784711    -1.16448891    -0.81641199
 c     -2.21847862    -1.00001704    -0.70666869
 h     -3.13057980    -0.35833957    -0.67426003
 h     -2.21363598    -0.58059935    -1.67805166
 h     -2.51758088    -2.07479460    -0.63250489
 h     -1.21129614     1.21537082     1.48117824
          17

 c      1.17316474    -0.24261330     0.15933284
 c      0.01916628    -0.90127290     0.59273883
 c     -1.30281543    -0.28269556     0.12974109
 c     -1.25239833     1.11998220     0.41426093
 c      0.12579507     1.73216920     0.22761991
 c      1.31704465     1.20322143     0.05367374
 h      0.03138136    -2.12939714     0.47919681
 h     -2.02143289     1.83405992    -0.04908394
 h      0.15056584     2.81877692     0.32034010
 h      2.30090880     1.77530741    -0.14766191
 o      1.81079548    -1.28921132    -0.45439561
 h      2.64112837    -1.18081574    -0.80299868
 c     -2.21421387    -0.99414240    -0.72410936
 h     -3.12184363    -0.37198449    -0.69956763
 h     -2.16627674    -0.55780541    -1.72755663
 h     -2.46265790    -2.04261128    -0.64015865
 h     -1.26452483     1.18466422     1.51465210
          17

 c      1.16474530    -0.22267606     0.15629606
 c      0.02448584    -0.91175985     0.58741788
 c     -1.29198435    -0.29312689     0.15436544
 c     -1.24658795     1.12363507     0.42560434
 c      0.13167635     1.73066604     0.22886425
 c      1.30932386     1.19894677     0.03834689
 h      0.03854406    -2.07424012     0.50099079
 h     -2.03158213     1.82150017    -0.07079480
 h      0.11812470     2.82747456     0.33109304
 h      2.28976231     1.73198681    -0.21201316
 o      1.80074012    -1.29232023    -0.44516698
 h      2.60873814    -1.18715661    -0.80209458
 c     -2.21154329    -0.98681056    -0.74132342
 h     -3.12347165    -0.38952420    -0.71552230
 h     -2.10662182    -0.54075846    -1.78529076
 h     -2.40344729    -2.01439872    -0.64823274
 h     -1.32462315     1.15565178     1.55116664
          17

 c      1.15637712    -0.20601788     0.15186857
 c      0.02568203    -0.92289751     0.58108410
 c     -1.27712639    -0.30534144     0.17965175
 c     -1.24085940     1.12894616     0.43662021
 c      0.13576238     1.73200474     0.23065153
 c      1.30365612     1.19327933     0.02269774
 h      0.04791183    -1.99884167     0.52509834
 h     -2.03230420     1.79793500    -0.08448915
 h      0.08379519     2.83513375     0.33975476
 h      2.26479184     1.68247588    -0.27196726
 o      1.78880293    -1.29473707    -0.43439187
 h      2.62213261    -1.18229109    -0.81964895
 c     -2.20961612    -0.97684412    -0.75888133
 h     -3.13629260    -0.40985024    -0.72323986
 h     -2.03673927    -0.53359414    -1.83862547
 h     -2.34333006    -2.00141986    -0.65705166
 h     -1.38919644     1.12999866     1.58318882
          17

 c      1.14796374    -0.19346901     0.14618771
 c      0.02279424    -0.93257443     0.57410330
 c     -1.25883423    -0.31889986     0.20500301
 c     -1.23535223     1.13521322     0.44774866
 c      0.13756437     1.73654321     0.23325954
 c      1.29986531     1.18633793     0.00665576
 h      0.06028036    -1.92644570     0.54946463
 h     -2.02325805     1.76445699    -0.08990009
 h      0.05020834     2.83955280     0.34540706
 h      2.23139218     1.63124001    -0.32800408
 o      1.77646707    -1.29616865    -0.42272421
 h      2.65916634    -1.16952190    -0.84657173
 c     -2.20780483    -0.96375928    -0.77704287
 h     -3.15908182    -0.43275509    -0.72430956
 h     -1.96001105    -0.53843731    -1.87814460
 h     -2.28392844    -2.00850356    -0.66723261
 h     -1.45517332     1.10940756     1.60448445
          17

 c      1.13938942    -0.18568632     0.13944138
 c      0.01597730    -0.93771971     0.56681786
 c     -1.23786473    -0.33324614     0.22982526
 c     -1.23003008     1.14156211     0.45938581
 c      0.13691877     1.74433105     0.23687439
 c      1.29725294     1.17825958    -0.00967959
 h      0.07714403    -1.89288136     0.57263068
 h     -2.00647397     1.72403655    -0.08858042
 h      0.01986821     2.84033982     0.34734222
 h      2.19798535     1.58376678    -0.38220442
 o      1.76555898    -1.29630170    -0.41105167
 h      2.69215517    -1.15326933    -0.87022855
 c     -2.20571178    -0.94811762    -0.79572008
 h     -3.18859151    -0.45875329    -0.72062787
 h     -1.88050915    -0.55531430    -1.89803059
 h     -2.22568831    -2.02996792    -0.68007738
 h     -1.51932744     1.09544176     1.61127793
          17

 c      1.13058126    -0.18308572     0.13182671
 c      0.00557553    -0.93658721     0.55947236
 c     -1.21520890    -0.34770915     0.25352109
 c     -1.22465545     1.14704596     0.47188223
 c      0.13398594     1.75509381     0.24156820
 c      1.29481734     1.16925869    -0.02606557
 h      0.10026045    -1.92079254     0.59507721
 h     -1.98635014     1.68120821    -0.08406411
 h     -0.00517110     2.83906519     0.34517196
 h      2.17367788     1.54524451    -0.43779615
 o      1.75717231    -1.29493443    -0.39996094
 h      2.70488410    -1.13667284    -0.88274873
 c     -2.20304004    -0.93114815    -0.81455483
 h     -3.22009758    -0.48857155    -0.71431216
 h     -1.80243726    -0.58252229    -1.89572510
 h     -2.16948301    -2.05396286    -0.69711161
 h     -1.57873859     1.08935665     1.60242306
          17

 c      1.12154203    -0.18578569     0.12352664
 c     -0.00750368    -0.93130087     0.55241493
 c     -1.19218414    -0.36148309     0.27548928
 c     -1.21883552     1.15077857     0.48552142
 c      0.12917933     1.76827779     0.24730073
 c      1.29171000     1.15972703    -0.04227538
 h      0.12820785    -1.99050091     0.61717112
 h     -1.96891021     1.64121770    -0.08152761
 h     -0.02352561     2.83894955     0.33886236
 h      2.16369621     1.51852823    -0.49720367
 o      1.75177247    -1.29198437    -0.38974956
 h      2.69111238    -1.12147604    -0.88088198
 c     -2.19953283    -0.91415953    -0.83300418
 h     -3.24835223    -0.52256148    -0.70763227
 h     -1.72955013    -0.61697557    -1.87183205
 h     -2.11707652    -2.06943297    -0.71929569
 h     -1.63115099     1.09200089     1.57925969
          17

 c      1.11232731    -0.19360994     0.11471411
 c     -0.02166230    -0.92561426     0.54623826
 c     -1.17048179    -0.37363699     0.29514281
 c     -1.21219368     1.15211773     0.50038971
 c      0.12306523     1.78314662     0.25394045
 c      1.28759828     1.15025696    -0.05829209
 h      0.15608501    -2.06632703     0.63724678
 h     -1.95948010     1.60825285    -0.08620292
 h     -0.03453707     2.84400189     0.32868161
 h      2.16603075     1.50295879    -0.55971641
 o      1.74940175    -1.28748486    -0.38050840
 h      2.65143502    -1.10828468    -0.86478318
 c     -2.19500564    -0.89825513    -0.85036707
 h     -3.26865718    -0.56031098    -0.70288336
 h     -1.66439661    -0.65445242    -1.83038844
 h     -2.07056885    -2.06944343    -0.74666742
 h     -1.67532318     1.10377439     1.54552843
          17

 c      1.10300712    -0.20610223     0.10556486
 c     -0.03491430    -0.92245792     0.54159640
 c     -1.15209669    -0.38316409     0.31195239
 c     -1.20460695     1.15083170     0.51616004
 c      0.11626639     1.79892865     0.26129276
 c      1.28257684     1.14149405    -0.07431809
 h      0.17899570    -2.12462806     0.65318205
 h     -1.95945144     1.58356523    -0.10076391
 h     -0.03812980     2.85756784     0.31509167
 h      2.17320326     1.49537317    -0.62139800
 o      1.74968676    -1.28160993    -0.37211301
 h      2.59328976    -1.09641328    -0.83826498
 c     -2.18940565    -0.88427948    -0.86578703
 h     -3.27775456    -0.60056347    -0.70218459
 h     -1.60738736    -0.68990489    -1.77908369
 h     -2.03183237    -2.05145881    -0.77838008
 h     -1.71142357     1.12465145     1.50726689
          17

 c      1.09363347    -0.22252687     0.09626876
 c     -0.04524990    -0.92373696     0.53904643
 c     -1.13907093    -0.38908625     0.32551482
 c     -1.19627904     1.14709961     0.53201745
 c      0.10938432     1.81498196     0.26912111
 c      1.27681540     1.13393708    -0.09060261
 h      0.19357891    -2.15466941     0.66349055
 h     -1.96510203     1.56529182    -0.12384568
 h     -0.03454861     2.88068752     0.29866796
 h      2.17691035     1.49210217    -0.67721575
 o      1.75167846    -1.27474233    -0.36411949
 h      2.53377417    -1.08305463    -0.81062418
 c     -2.18283748    -0.87278872    -0.87832471
 h     -3.27443866    -0.64135522    -0.70723965
 h     -1.55620384    -0.71803494    -1.72847062
 h     -2.00217884    -2.01691705    -0.81286927
 h     -1.74126175     1.15431180     1.47214193
          17

 c      1.08421070    -0.24187645     0.08703974
 c     -0.05110063    -0.93059400     0.53896732
 c     -1.13302823    -0.39064606     0.33562749
 c     -1.18758784     1.14133652     0.54692111
 c      0.10295519     1.83089316     0.27715292
 c      1.27032338     1.12784063    -0.10728452
 h      0.19788366    -2.15313113     0.66736592
 h     -1.96989954     1.55019636    -0.15122666
 h     -0.02419774     2.91124881     0.28013067
 h      2.17112849     1.49023597    -0.72302839
 o      1.75388562    -1.26753372    -0.35575000
 h      2.49947279    -1.06263419    -0.79705365
 c     -2.17545628    -0.86396276    -0.88718789
 h     -3.25997297    -0.68023447    -0.71911873
 h     -1.50682421    -0.73417571    -1.68909082
 h     -1.98208781    -1.97114142    -0.84807897
 h     -1.76772758     1.19234343     1.44749341
          17

 c      1.07467649    -0.26290338     0.07811783
 c     -0.05186276    -0.94341465     0.54150812
 c     -1.13465326    -0.38755344     0.34233646
 c     -1.17896960     1.13403645     0.56005763
 c      0.09744951     1.84644756     0.28507709
 c      1.26289301     1.12323444    -0.12432877
 h      0.19109942    -2.12117503     0.66455655
 h     -1.96770912     1.53547766    -0.17812429
 h     -0.00770858     2.94462825     0.26043864
 h      2.15296739     1.48798917    -0.75645645
 o      1.75545822    -1.26068646    -0.34654497
 h      2.50798289    -1.03065044    -0.80838177
 c     -2.16719196    -0.85750320    -0.89205854
 h     -3.23830564    -0.71449101    -0.73813636
 h     -1.45678190    -0.73514120    -1.66710062
 h     -1.97087555    -1.92344955    -0.88183578
 h     -1.79299105     1.23821982     1.43729062
          17

 c      1.06490404    -0.28419881     0.06975419
 c     -0.04818222    -0.96163506     0.54656767
 c     -1.14343645    -0.38015274     0.34592177
 c     -1.17094478     1.12575706     0.57113838
 c      0.09329112     1.86150493     0.29255209
 c      1.25411600     1.11999013    -0.14151653
 h      0.17371221    -2.06487531     0.65545883
 h     -1.95451409     1.51953351    -0.20067964
 h      0.01390268     2.97537485     0.24080026
 h      2.12258880     1.48470492    -0.77712348
 o      1.75757432    -1.25451310    -0.33723488
 h      2.54585630    -0.99066586    -0.83705102
 c     -2.15754290    -0.85265021    -0.89320825
 h     -3.21567861    -0.74142404    -0.76393183
 h     -1.40810388    -0.71961175    -1.66199361
 h     -1.96648435    -1.88627624    -0.91242527
 h     -1.81656556     1.29076052     1.44016191
          17

 c      1.05472131    -0.30435345     0.06218018
 c     -0.04178660    -0.98344067     0.55380271
 c     -1.15788676    -0.36938450     0.34681895
 c     -1.16409352     1.11717377     0.58035101
 c      0.09086150     1.87587149     0.29923470
 c      1.24341258     1.11787494    -0.15845268
 h      0.14827166    -1.99924782     0.64149869
 h     -1.92874945     1.50198993    -0.21647157
 h      0.03919754     2.99888561     0.22255115
 h      2.08306095     1.48083889    -0.78677969
 o      1.76222835    -1.24909017    -0.32908315
 h      2.58714777    -0.95079466    -0.86696802
 c     -2.14574190    -0.84848041    -0.89124601
 h     -3.19887616    -0.75870088    -0.79581637
 h     -1.36652170    -0.68811035    -1.66857921
 h     -1.96599579    -1.87131038    -0.93911691
 h     -1.83530756     1.34753393     1.45057219
          17

 c      1.04395072    -0.32217589     0.05557589
 c     -0.03499112    -1.00545150     0.56267429
 c     -1.17605745    -0.35656112     0.34552447
 c     -1.15890138     1.10907864     0.58811526
 c      0.09047626     1.88922533     0.30481958
 c      1.23007057     1.11657844    -0.17458311
 h      0.12021544    -1.95427820     0.62535737
 h     -1.89114051     1.48354265    -0.22467178
 h      0.06645213     3.01243931     0.20695806
 h      2.04018019     1.47795453    -0.78933048
 o      1.77083160    -1.24454340    -0.32300960
 h      2.61451454    -0.91726683    -0.88671734
 c     -2.13118163    -0.84446381    -0.88681072
 h     -3.19204287    -0.76475055    -0.83317624
 h     -1.33825725    -0.64276003    -1.68046175
 h     -1.96702573    -1.88282836    -0.96199714
 h     -1.84529618     1.40498876     1.46191905
          17

 c      1.03248035    -0.33688866     0.05004034
 c     -0.02998090    -1.02354545     0.57263985
 c     -1.19605661    -0.34307456     0.34252690
 c     -1.15560779     1.10229843     0.59490327
 c      0.09235416     1.90109878     0.30907427
 c      1.21334677     1.11574555    -0.18926445
 h      0.09563311    -1.96796912     0.60945308
 h     -1.84453438     1.46585293    -0.22625474
 h      0.09388222     3.01562856     0.19503809
 h      2.00155649     1.47843506    -0.79023989
 o      1.78405205    -1.24099353    -0.31946279
 h      2.62051414    -0.89336353    -0.89100082
 c     -2.11378206    -0.84078454    -0.88048756
 h     -3.19396791    -0.75900884    -0.87544066
 h     -1.32764260    -0.58682094    -1.69214557
 h     -1.96858225    -1.91432610    -0.98109026
 h     -1.84365457     1.45922860     1.46890023
          17

 c      1.02036191    -0.34820879     0.04556060
 c     -0.02800674    -1.03639609     0.58343552
 c     -1.21632771    -0.33015164     0.33828207
 c     -1.15414701     1.09758188     0.60118345
 c      0.09658471     1.91090346     0.31186375
 c      1.19270992     1.11505854    -0.20194757
 h      0.07480323    -2.04675170     0.59323495
 h     -1.79368911     1.45148026    -0.22424194
 h      0.11987809     3.01037596     0.18743790
 h      1.97405346     1.48444252    -0.79459152
 o      1.80193990    -1.23843988    -0.31850206
 h      2.60449031    -0.88002098    -0.87896482
 c     -2.09409187    -0.83804102    -0.87285985
 h     -3.19847587    -0.74192958    -0.92150877
 h     -1.33633755    -0.52410600    -1.69971520
 h     -1.97039399    -1.95293053    -0.99587507
 h     -1.82932509     1.50680653     1.46837612
          17

 c      1.00785109    -0.35632120     0.04201177
 c     -0.02949107    -1.04642883     0.59490428
 c     -1.23567461    -0.31874790     0.33321980
 c     -1.15418126     1.09549830     0.60739736
 c      0.10310327     1.91799266     0.31316308
 c      1.16816810     1.11435871    -0.21243171
 h      0.05367508    -2.15484242     0.57540325
 h     -1.74464654     1.44362316    -0.22352407
 h      0.14319253     3.00056947     0.18439505
 h      1.96018308     1.49625895    -0.80430060
 o      1.82392553    -1.23676444    -0.31980534
 h      2.57194435    -0.87564912    -0.85400625
 c     -2.07309718    -0.83675872    -0.86452555
 h     -3.19763614    -0.71484382    -0.96928799
 h     -1.36339733    -0.45842875    -1.70094338
 h     -1.97198493    -1.98609064    -1.00561462
 h     -1.80315779     1.54526825     1.45944925
          17

 c      0.99534005    -0.36179101     0.03921154
 c     -0.03461263    -1.05621872     0.60674104
 c     -1.25317830    -0.30954151     0.32775736
 c     -1.15521653     1.09637890     0.61384451
 c      0.11167112     1.92177553     0.31305748
 c      1.14041190     1.11367982    -0.22097117
 h      0.03017185    -2.25615278     0.55654269
 h     -1.70322768     1.44535169    -0.22944335
 h      0.16303981     2.99112282     0.18581441
 h      1.95660693     1.51147954    -0.81702755
 o      1.84869033    -1.23589284    -0.32257453
 h      2.53673680    -0.87455664    -0.82558947
 c     -2.05193239    -0.83717194    -0.85605109
 h     -3.18498265    -0.67975009    -1.01582207
 h     -1.40565195    -0.39313357    -1.69527132
 h     -1.97246416    -2.00495363    -1.00983725
 h     -1.76783593     1.57354747     1.44347339
          17

 c      0.98324849    -0.36541269     0.03698837
 c     -0.04337581    -1.06703859     0.61854607
 c     -1.26814011    -0.30293057     0.32229863
 c     -1.15676628     1.10031847     0.62043392
 c      0.12186309     1.92189239     0.31173077
 c      1.11062452     1.11311437    -0.22812488
 h      0.00436428    -2.33076329     0.53816574
 h     -1.67296810     1.45835518    -0.24496662
 h      0.17906804     2.98633361     0.19147542
 h      1.95647444     1.52608769    -0.82809064
 o      1.87418899    -1.23599822    -0.32551433
 h      2.52177147    -0.86542541    -0.81019347
 c     -2.03166022    -0.83923219    -0.84790859
 h     -3.15716968    -0.63906996    -1.05779950
 h     -1.45828478    -0.33075198    -1.68366971
 h     -1.97073025    -2.00488876    -1.00860112
 h     -1.72783630     1.59236195     1.42425290
          17

 c      0.97193781    -0.36803646     0.03522315
 c     -0.05556378    -1.07923864     0.62990384
 c     -1.28004839    -0.29904164     0.31722314
 c     -1.15845094     1.10720057     0.62648547
 c      0.13306080     1.91840450     0.30945390
 c      1.08017892     1.11261975    -0.23453525
 h     -0.02296812    -2.37006836     0.52176823
 h     -1.65405615     1.48203200    -0.26838467
 h      0.19123050     2.98804308     0.20125981
 h      1.95296938     1.53622144    -0.83315891
 o      1.89863661    -1.23722438    -0.32750187
 h      2.54477996    -0.83756845    -0.82130938
 c     -2.01313252    -0.84265146    -0.84043393
 h     -3.11440483    -0.59537616    -1.09210396
 h     -1.51560718    -0.27289178    -1.66824675
 h     -1.96570341    -1.98532007    -1.00262496
 h     -1.68919953     1.60447429     1.40812927
          17

 c      0.96167102    -0.37044570     0.03385695
 c     -0.07076700    -1.09269395     0.64042063
 c     -1.28855473    -0.29776732     0.31286584
 c     -1.16000129     1.11672886     0.63086876
 c      0.14445215     1.91189111     0.30659084
 c      1.05044486     1.11189778    -0.24081093
 h     -0.05099312    -2.37138586     0.50858612
 h     -1.64431268     1.51381653    -0.29395855
 h      0.19967557     2.99474661     0.21520106
 h      1.94141746     1.53923731    -0.82968136
 o      1.92197275    -1.23888951    -0.32868381
 h      2.59631212    -0.79481998    -0.85245764
 c     -1.99689553    -0.84687633    -0.83380878
 h     -3.06033901    -0.55107965    -1.11628404
 h     -1.57191809    -0.22044780    -1.65155038
 h     -1.95648036    -1.95000425    -0.99342106
 h     -1.65846394     1.61414409     1.40295413
          17

 c      0.95260625    -0.37331436     0.03288227
 c     -0.08842879    -1.10699909     0.64974515
 c     -1.29345862    -0.29882356     0.30949038
 c     -1.16130533     1.12855251     0.63250910
 c      0.15505008     1.90337118     0.30361847
 c      1.02270419     1.11036714    -0.24750202
 h     -0.07900768    -2.33580318     0.49955632
 h     -1.64104071     1.55037087    -0.31476678
 h      0.20474832     3.00240381     0.23329841
 h      1.91993940     1.53398835    -0.81716368
 o      1.94508237    -1.23979709    -0.32993283
 h      2.65269915    -0.75080201    -0.88599863
 c     -1.98314419    -0.85099805    -0.82805623
 h     -3.00164202    -0.50807704    -1.12893204
 h     -1.62219794    -0.17407168    -1.63574055
 h     -1.94242055    -1.90779982    -0.98344825
 h     -1.64029633     1.62497213     1.41488594
          17

 c      0.94480648    -0.37719782     0.03233092
 c     -0.10788787    -1.12143435     0.65759975
 c     -1.29469550    -0.30180875     0.30726683
 c     -1.16252192     1.14247106     0.63093540
 c      0.16376431     1.89407984     0.30112115
 c      0.99806368     1.10721367    -0.25507897
 h     -0.10647620    -2.26884926     0.49512808
 h     -1.64219819     1.58858781    -0.32515262
 h      0.20704281     3.00632729     0.25528666
 h      1.88961357     1.52080134    -0.79708074
 o      1.96849888    -1.23902220    -0.33185096
 h      2.69690473    -0.71620304    -0.90904942
 c     -1.97176160    -0.85374345    -0.82304864
 h     -2.94705047    -0.46746835    -1.12987767
 h     -1.66245729    -0.13458569    -1.62208611
 h     -1.92317645    -1.87248981    -0.97607612
 h     -1.63507331     1.63712549     1.44433797
          17

 c      0.93826812    -0.38252239     0.03225531
 c     -0.12841997    -1.13468338     0.66385149
 c     -1.29232429    -0.30624544     0.30627007
 c     -1.16405431     1.15846681     0.62643745
 c      0.16954810     1.88518877     0.29972018
 c      0.97729607     1.10151241    -0.26385834
 h     -0.13306270    -2.18413148     0.49458670
 h     -1.64671394     1.62603343    -0.32179011
 h      0.20740042     3.00295140     0.28056053
 h      1.85468760     1.50146084    -0.77280646
 o      1.99225881    -1.23605731    -0.33463635
 h      2.72093971    -0.69628382    -0.91563849
 c     -1.96246016    -0.85383746    -0.81858102
 h     -2.90560048    -0.42962885    -1.11997710
 h     -1.68979580    -0.10300813    -1.61103494
 h     -1.89873742    -1.85831782    -0.97485049
 h     -1.63899929     1.64704963     1.48524262
          17

 c      0.93296524    -0.38957304     0.03270296
 c     -0.14926510    -1.14436197     0.66864030
 c     -1.28652053    -0.31159529     0.30649907
 c     -1.16634532     1.17650062     0.61979706
 c      0.17159732     1.87753687     0.29993896
 c      0.96064986     1.09240993    -0.27389352
 h     -0.15874394    -2.10922776     0.49466387
 h     -1.65445736     1.66108913    -0.30390138
 h      0.20684082     2.99089652     0.30827367
 h      1.82259738     1.47912776    -0.74938750
 o      2.01607965    -1.23072253    -0.33821256
 h      2.72296474    -0.69218280    -0.90460396
 c     -1.95497014    -0.85077149    -0.81455234
 h     -2.88412294    -0.39487184    -1.10041019
 h     -1.70238198    -0.08027744    -1.60258604
 h     -1.86977184    -1.87052704    -0.98187334
 h     -1.64666439     1.65008756     1.52854606
          17

 c      0.92889460    -0.39848451     0.03369034
 c     -0.16963100    -1.14728206     0.67242732
 c     -1.27759200    -0.31725482     0.30789155
 c     -1.16969138     1.19631382     0.61196946
 c      0.16952831     1.87143082     0.30205300
 c      0.94779858     1.07934173    -0.28492966
 h     -0.18395167    -2.08300642     0.48913182
 h     -1.66622472     1.69308423    -0.27324186
 h      0.20647529     2.97139258     0.33752919
 h      1.80261526     1.45771684    -0.73250860
 o      2.03941281    -1.22313960    -0.34226690
 h      2.70627712    -0.70118939    -0.87887942
 c     -1.94918405    -0.84514704    -0.81111744
 h     -2.88493486    -0.36443935    -1.07191694
 h     -1.69950327    -0.06703919    -1.59655078
 h     -1.83816525    -1.90056320    -0.99665681
 h     -1.65334437     1.64293529     1.56604033
          17

 c      0.92610873    -0.40923346     0.03518303
 c     -0.18870309    -1.14231253     0.67552851
 c     -1.26603113    -0.32253912     0.31030819
 c     -1.17417185     1.21736931     0.60392274
 c      0.16344994     1.86658693     0.30599712
 c      0.93811783     1.06224649    -0.29653100
 h     -0.20918765    -2.12237685     0.47468511
 h     -1.68379623     1.72247676    -0.23398422
 h      0.20744657     2.94817794     0.36758374
 h      1.80184474     1.44022151    -0.72617068
 o      2.06133703    -1.21382214    -0.34616150
 h      2.68085742    -0.71517621    -0.84679036
 c     -1.94521818    -0.83804925    -0.80862963
 h     -2.90514854    -0.34093838    -1.03466925
 h     -1.68162539    -0.06361235    -1.59260108
 h     -1.80682666    -1.93304331    -1.01680125
 h     -1.65586458     1.62440513     1.59215674
          17

 c      0.92472199    -0.42165393     0.03709356
 c     -0.20567270    -1.13231395     0.67765899
 c     -1.25257175    -0.32668776     0.31350067
 c     -1.17966141     1.23889425     0.59655401
 c      0.15389966     1.86225956     0.31137544
 c      0.93115660     1.04167749    -0.30830383
 h     -0.23417861    -2.19961476     0.45661145
 h     -1.70982506     1.75083671    -0.19211383
 h      0.21090452     2.92666827     0.39799372
 h      1.82043004     1.42677812    -0.73040011
 o      2.08045279    -1.20378044    -0.34884158
 h      2.66499940    -0.71883771    -0.82344400
 c     -1.94336213    -0.83033866    -0.80744692
 h     -2.93810618    -0.32770167    -0.98888977
 h     -1.65030524    -0.06994717    -1.59031006
 h     -1.77879596    -1.95466651    -1.03939622
 h     -1.65260637     1.59516701     1.60431019
          17

 c      0.92488970    -0.43548153     0.03929677
 c     -0.21971395    -1.12104980     0.67847675
 c     -1.23818431    -0.32892532     0.31710304
 c     -1.18591027     1.25999260     0.59054277
 c      0.14169765     1.85753956     0.31756091
 c      0.92681232     1.01867105    -0.31997183
 h     -0.25815150    -2.27828461     0.44208592
 h     -1.74706481     1.78015483    -0.15374223
 h      0.21795674     2.91206236     0.42859450
 h      1.85116132     1.41460465    -0.74151986
 o      2.09542977    -1.19411393    -0.34926865
 h      2.67673915    -0.69616246    -0.82388279
 c     -1.94393529    -0.82247247    -0.80777004
 h     -2.97577790    -0.32761879    -0.93559623
 h     -1.60799003    -0.08548675    -1.58927274
 h     -1.75657031    -1.95749723    -1.06183624
 h     -1.64334262     1.55728035     1.60289319
          17

 c      0.92678170    -0.45038745     0.04164652
 c     -0.22999827    -1.11114782     0.67796171
 c     -1.22399489    -0.32853405     0.32065933
 c     -1.19270099     1.27982010     0.58611855
 c      0.12780653     1.85171995     0.32383692
 c      0.92509595     0.99443266    -0.33128133
 h     -0.28043580    -2.33635039     0.43513483
 h     -1.79668296     1.81134686    -0.12254344
 h      0.22947876     2.90678098     0.45923919
 h      1.88398547     1.39996734    -0.75463792
 o      2.10634220    -1.18488721    -0.34750230
 h      2.71293554    -0.64839176    -0.84600357
 c     -1.94714840    -0.81460837    -0.80957558
 h     -3.01073580    -0.34225562    -0.87692894
 h     -1.55782093    -0.10904673    -1.58920249
 h     -1.74187375    -1.93871896    -1.08207585
 h     -1.62915783     1.51377926     1.59137534
          17

 c      0.93055775    -0.46600542     0.04398888
 c     -0.23579628    -1.10419896     0.67631236
 c     -1.21114158    -0.32492340     0.32367922
 c     -1.20000562     1.29773909     0.58291773
 c      0.11324217     1.84453608     0.32952834
 c      0.92588151     0.97006742    -0.34192449
 h     -0.30054392    -2.36384825     0.43715656
 h     -1.85663319     1.84299232    -0.09816145
 h      0.24577976     2.90892229     0.48943399
 h      1.91035624     1.37999963    -0.76569540
 o      2.11442241    -1.17523187    -0.34451705
 h      2.75327880    -0.59236067    -0.87350068
 c     -1.95302613    -0.80670057    -0.81262150
 h     -3.03732794    -0.37151010    -0.81602548
 h     -1.50346903    -0.13881119    -1.58990450
 h     -1.73559510    -1.89993890    -1.09873748
 h     -1.61236935     1.46822272     1.57630260
          17

 c      0.93633629    -0.48195753     0.04617625
 c     -0.23662157    -1.10110775     0.67376615
 c     -1.20058710    -0.31771208     0.32571252
 c     -1.20802089     1.31334958     0.58013855
 c      0.09902220     1.83613989     0.33407780
 c      0.92883712     0.94645352    -0.35154141
 h     -0.31806898    -2.35734706     0.44823457
 h     -1.92177144     1.87170536    -0.07720170
 h      0.26636457     2.91315756     0.51819299
 h      1.92497482     1.35337207    -0.77215685
 o      2.12075286    -1.16442750    -0.34114533
 h      2.78096451    -0.54310827    -0.89264275
 c     -1.96138675    -0.79850635    -0.81648748
 h     -3.05237345    -0.41361862    -0.75662742
 h     -1.44897265    -0.17245001    -1.59116288
 h     -1.73764595    -1.84712463    -1.11130939
 h     -1.59607001     1.42403244     1.56633539
          17

 c      0.94415734    -0.49786819     0.04808109
 c     -0.23236540    -1.10219202     0.67048554
 c     -1.19293864    -0.30681475     0.32642553
 c     -1.21710314     1.32642284     0.57697900
 c      0.08611267     1.82688842     0.33706142
 c      0.93344865     0.92421402    -0.35974604
 h     -0.33264152    -2.31733003     0.46779150
 h     -1.98571180     1.89374592    -0.05561300
 h      0.29003193     2.91323523     0.54422953
 h      1.92598091     1.32030623    -0.77300351
 o      2.12594805    -1.15220987    -0.33781308
 h      2.78774020    -0.50880753    -0.89650971
 c     -1.97185745    -0.78954611    -0.82062350
 h     -3.05568065    -0.46531251    -0.70254368
 h     -1.39853218    -0.20729685    -1.59267550
 h     -1.74669126    -1.79086899    -1.12044991
 h     -1.58290004     1.38372464     1.56928686
          17

 c      0.95394633    -0.51336772     0.04960612
 c     -0.22334823    -1.10707951     0.66652920
 c     -1.18835213    -0.29248912     0.32565322
 c     -1.22769677     1.33681872     0.57311012
 c      0.07535741     1.81712911     0.33817298
 c      0.93904108     0.90372373    -0.36613676
 h     -0.34405768    -2.24850515     0.49464331
 h     -2.04275866     1.90635037    -0.03038063
 h      0.31524394     2.90418928     0.56628499
 h      1.91486862     1.28248366    -0.76863327
 o      2.13031563    -1.13866174    -0.33466460
 h      2.77147229    -0.49241892    -0.88308483
 c     -1.98389050    -0.77915857    -0.82441719
 h     -3.05041798    -0.52210254    -0.65702354
 h     -1.35623836    -0.24052597    -1.59414798
 h     -1.76007771    -1.74537865    -1.12802560
 h     -1.57353693     1.34863481     1.58799141
          17

 c      0.96547757    -0.52810445     0.05069495
 c     -0.21021685    -1.11443268     0.66190713
 c     -1.18657084    -0.27530134     0.32340399
 c     -1.24021676     1.34441253     0.56883909
 c      0.06739948     1.80706960     0.33720464
 c      0.94477620     0.88512653    -0.37029103
 h     -0.35281337    -2.16315069     0.52662553
 h     -2.08895009     1.90821934    -0.00006750
 h      0.34054184     2.88344470     0.58338750
 h      1.89653292     1.24299644    -0.76083993
 o      2.13395745    -1.12414757    -0.33163806
 h      2.73473369    -0.49264928    -0.85415300
 c     -1.99674199    -0.76684708    -0.82734281
 h     -3.04299019    -0.57883859    -0.62214727
 h     -1.32571849    -0.26938692    -1.59548599
 h     -1.77469301    -1.72366170    -1.13601551
 h     -1.56640935     1.31941907     1.61867931
          17

 c      0.97834752    -0.54177034     0.05134186
 c     -0.19367498    -1.12155299     0.65667432
 c     -1.18707666    -0.25601560     0.31982054
 c     -1.25485286     1.34906285     0.56486983
 c      0.06261349     1.79671790     0.33402941
 c      0.94967915     0.86837820    -0.37177216
 h     -0.36146340    -2.08690855     0.56021952
 h     -2.12245997     1.89954560     0.03520837
 h      0.36489007     2.85113115     0.59501682
 h      1.87890289     1.20609265    -0.75264478
 o      2.13671937    -1.10938976    -0.32841297
 h      2.68576045    -0.50259164    -0.81622246
 c     -2.00947402    -0.75282623    -0.82917340
 h     -3.04161264    -0.63067257    -0.59856596
 h     -1.30976234    -0.29152837    -1.59694992
 h     -1.78875799    -1.72984349    -1.14427729
 h     -1.55898754     1.29658708     1.65364886
          17

 c      0.99197512    -0.55412115     0.05159540
 c     -0.17420383    -1.12468478     0.65089980
 c     -1.18928011    -0.23545541     0.31511397
 c     -1.27140428     1.35062645     0.56196975
 c      0.06106559     1.78586720     0.32858118
 c      0.95280899     0.85335134    -0.37020032
 h     -0.37588031    -2.05695610     0.59186184
 h     -2.14385055     1.88199189     0.07388459
 h      0.38793826     2.81004763     0.60122342
 h      1.87085310     1.17625026    -0.74744049
 o      2.13807379    -1.09563879    -0.32428987
 h      2.64040936    -0.50688134    -0.78248693
 c     -2.02119425    -0.73812932    -0.83000266
 h     -3.05297095    -0.67411079    -0.58601183
 h     -1.31002054    -0.30528031    -1.59923015
 h     -1.80256921    -1.75659879    -1.14975550
 h     -1.54917863     1.28052424     1.68514343
          17

 c      1.00565905    -0.56494576     0.05154123
 c     -0.15236903    -1.12182510     0.64444306
 c     -1.19266778    -0.21439254     0.30949893
 c     -1.28922857     1.34897638     0.56079739
 c      0.06251782     1.77412627     0.32083371
 c      0.95362039     0.84000601    -0.36540765
 h     -0.40046265    -2.09066008     0.62156298
 h     -2.15634468     1.85871924     0.11304756
 h      0.41016181     2.76534303     0.60269065
 h      1.87778427     1.15650461    -0.74719037
 o      2.13740416    -1.08445160    -0.31840816
 h      2.61768946    -0.48531307    -0.76934535
 c     -2.03148350    -0.72407864    -0.82998595
 h     -3.07853218    -0.70728497    -0.58432497
 h     -1.32682321    -0.30972104    -1.60348596
 h     -1.81725661    -1.79105414    -1.14847130
 h     -1.53586936     1.27131646     1.70751707
          17

 c      1.01868634    -0.57399571     0.05126172
 c     -0.12953025    -1.11483357     0.63711062
 c     -1.19684707    -0.19352207     0.30315973
 c     -1.30730833     1.34401105     0.56186262
 c      0.06648549     1.76102442     0.31079607
 c      0.95225599     0.82851171    -0.35756757
 h     -0.42994012    -2.16171341     0.65158287
 h     -2.16574882     1.83423673     0.14871487
 h      0.43272117     2.72356970     0.60061187
 h      1.89789547     1.14721484    -0.75089167
 o      2.13513638    -1.07638938    -0.31076811
 h      2.62168610    -0.43390148    -0.78001624
 c     -2.04056385    -0.71179058    -0.82912968
 h     -3.11385265    -0.72926375    -0.59385136
 h     -1.35919384    -0.30451949    -1.61131155
 h     -1.83349536    -1.82141992    -1.13762154
 h     -1.51885617     1.26869091     1.71774328
          17

 c      1.03042818    -0.58097194     0.05080422
 c     -0.10742357    -1.10654148     0.62900654
 c     -1.20151941    -0.17350312     0.29624388
 c     -1.32445676     1.33570397     0.56548117
 c      0.07234682     1.74621186     0.29854698
 c      0.94942744     0.81918237    -0.34714716
 h     -0.45473773    -2.23419180     0.68198540
 h     -2.17906576     1.81352869     0.17671156
 h      0.45682331     2.69072139     0.59621078
 h      1.92348071     1.14656297    -0.75508139
 o      2.13291236    -1.07056452    -0.30247814
 h      2.63803058    -0.37210557    -0.80025897
 c     -2.04906109    -0.70202783    -0.82731357
 h     -3.15141366    -0.73939051    -0.61479353
 h     -1.40516017    -0.28975748    -1.62445733
 h     -1.85121584    -1.83954643    -1.11614187
 h     -1.49859870     1.27206877     1.71535823
          17

 c      1.04039831    -0.58558189     0.05017677
 c     -0.08752411    -1.09871280     0.62044142
 c     -1.20646125    -0.15497628     0.28886084
 c     -1.33967828     1.32423787     0.57164948
 c      0.07947436     1.72969821     0.28430111
 c      0.94604483     0.81229053    -0.33474499
 h     -0.46815718    -2.28617791     0.71114296
 h     -2.20119089     1.80018469     0.19424828
 h      0.48269104     2.66978136     0.58999048
 h      1.94567639     1.15201571    -0.75579690
 o      2.13233612    -1.06599572    -0.29465400
 h      2.65236595    -0.32054420    -0.81544988
 c     -2.05765017    -0.69519974    -0.82442808
 h     -3.18401480    -0.73721431    -0.64640820
 h     -1.46239542    -0.26596783    -1.64415388
 h     -1.86979681    -1.84095853    -1.08443013
 h     -1.47599196     1.28064754     1.70249554
          17

 c      1.04826824    -0.58760938     0.04936387
 c     -0.07092748    -1.09218534     0.61176429
 c     -1.21152257    -0.13854975     0.28108345
 c     -1.35250873     1.31013684     0.57991758
 c      0.08731154     1.71197685     0.26845533
 c      0.94297344     0.80792293    -0.32097590
 h     -0.46696888    -2.30775668     0.73722065
 h     -2.23156666     1.79459108     0.20127783
 h      0.50885761     2.65950911     0.58126044
 h      1.95789242     1.16132040    -0.75003419
 o      2.13444954    -1.06220005    -0.28795093
 h      2.65741140    -0.29064954    -0.81775696
 c     -2.06681763    -0.69134450    -0.82049875
 h     -3.20669158    -0.72270118    -0.68672431
 h     -1.52893168    -0.23445695    -1.67015113
 h     -1.88825551    -1.82455490    -1.04403269
 h     -1.45216750     1.29350887     1.68403849
          17

 c      1.05385484    -0.58696618     0.04834567
 c     -0.05838750    -1.08731449     0.60328118
 c     -1.21662525    -0.12477725     0.27295931
 c     -1.36303691     1.29423062     0.58941933
 c      0.09533476     1.69394095     0.25156845
 c      0.94099728     0.80591843    -0.30644096
 h     -0.45015911    -2.29550851     0.75868389
 h     -2.26433424     1.79402407     0.20031626
 h      0.53248076     2.65559290     0.56844109
 h      1.95669336     1.17284735    -0.73615241
 o      2.13979155    -1.05903644    -0.28265009
 h      2.65119595    -0.28658620    -0.80461013
 c     -2.07678357    -0.69006243    -0.81573802
 h     -3.21733577    -0.69639334    -0.73271054
 h     -1.60339142    -0.19768503    -1.70005264
 h     -1.90531320    -1.79288771    -0.99751264
 h     -1.42825674     1.30978746     1.66735135
          17

 c      1.05710582    -0.58372785     0.04711245
 c     -0.05032290    -1.08416727     0.59521138
 c     -1.22175655    -0.11413128     0.26452993
 c     -1.37163326     1.27745837     0.59912894
 c      0.10295042     1.67668055     0.23428943
 c      0.94085158     0.80585988    -0.29172642
 h     -0.41822757    -2.24992804     0.77442167
 h     -2.29180375     1.79450329     0.19499360
 h      0.55035612     2.65305042     0.54986540
 h      1.94158340     1.18567415    -0.71379725
 o      2.14846134    -1.05655406    -0.27874710
 h      2.63549749    -0.30744863    -0.77716731
 c     -2.08754648    -0.69044190    -0.81049626
 h     -3.21672435    -0.65943407    -0.78065275
 h     -1.68445038    -0.15928449    -1.72963580
 h     -1.91937321    -1.75304273    -0.94837549
 h     -1.40507662     1.32885588     1.66054451
          17

 c      1.05810309    -0.57815869     0.04567288
 c     -0.04677970    -1.08246564     0.58764371
 c     -1.22695439    -0.10697593     0.25584960
 c     -1.37868154     1.26069060     0.60826962
 c      0.10943037     1.66129103     0.21727543
 c      0.94319604     0.80710922    -0.27737739
 h     -0.37332175    -2.17577930     0.78401067
 h     -2.30768941     1.79255815     0.18870366
 h      0.55981335     2.64813875     0.52444724
 h      1.91496333     1.19965626    -0.68387423
 o      2.16006899    -1.05504586    -0.27591807
 h      2.61623453    -0.34641568    -0.74074051
 c     -2.09898018    -0.69108538    -0.80514762
 h     -3.20822766    -0.61347245    -0.82661341
 h     -1.76999989    -0.12350718    -1.75417372
 h     -1.92857835    -1.71702519    -0.90072931
 h     -1.38291066     1.35027067     1.66882445
          17

 c      1.05708861    -0.57071191     0.04405019
 c     -0.04736142    -1.08126930     0.58046145
 c     -1.23228117    -0.10355122     0.24699620
 c     -1.38443232     1.24466729     0.61663994
 c      0.11393805     1.64871530     0.20111188
 c      0.94848534     0.80889136    -0.26382700
 h     -0.32019471    -2.08554789     0.78856619
 h     -2.30846608     1.78604578     0.18393602
 h      0.55918514     2.63927746     0.49198054
 h      1.88250239     1.21560474    -0.64868497
 o      2.17362190    -1.05527550    -0.27340082
 h      2.60515598    -0.38744511    -0.70659292
 c     -2.11090157    -0.69045360    -0.80000679
 h     -3.19705643    -0.56048509    -0.86687584
 h     -1.85675377    -0.09432765    -1.76996923
 h     -1.93135408    -1.69876380    -0.85838798
 h     -1.36168679     1.37328413     1.69118068
          17

 c      1.05449929    -0.56197938     0.04225825
 c     -0.05118577    -1.07844610     0.57320885
 c     -1.23779112    -0.10397191     0.23807328
 c     -1.38892893     1.22999031     0.62458418
 c      0.11563596     1.63958876     0.18623406
 c      0.95679474     0.81043815    -0.25131086
 h     -0.26738292    -2.00557551     0.79256423
 h     -2.29354892     1.77435493     0.18205458
 h      0.54797727     2.62734001     0.45315893
 h      1.85317048     1.23550623    -0.61191111
 o      2.18765559    -1.05842182    -0.27009691
 h      2.61823046    -0.40699699    -0.69030213
 c     -2.12307406    -0.68763125    -0.79531053
 h     -3.18887811    -0.50260621    -0.89822441
 h     -1.94048452    -0.07462138    -1.77532513
 h     -1.92777102    -1.70594764    -0.82390486
 h     -1.34143468     1.39637597     1.72091471
          17

 c      1.05098947    -0.55258873     0.04026450
 c     -0.05717037    -1.07084555     0.56506642
 c     -1.24350213    -0.10822810     0.22920629
 c     -1.39197509     1.21707787     0.63267691
 c      0.11383432     1.63409614     0.17286424
 c      0.96777742     0.81120927    -0.23984990
 h     -0.22504407    -1.97431662     0.80468176
 h     -2.26521229     1.75846973     0.18319379
 h      0.52687693     2.61561721     0.40942942
 h      1.83735694     1.26214662    -0.57779288
 o      2.20117356    -1.06484246    -0.26544453
 h      2.66194289    -0.39488364    -0.69808346
 c     -2.13522428    -0.68288602    -0.79118492
 h     -3.18802341    -0.44210714    -0.91795985
 h     -2.01666265    -0.06571478    -1.77079842
 h     -1.92069075    -1.73369805    -0.79865318
 h     -1.32253002     1.41741128     1.74945253
          17

 c      1.04740894    -0.54310871     0.03797590
 c     -0.06488890    -1.05720944     0.55555656
 c     -1.24939025    -0.11615795     0.22053678
 c     -1.39314435     1.20608665     0.64143879
 c      0.10813356     1.63191130     0.16099508
 c      0.98093337     0.81118480    -0.22937228
 h     -0.19605020    -2.00871060     0.83008738
 h     -2.22851777     1.74104005     0.18614830
 h      0.49754397     2.60930837     0.36268180
 h      1.84216749     1.29721905    -0.54921921
 o      2.21435886    -1.07324212    -0.25999231
 h      2.72347681    -0.36816415    -0.71813536
 c     -2.14717750    -0.67728467    -0.78761037
 h     -3.19607453    -0.38153611    -0.92377121
 h     -2.08117001    -0.06736463    -1.75893580
 h     -1.91488814    -1.76882889    -0.78351876
 h     -1.30559028     1.43422834     1.76976471
          17

 c      1.04468940    -0.53404447     0.03528608
 c     -0.07466334    -1.04022858     0.54528990
 c     -1.25540706    -0.12741111     0.21222340
 c     -1.39184744     1.19687506     0.65120255
 c      0.09852566     1.63230829     0.15044433
 c      0.99599057     0.81108502    -0.21987160
 h     -0.17498678    -2.08028057     0.86165367
 h     -2.19079201     1.72617094     0.18844291
 h      0.46200373     2.61401270     0.31472187
 h      1.86694823     1.33881596    -0.52613951
 o      2.22772360    -1.08207497    -0.25450373
 h      2.78518565    -0.34864501    -0.73537645
 c     -2.15899430    -0.67194036    -0.78444646
 h     -3.21166503    -0.32379122    -0.91377381
 h     -2.13083961    -0.07800127    -1.74375885
 h     -1.91501330    -1.79839863    -0.77899211
 h     -1.29124624     1.44513911     1.77782024
          17

 c      1.04364686    -0.52588818     0.03216021
 c     -0.08664984    -1.02332411     0.53517233
 c     -1.26149259    -0.14146545     0.20445115
 c     -1.38751127     1.18907939     0.66202748
 c      0.08543783     1.63445724     0.14096016
 c      1.01291809     0.81225243    -0.21140939
 h     -0.15768721    -2.15257646     0.88864663
 h     -2.15977368     1.71831443     0.18711030
 h      0.42168845     2.63309511     0.26669103
 h      1.90421287     1.38136790    -0.50624224
 o      2.24146747    -1.09041975    -0.24938587
 h      2.83530714    -0.34859070    -0.74086050
 c     -2.17096019    -0.66764707    -0.78147929
 h     -3.23141250    -0.27193142    -0.88683875
 h     -2.16378199    -0.09510472    -1.73012238
 h     -1.92439928    -1.81388210    -0.78493365
 h     -1.27994440     1.44919744     1.77286365
          17

 c      1.04483781    -0.51908892     0.02867359
 c     -0.10056969    -1.00863869     0.52573107
 c     -1.26757814    -0.15767829     0.19743420
 c     -1.37987278     1.18230946     0.67355239
 c      0.06968644     1.63775479     0.13230765
 c      1.03163870     0.81621135    -0.20401269
 h     -0.14319720    -2.20425585     0.90417234
 h     -2.14035268     1.72007921     0.18050752
 h      0.37678881     2.66530795     0.21891777
 h      1.94463297     1.41832833    -0.48695511
 o      2.25548572    -1.09789176    -0.24473753
 h      2.86807961    -0.37198703    -0.73110958
 c     -2.18349218    -0.66483755    -0.77847345
 h     -3.25112731    -0.22884193    -0.84299961
 h     -2.17946802    -0.11574882    -1.72278314
 h     -1.94489939    -1.81149226    -0.80052688
 h     -1.27179670     1.44635496     1.75748373
          17

 c      1.04851953    -0.51394504     0.02499349
 c     -0.11582073    -0.99727341     0.51713163
 c     -1.27358896    -0.17534244     0.19140176
 c     -1.36918918     1.17632358     0.68486268
 c      0.05232180     1.64195675     0.12429011
 c      1.05184966     0.82422024    -0.19761932
 h     -0.13202793    -2.22609370     0.90492093
 h     -2.13219852     1.73043736     0.17000955
 h      0.32661332     2.70485135     0.17139990
 h      1.98077764     1.44466423    -0.46667110
 o      2.26945744    -1.10447555    -0.24045058
 h      2.88235001    -0.41720165    -0.70644816
 c     -2.19705967    -0.66358850    -0.77525282
 h     -3.26673805    -0.19695350    -0.78368506
 h     -2.17855303    -0.13733386    -1.72503312
 h     -1.97707475    -1.79164305    -0.82441284
 h     -1.26649020     1.43757185     1.73768622
          17

 c      1.05468846    -0.51050159     0.02133744
 c     -0.13158465    -0.98977654     0.50933061
 c     -1.27945364    -0.19374117     0.18656847
 c     -1.35614122     1.17102102     0.69458755
 c      0.03443175     1.64706951     0.11673328
 c      1.07302566     0.83700372    -0.19208344
 h     -0.12514304    -2.21528151     0.88958750
 h     -2.13080037     1.74527970     0.15966231
 h      0.27059751     2.74391360     0.12439651
 h      2.00828842     1.45783860    -0.44494670
 o      2.28280501    -1.11051848    -0.23620259
 h      2.88206696    -0.47706399    -0.67101870
 c     -2.21212804    -0.66357806    -0.77178987
 h     -3.27495939    -0.17802892    -0.71170007
 h     -2.16259576    -0.15826831    -1.73726027
 h     -2.02034347    -1.75886044    -0.85491775
 h     -1.26334242     1.42472121     1.72228402
          17

 c      1.06315928    -0.50850549     0.01793445
 c     -0.14691968    -0.98637102     0.50216837
 c     -1.28511660    -0.21220635     0.18309706
 c     -1.34153361     1.16633616     0.70130887
 c      0.01700332     1.65317239     0.10947791
 c      1.09446773     0.85465749    -0.18719358
 h     -0.12360859    -2.17284593     0.85808514
 h     -2.13061286     1.75966099     0.15414100
 h      0.20902850     2.77547923     0.07860806
 h      2.02595524     1.45795401    -0.42233790
 o      2.29452485    -1.11684550    -0.23136452
 h      2.87878968    -0.53699369    -0.63416706
 c     -2.22908509    -0.66406084    -0.76822143
 h     -3.27389012    -0.17290853    -0.63098179
 h     -2.13391511    -0.17813389    -1.75638986
 h     -2.07312503    -1.72194379    -0.89040314
 h     -1.26160148     1.40991684     1.72027053
          17

 c      1.07365133    -0.50743540     0.01500055
 c     -0.16086642    -0.98692647     0.49538712
 c     -1.29054183    -0.23017557     0.18106643
 c     -1.32605697     1.16221111     0.70412483
 c      0.00086871     1.66030306     0.10238639
 c      1.11531524     0.87667429    -0.18268246
 h     -0.12841286    -2.10396907     0.81160072
 h     -2.12738577     1.76960062     0.15699401
 h      0.14316760     2.79493054     0.03498787
 h      2.03580035     1.44775874    -0.40025134
 o      2.30318727    -1.12466776    -0.22505028
 h      2.89165409    -0.57646512    -0.60963409
 c     -2.24812489    -0.66401457    -0.76474945
 h     -3.26361763    -0.18116142    -0.54614766
 h     -2.09560488    -0.19716492    -1.77684456
 h     -2.13327710    -1.69283757    -0.92968483
 h     -1.26085243     1.39427395     1.73606048
          17

 c      1.08584989    -0.50659396     0.01273164
 c     -0.17257657    -0.99065525     0.48857380
 c     -1.29569573    -0.24723463     0.18046229
 c     -1.31021315     1.15860953     0.70299609
 c     -0.01329641     1.66840821     0.09535068
 c      1.13453384     0.90206115    -0.17823546
 h     -0.14018216    -2.02135777     0.75341302
 h     -2.11895618     1.77276346     0.16996752
 h      0.07501907     2.80057092    -0.00556011
 h      2.04322675     1.43251364    -0.38080789
 o      2.30788995    -1.13461946    -0.21678748
 h      2.93248691    -0.58439627    -0.60496860
 c     -2.26911497    -0.66260824    -0.76153267
 h     -3.24671840    -0.20074687    -0.46184781
 h     -2.05148250    -0.21550336    -1.79242744
 h     -2.19896589    -1.68200884    -0.97197849
 h     -1.26106664     1.37718965     1.76622266
          17

 c      1.09943025    -0.50524616     0.01131020
 c     -0.18143387    -0.99555272     0.48106625
 c     -1.30051696    -0.26312394     0.18119666
 c     -1.29434728     1.15544958     0.69859090
 c     -0.02495707     1.67731666     0.08829633
 c      1.15099028     0.92955506    -0.17352221
 h     -0.15873531    -1.95147222     0.68997684
 h     -2.10528459     1.76853929     0.19299988
 h      0.00698799     2.79368179    -0.04246673
 h      2.05619623     1.41903265    -0.36648882
 o      2.30931589    -1.14592082    -0.20711961
 h      2.98926167    -0.57238782    -0.61203745
 c     -2.29155594    -0.65981368    -0.75871839
 h     -3.22829271    -0.22796534    -0.38200233
 h     -2.00585387    -0.23276650    -1.79796750
 h     -2.26917286    -1.69175085    -1.01575946
 h     -1.26217245     1.35706334     1.80150039
          17

 c      1.11405959    -0.50276643     0.01091117
 c     -0.18706350    -0.99844001     0.47209626
 c     -1.30491263    -0.27769776     0.18313754
 c     -1.27868377     1.15249938     0.69186671
 c     -0.03370609     1.68672211     0.08118634
 c      1.16376421     0.95794744    -0.16827565
 h     -0.18313209    -1.93376000     0.62912629
 h     -2.08836599     1.75799436     0.22442336
 h     -0.05848614     2.77835292    -0.07571844
 h      2.08181444     1.41321563    -0.35930651
 o      2.30877471    -1.15735746    -0.19690907
 h      3.04110242    -0.55884395    -0.61801747
 c     -2.31474416    -0.65650687    -0.75652394
 h     -3.21494446    -0.25807734    -0.30925098
 h     -1.96314008    -0.24801402    -1.79020927
 h     -2.34296451    -1.71469244    -1.05771193
 h     -1.26368324     1.33254679     1.83174200
          17

 c      1.12938964    -0.49872293     0.01169259
 c     -0.18918416    -0.99779004     0.46147239
 c     -1.30880776    -0.29085380     0.18612620
 c     -1.26332935     1.14934182     0.68376553
 c     -0.03926067     1.69620601     0.07402563
 c      1.17261402     0.98639847    -0.16239189
 h     -0.21277976    -1.98738778     0.57203257
 h     -2.07206801     1.74375780     0.26127093
 h     -0.11929311     2.76085274    -0.10595421
 h      2.12112565     1.41723516    -0.35976176
 o      2.30718153    -1.16811181    -0.18672890
 h      3.07412485    -0.55551467    -0.61486872
 c     -2.33806037    -0.65389314    -0.75514203
 h     -3.21248156    -0.28660666    -0.24520192
 h     -1.92741675    -0.25989025    -1.76815398
 h     -2.41857725    -1.73953326    -1.09349811
 h     -1.26469357     1.30314347     1.84927484
          17

 c      1.14504372    -0.49288126     0.01377819
 c     -0.18765072    -0.99610302     0.44962231
 c     -1.31219008    -0.30250589     0.18998654
 c     -1.24829103     1.14543647     0.67507337
 c     -0.04146750     1.70534692     0.06685355
 c      1.17813012     1.01448775    -0.15595929
 h     -0.24632429    -2.08322047     0.51285812
 h     -2.06145519     1.72951329     0.29988248
 h     -0.17390849     2.74802122    -0.13430556
 h      2.16737189     1.42929596    -0.36657386
 o      2.30498436    -1.17776700    -0.17685327
 h      3.08241474    -0.56743874    -0.59932188
 c     -2.36119612    -0.65292985    -0.75451756
 h     -3.22345549    -0.31053502    -0.19153116
 h     -1.90191126    -0.26675009    -1.73316894
 h     -2.49347493    -1.75682180    -1.11935326
 h     -1.26405541     1.26914904     1.84989747
          17

 c      1.16060342    -0.48517882     0.01725117
 c     -0.18259680    -0.99665236     0.43675970
 c     -1.31507189    -0.31264529     0.19453980
 c     -1.23357446     1.14026530     0.66632123
 c     -0.04032946     1.71391464     0.05971312
 c      1.18137742     1.04199890    -0.14918299
 h     -0.28029146    -2.18173276     0.44857243
 h     -2.06102860     1.71868962     0.33695798
 h     -0.22129454     2.74469004    -0.16187850
 h      2.21003357     1.44606568    -0.37750277
 o      2.30230471    -1.18617368    -0.16735508
 h      3.06580059    -0.59516161    -0.57127893
 c     -2.38419866    -0.65414811    -0.75421670
 h     -3.24648583    -0.32847843    -0.15079015
 h     -1.88852938    -0.26671546    -1.68894054
 h     -2.56490568    -1.76093599    -1.13294806
 h     -1.26054339     1.23138077     1.83280103
          17

 c      1.17561351    -0.47568616     0.02215634
 c     -0.17435091    -1.00123009     0.42277767
 c     -1.31742748    -0.32138829     0.19961340
 c     -1.21935537     1.13351646     0.65768430
 c     -0.03605446     1.72202558     0.05261175
 c      1.18345629     1.06871553    -0.14229159
 h     -0.31076156    -2.25926111     0.38007963
 h     -2.07223059     1.71270142     0.37060561
 h     -0.26040007     2.75156905    -0.18909232
 h      2.23977458     1.46481470    -0.39033240
 o      2.29895208    -1.19342950    -0.15812715
 h      3.02968241    -0.63515166    -0.53349993
 c     -2.40734956    -0.65772697    -0.75348798
 h     -3.27768426    -0.34000760    -0.12594210
 h     -1.88756834    -0.25771755    -1.64109536
 h     -2.63035240    -1.74990353    -1.13351512
 h     -1.25298787     1.19094955     1.80044759
          17

 c      1.18959943    -0.46457149     0.02850397
 c     -0.16336674    -1.01039076     0.40745847
 c     -1.31916246    -0.32896788     0.20503548
 c     -1.20606609     1.12518438     0.64893939
 c     -0.02908182     1.73010735     0.04551346
 c      1.18528866     1.09435319    -0.13548557
 h     -0.33446835    -2.30524551     0.30969779
 h     -2.09215115     1.71015012     0.40049177
 h     -0.28977493     2.76539227    -0.21540957
 h      2.25071720     1.48405425    -0.40337209
 o      2.29428289    -1.19997678    -0.14882447
 h      2.98730586    -0.67832650    -0.49254074
 c     -2.43097871    -0.66357121    -0.75145048
 h     -3.31261928    -0.34495271    -0.11919126
 h     -1.89791341    -0.23771598    -1.59613941
 h     -2.68785120    -1.72502808    -1.12179653
 h     -1.24040881     1.14909555     1.75865706
          17

 c      1.20209848    -0.45207356     0.03626910
 c     -0.15020705    -1.02401673     0.39058399
 c     -1.32011944    -0.33569924     0.21061576
 c     -1.19427355     1.11551556     0.63953112
 c     -0.02004417     1.73869381     0.03837315
 c      1.18755756     1.11856648    -0.12891388
 h     -0.34882443    -2.31587998     0.23993043
 h     -2.11485204     1.70781487     0.42704338
 h     -0.30777044     2.78108954    -0.23966842
 h      2.24077703     1.50340728    -0.41560644
 o      2.28712102    -1.20664897    -0.13884985
 h      2.96094506    -0.70943127    -0.45895745
 c     -2.45526542    -0.67127434    -0.74731757
 h     -3.34764437    -0.34309211    -0.13108061
 h     -1.91800076    -0.20538275    -1.55953722
 h     -2.73634805    -1.69103983    -1.10010805
 h     -1.22213076     1.10700743     1.71644238
          17

 c      1.21270527    -0.43847119     0.04538284
 c     -0.13553028    -1.04161082     0.37197747
 c     -1.32010619    -0.34194367     0.21612514
 c     -1.18446557     1.10488757     0.62877444
 c     -0.00968206     1.74821524     0.03117921
 c      1.19066350     1.14096533    -0.12265142
 h     -0.35173303    -2.29097437     0.17310545
 h     -2.13397729     1.70236392     0.45065074
 h     -0.31309773     2.79409419    -0.26065725
 h      2.21161862     1.52343841    -0.42679838
 o      2.27650541    -1.21411575    -0.12774244
 h      2.96986847    -0.71608139    -0.44106321
 c     -2.48004787    -0.67999355    -0.74058104
 h     -3.38053067    -0.33412201    -0.16014506
 h     -1.94721665    -0.16127121    -1.53364867
 h     -2.77615662    -1.65653544    -1.07245184
 h     -1.19777937     1.06560259     1.68432708
          17

 c      1.22111392    -0.42405591     0.05572200
 c     -0.12004785    -1.06235097     0.35153473
 c     -1.31893475    -0.34807535     0.22128919
 c     -1.17691455     1.09371080     0.61623489
 c      0.00125036     1.75887867     0.02397571
 c      1.19465409     1.16111518    -0.11666792
 h     -0.34160994    -2.23358541     0.11112364
 h     -2.14466578     1.69148060     0.47139246
 h     -0.30529534     2.80167824    -0.27754915
 h      2.16885977     1.54568401    -0.43771797
 o      2.26306402    -1.22192725    -0.11578589
 h      3.00829925    -0.70413415    -0.43518855
 c     -2.50474991    -0.68842965    -0.73108253
 h     -3.41068562    -0.31772976    -0.20300595
 h     -1.98649554    -0.10871684    -1.51710590
 h     -2.80916767    -1.63333995    -1.04417174
 h     -1.16715536     1.02548692     1.67008827
          17

 c      1.22713291    -0.40912582     0.06710676
 c     -0.10442263    -1.08493474     0.32928638
 c     -1.31646033    -0.35444717     0.22580388
 c     -1.17162441     1.08234625     0.60211137
 c      0.01206210     1.77062214     0.01686849
 c      1.19919037     1.17852771    -0.11080061
 h     -0.31788343    -2.15213523     0.05475069
 h     -2.14435732     1.67424578     0.48909005
 h     -0.28495594     2.80346166    -0.29013340
 h      2.12204725     1.57274638    -0.45041371
 o      2.24847629    -1.22896993    -0.10367355
 h      3.05363962    -0.69030440    -0.43094894
 c     -2.52856500    -0.69519596    -0.71899419
 h     -3.43900819    -0.29373941    -0.25486282
 h     -2.03735997    -0.05345350    -1.50623394
 h     -2.83789993    -1.63243466    -1.02035342
 h     -1.13029924     0.98732709     1.67408960
          17

 c      1.23067325    -0.39399559     0.07930593
 c     -0.08909928    -1.10717939     0.30556024
 c     -1.31261035    -0.36136309     0.22936298
 c     -1.16829451     1.07103984     0.58722601
 c      0.02217992     1.78310631     0.01002553
 c      1.20369185     1.19270024    -0.10477992
 h     -0.28223922    -2.06540276     0.00166000
 h     -2.13307262     1.65119891     0.50343722
 h     -0.25376516     2.80152413    -0.29891506
 h      2.08273318     1.60784275    -0.46794109
 o      2.23412721    -1.23439994    -0.09190496
 h      3.08757381    -0.68702286    -0.42081737
 c     -2.55084928    -0.69952022    -0.70479226
 h     -3.46719860    -0.26242791    -0.31036755
 h     -2.10035247    -0.00204716    -1.49718152
 h     -2.86324320    -1.65686966    -1.00328671
 h     -1.08791965     0.95225717     1.68917945
          17

 c      1.23173307    -0.37899251     0.09204679
 c     -0.07416395    -1.12566545     0.28125860
 c     -1.30739716    -0.36906973     0.23167497
 c     -1.16630720     1.05990413     0.57261915
 c      0.03117468     1.79574552     0.00366910
 c      1.20776912     1.20328355    -0.09838054
 h     -0.23985379    -2.00703652    -0.05689689
 h     -2.11358183     1.62435027     0.51413563
 h     -0.21434665     2.80015003    -0.30508725
 h      2.05929457     1.65291171    -0.49263842
 o      2.22081256    -1.23778969    -0.08070200
 h      3.10062942    -0.69996677    -0.40146551
 c     -2.57140069    -0.70157475    -0.68914533
 h     -3.49650527    -0.22506583    -0.36460070
 h     -2.17415716     0.03972575    -1.48729324
 h     -2.88340503    -1.69881681    -0.99153074
 h     -1.04165954     0.92174673     1.70532189
          17

 c      1.23040005    -0.36442305     0.10503033
 c     -0.05961269    -1.13704905     0.25767249
 c     -1.30091717    -0.37775303     0.23246226
 c     -1.16478020     1.04893880     0.55917072
 c      0.03875830     1.80781420    -0.00195697
 c      1.21165244     1.21031835    -0.09164229
 h     -0.19621201    -2.01058453    -0.13390078
 h     -2.09134387     1.59708845     0.52104359
 h     -0.16980613     2.80477682    -0.31023240
 h      2.05182335     1.70597145    -0.52357767
 o      2.20887850    -1.23900186    -0.07009788
 h      3.08991594    -0.73012606    -0.37236132
 c     -2.59041121    -0.70205915    -0.67268450
 h     -3.52659762    -0.18437269    -0.41357143
 h     -2.25565024     0.06782809    -1.47551877
 h     -2.89565139    -1.74485315    -0.98172163
 h     -0.99383345     0.89716529     1.71397441
          17

 c      1.22686844    -0.35052718     0.11794801
 c     -0.04596847    -1.14146956     0.23503170
 c     -1.29334624    -0.38751336     0.23145618
 c     -1.16271254     1.03808353     0.54745113
 c      0.04476459     1.81865533    -0.00665855
 c      1.21606847     1.21427139    -0.08490419
 h     -0.14997467    -2.06993095    -0.22934954
 h     -2.07354248     1.57359968     0.52431389
 h     -0.12300462     2.81974411    -0.31561462
 h      2.05337895     1.76087115    -0.55619047
 o      2.19828384    -1.23813356    -0.05998324
 h      3.05815860    -0.77484379    -0.33504697
 c     -2.60825651    -0.70166318    -0.65584594
 h     -3.55554757    -0.14434076    -0.45400313
 h     -2.34045880     0.08027475    -1.46231094
 h     -2.89833441    -1.78268776    -0.97071088
 h     -0.94693362     0.87951479     1.70977886
          17

 c      1.22143463    -0.33748586     0.13048938
 c     -0.03392382    -1.14179289     0.21226057
 c     -1.28492434    -0.39835059     0.22839955
 c     -1.15924738     1.02732694     0.53772374
 c      0.04913917     1.82791579    -0.01037216
 c      1.22171919     1.21581262    -0.07860126
 h     -0.09734145    -2.14841022    -0.32747926
 h     -2.06649580     1.55737632     0.52443982
 h     -0.07601106     2.84564775    -0.32134742
 h      2.05582005     1.81001990    -0.58464729
 o      2.18848430    -1.23555363    -0.05009088
 h      3.01559833    -0.82728685    -0.29338441
 c     -2.62530204    -0.70088337    -0.63885556
 h     -3.58090070    -0.10934929    -0.48288913
 h     -2.42363762     0.07708491    -1.44937870
 h     -2.89145980    -1.80410621    -0.95642083
 h     -0.90321879     0.86938203     1.69057019
          17

 c      1.21448009    -0.32545359     0.14234206
 c     -0.02382687    -1.14036123     0.18837560
 c     -1.27593220    -0.41017143     0.22305735
 c     -1.15398306     1.01684735     0.52998798
 c      0.05196272     1.83562561    -0.01319030
 c      1.22893898     1.21559175    -0.07306898
 h     -0.03818932    -2.21691078    -0.41359967
 h     -2.07225821     1.54930331     0.52214606
 h     -0.03024322     2.87847953    -0.32615737
 h      2.05367045     1.84701680    -0.60414725
 o      2.17824185    -1.23194182    -0.03997528
 h      2.98303027    -0.87584533    -0.25387121
 c     -2.64177484    -0.70005885    -0.62176706
 h     -3.60080866    -0.08314715    -0.49736892
 h     -2.50032232     0.06000958    -1.43938554
 h     -2.87641085    -1.80524824    -0.93785354
 h     -0.86441682     0.86695286     1.65707904
          17

 c      1.20646076    -0.31455091     0.15319636
 c     -0.01578653    -1.13838854     0.16293122
 c     -1.26666718    -0.42279915     0.21523491
 c     -1.14710182     1.00705636     0.52400231
 c      0.05348090     1.84204648    -0.01530731
 c      1.23764311     1.21414249    -0.06847289
 h      0.02508033    -2.26077960    -0.47961956
 h     -2.08731144     1.54702351     0.51819676
 h      0.01296333     2.91150390    -0.32802773
 h      2.04481907     1.86769686    -0.61178050
 o      2.16603322    -1.22801859    -0.02918087
 h      2.98538279    -0.90858893    -0.22297742
 c     -2.65770644    -0.69938643    -0.60450368
 h     -3.61449393    -0.06824694    -0.49492722
 h     -2.56633146     0.03197822    -1.43547888
 h     -2.85560212    -1.78643402    -0.91496149
 h     -0.83145345     0.87199869     1.61291823
          17

 c      1.19787340    -0.30483268     0.16276085
 c     -0.00983706    -1.13644157     0.13583167
 c     -1.25741725    -0.43598396     0.20480001
 c     -1.13920229     0.99847659     0.51927353
 c      0.05408992     1.84744295    -0.01693824
 c      1.24739533     1.21185345    -0.06480776
 h      0.08935320    -2.27396009    -0.52198692
 h     -2.10475069     1.54634434     0.51327423
 h      0.05204137     2.93810710    -0.32512221
 h      2.03005433     1.87029859    -0.60660388
 o      2.15169679    -1.22387425    -0.01765973
 h      3.02595186    -0.92421386    -0.20060212
 c     -2.67292968    -0.69882657    -0.58691150
 h     -3.62213064    -0.06577091    -0.47368108
 h     -2.61865258    -0.00377555    -1.44047094
 h     -2.83224892    -1.75249850    -0.88867012
 h     -0.80415598     0.88383309     1.56479979
          17

 c      1.18919464    -0.29627442     0.17078125
 c     -0.00597944    -1.13478592     0.10714700
 c     -1.24844412    -0.44940832     0.19170733
 c     -1.13102368     0.99156319     0.51506513
 c      0.05427363     1.85193740    -0.01826253
 c      1.25748330     1.20893074    -0.06190307
 h      0.15146034    -2.25473231    -0.53962595
 h     -2.11764097     1.54325181     0.50794341
 h      0.08530492     2.95371212    -0.31636446
 h      2.01273759     1.85559207    -0.58965504
 o      2.13682009    -1.21903465    -0.00573652
 h      3.08065313    -0.93108385    -0.18075006
 c     -2.68710902    -0.69795989    -0.56883338
 h     -3.62454701    -0.07551152    -0.43263859
 h     -2.65573288    -0.04466872    -1.45567684
 h     -2.81010054    -1.71340257    -0.86099695
 h     -0.78107097     0.90131920     1.52228868
          17

 c      1.18082592    -0.28879093     0.17705037
 c     -0.00414970    -1.13349438     0.07704437
 c     -1.23998237    -0.46268828     0.17601949
 c     -1.12322154     0.98657954     0.51055292
 c      0.05452449     1.85546722    -0.01939636
 c      1.26697088     1.20533685    -0.05941628
 h      0.20834793    -2.20428316    -0.53318555
 h     -2.12114222     1.53512054     0.50261720
 h      0.11123004     2.95650350    -0.30160089
 h      1.99885679     1.82720876    -0.56410671
 o      2.12308521    -1.21313447     0.00632188
 h      3.12429502    -0.93629646    -0.15841729
 c     -2.69979870    -0.69599959    -0.55020429
 h     -3.62304841    -0.09603176    -0.37187081
 h     -2.67754493    -0.08928755    -1.47987819
 h     -2.79287291    -1.68338335    -0.83481032
 h     -0.75992719     0.92309409     1.49567302
          17

 c      1.17305909    -0.28226508     0.18140965
 c     -0.00420191    -1.13236566     0.04582891
 c     -1.23225024    -0.47538568     0.15791311
 c     -1.11616301     0.98354406     0.50519770
 c      0.05527731     1.85778951    -0.02037876
 c      1.27476159     1.20076620    -0.05684918
 h      0.25738153    -2.12753780    -0.50550995
 h     -2.11327850     1.52108339     0.49749618
 h      0.12870456     2.94755233    -0.28154540
 h      1.99686521     1.79163803    -0.53514265
 o      2.11150462    -1.20607861     0.01842119
 h      3.14254049    -0.94286078    -0.13141716
 c     -2.71052757    -0.69223381    -0.53118288
 h     -3.61935314    -0.12484228    -0.29250161
 h     -2.68547974    -0.13713691    -1.50913490
 h     -2.78333395    -1.67568341    -0.81242004
 h     -0.73923470     0.94796529     1.49129055
          17

 c      1.16605660    -0.27656882     0.18374951
 c     -0.00598836    -1.13063534     0.01410001
 c     -1.22546331    -0.48703921     0.13766272
 c     -1.10976154     0.98224683     0.49907353
 c      0.05686277     1.85849849    -0.02116544
 c      1.27980565     1.19479023    -0.05368324
 h      0.29752131    -2.03650063    -0.46340494
 h     -2.09512987     1.50204487     0.49252604
 h      0.13719330     2.93072012    -0.25762841
 h      2.01570046     1.75643055    -0.50842504
 o      2.10252092    -1.19794184     0.03057662
 h      3.13018580    -0.95118733    -0.09938349
 c     -2.71889124    -0.68675749    -0.51226754
 h     -3.61520276    -0.15891760    -0.19657248
 h     -2.68213154    -0.18788140    -1.53767146
 h     -2.78267747    -1.69399665    -0.79334112
 h     -0.71997582     0.97499387     1.50750884
          17

 c      1.15984856    -0.27158313     0.18401000
 c     -0.00961111    -1.12653193    -0.01703877
 c     -1.21984668    -0.49720561     0.11560841
 c     -1.10349607     0.98231400     0.49276395
 c      0.05948131     1.85707164    -0.02163980
 c      1.28155945     1.18722972    -0.04967334
 h      0.33228345    -1.95557082    -0.41999703
 h     -2.07083660     1.48058916     0.48741731
 h      0.13679681     2.91217765    -0.23173407
 h      2.05972208     1.72594936    -0.48667994
 o      2.09613034    -1.18890074     0.04286363
 h      3.08906002    -0.96009960    -0.06300009
 c     -2.72465082    -0.68063520    -0.49417845
 h     -3.61115902    -0.19573363    -0.08713646
 h     -2.67097165    -0.24066250    -1.55936089
 h     -2.79074251    -1.73006057    -0.77396722
 h     -0.70531102     1.00313510     1.53598934
          17

 c      1.15435391    -0.26721730     0.18217748
 c     -0.01561280    -1.11749267    -0.04618836
 c     -1.21565670    -0.50547712     0.09212794
 c     -1.09661724     0.98327568     0.48695847
 c      0.06319960     1.85300166    -0.02165299
 c      1.28039502     1.17841802    -0.04503791
 h      0.37194882    -1.91934250    -0.39217034
 h     -2.04709144     1.46063807     0.48171406
 h      0.12814944     2.89890536    -0.20574259
 h      2.12411466     1.69849205    -0.46747827
 o      2.09180137    -1.17922864     0.05540280
 h      3.02921747    -0.96677799    -0.02375510
 c     -2.72783878    -0.67525653    -0.47747489
 h     -3.60521701    -0.23420149     0.03116178
 h     -2.65591253    -0.29381238    -1.56920043
 h     -2.80650202    -1.77059761    -0.74992844
 h     -0.69866734     1.03102097     1.56663634
          17

 c      1.14941852    -0.26342665     0.17827210
 c     -0.02404073    -1.10265941    -0.07289799
 c     -1.21323344    -0.51144730     0.06763298
 c     -1.08843888     0.98465788     0.48216398
 c      0.06797062     1.84604038    -0.02108527
 c      1.27743589     1.16898789    -0.04026479
 h      0.42270047    -1.94363643    -0.38585828
 h     -2.03127645     1.44646052     0.47485723
 h      0.11217204     2.89587444    -0.18094531
 h      2.19685991     1.66890725    -0.44550563
 o      2.08825040    -1.16932962     0.06834845
 h      2.97257704    -0.96604373     0.01627013
 c     -2.72876171    -0.67175884    -0.46224571
 h     -3.59298252    -0.27444571     0.15168371
 h     -2.64085187    -0.34492756    -1.56444558
 h     -2.82835034    -1.80434523    -0.71818451
 h     -0.70229383     1.05709355     1.59129228
          17

 c      1.14483948    -0.26023693     0.17233289
 c     -0.03329763    -1.08453059    -0.09807652
 c     -1.21302166    -0.51468758     0.04257031
 c     -1.07867368     0.98612290     0.47863790
 c      0.07366556     1.83643631    -0.01989159
 c      1.27400974     1.15950160    -0.03578856
 h      0.47305331    -2.00579252    -0.39128106
 h     -2.02799154     1.44095094     0.46621670
 h      0.08990597     2.90324249    -0.15771403
 h      2.26493032     1.63298462    -0.41629191
 o      2.08366169    -1.15970762     0.08182019
 h      2.94966240    -0.95094139     0.05551953
 c     -2.72784964    -0.67091715    -0.44807770
 h     -3.56968803    -0.31662908     0.26653494
 h     -2.62932557    -0.39112115    -1.54525641
 h     -2.85431704    -1.82436960    -0.67750063
 h     -0.71692445     1.07980635     1.60487840
          17

 c      1.14038142    -0.25775113     0.16441143
 c     -0.04137276    -1.06626246    -0.12265799
 c     -1.21544686    -0.51482206     0.01739766
 c     -1.06766535     0.98757043     0.47641665
 c      0.08009933     1.82494598    -0.01809765
 c      1.27125467     1.15031239    -0.03185285
 h      0.50717350    -2.07516275    -0.39866406
 h     -2.03614135     1.44426267     0.45513697
 h      0.06265104     2.91610426    -0.13575604
 h      2.31836295     1.58918782    -0.37773714
 o      2.07736962    -1.15063755     0.09579715
 h      2.97291357    -0.91849183     0.09461960
 c     -2.72549213    -0.67322704    -0.43419821
 h     -3.53224297    -0.36003139     0.36815732
 h     -2.62429278    -0.42930876    -1.51491592
 h     -2.88227227    -1.82779720    -0.62812294
 h     -0.74199730     1.09774095     1.60530407
          17

 c      1.13581269    -0.25611465     0.15457905
 c     -0.04699703    -1.04992024    -0.14710438
 c     -1.22071735    -0.51162531    -0.00745211
 c     -1.05630513     0.98908941     0.47532791
 c      0.08705103     1.81258749    -0.01575992
 c      1.26998279     1.14160060    -0.02852535
 h      0.51632304    -2.13247470    -0.40385559
 h     -2.04958303     1.45416113     0.44104390
 h      0.03218894     2.92715261    -0.11467105
 h      2.35124778     1.53833909    -0.32986953
 o      2.07089960    -1.14189940     0.11021092
 h      3.01989653    -0.87429369     0.13485764
 c     -2.72196524    -0.67894756    -0.41964698
 h     -3.48007792    -0.40286619     0.45074970
 h     -2.62805138    -0.45649650    -1.47954451
 h     -2.91012537    -1.81525558    -0.57139756
 h     -0.77594518     1.10970046     1.59327349
          17

 c      1.13094636    -0.25548669     0.14293363
 c     -0.04971584    -1.03658667    -0.17158200
 c     -1.22867450    -0.50507009    -0.03160027
 c     -1.04570504     0.99080463     0.47496167
 c      0.09429175     1.80034335    -0.01292665
 c      1.27065426     1.13342556    -0.02574695
 h      0.49794259    -2.16803262    -0.40598132
 h     -2.06062289     1.46762130     0.42355023
 h      0.00074977     2.92983182    -0.09430095
 h      2.36160170     1.48295394    -0.27422318
 o      2.06616595    -1.13312942     0.12508023
 h      3.06146243    -0.82667795     0.17600219
 c     -2.71741523    -0.68806496    -0.40347290
 h     -3.41506856    -0.44247578     0.51112443
 h     -2.64233365    -0.47014091    -1.44676391
 h     -2.93606782    -1.79078181    -0.50952430
 h     -0.81642867     1.11485609     1.57234406
          17

 c      1.12565602    -0.25602810     0.12959896
 c     -0.04970573    -1.02673574    -0.19611691
 c     -1.23874392    -0.49532205    -0.05474115
 c     -1.03689566     0.99275380     0.47464341
 c      0.10162090     1.78897068    -0.00961517
 c      1.27333984     1.12574647    -0.02336723
 h      0.45282686    -2.17736261    -0.40548171
 h     -2.06309714     1.48216107     0.40247914
 h     -0.02926154     2.92018183    -0.07477112
 h      2.35150870     1.42684934    -0.21337529
 o      2.06429935    -1.12410099     0.14047119
 h      3.08017325    -0.78179584     0.21691240
 c     -2.71183401    -0.70021765    -0.38503768
 h     -3.34123523    -0.47553679     0.54930472
 h     -2.66857101    -0.46868163    -1.42274746
 h     -2.95891950    -1.76200893    -0.44534739
 h     -0.86063567     1.11290762     1.54896020
          17

 c      1.11987359    -0.25789261     0.11471749
 c     -0.04761526    -1.02042903    -0.22065877
 c     -1.24999408    -0.48269690    -0.07665414
 c     -1.03065418     0.99485409     0.47349730
 c      0.10889803     1.77891607    -0.00580002
 c      1.27763830     1.11842388    -0.02117219
 h      0.38377581    -2.15928957    -0.40337325
 h     -2.05366086     1.49637243     0.37782056
 h     -0.05559639     2.89747302    -0.05639034
 h      2.32786228     1.37495074    -0.15056123
 o      2.06572320    -1.11472802     0.15644208
 h      3.06917832    -0.74329281     0.25641435
 c     -2.70503806    -0.71467915    -0.36438888
 h     -3.26450345    -0.49820000     0.56917429
 h     -2.70798928    -0.45222034    -1.40863577
 h     -2.97846999    -1.73961168    -0.38198412
 h     -0.90581430     1.10409620     1.53153895
          17

 c      1.11358961    -0.26122887     0.09843909
 c     -0.04443629    -1.01731753    -0.24509603
 c     -1.26127362    -0.46759752    -0.09721091
 c     -1.02741825     0.99693897     0.47069534
 c      0.11606006     1.77028387    -0.00140997
 c      1.28262591     1.11123469    -0.01893306
 h      0.29550886    -2.11644217    -0.40115242
 h     -2.03193118     1.50999041     0.34967050
 h     -0.07646891     2.86433699    -0.03952916
 h      2.30284640     1.33290745    -0.08903585
 o      2.07036860    -1.10502610     0.17301819
 h      3.02889128    -0.71276475     0.29370737
 c     -2.69674921    -0.73056014    -0.34243214
 h     -3.19228884    -0.50630296     0.57887872
 h     -2.76109477    -0.42298069    -1.39933969
 h     -2.99531683    -1.73435012    -0.32223250
 h     -0.94996501     1.08891426     1.52750875
          17

 c      1.10686735    -0.26619156     0.08091186
 c     -0.04140237    -1.01643170    -0.26924425
 c     -1.27138379    -0.45044808    -0.11637671
 c     -1.02726561     0.99881536     0.46582795
 c      0.12311651     1.76284018     0.00366239
 c      1.28708236     1.10394274    -0.01649324
 h      0.19517402    -2.05823614    -0.40102426
 h     -2.00027300     1.52385028     0.31817270
 h     -0.09082454     2.82666263    -0.02451093
 h      2.29133855     1.30594243    -0.03099938
 o      2.07768783    -1.09513597     0.19016318
 h      2.96678276    -0.68924117     0.32881659
 c     -2.68684863    -0.74725122    -0.32063223
 h     -3.13216306    -0.49596734     0.58947950
 h     -2.82687587    -0.38504630    -1.38616843
 h     -3.00972668    -1.75165159    -0.26810783
 h     -0.99215425     1.06771194     1.53908085
          17

 c      1.09986580    -0.27295752     0.06228134
 c     -0.03984172    -1.01584214    -0.29283734
 c     -1.27924892    -0.43163660    -0.13419939
 c     -1.02997142     1.00028509     0.45907698
 c      0.13011955     1.75608660     0.00953827
 c      1.29019734     1.09643501    -0.01382873
 h      0.09202279    -2.00533830    -0.40613223
 h     -1.96344581     1.53981034     0.28346522
 h     -0.09847215     2.79283810    -0.01150350
 h      2.30278745     1.29689474     0.02309073
 o      2.08649623    -1.08543995     0.20771934
 h      2.89988570    -0.66721995     0.36354859
 c     -2.67569328    -0.76468115    -0.30026877
 h     -3.08913251    -0.46506244     0.60999373
 h     -2.90255145    -0.34346292    -1.36078046
 h     -3.02040994    -1.78816323    -0.22087768
 h     -1.03208383     1.04073680     1.56150789
          17

 c      1.09287068    -0.28170382     0.04270838
 c     -0.04080693    -1.01294253    -0.31561105
 c     -1.28406823    -0.41147869    -0.15078147
 c     -1.03512018     1.00114902     0.45101010
 c      0.13710797     1.74946428     0.01632700
 c      1.29222250     1.08880947    -0.01097138
 h     -0.00623648    -1.98693293    -0.41981403
 h     -1.92774578     1.56043179     0.24565955
 h     -0.09982060     2.77148384    -0.00042536
 h      2.33369762     1.30490770     0.07345849
 o      2.09500529    -1.07666470     0.22534683
 h      2.85432024    -0.63512149     0.40246801
 c     -2.66420645    -0.78300036    -0.28170874
 h     -3.06315661    -0.41543648     0.64110889
 h     -2.98404566    -0.30332959    -1.31759496
 h     -3.02479780    -1.83426239    -0.18127320
 h     -1.06949219     1.00859902     1.58584450
          17

 c      1.08632979    -0.29251315     0.02240647
 c     -0.04471245    -1.00654940    -0.33755551
 c     -1.28542766    -0.39022496    -0.16624648
 c     -1.04226061     1.00127488     0.44223778
 c      0.14404192     1.74267518     0.02410851
 c      1.29418674     1.08130886    -0.00789135
 h     -0.09772818    -2.01662157    -0.44295135
 h     -1.89914401     1.58803728     0.20498911
 h     -0.09509786     2.76769185     0.00910192
 h      2.37094861     1.32620385     0.11941098
 o      2.10192268    -1.06944311     0.24268726
 h      2.84787308    -0.58274660     0.45026507
 c     -2.65357745    -0.80209178    -0.26438190
 h     -3.04987364    -0.35383108     0.67512028
 h     -3.06676301    -0.26922040    -1.25431236
 h     -3.02037514    -1.87937328    -0.14953087
 h     -1.10400386     0.97255792     1.60312601
          17

 c      1.08085380    -0.30526788     0.00166897
 c     -0.05173306    -0.99833813    -0.35902100
 c     -1.28333943    -0.36813597    -0.18072528
 c     -1.05108316     1.00073955     0.43318244
 c      0.15077341     1.73591272     0.03292857
 c      1.29710430     1.07418525    -0.00450598
 h     -0.18198315    -2.07557640    -0.47278858
 h     -1.88084215     1.62315193     0.16225004
 h     -0.08364880     2.78020580     0.01773187
 h      2.40092213     1.35595651     0.15931361
 o      2.10777719    -1.06343866     0.25977474
 h      2.86894291    -0.51585589     0.50513166
 c     -2.64480909    -0.82145027    -0.24738054
 h     -3.04374943    -0.28981977     0.70243540
 h     -3.14631159    -0.24485261    -1.17152148
 h     -3.00562715    -1.91543503    -0.12538697
 h     -1.13526622     0.93441613     1.60682335
          17

 c      1.07712447    -0.31965688    -0.01915049
 c     -0.06213572    -0.99081617    -0.38044889
 c     -1.27820813    -0.34557807    -0.19436690
 c     -1.06149198     0.99993666     0.42398831
 c      0.15709532     1.72976937     0.04280364
 c      1.30154395     1.06760931    -0.00075044
 h     -0.25572276    -2.13567336    -0.50565983
 h     -1.87211507     1.66341828     0.11922699
 h     -0.06417265     2.80235003     0.02630486
 h      2.41446954     1.38963703     0.19143962
 o      2.11387799    -1.05772040     0.27694298
 h      2.89305194    -0.45036882     0.56014678
 c     -2.63845302    -0.84033932    -0.22994177
 h     -3.04030454    -0.23276361     0.71677594
 h     -3.21907013    -0.23282957    -1.07218466
 h     -2.98030934    -1.93798649    -0.10810573
 h     -1.16308306     0.89623436     1.59354470
          17

 c      1.07573276    -0.33526415    -0.03968982
 c     -0.07599392    -0.98565642    -0.40216024
 c     -1.27076594    -0.32304974    -0.20735048
 c     -1.07348896     0.99953914     0.41453300
 c      0.16283851     1.72491535     0.05372830
 c      1.30758506     1.06164662     0.00338164
 h     -0.31531464    -2.17825771    -0.53894750
 h     -1.86956859     1.70417313     0.07852720
 h     -0.03564695     2.82565456     0.03573695
 h      2.40745742     1.42355085     0.21454724
 o      2.12103436    -1.05159841     0.29445585
 h      2.90349607    -0.39883526     0.60919557
 c     -2.63456800    -0.85793980    -0.21156721
 h     -3.03659729    -0.19006624     0.71629256
 h     -3.28263995    -0.23439824    -0.96125040
 h     -2.94541261    -1.94626341    -0.09649839
 h     -1.18750947     0.86003978     1.56308084
          17

 c      1.07704303    -0.35164734    -0.05962451
 c     -0.09298441    -0.98364341    -0.42432585
 c     -1.26197460    -0.30113667    -0.21988844
 c     -1.08698719     1.00035397     0.40448140
 c      0.16793842     1.72182575     0.06567961
 c      1.31488300     1.05626395     0.00782662
 h     -0.35851880    -2.19437139    -0.57115101
 h     -1.86943702     1.74022248     0.04285425
 h      0.00199037     2.84300984     0.04691312
 h      2.38009405     1.45503725     0.22811478
 o      2.12947613    -1.04478305     0.31240804
 h      2.89309032    -0.36767084     0.64871037
 c     -2.63278132    -0.87342092    -0.19197978
 h     -3.03093245    -0.16670540     0.70286923
 h     -3.33627364    -0.24921810    -0.84539518
 h     -2.90304394    -1.94324181    -0.08892667
 h     -1.20895487     0.82754628     1.51850536
          17

 c      1.08113492    -0.36837809    -0.07869174
 c     -0.11239420    -0.98499113    -0.44699303
 c     -1.25290224    -0.28043382    -0.23221971
 c     -1.10170510     1.00318580     0.39332384
 c      0.17244486     1.72066534     0.07861762
 c      1.32270909     1.05132479     0.01244422
 h     -0.38452497    -2.18105770    -0.60152929
 h     -1.86910719     1.76740608     0.01431186
 h      0.04771901     2.85011651     0.06061082
 h      2.33666289     1.48275145     0.23249909
 o      2.13906870    -1.03729369     0.33075289
 h      2.86107196    -0.35848789     0.67739350
 c     -2.63237888    -0.88599669    -0.17108290
 h     -3.02250574    -0.16515799     0.68141116
 h     -3.38125627    -0.27525973    -0.73266249
 h     -2.85613140    -1.93554839    -0.08337733
 h     -1.22828916     0.79983916     1.46635210
          17

 c      1.08782365    -0.38505532    -0.09669389
 c     -0.13321600    -0.98950836    -0.47010886
 c     -1.24459542    -0.26146824    -0.24459174
 c     -1.11716337     1.00874978     0.38042878
 c      0.17649189     1.72128011     0.09248372
 c      1.32996666     1.04655523     0.01700898
 h     -0.39379737    -2.13965791    -0.62993487
 h     -1.86759614     1.78339300    -0.00596485
 h      0.09965195     2.84583999     0.07745633
 h      2.28571801     1.50718556     0.22911083
 o      2.14938640    -1.02944345     0.34929984
 h      2.81201095    -0.36821942     0.69636526
 c     -2.63243227    -0.89506403    -0.14897636
 h     -3.01124170    -0.18516093     0.65954544
 h     -3.42092040    -0.30914172    -0.63166042
 h     -2.80771194    -1.93216514    -0.07775465
 h     -1.24685296     0.77708687     1.41615390
          17

 c      1.09673480    -0.40130971    -0.11348996
 c     -0.15425891    -0.99653791    -0.49352029
 c     -1.23796207    -0.24464508    -0.25722963
 c     -1.13274021     1.01758239     0.36523002
 c      0.18024570     1.72323367     0.10719904
 c      1.33528548     1.04151223     0.02122096
 h     -0.38834276    -2.07671607    -0.65698149
 h     -1.86557368     1.78800226    -0.01797001
 h      0.15538547     2.83216215     0.09791550
 h      2.23951567     1.53106761     0.22036098
 o      2.15962468    -1.02196262     0.36763669
 h      2.75709161    -0.38699282     0.71044756
 c     -2.63199738    -0.90049694    -0.12602751
 h     -2.99788399    -0.22318970     0.64754474
 h     -3.45971483    -0.34721739    -0.55014688
 h     -2.75987348    -1.94070665    -0.07040784
 h     -1.26617717     0.75864888     1.37801413
          17

 c      1.10740006    -0.41680719    -0.12898174
 c     -0.17423808    -1.00466857    -0.51693569
 c     -1.23368291    -0.23023085    -0.27029585
 c     -1.14774787     1.02989101     0.34758862
 c      0.18384178     1.72587717     0.12266182
 c      1.33737452     1.03567401     0.02478041
 h     -0.37240914    -2.00739735    -0.68467067
 h     -1.86536831     1.78340237    -0.02293901
 h      0.21241583     2.81383455     0.12231188
 h      2.21043151     1.55829443     0.20883549
 o      2.16854658    -1.01612289     0.38504132
 h      2.71479143    -0.39604519     0.72957405
 c     -2.63035459    -0.90292615    -0.10293956
 h     -2.98417320    -0.27237244     0.65774209
 h     -3.50100921    -0.38716451    -0.49332120
 h     -2.71319043    -1.96270199    -0.06054236
 h     -1.28733532     0.74400286     1.35797061
          17

 c      1.11934145    -0.43124181    -0.14310196
 c     -0.19187287    -1.01146733    -0.53986590
 c     -1.23216955    -0.21836837    -0.28385183
 c     -1.16149467     1.04540407     0.32805503
 c      0.18733052     1.72848493     0.13874484
 c      1.33561155     1.02874464     0.02751461
 h     -0.35270476    -1.95862556    -0.71726224
 h     -1.87093311     1.77414356    -0.02335109
 h      0.26855948     2.79725787     0.15088327
 h      2.20432086     1.59037520     0.19578649
 o      2.17507922    -1.01318886     0.40076624
 h      2.70137358    -0.37653889     0.76432310
 c     -2.62722337    -0.90354480    -0.08062810
 h     -2.97228715    -0.32478268     0.70148323
 h     -3.54461487    -0.42889874    -0.46244827
 h     -2.66732405    -1.99256709    -0.04815350
 h     -1.31035147     0.73394483     1.35449965
          17

 c      1.13212738    -0.44431724    -0.15580212
 c     -0.20616222    -1.01434126    -0.56173613
 c     -1.23359106    -0.20908673    -0.29783461
 c     -1.17333511     1.06340726     0.30769072
 c      0.19066229     1.73047860     0.15529627
 c      1.33033333     1.02091118     0.02941990
 h     -0.33556605    -1.95916646    -0.76016656
 h     -1.88721034     1.76638881    -0.02249117
 h      0.32214813     2.78817431     0.18383591
 h      2.21705555     1.62347356     0.18058330
 o      2.17945239    -1.01305237     0.41483131
 h      2.71285652    -0.33147099     0.81338330
 c     -2.62291678    -0.90337207    -0.05970559
 h     -2.96262700    -0.37677181     0.78242155
 h     -3.58613262    -0.47387695    -0.45470341
 h     -2.62198621    -2.02146001    -0.03372345
 h     -1.33425690     0.73065501     1.36004683
          17

 c      1.14539267    -0.45574370    -0.16703925
 c     -0.21674109    -1.01306882    -0.58239175
 c     -1.23795457    -0.20227532    -0.31205786
 c     -1.18279614     1.08303987     0.28758808
 c      0.19372568     1.73166344     0.17215061
 c      1.32247871     1.01268967     0.03056252
 h     -0.32209707    -2.01029278    -0.81414028
 h     -1.91808675     1.76559938    -0.02326827
 h      0.37177471     2.78891757     0.22129853
 h      2.23867424     1.65018035     0.16193336
 o      2.18277346    -1.01447352     0.42793632
 h      2.73151653    -0.28171394     0.86479541
 c     -2.61826746    -0.90279195    -0.03995378
 h     -2.95212025    -0.43148633     0.89133761
 h     -3.61888329    -0.52351606    -0.46445088
 h     -2.57731124    -2.04160491    -0.01803117
 h     -1.35765169     0.73659240     1.36564546
          17

 c      1.15881162    -0.46527579    -0.17677570
 c     -0.22366286    -1.00999640    -0.60227670
 c     -1.24515435    -0.19768117    -0.32624743
 c     -1.18979660     1.10366493     0.26848851
 c      0.19641046     1.73230086     0.18914914
 c      1.31307266     1.00457999     0.03098079
 h     -0.30997550    -2.08353013    -0.87304436
 h     -1.96337159     1.77352664    -0.02683325
 h      0.41581710     2.79730100     0.26314227
 h      2.25944307     1.66347898     0.13916711
 o      2.18589026    -1.01639236     0.44069079
 h      2.74358851    -0.24479011     0.90794626
 c     -2.61419862    -0.90187714    -0.02052172
 h     -2.93631816    -0.49405138     1.01029853
 h     -3.63662839    -0.57809537    -0.48500417
 h     -2.53375736    -2.04822323    -0.00200809
 h     -1.37922252     0.75346385     1.36425705
          17

 c      1.17205053    -0.47275471    -0.18499301
 c     -0.22701954    -1.00747266    -0.62191669
 c     -1.25494921    -0.19497280    -0.34009948
 c     -1.19474122     1.12500425     0.25069029
 c      0.19864353     1.73294533     0.20615569
 c      1.30297136     0.99688907     0.03066515
 h     -0.29786073    -2.15027140    -0.92959029
 h     -2.01754445     1.78744659    -0.03238616
 h      0.45233668     2.80814420     0.30882297
 h      2.27261178     1.65888636     0.11253564
 o      2.18918129    -1.01826015     0.45338599
 h      2.74258091    -0.22944338     0.93714566
 c     -2.61130990    -0.90080303    -0.00054821
 h     -2.91238244    -0.56648595     1.12152548
 h     -3.63541839    -0.63655524    -0.51001345
 h     -2.49189941    -2.03980259     0.01344002
 h     -1.39803593     0.78181587     1.35183064
          17

 c      1.18474106    -0.47811667    -0.19170332
 c     -0.22693405    -1.00676481    -0.64160257
 c     -1.26693202    -0.19381037    -0.35332728
 c     -1.19832916     1.14697211     0.23416214
 c      0.20038257     1.73418687     0.22305425
 c      1.29280708     0.98972375     0.02957825
 h     -0.28572377    -2.19391177    -0.97882266
 h     -2.07196207     1.80257369    -0.03837906
 h      0.47949133     2.81590858     0.35740455
 h      2.27463204     1.63473982     0.08298311
 o      2.19271829    -1.01989127     0.46607072
 h      2.72690062    -0.23808757     0.95053720
 c     -2.60975726    -0.89987109     0.02050835
 h     -2.87981155    -0.64715816     1.21218365
 h     -3.61436602    -0.69681414    -0.53431776
 h     -2.45219362    -2.01797148     0.02756148
 h     -1.41368926     0.82101390     1.32730335
          17

 c      1.19647564    -0.48138510    -0.19695565
 c     -0.22363395    -1.00827369    -0.66139276
 c     -1.28053506    -0.19388310    -0.36568214
 c     -1.20125150     1.16946423     0.21866296
 c      0.20159703     1.73646152     0.23973091
 c      1.28297417     0.98302896     0.02767870
 h     -0.27399260    -2.20712903    -1.01802347
 h     -2.11825364     1.81488944    -0.04373936
 h      0.49605617     2.81661179     0.40773810
 h      2.26487445     1.59197932     0.05188512
 o      2.19635846    -1.02137773     0.47860069
 h      2.69854717    -0.26828945     0.94944004
 c     -2.60931471    -0.89934946     0.04288142
 h     -2.83980559    -0.73228950     1.27470239
 h     -3.57579314    -0.75622629    -0.55440117
 h     -2.41468893    -1.98739181     0.03977111
 h     -1.42642295     0.86931135     1.29252691
          17

 c      1.20681919    -0.48267033    -0.20083713
 c     -0.21746081    -1.01186405    -0.68117964
 c     -1.29506686    -0.19491654    -0.37695443
 c     -1.20399207     1.19227760     0.20378239
 c      0.20225871     1.73996351     0.25605142
 c      1.27358570     0.97661021     0.02494234
 h     -0.26312740    -2.18819827    -1.04600536
 h     -2.15037503     1.82238361    -0.04832340
 h      0.50175006     2.80865158     0.45869474
 h      2.24578315     1.53408291     0.02085480
 o      2.19970791    -1.02316220     0.49058711
 h      2.66367123    -0.31162082     0.93919752
 c     -2.60947218    -0.89936361     0.06661616
 h     -2.79458615    -0.81719772     1.30572222
 h     -3.52509074    -0.81205421    -0.56869870
 h     -2.37874184    -1.95535355     0.04955033
 h     -1.43722206     0.92393651     1.25232404
          17

 c      1.21533331    -0.48217840    -0.20346828
 c     -0.20883619    -1.01700250    -0.70072162
 c     -1.30976547    -0.19666354    -0.38696445
 c     -1.20675585     1.21511421     0.18896457
 c      0.20234054     1.74462151     0.27184138
 c      1.26440767     0.97014722     0.02138561
 h     -0.25351883    -2.13974301    -1.06290096
 h     -2.16520997     1.82509144    -0.05287753
 h      0.49734762     2.79298809     0.50940642
 h      2.22342727     1.46705824    -0.00847058
 o      2.20202768    -1.02619498     0.50128862
 h      2.63389923    -0.35112878     0.93082728
 c     -2.60952696    -0.89991993     0.09164180
 h     -2.74701344    -0.89700238     1.30551109
 h     -3.47014205    -0.86198057    -0.57773749
 h     -2.34299162    -1.93030947     0.05628563
 h     -1.44782274     0.98134391     1.21419307
          17

 c      1.22160958    -0.48021652    -0.20499184
 c     -0.19821300    -1.02268251    -0.71961778
 c     -1.32385637    -0.19889339    -0.39555126
 c     -1.20947836     1.23757356     0.17363712
 c      0.20181592     1.75011266     0.28687378
 c      1.25486344     0.96326190     0.01708932
 h     -0.24554239    -2.07001052    -1.07068796
 h     -2.16260237     1.82480905    -0.05889918
 h      0.48462099     2.77299011     0.55950303
 h      2.20732032     1.39876117    -0.03472812
 o      2.20240876    -1.03169543     0.50976028
 h      2.62338592    -0.36522435     0.93857089
 c     -2.60868756    -0.90106871     0.11769970
 h     -2.70036650    -0.96714508     1.27839719
 h     -3.41978227    -0.90460875    -0.58363194
 h     -2.30595864    -1.91892967     0.05918158
 h     -1.46035939     1.03788263     1.18660532
          17

 c      1.22530465    -0.47718683    -0.20555684
 c     -0.18601935    -1.02716771    -0.73721784
 c     -1.33660786    -0.20138861    -0.40256775
 c     -1.21189118     1.25910908     0.15750609
 c      0.20065817     1.75592473     0.30087122
 c      1.24429812     0.95571596     0.01220196
 h     -0.23977937    -1.99623756    -1.07448326
 h     -2.14537180     1.82486769    -0.06851318
 h      0.46607246     2.75379235     0.60925584
 h      2.20726555     1.33663105    -0.05700922
 o      2.20057618    -1.03991019     0.51566670
 h      2.63598229    -0.34769684     0.96695039
 c     -2.60621617    -0.90307811     0.14405541
 h     -2.65805676    -1.02412723     1.23436430
 h     -3.38123334    -0.93966775    -0.58844223
 h     -2.26717450    -1.92305238     0.05746010
 h     -1.47645341     1.09081867     1.17534337
          17

 c      1.22616694    -0.47356705    -0.20530256
 c     -0.17259374    -1.02790196    -0.75256651
 c     -1.34738350    -0.20394195    -0.40788391
 c     -1.21361144     1.27901569     0.14083458
 c      0.19884652     1.76149644     0.31353791
 c      1.23253559     0.94764870     0.00690059
 h     -0.23738134    -1.94606656    -1.08337480
 h     -2.11919909     1.82987885    -0.08429499
 h      0.44438821     2.74075170     0.65938943
 h      2.22698509     1.28469483    -0.07453409
 o      2.19718926    -1.04960732     0.51964693
 h      2.66036705    -0.31594851     1.00490413
 c     -2.60158861    -0.90639572     0.16911373
 h     -2.62306449    -1.06670825     1.19111351
 h     -3.35786223    -0.96765197    -0.59209411
 h     -2.22789879    -1.93920398     0.05083544
 h     -1.49623313     1.13895438     1.18001046
          17

 c      1.22405413    -0.46986598    -0.20434441
 c     -0.15818690    -1.02268419    -0.76478308
 c     -1.35568654    -0.20634086    -0.41139596
 c     -1.21423661     1.29652926     0.12439465
 c      0.19639149     1.76642230     0.32463082
 c      1.22019892     0.93958338     0.00134418
 h     -0.23975359    -1.94411806    -1.10604966
 h     -2.09159214     1.84502167    -0.10890033
 h      0.42172900     2.73711996     0.71036243
 h      2.26064934     1.24301041    -0.08617027
 o      2.19300941    -1.05937952     0.52248667
 h      2.68313201    -0.29029932     1.03882569
 c     -2.59458414    -0.91141052     0.19048142
 h     -2.59710352    -1.09688200     1.17243942
 h     -3.34908530    -0.98916494    -0.59179854
 h     -2.19071742    -1.96102750     0.03988743
 h     -1.51829002     1.18228290     1.19429322
          17

 c      1.21893963    -0.46655201    -0.20276758
 c     -0.14314300    -1.01188890    -0.77388598
 c     -1.36117510    -0.20835133    -0.41304097
 c     -1.21352059     1.31103337     0.10911037
 c      0.19336906     1.77060525     0.33403966
 c      1.20836924     0.93219127    -0.00431769
 h     -0.24644577    -1.98607325    -1.14112655
 h     -2.06898683     1.87432864    -0.14434208
 h      0.39928456     2.74229070     0.76144381
 h      2.29697478     1.20995693    -0.09062313
 o      2.18845273    -1.06836892     0.52463733
 h      2.69603513    -0.28253726     1.06028936
 c     -2.58523433    -0.91839970     0.20617470
 h     -2.58024962    -1.11802856     1.19554052
 h     -3.35219181    -1.00454014    -0.58358599
 h     -2.15856056    -1.98213287     0.02604589
 h     -1.54061297     1.22123644     1.20956728
          17

 c      1.21090090    -0.46400066    -0.20063206
 c     -0.12798778    -0.99796374    -0.78067640
 c     -1.36363732    -0.20973341    -0.41281364
 c     -1.21162471     1.32228553     0.09569902
[truncated: 34,518 more chars]
