# Supplementary material for: Photochemical permutation of meta-substituted phenols
Source: Nat Commun. 2025 Aug 13;16:7502. doi: 10.1038/s41467-025-62549-5 (PMC12350626; doi:10.1038/s41467-025-62549-5)
Supplement: Supplementary file 3 — Source Data [file 41467_2025_62549_MOESM3_ESM.zip › Source data/NAMD_trajectories/trajectory074.xyz]

          17

 c      1.19155337    -0.36605157    -0.02114498
 c     -0.05865323    -0.98390221     0.01145182
 c     -1.14702338    -0.25191705     0.01026248
 c     -1.15844641     1.23232983     0.05978667
 c      0.20404312     1.82454991     0.02246098
 c      1.28715360     0.98877111    -0.06949880
 h     -0.19258133    -2.02218154     0.05426780
 h     -1.57172284     1.44806763    -0.91284738
 h      0.58701813     2.72632023     0.13233414
 h      2.35130868     1.28760629    -0.27068776
 o      2.09965771    -1.21843248     0.03298947
 h      3.04558587    -0.69885181    -0.03728524
 c     -2.57083525    -0.92824618    -0.01813520
 h     -2.49238338    -2.07083706    -0.14382244
 h     -3.26601536    -0.61440650     0.83292511
 h     -3.07261760    -0.47290047    -0.94612284
 h     -1.87852084     1.69786057     0.82500096
          17

 c      1.18840265    -0.37007226    -0.02661084
 c     -0.05277263    -0.97961602     0.01285000
 c     -1.15241092    -0.25595741     0.00709450
 c     -1.15432903     1.23880670     0.06364584
 c      0.20667680     1.82785713     0.02104007
 c      1.28933121     0.99328705    -0.07179727
 h     -0.21199920    -2.05398072     0.06447869
 h     -1.58803448     1.45633302    -0.89217922
 h      0.59639773     2.74630160     0.12825813
 h      2.33628835     1.30126242    -0.27430084
 o      2.10021393    -1.22013913     0.03661126
 h      2.99616113    -0.72344791    -0.02549733
 c     -2.56817396    -0.93244194    -0.02190103
 h     -2.50068944    -2.06915808    -0.15139659
 h     -3.28197363    -0.63432252     0.84337309
 h     -3.06643208    -0.49541873    -0.92952157
 h     -1.88491462     1.70477527     0.84248955
          17

 c      1.18382138    -0.37327393    -0.03180719
 c     -0.04701966    -0.97728082     0.01433712
 c     -1.16245939    -0.25908683     0.00495447
 c     -1.15090419     1.24619259     0.06776038
 c      0.20883115     1.82834584     0.01985420
 c      1.29317239     0.99730759    -0.07475347
 h     -0.22523744    -2.08830330     0.07193962
 h     -1.61487323     1.47379572    -0.88120121
 h      0.60493181     2.80698910     0.12868339
 h      2.31589520     1.32137325    -0.27515591
 o      2.10467386    -1.22264923     0.04013522
 h      2.93345429    -0.76207728    -0.01198069
 c     -2.56457060    -0.93645718    -0.02554708
 h     -2.50985676    -2.05417011    -0.15556049
 h     -3.28772060    -0.65743581     0.84489642
 h     -3.05993800    -0.51935515    -0.91019717
 h     -1.88205935     1.70508797     0.85182036
          17

 c      1.17824485    -0.37563861    -0.03675387
 c     -0.04223561    -0.97770114     0.01595053
 c     -1.17651723    -0.26128345     0.00384635
 c     -1.14845556     1.25426335     0.07198990
 c      0.21113717     1.82802359     0.01911364
 c      1.29822628     1.00066025    -0.07828635
 h     -0.22997500    -2.11400567     0.07641468
 h     -1.65018567     1.49988381    -0.87768465
 h      0.60421589     2.88380671     0.13061957
 h      2.29530454     1.34831567    -0.27408503
 o      2.11122827    -1.22663804     0.04366450
 h      2.88446137    -0.80091418     0.00161834
 c     -2.56004700    -0.94023051    -0.02855313
 h     -2.51852315    -2.03076688    -0.15670666
 h     -3.28236087    -0.68300933     0.83703354
 h     -3.05671677    -0.54125619    -0.89409718
 h     -1.86948730     1.69920638     0.85338004
          17

 c      1.17232685    -0.37728763    -0.04146672
 c     -0.03926521    -0.98115782     0.01769943
 c     -1.19371365    -0.26260053     0.00373469
 c     -1.14724649     1.26276583     0.07584310
 c      0.21399777     1.82860264     0.01897249
 c      1.30396003     1.00328170    -0.08229490
 h     -0.22493306    -2.12478775     0.07792496
 h     -1.69009131     1.53289228    -0.87670086
 h      0.58860679     2.95497587     0.13161609
 h      2.27997592     1.38222750    -0.27199423
 o      2.11723885    -1.23308305     0.04730624
 h      2.88653992    -0.81992531     0.01341143
 c     -2.55457917    -0.94350962    -0.03055821
 h     -2.52515039    -2.00685233    -0.15570373
 h     -3.26693625    -0.70958574     0.82146963
 h     -3.06006922    -0.55797626    -0.88672302
 h     -1.84854974     1.68874761     0.84946308
          17

 c      1.16686063    -0.37836100    -0.04596292
 c     -0.03883053    -0.98747183     0.01956091
 c     -1.21305106    -0.26310732     0.00455217
 c     -1.14740442     1.27140308     0.07867780
 c      0.21747197     1.83104847     0.01948560
 c      1.30992371     1.00523747    -0.08669226
 h     -0.20999969    -2.11899257     0.07677202
 h     -1.73013828     1.57055178    -0.87308698
 h      0.55665481     3.00695911     0.13024749
 h      2.27344936     1.42236376    -0.26941792
 o      2.12187554    -1.24195612     0.05103975
 h      2.94627977    -0.81500434     0.02343186
 c     -2.54820353    -0.94588355    -0.03159449
 h     -2.52825374    -1.99165009    -0.15377481
 h     -3.24450329    -0.73510992     0.80203959
 h     -3.07144977    -0.56795733    -0.89045714
 h     -1.82241421     1.67638009     0.84425750
          17

 c      1.16262310    -0.37897489    -0.05025655
 c     -0.04141284    -0.99603914     0.02148211
 c     -1.23348092    -0.26285565     0.00620562
 c     -1.14885741     1.27983829     0.07985194
 c      0.22140212     1.83572687     0.02062944
 c      1.31590443     1.00675977    -0.09143116
 h     -0.18622795    -2.09943420     0.07350522
 h     -1.76640525     1.61054353    -0.86303600
 h      0.50966903     3.03279626     0.12584184
 h      2.27566931     1.46643244    -0.26622844
 o      2.12692961    -1.25192748     0.05475008
 h      3.02772943    -0.80332863     0.03314086
 c     -2.54108757    -0.94703271    -0.03221505
 h     -2.52665990    -1.99198808    -0.15209274
 h     -3.21998368    -0.75716384     0.78447705
 h     -3.08956178    -0.57182562    -0.90320576
 h     -1.79569562     1.66547842     0.84352601
          17

 c      1.16021728    -0.37926896    -0.05434681
 c     -0.04715999    -1.00580777     0.02338546
 c     -1.25395428    -0.26186986     0.00857931
 c     -1.15140690     1.28775799     0.07886630
 c      0.22551536     1.84256961     0.02232106
 c      1.32193650     1.00824179    -0.09649497
 h     -0.15576538    -2.07370423     0.06887594
 h     -1.79601448     1.65078969    -0.84448894
 h      0.45057164     3.03021569     0.11824024
 h      2.28332905     1.51060463    -0.26178422
 o      2.13400434    -1.26185127     0.05836588
 h      3.09779083    -0.79941862     0.04322441
 c     -2.53354448    -0.94707249    -0.03332816
 h     -2.51967455    -2.00841089    -0.15125155
 h     -3.19916491    -0.77348824     0.77519949
 h     -3.11104203    -0.57172749    -0.91972204
 h     -1.77307421     1.65923317     0.85320882
          17

 c      1.15999790    -0.37943177    -0.05821316
 c     -0.05588871    -1.01531710     0.02518140
 c     -1.27345839    -0.26014912     0.01153872
 c     -1.15491620     1.29497962     0.07557172
 c      0.22947062     1.85111144     0.02442310
 c      1.32815911     1.01015721    -0.10186175
 h     -0.12146507    -2.05376882     0.06374505
 h     -1.81725032     1.68959195    -0.81697066
 h      0.38343098     3.00133644     0.10771094
 h      2.29189673     1.55040782    -0.25537778
 o      2.14369193    -1.27111160     0.06185738
 h      3.13979370    -0.80936787     0.05363495
 c     -2.52607882    -0.94660975    -0.03578450
 h     -2.50712694    -2.03491230    -0.15109701
 h     -3.18646497    -0.78275152     0.77871014
 h     -3.13202438    -0.57014107    -0.93417559
 h     -1.75698845     1.65925871     0.87674039
          17

 c      1.16208970    -0.37967167    -0.06181896
 c     -0.06719512    -1.02305018     0.02679456
 c     -1.29105982    -0.25767235     0.01493775
 c     -1.15943153     1.30150627     0.07033850
 c      0.23287963     1.86038848     0.02674128
 c      1.33466211     1.01294760    -0.10747380
 h     -0.08598060    -2.05209163     0.05885929
 h     -1.82961347     1.72575563    -0.78142542
 h      0.31324372     2.95409966     0.09496935
 h      2.29761866     1.58188159    -0.24660570
 o      2.15594512    -1.27940759     0.06520829
 h      3.14783590    -0.83430830     0.06407541
 c     -2.51945030    -0.94644770    -0.03998620
 h     -2.48936328    -2.06255877    -0.15104761
 h     -3.18263256    -0.78508225     0.79495625
 h     -3.14934997    -0.56908481    -0.94196439
 h     -1.74620025     1.66471607     0.91283447
          17

 c      1.16644725    -0.38016974    -0.06511941
 c     -0.08057170    -1.02814672     0.02819228
 c     -1.30596743    -0.25440093     0.01862856
 c     -1.16507768     1.30744365     0.06400342
 c      0.23535310     1.86877496     0.02902917
 c      1.34140868     1.01692863    -0.11322818
 h     -0.05109643    -2.07365887     0.05458052
 h     -1.83398501     1.75879359    -0.74021920
 h      0.24528533     2.90452688     0.08115802
 h      2.29857248     1.60238909    -0.23549812
 o      2.17031184    -1.28663923     0.06840460
 h      3.12313144    -0.87235759     0.07421130
 c     -2.51458717    -0.94727474    -0.04579784
 h     -2.46719379    -2.08333376    -0.15051668
 h     -3.18463272    -0.78187734     0.81925444
 h     -3.16109513    -0.56986782    -0.94039222
 h     -1.73689227     1.67291452     0.95608138
          17

 c      1.17291218    -0.38105321    -0.06806934
 c     -0.09540581    -1.03081115     0.02938490
 c     -1.31760928    -0.25028963     0.02246915
 c     -1.17184242     1.31284295     0.05763877
 c      0.23662130     1.87413706     0.03102721
 c      1.34822458     1.02222222    -0.11898437
 h     -0.01838918    -2.11153806     0.05089794
 h     -1.83283122     1.78919211    -0.69716981
 h      0.18349434     2.87534263     0.06747469
 h      2.29495533     1.61100028    -0.22247738
 o      2.18584617    -1.29293986     0.07142837
 h      3.07542784    -0.91816291     0.08379560
 c     -2.51232436    -0.94952556    -0.05274090
 h     -2.44178743    -2.09205278    -0.14915107
 h     -3.18779177    -0.77511422     0.84491824
 h     -3.16672891    -0.57308799    -0.92878624
 h     -1.72506076     1.68075235     0.99969674
          17

 c      1.18125452    -0.38239152    -0.07063154
 c     -0.11094578    -1.03187514     0.03039763
 c     -1.32569797    -0.24531581     0.02632461
 c     -1.17946429     1.31760358     0.05232817
 c      0.23660659     1.87494437     0.03254194
 c      1.35481735     1.02870397    -0.12458150
 h      0.00986217    -2.15222492     0.04772684
 h     -1.83009473     1.81851657    -0.65722685
 h      0.12940510     2.88328891     0.05436358
 h      2.28901796     1.60860516    -0.20823652
 o      2.20073192    -1.29882087     0.07424339
 h      3.02897972    -0.96065136     0.09292687
 c     -2.51314706    -0.95335073    -0.06020812
 h     -2.41452961    -2.08685597    -0.14690238
 h     -3.18798471    -0.76676183     0.86598639
 h     -3.16721470    -0.57863083    -0.90854384
 h     -1.70803678     1.68574684     1.03785273
          17

 c      1.19120600    -0.38418447    -0.07278742
 c     -0.12636704    -1.03214306     0.03125028
 c     -1.33025750    -0.23951462     0.03006353
 c     -1.18749687     1.32150985     0.04899319
 c      0.23522827     1.87159433     0.03347089
 c      1.36080244     1.03598846    -0.12985976
 h      0.03092371    -2.18344664     0.04510667
 h     -1.83025358     1.84890219    -0.62533638
 h      0.08439092     2.92361626     0.04135780
 h      2.28473770     1.59778709    -0.19356875
 o      2.21228672    -1.30515650     0.07677430
 h      3.02257752    -0.98350932     0.10243749
 c     -2.51706646    -0.95861250    -0.06755472
 h     -2.38684108    -2.06926821    -0.14402346
 h     -3.18261566    -0.75851576     0.87850784
 h     -3.16512870    -0.58560427    -0.88320737
 h     -1.68475651     1.68633457     1.06658692
          17

 c      1.20248042    -0.38633015    -0.07454844
 c     -0.14088793    -1.03210996     0.03195407
 c     -1.33159649    -0.23299804     0.03355481
 c     -1.19550023     1.32438763     0.04822935
 c      0.23227533     1.86585879     0.03372923
 c      1.36574501     1.04350563    -0.13468047
 h      0.04233829    -2.19751713     0.04320493
 h     -1.83647170     1.88165909    -0.60456533
 h      0.05149181     2.97625475     0.02801905
 h      2.28692131     1.58222951    -0.17916141
 o      2.21926575    -1.31228405     0.07895599
 h      3.07329096    -0.97995170     0.11319319
 c     -2.52363970    -0.96488879    -0.07412526
 h     -2.35992874    -2.04417592    -0.14103501
 h     -3.17071811    -0.75173065     0.88074486
 h     -3.16455035    -0.59234167    -0.85825444
 h     -1.65548678     1.68179267     1.08384441
          17

 c      1.21477556    -0.38862747    -0.07595890
 c     -0.15384285    -1.03195171     0.03251440
 c     -1.33023308    -0.22594822     0.03666710
 c     -1.20322162     1.32626043     0.05019373
 c      0.22759939     1.85945053     0.03321016
 c      1.36927525     1.05066553    -0.13893925
 h      0.04236117    -2.19139859     0.04226493
 h     -1.84898443     1.91577467    -0.59470759
 h      0.03367512     3.02220629     0.01439288
 h      2.29938796     1.56548321    -0.16541948
 o      2.22355570    -1.31940872     0.08084077
 h      3.14974902    -0.96231972     0.12441815
 c     -2.53212202    -0.97150870    -0.07933918
 h     -2.33450999    -2.01930208    -0.13865360
 h     -3.15280035    -0.74738215     0.87306561
 h     -3.17019062    -0.59679655    -0.83997138
 h     -1.62154107     1.67213625     1.08938334
          17

 c      1.22777411    -0.39084367    -0.07708478
 c     -0.16470501    -1.03155691     0.03293311
 c     -1.32679340    -0.21859279     0.03926991
 c     -1.21061174     1.32735684     0.05462460
 c      0.22126460     1.85348034     0.03180035
 c      1.37126915     1.05702332    -0.14256560
 h      0.03013732    -2.16617833     0.04256879
 h     -1.86525415     1.94780256    -0.59269007
 h      0.03234888     3.04962534     0.00078002
 h      2.32275024     1.54958382    -0.15244103
 o      2.22738054    -1.32567799     0.08253165
 h      3.21614720    -0.94444532     0.13466281
 c     -2.54171131    -0.97767294    -0.08289871
 h     -2.31076049    -2.00323586    -0.13765249
 h     -3.13074450    -0.74597171     0.85792460
 h     -3.18543955    -0.59757790    -0.83309856
 h     -1.58513840     1.65813622     1.08491948
          17

 c      1.24114773    -0.39277756    -0.07799919
 c     -0.17310554    -1.03050182     0.03320901
 c     -1.32191464    -0.21117672     0.04123772
 c     -1.21769418     1.32796938     0.06095119
 c      0.21354441     1.84853223     0.02939708
 c      1.37193589     1.06233916    -0.14550731
 h      0.00587152    -2.12713028     0.04442135
 h     -1.88164386     1.97328624    -0.59429150
 h      0.04733112     3.05281293    -0.01250417
 h      2.35348034     1.53461090    -0.14018597
 o      2.23193123    -1.33064561     0.08410233
 h      3.25364980    -0.93374073     0.14297235
 c     -2.55174612    -0.98270725    -0.08501446
 h     -2.28886218    -2.00175608    -0.13865648
 h     -3.10774295    -0.74738496     0.83990420
 h     -3.21030885    -0.59511213    -0.83845539
 h     -1.54933507     1.64141269     1.07451252
          17

 c      1.25456126    -0.39428672    -0.07877010
 c     -0.17885001    -1.02798898     0.03333598
 c     -1.31617928    -0.20393898     0.04245564
 c     -1.22444028     1.32830557     0.06840364
 c      0.20486543     1.84479943     0.02591691
 c      1.37171106     1.06650999    -0.14771273
 h     -0.02901578    -2.08421185     0.04815085
 h     -1.89501974     1.98837386    -0.59565780
 h      0.07721082     3.03057708    -0.02524320
 h      2.38527231     1.51953636    -0.12868601
 o      2.23766080    -1.33413607     0.08559211
 h      3.25553744    -0.93317428     0.14891831
 c     -2.56171747    -0.98634078    -0.08641807
 h     -2.26993162    -2.01465702    -0.14195105
 h     -3.08796905    -0.75084814     0.82534891
 h     -3.24120514    -0.59174131    -0.85270201
 h     -1.51780633     1.62441356     1.06472355
          17

 c      1.26767461    -0.39529113    -0.07945103
 c     -0.18188969    -1.02290786     0.03329943
 c     -1.31009098    -0.19709167     0.04282531
 c     -1.23074452     1.32844264     0.07616080
 c      0.19575227     1.84210528     0.02130472
 c      1.37105550     1.06945917    -0.14912470
 h     -0.07214928    -2.05127526     0.05412305
 h     -1.90349776     1.99070938    -0.59400922
 h      0.11958421     2.98597737    -0.03740118
 h      2.41152345     1.50343474    -0.11812412
 o      2.24458019    -1.33613328     0.08701444
 h      3.22243578    -0.94305274     0.15245338
 c     -2.57119614    -0.98874268    -0.08806987
 h     -2.25626388    -2.03619147    -0.14742690
 h     -3.07552721    -0.75524825     0.82078532
 h     -3.27278119    -0.59056126    -0.87037526
 h     -1.49419302     1.60995377     1.06347698
          17

 c      1.28014286    -0.39577212    -0.08007555
 c     -0.18221432    -1.01429848     0.03307778
 c     -1.30408283    -0.19079614     0.04227058
 c     -1.23648140     1.32839219     0.08363355
 c      0.18677006     1.83980275     0.01554956
 c      1.37030478     1.07106716    -0.14968598
 h     -0.12125215    -2.04074374     0.06271019
 h     -1.90660965     1.97970592    -0.58786059
 h      0.17127371     2.92752415    -0.04925975
 h      2.42724769     1.48618829    -0.10878203
 o      2.25224477    -1.33678944     0.08835103
 h      3.16249051    -0.96088614     0.15400510
 c     -2.57986962    -0.99027195    -0.09071246
 h     -2.25050057    -2.05854497    -0.15469696
 h     -3.07271302    -0.75988912     0.82996019
 h     -3.30005365    -0.59413626    -0.88618800
 h     -1.48101464     1.60016563     1.07680251
          17

 c      1.29162473    -0.39576358    -0.08065746
 c     -0.17977031    -1.00214099     0.03266311
 c     -1.29853421    -0.18514330     0.04074303
 c     -1.24155656     1.32818741     0.09078072
 c      0.17843378     1.83666224     0.00870693
 c      1.36960861     1.07114804    -0.14934888
 h     -0.17494873    -2.05457238     0.07406629
 h     -1.90533525     1.95659065    -0.57715106
 h      0.22895907     2.87057055    -0.06161065
 h      2.42995879     1.46863381    -0.10094262
 o      2.25944236    -1.33655802     0.08952201
 h      3.09627831    -0.97925584     0.15495184
 c     -2.58763146    -0.99120852    -0.09454720
 h     -2.25459063    -2.07503772    -0.16328466
 h     -3.07877917    -0.76510735     0.85141402
 h     -3.31956267    -0.60385702    -0.89631801
 h     -1.47881953     1.59547271     1.10510597
          17

 c      1.30180172    -0.39533439    -0.08119623
 c     -0.17455647    -0.98756361     0.03208988
 c     -1.29377077    -0.18015644     0.03822644
 c     -1.24588119     1.32788018     0.09815156
 c      0.17108201     1.83112913     0.00090286
 c      1.36891931     1.06945114    -0.14808526
 h     -0.23170756    -2.08190291     0.08781712
 h     -1.90215830     1.92437566    -0.56338133
 h      0.29036310     2.83444715    -0.07572870
 h      2.41993460     1.45245625    -0.09479898
 o      2.26397592    -1.33632521     0.09035417
 h      3.06022133    -0.98384872     0.15814645
 c     -2.59455275    -0.99166048    -0.09924206
 h     -2.26924096    -2.08159032    -0.17276150
 h     -3.09048056    -0.77204248     0.87912788
 h     -3.32972520    -0.61981706    -0.89885002
 h     -1.48634149     1.59461977     1.14274030
          17

 c      1.31040612    -0.39455639    -0.08168435
 c     -0.16676415    -0.97212905     0.03143249
 c     -1.29004395    -0.17582004     0.03473906
 c     -1.24931802     1.32745931     0.10660075
 c      0.16487871     1.82235387    -0.00772944
 c      1.36799327     1.06567835    -0.14589555
 h     -0.28855104    -2.10725533     0.10310297
 h     -1.90093322     1.88757314    -0.54954609
 h      0.35421011     2.83054098    -0.09259234
 h      2.40019151     1.44000803    -0.09038830
 o      2.26423064    -1.33681789     0.09069408
 h      3.08171260    -0.96327803     0.16616366
 c     -2.60074558    -0.99160085    -0.10417212
 h     -2.29380044    -2.07707379    -0.18280439
 h     -3.10379661    -0.78184125     0.90557138
 h     -3.33090327    -0.64086344    -0.89389979
 h     -1.50140045     1.59567161     1.18135160
          17

 c      1.31724899    -0.39348537    -0.08210916
 c     -0.15678072    -0.95713005     0.03077480
 c     -1.28750402    -0.17211443     0.03033259
 c     -1.25170440     1.32682329     0.11693475
 c      0.16006772     1.81106163    -0.01714041
 c      1.36641892     1.05953449    -0.14281323
 h     -0.34141918    -2.11845203     0.11892264
 h     -1.90605442     1.85126100    -0.53938126
 h      0.41742862     2.85206264    -0.11187139
 h      2.37605470     1.43402644    -0.08756999
 o      2.26160404    -1.33751811     0.09064657
 h      3.14045239    -0.92665637     0.17752403
 c     -2.60624291    -0.99091137    -0.10863238
 h     -2.32632597    -2.06333253    -0.19321854
 h     -3.11532354    -0.79507932     0.92436264
 h     -3.32543841    -0.66467768    -0.88368096
 h     -1.52169217     1.59692907     1.21345384
          17

 c      1.32222989    -0.39218997    -0.08244596
 c     -0.14511670    -0.94337384     0.03018443
 c     -1.28617537    -0.16903931     0.02508764
 c     -1.25298346     1.32588089     0.12963713
 c      0.15706032     1.79887472    -0.02734491
 c      1.36373529     1.05081505    -0.13889969
 h     -0.38619310    -2.10887441     0.13439889
 h     -1.92061163     1.81942034    -0.53560946
 h      0.47421037     2.88172979    -0.13226462
 h      2.35380763     1.43708393    -0.08608818
 o      2.25852270    -1.33744351     0.09043873
 h      3.19963051    -0.89086079     0.18878258
 c     -2.61095251    -0.98939183    -0.11193747
 h     -2.36377840    -2.04504308    -0.20397020
 h     -3.12284673    -0.81162379     0.93140683
 h     -3.31749659    -0.68797203    -0.87236393
 h     -1.54512905     1.59728229     1.23408067
          17

 c      1.32532134    -0.39079232    -0.08265241
 c     -0.13234088    -0.93122573     0.02969869
 c     -1.28595018    -0.16661766     0.01910848
 c     -1.25335159     1.32467896     0.14469816
 c      0.15620302     1.78721014    -0.03833681
 c      1.35966044     1.03951293    -0.13423118
 h     -0.41936801    -2.07684833     0.14889858
 h     -1.94441699     1.79350194    -0.53805420
 h      0.51863243     2.90441924    -0.15254704
 h      2.33817826     1.45065711    -0.08572704
 o      2.25647714    -1.33600961     0.09022513
 h      3.23698887    -0.86633986     0.19756757
 c     -2.61468786    -0.98677535    -0.11350731
 h     -2.40248047    -2.02892683    -0.21521994
 h     -3.12544217    -0.83071432     0.92512066
 h     -3.31220603    -0.70703029    -0.86519572
 h     -1.56991436     1.59621236     1.24100439
          17

 c      1.32654971    -0.38948818    -0.08266809
 c     -0.11902415    -0.92067100     0.02931340
 c     -1.28660870    -0.16487956     0.01251868
 c     -1.25325516     1.32339859     0.16161560
 c      0.15759699     1.77692662    -0.05004787
 c      1.35431170     1.02591169    -0.12888738
 h     -0.43846666    -2.02496767     0.16213078
 h     -1.97375403     1.77258442    -0.54344313
 h      0.54659896     2.91121180    -0.17201701
 h      2.32987816     1.47409800    -0.08644923
 o      2.25611295    -1.33299559     0.09007863
 h      3.24343560    -0.85748801     0.20272526
 c     -2.61726717    -0.98282107    -0.11304876
 h     -2.43891810    -2.02157938    -0.22727642
 h     -3.12349627    -0.85107147     0.90651523
 h     -3.31368961    -0.71870382    -0.86645026
 h     -1.59459878     1.59373422     1.23455860
          17

 c      1.32598254    -0.38854965    -0.08241802
 c     -0.10566773    -0.91131223     0.02896727
 c     -1.28785837    -0.16383477     0.00545854
 c     -1.25320286     1.32222582     0.17954754
 c      0.16107226     1.76841388    -0.06234689
 c      1.34822130     1.01060953    -0.12295198
 h     -0.44253398    -1.96026564     0.17433970
 h     -2.00318260     1.75484860    -0.54717137
 h      0.55608643     2.89840260    -0.19046732
 h      2.32538764     1.50429589    -0.08836234
 o      2.25757927    -1.32839370     0.09001903
 h      3.21757700    -0.86508647     0.20388832
 c     -2.61862296    -0.97749908    -0.11079603
 h     -2.47058068    -2.02621717    -0.24038524
 h     -3.11879515    -0.87100032     0.87942468
 h     -3.32280786    -0.72142152    -0.87703309
 h     -1.61824885     1.59040216     1.21758703
          17

 c      1.32372150    -0.38831667    -0.08181945
 c     -0.09261431    -0.90232451     0.02852082
 c     -1.28938026    -0.16345266    -0.00191653
 c     -1.25354951     1.32123230     0.19747766
 c      0.16622353     1.76170171    -0.07504568
 c      1.34212219     0.99444343    -0.11652244
 h     -0.43281713    -1.89488450     0.18663467
 h     -2.02766724     1.73887279    -0.54529029
 h      0.54692346     2.86630284    -0.20812102
 h      2.31926393     1.53648337    -0.09153817
 o      2.26060029    -1.32238224     0.09001645
 h      3.16459790    -0.88679542     0.20144092
 c     -2.61881474    -0.97112714    -0.10759887
 h     -2.49622761    -2.04068978    -0.25444444
 h     -3.11455767    -0.88857479     0.85056527
 h     -3.33661409    -0.71541821    -0.89383320
 h     -1.64071007     1.58734488     1.19546674
          17

 c      1.31990455    -0.38917288    -0.08079206
 c     -0.08000417    -0.89252784     0.02774821
 c     -1.29087187    -0.16366316    -0.00943844
 c     -1.25438587     1.32034044     0.21434399
 c      0.17244385     1.75645561    -0.08789821
 c      1.33668855     0.97836195    -0.10971577
 h     -0.41302121    -1.84531424     0.20123318
 h     -2.04373620     1.72410277    -0.53550993
 h      0.52084117     2.81930571    -0.22571635
 h      2.30685676     1.56563058    -0.09586289
 o      2.26424601    -1.31543608     0.08995856
 h      3.09986848    -0.91543688     0.19705500
 c     -2.61794609    -0.96428632    -0.10469352
 h     -2.51547862    -2.05876074    -0.26891845
 h     -3.11492958    -0.90199325     0.82844105
 h     -3.35010516    -0.70208617    -0.91150135
 h     -1.66273816     1.58616462     1.17561608
          17

 c      1.31472403    -0.39148681    -0.07927084
 c     -0.06791977    -0.88089163     0.02640626
 c     -1.29207502    -0.16437777    -0.01693096
 c     -1.25556944     1.31936986     0.22921922
 c      0.17894588     1.75186249    -0.10058969
 c      1.33237563     0.96330780    -0.10266471
 h     -0.38752805    -1.82648892     0.22080953
 h     -2.04976881     1.71081015    -0.51736833
 h      0.48182175     2.76716867    -0.24478306
 h      2.28582664     1.58761760    -0.10101016
 o      2.26657551    -1.30850334     0.08959686
 h      3.05453674    -0.93633440     0.19456626
 c     -2.61614339    -0.95758051    -0.10321560
 h     -2.52831478    -2.07328220    -0.28303562
 h     -3.12334172    -0.91001925     0.82010960
 h     -3.35850773    -0.68314844    -0.92486453
 h     -1.68553687     1.58845427     1.16564519
          17

 c      1.30845887    -0.39551026    -0.07721858
 c     -0.05671136    -0.86741597     0.02442074
 c     -1.29278565    -0.16551444    -0.02421509
 c     -1.25686548     1.31813219     0.24158156
 c      0.18482031     1.74655786    -0.11272706
 c      1.32935781     0.95012390    -0.09550914
 h     -0.35772009    -1.84143334     0.24639778
 h     -2.04595668     1.69993879    -0.49209780
 h      0.43598552     2.72581493    -0.26795134
 h      2.25655965     1.59993609    -0.10650721
 o      2.26542666    -1.30266109     0.08863826
 h      3.06301312    -0.93322914     0.19855958
 c     -2.61365266    -0.95144714    -0.10371430
 h     -2.53485864    -2.07866744    -0.29606787
 h     -3.14023369    -0.91219531     0.82710079
 h     -3.35860606    -0.66014232    -0.93037548
 h     -1.70947323     1.59490696     1.17022459
          17

 c      1.30148212    -0.40126896    -0.07463432
 c     -0.04707075    -0.85336885     0.02200870
 c     -1.29285262    -0.16701014    -0.03111416
 c     -1.25808480     1.31650491     0.25150937
 c      0.18923936     1.73903724    -0.12389071
 c      1.32752297     0.93945884    -0.08838615
 h     -0.32134561    -1.87847086     0.27594863
 h     -2.03425090     1.69299966    -0.46245757
 h      0.38948337     2.71256934    -0.29852303
 h      2.22211136     1.60207275    -0.11184405
 o      2.26121495    -1.29787251     0.08712989
 h      3.11887525    -0.90864250     0.20832394
 c     -2.61087484    -0.94609778    -0.10601928
 h     -2.53534683    -2.07192798    -0.30752880
 h     -3.16230790    -0.90868522     0.84448033
 h     -3.34912668    -0.63419567    -0.92655509
 h     -1.73284012     1.60460857     1.18885351
          17

 c      1.29421718    -0.40853135    -0.07155398
 c     -0.03971637    -0.84049645     0.01956242
 c     -1.29217548    -0.16881812    -0.03745974
 c     -1.25908985     1.31442266     0.25959780
 c      0.19174179     1.72880139    -0.13382505
 c      1.32651519     0.93165838    -0.08141944
 h     -0.27606909    -1.92046604     0.30563582
 h     -2.01824064     1.69198387    -0.43247205
 h      0.34498785     2.73295298    -0.33829688
 h      2.18795329     1.59570612    -0.11658541
 o      2.25636427    -1.29330110     0.08541130
 h      3.18421310    -0.87887870     0.21864722
 c     -2.60822048    -0.94152496    -0.10950329
 h     -2.53014666    -2.05292355    -0.31730113
 h     -3.18424845    -0.90001602     0.86415936
 h     -3.33073515    -0.60592032    -0.91399905
 h     -1.75206696     1.61526843     1.21674388
          17

 c      1.28707222    -0.41686027    -0.06804324
 c     -0.03513811    -0.83027305     0.01747043
 c     -1.29070505    -0.17089371    -0.04309742
 c     -1.25971572     1.31182901     0.26665806
 c      0.19219847     1.71694024    -0.14260715
 c      1.32581837     0.92670240    -0.07471025
 h     -0.22186274    -1.95354249     0.33186102
 h     -2.00257003     1.69908777    -0.40674480
 h      0.30182970     2.77408535    -0.38549604
 h      2.16128155     1.58454014    -0.12046391
 o      2.25270706    -1.28843906     0.08375302
 h      3.23091824    -0.85546612     0.22554211
 c     -2.60592526    -0.93751343    -0.11339898
 h     -2.51975177    -2.02442532    -0.32574810
 h     -3.20100434    -0.88694208     0.87875268
 h     -3.30593013    -0.57531486    -0.89527576
 h     -1.76318005     1.62416820     1.24769144
          17

 c      1.28038245    -0.42568417    -0.06418726
 c     -0.03354658    -0.82368758     0.01603334
 c     -1.28844252    -0.17317958    -0.04789103
 c     -1.25977749     1.30868371     0.27339662
 c      0.19052553     1.70517185    -0.15053209
 c      1.32489618     0.92428548    -0.06833515
 h     -0.16088735    -1.96945219     0.35210812
 h     -1.99145868     1.71599008    -0.38902915
 h      0.25943159     2.81602643    -0.43597594
 h      2.14930055     1.57319670    -0.12340647
 o      2.25113364    -1.28318738     0.08229677
 h      3.24612939    -0.84333184     0.22716580
 c     -2.60397736    -0.93365729    -0.11696496
 h     -2.50474795    -1.99199693    -0.33380230
 h     -3.20901589    -0.87038627     0.88341573
 h     -3.27871576    -0.54172149    -0.87461464
 h     -1.76309144     1.62898317     1.27633326
          17

 c      1.27437402    -0.43436501    -0.06008160
 c     -0.03489288    -0.82128957     0.01544883
 c     -1.28543539    -0.17560056    -0.05172350
 c     -1.25919842     1.30503558     0.28018601
 c      0.18660753     1.69484296    -0.15790150
 c      1.32341343     0.92404750    -0.06235724
 h     -0.09665999    -1.96490023     0.36499738
 h     -1.98671627     1.74276812    -0.38045917
 h      0.21854525     2.84337295    -0.48564117
 h      2.15633581     1.56494432    -0.12540039
 o      2.25194943    -1.27765721     0.08110294
 h      3.22634313    -0.84361911     0.22303181
 c     -2.60217477    -0.92942122    -0.11958678
 h     -2.48579170    -1.96308297    -0.34291196
 h     -3.20650184    -0.85137626     0.87613853
 h     -3.25368736    -0.50407815    -0.85698663
 h     -1.75008866     1.62812628     1.29900528
          17

 c      1.26914590    -0.44226132    -0.05582617
 c     -0.03888838    -0.82324432     0.01581083
 c     -1.28177182    -0.17806969    -0.05449694
 c     -1.25809595     1.30107795     0.28699492
 c      0.18038499     1.68671081    -0.16493612
 c      1.32142794     0.92579670    -0.05684542
 h     -0.03341770    -1.94077213     0.37023586
 h     -1.98685735     1.77721017    -0.37883554
 h      0.18057369     2.84765351    -0.53149842
 h      2.18134971     1.55969341    -0.12625751
 o      2.25500655    -1.27208797     0.08016876
 h      3.17508003    -0.85472656     0.21368358
 c     -2.60025497    -0.92428809    -0.12094258
 h     -2.46371759    -1.94455756    -0.35463290
 h     -3.19346191    -0.83094350     0.85765103
 h     -3.23442191    -0.46173292    -0.84640038
 h     -1.72382509     1.62079281     1.31384846
          17

 c      1.26467535    -0.44878009    -0.05152062
 c     -0.04503824    -0.82932006     0.01709733
 c     -1.27757531    -0.18050214    -0.05613511
 c     -1.25670135     1.29710856     0.29348543
 c      0.17192279     1.68106535    -0.17177627
 c      1.31935824     0.92952506    -0.05187990
 h      0.02435910    -1.90215066     0.36876744
 h     -1.98827099     1.81526704    -0.37974999
 h      0.14693265     2.82579464    -0.57172700
 h      2.21824545     1.55434370    -0.12554958
 o      2.25951553    -1.26691425     0.07940088
 h      3.10567044    -0.87100141     0.20108845
 c     -2.59798900    -0.91796500    -0.12121470
 h     -2.43985889    -1.93930742    -0.36984658
 h     -3.17176108    -0.80996961     0.83149107
 h     -3.22195644    -0.41555776    -0.84419014
 h     -1.68520047     1.60693825     1.32082282
          17

 c      1.26084492    -0.45340704    -0.04725946
 c     -0.05272136    -0.83882555     0.01914593
 c     -1.27299726    -0.18283284    -0.05658986
 c     -1.25519863     1.29342058     0.29916390
 c      0.16142835     1.67783289    -0.17849116
 c      1.31774257     0.93524734    -0.04753580
 h      0.07258134    -1.85887830     0.36310213
 h     -1.98725466     1.85229932    -0.37847796
 h      0.11878067     2.77886011    -0.60566649
 h      2.25873364     1.54505030    -0.12281050
 o      2.26364804    -1.26296491     0.07855915
 h      3.04748921    -0.87951136     0.18949795
 c     -2.59515891    -0.91050023    -0.12117492
 h     -2.41633100    -1.94454269    -0.38812624
 h     -3.14522500    -0.78899567     0.80409285
 h     -3.21462845    -0.36838317    -0.84867795
 h     -1.63626063     1.58727452     1.32187517
          17

 c      1.25748482    -0.45570732    -0.04312430
 c     -0.06132329    -0.85061552     0.02164956
 c     -1.26820455    -0.18503000    -0.05584985
 c     -1.25362498     1.29021307     0.30348526
 c      0.14924289     1.67656924    -0.18505607
 c      1.31699876     0.94285755    -0.04386139
 h      0.10846738    -1.82525580     0.35737647
 h     -1.98136724     1.88420298    -0.37127500
 h      0.09686173     2.71214543    -0.63421017
 h      2.29522356     1.52916092    -0.11778227
 o      2.26501608    -1.26133933     0.07732988
 h      3.03849869    -0.86238897     0.18426893
 c     -2.59149836    -0.90219819    -0.12199971
 h     -2.39582173    -1.95362928    -0.40786380
 h     -3.11918163    -0.76811216     0.78401608
 h     -3.20938349    -0.32421453    -0.85643646
 h     -1.57999998     1.56321149     1.32107824
          17

 c      1.25441638    -0.45531649    -0.03917099
 c     -0.07034069    -0.86339932     0.02425306
 c     -1.26336373    -0.18709499    -0.05394789
 c     -1.25187406     1.28756881     0.30594501
 c      0.13582350     1.67636446    -0.19127932
 c      1.31730329     0.95208537    -0.04086406
 h      0.13107282    -1.81611310     0.35614870
 h     -1.96985918     1.90803632    -0.35585662
 h      0.08128602     2.63638708    -0.66081500
 h      2.32234707     1.50590917    -0.11052934
 o      2.26349567    -1.26210611     0.07572180
 h      3.08070880    -0.81820874     0.18556079
 c     -2.58676641    -0.89341620    -0.12482561
 h     -2.38094696    -1.95952770    -0.42701122
 h     -3.09866525    -0.74719748     0.77903607
 h     -3.20331699    -0.28693207    -0.86392363
 h     -1.51983500     1.53656256     1.32409427
          17

 c      1.25149242    -0.45199495    -0.03541095
 c     -0.07930995    -0.87641157     0.02677961
 c     -1.25863214    -0.18904483    -0.05096248
 c     -1.24976156     1.28548780     0.30625763
 c      0.12171498     1.67581714    -0.19671498
 c      1.31857859     0.96250849    -0.03850629
 h      0.14020784    -1.83869502     0.36158333
 h     -1.95368302     1.92233286    -0.33150646
 h      0.07133593     2.56820568    -0.69263441
 h      2.33744028     1.47634518    -0.10142173
 o      2.26136725    -1.26405583     0.07406143
 h      3.13771654    -0.76587525     0.18835479
 c     -2.58095039    -0.88438573    -0.13022375
 h     -2.37365678    -1.95719003    -0.44382321
 h     -3.08573298    -0.72659720     0.79163667
 h     -3.19455181    -0.25935091    -0.86852024
 h     -1.45871595     1.50890656     1.33618027
          17

 c      1.24861307    -0.44572314    -0.03180232
 c     -0.08766394    -0.88983070     0.02937601
 c     -1.25415369    -0.19089440    -0.04701036
 c     -1.24707517     1.28391897     0.30461169
 c      0.10748264     1.67349335    -0.20078549
 c      1.32053136     0.97357283    -0.03670804
 h      0.13482048    -1.88768706     0.37161896
 h     -1.93549204     1.92735770    -0.29915681
 h      0.06575199     2.52487155    -0.73905738
 h      2.34067278     1.44305836    -0.09105087
 o      2.26042036    -1.26607364     0.07259027
 h      3.18016370    -0.72205497     0.18881951
 c     -2.57435315    -0.87513769    -0.13796738
 h     -2.37494576    -1.94443166    -0.45728293
 h     -3.07844150    -0.70759034     0.81702350
 h     -3.18250459    -0.24279522    -0.86894622
 h     -1.39844242     1.48092990     1.35916286
          17

 c      1.24571480    -0.43674215    -0.02826241
 c     -0.09479629    -0.90440370     0.03237848
 c     -1.25004475    -0.19265646    -0.04223186
 c     -1.24355297     1.28272528     0.30179309
 c      0.09361537     1.66900198    -0.20337591
 c      1.32268480     0.98462415    -0.03535497
 h      0.11353755    -1.94973682     0.38157525
 h     -1.91965743     1.92533500    -0.26141630
 h      0.06359561     2.51178198    -0.80452689
 h      2.33510281     1.40987453    -0.08012296
 o      2.26138128    -1.26748118     0.07140204
 h      3.19478496    -0.69538330     0.18535942
 c     -2.56743344    -0.86554332    -0.14726651
 h     -2.38480661    -1.92202577    -0.46725199
 h     -3.07270496    -0.69197348     0.84613060
 h     -3.16790902    -0.23693217    -0.86538227
 h     -1.33989248     1.45241876     1.38986633
          17

 c      1.24276010    -0.42552665    -0.02469045
 c     -0.10024755    -0.92081660     0.03609049
 c     -1.24636598    -0.19435670    -0.03677551
 c     -1.23884883     1.28161995     0.29899416
 c      0.08051651     1.66338683    -0.20529668
 c      1.32440860     0.99497415    -0.03431700
 h      0.07625577    -2.01107895     0.38690219
 h     -1.91189465     1.92027544    -0.22215044
 h      0.06440351     2.51782492    -0.88277882
 h      2.32635945     1.38138579    -0.06933869
 o      2.26433110    -1.26786927     0.07050735
 h      3.17805670    -0.68927396     0.17765584
 c     -2.56058742    -0.85539879    -0.15714445
 h     -2.40231620    -1.89355386    -0.47446911
 h     -3.06476442    -0.68126204     0.87010155
 h     -3.15278796    -0.23969049    -0.85949403
 h     -1.28384073     1.42295140     1.42176755
          17

 c      1.23973413    -0.41272185    -0.02098608
 c     -0.10380677    -0.93938465     0.04067938
 c     -1.24309195    -0.19605372    -0.03078874
 c     -1.23261776     1.28021856     0.29741391
 c      0.06857679     1.65815099    -0.20783411
 c      1.32502436     1.00400733    -0.03347274
 h      0.02464020    -2.06142968     0.38452421
 h     -1.91777726     1.91665785    -0.18512165
 h      0.06745793     2.52667704    -0.96185729
 h      2.32118959     1.36206212    -0.05926219
 o      2.26893595    -1.26702345     0.06986700
 h      3.13290531    -0.70342211     0.16617831
 c     -2.55404243    -0.84449488    -0.16666478
 h     -2.42584862    -1.86489019    -0.48040336
 h     -3.05236691    -0.67624434     0.88271563
 h     -3.14028217    -0.24737197    -0.85427843
 h     -1.23138589     1.39252835     1.44815413
          17

 c      1.23664326    -0.39907760    -0.01705793
 c     -0.10551549    -0.96001555     0.04617057
 c     -1.24009426    -0.19785379    -0.02441781
 c     -1.22475214     1.27825447     0.29789678
 c      0.05818338     1.65441665    -0.21211975
 c      1.32404809     1.01130029    -0.03272654
 h     -0.03826429    -2.09466535     0.37297928
 h     -1.94000501     1.91684855    -0.15198161
 h      0.07160832     2.52648864    -1.03139409
 h      2.32449538     1.35499368    -0.05022468
 o      2.27437218    -1.26502447     0.06938776
 h      3.07021141    -0.73251746     0.15227219
 c     -2.54786656    -0.83269244    -0.17506178
 h     -2.45346415    -1.84271169    -0.48682114
 h     -3.03489246    -0.67692749     0.88088661
 h     -3.13402583    -0.25531003    -0.85339672
 h     -1.18378588     1.36170219     1.46425945
          17

 c      1.23351741    -0.38538825    -0.01282513
 c     -0.10562573    -0.98224810     0.05246734
 c     -1.23714460    -0.19990901    -0.01781340
 c     -1.21558004     1.27576498     0.30079842
 c      0.04966968     1.65280158    -0.21893062
 c      1.32144168     1.01669715    -0.03200879
 h     -0.10856111    -2.10863861     0.35222112
 h     -1.97624237     1.91923177    -0.12134569
 h      0.07557641     2.51119619    -1.08491431
 h      2.33639528     1.36090483    -0.04234358
 o      2.27900586    -1.26251680     0.06889891
 h      3.01408576    -0.76231204     0.13854615
 c     -2.54205913    -0.82002794    -0.18191810
 h     -2.48336605    -1.83177119    -0.49500915
 h     -3.01319430    -0.68262453     0.86457068
 h     -3.13681609    -0.25931514    -0.85972251
 h     -1.14212624     1.33140680     1.46789614
          17

 c      1.23042824    -0.37243156    -0.00821483
 c     -0.10453589    -1.00527434     0.05936688
 c     -1.23394001    -0.20239191    -0.01113448
 c     -1.20579728     1.27303350     0.30609749
 c      0.04326567     1.65354584    -0.22872204
 c      1.31762239     1.02029492    -0.03126433
 h     -0.18199580    -2.10526242     0.32345706
 h     -2.01987788     1.91923303    -0.09008852
 h      0.07818336     2.47890353    -1.11939570
 h      2.35203590     1.37818285    -0.03565130
 o      2.28049734    -1.26071617     0.06818824
 h      3.00022003    -0.76996994     0.12830361
 c     -2.53667833    -0.80679140    -0.18737657
 h     -2.51408519    -1.83230949    -0.50505650
 h     -2.98951872    -0.69205696     0.83681986
 h     -3.14902310    -0.25732913    -0.87362715
 h     -1.10709262     1.30276210     1.45938194
          17

 c      1.22751489    -0.36091101    -0.00315939
 c     -0.10270325    -1.02794863     0.06657879
 c     -1.23014983    -0.20545236    -0.00454442
 c     -1.19619540     1.27037893     0.31356001
 c      0.03906586     1.65659574    -0.24165493
 c      1.31320689     1.02236264    -0.03044412
 h     -0.25458133    -2.09083319     0.28897377
 h     -2.06295799     1.91203565    -0.05537853
 h      0.07843412     2.43074229    -1.13479218
 h      2.36432212     1.40379099    -0.03020672
 o      2.27797070    -1.25999086     0.06721442
 h      3.04140053    -0.74715679     0.12216899
 c     -2.53190531    -0.79348425    -0.19220776
 h     -2.54426428    -1.83994735    -0.51585742
 h     -2.96746860    -0.70350929     0.80392688
 h     -3.16801180    -0.24995416    -0.89241086
 h     -1.07884049     1.27693092     1.44144973
          17

 c      1.22498072    -0.35141897     0.00239990
 c     -0.10053217    -1.04887718     0.07377022
 c     -1.22547653    -0.20917412     0.00180126
 c     -1.18742047     1.26801062     0.32279672
 c      0.03700649     1.66158765    -0.25753093
 c      1.30873678     1.02324902    -0.02950723
 h     -0.32340772    -2.07550951     0.25166263
 h     -2.09871581     1.89446987    -0.01573681
 h      0.07558487     2.37085428    -1.13452496
 h      2.36697137     1.43429940    -0.02610507
 o      2.27324739    -1.25903312     0.06614958
 h      3.10789400    -0.71337066     0.11743694
 c     -2.52798489    -0.78066863    -0.19760250
 h     -2.57242730    -1.84819283    -0.52584935
 h     -2.95162602    -0.71513583     0.77480484
 h     -3.18922458    -0.23941267    -0.91152868
 h     -1.05687879     1.25498463     1.41929576
          17

 c      1.22304843    -0.34441636     0.00850141
 c     -0.09829935    -1.06673099     0.08065405
 c     -1.21971282    -0.21355072     0.00777251
 c     -1.17985889     1.26600088     0.33325945
 c      0.03684875     1.66775726    -0.27562674
 c      1.30455000     1.02330527    -0.02842890
 h     -0.38697969    -2.07013693     0.21402091
 h     -2.12274698     1.86553705     0.02888424
 h      0.06925585     2.30721247    -1.12712545
 h      2.35619217     1.46658067    -0.02341550
 o      2.26831136    -1.25657011     0.06513877
 h      3.16766941    -0.68843783     0.11193344
 c     -2.52515270    -0.76880940    -0.20471889
 h     -2.59703845    -1.85125114    -0.53380999
 h     -2.94623579    -0.72541540     0.75821195
 h     -3.20796389    -0.22804156    -0.92650409
 h     -1.03998016     1.23774478     1.40032182
          17

 c      1.22190748    -0.34020998     0.01515238
 c     -0.09621801    -1.08074750     0.08707168
 c     -1.21278438    -0.21848579     0.01328228
 c     -1.17360377     1.26430066     0.34432600
 c      0.03819654     1.67390817    -0.29455075
 c      1.30075462     1.02283221    -0.02721048
 h     -0.44405791    -2.08057615     0.17719018
 h     -2.13341590     1.82629434     0.07735033
 h      0.05946813     2.25188580    -1.12773950
 h      2.33116672     1.49822523    -0.02211334
 o      2.26424009    -1.25202737     0.06424840
 h      3.20349184    -0.68171574     0.10486559
 c     -2.52366232    -0.75818627    -0.21414384
 h     -2.61673788    -1.84556479    -0.53926456
 h     -2.95304881    -0.73345633     0.75802505
 h     -3.22068148    -0.21734713    -0.93425514
 h     -1.02628638     1.22566161     1.39262968
          17

 c      1.22167685    -0.33893613     0.02232417
 c     -0.09456546    -1.09099719     0.09297667
 c     -1.20477223    -0.22381203     0.01829659
 c     -1.16843626     1.26273281     0.35555559
 c      0.04057489     1.67876224    -0.31257479
 c      1.29723486     1.02203732    -0.02588776
 h     -0.49186917    -2.10444089     0.14116082
 h     -2.13214373     1.77966494     0.12758528
 h      0.04633503     2.21711762    -1.15427097
 h      2.29403322     1.52785205    -0.02203623
 o      2.26148889    -1.24530179     0.06350708
 h      3.20854571    -0.69566916     0.09617569
 c     -2.52380681    -0.74888974    -0.22562268
 h     -2.63056850    -1.83024106    -0.54254920
 h     -2.97010544    -0.73884258     0.77061987
 h     -3.22553760    -0.20767940    -0.93360986
 h     -1.01379400     1.21885083     1.40178926
          17

 c      1.22237838    -0.34057106     0.02995547
 c     -0.09365671    -1.09811442     0.09834274
 c     -1.19591490    -0.22931570     0.02283250
 c     -1.16380939     1.26096630     0.36696079
 c      0.04352355     1.68178547    -0.32880941
 c      1.29367159     1.02099525    -0.02453391
 h     -0.52614907    -2.13391999     0.10586098
 h     -2.12367357     1.73022578     0.17683113
 h      0.02969547     2.20609116    -1.21376683
 h      2.24965117     1.55536831    -0.02287417
 o      2.26013827    -1.23658472     0.06293036
 h      3.18258128    -0.72871413     0.08613022
 c     -2.52579322    -0.74085302    -0.23827485
 h     -2.63813917    -1.80703292    -0.54472924
 h     -2.99291488    -0.74130603     0.78752277
 h     -3.22255695    -0.19818454    -0.92536916
 h     -1.00103455     1.21727002     1.42766441
          17

 c      1.22392166    -0.34495847     0.03796156
 c     -0.09368509    -1.10284694     0.10311002
 c     -1.18658920    -0.23475646     0.02694441
 c     -1.15890255     1.25855014     0.37899633
 c      0.04658952     1.68347349    -0.34390743
 c      1.28960271     1.01963268    -0.02325476
 h     -0.54285804    -2.16075773     0.07177040
 h     -2.11561606     1.68358153     0.22213017
 h      0.00968852     2.21003052    -1.29442111
 h      2.20487302     1.58199249    -0.02419999
 o      2.25985257    -1.22635696     0.06252791
 h      3.13255795    -0.77525891     0.07517099
 c     -2.52956956    -0.73387736    -0.25099667
 h     -2.63970606    -1.78014168    -0.54748331
 h     -3.01666638    -0.74065064     0.80008309
 h     -3.21359638    -0.18684993    -0.91216718
 h     -0.98738094     1.22080553     1.46441318
          17

 c      1.22610947    -0.35182980     0.04624372
 c     -0.09461813    -1.10580610     0.10719135
 c     -1.17726515    -0.23988371     0.03070383
 c     -1.15286059     1.25506872     0.39224628
 c      0.04928865     1.68461495    -0.35913224
 c      1.28456421     1.01778105    -0.02217755
 h     -0.53951296    -2.17901716     0.03980561
 h     -2.11597860     1.64485912     0.26111193
 h     -0.01262613     2.21698026    -1.37687493
 h      2.16681545     1.60961953    -0.02552256
 o      2.25953930    -1.21551729     0.06230926
 h      3.07794242    -0.82355907     0.06378042
 c     -2.53477613    -0.72766981    -0.26273111
 h     -2.63612291    -1.75554382    -0.55291098
 h     -3.03761299    -0.73685274     0.80214752
 h     -3.20198374    -0.17075084    -0.89804432
 h     -0.97278985     1.22917556     1.50367694
          17

 c      1.22865657    -0.36080439     0.05469617
 c     -0.09619558    -1.10740943     0.11049788
 c     -1.16844715    -0.24445048     0.03418290
 c     -1.14520841     1.25034262     0.40711080
 c      0.05115291     1.68570911    -0.37538516
 c      1.27829869     1.01531367    -0.02143757
 h     -0.51555397    -2.18569173     0.01098326
 h     -2.12868343     1.61677091     0.29270713
 h     -0.03569667     2.21853246    -1.44599730
 h      2.14026521     1.63932463    -0.02632463
 o      2.25710739    -1.20541492     0.06231161
 h      3.05447208    -0.85525285     0.05200065
 c     -2.54086378    -0.72192755    -0.27263519
 h     -2.62861392    -1.73927649    -0.56311882
 h     -3.05345217    -0.73013194     0.79059976
 h     -3.19145417    -0.14682951    -0.88742057
 h     -0.95737924     1.24183298     1.53786906
          17

 c      1.23119753    -0.37136587     0.06321149
 c     -0.09798054    -1.10787784     0.11296352
 c     -1.16061888    -0.24822694     0.03744801
 c     -1.13611873     1.24450156     0.42368835
 c      0.05180083     1.68691049    -0.39303083
 c      1.27089255     1.01229304    -0.02116728
 h     -0.47225939    -2.18065563    -0.01387998
 h     -2.15067416     1.59890916     0.31718695
 h     -0.05808236     2.21038855    -1.49319397
 h      2.12580176     1.66987012    -0.02608482
 o      2.25114114    -1.19702492     0.06262616
 h      3.08784618    -0.85889048     0.03897682
 c     -2.54730874    -0.71644966    -0.28026443
 h     -2.61844183    -1.73474248    -0.57954330
 h     -3.06332264    -0.72095416     0.76517586
 h     -3.18437319    -0.11335918    -0.88347009
 h     -0.94116366     1.25798048     1.56179780
          17

 c      1.23327766    -0.38283363     0.07168395
 c     -0.09943168    -1.10721557     0.11456665
 c     -1.15419524    -0.25102259     0.04055934
 c     -1.12624327     1.23787907     0.44180359
 c      0.05097015     1.68813016    -0.41203591
 c      1.26271510     1.00899162    -0.02148585
 h     -0.41255905    -2.16672010    -0.03442984
 h     -2.17393027     1.58895369     0.33559529
 h     -0.07872695     2.19108362    -1.51491378
 h      2.12027785     1.69767635    -0.02431947
 o      2.24339099    -1.19006080     0.06329951
 h      3.15470667    -0.84446632     0.02449118
 c     -2.55376907    -0.71119141    -0.28573753
 h     -2.60669957    -1.74066060    -0.60233435
 h     -3.06786077    -0.70999888     0.72840910
 h     -3.18030089    -0.07138255    -0.88679921
 h     -0.92395220     1.27665686     1.57305872
          17

 c      1.23438510    -0.39438966     0.08000975
 c     -0.09998036    -1.10519310     0.11534534
 c     -1.14949078    -0.25271249     0.04357087
 c     -1.11632745     1.23086176     0.46105469
 c      0.04851340     1.68910138    -0.43206803
 c      1.25423465     1.00575582    -0.02248745
 h     -0.34066046    -2.14962705    -0.05098134
 h     -2.18992169     1.58433377     0.34920940
 h     -0.09706101     2.16112723    -1.51153664
 h      2.11903240     1.71831602    -0.02064263
 o      2.23660255    -1.18401953     0.06428537
 h      3.21686945    -0.82628211     0.00971193
 c     -2.56004425    -0.70620891    -0.28975248
 h     -2.59435877    -1.75159119    -0.63028588
 h     -3.06940718    -0.69809762     0.68582497
 h     -3.17626001    -0.02481070    -0.89556516
 h     -0.90529609     1.29685441     1.57208278
          17

 c      1.23403228    -0.40515747     0.08808837
 c     -0.09912680    -1.10142568     0.11539464
 c     -1.14671213    -0.25325359     0.04653198
 c     -1.10695748     1.22379510     0.48082857
 c      0.04439477     1.68938584    -0.45246910
 c      1.24585776     1.00285682    -0.02423690
 h     -0.26123420    -2.13698624    -0.06450157
 h     -2.19255895     1.58309842     0.35929058
 h     -0.11316610     2.12291636    -1.48764654
 h      2.11791631     1.72814379    -0.01483732
 o      2.23252967    -1.17880519     0.06552223
 h      3.25195755    -0.81190592    -0.00403753
 c     -2.56590449    -0.70155763    -0.29341838
 h     -2.58239683    -1.76056613    -0.66135040
 h     -3.07206603    -0.68613115     0.64578351
 h     -3.16844965     0.02102032    -0.90682500
 h     -0.88441837     1.31766970     1.56217431
          17

 c      1.23185383    -0.41429428     0.09582354
 c     -0.09654532    -1.09564458     0.11482332
 c     -1.14596609    -0.25268498     0.04949069
 c     -1.09849019     1.21694081     0.50032334
 c      0.03870929     1.68834357    -0.47211457
 c      1.23785390     1.00041746    -0.02677416
 h     -0.17831697    -2.13504273    -0.07608598
 h     -2.17907916     1.58410913     0.36699393
 h     -0.12816211     2.08119903    -1.45362950
 h      2.11430429     1.72517964    -0.00688929
 o      2.23200100    -1.17454309     0.06696834
 h      3.25128931    -0.80409489    -0.01580694
 c     -2.57101032    -0.69722777    -0.29792682
 h     -2.57180781    -1.76164653    -0.69332855
 h     -3.08083731    -0.67490712     0.61759695
 h     -3.15388437     0.06111165    -0.91788515
 h     -0.86015426     1.33847982     1.54926195
          17

 c      1.22769626    -0.42108138     0.10311949
 c     -0.09211816    -1.08804677     0.11368067
 c     -1.14726577    -0.25111392     0.05249545
 c     -1.09104921     1.21046320     0.51866475
 c      0.03170709     1.68513607    -0.48930853
 c      1.23034533     0.99839573    -0.03012040
 h     -0.09494574    -2.14457472    -0.08607413
 h     -2.15005029     1.58704629     0.37329517
 h     -0.14468620     2.04321984    -1.42693579
 h      2.10739373     1.70935524     0.00304875
 o      2.23519932    -1.17138913     0.06860809
 h      3.21448493    -0.80304027    -0.02506839
 c     -2.57505156    -0.69312334    -0.30407691
 h     -2.56350325    -1.75128064    -0.72442213
 h     -3.09920949    -0.66512300     0.60711967
 h     -3.13114538     0.09190828    -0.92699676
 h     -0.83107770     1.35902467     1.54059139
          17

 c      1.22167634    -0.42500395     0.10987211
 c     -0.08586887    -1.07935206     0.11192729
 c     -1.15052449    -0.24870144     0.05559267
 c     -1.08449122     1.20444355     0.53516850
 c      0.02372825     1.67894125    -0.50219339
 c      1.22332566     0.99658455    -0.03427796
 h     -0.01399123    -2.16014551    -0.09370416
 h     -2.10930041     1.59248951     0.37888336
 h     -0.16639018     2.01642489    -1.42740641
 h      2.09822534     1.68248422     0.01475703
 o      2.24164437    -1.16949583     0.07047195
 h      3.14913516    -0.80642499    -0.03197087
 c     -2.57796087    -0.68905678    -0.31188901
 h     -2.55818402    -1.72873372    -0.75360171
 h     -3.12664810    -0.65745798     0.61272727
 h     -3.10046416     0.11174899    -0.93355478
 h     -0.79607842     1.37915943     1.54187330
          17

 c      1.21418633    -0.42579631     0.11595873
 c     -0.07790988    -1.07047837     0.10948347
 c     -1.15554310    -0.24565567     0.05881963
 c     -1.07834651     1.19892165     0.54962920
 c      0.01493554     1.66944636    -0.50999812
 c      1.21669299     0.99461708    -0.03922359
 h      0.06114616    -2.17370428    -0.09770140
 h     -2.06374348     1.60205286     0.38405542
 h     -0.19508598     2.00291776    -1.46275659
 h      2.08952432     1.64806140     0.02809729
 o      2.24988886    -1.16915735     0.07269726
 h      3.07566872    -0.80713175    -0.03825658
 c     -2.57991931    -0.68476154    -0.32067001
 h     -2.55624630    -1.69612120    -0.78083804
 h     -3.15881287    -0.65258766     0.62637402
 h     -3.06356118     0.12103383    -0.93812205
 h     -0.75530798     1.39826320     1.55422286
          17

 c      1.20583921    -0.42341604     0.12123095
 c     -0.06847111    -1.06218842     0.10629150
 c     -1.16200581    -0.24221978     0.06219519
 c     -1.07186422     1.19394539     0.56236945
 c      0.00509830     1.65704081    -0.51371240
 c      1.21030121     0.99200891    -0.04490480
 h      0.12682465    -2.17854481    -0.09703322
 h     -2.02226148     1.61822944     0.38876716
 h     -0.22841695     1.99727121    -1.52072905
 h      2.08509188     1.61069279     0.04317554
 o      2.25737169    -1.17103659     0.07561004
 h      3.03054731    -0.79039490    -0.04856278
 c     -2.58116236    -0.67993643    -0.32940958
 h     -2.55773887    -1.65816770    -0.80720073
 h     -3.19017231    -0.65101102     0.63841366
 h     -3.02340337     0.12229350    -0.94241404
 h     -0.71070478     1.41486126     1.57369728
          17

 c      1.19737379    -0.41795833     0.12551314
 c     -0.05794569    -1.05493440     0.10234320
 c     -1.16949419    -0.23863856     0.06571077
 c     -1.06430209     1.18963425     0.57398358
 c     -0.00622868     1.64238124    -0.51505219
 c      1.20404786     0.98827555    -0.05124477
 h      0.17983942    -2.17108488    -0.09123268
 h     -1.99266251     1.64334631     0.39306902
 h     -0.26199275     1.99144109    -1.58127123
 h      2.08835797     1.57493011     0.06041640
 o      2.26218243    -1.17564651     0.07954859
 h      3.03970650    -0.74345446    -0.06766124
 c     -2.58183026    -0.67432115    -0.33711683
 h     -2.56237736    -1.62132755    -0.83466628
 h     -3.21620613    -0.65288290     0.64124519
 h     -2.98378161     0.11997165    -0.94913163
 h     -0.66545513     1.42694651     1.59391765
          17

 c      1.18958389    -0.40957392     0.12857477
 c     -0.04686084    -1.04883378     0.09767664
 c     -1.17752363    -0.23507786     0.06931398
 c     -1.05534972     1.18629043     0.58503832
 c     -0.01948425     1.62601111    -0.51541718
 c      1.19801407     0.98303837    -0.05813391
 h      0.21793567    -2.15113284    -0.08032084
 h     -1.97769577     1.67765259     0.39785416
 h     -0.29237806     1.97879951    -1.62891970
 h      2.10025661     1.54387301     0.08063507
 o      2.26549613    -1.18208806     0.08438359
 h      3.08106460    -0.67691897    -0.09276004
 c     -2.58195992    -0.66778887    -0.34304433
 h     -2.56963146    -1.59177810    -0.86533407
 h     -3.23418291    -0.65797128     0.63045847
 h     -2.94852534     0.11941241    -0.96130342
 h     -0.62287324     1.43264174     1.60916271
          17

 c      1.18328387    -0.39845106     0.12997069
 c     -0.03562240    -1.04363463     0.09235707
 c     -1.18561197    -0.23131478     0.07283513
 c     -1.04532251     1.18448238     0.59607952
 c     -0.03523405     1.60831312    -0.51578025
 c      1.19256680     0.97586396    -0.06539575
 h      0.24018883    -2.12186892    -0.06426877
 h     -1.97375027     1.71822562     0.40523463
 h     -0.31816565     1.95345798    -1.65531304
 h      2.11755721     1.51874460     0.10603422
 o      2.26944923    -1.18890545     0.08977619
 h      3.11928675    -0.61231475    -0.11707254
 c     -2.58155973    -0.66039440    -0.34695922
 h     -2.57886600    -1.57267623    -0.90010728
 h     -3.24312199    -0.66569623     0.60486433
 h     -2.92046943     0.12475298    -0.98091907
 h     -0.58556807     1.43064231     1.61616124
          17

 c      1.18119474    -0.38319579     0.13062323
 c     -0.02709804    -1.04021629     0.08650375
 c     -1.19401272    -0.22936967     0.07693581
 c     -1.03436453     1.18476788     0.60454460
 c     -0.05281523     1.59070345    -0.51558794
 c      1.18786054     0.96673722    -0.07314903
 h      0.24654768    -2.08861879    -0.05190044
 h     -1.97494866     1.76056689     0.41878575
 h     -0.33723912     1.91903974    -1.65603341
 h      2.13805326     1.49722785     0.13181229
 o      2.27449568    -1.19493417     0.09554626
 h      3.13672529    -0.56238273    -0.13714203
 c     -2.58033448    -0.65254358    -0.34871587
 h     -2.58897412    -1.56400635    -0.93646002
 h     -3.24716613    -0.67518083     0.56681204
 h     -2.89961135     0.13847897    -1.00698904
 h     -0.55257242     1.41978125     1.61740901
          17

 c      1.18199776    -0.36699640     0.13084212
 c     -0.02062555    -1.03745975     0.08043276
 c     -1.20253880    -0.22926560     0.08191051
 c     -1.02350861     1.18701610     0.61058573
 c     -0.07086657     1.57361873    -0.51512236
 c      1.18404144     0.95803295    -0.08177812
 h      0.23848231    -2.06024008    -0.04370129
 h     -1.97405980     1.79900690     0.44001404
 h     -0.35044337     1.87678170    -1.63090770
 h      2.15542920     1.47801213     0.15680958
 o      2.28098631    -1.19928227     0.10141018
 h      3.12748662    -0.53481400    -0.15066884
 c     -2.57821831    -0.64452120    -0.34939732
 h     -2.59923840    -1.56096605    -0.97101847
 h     -3.24906906    -0.68547314     0.52101123
 h     -2.88520628     0.15834951    -1.03636058
 h     -0.52465548     1.40106354     1.61190493
          17

 c      1.18234342    -0.35294322     0.13163128
 c     -0.01383728    -1.02893853     0.07716936
 c     -1.21274371    -0.23314879     0.08722567
 c     -1.01580238     1.19597789     0.61373834
 c     -0.08661097     1.55261726    -0.51254160
 c      1.18006915     0.95195666    -0.09280101
 h      0.24578893    -2.07251857    -0.03479613
 h     -1.96623271     1.82468572     0.46813300
 h     -0.35705054     1.83374582    -1.58267839
 h      2.17371323     1.46129665     0.17863338
 o      2.28874674    -1.20135561     0.10590793
 h      3.07476671    -0.53635520    -0.16009361
 c     -2.57517861    -0.63607811    -0.35023529
 h     -2.61222165    -1.56479630    -1.00183132
 h     -3.25575817    -0.69516148     0.47114149
 h     -2.87363717     0.17756304    -1.06487456
 h     -0.50551318     1.37312237     1.59647180
          17

 c      1.18565642    -0.33947655     0.13130262
 c     -0.01053427    -1.01974762     0.07363827
 c     -1.22048468    -0.23886508     0.09246272
 c     -1.00908160     1.20814901     0.61582461
 c     -0.10339061     1.52985824    -0.50878411
 c      1.17893478     0.94728603    -0.10364699
 h      0.24043041    -2.09319378    -0.02659953
 h     -1.95109328     1.83955865     0.50347819
 h     -0.36184468     1.78662801    -1.52364667
 h      2.17706980     1.44553970     0.19459052
 o      2.29724538    -1.20121700     0.11036547
 h      3.00364961    -0.56098189    -0.16107740
 c     -2.57167695    -0.62759420    -0.35297179
 h     -2.62271806    -1.56228643    -1.02333986
 h     -3.26991790    -0.70485221     0.42833380
 h     -2.86549461     0.19266964    -1.08784585
 h     -0.49124583     1.33956773     1.57651440
          17

 c      1.19171564    -0.32779031     0.12993611
 c     -0.01062362    -1.01060774     0.06985951
 c     -1.22545212    -0.24601100     0.09762640
 c     -1.00358373     1.22303284     0.61684801
 c     -0.12059229     1.50516914    -0.50282628
 c      1.18066680     0.94464437    -0.11428855
 h      0.22188076    -2.11375208    -0.01842502
 h     -1.93023490     1.84435857     0.54495180
 h     -0.36943384     1.73965661    -1.47014115
 h      2.16428442     1.43171286     0.20381905
 o      2.30534260    -1.19943021     0.11509882
 h      2.93269218    -0.59682311    -0.15909978
 c     -2.56774164    -0.61919136    -0.35854521
 h     -2.62957317    -1.55063956    -1.03367666
 h     -3.29546363    -0.71411802     0.39803373
 h     -2.85955690     0.20120740    -1.10242701
 h     -0.47948064     1.30227540     1.55730426
          17

 c      1.20010940    -0.31895690     0.12764277
 c     -0.01387757    -1.00212277     0.06589188
 c     -1.22748904    -0.25417894     0.10270660
 c     -0.99935196     1.23995656     0.61691253
 c     -0.13743365     1.47835933    -0.49344322
 c      1.18494870     0.94444669    -0.12477277
 h      0.19041509    -2.12699819    -0.00998335
 h     -1.90784095     1.84176239     0.59096432
 h     -0.38529073     1.69776203    -1.44167422
 h      2.13768132     1.42220081     0.20624548
 o      2.31115881    -1.19743015     0.12083482
 h      2.89270060    -0.61882665    -0.16639940
 c     -2.56372861    -0.61094325    -0.36704395
 h     -2.63186708    -1.52998326    -1.03315303
 h     -3.33107334    -0.72217768     0.37984394
 h     -2.85510179     0.20271346    -1.10764442
 h     -0.46757053     1.26292984     1.54404037
          17

 c      1.21034152    -0.31376778     0.12451913
 c     -0.01995222    -0.99468157     0.06183950
 c     -1.22661401    -0.26297118     0.10766225
 c     -0.99618007     1.25813357     0.61642285
 c     -0.15326832     1.44952356    -0.48034208
 c      1.19111994     0.94675913    -0.13521364
 h      0.14721331    -2.12850946    -0.00140167
 h     -1.89026119     1.83604610     0.63978537
 h     -0.41237991     1.66331265    -1.44805200
 h      2.10302781     1.42081792     0.20294480
 o      2.31328304    -1.19646226     0.12827796
 h      2.90711844    -0.60604052    -0.19492925
 c     -2.56027088    -0.60288810    -0.37779950
 h     -2.62905657    -1.50327919    -1.02419002
 h     -3.37048037    -0.72775226     0.36873017
 h     -2.85193576     0.19872862    -1.10445538
 h     -0.45390905     1.22284557     1.53967384
          17

 c      1.22194734    -0.31261237     0.12060560
 c     -0.02839164    -0.98845252     0.05784213
 c     -1.22304450    -0.27199544     0.11241658
 c     -0.99370682     1.27676571     0.61619666
 c     -0.16782286     1.41921077    -0.46499500
 c      1.19821494     0.95122310    -0.14578355
 h      0.09420702    -2.11707572     0.00685965
 h     -1.88421228     1.83180014     0.68994831
 h     -0.44845965     1.63420051    -1.47979723
 h      2.06887712     1.43257894     0.19627898
 o      2.31274549    -1.19557087     0.13698117
 h      2.96031142    -0.57388911    -0.23817074
 c     -2.55796557    -0.59498917    -0.38971079
 h     -2.62109282    -1.47619709    -1.01116853
 h     -3.40592706    -0.72949959     0.35874314
 h     -2.85041332     0.19265972    -1.09565357
 h     -0.43892183     1.18326852     1.54349323
          17

 c      1.23452639    -0.31544147     0.11587342
 c     -0.03861529    -0.98340904     0.05405408
 c     -1.21721136    -0.28083186     0.11686295
 c     -0.99172335     1.29521669     0.61737130
 c     -0.18103599     1.38817738    -0.44981630
 c      1.20519107     0.95712823    -0.15665342
 h      0.03384179    -2.09481761     0.01412070
 h     -1.89339995     1.83173259     0.74029289
 h     -0.48828848     1.60631176    -1.51755984
 h      2.04395015     1.46242345     0.18920342
 o      2.31146679    -1.19313493     0.14592159
 h      3.02220297    -0.54962251    -0.28016219
 c     -2.55712854    -0.58712988    -0.40154361
 h     -2.60841295    -1.45625296    -0.99976660
 h     -3.43114908    -0.72651147     0.34555879
 h     -2.85133744     0.18930091    -1.08547356
 h     -0.42478775     1.14585682     1.55186632
          17

 c      1.24770345    -0.32180768     0.11024730
 c     -0.04990704    -0.97936346     0.05061943
 c     -1.20975075    -0.28899170     0.12087900
 c     -0.99044353     1.31315529     0.62117132
 c     -0.19283913     1.35708915    -0.43696686
 c      1.21136537     0.96368696    -0.16784721
 h     -0.03120969    -2.06710270     0.01959879
 h     -1.91592751     1.83523857     0.78940513
 h     -0.52706047     1.57635732    -1.54514458
 h      2.03233374     1.51245909     0.18337957
 o      2.31070467    -1.18839727     0.15440569
 h      3.07344220    -0.54777887    -0.30996222
 c     -2.55776620    -0.57921999    -0.41223490
 h     -2.59172272    -1.45018393    -0.99514613
 h     -3.44250130    -0.71852201     0.32714804
 h     -2.85555727     0.19356777    -1.07852922
 h     -0.41420737     1.11277095     1.56041753
          17

 c      1.26108838    -0.33095885     0.10363702
 c     -0.06141733    -0.97604574     0.04765108
 c     -1.20147014    -0.29589425     0.12434569
 c     -0.99041059     1.33051766     0.62863964
 c     -0.20316972     1.32642793    -0.42788670
 c      1.21670026     0.97034864    -0.17913121
 h     -0.09840590    -2.04170142     0.02252237
 h     -1.94533645     1.83933667     0.83518419
 h     -0.56157189     1.54251950    -1.55327999
 h      2.03050830     1.57948923     0.17761994
 o      2.31113217    -1.18131094     0.16210340
 h      3.10466091    -0.57254284    -0.32228214
 c     -2.55967510    -0.57135432    -0.42125501
 h     -2.57176067    -1.46005277    -0.99943183
 h     -3.43909190    -0.70591105     0.30367529
 h     -2.86322755     0.20840749    -1.07807104
 h     -0.40928019     1.08632173     1.56588095
          17

 c      1.27425086    -0.34194519     0.09595802
 c     -0.07218977    -0.97329382     0.04521548
 c     -1.19328943    -0.30087084     0.12716706
 c     -0.99213906     1.34733925     0.64037935
 c     -0.21209168     1.29651767    -0.42323768
 c      1.22159612     0.97685924    -0.19009701
 h     -0.16562584    -2.02633439     0.02223668
 h     -1.97410523     1.84083553     0.87520705
 h     -0.59005664     1.50412425    -1.53847851
 h      2.03008228     1.65573188     0.16867756
 o      2.31311131    -1.17222766     0.16891756
 h      3.11237168    -0.62267183    -0.31542781
 c     -2.56251200    -0.56382133    -0.42881696
 h     -2.54939990    -1.48145943    -1.01071830
 h     -3.42283131    -0.68965710     0.27740050
 h     -2.87317506     0.23306345    -1.08455210
 h     -0.41094692     1.06851750     1.56696057
          17

 c      1.28672014    -0.35372267     0.08714093
 c     -0.08125599    -0.97131302     0.04332717
 c     -1.18614978    -0.30321109     0.12928146
 c     -0.99583686     1.36361555     0.65638546
 c     -0.21985752     1.26757860    -0.42291353
 c      1.22646605     0.98309288    -0.20034871
 h     -0.23101399    -2.02500529     0.01828541
 h     -1.99643802     1.83775132     0.90743930
 h     -0.61198625     1.46135450    -1.50183726
 h      2.02289970     1.73202657     0.15332576
 o      2.31674592    -1.16178642     0.17495823
 h      3.09807839    -0.69311065    -0.29086290
 c     -2.56576696    -0.55690866    -0.43573440
 h     -2.52593320    -1.50602815    -1.02473612
 h     -3.39857479    -0.67127044     0.25267306
 h     -2.88304213     0.26327886    -1.09575806
 h     -0.41882021     1.06069974     1.56451372
          17

 c      1.29801682    -0.36524973     0.07713598
 c     -0.08780717    -0.97076449     0.04195412
 c     -1.18087966    -0.30224967     0.13066342
 c     -1.00135041     1.37924318     0.67603358
 c     -0.22683677     1.23976131    -0.42604774
 c      1.23149187     0.98890140    -0.20961901
 h     -0.29236623    -2.03589348     0.01046391
 h     -2.00939334     1.82966008     0.93070417
 h     -0.62833634     1.41523920    -1.44917538
 h      2.00382150     1.80046283     0.12960291
 o      2.32166852    -1.15094364     0.18065558
 h      3.07129286    -0.77413818    -0.25497387
 c     -2.56873782    -0.55073763    -0.44306770
 h     -2.50307485    -1.52542341    -1.03724771
 h     -3.37372252    -0.65259907     0.23553492
 h     -2.89017029     0.29328411    -1.10829827
 h     -0.43116740     1.06328309     1.56143403
          17

 c      1.30771897    -0.37557780     0.06591493
 c     -0.09136787    -0.97251378     0.04103264
 c     -1.17803192    -0.29747554     0.13131876
 c     -1.00825268     1.39401541     0.69821733
 c     -0.23332315     1.21314495    -0.43103068
 c      1.23657765     0.99406638    -0.21779619
 h     -0.34679872    -2.05297288    -0.00115689
 h     -2.01311278     1.81757263     0.94484102
 h     -0.64239293     1.36781048    -1.39221189
 h      1.97106139     1.85546416     0.09698891
 o      2.32662135    -1.14099804     0.18696389
 h      3.05551057    -0.85043932    -0.22228960
 c     -2.57067832    -0.54526452    -0.45174206
 h     -2.48266355    -1.53376344    -1.04536677
 h     -3.35602585    -0.63537247     0.23195842
 h     -2.89249366     0.31787564    -1.11911782
 h     -0.44505311     1.07564836     1.56224149
          17

 c      1.31553690    -0.38392069     0.05346840
 c     -0.09189145    -0.97723459     0.04048865
 c     -1.17774582    -0.28862990     0.13127887
 c     -1.01594065     1.40763310     0.72158846
 c     -0.23934576     1.18773878    -0.43567245
 c      1.24137264     0.99829933    -0.22491697
 h     -0.39113712    -2.06949153    -0.01626255
 h     -2.01077966     1.80370141     0.95066712
 h     -0.66035179     1.32197374    -1.34845224
 h      1.92569308     1.89408630     0.05619136
 o      2.32979686    -1.13313567     0.19510286
 h      3.08216468    -0.90794347    -0.21132791
 c     -2.57114253    -0.54036488    -0.46217168
 h     -2.46631875    -1.52829689    -1.04788674
 h     -3.34951246    -0.62061547     0.24448375
 h     -2.88897848     0.33357206    -1.12630488
 h     -0.45689276     1.09636547     1.57206606
          17

 c      1.32133212    -0.38968937     0.03980327
 c     -0.08975352    -0.98515275     0.04025644
 c     -1.17970348    -0.27576064     0.13059992
 c     -1.02367639     1.41971059     0.74485895
 c     -0.24476369     1.16357052    -0.43789874
 c      1.24530602     1.00123162    -0.23114940
 h     -0.42257766    -2.08042155    -0.03438408
 h     -2.00817640     1.79108387     0.94974541
 h     -0.68910490     1.28032980    -1.33453881
 h      1.87120789     1.91628346     0.00892040
 o      2.33130062    -1.12752501     0.20518907
 h      3.15156190    -0.94815585    -0.22284380
 c     -2.57021574    -0.53587683    -0.47403604
 h     -2.45517356    -1.50944272    -1.04528070
 h     -3.35193520    -0.60845728     0.26981741
 h     -2.87969527     0.33901049    -1.12934431
 h     -0.46364864     1.12387558     1.59480888
          17

 c      1.32509985    -0.39253629     0.02496122
 c     -0.08563668    -0.99599758     0.04028711
 c     -1.18320914    -0.25921818     0.12936357
 c     -1.03064061     1.42980835     0.76709353
 c     -0.24977049     1.14082550    -0.43692540
 c      1.24764385     1.00236916    -0.23675618
 h     -0.43917952    -2.08330778    -0.05500504
 h     -2.01207786     1.78281895     0.94386728
 h     -0.72998091     1.24348569    -1.35335702
 h      1.81318901     1.92533575    -0.04238678
 o      2.33333151    -1.12378995     0.21622556
 h      3.23004500    -0.98020466    -0.23992747
 c     -2.56834819    -0.53156993    -0.48639904
 h     -2.44968262    -1.48084548    -1.03969559
 h     -3.35686611    -0.59852718     0.30032093
 h     -2.86575509     0.33504097    -1.12914365
 h     -0.46429416     1.15729940     1.63110731
          17

 c      1.32699312    -0.39242861     0.00905339
 c     -0.08033723    -1.00907363     0.04055011
 c     -1.18735317    -0.23959930     0.12766938
 c     -1.03613324     1.43754404     0.78785468
 c     -0.25513319     1.11981397    -0.43349030
 c      1.24758036     1.00107224    -0.24203539
 h     -0.44016272    -2.07833815    -0.07766446
 h     -2.02708877     1.78090291     0.93435716
 h     -0.77617852     1.21040247    -1.39154376
 h      1.75865895     1.92786997    -0.09507253
 o      2.33762379    -1.12172975     0.22741319
 h      3.28974345    -1.00837190    -0.24934385
 c     -2.56601317    -0.52710917    -0.49802760
 h     -2.44951560    -1.44931456    -1.03485516
 h     -3.35779139    -0.59041984     0.32770576
 h     -2.84918895     0.32470146    -1.12796572
 h     -0.46043370     1.19662529     1.67759862
          17

 c      1.32733920    -0.38968166    -0.00771857
 c     -0.07456987    -1.02335920     0.04103627
 c     -1.19119107    -0.21766722     0.12562003
 c     -1.03986474     1.44273877     0.80711863
 c     -0.26175921     1.10080493    -0.42881094
 c      1.24439182     0.99670297    -0.24724854
 h     -0.42611881    -2.06828056    -0.10207874
 h     -2.05258941     1.78532191     0.92172821
 h     -0.81823773     1.18026785    -1.43155130
 h      1.71445682     1.93207262    -0.14706562
 o      2.34483810    -1.12121466     0.23837303
 h      3.31756295    -1.03323624    -0.24543490
 c     -2.56350825    -0.52210575    -0.50768372
 h     -2.45365128    -1.42369606    -1.03538412
 h     -3.35047889    -0.58386284     0.34559963
 h     -2.83267972     0.31284430    -1.12913760
 h     -0.45546220     1.24207298     1.72818515
          17

 c      1.32659903    -0.38493302    -0.02506025
 c     -0.06883327    -1.03760672     0.04176526
 c     -1.19388395    -0.19427725     0.12331263
 c     -1.04204958     1.44546883     0.82504696
 c     -0.27029191     1.08396195    -0.42380196
 c      1.23764689     0.98900413    -0.25256724
 h     -0.39908408    -2.05828816    -0.12828806
 h     -2.08272530     1.79424482     0.90607264
 h     -0.84903023     1.15323981    -1.46057313
 h      1.68479546     1.94334159    -0.19756808
 o      2.35490326    -1.12205032     0.24895123
 h      3.30995587    -1.05415586    -0.22711222
 c     -2.56091734    -0.51629882    -0.51441790
 h     -2.46082066    -1.41155819    -1.04497468
 h     -3.33342279    -0.57868356     0.35040041
 h     -2.81901107     0.30490850    -1.13621501
 h     -0.45303736     1.29332265     1.77621850
          17

 c      1.32529092    -0.37907955    -0.04259374
 c     -0.06337696    -1.05049348     0.04278671
 c     -1.19478138    -0.17031983     0.12084209
 c     -1.04321474     1.44599299     0.84177743
 c     -0.28103522     1.06937744    -0.41896143
 c      1.22732902     0.97844698    -0.25809739
 h     -0.36219320    -2.05493442    -0.15671052
 h     -2.10948750     1.80510385     0.88770317
 h     -0.86471888     1.13019627    -1.47170508
 h      1.66977665     1.96032060    -0.24680448
 o      2.36721805    -1.12397042     0.25914621
 h      3.27052360    -1.07015717    -0.19658994
 c     -2.55813946    -0.50974654    -0.51791141
 h     -2.47008152    -1.41483020    -1.06399418
 h     -3.30765820    -0.57475837     0.34143646
 h     -2.81025147     0.30470406    -1.15146670
 h     -0.45592782     1.34921733     1.81620321
          17

 c      1.32391546    -0.37318968    -0.05987475
 c     -0.05827561    -1.06089152     0.04414893
 c     -1.19345788    -0.14667819     0.11831195
 c     -1.04394692     1.44464694     0.85732120
 c     -0.29400172     1.05712252    -0.41447852
 c      1.21374718     0.96615137    -0.26396263
 h     -0.31868804    -2.06369286    -0.18781737
 h     -2.12594948     1.81559281     0.86740509
 h     -0.86415217     1.11239978    -1.46261574
 h      1.66634213     1.97579835    -0.29498961
 o      2.38053604    -1.12668098     0.26921432
 h      3.21278868    -1.08005974    -0.16084528
 c     -2.55493347    -0.50276578    -0.51867609
 h     -2.48091687    -1.42859190    -1.08881531
 h     -3.27669880    -0.57203473     0.32117183
 h     -2.80708689     0.31239477    -1.17439442
 h     -0.46552640     1.40790219     1.84461721
          17

 c      1.32289553    -0.36838672    -0.07642182
 c     -0.05354292    -1.06819969     0.04582457
 c     -1.18972377    -0.12419671     0.11584627
 c     -1.04474571     1.44176872     0.87154258
 c     -0.30894019     1.04728093    -0.41029831
 c      1.19734432     0.95346809    -0.27034646
 h     -0.27080288    -2.08553470    -0.22129149
 h     -2.12793031     1.82414401     0.84628826
 h     -0.84845939     1.10132752    -1.43477745
 h      1.67040221     1.98122956    -0.34170499
 o      2.39265160    -1.12992269     0.27989877
 h      3.16602761    -1.08227140    -0.13494999
 c     -2.55093828    -0.49565166    -0.51792338
 h     -2.49282072    -1.44446422    -1.11375586
 h     -3.24656405    -0.57062210     0.29542756
 h     -2.80881978     0.32453607    -1.20159499
 h     -0.48176912     1.46712854     1.86015121
          17

 c      1.32252507    -0.36570273    -0.09176342
 c     -0.04917053    -1.07247873     0.04764650
 c     -1.18362143    -0.10365849     0.11359726
 c     -1.04597114     1.43765125     0.88417255
 c     -0.32531685     1.03996191    -0.40608466
 c      1.17856401     0.94160549    -0.27746490
 h     -0.21966569    -2.11561432    -0.25528686
 h     -2.11445608     1.83006723     0.82550900
 h     -0.82123712     1.09863735    -1.39390785
 h      1.67830019     1.97030609    -0.38604413
 o      2.40102053    -1.13351297     0.29221841
 h      3.16620714    -1.07492194    -0.13828273
 c     -2.54569652    -0.48850508    -0.51717626
 h     -2.50497657    -1.45476567    -1.13355352
 h     -3.22507399    -0.57084451     0.27265903
 h     -2.81396687     0.33616113    -1.22819404
 h     -0.50321492     1.52459758     1.86370937
          17

 c      1.32293349    -0.36593150    -0.10548942
 c     -0.04507859    -1.07424326     0.04932766
 c     -1.17540450    -0.08576952     0.11174105
 c     -1.04781666     1.43250112     0.89484342
 c     -0.34228727     1.03528936    -0.40111613
 c      1.15780204     0.93141867    -0.28551258
 h     -0.16625045    -2.14569457    -0.28666600
 h     -2.08783758     1.83362209     0.80599849
 h     -0.78897173     1.10623601    -1.35115793
 h      1.68737583     1.94023408    -0.42703810
 o      2.40553104    -1.13723560     0.30602191
 h      3.21255050    -1.05821318    -0.17114884
 c     -2.53882620    -0.48126869    -0.51774083
 h     -2.51624900    -1.45456696    -1.14468691
 h     -3.21912046    -0.57304135     0.26076293
 h     -2.82090391     0.34301592    -1.24963492
 h     -0.52724537     1.57832658     1.85824058
          17

 c      1.32409388    -0.36954230    -0.11727148
 c     -0.04107125    -1.07412836     0.05054964
 c     -1.16549391    -0.07114234     0.11045139
 c     -1.05026827     1.42640411     0.90316663
 c     -0.35877812     1.03337158    -0.39431950
 c      1.13540991     0.92328434    -0.29461028
 h     -0.11215482    -2.16786478    -0.31199082
 h     -2.05364955     1.83612333     0.78820707
 h     -0.76034446     1.12637274    -1.32262538
 h      1.69619310     1.89186022    -0.46403286
 o      2.40835661    -1.14074432     0.31988775
 h      3.26953558    -1.03572152    -0.21317066
 c     -2.53034315    -0.47384385    -0.52017106
 h     -2.52531935    -1.44207330    -1.14568936
 h     -3.23042253    -0.57703734     0.26214472
 h     -2.82823684     0.34273270    -1.26280787
 h     -0.55049573     1.62695332     1.84819724
          17

 c      1.32584790    -0.37665671    -0.12685590
 c     -0.03685092    -1.07267693     0.05104844
 c     -1.15441847    -0.06027918     0.10985610
 c     -1.05307723     1.41932794     0.90887214
 c     -0.37383901     1.03430113    -0.38486363
 c      1.11171310     0.91703064    -0.30476361
 h     -0.05964931    -2.17680195    -0.32840351
 h     -2.02017527     1.83990871     0.77192118
 h     -0.74244571     1.16124029    -1.32222140
 h      1.70480950     1.82955157    -0.49698820
 o      2.41120217    -1.14369919     0.33259865
 h      3.30983898    -1.01157335    -0.24697012
 c     -2.52078268    -0.46616003    -0.52409708
 h     -2.53085652    -1.41853467    -1.13710790
 h     -3.25393248    -0.58178695     0.27206622
 h     -2.83497480     0.33511239    -1.26646319
 h     -0.56963455     1.66978350     1.83835782
          17

 c      1.32791407    -0.38707150    -0.13405716
 c     -0.03206790    -1.07026680     0.05066330
 c     -1.14275489    -0.05355297     0.10999732
 c     -1.05584459     1.41120931     0.91196500
 c     -0.38707915     1.03825655    -0.37316081
 c      1.08701756     0.91197265    -0.31584632
 h     -0.01134663    -2.17041234    -0.33405830
 h     -1.99635723     1.84772381     0.75638899
 h     -0.73597249     1.21129124    -1.34969337
 h      1.71503141     1.76075862    -0.52668604
 o      2.41482686    -1.14584453     0.34347572
 h      3.32154416    -0.98888530    -0.26361935
 c     -2.51091809    -0.45814789    -0.52854543
 h     -2.53170848    -1.38821216    -1.12143430
 h     -3.28104410    -0.58572533     0.28245674
 h     -2.84065695     0.32203642    -1.26126127
 h     -0.58235054     1.70643464     1.83218041
          17

 c      1.32989990    -0.40032480    -0.13875584
 c     -0.02637685    -1.06709499     0.04935604
 c     -1.13106926    -0.05117836     0.11081478
 c     -1.05827878     1.40212956     0.91278149
 c     -0.39860943     1.04557498    -0.36088515
 c      1.06164065     0.90712182    -0.32762861
 h      0.03015686    -2.14983776    -0.32827844
 h     -1.98803145     1.86119340     0.74098623
 h     -0.73629025     1.27373543    -1.39015752
 h      1.73003548     1.69442452    -0.55463521
 o      2.41943292    -1.14700791     0.35219392
 h      3.30189285    -0.96974671    -0.25968135
 c     -2.50139609    -0.44968704    -0.53234404
 h     -2.52708296    -1.35814406    -1.10290703
 h     -3.30374033    -0.58741938     0.28640997
 h     -2.84545047     0.30722613    -1.24966967
 h     -0.58803765     1.73626708     1.83055882
          17

 c      1.33133549    -0.41578619    -0.14089570
 c     -0.01949287    -1.06316238     0.04721714
 c     -1.11985719    -0.05316350     0.11215225
 c     -1.06045723     1.39246188     0.91189074
 c     -0.40865899     1.05659433    -0.34991681
 c      1.03605184     0.90156728    -0.33986394
 h      0.06259378    -2.11949419    -0.31163705
 h     -1.99486794     1.87923011     0.72606321
 h     -0.73848299     1.34360698    -1.42619847
 h      1.75244428     1.63776582    -0.58234518
 o      2.42486140    -1.14710100     0.35868858
 h      3.25418020    -0.95522793    -0.23565443
 c     -2.49257238    -0.44064279    -0.53438777
 h     -2.51663809    -1.33675121    -1.08665465
 h     -3.31655942    -0.58594549     0.28003003
 h     -2.85010171     0.29566015    -1.23558064
 h     -0.58771859     1.75809090     1.83188013
          17

 c      1.33172923    -0.43273816    -0.14048080
 c     -0.01124529    -1.05826084     0.04446281
 c     -1.10949435    -0.05925603     0.11378059
 c     -1.06281140     1.38282687     0.90993963
 c     -0.41742391     1.07143090    -0.34164531
 c      1.01108589     0.89481948    -0.35239554
 h      0.08431699    -2.08711269    -0.28594389
 h     -2.01118102     1.89808502     0.71308891
 h     -0.73969192     1.41577397    -1.44573518
 h      1.78144591     1.59327086    -0.61022489
 o      2.43050639    -1.14616115     0.36323593
 h      3.18911137    -0.94469798    -0.19721403
 c     -2.48453424    -0.43103581    -0.53390096
 h     -2.50042578    -1.33044686    -1.07673100
 h     -3.31688796    -0.58098007     0.26247898
 h     -2.85552840     0.29228353    -1.22330838
 h     -0.58333846     1.77039846     1.83325119
          17

 c      1.33063597    -0.45043308    -0.13757740
 c     -0.00161416    -1.05203535     0.04140067
 c     -1.10021597    -0.06891023     0.11542987
 c     -1.06587443     1.37387863     0.90754179
 c     -0.42510367     1.08988465    -0.33689552
 c      0.98796876     0.88683641    -0.36518770
 h      0.09448139    -2.06290665    -0.25382015
 h     -2.02960946     1.91307114     0.70397679
 h     -0.73889746     1.48596733    -1.44263676
 h      1.81193925     1.55893658    -0.63722584
 o      2.43501893    -1.14446545     0.36669354
 h      3.12945614    -0.93397008    -0.15900523
 c     -2.47719383    -0.42120444    -0.53073737
 h     -2.47881980    -1.33977056    -1.07399186
 h     -3.30488479    -0.57281072     0.23568466
 h     -2.86198639     0.30009104    -1.21595369
 h     -0.57695694     1.77188470     1.83195140
          17

 c      1.32773747    -0.46812230    -0.13232454
 c      0.00926638    -1.04423966     0.03833460
 c     -1.09213810    -0.08130127     0.11682438
 c     -1.07005583     1.36609873     0.90520498
 c     -0.43191886     1.11146796    -0.33603473
 c      0.96804514     0.87778966    -0.37825811
 h      0.09289159    -2.05644348    -0.21754170
 h     -2.04417830     1.92028362     0.70035887
 h     -0.73630631     1.55104504    -1.41524172
 h      1.83689784     1.53113529    -0.66163010
 o      2.43641622    -1.14259480     0.37047173
 h      3.10818127    -0.91431106    -0.14406769
 c     -2.47033709    -0.41171600    -0.52550279
 h     -2.45263040    -1.35887356    -1.07595622
 h     -3.28364269    -0.56238084     0.20424133
 h     -2.86828995     0.31867416    -1.21403179
 h     -0.57018983     1.76188638     1.82641581
          17

 c      1.32293046    -0.48507398    -0.12494935
 c      0.02112595    -1.03516971     0.03544700
 c     -1.08530598    -0.09538759     0.11771132
 c     -1.07554766     1.35968959     0.90327580
 c     -0.43806083     1.13547834    -0.33902610
 c      0.95243213     0.86786244    -0.39159827
 h      0.07959222    -2.07135890    -0.17764331
 h     -2.05152952     1.91744665     0.70324460
 h     -0.73308645     1.60919716    -1.36554975
 h      1.85039007     1.50695799    -0.68204772
 o      2.43400363    -1.14089839     0.37511747
 h      3.13773279    -0.88106925    -0.16109707
 c     -2.46359015    -0.40308103    -0.51936717
 h     -2.42324662    -1.37900702    -1.07878318
 h     -3.25936917    -0.55131637     0.17522889
 h     -2.87188493     0.34448360    -1.21552863
 h     -0.56392391     1.74060469     1.81667423
          17

 c      1.31640053    -0.50058732    -0.11576714
 c      0.03352856    -1.02589693     0.03279644
 c     -1.07974021    -0.11001042     0.11787968
 c     -1.08230272     1.35455098     0.90190630
 c     -0.44359928     1.16104095    -0.34538289
 c      0.94180274     0.85718361    -0.40513860
 h      0.05493800    -2.10235266    -0.13293036
 h     -2.05112236     1.90413480     0.71295417
 h     -0.73146865     1.66054028    -1.29962008
 h      1.84920018     1.48496258    -0.69791683
 o      2.42948034    -1.13895964     0.37945331
 h      3.19221975    -0.84218022    -0.19065542
 c     -2.45642632    -0.39558127    -0.51367852
 h     -2.39252788    -1.39236716    -1.07924454
 h     -3.24043218    -0.54169281     0.15698995
 h     -2.86980995     0.37254880    -1.21724590
 h     -0.55822097     1.70910520     1.80438817
          17

 c      1.30863684    -0.51401981    -0.10515240
 c      0.04579780    -1.01797805     0.03045240
 c     -1.07545256    -0.12400700     0.11716747
 c     -1.09002225     1.35030133     0.90106901
 c     -0.44838882     1.18707148    -0.35407607
 c      0.93630309     0.84584152    -0.41874595
 h      0.02028157    -2.13823225    -0.08211621
 h     -2.04522115     1.88179420     0.72913791
 h     -0.73505043     1.70828341    -1.22867697
 h      1.83329883     1.46514200    -0.70962242
 o      2.42471345    -1.13624885     0.38226056
 h      3.24263285    -0.80759854    -0.21211758
 c     -2.44840490    -0.38931520    -0.50949246
 h     -2.36251476    -1.39395583    -1.07557384
 h     -3.23379331    -0.53527095     0.15584917
 h     -2.85974469     0.39823377    -1.21622978
 h     -0.55240086     1.66911933     1.79252588
          17

 c      1.30037673    -0.52481203    -0.09350258
 c      0.05699261    -1.01293052     0.02860176
 c     -1.07243033    -0.13631816     0.11546277
 c     -1.09814246     1.34633960     0.90063298
 c     -0.45203884     1.21223672    -0.36359240
 c      0.93554951     0.83390575    -0.43223450
 h     -0.02171910    -2.16757949    -0.02516953
 h     -2.03879789     1.85362521     0.75085793
 h     -0.74874705     1.75951297    -1.16860322
 h      1.80589153     1.44884532    -0.71847841
 o      2.42073893    -1.13251336     0.38299600
 h      3.27292088    -0.78291102    -0.21533067
 c     -2.43955143    -0.38432320    -0.50716592
 h     -2.33514820    -1.38195713    -1.06759017
 h     -3.24028164    -0.53253106     0.17221811
 h     -2.84057808     0.41822175    -1.21057232
 h     -0.54539405     1.62264646     1.78456991
          17

 c      1.29249268    -0.53251018    -0.08121068
 c      0.06599758    -1.01189043     0.02754689
 c     -1.07060788    -0.14607281     0.11270238
 c     -1.10586984     1.34196437     0.90048386
 c     -0.45408671     1.23521081    -0.37252042
 c      0.93869734     0.82143141    -0.44537938
 h     -0.06755541    -2.18222398     0.03659807
 h     -2.03871630     1.82398135     0.77685408
 h     -0.77687325     1.82225825    -1.13340810
 h      1.77318312     1.43876272    -0.72662625
 o      2.41799878    -1.12771600     0.38157291
 h      3.27648557    -0.77022716    -0.19729880
 c     -2.43042171    -0.38062421    -0.50630840
 h     -2.31205990    -1.35770206    -1.05665729
 h     -3.25393126    -0.53253723     0.20026849
 h     -2.81254621     0.43087616    -1.19968751
 h     -0.53641882     1.57147042     1.78327372
          17

 c      1.28583648    -0.53679314    -0.06864467
 c      0.07169650    -1.01549058     0.02764948
 c     -1.06984499    -0.15264376     0.10886601
 c     -1.11235840     1.33655838     0.90061333
 c     -0.45440874     1.25535246    -0.38047667
 c      0.94463195     0.80847212    -0.45794163
 h     -0.11357232    -2.17810557     0.10106520
 h     -2.05123473     1.79685901     0.80606474
 h     -0.81897443     1.89754285    -1.12470481
 h      1.74321063     1.43847450    -0.73663510
 o      2.41656509    -1.12195970     0.37816834
 h      3.25273151    -0.76932946    -0.15921732
 c     -2.42175361    -0.37814704    -0.50608366
 h     -2.29439841    -1.32565882    -1.04567088
 h     -3.26626556    -0.53377259     0.23163844
 h     -2.77717166     0.43637191    -1.18436875
 h     -0.52571805     1.51687410     1.78947190
          17

 c      1.28105535    -0.53752068    -0.05612551
 c      0.07319497    -1.02382406     0.02926946
 c     -1.06992488    -0.15565220     0.10396187
 c     -1.11702963     1.32976827     0.90111984
 c     -0.45340686     1.27294720    -0.38811391
 c      0.95229816     0.79518474    -0.46973437
 h     -0.15655314    -2.15514918     0.16588081
 h     -2.07820953     1.77394505     0.83806645
 h     -0.86845892     1.97647076    -1.13177459
 h      1.72299908     1.45076993    -0.75056511
 o      2.41610979    -1.11550379     0.37320903
 h      3.20754570    -0.77734344    -0.10633812
 c     -2.41413483    -0.37668289    -0.50551786
 h     -2.28268758    -1.29311351    -1.03890026
 h     -3.27041977    -0.53493789     0.25900111
 h     -2.73708994     0.43674604    -1.16675153
 h     -0.51481849     1.45976952     1.80170256
          17

 c      1.27843584    -0.53478956    -0.04390696
 c      0.07002730    -1.03640175     0.03270926
 c     -1.07057005    -0.15494220     0.09800710
 c     -1.11978837     1.32154642     0.90215490
 c     -0.45171238     1.28860954    -0.39622097
 c      0.96104039     0.78201722    -0.48072005
 h     -0.19422210    -2.11724494     0.22900017
 h     -2.11514872     1.75394947     0.87286217
 h     -0.91664094     2.04712799    -1.14210323
 h      1.71517811     1.47506679    -0.76876653
 o      2.41561004    -1.10888931     0.36750269
 h      3.15791935    -0.78665753    -0.05012949
 c     -2.40789771    -0.37596982    -0.50370279
 h     -2.27686504    -1.26852648    -1.04113803
 h     -3.26259599    -0.53522759     0.27747356
 h     -2.69568765     0.43565960    -1.15003696
 h     -0.50604423     1.40105499     1.81690794
          17

 c      1.27783760    -0.52896040    -0.03217443
 c      0.06228127    -1.05211060     0.03815526
 c     -1.07146854    -0.15054478     0.09101226
 c     -1.12091814     1.31201673     0.90387971
 c     -0.44986990     1.30276059    -0.40520188
 c      0.97067295     0.76978354    -0.49104619
 h     -0.22577767    -2.07249089     0.28934657
 h     -2.15340417     1.73397770     0.91020623
 h     -0.95649328     2.10055804    -1.14748058
 h      1.71725764     1.50635466    -0.78951791
 o      2.41313125    -1.10305640     0.36227744
 h      3.13544510    -0.78311159    -0.00883265
 c     -2.40313804    -0.37590564    -0.50003660
 h     -2.27667546    -1.25793440    -1.05571152
 h     -3.24200807    -0.53431036     0.28477962
 h     -2.65647672     0.43740587    -1.13767782
 h     -0.50166521     1.34185635     1.83162495
          17

 c      1.27875091    -0.52060224    -0.02107195
 c      0.05056556    -1.06926928     0.04561595
 c     -1.07229702    -0.14265396     0.08297411
 c     -1.12081156     1.30131836     0.90642250
 c     -0.44824300     1.31553186    -0.41507255
 c      0.98124533     0.75948020    -0.50097144
 h     -0.25229262    -2.03276779     0.34748803
 h     -2.18416650     1.71139616     0.94924444
 h     -0.98358416     2.13178754    -1.14407770
 h      1.72429903     1.53715817    -0.80994173
 o      2.40725718    -1.09878278     0.35833937
 h      3.16394688    -0.75527252     0.00620965
 c     -2.39975006    -0.37668996    -0.49452326
 h     -2.28215290    -1.26139244    -1.08226256
 h     -3.21068403    -0.53229265     0.28128047
 h     -2.62234025     0.44501826    -1.13197334
 h     -0.50318101     1.28351299     1.84300568
          17

 c      1.28043412    -0.51038923    -0.01072842
 c      0.03582072    -1.08596284     0.05491773
 c     -1.07274989    -0.13158918     0.07387659
 c     -1.11979163     1.28952656     0.90984118
 c     -0.44701383     1.32682668    -0.42559114
 c      0.99276354     0.75202418    -0.51075801
 h     -0.27621954    -2.01064297     0.40564359
 h     -2.20107794     1.68478173     0.98864861
 h     -0.99574800     2.13905701    -1.13109779
 h      1.73192315     1.56049887    -0.82729108
 o      2.39936217    -1.09568332     0.35511767
 h      3.22381786    -0.71069867     0.00594221
 c     -2.39744682    -0.37865702    -0.48792340
 h     -2.29356550    -1.27315778    -1.11648148
 h     -3.17356157    -0.52977652     0.27026978
 h     -2.59510538     0.45845300    -1.13279384
 h     -0.51094183     1.22743396     1.84941025
          17

 c      1.28209356    -0.49900586    -0.00124992
 c      0.01899688    -1.10068064     0.06586468
 c     -1.07257180    -0.11776124     0.06369592
 c     -1.11805539     1.27664831     0.91409546
 c     -0.44617990     1.33635752    -0.43633633
 c      1.00507410     0.74808294    -0.52059849
 h     -0.29936740    -2.01303519     0.46575708
 h     -2.20107952     1.65403789     1.02692244
 h     -0.99286870     2.12338705    -1.11006867
 h      1.73765339     1.57167316    -0.83969096
 o      2.39179044    -1.09291767     0.35176936
 h      3.28055097    -0.66447501     0.00576222
 c     -2.39576564    -0.38195944    -0.48159749
 h     -2.31089425    -1.28540646    -1.15215191
 h     -3.13847143    -0.52792824     0.25816598
 h     -2.57573872     0.47447619    -1.13756165
 h     -0.52403427     1.17489862     1.85066373
          17

 c      1.28302353    -0.48708903     0.00729630
 c      0.00079847    -1.11278314     0.07847313
 c     -1.07158977    -0.10163898     0.05240886
 c     -1.11566547     1.26264111     0.91903488
 c     -0.44551042     1.34360805    -0.44670627
 c      1.01785975     0.74800186    -0.53057805
 h     -0.32095210    -2.03677805     0.52669775
 h     -2.18450291     1.62023992     1.06268414
 h     -0.97725683     2.08905340    -1.08505891
 h      1.74107805     1.56881364    -0.84638466
 o      2.38600703    -1.08996341     0.34791269
 h      3.31334177    -0.62639033     0.01342367
 c     -2.39414993    -0.38645425    -0.47709800
 h     -2.33349160    -1.29167644    -1.18347508
 h     -3.11467274    -0.52825830     0.25329746
 h     -2.56483583     0.48841256    -1.14256697
 h     -0.54033354     1.12687194     1.84807760
          17

 c      1.28266836    -0.47519220     0.01487846
 c     -0.01829250    -1.12230846     0.09298557
 c     -1.06973223    -0.08373003     0.04000264
 c     -1.11252925     1.24743445     0.92440064
 c     -0.44446786     1.34774362    -0.45585643
 c      1.03065840     0.75176569    -0.54065078
 h     -0.33826058    -2.07157924     0.58411330
 h     -2.15509650     1.58549802     1.09492835
 h     -0.95457972     2.04472524    -1.06354982
 h      1.74375616     1.55301741    -0.84778299
 o      2.38264134    -1.08658836     0.34347542
 h      3.31387787    -0.60102661     0.03123119
 c     -2.39225163    -0.39183101    -0.47559933
 h     -2.36010179    -1.28827034    -1.20634688
 h     -3.10868709    -0.53183315     0.26189686
 h     -2.56290211     0.49621553    -1.14450584
 h     -0.55672784     1.08386476     1.84421197
          17

 c      1.28063036    -0.46377669     0.02148933
 c     -0.03783484    -1.12946727     0.10966625
 c     -1.06703319    -0.06457461     0.02648569
 c     -1.10836681     1.23094307     0.92985888
 c     -0.44218856     1.34761690    -0.46269930
 c      1.04286896     0.75897521    -0.55062232
 h     -0.34876573    -2.10630874     0.63292153
 h     -2.11991619     1.55281993     1.12328321
 h     -0.93413687     2.00358339    -1.05660944
 h      1.74921740     1.52839547    -0.84548437
 o      2.38178473    -1.08271840     0.33852042
 h      3.28136614    -0.58970052     0.05877249
 c     -2.39028084    -0.39777707    -0.47740122
 h     -2.38905123    -1.27439701    -1.21880444
 h     -3.11980651    -0.53841491     0.28347957
 h     -2.57036485     0.49568563    -1.14138507
 h     -0.56960384     1.04592217     1.84224277
          17

 c      1.27665913    -0.45322408     0.02714063
 c     -0.05732511    -1.13434786     0.12863342
 c     -1.06362826    -0.04475769     0.01189705
 c     -1.10273595     1.21308600     0.93508720
 c     -0.43779175     1.34222197    -0.46627171
 c      1.05377819     0.76888122    -0.56015523
 h     -0.35127159    -2.13260206     0.66936431
 h     -2.08823387     1.52571786     1.14812649
 h     -0.92526553     1.97830000    -1.07480365
 h      1.76271338     1.50161615    -0.84210836
 o      2.38303770    -1.07843303     0.33320119
 h      3.22173905    -0.59047027     0.09365974
 c     -2.38894034    -0.40400596    -0.48191940
 h     -2.41849128    -1.25205248    -1.22119915
 h     -3.14063234    -0.54661301     0.31111089
 h     -2.58752067     0.48680934    -1.13275388
 h     -0.57563228     1.01280113     1.84488951
          17

 c      1.27063585    -0.44385667     0.03186428
 c     -0.07619841    -1.13685908     0.14980536
 c     -1.05974705    -0.02493561    -0.00368433
 c     -1.09522148     1.19384121     0.93991850
 c     -0.43103237     1.33156743    -0.46652784
 c      1.06269626     0.78056626    -0.56883528
 h     -0.34595066    -2.14557021     0.69165898
 h     -2.06839827     1.50724863     1.17022660
 h     -0.92964768     1.97117587    -1.11911784
 h      1.78972644     1.47989215    -0.84053702
 o      2.38528955    -1.07413040     0.32780446
 h      3.15128012    -0.59554099     0.13094218
 c     -2.38899559    -0.41017500    -0.48808622
 h     -2.44668431    -1.22595292    -1.21633421
 h     -3.16193437    -0.55485747     0.33617131
 h     -2.61453919     0.47160010    -1.11954988
 h     -0.57264966     0.98428506     1.85323294
          17

 c      1.26255341    -0.43594659     0.03571262
 c     -0.09386523    -1.13675008     0.17289824
 c     -1.05570117    -0.00585098    -0.02013130
 c     -1.08575571     1.17333467     0.94447867
 c     -0.42242950     1.31681732    -0.46456998
 c      1.06923959     0.79327983    -0.57630793
 h     -0.33404541    -2.14357264     0.69999536
 h     -2.06347188     1.49868631     1.18982844
 h     -0.93977812     1.97281662    -1.17835572
 h      1.83267701     1.46733477    -0.84250684
 o      2.38648700    -1.07078075     0.32277396
 h      3.10059061    -0.58747086     0.16291816
 c     -2.39094803    -0.41583299    -0.49471372
 h     -2.47229710    -1.20312687    -1.20929650
 h     -3.17637894    -0.56209673     0.35213268
 h     -2.65148933     0.45360347    -1.10372491
 h     -0.56018662     0.96042934     1.86610116
          17

 c      1.25249960    -0.42968993     0.03874672
 c     -0.10974917    -1.13361571     0.19742813
 c     -1.05186560     0.01168224    -0.03726159
 c     -1.07477144     1.15189217     0.94919274
 c     -0.41265298     1.29948705    -0.46190783
 c      1.07356694     0.80666728    -0.58238902
 h     -0.31762126    -2.12816465     0.69648167
 h     -2.06945765     1.49887488     1.20602547
 h     -0.94624851     1.97169182    -1.23766485
 h      1.88803811     1.46261052    -0.84762198
 o      2.38470542    -1.06943860     0.31840762
 h      3.09801268    -0.54747580     0.18426989
 c     -2.39496586    -0.42048433    -0.50075018
 h     -2.49453353    -1.19124987    -1.20617623
 h     -3.17957442    -0.56795796     0.35565823
 h     -2.69826636     0.43693616    -1.08762182
 h     -0.53933529     0.94153802     1.88046868
          17

 c      1.24065676    -0.42516257     0.04102090
 c     -0.12331960    -1.12687759     0.22271762
 c     -1.04865222     0.02682056    -0.05483254
 c     -1.06300393     1.12999028     0.95461784
 c     -0.40210683     1.28090211    -0.45982363
 c      1.07628421     0.82063860    -0.58703813
 h     -0.29936637    -2.10434627     0.68511113
 h     -2.07812051     1.50494061     1.21723374
 h     -0.94281175     1.96034011    -1.28557526
 h      1.94731133     1.46072666    -0.85391178
 o      2.38052124    -1.06960086     0.31444329
 h      3.13226961    -0.48210777     0.19890304
 c     -2.40097263    -0.42376842    -0.50558906
 h     -2.51286731    -1.19533478    -1.21122889
 h     -3.16992628    -0.57269520     0.34650943
 h     -2.75428525     0.42482959    -1.07312356
 h     -0.51211362     0.92790619     1.89258187
          17

 c      1.22731333    -0.42231446     0.04258432
 c     -0.13412325    -1.11580746     0.24794860
 c     -1.04647727     0.03875193    -0.07254490
 c     -1.05117524     1.10815196     0.96122296
 c     -0.39092155     1.26213729    -0.45922505
 c      1.07812243     0.83507095    -0.59024767
 h     -0.28224489    -2.08034862     0.67133662
 h     -2.08123756     1.51360197     1.22217375
 h     -0.92673995     1.93565977    -1.31524782
 h      2.00087418     1.45665660    -0.85918993
 o      2.37583278    -1.06972304     0.31049593
 h      3.17098203    -0.41505360     0.21290199
 c     -2.40876724    -0.42561135    -0.50935464
 h     -2.52654461    -1.21474798    -1.22420147
 h     -3.14849562    -0.57716257     0.32746525
 h     -2.81797143     0.41825262    -1.06091897
 h     -0.48073125     0.91954398     1.89914128
          17

 c      1.21284995    -0.42099586     0.04348875
 c     -0.14183246    -1.09973441     0.27231140
 c     -1.04572411     0.04677649    -0.09005789
 c     -1.03981567     1.08685638     0.96924007
 c     -0.37906780     1.24405931    -0.46068131
 c      1.07969373     0.84964796    -0.59196910
 h     -0.26883653    -2.06529000     0.66059876
 h     -2.07308619     1.52211089     1.22046042
 h     -0.89787152     1.89772341    -1.32364608
 h      2.04102995     1.44739158    -0.86192820
 o      2.37182453    -1.06868222     0.30640234
 h      3.19285083    -0.36358609     0.22885334
 c     -2.41805951    -0.42616535    -0.51290062
 h     -2.53453835    -1.24360832    -1.24065662
 h     -3.11912160    -0.58287052     0.30449700
 h     -2.88643727     0.41559678    -1.05039729
 h     -0.44702936     0.91604665     1.89809449
          17

 c      1.19771231    -0.42097556     0.04378952
 c     -0.14630492    -1.07848928     0.29522515
 c     -1.04669892     0.05040536    -0.10701603
 c     -1.02922697     1.06648203     0.97860576
 c     -0.36644023     1.22729589    -0.46443519
 c      1.08140110     0.86385995    -0.59210086
 h     -0.26058260    -2.06410777     0.65602800
 h     -2.05112705     1.52868689     1.21271204
 h     -0.85809532     1.84921406    -1.31109073
 h      2.06314163     1.43219653    -0.86146670
 o      2.36889756    -1.06593641     0.30214461
 h      3.18895912    -0.33592314     0.24702237
 c     -2.42842943    -0.42561087    -0.51750185
 h     -2.53605999    -1.27407448    -1.25484508
 h     -3.08822242    -0.59201824     0.28657157
 h     -2.95576078     0.41368585    -1.04022257
 h     -0.41214575     0.91662197     1.88897711
          17

 c      1.18239473    -0.42195393     0.04354377
 c     -0.14760529    -1.05275131     0.31645609
 c     -1.04957896     0.04945269    -0.12308150
 c     -1.01949371     1.04726852     0.98896830
 c     -0.35287704     1.21211786    -0.47032961
 c      1.08342023     0.87705961    -0.59050244
 h     -0.25756197    -2.07361453     0.65733559
 h     -2.01601048     1.53273747     1.20045768
 h     -0.81159469     1.79583019    -1.28195624
 h      2.06584307     1.41226037    -0.85797501
 o      2.36700903    -1.06132296     0.29776317
 h      3.15760344    -0.33446341     0.26677516
 c     -2.43939765    -0.42405299    -0.52439372
 h     -2.53098381    -1.29933503    -1.26221569
 h     -3.06287370    -0.60715236     0.28346630
 h     -3.02177150     0.40925535    -1.02907702
 h     -0.37637309     0.92022480     1.87288400
          17

 c      1.16743584    -0.42358454     0.04281040
 c     -0.14597192    -1.02388223     0.33601666
 c     -1.05436995     0.04409184    -0.13796389
 c     -1.01048480     1.02928492     0.99974659
 c     -0.33812177     1.19828590    -0.47766653
 c      1.08568103     0.88851189    -0.58700770
 h     -0.25895996    -2.08447292     0.66222477
 h     -1.97151562     1.53508103     1.18599364
 h     -0.76558504     1.74731725    -1.24630019
 h      2.05123148     1.39041915    -0.85244217
 o      2.36578524    -1.05500179     0.29332129
 h      3.10261787    -0.35667739     0.28716958
 c     -2.45071303    -0.42158996    -0.53420920
 h     -2.51988640    -1.31494696    -1.26042392
 h     -3.04668047    -0.63004264     0.30057433
 h     -3.08087031     0.40000036    -1.01613748
 h     -0.33923293     0.92575043     1.85209756
          17

 c      1.15342023    -0.42550483     0.04164917
 c     -0.14177661    -0.99345633     0.35399792
 c     -1.06090004     0.03485041    -0.15144215
 c     -1.00184992     1.01241269     1.01024336
 c     -0.32183520     1.18503495    -0.48520516
 c      1.08784116     0.89742998    -0.58143184
 h     -0.26363847    -2.08658673     0.66849116
 h     -1.92424455     1.53809464     1.17214754
 h     -0.73014749     1.71734293    -1.21995932
 h      2.02518887     1.37101552    -0.84673579
 o      2.36437459    -1.04761696     0.28887991
 h      3.03575332    -0.39245229     0.30735161
 c     -2.46254737    -0.41844001    -0.54658366
 h     -2.50388659    -1.31914295    -1.24944102
 h     -3.03711882    -0.66031855     0.33448606
 h     -3.13058509     0.38503190    -1.00126541
 h     -0.29984757     0.93223358     1.82937331
          17

 c      1.14097869    -0.42736616     0.04011656
 c     -0.13550332    -0.96292673     0.37048830
 c     -1.06885952     0.02254216    -0.16337290
 c     -0.99308065     0.99638309     1.01980405
 c     -0.30393803     1.17156391    -0.49181702
 c      1.08932521     0.90302750    -0.57358827
 h     -0.27044179    -2.07273914     0.67501429
 h     -1.88224606     1.54530873     1.16183165
 h     -0.71391476     1.71798917    -1.21697087
 h      1.99702321     1.35951514    -0.84353722
 o      2.36116838    -1.04061115     0.28443900
 h      2.98118852    -0.41905822     0.32749064
 c     -2.47525393    -0.41494806    -0.56033599
 h     -2.48446838    -1.31288970    -1.23141512
 h     -3.02812861    -0.69541742     0.37500035
 h     -3.16990280     0.36501109    -0.98505494
 h     -0.25760956     0.93898575     1.80703182
          17

 c      1.13077566    -0.42884449     0.03825827
 c     -0.12773603    -0.93349640     0.38556317
 c     -1.07786016     0.00816155    -0.17368505
 c     -0.98371472     0.98092509     1.02796927
 c     -0.28522553     1.15794009    -0.49762889
 c      1.08957542     0.90464924    -0.56335736
 h     -0.27833237    -2.03967606     0.68183787
 h     -1.85192377     1.55979820     1.15740235
 h     -0.71655545     1.74968619    -1.23619027
 h      1.97670246     1.36113099    -0.84565369
 o      2.35431687    -1.03581674     0.27986753
 h      2.96761850    -0.40787989     0.34995418
 c     -2.48897983    -0.41146681    -0.57398539
 h     -2.46328474    -1.29990749    -1.21046168
 h     -3.01450200    -0.73188585     0.41097986
 h     -3.19949220     0.34215480    -0.96881180
 h     -0.21288941     0.94561582     1.78623089
          17

 c      1.12346430    -0.42963382     0.03610672
 c     -0.11913306    -0.90605679     0.39928389
 c     -1.08748090    -0.00721627    -0.18236920
 c     -0.97359872     0.96598431     1.03453830
 c     -0.26732791     1.14517488    -0.50391655
 c      1.08852459     0.90200794    -0.55083243
 h     -0.28652414    -1.98822251     0.69005063
 h     -1.83467409     1.58182552     1.16016135
 h     -0.72903545     1.80076604    -1.26254087
 h      1.96934512     1.37821604    -0.85439914
 o      2.34394966    -1.03327029     0.27510064
 h      2.99353110    -0.35957475     0.37626583
 c     -2.50351663    -0.40826868    -0.58612745
 h     -2.44189451    -1.28620102    -1.19211519
 h     -2.99377108    -0.76658923     0.43410051
 h     -3.22174528     0.32005320    -0.95442394
 h     -0.16733351     0.95194874     1.76681126
          17

 c      1.11961182    -0.42946939     0.03369233
 c     -0.11036191    -0.88110668     0.41167769
 c     -1.09729463    -0.02251782    -0.18946748
 c     -0.96295025     0.95181973     1.03951768
 c     -0.25201090     1.13440502    -0.51192823
 c      1.08688216     0.89536659    -0.53643680
 h     -0.29470321    -1.92347295     0.70179554
 h     -1.82647526     1.60790064     1.17034406
 h     -0.74129541     1.85726341    -1.28085364
 h      1.97167551     1.40832938    -0.86817737
 o      2.33201593    -1.03126437     0.27036594
 h      3.02989924    -0.30328491     0.40348415
 c     -2.51837762    -0.40559045    -0.59564592
 h     -2.42154638    -1.27825126    -1.18197107
 h     -2.96597896    -0.79722267     0.43965696
 h     -3.24031610     0.30304095    -0.94401633
 h     -0.12354095     0.95791044     1.74773770
          17

 c      1.11961964    -0.42817984     0.03105903
 c     -0.10200749    -0.85867112     0.42270332
 c     -1.10688667    -0.03674525    -0.19507196
 c     -0.95216089     0.93888076     1.04301554
 c     -0.24071598     1.12639683    -0.52233817
 c      1.08582553     0.88546011    -0.52085969
 h     -0.30331859    -1.85495122     0.72037972
 h     -1.82086132     1.63232515     1.18747865
 h     -0.74643992     1.90879309    -1.28227146
 h      1.97503365     1.44531565    -0.88301279
 o      2.32011835    -1.02850465     0.26596060
 h      3.05429082    -0.26198622     0.42766452
 c     -2.53296164    -0.40376450    -0.60191200
 h     -2.40329217    -1.27984132    -1.18362523
 h     -2.93299123    -0.82245593     0.42628741
 h     -3.25882820     0.29489605    -0.93931850
 h     -0.08433593     0.96345196     1.72778827
          17

 c      1.12365408    -0.42572200     0.02827560
 c     -0.09450496    -0.83836256     0.43224060
 c     -1.11587230    -0.04903677    -0.19933224
 c     -0.94157784     0.92761079     1.04515109
 c     -0.23440980     1.12150626    -0.53530882
 c      1.08640734     0.87326366    -0.50487764
 h     -0.31365478    -1.79520797     0.75007868
 h     -1.81214942     1.64950222     1.21075834
 h     -0.74082281     1.94898832    -1.26346093
 h      1.97107291     1.48217106    -0.89442562
 o      2.30914565    -1.02449074     0.26210873
 h      3.05657924    -0.24621966     0.44614546
 c     -2.54671255    -0.40324355    -0.60494873
 h     -2.38840387    -1.28971633    -1.19728029
 h     -2.89806289    -0.84211875     0.39587307
 h     -3.27904011     0.29718876    -0.94090484
 h     -0.05200577     0.96854130     1.70611941
          17

 c      1.13159968    -0.42218455     0.02544089
 c     -0.08816728    -0.81977836     0.44017967
 c     -1.12391657    -0.05870655    -0.20246181
 c     -0.93141740     0.91832434     1.04600215
 c     -0.23351709     1.11973923    -0.55063098
 c      1.08917457     0.85982760    -0.48922761
 h     -0.32701820    -1.75468934     0.79478827
 h     -1.79694629     1.65532805     1.23927374
 h     -0.72329787     1.97468992    -1.22482798
 h      1.95483601     1.51311172    -0.89884164
 o      2.29957724    -1.01921773     0.25896674
 h      3.03419303    -0.25888383     0.45755064
 c     -2.55921274    -0.40439717    -0.60544745
 h     -2.37850379    -1.30246718    -1.22028109
 h     -2.86566500    -0.85763335     0.35393812
 h     -3.29973368     0.30838239    -0.94777490
 h     -0.02773180     0.97319804     1.68256518
          17

 c      1.14304044    -0.41777021     0.02268005
 c     -0.08331875    -0.80307492     0.44662511
 c     -1.13075546    -0.06526496    -0.20473085
 c     -0.92177154     0.91116314     1.04558339
 c     -0.23788148     1.12074909    -0.56777109
 c      1.09407637     0.84621132    -0.47456667
 h     -0.34298993    -1.73479955     0.85536595
 h     -1.77436310     1.64762414     1.27215669
 h     -0.69497840     1.98590118    -1.16977340
 h      1.92514813     1.53437399    -0.89411950
 o      2.29162496    -1.01304209     0.25663017
 h      2.99001185    -0.29747530     0.46177001
 c     -2.57017086    -0.40725725    -0.60463027
 h     -2.37514240    -1.31155646    -1.24884086
 h     -2.84123906    -0.87255515     0.31002836
 h     -3.31738329     0.32452235    -0.95763343
 h     -0.01126634     0.97753518     1.65770306
          17

 c      1.15725702    -0.41277623     0.02013951
 c     -0.08034754    -0.78904448     0.45200642
 c     -1.13621989    -0.06842484    -0.20643272
 c     -0.91263323     0.90608451     1.04384270
 c     -0.24676859     1.12374226    -0.58584925
 c      1.10053719     0.83343748    -0.46146276
 h     -0.35870884    -1.72707524     0.92804502
 h     -1.74582426     1.62621722     1.30870663
 h     -0.65962798     1.98704159    -1.10488636
 h      1.88417208     1.54452387    -0.87969937
 o      2.28511446    -1.00679220     0.25507887
 h      2.93430484    -0.35233459     0.46087354
 c     -2.57936566    -0.41146929    -0.60395477
 h     -2.37929112    -1.31175896    -1.27946154
 h     -2.83032401    -0.89232483     0.27626868
 h     -3.32798501     0.34094157    -0.96766689
 h     -0.00087153     0.98176410     1.63274827
          17

 c      1.17325709    -0.40755568     0.01797463
 c     -0.07958096    -0.77857564     0.45693255
 c     -1.14025753    -0.06809937    -0.20784508
 c     -0.90389583     0.90285565     1.04067305
 c     -0.25894878     1.12734527    -0.60364806
 c      1.10759759     0.82239688    -0.45036610
 h     -0.37038618    -1.71978448     1.00599363
 h     -1.71488310     1.59291941     1.34858424
 h     -0.62407366     1.98895622    -1.04005130
 h      1.83706753     1.54486635    -0.85673963
 o      2.27916672    -1.00205097     0.25404748
 h      2.88961538    -0.40212535     0.46114555
 c     -2.58666783    -0.41655014    -0.60455287
 h     -2.39111025    -1.30013904    -1.30960557
 h     -2.83670737    -0.92170532     0.26195873
 h     -3.32863963     0.35381197    -0.97532840
 h      0.00641248     0.98616538     1.60928146
          17

 c      1.18985171    -0.40244635     0.01633496
 c     -0.08114483    -0.77218655     0.46196292
 c     -1.14294355    -0.06439593    -0.20919239
 c     -0.89533990     0.90107367     1.03594235
 c     -0.27296892     1.12975491    -0.61986211
 c      1.11406206     0.81370717    -0.44155979
 h     -0.37511596    -1.70382432     1.08205513
 h     -1.68682995     1.55125267     1.39203117
 h     -0.59670794     2.00793260    -0.98611199
 h      1.79171174     1.53999451    -0.82823020
 o      2.27244236    -1.00086592     0.25305309
 h      2.88651574    -0.41864110     0.47253845
 c     -2.59212503    -0.42228951    -0.60662707
 h     -2.40994850    -1.27617509    -1.33793657
 h     -2.86052275    -0.96070741     0.26698450
 h     -3.31830042     0.36102767    -0.97884381
 h      0.01405470     0.99102318     1.58879872
          17

 c      1.20578564    -0.39767247     0.01535002
 c     -0.08494469    -0.76991718     0.46748702
 c     -1.14446776    -0.05761609    -0.21062667
 c     -0.88665905     0.90025917     1.02956284
 c     -0.28769512     1.12971268    -0.63368238
 c      1.11867290     0.80762190    -0.43514547
 h     -0.37156043    -1.67444569     1.15043245
 h     -1.66748935     1.50537467     1.43982956
 h     -0.58244492     2.05509487    -0.94881979
 h      1.75762558     1.53757340    -0.79856456
 o      2.26524903    -1.00372513     0.25211624
 h      2.92961919    -0.39934299     0.49702715
 c     -2.59595247    -0.42884867    -0.60945189
 h     -2.43443004    -1.24165243    -1.36444901
 h     -2.89821319    -1.00384341     0.28213489
 h     -3.29790024     0.36253190    -0.97740066
 h      0.02492076     0.99655572     1.57215052
          17

 c      1.21988958    -0.39332613     0.01512560
 c     -0.09071100    -0.77139815     0.47369115
 c     -1.14510104    -0.04825898    -0.21221956
 c     -0.87758930     0.90003623     1.02161327
 c     -0.30264597     1.12762113    -0.64510836
 c      1.12039902     0.80417310    -0.43114862
 h     -0.35988061    -1.63085086     1.20733889
 h     -1.66082497     1.45813770     1.49245843
 h     -0.57931019     2.12377847    -0.92580304
 h      1.74298639     1.54561185    -0.77184770
 o      2.25991578    -1.00930084     0.25199326
 h      2.99046100    -0.37091763     0.52458899
 c     -2.59840292    -0.43648382    -0.61193076
 h     -2.46259466    -1.20041567    -1.39056548
 h     -2.94436108    -1.04373283     0.29585878
 h     -3.27016888     0.36030714    -0.97110063
 h      0.04019826     1.00285878     1.55913627
          17

 c      1.23123500    -0.38945083     0.01574431
 c     -0.09804376    -0.77592491     0.48053552
 c     -1.14515549    -0.03700783    -0.21397309
 c     -0.86808217     0.90028059     1.01247022
 c     -0.31765556     1.12505704    -0.65451624
 c      1.11879994     0.80355631    -0.42970978
 h     -0.34152371    -1.57558955     1.25140130
 h     -1.66658245     1.40961485     1.54857782
 h     -0.58230950     2.19522774    -0.91170206
 h      1.75038250     1.56721749    -0.74943888
 o      2.25840347    -1.01650540     0.25335082
 h      3.04359005    -0.35489503     0.54591901
 c     -2.59965717    -0.44531188    -0.61305015
 h     -2.49215503    -1.15763857    -1.41892981
 h     -2.99349982    -1.07443545     0.29934926
 h     -3.23916739     0.35803619    -0.96073555
 h      0.05899647     1.00989319     1.54854061
          17

 c      1.23924090    -0.38610984     0.01726590
 c     -0.10644024    -0.78250925     0.48770753
 c     -1.14495038    -0.02468592    -0.21583606
 c     -0.85835292     0.90108059     1.00282538
 c     -0.33248746     1.12357317    -0.66223734
 c      1.11414571     0.80631656    -0.43112481
 h     -0.31903693    -1.51420546     1.28423829
 h     -1.68024778     1.35777971     1.60430548
 h     -0.58781346     2.25233781    -0.90283110
 h      1.77525964     1.59787753    -0.72939102
 o      2.26160189    -1.02484125     0.25649612
 h      3.07636431    -0.36056614     0.55642441
 c     -2.59981402    -0.45528970    -0.61210073
 h     -2.52091279    -1.11824837    -1.45234705
 h     -3.04099852    -1.09250376     0.28774442
 h     -3.20934826     0.36013972    -0.94735269
 h      0.07885912     1.01752286     1.53860675
          17

 c      1.24370832    -0.38337087     0.01971672
 c     -0.11532780    -0.78995544     0.49458909
 c     -1.14478586    -0.01218966    -0.21771762
 c     -0.84876511     0.90255925     0.99353223
 c     -0.34678269     1.12422735    -0.66849462
 c      1.10715163     0.81301859    -0.43564662
 h     -0.29575325    -1.45466107     1.31091895
 h     -1.69543128     1.30061858     1.65426391
 h     -0.59424630     2.28474287    -0.89760717
 h      1.80899355     1.62882787    -0.70864487
 o      2.26958621    -1.03404650     0.26146788
 h      3.08444976    -0.39004184     0.55466695
 c     -2.59895983    -0.46625525    -0.60886291
 h     -2.54715436    -1.08497054    -1.49181650
 h     -3.08336291    -1.09689094     0.25973930
 h     -3.18415322     0.37001879    -0.93163744
 h      0.09683671     1.02559339     1.52766671
          17

 c      1.24478066    -0.38124819     0.02307102
 c     -0.12412886    -0.79704854     0.50035361
 c     -1.14492180    -0.00040839    -0.21949834
 c     -0.83969872     0.90473766     0.98539414
 c     -0.36014053     1.12760985    -0.67345063
 c      1.09863286     0.82381154    -0.44329391
 h     -0.27506420    -1.40552299     1.33899395
 h     -1.70640021     1.23759741     1.69335743
 h     -0.60138402     2.28802746    -0.89572794
 h      1.84294973     1.65206095    -0.68519711
 o      2.28181054    -1.04394653     0.26810620
 h      3.06922823    -0.44091443     0.54135844
 c     -2.59723797    -0.47787182    -0.60375050
 h     -2.56973627    -1.05746861    -1.53501736
 h     -3.11849987    -1.08883374     0.21726333
 h     -3.16483427     0.38822218    -0.91345245
 h      0.11055059     1.03401696     1.51464977
          17

 c      1.24286228    -0.37966380     0.02723785
 c     -0.13235900    -0.80287472     0.50431419
 c     -1.14555901     0.00985635    -0.22104784
 c     -0.83149438     0.90750056     0.97901686
 c     -0.37218645     1.13390457    -0.67722721
 c      1.08931668     0.83828112    -0.45381468
 h     -0.25934296    -1.37257065     1.37462719
 h     -1.70934888     1.16986657     1.71798485
 h     -0.60985806     2.26251754    -0.89767201
 h      1.87057654     1.66273247    -0.65867741
 o      2.29706879    -1.05456985     0.27604083
 h      3.03949383    -0.50528391     0.51981683
 c     -2.59481164    -0.48950236    -0.59776417
 h     -2.58788408    -1.03335297    -1.57683591
 h     -3.14627415    -1.07202865     0.16555957
 h     -3.15042830     0.41197370    -0.89197787
 h      0.11890385     1.04283613     1.49935404
          17

 c      1.23853186    -0.37844729     0.03206393
 c     -0.13968995    -0.80706585     0.50635057
 c     -1.14681823     0.01795706    -0.22225016
 c     -0.82444573     0.91061851     0.97474328
 c     -0.38259514     1.14282824    -0.67988185
 c      1.07977208     0.85554501    -0.46674865
 h     -0.24935168    -1.35613516     1.41774862
 h     -1.70269987     1.09982813     1.72653855
 h     -0.62113316     2.21349812    -0.90468544
 h      1.88792708     1.65941306    -0.63001139
 o      2.31324004    -1.06644320     0.28462539
 h      3.01678230    -0.56622407     0.49734678
 c     -2.59171308    -0.50017585    -0.59225207
 h     -2.60100713    -1.00993218    -1.61146854
 h     -3.16924400    -1.05275648     0.11313323
 h     -3.13885547     0.43651765    -0.86637543
 h      0.12236887     1.05225535     1.48249396
          17

 c      1.23246182    -0.37735278     0.03735103
 c     -0.14592561    -0.80971145     0.50695106
 c     -1.14871615     0.02343842    -0.22302734
 c     -0.81878298     0.91378558     0.97263909
 c     -0.39105981     1.15345446    -0.68134891
 c      1.07036291     0.87442307    -0.48151523
 h     -0.24472344    -1.35211723     1.46162507
 h     -1.68713348     1.03060861     1.71960010
 h     -0.63794158     2.15284726    -0.91921411
 h      1.89375342     1.64372801    -0.60092648
 o      2.32749300    -1.08053661     0.29306262
 h      3.03344835    -0.59994887     0.48358088
 c     -2.58775148    -0.50875235    -0.58855461
 h     -2.60865886    -0.98535626    -1.63439779
 h     -3.19250211    -1.03888583     0.07019822
 h     -3.12815927     0.45711530    -0.83639833
 h      0.12284202     1.06264018     1.46554213
          17

 c      1.22533650    -0.37608098     0.04287740
 c     -0.15095268    -0.81106536     0.50684469
 c     -1.15114599     0.02604093    -0.22335212
 c     -0.81461222     0.91666414     0.97250426
 c     -0.39723183     1.16413208    -0.68137878
 c      1.06119599     0.89358926    -0.49749752
 h     -0.24477712    -1.35525285     1.49718374
 h     -1.66570222     0.96555637     1.70013432
 h     -0.66484918     2.09978049    -0.94550856
 h      1.88968766     1.62004088    -0.57351714
 o      2.33851293    -1.09682714     0.30108938
 h      3.09868206    -0.59974520     0.47992492
 c     -2.58270495    -0.51429143    -0.58753221
 h     -2.61056698    -0.95896268    -1.64347316
 h     -3.22075772    -1.03667410     0.04445064
 h     -3.11720345     0.47045471    -0.80259075
 h      0.12302354     1.07447222     1.45036156
          17

 c      1.21778519    -0.37433470     0.04841375
 c     -0.15471875    -0.81134142     0.50665607
 c     -1.15387592     0.02567166    -0.22324439
 c     -0.81181612     0.91894224     0.97391203
 c     -0.40079308     1.17310051    -0.67962533
 c      1.05210990     0.91168748    -0.51411108
 h     -0.24890510    -1.36136162     1.51706664
 h     -1.64390482     0.90771760     1.67356547
 h     -0.70718838     2.07376088    -0.98869326
 h      1.88030292     1.59498087    -0.54982187
 o      2.34757701    -1.11375529     0.30909380
 h      3.18233840    -0.58483551     0.47791949
 c     -2.57671150    -0.51641919    -0.58916139
 h     -2.60668042    -0.93125228    -1.63936294
 h     -3.25361195    -1.04710013     0.03666770
 h     -3.10585589     0.47521061    -0.76614967
 h      0.12534773     1.08822197     1.43867846
          17

 c      1.21035564    -0.37189369     0.05373981
 c     -0.15722120    -0.81065521     0.50677113
 c     -1.15657368     0.02235865    -0.22275547
 c     -0.80999795     0.92039665     0.97630750
 c     -0.40187380     1.17993610    -0.67608762
 c      1.04278428     0.92745886    -0.53085290
 h     -0.25662112    -1.36799196     1.51718923
 h     -1.62907390     0.85931029     1.64715450
 h     -0.76605680     2.07788814    -1.04980004
 h      1.87219237     1.57614870    -0.53138809
 o      2.35610266    -1.12987104     0.31737228
 h      3.25389791    -0.57367453     0.47104261
 c     -2.57034787    -0.51533347    -0.59258745
 h     -2.59723510    -0.90379176    -1.62572689
 h     -3.28465958    -1.06598433     0.04126786
 h     -3.09493144     0.47206562    -0.72865296
 h      0.13082836     1.10414824     1.43159224
          17

 c      1.20350799    -0.36864671     0.05866078
 c     -0.15849191    -0.80902498     0.50731608
 c     -1.15884983     0.01623117    -0.22195657
 c     -0.80861056     0.92092790     0.97920180
 c     -0.40135670     1.18583743    -0.67144047
 c      1.03301109     0.93994572    -0.54732644
 h     -0.26754853    -1.37441114     1.49689358
 h     -1.62812449     0.82147993     1.62791049
 h     -0.83474732     2.09582980    -1.12191676
 h      1.87112076     1.56955634    -0.51902507
 o      2.36468953    -1.14435665     0.32597202
 h      3.29746338    -0.57525374     0.45710952
 c     -2.56428284    -0.51150238    -0.59654477
 h     -2.58280111    -0.87902111    -1.60901608
 h     -3.30558668    -1.08753033     0.05082076
 h     -3.08604385     0.46347986    -0.69178800
 h      0.13848466     1.12213176     1.42937870
          17

 c      1.19761306    -0.36457744     0.06301603
 c     -0.15857535    -0.80636834     0.50814980
 c     -1.16030481     0.00753165    -0.22093524
 c     -0.80728521     0.92052515     0.98240346
 c     -0.40049950     1.19219634    -0.66665293
 c      1.02300733     0.94869707    -0.56322264
 h     -0.28146362    -1.38160623     1.45887086
 h     -1.64394246     0.79477268     1.61949780
 h     -0.90306872     2.10858552    -1.19439413
 h      1.87834065     1.57694686    -0.51305896
 o      2.37339607    -1.15680626     0.33481437
 h      3.30716723    -0.59252263     0.43622259
 c     -2.55896742    -0.50543626    -0.59976354
 h     -2.56423196    -0.85969579    -1.59718769
 h     -3.30996708    -1.10709682     0.05933778
 h     -3.08133453     0.45322270    -0.65712219
 h      0.14577434     1.14165756     1.43167312
          17

 c      1.19295736    -0.35973368     0.06667974
 c     -0.15750611    -0.80248666     0.50886224
 c     -1.16057409    -0.00337573    -0.21978931
 c     -0.80608309     0.91919063     0.98608976
 c     -0.40046000     1.19971906    -0.66251191
 c      1.01346973     0.95377481    -0.57827312
 h     -0.29840020    -1.39241759     1.40905884
 h     -1.67336864     0.77992195     1.62073940
 h     -0.96248898     2.10468108    -1.25815473
 h      1.88961947     1.59541987    -0.51384303
 o      2.38195980    -1.16707459     0.34377033
 h      3.28346683    -0.62477847     0.40950877
 c     -2.55457324    -0.49763868    -0.60131680
 h     -2.54252488    -0.84776009    -1.59665212
 h     -3.29443848    -1.12199087     0.06314685
 h     -3.08296588     0.44547193    -0.62593011
 h      0.14970236     1.16195602     1.43783966
          17

 c      1.18975751    -0.35420442     0.06955961
 c     -0.15529695    -0.79708009     0.50885284
 c     -1.15937079    -0.01601339    -0.21862357
 c     -0.80542011     0.91691567     0.99062468
 c     -0.40211951     1.20846332    -0.65948686
 c      1.00528988     0.95554639    -0.59223101
 h     -0.31871779    -1.41135211     1.35573307
 h     -1.70905109     0.77788114     1.62726016
 h     -1.00747993     2.07974754    -1.30716103
 h      1.89807113     1.61963524    -0.52189670
 o      2.38974583    -1.17529099     0.35268789
 h      3.23373535    -0.66735586     0.37862600
 c     -2.55106156    -0.48859870    -0.60091533
 h     -2.51876710    -0.84313075    -1.60870767
 h     -3.25852995    -1.13139178     0.06076329
 h     -3.09235401     0.44344324    -0.59911306
 h      0.14789468     1.18221809     1.44727242
          17

 c      1.18817428    -0.34810440     0.07159189
 c     -0.15195823    -0.78988576     0.50758611
 c     -1.15651892    -0.02980539    -0.21755906
 c     -0.80581278     0.91371916     0.99631026
 c     -0.40605116     1.21807317    -0.65776222
 c      0.99921071     0.95446359    -0.60488361
 h     -0.34282886    -1.44305356     1.30661208
 h     -1.74304329     0.78918144     1.63421583
 h     -1.03508859     2.03389112    -1.33802010
 h      1.89762287     1.64427084    -0.53766912
 o      2.39544936    -1.18202124     0.36142707
 h      3.17683920    -0.70894585     0.34515734
 c     -2.54825016    -0.47869807    -0.59895346
 h     -2.49425000    -0.84351003    -1.62877001
 h     -3.20439194    -1.13630413     0.05275216
 h     -3.10941208     0.44807188    -0.57722613
 h      0.13920758     1.20176985     1.45954406
          17

 c      1.18832354    -0.34156116     0.07273543
 c     -0.14757127    -0.78096725     0.50496223
 c     -1.15197596    -0.04409252    -0.21674924
 c     -0.80769611     0.90968268     1.00325617
 c     -0.41249054     1.22791506    -0.65727055
 c      0.99563639     0.95094977    -0.61606955
 h     -0.37029862    -1.48905227     1.26466957
 h     -1.76919460     0.81343902     1.63789588
 h     -1.04462997     1.97025705    -1.34969408
 h      1.88478411     1.66532173    -0.56131084
 o      2.39696540    -1.18834686     0.36997374
 h      3.14519993    -0.73031984     0.30876324
 c     -2.54583631    -0.46806542    -0.59625766
 h     -2.47050883    -0.84548874    -1.64927784
 h     -3.13668621    -1.13975655     0.04178159
 h     -3.13231121     0.45761712    -0.56053279
 h      0.12386932     1.22017112     1.47442560
          17

 c      1.19027623    -0.33469682     0.07296933
 c     -0.14236221    -0.77092257     0.50144477
 c     -1.14583746    -0.05815204    -0.21638772
 c     -0.81135099     0.90495716     1.01136483
 c     -0.42126506     1.23709575    -0.65765824
 c      0.99458317     0.94536539    -0.62569001
 h     -0.39895711    -1.54534260     1.22675645
 h     -1.78396656     0.84927167     1.63614045
 h     -1.03820039     1.89499699    -1.34408792
 h      1.85900042     1.68052301    -0.59260293
 o      2.39291542    -1.19496908     0.37849630
 h      3.16074962    -0.71873529     0.26627990
 c     -2.54341463    -0.45652560    -0.59376944
 h     -2.44913259    -0.84587956    -1.66327235
 h     -3.06211947    -1.14684693     0.03246391
 h     -3.15800384     0.46848944    -0.54899013
 h      0.10327321     1.23723148     1.49181138
          17

 c      1.19405645    -0.32762108     0.07229683
 c     -0.13666805    -0.76074262     0.49777101
 c     -1.13832060    -0.07122740    -0.21669655
 c     -0.81686666     0.89975377     1.02036237
 c     -0.43167794     1.24440527    -0.65815615
 c      0.99570620     0.93799085    -0.63371001
 h     -0.42522479    -1.60384389     1.18697556
 h     -1.78658651     0.89446807     1.62831266
 h     -1.02218791     1.81815874    -1.32779256
 h      1.82249531     1.68949554    -0.63101896
 o      2.38460147    -1.20101094     0.38695369
 h      3.20396483    -0.68709709     0.21794783
 c     -2.54058036    -0.44376082    -0.59227204
 h     -2.43150070    -0.84245158    -1.66634712
 h     -2.98772236    -1.16345358     0.02995902
 h     -3.18316558     0.47667526    -0.54219216
 h      0.07953683     1.25293243     1.51157528
          17

 c      1.19964192    -0.32044937     0.07075602
 c     -0.13081389    -0.75147177     0.49458916
 c     -1.12973162    -0.08256873    -0.21789668
 c     -0.82409350     0.89432778     1.02983748
 c     -0.44243593     1.24831459    -0.65743867
 c      0.99838147     0.92900629    -0.64014508
 h     -0.44537197    -1.65606501     1.14073537
 h     -1.77913705     0.94630980     1.61524236
 h     -1.00872673     1.75399455    -1.31398927
 h      1.77991674     1.69379866    -0.67591265
 o      2.37413747    -1.20512294     0.39498044
 h      3.24316232    -0.65624267     0.16917048
 c     -2.53712008    -0.42968808    -0.59209411
 h     -2.41859691    -0.83412364    -1.65716038
 h     -2.91810885    -1.19269881     0.03683200
 h     -3.20502798     0.47899220    -0.53936680
 h      0.05494586     1.26725769     1.53339413
          17

 c      1.20695385    -0.31332716     0.06843220
 c     -0.12501890    -0.74396204     0.49230080
 c     -1.12043095    -0.09148225    -0.22017220
 c     -0.83260371     0.88894949     1.03928964
 c     -0.45200334     1.24736990    -0.65392708
 c      1.00184979     0.91850006    -0.64503976
 h     -0.45651602    -1.69564602     1.08630478
 h     -1.76653100     1.00203432     1.59913346
 h     -1.01237152     1.71669628    -1.31917430
 h      1.73746540     1.69658551    -0.72678763
 o      2.36283344    -1.20647947     0.40219780
 h      3.25983767    -0.63893962     0.12551229
 c     -2.53307090    -0.41478527    -0.59291671
 h     -2.41091920    -0.82098025    -1.63740929
 h     -2.85438108    -1.23163080     0.05062886
 h     -3.22189839     0.47387578    -0.53944480
 h      0.03143935     1.27998885     1.55659834
          17

 c      1.21583932    -0.30644704     0.06546629
 c     -0.11937016    -0.73877325     0.49105588
 c     -1.11080342    -0.09738359    -0.22363982
 c     -0.84173224     0.88385952     1.04820827
 c     -0.45967798     1.24108850    -0.64698367
 c      1.00542856     0.90656694    -0.64845623
 h     -0.45699967    -1.71922533     1.02458355
 h     -1.75573730     1.05935906     1.58309656
 h     -1.03808157     1.71026136    -1.34939097
 h      1.70106787     1.70125147    -0.78345787
 o      2.35129957    -1.20472735     0.40833365
 h      3.24696953    -0.64069137     0.09079981
 c     -2.52853136    -0.39999519    -0.59391622
 h     -2.40845354    -0.80430108    -1.61166850
 h     -2.79605347    -1.27237900     0.06536848
 h     -3.23342545     0.46170532    -0.54114271
 h      0.01030784     1.29057352     1.58013586
          17

 c      1.22605493    -0.30005523     0.06205870
 c     -0.11383559    -0.73613106     0.49077943
 c     -1.10123023    -0.09984780    -0.22833114
 c     -0.85077152     0.87924284     1.05619581
 c     -0.46607521     1.23021398    -0.63755650
 c      1.00872302     0.89350319    -0.65050505
 h     -0.44648542    -1.72666511     0.95849548
 h     -1.75351484     1.11669568     1.56991592
 h     -1.07564319     1.72574355    -1.39277867
 h      1.67405043     1.70909559    -0.84575175
 o      2.33974675    -1.19980679     0.41322444
 h      3.20434961    -0.66265723     0.06711923
 c     -2.52346822    -0.38634511    -0.59410333
 h     -2.41070414    -0.78647773    -1.58687546
 h     -2.74318625    -1.30642327     0.07508892
 h     -3.24065958     0.44472038    -0.54303060
 h     -0.00782121     1.29815622     1.60269143
          17

 c      1.23725559    -0.29444399     0.05846689
 c     -0.10828576    -0.73587820     0.49118691
 c     -1.09206018    -0.09865443    -0.23418488
 c     -0.85926636     0.87526506     1.06309515
 c     -0.47216441     1.21591052    -0.62713237
 c      1.01169294     0.87994962    -0.65141591
 h     -0.42605173    -1.72138595     0.89252146
 h     -1.76321818     1.17259158     1.56043896
 h     -1.11067033     1.75081350    -1.43193104
 h      1.65602837     1.71769844    -0.91274311
 o      2.32805225    -1.19191131     0.41684357
 h      3.13768972    -0.70237263     0.05438961
 c     -2.51768973    -0.37468727    -0.59261930
 h     -2.41685244    -0.77043473    -1.57077210
 h     -2.69682168    -1.32756719     0.07592410
 h     -3.24581070     0.42649944    -0.54361691
 h     -0.02279871     1.30177146     1.62290923
          17

 c      1.24899457    -0.28992276     0.05499193
 c     -0.10251874    -0.73742833     0.49181169
 c     -1.08358690    -0.09383492    -0.24103999
 c     -0.86717736     0.87213538     1.06901571
 c     -0.47849353     1.19922235    -0.61684242
 c      1.01452441     0.86680986    -0.65157459
 h     -0.39825552    -1.71076725     0.83222078
 h     -1.78319997     1.22479972     1.55302033
 h     -1.13326413     1.77630773    -1.45445723
 h      1.64403666     1.72179819    -0.98223973
 o      2.31557748    -1.18158942     0.41942937
 h      3.06166360    -0.75224802     0.04836210
 c     -2.51093023    -0.36564708    -0.58899577
 h     -2.42608831    -0.75833776    -1.56892175
 h     -2.65852255    -1.33270983     0.06640998
 h     -3.25150066     0.41091274    -0.54149740
 h     -0.03471932     1.30060571     1.63962578
          17

 c      1.26074233    -0.28676023     0.05194690
 c     -0.09631224    -0.73982840     0.49209196
 c     -1.07604431    -0.08571832    -0.24862753
 c     -0.87477287     0.87010209     1.07421256
 c     -0.48511137     1.18107013    -0.60738372
 c      1.01743374     0.85500707    -0.65147263
 h     -0.36676053    -1.70543097     0.78326605
 h     -1.80833814     1.27014562     1.54466974
 h     -1.13859030     1.79667527    -1.45397712
 h      1.63462543     1.71580654    -1.05111231
 o      2.30089885    -1.16986747     0.42170772
 h      3.00423277    -0.79783304     0.03717409
 c     -2.50298520    -0.35961706    -0.58336156
 h     -2.43787332    -0.75026665    -1.58175172
 h     -2.62990640    -1.32178615     0.04723196
 h     -3.25950844     0.40070183    -0.53556260
 h     -0.04371901     1.29422209     1.65204123
          17

 c      1.27193003    -0.28510279     0.04960337
 c     -0.08954137    -0.74210080     0.49153885
 c     -1.06962660    -0.07496344    -0.25656534
 c     -0.88240097     0.86937473     1.07892463
 c     -0.49169234     1.16238259    -0.59918162
 c      1.02053870     0.84526783    -0.65160699
 h     -0.33503181    -1.71540407     0.74973233
 h     -1.83289425     1.30535582     1.53268129
 h     -1.12525521     1.80891624    -1.42829959
 h      1.62527676     1.69584839    -1.11611185
 o      2.28250788    -1.15779318     0.42467308
 h      2.99542009    -0.82543521     0.00506018
 c     -2.49384903    -0.35665524    -0.57643876
 h     -2.45182612    -0.74414167    -1.60434055
 h     -2.61238249    -1.29792610     0.02114168
 h     -3.26960112     0.39637946    -0.52517905
 h     -0.04982898     1.28268664     1.65980337
          17

 c      1.28199250    -0.28489761     0.04812433
 c     -0.08231598    -0.74380672     0.48990295
 c     -1.06452517    -0.06256333    -0.26436146
 c     -0.89032939     0.87005031     1.08327786
 c     -0.49762114     1.14416796    -0.59248525
 c      1.02381528     0.83800927    -0.65238480
 h     -0.30465067    -1.74379147     0.73252903
 h     -1.85247534     1.32797143     1.51553720
 h     -1.09431476     1.81207392    -1.37832063
 h      1.61489719     1.66060936    -1.17463875
 o      2.26112326    -1.14533994     0.42828859
 h      3.03051906    -0.83991004    -0.04662212
 c     -2.48376314    -0.35633409    -0.56932091
 h     -2.46740728    -0.73699114    -1.62918479
 h     -2.60705433    -1.26798417    -0.00690755
 h     -3.27936783     0.39626117    -0.51024645
 h     -0.05291403     1.26657409     1.66300544
          17

 c      1.29036196    -0.28585560     0.04751468
 c     -0.07497416    -0.74529527     0.48719142
 c     -1.06096062    -0.04980218    -0.27143111
 c     -0.89867513     0.87208386     1.08725965
 c     -0.50201004     1.12745785    -0.58734169
 c      1.02710826     0.83329876    -0.65404802
 h     -0.27511384    -1.78419888     0.72954495
 h     -1.86479334     1.33685388     1.49307530
 h     -1.04928335     1.80773126    -1.30818903
 h      1.60386533     1.61143278    -1.22534093
 o      2.23924412    -1.13199677     0.43152347
 h      3.07729358    -0.85536855    -0.09971130
 c     -2.47313126    -0.35772864    -0.56320098
 h     -2.48380240    -0.72629835    -1.64929974
 h     -2.61472409    -1.24244173    -0.03003750
 h     -3.28524833     0.39759565    -0.49112077
 h     -0.05273484     1.24685457     1.66210811
          17

 c      1.29643129    -0.28746653     0.04761941
 c     -0.06792368    -0.74734592     0.48354579
 c     -1.05918202    -0.03814134    -0.27713487
 c     -0.90736542     0.87529017     1.09073086
 c     -0.50367882     1.11308152    -0.58346894
 c      1.03015972     0.83086123    -0.65662088
 h     -0.24530432    -1.82523567     0.73727872
 h     -1.86988600     1.33238351     1.46636962
 h     -0.99690853     1.80167282    -1.22644010
 h      1.59396531     1.55210119    -1.26859503
 o      2.21896520    -1.11777216     0.43361958
 h      3.11082411    -0.87899059    -0.13941873
 c     -2.46239666    -0.35974291    -0.55907527
 h     -2.50004882    -0.71063143    -1.65990065
 h     -2.63574189    -1.23230058    -0.04147030
 h     -3.28395796     0.39793064    -0.46846802
 h     -0.04914837     1.22469221     1.65779904
          17

 c      1.29954773    -0.28906332     0.04816037
 c     -0.06150980    -0.75067860     0.47912662
 c     -1.05941558    -0.02902261    -0.28084328
 c     -0.91609766     0.87935618     1.09345269
 c     -0.50119579     1.10133434    -0.58015956
 c      1.03264394     0.83014908    -0.65989798
 h     -0.21470964    -1.85644651     0.75226988
 h     -1.87025457     1.31652053     1.43757485
 h     -0.94762334     1.80587373    -1.14654360
 h      1.58816320     1.48825877    -1.30673664
 o      2.20162024    -1.10312251     0.43434290
 h      3.11908740    -0.91174165    -0.15858325
 c     -2.45202238    -0.36176597    -0.55737760
 h     -2.51522988    -0.68970770    -1.65891290
 h     -2.66914219    -1.24227532    -0.03851533
 h     -3.27350544     0.39600262    -0.44309910
 h     -0.04239784     1.20122449     1.65082683
          17

 c      1.29906254    -0.28993040     0.04879746
 c     -0.05597550    -0.75572326     0.47406633
 c     -1.06177435    -0.02362591    -0.28201785
 c     -0.92432444     0.88386347     1.09512484
 c     -0.49324307     1.09199528    -0.57659561
 c      1.03424095     0.83049896    -0.66351381
 h     -0.18364322    -1.87110828     0.77170515
 h     -1.87078712     1.29266139     1.40968617
 h     -0.91247186     1.83585893    -1.08251677
 h      1.58986424     1.42607840    -1.34351011
 o      2.18804894    -1.08868986     0.43379429
 h      3.09815313    -0.95186225    -0.15503908
 c     -2.44256133    -0.36406171    -0.55779757
 h     -2.52864789    -0.66427336    -1.64707806
 h     -2.71146814    -1.26682101    -0.02470438
 h     -3.25359941     0.39199774    -0.41579528
 h     -0.03334019     1.17740585     1.64189408
          17

 c      1.29443300    -0.28944621     0.04920732
 c     -0.05146889    -0.76259036     0.46846229
 c     -1.06616496    -0.02266540    -0.28027840
 c     -0.93134217     0.88834745     1.09544332
 c     -0.47940406     1.08526112    -0.57268624
 c      1.03477723     0.83135800    -0.66713085
 h     -0.15300824    -1.86662233     0.79358463
 h     -1.87773126     1.26496056     1.38599321
 h     -0.89509261     1.89748770    -1.03855922
 h      1.60137915     1.37017397    -1.38217542
 o      2.17867555    -1.07513623     0.43229002
 h      3.04983821    -0.99644827    -0.13026276
 c     -2.43462337    -0.36739868    -0.55950977
 h     -2.53999036    -0.63596670    -1.62802600
 h     -2.75717383    -1.29474259    -0.00702928
 h     -3.22560944     0.38736433    -0.38714400
 h     -0.02343077     1.15396628     1.63168108
          17

 c      1.28535942    -0.28723316     0.04916358
 c     -0.04806120    -0.77108518     0.46237010
 c     -1.07221320    -0.02626806    -0.27544118
 c     -0.93655205     0.89241540     1.09417515
 c     -0.46048597     1.08236196    -0.56920647
 c      1.03436993     0.83245867    -0.67067268
 h     -0.12403822    -1.84431799     0.81686322
 h     -1.89597427     1.23695817     1.36912482
 h     -0.88905817     1.97810161    -1.00714494
 h      1.62229069     1.32205549    -1.42304860
 o      2.17330006    -1.06302142     0.43039714
 h      2.98352529    -1.04206384    -0.09061113
 c     -2.42872575    -0.37247147    -0.56151708
 h     -2.54948127    -0.60707248    -1.60810821
 h     -2.80051579    -1.31602611     0.00799296
 h     -3.19221481     0.38438744    -0.35744838
 h     -0.01439475     1.13145872     1.62098632
          17

 c      1.27191870    -0.28326324     0.04858517
 c     -0.04576722    -0.78070709     0.45577862
 c     -1.07923546    -0.03395595    -0.26753010
 c     -0.93978865     0.89586096     1.09121613
 c     -0.43795082     1.08455035    -0.56691761
 c      1.03344092     0.83380510    -0.67440070
 h     -0.09809238    -1.80939346     0.84174498
 h     -1.92568009     1.21029744     1.36013665
 h     -0.88526622     2.05795434    -0.97925633
 h      1.64926456     1.28062212    -1.46275715
 o      2.17064417    -1.05266287     0.42913755
 h      2.92190039    -1.08583708    -0.05108495
 c     -2.42520672    -0.37965937    -0.56287928
 h     -2.55788182    -0.57995918    -1.59519174
 h     -2.83699421    -1.32466151     0.01599542
 h     -3.15673464     0.38556463    -0.32680239
 h     -0.00772460     1.11032227     1.61087655
          17

 c      1.25463590    -0.27786472     0.04751800
 c     -0.04457201    -0.79067848     0.44858254
 c     -1.08631731    -0.04478187    -0.25675161
 c     -0.94142596     0.89866116     1.08658801
 c     -0.41341990     1.09222253    -0.56610390
 c      1.03257613     0.83551979    -0.67876362
 h     -0.07642596    -1.77059292     0.87001460
 h     -1.96142416     1.18479622     1.35842700
 h     -0.87728003     2.12206936    -0.95008623
 h      1.67760916     1.24402996    -1.49600992
 o      2.16834739    -1.04395212     0.42998174
 h      2.90036705    -1.12819680    -0.03514603
 c     -2.42426364    -0.38903137    -0.56293816
 h     -2.56613610    -0.55620885    -1.59565415
 h     -2.86381624    -1.31853280     0.01481586
 h     -3.12218355     0.39274857    -0.29538770
 h     -0.00429023     1.09089744     1.60271176
          17

 c      1.23442468    -0.27161135     0.04605344
 c     -0.04446560    -0.80012217     0.44060947
 c     -1.09250445    -0.05757269    -0.24344560
 c     -0.94215209     0.90086896     1.08038593
 c     -0.38848830     1.10499742    -0.56667643
 c      1.03235084     0.83771206    -0.68418259
 h     -0.05989462    -1.73822512     0.90478977
 h     -1.99491350     1.15968740     1.36248346
 h     -0.86172854     2.16228747    -0.91845837
 h      1.70312920     1.21109872    -1.51801289
 o      2.16523116    -1.03649090     0.43351182
 h      2.93210667    -1.17185487    -0.05271285
 c     -2.42602778    -0.40036211    -0.56156413
 h     -2.57474096    -0.53602420    -1.61074141
 h     -2.87999511    -1.29884569     0.00429617
 h     -3.09041480     0.40626833    -0.26389393
 h     -0.00427702     1.07339596     1.59798583
          17

 c      1.21243168    -0.26517787     0.04426494
 c     -0.04545402    -0.80846591     0.43177754
 c     -1.09702673    -0.07115560    -0.22804372
 c     -0.94264726     0.90252204     1.07273638
 c     -0.36460176     1.12208679    -0.56835971
 c      1.03321358     0.84041611    -0.69091273
 h     -0.04874657    -1.71955803     0.94872671
 h     -2.01852898     1.13466733     1.37067976
 h     -0.83748404     2.17574386    -0.88529758
 h      1.72320627     1.18171670    -1.52592051
 o      2.16277248    -1.03020048     0.43858997
 h      2.98653777    -1.21350981    -0.08638727
 c     -2.43054360    -0.41306279    -0.55922018
 h     -2.58340373    -0.51856863    -1.63558077
 h     -2.88660128    -1.27011224    -0.01360342
 h     -3.06188664     0.42452369    -0.23377149
 h     -0.00744245     1.05785623     1.59803938
          17

 c      1.18990846    -0.25925296     0.04220974
 c     -0.04751855    -0.81582847     0.42233286
 c     -1.09946661    -0.08449371    -0.21104431
 c     -0.94337894     0.90361842     1.06379020
 c     -0.34291649     1.14251043    -0.57079055
 c      1.03541888     0.84355944    -0.69898040
 h     -0.04273615    -1.71441257     1.00116327
 h     -2.02732825     1.11019897     1.38167527
 h     -0.80533469     2.16399922    -0.85285957
 h      1.73723021     1.15675197    -1.51933414
 o      2.16251379    -1.02517927     0.44397781
 h      3.03145391    -1.24659952    -0.11735449
 c     -2.43762125    -0.42609476    -0.55676838
 h     -2.59133356    -0.50289500    -1.66196225
 h     -2.88723375    -1.24058111    -0.03443441
 h     -3.03618590     0.44436902    -0.20706610
 h     -0.01351749     1.04411157     1.60374538
          17

 c      1.16811123    -0.25448244     0.03993434
 c     -0.05055790    -0.82294136     0.41290804
 c     -1.09982299    -0.09673413    -0.19299141
 c     -0.94453031     0.90412761     1.05373134
 c     -0.32414216     1.16506705    -0.57353484
 c      1.03896720     0.84695159    -0.70815614
 h     -0.04142753    -1.71601964     1.05720308
 h     -2.01961299     1.08739499     1.39453849
 h     -0.76844150     2.13379791    -0.82463839
 h      1.74680153     1.13787662    -1.50040538
 o      2.16499569    -1.02138244     0.44899999
 h      3.05055137    -1.26668443    -0.13608228
 c     -2.44671470    -0.43803385    -0.55518791
 h     -2.59776780    -0.48856946    -1.68205166
 h     -2.88800025    -1.22180620    -0.05143419
 h     -3.01286295     0.46206406    -0.18590568
 h     -0.02251980     1.03179936     1.61525568
          17

 c      1.14820308    -0.25142565     0.03746453
 c     -0.05435384    -0.83069674     0.40430520
 c     -1.09846821    -0.10720463    -0.17444746
 c     -0.94600027     0.90400602     1.04277416
 c     -0.30839264     1.18813420    -0.57606175
 c      1.04355883     0.85029719    -0.71795738
 h     -0.04435482    -1.71606281     1.10994398
 h     -1.99694179     1.06782156     1.40881979
 h     -0.73336957     2.09903110    -0.80559070
 h      1.75578225     1.12737301    -1.47367613
 o      2.17011332    -1.01862168     0.45336021
 h      3.03834265    -1.27186355    -0.13928834
 c     -2.45705669    -0.44748474    -0.55523939
 h     -2.60227678    -0.47573357    -1.69060893
 h     -2.89534074    -1.22473801    -0.05795376
 h     -2.99204325     0.47428485    -0.17195206
 h     -0.03480781     1.02042057     1.63188481
          17

 c      1.13117099    -0.25054034     0.03480167
 c     -0.05856670    -0.83978998     0.39723160
 c     -1.09603407    -0.11539349    -0.15595806
 c     -0.94744008     0.90320838     1.03113834
 c     -0.29518171     1.20962886    -0.57775750
 c      1.04862818     0.85324179    -0.72772561
 h     -0.05102967    -1.70852007     1.15325145
 h     -1.96399700     1.05334171     1.42467406
 h     -0.71014881     2.08056223    -0.80185901
 h      1.76972010     1.12777011    -1.44516932
 o      2.17739822    -1.01661668     0.45700668
 h      2.99610289    -1.26226608    -0.12765351
 c     -2.46806058    -0.45379303    -0.55704804
 h     -2.60481663    -0.46488866    -1.68576619
 h     -2.91156806    -1.25235761    -0.05216838
 h     -2.97464977     0.47889196    -0.16603162
 h     -0.05083351     1.00942999     1.65218505
          17

 c      1.11777014    -0.25219759     0.03193680
 c     -0.06275935    -0.85059626     0.39214978
 c     -1.09327435    -0.12093766    -0.13801568
 c     -0.94833879     0.90169984     1.01901789
 c     -0.28389385     1.22783476    -0.57813511
 c      1.05354555     0.85545713    -0.73683013
 h     -0.06092887    -1.69075994     1.18322973
 h     -1.92798977     1.04596396     1.44292295
 h     -0.70747005     2.09595347    -0.81826424
 h      1.79382849     1.14107300    -1.42009781
 o      2.18598780    -1.01497577     0.46019291
 h      2.93257515    -1.24048196    -0.10674314
 c     -2.47952529    -0.45735672    -0.55996412
 h     -2.60568838    -0.45667437    -1.66921708
 h     -2.93301664    -1.29678190    -0.03888417
 h     -2.96235109     0.47540213    -0.16795174
 h     -0.07072007     0.99832015     1.67420353
          17

 c      1.10849066    -0.25670182     0.02887282
 c     -0.06644856    -0.86315714     0.38921305
 c     -1.09093768    -0.12362416    -0.12103176
 c     -0.94820283     0.89947859     1.00658774
 c     -0.27458810     1.24280456    -0.57720426
 c      1.05794248     0.85675120    -0.74493014
 h     -0.07350081    -1.66336553     1.19872836
 h     -1.89685739     1.04760971     1.46468059
 h     -0.72422322     2.14257745    -0.85395209
 h      1.82977628     1.16763469    -1.39996188
 o      2.19435798    -1.01311039     0.46373698
 h      2.86836650    -1.21298814    -0.09112862
 c     -2.49138885    -0.45916235    -0.56290538
 h     -2.60548068    -0.45173609    -1.64616820
 h     -2.95347410    -1.34519959    -0.02567421
 h     -2.95737742     0.46516621    -0.17646119
 h     -0.09387312     0.98666830     1.69585215
          17

 c      1.10353244    -0.26427754     0.02562945
 c     -0.06917665    -0.87717387     0.38821884
 c     -1.08966799    -0.12339401    -0.10532550
 c     -0.94682147     0.89661938     0.99408160
 c     -0.26797003     1.25607624    -0.57547262
 c      1.06188196     0.85714266    -0.75206007
 h     -0.08819437    -1.62986727     1.20166953
 h     -1.87616213     1.05971824     1.49019648
 h     -0.75033983     2.20058181    -0.90224487
 h      1.87390448     1.20542138    -1.38175429
 o      2.20043249    -1.01028863     0.46909845
 h      2.83451533    -1.18951835    -0.10550801
 c     -2.50346319    -0.46022579    -0.56476240
 h     -2.60493591    -0.45065207    -1.62463760
 h     -2.96789858    -1.38653327    -0.01871606
 h     -2.96223564     0.45119113    -0.18939321
 h     -0.11882341     0.97413875     1.71527107
          17

 c      1.10279376    -0.27502506     0.02222020
 c     -0.07058215    -0.89200568     0.38857076
 c     -1.08994221    -0.12034371    -0.09112562
 c     -0.94445476     0.89332761     0.98189673
 c     -0.26464831     1.26914919    -0.57355551
 c      1.06568735     0.85683358    -0.75844016
 h     -0.10453058    -1.59651912     1.19737939
 h     -1.86659523     1.08278104     1.51750745
 h     -0.77541672     2.25043171    -0.95508853
 h      1.91892633     1.25046038    -1.36033531
 o      2.20346583    -1.00623076     0.47693933
 h      2.84303948    -1.17393382    -0.16157446
 c     -2.51541627    -0.46134626    -0.56467446
 h     -2.60465975    -0.45388349    -1.61311492
 h     -2.97350003    -1.41375734    -0.02149432
 h     -2.97924719     0.43738656    -0.20411305
 h     -0.14339228     0.96046043     1.73106536
          17

 c      1.10592129    -0.28889208     0.01862757
 c     -0.07044500    -0.90675227     0.38932921
 c     -1.09204731    -0.11472400    -0.07858588
 c     -0.94174753     0.88996734     0.97060616
 c     -0.26477321     1.28283033    -0.57192869
 c      1.06963608     0.85610153    -0.76422481
 h     -0.12222712    -1.57138255     1.19413030
 h     -1.86443836     1.11610682     1.54235200
 h     -0.79280231     2.28031927    -1.00594821
 h      1.95725633     1.29809223    -1.33138666
 o      2.20509465    -1.00135807     0.48582333
 h      2.87008640    -1.16019775    -0.23719818
 c     -2.52689537    -0.46300141    -0.56228884
 h     -2.60476818    -0.46171981    -1.61649291
 h     -2.96943533    -1.42374207    -0.03503865
 h     -3.00982534     0.42707338    -0.21831416
 h     -0.16511374     0.94540916     1.74237065
          17

 c      1.11240077    -0.30568447     0.01481037
 c     -0.06869154    -0.92052061     0.38948169
 c     -1.09609430    -0.10692379    -0.06780203
 c     -0.93944725     0.88703617     0.96084355
 c     -0.26807396     1.29732302    -0.57089710
 c      1.07377601     0.85520017    -0.76938170
 h     -0.14123170    -1.56159411     1.20026987
 h     -1.86428756     1.15805099     1.55960287
 h     -0.79930463     2.28507339    -1.05025815
 h      1.98325998     1.34406903    -1.29278518
 o      2.20708122    -0.99609377     0.49399895
 h      2.89092276    -1.14294669    -0.30492779
 c     -2.53764044    -0.46523531    -0.55791734
 h     -2.60480425    -0.47416383    -1.63303529
 h     -2.95643702    -1.41692164    -0.05826199
 h     -3.05362791     0.42124622    -0.23085172
 h     -0.18172204     0.92881072     1.74876910
          17

 c      1.12161722    -0.32507137     0.01071647
 c     -0.06540641    -0.93280674     0.38841399
 c     -1.10205402    -0.09743655    -0.05883441
 c     -0.93816280     0.88510765     0.95316764
 c     -0.27398749     1.31241182    -0.57061815
 c      1.07789833     0.85430236    -0.77369067
 h     -0.16136088    -1.56939258     1.21906106
 h     -1.86143229     1.20648567     1.56489990
 h     -0.79422421     2.26407489    -1.08520576
 h      1.99400397     1.38516730    -1.24461772
 o      2.21038739    -0.99064196     0.50044162
 h      2.89415498    -1.12071288    -0.34874322
 c     -2.54749975    -0.46757577    -0.55240790
 h     -2.60405975    -0.49078245    -1.65555683
 h     -2.93677709    -1.39759979    -0.08798155
 h     -3.10809864     0.41783962    -0.24199813
 h     -0.19152836     0.91056129     1.75013715
          17

 c      1.13287329    -0.34658732     0.00628601
 c     -0.06085010    -0.94365150     0.38616441
 c     -1.10979133    -0.08681475    -0.05172217
 c     -0.93826389     0.88476581     0.94798143
 c     -0.28174810     1.32753751    -0.57109126
 c      1.08158107     0.85347051    -0.77679080
 h     -0.18171704    -1.59069448     1.24603911
 h     -1.85284357     1.25922892     1.55553118
 h     -0.77902183     2.22051577    -1.10986160
 h      1.98930492     1.41951576    -1.18872603
 o      2.21545820    -0.98509697     0.50470333
 h      2.87721200    -1.09420222    -0.36169616
 c     -2.55635348    -0.46905526    -0.54684904
 h     -2.60196598    -0.51067673    -1.67547102
 h     -2.91437573    -1.37461879    -0.11883638
 h     -3.16888226     0.41272919    -0.25289231
 h     -0.19362666     0.89066418     1.74650322
          17

 c      1.14538580    -0.36965137     0.00145529
 c     -0.05542423    -0.95340523     0.38317003
 c     -1.11908703    -0.07561807    -0.04647782
 c     -0.93987044     0.88653741     0.94549197
 c     -0.29041104     1.34175763    -0.57208063
 c      1.08424218     0.85263502    -0.77823702
 h     -0.20064928    -1.61806971     1.27226553
 h     -1.83731229     1.31438066     1.53068180
 h     -0.75773313     2.16203949    -1.12606962
 h      1.97164784     1.44685597    -1.12821013
 o      2.22245951    -0.97951918     0.50671809
 h      2.84268914    -1.06513831    -0.34278134
 c     -2.56405422    -0.46841223    -0.54230114
 h     -2.59824953    -0.53261498    -1.68606794
 h     -2.89428783    -1.36065609    -0.14397003
 h     -3.23092363     0.40163708    -0.26469969
 h     -0.18797160     0.86928159     1.73796007
          17

 c      1.15828452    -0.39360830    -0.00382970
 c     -0.04958259    -0.96241392     0.37986229
 c     -1.12965370    -0.06435629    -0.04306379
 c     -0.94286600     0.89081743     0.94568031
 c     -0.29883953     1.35368000    -0.57298775
 c      1.08519358     0.85158329    -0.77756161
 h     -0.21631896    -1.64454172     1.28927719
 h     -1.81540619     1.37065018     1.49145359
 h     -0.73765157     2.10175868    -1.13997223
 h      1.94596830     1.46871429    -1.06689733
 o      2.23128112    -0.97394815     0.50683394
 h      2.79830567    -1.03597168    -0.29746275
 c     -2.57052340    -0.46463434    -0.53950807
 h     -2.59289072    -0.55522902    -1.68383206
 h     -2.88053114    -1.36705450    -0.15767039
 h     -3.28959930     0.38164562    -0.27807271
 h     -0.17538963     0.84680194     1.72464303
          17

 c      1.17063961    -0.41778510    -0.00960041
 c     -0.04374912    -0.97087724     0.37646823
 c     -1.14115273    -0.05343607    -0.04136337
 c     -0.94691037     0.89779162     0.94828135
 c     -0.30581316     1.36165099    -0.57285701
 c      1.08373452     0.84998485    -0.77434728
 h     -0.22724130    -1.66537554     1.29157127
 h     -1.78946477     1.42773389     1.44079676
 h     -0.72842650     2.05634761    -1.16205263
 h      1.91882584     1.48813972    -1.00863591
 o      2.24133563    -0.96838836     0.50609741
 h      2.75980727    -1.00984238    -0.24223691
 c     -2.57593610    -0.45770411    -0.53860442
 h     -2.58602955    -0.57722531    -1.66862292
 h     -2.87327505    -1.39542766    -0.15885633
 h     -3.34147791     0.35187169    -0.29301163
 h     -0.15754293     0.82391164     1.70678103
          17

 c      1.18154684    -0.44155600    -0.01587315
 c     -0.03827359    -0.97883884     0.37299023
 c     -1.15321595    -0.04312934    -0.04116053
 c     -0.95147605     0.90737868     0.95280352
 c     -0.31049679     1.36455818    -0.57092202
 c      1.07932427     0.84749381    -0.76830829
 h     -0.23255031    -1.67833234     1.27697342
 h     -1.76337291     1.48660615     1.38316171
 h     -0.73675392     2.03691970    -1.20086568
 h      1.89645462     1.50848864    -0.95643742
 o      2.25140901    -0.96282997     0.50646799
 h      2.75252414    -0.98982524    -0.20792755
 c     -2.58067332    -0.44871747    -0.53911836
 h     -2.57789195    -0.59764661    -1.64351841
 h     -2.86904697    -1.43601416    -0.15118607
 h     -3.38471800     0.31350188    -0.30893229
 h     -0.13679784     0.80165025     1.68482688
          17

 c      1.19027943    -0.46440541    -0.02268149
 c     -0.03341916    -0.98620518     0.36922824
 c     -1.16546917    -0.03357124    -0.04213798
 c     -0.95596851     0.91925084     0.95861681
 c     -0.31295855     1.36262621    -0.56743360
 c      1.07178367     0.84392362    -0.75934904
 h     -0.23212044    -1.68356210     1.24643883
 h     -1.74151823     1.54922943     1.32354279
 h     -0.76024774     2.03987055    -1.25337758
 h      1.88218413     1.53138580    -0.91188895
 o      2.26060248    -0.95735429     0.50944087
 h      2.79504618    -0.97679746    -0.21745946
 c     -2.58504816    -0.43919317    -0.54027388
 h     -2.56872787    -0.61616129    -1.61446341
 h     -2.86374180    -1.47523022    -0.13970653
 h     -3.41925445     0.26947706    -0.32479288
 h     -0.11592083     0.78139803     1.65963959
          17

 c      1.19642839    -0.48595302    -0.03009177
 c     -0.02936425    -0.99274263     0.36478261
 c     -1.17755018    -0.02477593    -0.04390563
 c     -0.95994313     0.93299175     0.96508774
 c     -0.31394141     1.35695031    -0.56349285
 c      1.06137316     0.83936936    -0.74755881
 h     -0.22668730    -1.68369511     1.20401758
 h     -1.72671573     1.61710747     1.26606869
 h     -0.78994515     2.05228614    -1.30685582
 h      1.87514405     1.55534129    -0.87528270
 o      2.26986048    -0.95214778     0.51391599
 h      2.87371979    -0.96896495    -0.25190953
 c     -2.58913865    -0.43044862    -0.54127216
 h     -2.55873909    -0.63319525    -1.58923823
 h     -2.85460990    -1.50237812    -0.12833303
 h     -3.44677089     0.22395863    -0.33926641
 h     -0.09759035     0.76474668     1.63262533
          17

 c      1.19991495    -0.50594111    -0.03815534
 c     -0.02619593    -0.99806206     0.35906027
 c     -1.18912052    -0.01666430    -0.04604274
 c     -0.96329893     0.94831929     0.97167104
 c     -0.31427133     1.34857272    -0.56020757
 c      1.04867789     0.83415586    -0.73315015
 h     -0.21793042    -1.68399334     1.15675375
 h     -1.71836462     1.68930382     1.21314299
 h     -0.81705746     2.06259317    -1.34868585
 h      1.87145452     1.57639600    -0.84626067
 o      2.28077284    -0.94735410     0.51799241
 h      2.96141444    -0.96419474    -0.27967131
 c     -2.59281053    -0.42341131    -0.54150774
 h     -2.54805565    -0.64961405    -1.57506693
 h     -2.84044160    -1.51140461    -0.11932936
 h     -3.47022507     0.18154449    -0.35100293
 h     -0.08385387     0.75326162     1.60575022
          17

 c      1.20093294    -0.52420054    -0.04685311
 c     -0.02393471    -1.00167128     0.35137898
 c     -1.19986971    -0.00909268    -0.04814286
 c     -0.96627217     0.96518141     0.97789637
 c     -0.31461517     1.33817291    -0.55829464
 c      1.03441242     0.82866807    -0.71639862
 h     -0.20822598    -1.69165438     1.11346939
 h     -1.71275783     1.76186985     1.16588432
 h     -0.83574299     2.06403854    -1.37091447
 h      1.86657709     1.59005052    -0.82431943
 o      2.29424770    -0.94302389     0.52060923
 h      3.03910135    -0.96097623    -0.28332132
 c     -2.59583804    -0.41864629    -0.54078106
 h     -2.53686742    -0.66589485    -1.57536387
 h     -2.82115870    -1.50036675    -0.11356404
 h     -3.49269699     0.14623372    -0.35899101
 h     -0.07574791     0.74824708     1.58141660
          17

 c      1.19989695    -0.54060967    -0.05608648
 c     -0.02262726    -1.00321027     0.34126824
 c     -1.20951461    -0.00187700    -0.04985178
 c     -0.96924747     0.98365835     0.98331518
 c     -0.31550139     1.32613914    -0.55808935
 c      1.01927941     0.82320311    -0.69761205
 h     -0.19973320    -1.71295789     1.08124466
 h     -1.70527101     1.82937157     1.12507763
 h     -0.84288610     2.05380506    -1.37000211
 h      1.85703636     1.59288163    -0.80896294
 o      2.31050661    -0.93914054     0.52138056
 h      3.09661439    -0.95830823    -0.25726369
 c     -2.59804314    -0.41637712    -0.53938654
 h     -2.52564509    -0.68140313    -1.58803873
 h     -2.79751815    -1.47092217    -0.11069765
 h     -3.51581532     0.12045110    -0.36290153
 h     -0.07324448     0.75059856     1.56222162
          17

 c      1.19739350    -0.55505987    -0.06570423
 c     -0.02245519    -1.00280294     0.32883251
 c     -1.21779930     0.00518620    -0.05089278
 c     -0.97256284     1.00380677     0.98749698
 c     -0.31736632     1.31266531    -0.55962248
 c      1.00390587     0.81789719    -0.67711725
 h     -0.19323422    -1.74902509     1.06111443
 h     -1.69237412     1.88695000     1.09160799
 h     -0.83750348     2.03189998    -1.34584092
 h      1.84114644     1.58330987    -0.79969653
 o      2.32932383    -0.93565364     0.52027211
 h      3.12951081    -0.95549417    -0.20237177
 c     -2.59938137    -0.41642278    -0.53797657
 h     -2.51519207    -0.69453719    -1.60702538
 h     -2.77103933    -1.42853812    -0.10906058
 h     -3.53872585     0.10466984    -0.36319356
 h     -0.07554329     0.76075548     1.55060474
          17

 c      1.19412358    -0.56743810    -0.07553263
 c     -0.02373784    -1.00115425     0.31477446
 c     -1.22450108     0.01230071    -0.05108296
 c     -0.97639498     1.02556050     0.99007432
 c     -0.32053657     1.29775942    -0.56263186
 c      0.98881380     0.81270423    -0.65524848
 h     -0.18800979    -1.79450770     1.04769471
 h     -1.67251543     1.93159402     1.06637083
 h     -0.82072469     2.00102934    -1.30160581
 h      1.81920113     1.56182059    -0.79602576
 o      2.35009318    -0.93250041     0.51752975
 h      3.13856247    -0.95204659    -0.12448591
 c     -2.59992390    -0.41811491    -0.53734084
 h     -2.50644577    -0.70354783    -1.62539619
 h     -2.74399920    -1.38303623    -0.10530841
 h     -3.55842851     0.09782037    -0.36088861
 h     -0.08159088     0.77875045     1.54844673
          17

 c      1.19082555    -0.57764024    -0.08538570
 c     -0.02680656    -0.99924673     0.30002652
 c     -1.22944256     0.01964825    -0.05033193
 c     -0.98070640     1.04868392     0.99079494
 c     -0.32513325     1.28115598    -0.56649810
 c      0.97439044     0.80740605    -0.63233465
 h     -0.18288725    -1.84089076     1.03328196
 h     -1.64626391     1.96268220     1.05002746
 h     -0.79645483     1.96757466    -1.24456681
 h      1.79350305     1.53097628    -0.79752727
 o      2.37163856    -0.92960993     0.51381683
 h      3.13319027    -0.94772624    -0.03628647
 c     -2.59977918    -0.42037379    -0.53823665
 h     -2.50022051    -0.70727223    -1.63765778
 h     -2.71912913    -1.34769273    -0.09451441
 h     -3.57116693     0.09808678    -0.35717536
 h     -0.09064236     0.80431729     1.55672058
          17

 c      1.18818802    -0.58559406    -0.09506455
 c     -0.03187271    -0.99797658     0.28539838
 c     -1.23250809     0.02736304    -0.04863347
 c     -0.98522389     1.07274696     0.98955823
 c     -0.33096702     1.26219847    -0.57018779
 c      0.96087365     0.80164827    -0.60868668
 h     -0.17719093    -1.88047442     1.01168909
 h     -1.61625214     1.98225981     1.04281177
 h     -0.77208226     1.94293314    -1.18681877
 h      1.76815373     1.49516844    -0.80395885
 o      2.39184009    -0.92690104     0.51038936
 h      3.13781220    -0.94263351     0.04017883
 c     -2.59905479    -0.42216817    -0.54117147
 h     -2.49703800    -0.70544421    -1.64072199
 h     -2.69871716    -1.33405436    -0.07214156
 h     -3.57385769     0.10360827    -0.35307587
 h     -0.10262544     0.83697708     1.57528463
          17

 c      1.18674767    -0.59127618    -0.10436037
 c     -0.03895928    -0.99797182     0.27143645
 c     -1.23366448     0.03550108    -0.04604954
 c     -0.98945713     1.09712024     0.98642826
 c     -0.33765284     1.24000196    -0.57250531
 c      0.94840426     0.79502678    -0.58459875
 h     -0.17102730    -1.90827477     0.97958264
 h     -1.58699520     1.99512552     1.04443098
 h     -0.75670076     1.94172148    -1.14238570
 h      1.74813207     1.45973489    -0.81527172
 o      2.40815786    -0.92431095     0.50854979
 h      3.18431347    -0.93690146     0.08248764
 c     -2.59785928    -0.42320168    -0.54607075
 h     -2.49704289    -0.69871315    -1.63422806
 h     -2.68371254    -1.34405518    -0.03791254
 h     -3.56497504     0.11293691    -0.34926555
 h     -0.11813820     0.87602713     1.60287140
          17

 c      1.18678167    -0.59472317    -0.11306291
 c     -0.04789117    -0.99954362     0.25841041
 c     -1.23297894     0.04400109    -0.04269072
 c     -0.99278998     1.12104501     0.98162320
 c     -0.34516952     1.21432933    -0.57289469
 c      0.93719066     0.78723188    -0.56037806
 h     -0.16519703    -1.92241597     0.93638350
 h     -1.56419084     2.00811913     1.05406798
 h     -0.75440969     1.97175346    -1.11791189
 h      1.73733112     1.42925666    -0.83124818
 o      2.42031281    -0.92185887     0.50811086
 h      3.27072019    -0.92989464     0.09254979
 c     -2.59625276    -0.42403240    -0.55215177
 h     -2.49996452    -0.68856118    -1.62068774
 h     -2.67394711    -1.36876672     0.00272288
 h     -3.54488264     0.12528452    -0.34601059
 h     -0.13809701     0.92044964     1.63730213
          17

 c      1.18828802    -0.59605129    -0.12095089
 c     -0.05831063    -1.00267301     0.24633324
 c     -1.23063533     0.05264845    -0.03869665
 c     -0.99467165     1.14385125     0.97548363
 c     -0.35420044     1.18642037    -0.57190947
 c      0.92768404     0.77821023    -0.53640127
 h     -0.16104600    -1.92424519     0.88397520
 h     -1.55301402     2.02768969     1.07042139
 h     -0.75996812     2.02442060    -1.10734312
 h      1.73634035     1.40577134    -0.85075656
 o      2.43026314    -0.91960395     0.50789012
 h      3.36190610    -0.92081667     0.08865661
 c     -2.59417678    -0.42548073    -0.55820760
 h     -2.50513336    -0.67715206    -1.60533713
 h     -2.66900338    -1.39563471     0.04178984
 h     -3.51576849     0.14061216    -0.34316727
 h     -0.16320812     0.96884321     1.67586965
          17

 c      1.19107686    -0.59547489    -0.12777210
 c     -0.06971587    -1.00699219     0.23498472
 c     -1.22693723     0.06106152    -0.03422065
 c     -0.99484870     1.16528131     0.96843885
 c     -0.36554733     1.15838390    -0.57053231
 c      0.92055297     0.76822423    -0.51314784
 h     -0.16032437    -1.91861162     0.82652119
 h     -1.55581848     2.05620256     1.09159474
 h     -0.76473863     2.08158775    -1.10007632
 h      1.74196258     1.38846634    -0.87124710
 o      2.43960805    -0.91757621     0.50708885
 h      3.42996564    -0.90951660     0.08315258
 c     -2.59145296    -0.42813890    -0.56299790
 h     -2.51161714    -0.66694285    -1.59505424
 h     -2.66863304    -1.41473963     0.07240562
 h     -3.48120590     0.15955781    -0.34025392
 h     -0.19355138     1.01945530     1.71573993
          17

 c      1.19487681    -0.59330534    -0.13323964
 c     -0.08152644    -1.01179691     0.22396008
 c     -1.22229819     0.06870192    -0.02940823
 c     -0.99346916     1.18563638     0.96098405
 c     -0.37948247     1.13216934    -0.56949881
 c      0.91642723     0.75776942    -0.49116495
 h     -0.16497881    -1.91380949     0.77000937
 h     -1.57110985     2.09017566     1.11487443
 h     -0.76298700     2.12731267    -1.08889947
 h      1.74902620     1.37506050    -0.88916088
 o      2.44905445    -0.91577978     0.50536313
 h      3.46193247    -0.89625754     0.08102209
 c     -2.58785108    -0.43228681    -0.56557286
 h     -2.51851511    -0.65992827    -1.59572763
 h     -2.67273777    -1.42039709     0.09014610
 h     -3.44525777     0.18309314    -0.33666166
 h     -0.22842268     1.07029886     1.75425135
          17

 c      1.19941305    -0.58993382    -0.13704792
 c     -0.09316650    -1.01621810     0.21281743
 c     -1.21721784     0.07491046    -0.02437015
 c     -0.99096545     1.20556182     0.95363403
 c     -0.39561883     1.10922473    -0.56920632
 c      0.91563132     0.74744120    -0.47098812
 h     -0.17677640    -1.91967233     0.72063995
 h     -1.59485663     2.12252133     1.13686221
 h     -0.75271231     2.15165017    -1.07093657
 h      1.75277685     1.36344614    -0.90093684
 o      2.45874730    -0.91420976     0.50259774
 h      3.45419734    -0.88141393     0.08343859
 c     -2.58319378    -0.43795742    -0.56553419
 h     -2.52525716    -0.65682320    -1.60894423
 h     -2.68127978    -1.41067181     0.09309134
 h     -3.41120448     0.21181470    -0.33202318
 h     -0.26642464     1.11934004     1.78913977
          17

 c      1.20445164    -0.58580820    -0.13889440
 c     -0.10414843    -1.01964956     0.20134153
 c     -1.21224207     0.07897025    -0.01915902
 c     -0.98785314     1.22568975     0.94684122
 c     -0.41305244     1.09055116    -0.56981943
 c      0.91807347     0.73783443    -0.45307221
 h     -0.19675852    -1.94268029     0.68183912
 h     -1.62265993     2.14628328     1.15407421
 h     -0.73444899     2.14991075    -1.04623608
 h      1.75033315     1.35258444    -0.90388625
 o      2.46842927    -0.91286515     0.49882460
 h      3.40985274    -0.86527717     0.08911400
 c     -2.57745436    -0.44492377    -0.56311577
 h     -2.53162726    -0.65688782    -1.63075205
 h     -2.69427803    -1.38697626     0.08177632
 h     -3.38045011     0.24509397    -0.32658215
 h     -0.30567083     1.16472176     1.81872419
          17

 c      1.20981517    -0.58140368    -0.13849833
 c     -0.11413375    -1.02216342     0.18972648
 c     -1.20790360     0.08019443    -0.01376623
 c     -0.98459619     1.24641307     0.94092007
 c     -0.43057256     1.07675127    -0.57132688
 c      0.92328253     0.72947492    -0.43774748
 h     -0.22474393    -1.98121679     0.65220616
 h     -1.65112491     2.15686173     1.16355366
 h     -0.71037291     2.12181436    -1.01684556
 h      1.74115727     1.34276124    -0.89665653
 o      2.47730215    -0.91177209     0.49429128
 h      3.34086878    -0.84769774     0.09325344
 c     -2.57077657    -0.45258924    -0.55903173
 h     -2.53750968    -0.65857432    -1.65381618
 h     -2.71196845    -1.35437140     0.05950523
 h     -3.35235837     0.28067651    -0.32127948
 h     -0.34398248     1.20492324     1.84202744
          17

 c      1.21536460    -0.57718492    -0.13561870
 c     -0.12294179    -1.02443512     0.17845604
 c     -1.20464444     0.07802458    -0.00814781
 c     -0.98155257     1.26782020     0.93600741
 c     -0.44686714     1.06792609    -0.57350920
 c      0.93051021     0.72275933    -0.42519050
 h     -0.25926945    -2.02652734     0.62696061
 h     -1.67831259     2.15252430     1.16321371
 h     -0.68402269     2.07206026    -0.98679930
 h      1.72704955     1.33560287    -0.87939878
 o      2.48369972    -0.91104558     0.48965993
 h      3.27345090    -0.82713189     0.08447264
 c     -2.56338019    -0.45991322    -0.55425738
 h     -2.54265581    -0.66034369    -1.67079246
 h     -2.73517799    -1.32207696     0.03274481
 h     -3.32514020     0.31514333    -0.31745420
 h     -0.37905437     1.23883387     1.85882420
          17

 c      1.22094875    -0.57355563    -0.13008151
 c     -0.13051057    -1.02728553     0.16802972
 c     -1.20273756     0.07212047    -0.00227427
 c     -0.97894970     1.28970887     0.93205420
 c     -0.46069034     1.06342005    -0.57583333
 c      0.93884493     0.71790237    -0.41540998
 h     -0.29803885    -2.06809697     0.60111507
 h     -1.70382552     2.13419584     1.15198724
 h     -0.66034977     2.01243375    -0.96282405
 h      1.71185919     1.33396382    -0.85369925
 o      2.48547984    -0.91094984     0.48597386
 h      3.24234808    -0.79978747     0.04556936
 c     -2.55542801    -0.46556676    -0.54980532
 h     -2.54662432    -0.66111022    -1.67656709
 h     -2.76565053    -1.30219309     0.01021210
 h     -3.29708691     0.34496021    -0.31638474
 h     -0.40864866     1.26579833     1.86959684
          17

 c      1.22634651    -0.57080314    -0.12181289
 c     -0.13684753    -1.03132710     0.15879634
 c     -1.20223629     0.06241257     0.00382020
 c     -0.97685830     1.31162998     0.92884036
 c     -0.47099431     1.06163901    -0.57737043
 c      0.94734046     0.71492509    -0.40826796
 h     -0.33850357    -2.09777140     0.57133181
 h     -1.72887216     2.10510402     1.12991042
 h     -0.64542324     1.96324191    -0.95484763
 h      1.70064223     1.34142950    -0.82211253
 o      2.48245467    -0.91165343     0.48346845
 h      3.25296673    -0.76368668    -0.02725102
 c     -2.54701572    -0.46850428    -0.54633925
 h     -2.54882573    -0.66033533    -1.66912308
 h     -2.80527095    -1.30386982    -0.00120040
 h     -3.26743407     0.36751181    -0.31894403
 h     -0.43085548     1.28565472     1.87534029
          17

 c      1.23126920    -0.56906280    -0.11085254
 c     -0.14199147    -1.03685659     0.15092854
 c     -1.20297161     0.04908777     0.01001969
 c     -0.97517161     1.33296499     0.92601632
 c     -0.47710212     1.06065175    -0.57702553
 c      0.95519593     0.71373219    -0.40355536
 h     -0.37827543    -2.11108018     0.53620247
 h     -1.75622184     2.07019641     1.09811430
 h     -0.64452822     1.94611797    -0.97326026
 h      1.69788601     1.36102233    -0.78709974
 o      2.47680777    -0.91292788     0.48094745
 h      3.27457714    -0.72346656    -0.11438697
 c     -2.53835422    -0.46865838    -0.54375322
 h     -2.54859327    -0.65801454    -1.64973421
 h     -2.85361169    -1.32584356    -0.00139349
 h     -3.23668798     0.38175069    -0.32543812
 h     -0.44440720     1.29875779     1.87721208
          17

 c      1.23540982    -0.56831196    -0.09734327
 c     -0.14598552    -1.04386561     0.14445589
 c     -1.20459063     0.03251532     0.01614687
 c     -0.97364205     1.35306471     0.92317795
 c     -0.47894333     1.05986965    -0.57426629
 c      0.96196177     0.71426429    -0.40108987
 h     -0.41539083    -2.10727621     0.49594072
 h     -1.78949259     2.03487609     1.05856286
 h     -0.65872897     1.96469831    -1.02078354
 h      1.70524328     1.39328776    -0.74977099
 o      2.47046407    -0.91444172     0.47715167
 h      3.28114308    -0.68554187    -0.19479386
 c     -2.52988300    -0.46690898    -0.54124675
 h     -2.54527568    -0.65470881    -1.62285122
 h     -2.90661350    -1.35714970     0.00368954
 h     -3.20657790     0.38840520    -0.33557141
 h     -0.44896588     1.30596906     1.87612970
          17

 c      1.23846139    -0.56837563    -0.08152081
 c     -0.14885398    -1.05205164     0.13929497
 c     -1.20660329     0.01318163     0.02199088
 c     -0.97203676     1.37143796     0.91995130
 c     -0.47705096     1.06049451    -0.56948038
 c      0.96762826     0.71660119    -0.40074663
 h     -0.44857583    -2.08931394     0.45206594
 h     -1.83117839     2.00300542     1.01353567
 h     -0.68418413     1.99995604    -1.08871906
 h      1.72046608     1.43514440    -0.70955979
 o      2.46440795    -0.91598612     0.47137239
 h      3.26168022    -0.65442729    -0.25587888
 c     -2.52211996    -0.46440738    -0.53781200
 h     -2.53834276    -0.65155235    -1.59547347
 h     -2.95847169    -1.38509573     0.00730920
 h     -3.17977292     0.38983084    -0.34851800
 h     -0.44523897     1.30858925     1.87249350
          17

 c      1.24010683    -0.56893498    -0.06370721
 c     -0.15057550    -1.06081121     0.13526945
 c     -1.20842186    -0.00832950     0.02732474
 c     -0.97035197     1.38788777     0.91603070
 c     -0.47225052     1.06393667    -0.56338526
 c      0.97251174     0.72090344    -0.40238527
 h     -0.47758772    -2.06395863     0.40712357
 h     -1.88019577     1.97537504     0.96528434
 h     -0.71534183     2.02929924    -1.16415132
 h      1.73863762     1.48076151    -0.66522818
 o      2.45906260    -0.91747606     0.46332636
 h      3.21425218    -0.63271660    -0.29156859
 c     -2.51548915    -0.46210661    -0.53262986
 h     -2.52744858    -0.65000680    -1.57536591
 h     -3.00400977    -1.40059904     0.00508800
 h     -3.15933387     0.38948939    -0.36313995
 h     -0.43483432     1.30821499     1.86618151
          17

 c      1.24001002    -0.56954792    -0.04429819
 c     -0.15106565    -1.06929008     0.13214885
 c     -1.20941208    -0.03135111     0.03193157
 c     -0.96888265     1.40247854     0.91115402
 c     -0.46541178     1.07084541    -0.55650986
 c      0.97704734     0.72725675    -0.40575592
 h     -0.50343098    -2.04123884     0.36418905
 h     -1.93133018     1.95015171     0.91615592
 h     -0.74740147     2.03839701    -1.23642284
 h      1.75450127     1.52370873    -0.61610923
 o      2.45453869    -0.91892563     0.45302690
 h      3.14214528    -0.62145447    -0.30034769
 c     -2.51030030    -0.46065806    -0.52532603
 h     -2.51243324    -0.65123579    -1.56788288
 h     -3.03963871    -1.39898960    -0.00472809
 h     -3.14781789     0.39091208    -0.37835857
 h     -0.41991472     1.30654174     1.85678492
          17

 c      1.23782924    -0.56968122    -0.02373956
 c     -0.15022915    -1.07661916     0.12973233
 c     -1.20896532    -0.05517284     0.03563983
 c     -0.96806597     1.41537512     0.90506127
 c     -0.45735122     1.08117977    -0.54913166
 c      0.98163427     0.73555718    -0.41046473
 h     -0.52781449    -2.03172476     0.32586701
 h     -1.97738677     1.92484718     0.86879263
 h     -0.77686720     2.02085663    -1.29835752
 h      1.76415061     1.55874641    -0.56261319
 o      2.45063327    -0.92047740     0.44082801
 h      3.05390455    -0.61958498    -0.28616034
 c     -2.50680815    -0.46040555    -0.51612661
 h     -2.49336390    -0.65543220    -1.57309010
 h     -3.06348179    -1.37929361    -0.02185600
 h     -3.14620444     0.39630833    -0.39352679
 h     -0.40280793     1.30516088     1.84390691
          17

 c      1.23325632    -0.56875459    -0.00249434
 c     -0.14811936    -1.08234959     0.12794583
 c     -1.20657788    -0.07910000     0.03835009
 c     -0.96826729     1.42670968     0.89748427
 c     -0.44878889     1.09450365    -0.54137266
 c      0.98656244     0.74548673    -0.41599904
 h     -0.55137064    -2.04141862     0.29313494
 h     -2.01198845     1.89792961     0.82598573
 h     -0.80140366     1.97529054    -1.34553285
 h      1.76568452     1.58267486    -0.50606531
 o      2.44664015    -0.92252585     0.42769233
 h      2.96616992    -0.62184085    -0.26292715
 c     -2.50522123    -0.46133190    -0.50579827
 h     -2.47069445    -0.66171890    -1.58586330
 h     -3.07551638    -1.34385535    -0.04432948
 h     -3.15322919     0.40559324    -0.40854231
 h     -0.38568619     1.30540484     1.82739087
          17

 c      1.22608716    -0.56618901     0.01898380
 c     -0.14508565    -1.08674483     0.12685480
 c     -1.20191916    -0.10251666     0.04004430
 c     -0.96966071     1.43654321     0.88816460
 c     -0.44030715     1.11017653    -0.53326358
 c      0.99197684     0.75654163    -0.42178124
 h     -0.57197774    -2.06822443     0.26516014
 h     -2.03125227     1.86929295     0.79029157
 h     -0.81973540     1.90349884    -1.37574458
 h      1.75929451     1.59458210    -0.44828885
 o      2.44127485    -0.92586145     0.41544255
 h      2.90439453    -0.61634045    -0.25864517
 c     -2.50559401    -0.46298487    -0.49540392
 h     -2.44539762    -0.66870076    -1.59885772
 h     -3.07812254    -1.29868894    -0.06845658
 h     -3.16568339     0.41661343    -0.42361562
 h     -0.37035126     1.30825366     1.80744080
          17

 c      1.21632894    -0.56144613     0.04024569
 c     -0.14172051    -1.09058842     0.12657121
 c     -1.19487636    -0.12493693     0.04078230
 c     -0.97220176     1.44488139     0.87687740
 c     -0.43229425     1.12742832    -0.52472671
 c      0.99784097     0.76807542    -0.42723479
 h     -0.58536986    -2.10403959     0.24035072
 h     -2.03438832     1.84006557     0.76368863
 h     -0.83185258     1.80987342    -1.38922633
 h      1.74716703     1.59585308    -0.39113958
 o      2.43367840    -0.93120049     0.40559092
 h      2.88611107    -0.59215159    -0.29647772
 c     -2.50765452    -0.46446525    -0.48606672
 h     -2.41890360    -0.67512138    -1.60558445
 h     -3.07683594    -1.25398922    -0.08869865
 h     -3.17951828     0.42637797    -0.43892051
 h     -0.35811465     1.31429436     1.78463742
          17

 c      1.20430028    -0.55406288     0.06082624
 c     -0.13865617    -1.09475076     0.12716455
 c     -1.18556945    -0.14602868     0.04069456
 c     -0.97562878     1.45169470     0.86345552
 c     -0.42486976     1.14537557    -0.51548489
 c      1.00391149     0.77935537    -0.43185309
 h     -0.58731015    -2.13968929     0.21739731
 h     -2.02392976     1.81231407     0.74735556
 h     -0.83958284     1.70136194    -1.38967903
 h      1.73322651     1.58997429    -0.33602953
 o      2.42470997    -0.93814144     0.39721567
 h      2.89950607    -0.55608767    -0.36052232
 c     -2.51075551    -0.46461049    -0.47878293
 h     -2.39288308    -0.68024061    -1.60198153
 h     -3.07988133    -1.22277387    -0.09843730
 h     -3.19104118     0.43237930    -0.45438500
 h     -0.34973817     1.32373089     1.75988414
          17

 c      1.19061617    -0.54369782     0.08026297
 c     -0.13639319    -1.09990668     0.12863999
 c     -1.17433705    -0.16560870     0.03997775
 c     -0.97946064     1.45692685     0.84781758
 c     -0.41782205     1.16307226    -0.50497100
 c      1.00979830     0.78965426    -0.43524966
 h     -0.57511683    -2.16815052     0.19558396
 h     -2.00585684     1.78877397     0.74154703
 h     -0.84715265     1.58688789    -1.38540887
 h      1.72238576     1.58178296    -0.28354752
 o      2.41569642    -0.94575699     0.38847456
 h      2.92291144    -0.52317889    -0.41985287
 c     -2.51419185    -0.46255404    -0.47414841
 h     -2.36898538    -0.68395627    -1.58682850
 h     -3.09407736    -1.21494753    -0.09287365
 h     -3.19769892     0.43340217    -0.46966754
 h     -0.34542532     1.33644500     1.73430497
          17

 c      1.17606134    -0.53019145     0.09814969
 c     -0.13521013    -1.10644890     0.13095429
 c     -1.16170410    -0.18361230     0.03888839
 c     -0.98303978     1.46050853     0.83000520
 c     -0.41066881     1.17972610    -0.49248281
 c      1.01511983     0.79840731    -0.43716428
 h     -0.54804409    -2.18550702     0.17467880
 h     -1.98906470     1.77244580     0.74563231
 h     -0.86045140     1.47467964    -1.38782844
 h      1.71902057     1.57584703    -0.23350140
 o      2.40735635    -0.95341996     0.37828719
 h      2.94236327    -0.50315448    -0.45568162
 c     -2.51772059    -0.45838049    -0.47205849
 h     -2.34858675    -0.68683149    -1.56177029
 h     -3.11892068    -1.22990978    -0.07259289
 h     -3.19842526     0.42981701    -0.48423779
 h     -0.34485656     1.35210328     1.70913043
          17

 c      1.16145903    -0.51361311     0.11417268
 c     -0.13512210    -1.11447239     0.13403816
 c     -1.14834668    -0.20005014     0.03771695
 c     -0.98573571     1.46241659     0.81022468
 c     -0.40298769     1.19499872    -0.47784765
 c      1.01968514     0.80539559    -0.43740981
 h     -0.50713733    -2.19104318     0.15475503
 h     -1.98287426     1.76574331     0.75843228
 h     -0.88328192     1.36840250    -1.40409118
 h      1.72510784     1.57444763    -0.18560474
 o      2.39987986    -0.96081274     0.36627433
 h      2.95105025    -0.50006387    -0.46068008
 c     -2.52158263    -0.45305790    -0.47174246
 h     -2.33257984    -0.69011816    -1.53120370
 h     -3.14676972    -1.25742475    -0.04320073
 h     -3.19370438     0.42354275    -0.49749322
 h     -0.34728331     1.37027288     1.68559769
          17

 c      1.14757783    -0.49427895     0.12811787
 c     -0.13586689    -1.12374877     0.13781605
 c     -1.13505081    -0.21495925     0.03673349
 c     -0.98733831     1.46278533     0.78889679
 c     -0.39477874     1.20890642    -0.46205522
 c      1.02358230     0.81082574    -0.43579650
 h     -0.45498921    -2.18738823     0.13603797
 h     -1.99228917     1.76921991     0.77865452
 h     -0.91326980     1.26775808    -1.42996450
 h      1.73935949     1.57664472    -0.14038701
 o      2.39314054    -0.96780119     0.35246965
 h      2.94654738    -0.51431455    -0.43439779
 c     -2.52604532    -0.44777345    -0.47211863
 h     -2.32126527    -0.69570480    -1.50173247
 h     -3.16880113    -1.28535771    -0.01151930
 h     -3.18539811     0.41775551    -0.50888160
 h     -0.35170949     1.39050014     1.66482076
          17

 c      1.13507853    -0.47273871     0.13986543
 c     -0.13693717    -1.13369812     0.14222383
 c     -1.12265187    -0.22837293     0.03613902
 c     -0.98834434     1.46198218     0.76672762
 c     -0.38633017     1.22139746    -0.44692767
 c      1.02710375     0.81523044    -0.43211176
 h     -0.39536047    -2.18065079     0.11873600
 h     -2.01453534     1.78080984     0.80477637
 h     -0.94352438     1.17297095    -1.45372453
 h      1.75813717     1.57929116    -0.09947918
 o      2.38674461    -0.97442762     0.33726752
 h      2.93050014    -0.54294811    -0.38231874
 c     -2.53112881    -0.44348751    -0.47214443
 h     -2.31447405    -0.70574972    -1.48053716
 h     -3.17897726    -1.30468856     0.01708912
 h     -3.17618254     0.41621186    -0.51801525
 h     -0.35718162     1.41234924     1.64754039
          17

 c      1.12449895    -0.44974230     0.14938165
 c     -0.13768743    -1.14345691     0.14722387
 c     -1.11195989    -0.24031761     0.03604360
 c     -0.98977870     1.46054721     0.74475299
 c     -0.37784352     1.23218673    -0.43432761
 c      1.03058992     0.81928411    -0.42617068
 h     -0.33235335    -2.17946584     0.10284864
 h     -2.04102944     1.79657495     0.83446455
 h     -0.96722510     1.08652280    -1.46490179
 h      1.77727340     1.57897157    -0.06508829
 o      2.37988043    -0.98104809     0.32160385
 h      2.91132531    -0.57766416    -0.31860520
 c     -2.53662937    -0.44082858    -0.47110439
 h     -2.31206128    -0.72185378    -1.47250411
 h     -3.17456527    -1.31028910     0.03933732
 h     -3.16850192     0.42201922    -0.52472921
 h     -0.36311919     1.43541863     1.63380431
          17

 c      1.11626660    -0.42619149     0.15670648
 c     -0.13750399    -1.15217373     0.15280482
 c     -1.10368642    -0.25082522     0.03647640
 c     -0.99272898     1.45904485     0.72424551
 c     -0.36929532     1.24088133    -0.42574302
 c      1.03430554     0.82366146    -0.41788632
 h     -0.26913677    -2.19149482     0.08812559
 h     -2.06252974     1.81230989     0.86452367
 h     -0.97981240     1.01184868    -1.45791416
 h      1.79351603     1.57344299    -0.03922816
 o      2.37108181    -0.98850844     0.30713132
 h      2.90821641    -0.60230882    -0.26871440
 c     -2.54223091    -0.44008583    -0.46881760
 h     -2.31450813    -0.74414196    -1.47770116
 h     -3.15554479    -1.30035233     0.05387850
 h     -3.16340188     0.43617225    -0.52903975
 h     -0.36948614     1.45932138     1.62283137
          17

 c      1.11070824    -0.40307677     0.16193707
 c     -0.13593850    -1.15944685     0.15894895
 c     -1.09838443    -0.25994611     0.03741549
 c     -0.99799382     1.45794052     0.70647120
 c     -0.36052705     1.24713289    -0.42216438
 c      1.03837500     0.82896799    -0.40732120
 h     -0.20720571    -2.21836718     0.07439575
 h     -2.07268509     1.82470040     0.89151238
 h     -0.97899731     0.95202455    -1.43165438
 h      1.80522496     1.56223850    -0.02314666
 o      2.35885343    -0.99766465     0.29530672
 h      2.94168701    -0.60094359    -0.25473121
 c     -2.54757691    -0.44117771    -0.46564278
 h     -2.32296737    -0.77101712    -1.49148811
 h     -3.12426742    -1.27615365     0.06129848
 h     -3.16003542     0.45678957    -0.53103466
 h     -0.37665840     1.48363405     1.61324940
          17

 c      1.10802552    -0.38140841     0.16522338
 c     -0.13271223    -1.16546990     0.16558716
 c     -1.09640105    -0.26776223     0.03882360
 c     -1.00592737     1.45753437     0.69239893
 c     -0.35139351     1.25073650    -0.42399284
 c      1.04276125     0.83570023    -0.39470608
 h     -0.14711683    -2.25402322     0.06201110
 h     -2.06905557     1.83174252     0.91241697
 h     -0.96438309     0.90914720    -1.38856129
 h      1.81259443     1.54677857    -0.01701952
 o      2.34360050    -1.00809961     0.28556075
 h      3.00368125    -0.57863339    -0.26636241
 c     -2.55225897    -0.44360810    -0.46230706
 h     -2.33864743    -0.79981885    -1.50710170
 h     -3.08559534    -1.24248749     0.06450698
 h     -3.15626040     0.47972966    -0.53078990
 h     -0.38508070     1.50786179     1.60361094
          17

 c      1.10826994    -0.36215855     0.16677214
 c     -0.12766078    -1.17070490     0.17258910
 c     -1.09784228    -0.27440240     0.04067947
 c     -1.01637973     1.45792975     0.68248068
 c     -0.34185322     1.25169633    -0.43092838
 c      1.04728413     0.84419486    -0.38041520
 h     -0.08968387    -2.28855128     0.05184359
 h     -2.05307263     1.83283016     0.92511421
 h     -0.93754789     0.88388226    -1.33457777
 h      1.81768739     1.53026255    -0.01989232
 o      2.32705549    -1.01865823     0.27640246
 h      3.06685243    -0.55284227    -0.27881160
 c     -2.55575916    -0.44647634    -0.45972937
 h     -2.36216631    -0.82778594    -1.51836346
 h     -3.04701926    -1.20816065     0.06927112
 h     -3.14980395     0.50014395    -0.52836213
 h     -0.39492463     1.53145759     1.59292742
          17

 c      1.11135125    -0.34619982     0.16682736
 c     -0.12072950    -1.17547149     0.17978809
 c     -1.10255577    -0.28005095     0.04299538
 c     -1.02868683     1.45901787     0.67657355
 c     -0.33192891     1.25029052    -0.44188226
 c      1.05166438     0.85458452    -0.36490520
 h     -0.03628563    -2.31304217     0.04489223
 h     -2.03000640     1.82885533     0.92871357
 h     -0.90281825     0.87470261    -1.28006671
 h      1.82418997     1.51726016    -0.02989309
 o      2.31056578    -1.02854722     0.26695810
 h      3.11134209    -0.53562542    -0.27744497
 c     -2.55750081    -0.44868590    -0.45884122
 h     -2.39329185    -0.85274269    -1.52112813
 h     -3.01734833    -1.18442146     0.08353075
 h     -3.13920167     0.51400675    -0.52383475
 h     -0.40589384     1.55387728     1.58101756
          17

 c      1.11705699    -0.33421861     0.16562758
 c     -0.11200230    -1.17976233     0.18700908
 c     -1.11014296    -0.28493829     0.04581280
 c     -1.04173561     1.46048262     0.67400969
 c     -0.32156001     1.24713256    -0.45500138
 c      1.05561610     0.86680843    -0.34862357
 h      0.01149314    -2.32197018     0.04193537
 h     -2.00885653     1.82229449     0.92378423
 h     -0.86822882     0.87692661    -1.24056877
 h      1.83640685     1.51264529    -0.04482954
 o      2.29488159    -1.03740278     0.25693594
 h      3.12783774    -0.53244937    -0.25723125
 c     -2.55714924    -0.44951722    -0.46020748
 h     -2.43099162    -0.87343533    -1.51373340
 h     -3.00267797    -1.17890689     0.11337480
 h     -3.12422300     0.51912851    -0.51737498
 h     -0.41722174     1.57463521     1.56858704
          17

 c      1.12506400    -0.32662089     0.16336358
 c     -0.10170804    -1.18324388     0.19408868
 c     -1.12000310    -0.28930749     0.04917210
 c     -1.05418579     1.46186010     0.67378808
 c     -0.31059281     1.24308713    -0.46804522
 c      1.05902064     0.88069621    -0.33189741
 h      0.05227232    -2.31362073     0.04337169
 h     -2.00083173     1.81677088     0.91209410
 h     -0.84420633     0.88335341    -1.23389205
 h      1.85722872     1.51977678    -0.06310620
 o      2.28038838    -1.04513069     0.24634420
 h      3.11380438    -0.54484632    -0.21817915
 c     -2.55491839    -0.44920335    -0.46356407
 h     -2.47362184    -0.88969901    -1.49706542
 h     -3.00251518    -1.18918904     0.15766128
 h     -3.10592732     0.51564597    -0.50926356
 h     -0.42786398     1.59333375     1.55704191
          17

 c      1.13493957    -0.32346505     0.16015584
 c     -0.09019873    -1.18531316     0.20089143
 c     -1.13139803    -0.29337052     0.05307055
 c     -1.06493617     1.46270484     0.67485877
 c     -0.29925282     1.23883325    -0.47939154
 c      1.06211087     0.89606111    -0.31486064
 h      0.08516604    -2.28998688     0.04915526
 h     -2.01472973     1.81540294     0.89538790
 h     -0.83666339     0.88910907    -1.26964226
 h      1.88604220     1.53885838    -0.08432390
 o      2.26718070    -1.05186639     0.23538608
 h      3.07236683    -0.57120714    -0.16361463
 c     -2.55142524    -0.44873546    -0.46786059
 h     -2.51920828    -0.90256360    -1.47441905
 h     -3.01133094    -1.20500608     0.20841746
 h     -3.08650720     0.50601162    -0.49986199
 h     -0.43685031     1.60966360     1.54809041
          17

 c      1.14613814    -0.32443698     0.15605513
 c     -0.07792444    -1.18514755     0.20732381
 c     -1.14351745    -0.29728251     0.05744396
 c     -1.07365272     1.46280571     0.67638580
 c     -0.28861898     1.23446081    -0.48891700
 c      1.06549165     0.91269968    -0.29748118
 h      0.11000259    -2.25673291     0.05874400
 h     -2.05097956     1.81859058     0.87393047
 h     -0.84055156     0.89618573    -1.33987096
 h      1.91847505     1.56691594    -0.10892029
 o      2.25488440    -1.05808450     0.22449824
 h      3.01524762    -0.60515421    -0.10075831
 c     -2.54730176    -0.44918265    -0.47177623
 h     -2.56580340    -0.91416442    -1.45091255
 h     -3.02308017    -1.21584279     0.25634220
 h     -3.06889605     0.49440547    -0.48953500
 h     -0.44369124     1.62337931     1.54321782
          17

 c      1.15800739    -0.32886957     0.15105872
 c     -0.06541239    -1.18177609     0.21333875
 c     -1.15553616    -0.30113793     0.06218735
 c     -1.08083034     1.46223734     0.67780685
 c     -0.28016015     1.22974260    -0.49749771
 c      1.06993336     0.93031455    -0.27966455
 h      0.12742923    -2.22277970     0.07111771
 h     -2.10073991     1.82370482     0.84670882
 h     -0.84476727     0.90993314    -1.42562180
 h      1.94834162     1.59941242    -0.13723019
 o      2.24230049    -1.06481536     0.21440740
 h      2.96850910    -0.63223656    -0.04154668
 c     -2.54301993    -0.45129056    -0.47416702
 h     -2.61180814    -0.92714210    -1.43204075
 h     -3.03353747    -1.21494116     0.29454918
 h     -3.05600962     0.48542400    -0.47860410
 h     -0.44866614     1.63426025     1.54316644
          17

 c      1.16981870    -0.33578418     0.14513097
 c     -0.05322953    -1.17427687     0.21891687
 c     -1.16666430    -0.30496642     0.06719048
 c     -1.08730814     1.46120491     0.67872287
 c     -0.27499843     1.22454942    -0.50600590
 c      1.07608584     0.94846873    -0.26135095
 h      0.13864792    -2.19826964     0.08505641
 h     -2.15138094     1.82708849     0.81301431
 h     -0.84030165     0.93388964    -1.50902175
 h      1.97002381     1.63202942    -0.16887710
 o      2.22783791    -1.07342403     0.20578156
 h      2.96573001    -0.63380902     0.00307591
 c     -2.53895239    -0.45541173    -0.47431945
 h     -2.65600564    -0.94344799    -1.42143824
 h     -3.04043545    -1.19942244     0.31925698
 h     -3.04969462     0.48219325    -0.46740496
 h     -0.45286529     1.64206358     1.54761209
          17

 c      1.18082976    -0.34394595     0.13822523
 c     -0.04191213    -1.16216281     0.22402044
 c     -1.17619051    -0.30871873     0.07235816
 c     -1.09379499     1.45988736     0.67880447
 c     -0.27367418     1.21892222    -0.51491638
 c      1.08426931     0.96661406    -0.24256593
 h      0.14459655    -2.19012491     0.09975880
 h     -2.19203762     1.82592013     0.77335118
 h     -0.82258120     0.96884189    -1.57786555
 h      1.97991459     1.66167407    -0.20275933
 o      2.21198734    -1.08420539     0.19844267
 h      3.00862892    -0.60986071     0.03583435
 c     -2.53549465    -0.46155326    -0.47206220
 h     -2.69719475    -0.96321020    -1.41912102
 h     -3.04308304    -1.16941230     0.32940271
 h     -3.04991297     0.48485857    -0.45643412
 h     -0.45795351     1.64650820     1.55520726
          17

 c      1.19038181    -0.35197378     0.13031242
 c     -0.03189201    -1.14573625     0.22855708
 c     -1.18352115    -0.31225454     0.07760866
 c     -1.10069651     1.45837842     0.67775935
 c     -0.27622272     1.21299563    -0.52433545
 c      1.09439533     0.98414221    -0.22342514
 h      0.14516007    -2.19775385     0.11533819
 h     -2.21579811     1.81879332     0.72927660
 h     -0.79048008     1.01379861    -1.62507401
 h      1.97693618     1.68681662    -0.23738469
 o      2.19741724    -1.09630100     0.19180068
 h      3.06467653    -0.58007766     0.06617972
 c     -2.53309096    -0.46943776    -0.46772001
 h     -2.73380201    -0.98465376    -1.42172879
 h     -3.04225649    -1.12752978     0.32645456
 h     -3.05479299     0.49063014    -0.44645737
 h     -0.46574774     1.64731931     1.56398012
          17

 c      1.19801171    -0.35852313     0.12141040
 c     -0.02349128    -1.12602436     0.23240139
 c     -1.18821828    -0.31534655     0.08285783
 c     -1.10812630     1.45668046     0.67531838
 c     -0.28230491     1.20694096    -0.53408794
 c      1.10599039     1.00041692    -0.20411233
 h      0.13941017    -2.21345472     0.13257284
 h     -2.21982266     1.80560755     0.68289969
 h     -0.74515075     1.06681365    -1.64746209
 h      1.96258738     1.70755660    -0.27128858
 o      2.18637878    -1.10907726     0.18558625
 h      3.10672734    -0.56060598     0.09843680
 c     -2.53211090    -0.47855181    -0.46197047
 h     -2.76394261    -1.00511815    -1.42447708
 h     -3.04048605    -1.07885518     0.31474183
 h     -3.06150665     0.49534386    -0.43847376
 h     -0.47777796     1.64431887     1.57189838
          17

 c      1.20354339    -0.36247754     0.11159776
 c     -0.01697351    -1.10434240     0.23545167
 c     -1.19003870    -0.31770392     0.08800104
 c     -1.11594224     1.45470354     0.67122467
 c     -0.29130902     1.20094708    -0.54373063
 c      1.11828124     1.01479540    -0.18484599
 h      0.12659653    -2.22704669     0.15219694
 h     -2.20516905     1.78739884     0.63643665
 h     -0.68949461     1.12540847    -1.64546404
 h      1.94065857     1.72555987    -0.30341452
 o      2.18005030    -1.12233286     0.17977920
 h      3.12195713    -0.55918863     0.13279473
 c     -2.53266559    -0.48819952    -0.45571054
 h     -2.78584984    -1.02225173    -1.42314517
 h     -3.04242323    -1.03081886     0.30187343
 h     -3.06730758     0.49530896    -0.43357032
 h     -0.49497047     1.63751150     1.57737070
          17

 c      1.20713765    -0.36309362     0.10101387
 c     -0.01256000    -1.08190142     0.23766412
 c     -1.18897047    -0.31900131     0.09290068
 c     -1.12374050     1.45225729     0.66523566
 c     -0.30241580     1.19520839    -0.55247706
 c      1.13033779     1.02667147    -0.16584591
 h      0.10678121    -2.23004342     0.17446945
 h     -2.17703465     1.76631339     0.59180913
 h     -0.62808918     1.18690143    -1.62403373
 h      1.91636050     1.74361749    -0.33336142
 o      2.17879587    -1.13601942     0.17443968
 h      3.10671453    -0.57839971     0.16793165
 c     -2.53453683    -0.49764225    -0.44987794
 h     -2.79829781    -1.03474260    -1.41517180
 h     -3.05422774    -0.99180406     0.29767033
 h     -3.07022173     0.48849903    -0.43276111
 h     -0.51750286     1.62712879     1.57958165
          17

 c      1.20927299    -0.36007970     0.08985321
 c     -0.01039002    -1.05963815     0.23905370
 c     -1.18525415    -0.31890434     0.09738198
 c     -1.13083855     1.44905026     0.65715208
 c     -0.31466203     1.18988470    -0.55909631
 c      1.14127948     1.03557598    -0.14732136
 h      0.08084256    -2.21735910     0.19915449
 h     -2.14504648     1.74561221     0.55020552
 h     -0.56698557     1.24901841    -1.59404866
 h      1.89466736     1.76449811    -0.36128143
 o      2.18231075    -1.15010341     0.16963258
 h      3.06385885    -0.61724578     0.20218913
 c     -2.53737306    -0.50639480    -0.44504573
 h     -2.80083658    -1.04261072    -1.40004923
 h     -3.08050699    -0.96759904     0.30963888
 h     -3.06934408     0.47497840    -0.43685972
 h     -0.54480305     1.61362700     1.57865188
          17

 c      1.21065059    -0.35359580     0.07835550
 c     -0.01046521    -1.03818210     0.23968227
 c     -1.17937421    -0.31708407     0.10123625
 c     -1.13638687     1.44473780     0.64686562
 c     -0.32707559     1.18502174    -0.56202494
 c      1.15049016     1.04132406    -0.12949953
 h      0.05022342    -2.18757722     0.22568057
 h     -2.12193826     1.72925425     0.51176342
 h     -0.51240975     1.31092136    -1.57139546
 h      1.87835284     1.78926005    -0.38728240
 o      2.18953368    -1.16465497     0.16537863
 h      3.00470254    -0.66996290     0.23436588
 c     -2.54102938    -0.51447704    -0.44095709
 h     -2.79386637    -1.04729894    -1.37943226
 h     -3.12022895    -0.95819553     0.33739623
 h     -3.06489494     0.45679472    -0.44638439
 h     -0.57566063     1.59763650     1.57563861
          17

 c      1.21205613    -0.34418336     0.06679238
 c     -0.01260984    -1.01785097     0.23964490
 c     -1.17201774    -0.31322722     0.10423395
 c     -1.13979116     1.43906724     0.63438425
 c     -0.33889326     1.18054012    -0.56006936
 c      1.15771676     1.04410889    -0.11267046
 h      0.01667408    -2.14299246     0.25332879
 h     -2.11846068     1.72047746     0.47595486
 h     -0.46820207     1.37340669    -1.56928043
 h      1.86710313     1.81620054    -0.41068465
 o      2.19837932    -1.18012599     0.16155920
 h      2.95444866    -0.72256222     0.26530126
 c     -2.54561485    -0.52228634    -0.43658190
 h     -2.77857170    -1.05160830    -1.35698678
 h     -3.16667422    -0.95900381     0.37304873
 h     -3.05810824     0.43748481    -0.46152205
 h     -0.60845507     1.57987407     1.57233351
          17

 c      1.21423569    -0.33264799     0.05545376
 c     -0.01646180    -0.99863442     0.23905355
 c     -1.16400930    -0.30704667     0.10614797
 c     -1.14127392     1.43206433     0.61981503
 c     -0.34963856     1.17643831    -0.55336239
 c      1.16298456     1.04445678    -0.09719153
 h     -0.01798170    -2.08979683     0.28144225
 h     -2.13649571     1.71992934     0.44286952
 h     -0.43467964     1.43651486    -1.58756058
 h      1.85844253     1.84146676    -0.42984071
 o      2.20603828    -1.19733772     0.15780229
 h      2.94876880    -0.75449050     0.29976331
 c     -2.55124126    -0.53025621    -0.43066802
 h     -2.75662896    -1.05924036    -1.33759808
 h     -3.21153769    -0.96464060     0.40688174
 h     -3.05086475     0.42117755    -0.48219904
 h     -0.64153644     1.56102917     1.57073904
          17

 c      1.21781266    -0.31994093     0.04463965
 c     -0.02149506    -0.98020865     0.23801494
 c     -1.15623432    -0.29829007     0.10677951
 c     -1.14192881     1.42407380     0.60340362
 c     -0.35892306     1.17297476    -0.54331675
 c      1.16642076     1.04308906    -0.08343600
 h     -0.05211691    -2.03780002     0.30967503
 h     -2.16800682     1.72539221     0.41393135
 h     -0.41070975     1.49729507    -1.61368876
 h      1.84948596     1.86076924    -0.44267888
 o      2.21138132    -1.21619507     0.15379402
 h      2.99684934    -0.76044135     0.34150084
 c     -2.55789332    -0.53866663    -0.42224631
 h     -2.72964117    -1.07364255    -1.32552689
 h     -3.24819007    -0.97108785     0.43149615
 h     -3.04498837     0.41122522    -0.50821501
 h     -0.67372096     1.54165273     1.57217977
          17

 c      1.22323484    -0.30708849     0.03464990
 c     -0.02706014    -0.96211185     0.23661006
 c     -1.14956141    -0.28675008     0.10597801
 c     -1.14317432     1.41561782     0.58567538
 c     -0.36627557     1.17054574    -0.53172359
 c      1.16812697     1.04077923    -0.07172579
 h     -0.08456507    -1.99815154     0.33815989
 h     -2.20113897     1.73344224     0.39101524
 h     -0.39560282     1.55110277    -1.63336574
 h      1.83823451     1.87092298    -0.44743743
 o      2.21591429    -1.23522629     0.14976489
 h      3.06704944    -0.75814221     0.38552409
 c     -2.56549757    -0.54762888    -0.41092247
 h     -2.69861251    -1.09640242    -1.32198262
 h     -3.27254327    -0.97596367     0.44276233
 h     -3.04141995     0.40866880    -0.53927181
 h     -0.70464809     1.52210043     1.57643550
          17

 c      1.23074980    -0.29514919     0.02576202
 c     -0.03246072    -0.94415350     0.23490716
 c     -1.14476677    -0.27228740     0.10365344
 c     -1.14625846     1.40723933     0.56751198
 c     -0.37114788     1.16948860    -0.52017164
 c      1.16813707     1.03823594    -0.06228573
 h     -0.11458680    -1.97823697     0.36721554
 h     -2.22604137     1.74107079     0.37529050
 h     -0.38915040     1.59381622    -1.63695109
 h      1.82412519     1.87069052    -0.44315080
 o      2.22119325    -1.25310481     0.14610923
 h      3.12827008    -0.76384840     0.42428154
 c     -2.57397562    -0.55711304    -0.39697441
 h     -2.66400690    -1.12633830    -1.32394738
 h     -3.28291671    -0.97825640     0.43957017
 h     -3.03982360     0.41145333    -0.57478376
 h     -0.73470276     1.50257822     1.58158053
          17

 c      1.24041283    -0.28514448     0.01821075
 c     -0.03708614    -0.92676608     0.23301636
 c     -1.14245718    -0.25487063     0.09978372
 c     -1.15209253     1.39941173     0.55004920
 c     -0.37298979     1.17000660    -0.50991626
 c      1.16641153     1.03600438    -0.05521885
 h     -0.14140080    -1.97708378     0.39652397
 h     -2.23696117     1.74632712     0.36682131
 h     -0.39116222     1.62275811    -1.62007231
 h      1.80817118     1.86113863    -0.42988999
 o      2.22791136    -1.26910758     0.14306835
 h      3.16454937    -0.78482696     0.45283016
 c     -2.58316107    -0.56694749    -0.38125225
 h     -2.62635836    -1.16016371    -1.32549898
 h     -3.28003753    -0.97823078     0.42374121
 h     -3.03896215     0.41510769    -0.61362484
 h     -0.76455387     1.48326097     1.58474638
          17

 c      1.25211640    -0.27796559     0.01217789
 c     -0.04053281    -0.91086245     0.23111368
 c     -1.14299405    -0.23462168     0.09441869
 c     -1.16122477     1.39248525     0.53445295
 c     -0.37134064     1.17217174    -0.50183201
 c      1.16283947     1.03437739    -0.05049847
 h     -0.16386843    -1.98648632     0.42466244
 h     -2.23231564     1.74842211     0.36466560
 h     -0.40121736     1.63683877    -1.58272097
 h      1.79293532     1.84571138    -0.40881890
 o      2.23620000    -1.28290298     0.14073558
 h      3.17016913    -0.82273178     0.46881652
 c     -2.59264402    -0.57680144    -0.36499025
 h     -2.58675256    -1.19406808    -1.32040932
 h     -3.26748870    -0.97763761     0.40041996
 h     -3.03752011     0.41442860    -0.65409043
 h     -0.79466071     1.46439914     1.58330814
          17

 c      1.26562311    -0.27428642     0.00778755
 c     -0.04265161    -0.89734428     0.22939068
 c     -1.14643598    -0.21184564     0.08767870
 c     -1.17377755     1.38663942     0.52168081
 c     -0.36593506     1.17592659    -0.49627972
 c      1.15726241     1.03334433    -0.04798418
 h     -0.18076092    -1.99635472     0.44958204
 h     -2.21458962     1.74781766     0.36704912
 h     -0.41862351     1.63678628    -1.52910364
 h      1.78223882     1.82985216    -0.38197968
 o      2.24584422    -1.29441035     0.13908945
 h      3.14599490    -0.87587431     0.47196548
 c     -2.60166958    -0.58618682    -0.34964274
 h     -2.54681758    -1.22501188    -1.30409714
 h     -3.25214935    -0.97997255     0.37840066
 h     -3.03479197     0.40507965    -0.69414915
 h     -0.82499416     1.44635911     1.57589734
          17

 c      1.28059150    -0.27450536     0.00510367
 c     -0.04352877    -0.88674220     0.22798865
 c     -1.15252610    -0.18702498     0.07974563
 c     -1.18933560     1.38184058     0.51231310
 c     -0.35679212     1.18104408    -0.49290879
 c      1.14956309     1.03264687    -0.04748085
 h     -0.19119351    -1.99885719     0.46938631
 h     -2.19055143     1.74647108     0.37149060
 h     -0.44258514     1.62580380    -1.46862450
 h      1.78016423     1.81960939    -0.35158225
 o      2.25621310    -1.30380417     0.13795033
 h      3.10032673    -0.93914438     0.46476340
 c     -2.60923929    -0.59454420    -0.33664865
 h     -2.50840138    -1.25135574    -1.27444402
 h     -3.24299952    -0.98986520     0.36862270
 h     -3.03098509     0.38453879    -0.73185763
 h     -0.85498419     1.42961071     1.56298488
          17

 c      1.29659454    -0.27872739     0.00412821
 c     -0.04342227    -0.87912503     0.22696843
 c     -1.16073551    -0.16077605     0.07084626
 c     -1.20691562     1.37783896     0.50650137
 c     -0.34422707     1.18707138    -0.49056063
 c      1.13984010     1.03197321    -0.04883073
 h     -0.19485690    -1.98981997     0.48281036
 h     -2.17095146     1.74797408     0.37499911
 h     -0.47272027     1.61019409    -1.41675218
 h      1.78912739     1.81906056    -0.31889268
 o      2.26592871    -1.31161376     0.13683283
 h      3.05393441    -1.00240385     0.45478503
 c     -2.61454260    -0.60149962    -0.32693168
 h     -2.47317934    -1.27310510    -1.23196543
 h     -3.24644187    -1.01037720     0.37892293
 h     -3.02722849     0.35249893    -0.76581966
 h     -0.88361329     1.41469351     1.54703804
          17

 c      1.31313365    -0.28677208     0.00480183
 c     -0.04267156    -0.87414772     0.22631029
 c     -1.17035400    -0.13379177     0.06123327
 c     -1.22523656     1.37427847     0.50402592
 c     -0.32878001     1.19344235    -0.48765438
 c      1.12858436     1.03116714    -0.05196300
 h     -0.19209664    -1.96881924     0.48941279
 h     -2.16753307     1.75671857     0.37462542
 h     -0.50959642     1.59783245    -1.39141998
 h      1.80798036     1.82800256    -0.28358275
 o      2.27276652    -1.31867901     0.13486462
 h      3.04153073    -1.05130849     0.45593805
 c     -2.61743753    -0.60715785    -0.32038039
 h     -2.44229850    -1.29206453    -1.17973244
 h     -3.26109479    -1.03965821     0.40829052
 h     -3.02545741     0.31093406    -0.79561748
 h     -0.90962667     1.40218083     1.53219502
          17

 c      1.32964167    -0.29819400     0.00700586
 c     -0.04160354    -0.87111914     0.22592266
 c     -1.18060650    -0.10679360     0.05116710
 c     -1.24334691     1.37095844     0.50441422
 c     -0.31124586     1.19992413    -0.48331905
 c      1.11669959     1.03025138    -0.05682974
 h     -0.18395424    -1.93911272     0.48968216
 h     -2.18640211     1.77539272     0.36848212
 h     -0.55340887     1.59271487    -1.40121402
 h      1.83196857     1.84216225    -0.24434513
 o      2.27547446    -1.32541803     0.13149731
 h      3.08308277    -1.07932436     0.47713314
 c     -2.61837282    -0.61204925    -0.31595256
 h     -2.41612141    -1.31186739    -1.12295709
 h     -3.27902654    -1.07137528     0.44808244
 h     -3.02823611     0.26378623    -0.82208812
 h     -0.93189497     1.39264955     1.52328276
          17

 c      1.34547551    -0.31232013     0.01056249
 c     -0.04046102    -0.86906672     0.22565049
 c     -1.19076297    -0.08049644     0.04089561
 c     -1.26108368     1.36806708     0.50709379
 c     -0.29286528     1.20691090    -0.47818470
 c      1.10534572     1.02927058    -0.06329092
 h     -0.17216594    -1.90752224     0.48509443
 h     -2.22318981     1.80258962     0.35658142
 h     -0.60075615     1.59144928    -1.43709846
 h      1.85470577     1.85570135    -0.20012337
 o      2.27570126    -1.33137767     0.12737210
 h      3.15356069    -1.09519790     0.50854096
 c     -2.61791167    -0.61678311    -0.31230401
 h     -2.39420211    -1.33741282    -1.06782275
 h     -3.29156504    -1.09840624     0.48834314
 h     -3.03838228     0.21599536    -0.84718711
 h     -0.94991858     1.38664796     1.52412336
          17

 c      1.35993247    -0.32833565     0.01523802
 c     -0.03936904    -0.86686940     0.22529877
 c     -1.20021213    -0.05556462     0.03062834
 c     -1.27880582     1.36611658     0.51157890
 c     -0.27524354     1.21503970    -0.47364591
 c      1.09572904     1.02814905    -0.07106481
 h     -0.15896674    -1.88337207     0.47791461
 h     -2.26637935     1.83356103     0.34059856
 h     -0.64484311     1.58770433    -1.48129405
 h      1.87042422     1.86366507    -0.15078084
 o      2.27574947    -1.33613234     0.12342863
 h      3.21852394    -1.10838942     0.53575151
 c     -2.61644801    -0.62181632    -0.30836800
 h     -2.37572873    -1.37311434    -1.01934152
 h     -3.29278722    -1.11540114     0.52186505
 h     -3.05818332     0.17171419    -0.87314802
 h     -0.96425664     1.38464996     1.53575836
          17

 c      1.37229686    -0.34538448     0.02075595
 c     -0.03835872    -0.86356221     0.22470058
 c     -1.20849479    -0.03256390     0.02051967
 c     -1.29682878     1.36568386     0.51760112
 c     -0.25997233     1.22475554    -0.47084887
 c      1.08891803     1.02666539    -0.07976164
 h     -0.14655308    -1.87519578     0.47038626
 h     -2.30430770     1.86299584     0.32288074
 h     -0.67896584     1.57716876    -1.51900020
 h      1.87527892     1.86311864    -0.09704631
 o      2.27701936    -1.33963211     0.12022974
 h      3.25843619    -1.12302253     0.55046926
 c     -2.61418691    -0.62744406    -0.30370824
 h     -2.36035685    -1.42035822    -0.97917858
 h     -3.27990687    -1.11928205     0.54491423
 h     -3.08830087     0.13236084    -0.90106253
 h     -0.97652900     1.38698777     1.55583488
          17

 c      1.38189599    -0.36264315     0.02681953
 c     -0.03742921    -0.85875701     0.22381236
 c     -1.21530413    -0.01192798     0.01067269
 c     -1.31516432     1.36722076     0.52508514
 c     -0.24833992     1.23622788    -0.47040004
 c      1.08568900     1.02449496    -0.08895351
 h     -0.13641634    -1.88585766     0.46351035
 h     -2.32900563     1.88687329     0.30562761
 h     -0.69855519     1.55837127    -1.54160612
 h      1.86781828     1.85335503    -0.04016283
 o      2.28016835    -1.34204644     0.11802015
 h      3.26574320    -1.14000133     0.54952034
 c     -2.61121231    -0.63386572    -0.29859150
 h     -2.34869465    -1.47619715    -0.94534722
 h     -3.25271295    -1.10897943     0.55681938
 h     -3.12704369     0.09602563    -0.92984075
 h     -0.98891539     1.39378241     1.57970031
          17

 c      1.38815160    -0.37936510     0.03313577
 c     -0.03658840    -0.85281604     0.22273812
 c     -1.22046327     0.00605244     0.00115971
 c     -1.33354610     1.37097963     0.53401695
 c     -0.24119246     1.24941234    -0.47244720
 c      1.08639908     1.02125127    -0.09824459
 h     -0.12914258    -1.91040279     0.45658733
 h     -2.33675931     1.90296426     0.29050815
 h     -0.70136160     1.53182848    -1.54554546
 h      1.84908585     1.83580970     0.01850190
 o      2.28538349    -1.34363944     0.11684597
 h      3.24016677    -1.15867358     0.53288134
 c     -2.60752749    -0.64119706    -0.29378531
 h     -2.34190006    -1.53465189    -0.91407656
 h     -3.21323877    -1.08525161     0.55977089
 h     -3.17069449     0.05886376    -0.95651389
 h     -1.00348410     1.40491126     1.60229476
          17

 c      1.39062717    -0.39492037     0.03943407
 c     -0.03585027    -0.84656443     0.22164198
 c     -1.22389307     0.02122577    -0.00795590
 c     -1.35151479     1.37698755     0.54432052
 c     -0.23886582     1.26409514    -0.47675970
 c      1.09090874     1.01651287    -0.10732930
 h     -0.12478665    -1.93920440     0.44809631
 h     -2.32768311     1.91084164     0.27848696
 h     -0.68724801     1.49938473    -1.53120492
 h      1.82252434     1.81390060     0.07786658
 o      2.29236656    -1.34472314     0.11655626
 h      3.18852557    -1.17713548     0.50360153
 c     -2.60302929    -0.64942772    -0.29029171
 h     -2.34090403    -1.58926899    -0.88193017
 h     -3.16577672    -1.05068969     0.55910002
 h     -3.21467839     0.01718819    -0.97755906
 h     -1.02169509     1.42004144     1.61966897
          17

 c      1.38907701    -0.40883564     0.04547621
 c     -0.03523093    -0.84085962     0.22064486
 c     -1.22558131     0.03356619    -0.01660529
 c     -1.36845506     1.38502865     0.55579452
 c     -0.24114990     1.27990545    -0.48269964
 c      1.09860869     1.00987067    -0.11602802
 h     -0.12329108    -1.96278048     0.43682686
 h     -2.30550749     1.91194757     0.26961885
 h     -0.65836966     1.46397765    -1.50320286
 h      1.79337352     1.79247623     0.13751636
 o      2.30001004    -1.34566968     0.11667640
 h      3.12944088    -1.19152791     0.46977663
 c     -2.59747708    -0.65840368    -0.28916586
 h     -2.34594340    -1.63500840    -0.84679968
 h     -3.11664023    -1.00943859     0.56337871
 h     -3.25476330    -0.03117838    -0.99017583
 h     -1.04415190     1.43870778     1.62977722
          17

 c      1.38348782    -0.42081533     0.05106064
 c     -0.03476518    -0.83634428     0.21978370
 c     -1.22555820     0.04315718    -0.02471279
 c     -1.38359765     1.39463674     0.56810136
 c     -0.24729503     1.29632901    -0.48910191
 c      1.10859776     1.00105191    -0.12427093
 h     -0.12465866    -1.97452360     0.42237345
 h     -2.27756071     1.90972342     0.26275404
 h     -0.61972081     1.42948910    -1.47190483
 h      1.76709221     1.77630138     0.19769886
 o      2.30608557    -1.34695257     0.11629369
 h      3.09800663    -1.19516033     0.44632357
 c     -2.59059046    -0.66791933    -0.29128066
 h     -2.35647483    -1.66906075    -0.80797591
 h     -3.07244894    -0.96578344     0.58236760
 h     -3.28784042    -0.08650431    -0.99298873
 h     -1.07051373     1.46040963     1.63278648
          17

 c      1.37408718    -0.43071721     0.05602631
 c     -0.03453352    -0.83337937     0.21902015
 c     -1.22387953     0.05017075    -0.03220628
 c     -1.39608215     1.40514364     0.58077438
 c     -0.25613161     1.31278015    -0.49424545
 c      1.11996520     0.99011561    -0.13200016
 h     -0.12898130    -1.97137281     0.40512356
 h     -2.25392821     1.90924803     0.25544442
 h     -0.57894382     1.40003912    -1.45403525
 h      1.74710582     1.76768180     0.25847636
 o      2.30862563    -1.34895745     0.11465229
 h      3.12406621    -1.18199723     0.44547362
 c     -2.58230809    -0.67789153    -0.29683988
 h     -2.37122522    -1.69112832    -0.76593095
 h     -3.03665799    -0.92177907     0.62122394
 h     -3.31237120    -0.14726419    -0.98631651
 h     -1.09951191     1.48470256     1.63112636
          17

 c      1.36131714    -0.43851124     0.06025667
 c     -0.03467921    -0.83204054     0.21826333
 c     -1.22061919     0.05483647    -0.03903276
 c     -1.40521037     1.41585908     0.59319881
 c     -0.26644329     1.32875966    -0.49640687
 c      1.13199850     0.97756839    -0.13904014
 h     -0.13645430    -1.95378874     0.38609880
 h     -2.24421358     1.91543791     0.24480055
 h     -0.54323588     1.37838050    -1.46650891
 h      1.73359273     1.76494485     0.31844732
 o      2.30864763    -1.35151138     0.11223807
 h      3.18946717    -1.15483238     0.45951751
 c     -2.57291966    -0.68837122    -0.30496579
 h     -2.38825389    -1.70361555    -0.72210087
 h     -3.00761892    -0.87664727     0.67531798
 h     -3.32868350    -0.21044397    -0.97221276
 h     -1.12913856     1.51126294     1.62917653
          17

 c      1.34581051    -0.44428917     0.06367864
 c     -0.03539748    -0.83211794     0.21738866
 c     -1.21586956     0.05740300    -0.04517243
 c     -1.41083565     1.42636107     0.60457792
 c     -0.27745207     1.34395526    -0.49509496
 c      1.14418671     0.96425272    -0.14506233
 h     -0.14742894    -1.92578176     0.36679481
 h     -2.25237316     1.92999925     0.22959124
 h     -0.51456641     1.36499099    -1.51216571
 h      1.72451379     1.76341910     0.37439207
 o      2.30842034    -1.35411229     0.11000293
 h      3.25555682    -1.12142589     0.47317932
 c     -2.56283105    -0.69930372    -0.31396627
 h     -2.40509410    -1.71162870    -0.67857764
 h     -2.98102210    -0.82913772     0.73272398
 h     -3.33905810    -0.27199813    -0.95423730
 h     -1.15713893     1.53987943     1.63215702
          17

 c      1.32835367    -0.44827962     0.06625384
 c     -0.03690651    -0.83312190     0.21625157
 c     -1.20974350     0.05811298    -0.05064384
 c     -1.41347969     1.43664923     0.61403665
 c     -0.28881033     1.35813429    -0.49140524
 c      1.15610127     0.95110337    -0.14967849
 h     -0.16248538    -1.89485412     0.34901935
 h     -2.27444073     1.95002343     0.21175434
 h     -0.49026714     1.35949042    -1.57574826
 h      1.71761363     1.75791624     0.42226999
 o      2.30925592    -1.35633011     0.10849699
 h      3.29811396    -1.08765766     0.47752212
 c     -2.55227625    -0.71037007    -0.32203984
 h     -2.41911609    -1.72209616    -0.63749954
 h     -2.95336018    -0.77953655     0.78111920
 h     -3.34723747    -0.32759331    -0.93675876
 h     -1.18176997     1.57030026     1.64393043
          17

 c      1.30982608    -0.45081867     0.06796761
 c     -0.03942230    -0.83437496     0.21470767
 c     -1.20237247     0.05720251    -0.05549809
 c     -1.41397871     1.44700583     0.62092520
 c     -0.30022610     1.37103718    -0.48690270
 c      1.16730883     0.93895309    -0.15256315
 h     -0.18241497    -1.87085049     0.33461714
 h     -2.30192660     1.97004191     0.19535009
 h     -0.46772942     1.36191563    -1.63710740
 h      1.71166639     1.74464930     0.45853973
 o      2.31154799    -1.35784729     0.10791990
 h      3.30698147    -1.05692134     0.46924077
 c     -2.54129576    -0.72111180    -0.32781257
 h     -2.42811064    -1.74128787    -0.60017948
 h     -2.92315006    -0.72964561     0.81184646
 h     -3.35693900    -0.37368172    -0.92368060
 h     -1.20238548     1.60192792     1.66463882
          17

 c      1.29113343    -0.45229662     0.06881868
 c     -0.04315836    -0.83530425     0.21265265
 c     -1.19390365     0.05491339    -0.05980855
 c     -1.41307167     1.45776725     0.62504289
 c     -0.31132772     1.38239977    -0.48274074
 c      1.17735896     0.92842937    -0.15352664
 h     -0.20786581    -1.86242562     0.32498750
 h     -2.32659836     1.98495517     0.18434570
 h     -0.44620508     1.37252437    -1.68152730
 h      1.70676757     1.72201610     0.48101670
 o      2.31516880    -1.35842873     0.10828726
 h      3.28015590    -1.03092629     0.44806840
 c     -2.52991396    -0.73120379    -0.33056837
 h     -2.43080687    -1.77146971    -0.56650793
 h     -2.89060761    -0.68197757     0.82050291
 h     -3.36972108    -0.40850702    -0.91702733
 h     -1.21933883     1.63359269     1.69019652
          17

 c      1.27314707    -0.45310937     0.06880988
 c     -0.04835810    -0.83584947     0.21006758
 c     -1.18450094     0.05150329    -0.06366497
 c     -1.41124379     1.46918823     0.62657285
 c     -0.32172239     1.39199924    -0.47953935
 c      1.18579874     0.91990084    -0.15254402
 h     -0.23855472    -1.87215751     0.32058739
 h     -2.34285489     1.99145782     0.18130208
 h     -0.42621559     1.39140427    -1.70102571
 h      1.70424549     1.69076740     0.48929128
 o      2.31958917    -1.35794445     0.10948078
 h      3.22225811    -1.00960675     0.41599527
 c     -2.51829309    -0.74061917    -0.33023321
 h     -2.42696932    -1.80939828    -0.53523828
 h     -2.85711201    -0.63911300     0.80641649
 h     -3.38374026    -0.43236314    -0.91639759
 h     -1.23333996     1.66367642     1.71421162
          17

 c      1.25664275    -0.45362645     0.06794116
 c     -0.05530368    -0.83659623     0.20702888
 c     -1.17435053     0.04724698    -0.06717284
 c     -1.40873868     1.48138711     0.62587403
 c     -0.33105522     1.39967529    -0.47751377
 c      1.19217664     0.91344034    -0.14976907
 h     -0.27268703    -1.89487001     0.32086501
 h     -2.34812932     1.98821790     0.18708215
 h     -0.40883345     1.41836100    -1.69268190
 h      1.70658622     1.65402838     0.48496453
 o      2.32370486    -1.35648845     0.11119695
 h      3.14762748    -0.98936255     0.37808291
 c     -2.50671479    -0.74956126    -0.32721885
 h     -2.41710128    -1.84817408    -0.50491129
 h     -2.82495611    -0.60327394     0.77247275
 h     -3.39455939    -0.44696935    -0.91974284
 h     -1.24486945     1.69050010     1.73058828
          17

 c      1.24223183    -0.45417154     0.06620974
 c     -0.06423629    -0.83846092     0.20367329
 c     -1.16367101     0.04243060    -0.07045397
 c     -1.40558790     1.49432296     0.62332333
 c     -0.33903053     1.40533081    -0.47655089
 c      1.19603575     0.90882016    -0.14553299
 h     -0.30736457    -1.92120619     0.32469220
 h     -2.34277262     1.97570506     0.20091890
 h     -0.39532945     1.45295897    -1.65758308
 h      1.71735253     1.61708924     0.47163852
 o      2.32556794    -1.35460680     0.11288123
 h      3.08495729    -0.95956021     0.34348393
 c     -2.49542837    -0.75829706    -0.32229572
 h     -2.40209004    -1.88050982    -0.47456833
 h     -2.79738033    -0.57586211     0.72565979
 h     -3.39718780    -0.45456550    -0.92471864
 h     -1.25394140     1.71267910     1.73520793
          17

 c      1.23029249    -0.45500311     0.06362119
 c     -0.07523055    -0.84227506     0.20015344
 c     -1.15272570     0.03734404    -0.07364339
 c     -1.40160944     1.50778458     0.61925004
 c     -0.34541473     1.40891542    -0.47616730
 c      1.19693977     0.90559751    -0.14028325
 h     -0.33960060    -1.94237983     0.33087355
 h     -2.33008425     1.95605482     0.22048582
 h     -0.38702410     1.49467889    -1.60122185
 h      1.74065298     1.58633074     0.45411096
 o      2.32313830    -1.35316101     0.11400398
 h      3.06577643    -0.90499763     0.32098786
 c     -2.48450064    -0.76706100    -0.31655323
 h     -2.38297487    -1.90101828    -0.44393175
 h     -2.77867318    -0.55683568     0.67773388
 h     -3.38780473    -0.45727833    -0.92968782
 h     -1.26010758     1.72932016     1.72658752
          17

 c      1.22094148    -0.45629775     0.06020998
 c     -0.08810947    -0.84856468     0.19661058
 c     -1.14183530     0.03227243    -0.07688180
 c     -1.39640480     1.52140062     0.61391066
 c     -0.35003593     1.41037986    -0.47537737
 c      1.19459226     0.90334230    -0.13441299
 h     -0.36709494    -1.95268047     0.33844796
 h     -2.31629078     1.93284489     0.24205859
 h     -0.38517513     1.54335065    -1.53505802
 h      1.77949169     1.56667472     0.43620250
 o      2.31666379    -1.35204185     0.11473460
 h      3.08678375    -0.82667858     0.30818421
 c     -2.47376839    -0.77601944    -0.31125809
 h     -2.36080193    -1.90715855    -0.41330308
 h     -2.77376644    -0.54437270     0.64378139
 h     -3.36460007    -0.45682647    -0.93416855
 h     -1.26254054     1.74010474     1.70606677
          17

 c      1.21406710    -0.45815869     0.05605295
 c     -0.10242085    -0.85750243     0.19316262
 c     -1.13138137     0.02748288    -0.08030610
 c     -1.38944755     1.53470589     0.60744758
 c     -0.35278263     1.40959426    -0.47266342
 c      1.18903579     0.90190135    -0.12805882
 h     -0.38857155    -1.95005056     0.34681513
 h     -2.30945818     1.91032478     0.26119576
 h     -0.39081828     1.59999003    -1.47704933
 h      1.83327710     1.55870011     0.41826023
 o      2.30817865    -1.34998902     0.11563945
 h      3.11727614    -0.74463545     0.29614909
 c     -2.46296535    -0.78515214    -0.30730841
 h     -2.33648417    -1.89955569    -0.38343175
 h     -2.78639188    -0.53603114     0.63559595
 h     -3.32799451    -0.45440017    -0.93894539
 h     -1.26013723     1.74531060     1.67783095
          17

 c      1.20937737    -0.46062594     0.05126291
 c     -0.11746977    -0.86890835     0.18989373
 c     -1.12178312     0.02319822    -0.08403783
 c     -1.38036668     1.54729053     0.59982453
 c     -0.35359579     1.40632660    -0.46655206
 c      1.18074980     0.90144047    -0.12108542
 h     -0.40390611    -1.93610198     0.35580822
 h     -2.31617001     1.89181660     0.27427538
 h     -0.40453037     1.66699210    -1.44524193
 h      1.89666603     1.55832606     0.39703603
 o      2.29923896    -1.34590303     0.11704213
 h      3.13456892    -0.67683431     0.27961555
 c     -2.45197526    -0.79403238    -0.30453359
 h     -2.31063407    -1.88215693    -0.35538470
 h     -2.81626753    -0.53130788     0.65310911
 h     -3.28053573    -0.45059938    -0.94599835
 h     -1.25168370     1.74573677     1.64854043
          17

 c      1.20643816    -0.46366979     0.04597330
 c     -0.13239524    -0.88224164     0.18683733
 c     -1.11344474     0.01955922    -0.08816373
 c     -1.36931847     1.55895631     0.59084942
 c     -0.35247848     1.40051902    -0.45688378
 c      1.17051061     0.90222006    -0.11328432
 h     -0.41419114    -1.91614530     0.36579091
 h     -2.33717198     1.87821613     0.28013436
 h     -0.42587941     1.74495407    -1.44335263
 h      1.96127756     1.55956585     0.36826487
 o      2.29060740    -1.33922282     0.11901487
 h      3.12894772    -0.63306591     0.25717082
 c     -2.44094042    -0.80180649    -0.30177116
 h     -2.28343147    -1.86193367    -0.33032915
 h     -2.85855349    -0.53224998     0.68484036
 h     -3.22643277    -0.44546502    -0.95819374
 h     -1.23616161     1.74243273     1.62585341
          17

 c      1.20471075    -0.46717682     0.04032273
 c     -0.14627223    -0.89662611     0.18395999
 c     -1.10669193     0.01659576    -0.09271425
 c     -1.35706109     1.56974136     0.58042232
 c     -0.34953013     1.39264225    -0.44514726
 c      1.15915226     0.90435631    -0.10455609
 h     -0.42163016    -1.89875949     0.37773809
 h     -2.36631462     1.86821321     0.28017770
 h     -0.45274714     1.82859260    -1.45722179
 h      2.01858260     1.55741532     0.32907540
 o      2.28259129    -1.32978227     0.12150651
 h      3.09846092    -0.61724862     0.22928459
 c     -2.43014801    -0.80750022    -0.29767575
 h     -2.25469570    -1.84725792    -0.30925976
 h     -2.90647681    -0.54128192     0.71665395
 h     -3.17048786    -0.43876558    -0.97856970
 h     -1.21320366     1.73621535     1.61543601
          17

 c      1.20358812    -0.47094044     0.03444336
 c     -0.15824174    -0.91103246     0.18117369
 c     -1.10172279     0.01422498    -0.09765451
 c     -1.34461379     1.57981417     0.56887436
 c     -0.34492043     1.38352644    -0.43328578
 c      1.14740871     0.90772981    -0.09496056
 h     -0.42888606    -1.89354951     0.39303308
 h     -2.39413894     1.85991460     0.27692629
 h     -0.48172545     1.90871615    -1.46874778
 h      2.06182283     1.54905046     0.27870289
 o      2.27520378    -1.31772965     0.12440650
 h      3.04651979    -0.62874883     0.19734983
 c     -2.41993859    -0.81041161    -0.29133457
 h     -2.22435901    -1.84446749    -0.29287355
 h     -2.95387815    -0.55946694     0.73784886
 h     -3.11645771    -0.43065107    -1.00911076
 h     -1.18350792     1.72728803     1.61789623
          17

 c      1.20242829    -0.47466969     0.02845677
 c     -0.16766721    -0.92468195     0.17840850
 c     -1.09859067     0.01227601    -0.10288778
 c     -1.33286492     1.58934787     0.55705195
 c     -0.33882284     1.37396584    -0.42278850
 c      1.13585392     0.91200569    -0.08468983
 h     -0.43769112    -1.90642499     0.41262803
 h     -2.41213453     1.85209059     0.27262508
 h     -0.50928016     1.97678818    -1.46603576
 h      2.08674708     1.53383551     0.21816807
 o      2.26807253    -1.30362692     0.12756776
 h      2.98339825    -0.66079302     0.16335455
 c     -2.41069719    -0.81037898    -0.28245570
 h     -2.19319643    -1.85430559    -0.28168285
 h     -2.99614122    -0.58627831     0.74222974
 h     -3.06569044    -0.42237508    -1.04938631
 h     -1.14889142     1.71540484     1.62844717
          17

 c      1.20060138    -0.47801016     0.02247939
 c     -0.17425227    -0.93740456     0.17571070
 c     -1.09721297     0.01051950    -0.10826358
 c     -1.32238183     1.59843609     0.54606646
 c     -0.33140093     1.36455220    -0.41457531
 c      1.12487506     0.91668617    -0.07402866
 h     -0.44762695    -1.93553104     0.43593336
 h     -2.41487865     1.84447868     0.26869180
 h     -0.53245111     2.02683283    -1.44405603
 h      2.09188117     1.51302646     0.14973653
 o      2.26014217    -1.28871593     0.13084418
 h      2.93074788    -0.69621066     0.12926874
 c     -2.40281557    -0.80777488    -0.27133474
 h     -2.16311782    -1.87155296    -0.27612090
 h     -3.03030078    -0.61998060     0.72738161
 h     -3.01717675    -0.41639055    -1.09604315
 h     -1.11189096     1.70041955     1.63971076
          17

 c      1.19756892    -0.48057023     0.01663457
 c     -0.17802113    -0.94955137     0.17325923
 c     -1.09739141     0.00869335    -0.11358873
 c     -1.31336707     1.60705595     0.53696903
 c     -0.32284671     1.35568135    -0.40912554
 c      1.11462693     0.92116023    -0.06331998
 h     -0.45641827    -1.97244514     0.46066448
 h     -2.40055168     1.83765118     0.26568601
 h     -0.54899851     2.05537758    -1.40250306
 h      2.07884965     1.48956642     0.07641719
 o      2.24975511    -1.27481838     0.13420886
 h      2.91973525    -0.70909684     0.09511522
 c     -2.39659465    -0.80326911    -0.25873514
 h     -2.13663020    -1.88821760    -0.27642375
 h     -3.05515425    -0.65798813     0.69413537
 h     -2.96895124    -0.41559347    -1.14371555
 h     -1.07519736     1.68265512     1.64500748
          17

 c      1.19297529    -0.48194420     0.01105638
 c     -0.17920507    -0.96158008     0.17128194
 c     -1.09883663     0.00652404    -0.11864108
 c     -1.30564775     1.61506290     0.53055471
 c     -0.31342304     1.34758232    -0.40655839
 c      1.10497291     0.92475449    -0.05292168
 h     -0.46135045    -2.00718736     0.48384566
 h     -2.37103235     1.83286667     0.26337750
 h     -0.55741390     2.06117651    -1.34440514
 h      2.05270633     1.46792081     0.00137467
 o      2.23652544    -1.26267981     0.13777436
 h      2.96067822    -0.69136467     0.05868275
 c     -2.39212502    -0.79758515    -0.24575978
 h     -2.11597692    -1.89711975    -0.28244197
 h     -3.07174056    -0.69711802     0.64664462
 h     -2.91959028    -0.42233215    -1.18669263
 h     -1.04121763     1.66290331     1.64021114
          17

 c      1.18667695    -0.48174731     0.00587637
 c     -0.17814555    -0.97373958     0.16996399
 c     -1.10119795     0.00374892    -0.12318371
 c     -1.29867103     1.62220037     0.52729909
 c     -0.30346959     1.34028986    -0.40662022
 c      1.09551202     0.92680868    -0.04313780
 h     -0.46039900    -2.03209049     0.50286924
 h     -2.33201312     1.83200004     0.26075545
 h     -0.55709242     2.04554748    -1.27606125
 h      2.02145792     1.45350094    -0.07289619
 o      2.22241491    -1.25123183     0.14147334
 h      3.02581596    -0.66441272     0.02075841
 c     -2.38918359    -0.79135979    -0.23374890
 h     -2.10253527    -1.89380327    -0.29357419
 h     -3.08413360    -0.73391666     0.59268068
 h     -2.86893372    -0.43780579    -1.22034284
 h     -1.01180211     1.64223243     1.62432858
          17

 c      1.17870361    -0.47968724     0.00121536
 c     -0.17523326    -0.98597783     0.16940139
 c     -1.10409632     0.00014443    -0.12697844
 c     -1.29157124     1.62812516     0.52735006
 c     -0.29335230     1.33352612    -0.40859668
 c      1.08581596     0.92681992    -0.03415771
 h     -0.45263763    -2.04311250     0.51601385
 h     -2.29255073     1.83743375     0.25608717
 h     -0.54885443     2.01363936    -1.20809496
 h      1.99349857     1.45108767    -0.14524172
 o      2.20951905    -1.23948400     0.14507069
 h      3.08455778    -0.64835503    -0.01501424
 c     -2.38721899    -0.78505903    -0.22412641
 h     -2.09655619    -1.87707523    -0.30883053
 h     -3.09963284    -0.76525439     0.54285049
 h     -2.81811057    -0.46191773    -1.24195525
 h     -0.98802275     1.62176862     1.59959165
          17

 c      1.16922710    -0.47563244    -0.00281186
 c     -0.17086830    -0.99795783     0.16958592
 c     -1.10715043    -0.00445371    -0.12979855
 c     -1.28343033     1.63247757     0.53049410
 c     -0.28336372     1.32655446    -0.41122541
 c      1.07582001     0.92465041    -0.02608922
 h     -0.43827269    -2.03991251     0.52262355
 h     -2.26259731     1.85161242     0.24742047
 h     -0.53573666     1.97600918    -1.15655120
 h      1.97319909     1.46244213    -0.21540013
 o      2.19904450    -1.22713026     0.14836177
 h      3.11970169    -0.65164721    -0.04539849
 c     -2.38558650    -0.77890901    -0.21802820
 h     -2.09709523    -1.84906767    -0.32696083
 h     -3.12628334    -0.78902221     0.50690104
 h     -2.76928200    -0.49334207    -1.25120206
 h     -0.96993236     1.60247785     1.57142869
          17

 c      1.15855741    -0.46964923    -0.00609291
 c     -0.16542591    -1.00908536     0.17040047
 c     -1.10999286    -0.01015025    -0.13144153
 c     -1.27374440     1.63501458     0.53608519
 c     -0.27370450     1.31831326    -0.41291883
 c      1.06602620     0.92063651    -0.01908833
 h     -0.41858386    -2.02578084     0.52322892
 h     -2.24800565     1.87602021     0.23386601
 h     -0.52269571     1.94698567    -1.14021996
 h      1.95853517     1.48502526    -0.28239530
 o      2.19151503    -1.21424133     0.15121595
 h      3.12397610    -0.67561305    -0.06837474
 c     -2.38405069    -0.77288263    -0.21578220
 h     -2.10208106    -1.81517532    -0.34659705
 h     -3.16726756    -0.80422686     0.48809629
 h     -2.72535934    -0.52964066    -1.25044278
 h     -0.95643998     1.58495888     1.54798393
          17

 c      1.14714426    -0.46200666    -0.00851713
 c     -0.15923141    -1.01854112     0.17162186
 c     -1.11228957    -0.01701155    -0.13173975
 c     -1.26274084     1.63574416     0.54308836
 c     -0.26475389     1.30825391    -0.41271356
 c      1.05728669     0.91546473    -0.01342972
 h     -0.39578418    -2.00751426     0.51962502
 h     -2.24665236     1.91004993     0.21691272
 h     -0.51291426     1.93486022    -1.16932000
 h      1.94356989     1.51335266    -0.34361938
 o      2.18698313    -1.20105422     0.15357097
 h      3.09651342    -0.71773046    -0.08312184
 c     -2.38306452    -0.76677403    -0.21676281
 h     -2.10864808    -1.78347386    -0.36635714
 h     -3.21767423    -0.81038656     0.48169230
 h     -2.68970648    -0.56747955    -1.24475387
 h     -0.94570572     1.56935170     1.53820426
          17

 c      1.13556839    -0.45315698    -0.00997674
 c     -0.15256265    -1.02539193     0.17295566
 c     -1.11377498    -0.02508175    -0.13056987
 c     -1.25114119     1.63492971     0.55044078
 c     -0.25733490     1.29708856    -0.41115058
 c      1.05042949     0.90994219    -0.00944318
 h     -0.37258765    -1.99435548     0.51458378
 h     -2.25026071     1.95089532     0.20019953
 h     -0.50416272     1.93313876    -1.23518742
 h      1.92267627     1.54155363    -0.39554459
 o      2.18498738    -1.18795907     0.15546807
 h      3.04350596    -0.77193061    -0.09060315
 c     -2.38344891    -0.76033945    -0.21984227
 h     -2.11394114    -1.76266670    -0.38482447
 h     -3.26793827    -0.80723108     0.47947616
 h     -2.66563927    -0.60313574    -1.24111268
 h     -0.93632045     1.55555211     1.54792639
          17

 c      1.12451957    -0.44368625    -0.01037201
 c     -0.14570132    -1.02888502     0.17414102
 c     -1.11429130    -0.03436912    -0.12786461
 c     -1.23963353     1.63295377     0.55754169
 c     -0.25240321     1.28613093    -0.40965107
 c      1.04602068     0.90484269    -0.00742180
 h     -0.35127188    -1.99474311     0.51072688
 h     -2.24963494     1.99461820     0.18786959
 h     -0.49180092     1.92816820    -1.31793914
 h      1.89285520     1.56509369    -0.43493251
 o      2.18422449    -1.17562603     0.15718183
 h      2.98356589    -0.82680251    -0.09559459
 c     -2.38590883    -0.75351389    -0.22400302
 h     -2.11631612    -1.75833966    -0.40032937
 h     -3.30907201    -0.79485860     0.47446596
 h     -2.65557414    -0.63332608    -1.24608347
 h     -0.92848497     1.54365459     1.57613780
          17

 c      1.11475647    -0.43422818    -0.00962422
 c     -0.13900590    -1.02886221     0.17510130
 c     -1.11381703    -0.04481790    -0.12362255
 c     -1.22859962     1.63018204     0.56439232
 c     -0.25062297     1.27637011    -0.40945434
 c      1.04427396     0.90084272    -0.00757196
 h     -0.33259227    -2.01156773     0.50883486
 h     -2.23820758     2.03735593     0.18315052
 h     -0.47300587     1.90973311    -1.39937287
 h      1.85413699     1.58141369    -0.45963462
 o      2.18229811    -1.16505172     0.15938991
 h      2.95212045    -0.86536009    -0.10924324
 c     -2.39081843    -0.74659188    -0.22877047
 h     -2.11620260    -1.76989008    -0.41078061
 h     -3.33513901    -0.77379294     0.46256611
 h     -2.66009561    -0.65594434    -1.26256530
 h     -0.92382696     1.53414196     1.61528837
          17

 c      1.10702722    -0.42534383    -0.00769738
 c     -0.13291619    -1.02592706     0.17600132
 c     -1.11247943    -0.05629224    -0.11791099
 c     -1.21815272     1.62690958     0.57133155
 c     -0.25225880     1.26826526    -0.41128154
 c      1.04502279     0.89847558    -0.00998473
 h     -0.31560157    -2.04015811     0.50720654
 h     -2.21296730     2.07604506     0.18784077
 h     -0.44746594     1.87320925    -1.46722134
 h      1.80934780     1.59016004    -0.46904298
 o      2.17737281    -1.15684726     0.16275527
 h      2.97605356    -0.87726211    -0.14217623
 c     -2.39823366    -0.74016559    -0.23432082
 h     -2.11583621    -1.79118913    -0.41401933
 h     -3.34361235    -0.74487497     0.44248572
 h     -2.67761311    -0.67017438    -1.28812652
 h     -0.92407816     1.52761254     1.65535923
          17

 c      1.10195792    -0.41742080    -0.00461006
 c     -0.12785228    -1.02115722     0.17713845
 c     -1.11055015    -0.06857643    -0.11086201
 c     -1.20823895     1.62335172     0.57872773
 c     -0.25723043     1.26187440    -0.41542366
 c      1.04772062     0.89805400    -0.01460561
 h     -0.29863194    -2.07139080     0.50288487
 h     -2.17427000     2.10878791     0.20231055
 h     -0.41657581     1.81792671    -1.51429736
 h      1.76391597     1.59349168    -0.46442496
 o      2.17080479    -1.15047897     0.16690809
 h      3.03296536    -0.87158882    -0.18814746
 c     -2.40793671    -0.73487194    -0.24126286
 h     -2.11817332    -1.81411811    -0.40851634
 h     -3.33531631    -0.70912192     0.41541725
 h     -2.70492561    -0.67607602    -1.31661774
 h     -0.93003065     1.52441438     1.68770541
          17

 c      1.09998000    -0.41065833    -0.00041463
 c     -0.12408258    -1.01567385     0.17879116
 c     -1.10842365    -0.08138268    -0.10266469
 c     -1.19867532     1.61963161     0.58682552
 c     -0.26518998     1.25697873    -0.42186084
 c      1.05149277     0.89957070    -0.02121799
 h     -0.28037376    -2.09635871     0.49330207
 h     -2.12556808     2.13514673     0.22559116
 h     -0.38276014     1.74571385    -1.53720603
 h      1.72556859     1.59637897    -0.44902107
 o      2.16499531    -1.14524454     0.17100741
 h      3.08524462    -0.86097741    -0.23308117
 c     -2.41942188    -0.73118322    -0.25033506
 h     -2.12591544    -1.83169467    -0.39377503
 h     -3.31461992    -0.66753697     0.38497421
 h     -2.73821551    -0.67416914    -1.34134269
 h     -0.94126672     1.52446870     1.70680057
          17

 c      1.10129780    -0.40510063     0.00482855
 c     -0.12164700    -1.01037650     0.18113868
 c     -1.10658048    -0.09436251    -0.09355448
 c     -1.18915153     1.61575851     0.59569576
 c     -0.27558965     1.25314989    -0.43029082
 c      1.05529213     0.90269182    -0.02948722
 h     -0.26033234    -2.10905456     0.47708144
 h     -2.07316217     2.15642595     0.25547047
 h     -0.34913598     1.66029634    -1.53611398
 h      1.70300344     1.60591996    -0.42731697
 o      2.16139144    -1.14083180     0.17451355
 h      3.11131382    -0.85204033    -0.26757639
 c     -2.43188474    -0.72934083    -0.26221349
 h     -2.14102064    -1.83949283    -0.37028801
 h     -3.28943802    -0.62077121     0.35710521
 h     -2.77386021    -0.66522911    -1.35734276
 h     -0.95626843     1.52724086     1.71064817
          17

 c      1.10586841    -0.40067849     0.01106181
 c     -0.12034435    -1.00584569     0.18424643
 c     -1.10553585    -0.10712616    -0.08380053
 c     -1.17927714     1.61162989     0.60518652
 c     -0.28774419     1.24978523    -0.44004820
 c      1.05822182     0.90699595    -0.03912203
 h     -0.23881594    -2.10711825     0.45410751
 h     -2.02540220     2.17564254     0.28880965
 h     -0.31929624     1.56721194    -1.51582238
 h      1.70256246     1.62820792    -0.40287015
 o      2.16062300    -1.13717141     0.17719767
 h      3.10318039    -0.84733682    -0.28720231
 c     -2.44437611    -0.72937063    -0.27736131
 h     -2.16453779    -1.83600320    -0.33929355
 h     -3.26945819    -0.56877199     0.33890611
 h     -2.80889103    -0.65020813    -1.36230047
 h     -0.97255145     1.53175207     1.70093240
          17

 c      1.11340035    -0.39724657     0.01823066
 c     -0.11976736    -1.00231010     0.18807530
 c     -1.10577892    -0.11927667    -0.07368851
 c     -1.16875206     1.60711573     0.61482935
 c     -0.30090913     1.24616235    -0.44995270
 c      1.05991365     0.91237129    -0.05005594
 h     -0.21676593    -2.09193120     0.42534922
 h     -1.99048006     2.19646905     0.32241500
 h     -0.29689566     1.47355255    -1.48769421
 h      1.72426458     1.66370465    -0.37598680
 o      2.16284450    -1.13430044     0.17903022
 h      3.06087860    -0.84739398    -0.29080532
 c     -2.45622552    -0.73105475    -0.29575788
 h     -2.19655272    -1.82272165    -0.30250606
 h     -3.26131317    -0.51116581     0.33523651
 h     -2.84123462    -0.63017699    -1.35671793
 h     -0.98678826     1.53662305     1.68321837
          17

 c      1.12337804    -0.39460273     0.02628566
 c     -0.11937456    -0.99962726     0.19249730
 c     -1.10771643    -0.13045953    -0.06349694
 c     -1.15762820     1.60223877     0.62378009
 c     -0.31438312     1.24159212    -0.45832101
 c      1.06061374     0.91912595    -0.06240579
 h     -0.19553988    -2.06865690     0.39261713
 h     -1.97303806     2.22090886     0.35431478
 h     -0.28487331     1.38648752    -1.46973924
 h      1.76131649     1.70608845    -0.34421445
 o      2.16776243    -1.13234371     0.18019045
 h      2.99192092    -0.85086788    -0.28075882
 c     -2.46742932    -0.73380742    -0.31662706
 h     -2.23623035    -1.80411141    -0.26180616
 h     -3.26399120    -0.44886688     0.34502148
 h     -2.86990318    -0.60623143    -1.34386064
 h     -0.99511234     1.54023514     1.66655107
          17

 c      1.13510725    -0.39248447     0.03518645
 c     -0.11858831    -0.99731020     0.19732451
 c     -1.11163602    -0.14041458    -0.05347101
 c     -1.14643481     1.59730598     0.63102219
 c     -0.32757801     1.23567708    -0.46364192
 c      1.06090074     0.92766451    -0.07624816
 h     -0.17662268    -2.04581275     0.35816514
 h     -1.97208207     2.24735560     0.38440103
 h     -0.28487342     1.31037827    -1.47900586
 h      1.80385148     1.74618442    -0.30514189
 o      2.17435735    -1.13161202     0.18124691
 h      2.91562425    -0.85286480    -0.26594540
 c     -2.47848479    -0.73665777    -0.33854937
 h     -2.28212615    -1.78682224    -0.21885440
 h     -3.27036709    -0.38514148     0.36168147
 h     -2.89513594    -0.57934346    -1.32937967
 h     -0.99384167     1.54111045     1.66091672
          17

 c      1.14777394    -0.39055145     0.04489708
 c     -0.11690306    -0.99470628     0.20236480
 c     -1.11768834    -0.14900763    -0.04380485
 c     -1.13599142     1.59282163     0.63591760
 c     -0.33997757     1.22840434    -0.46576464
 c      1.06136502     0.93814412    -0.09148812
 h     -0.16125179    -2.03311452     0.32401189
 h     -1.98231289     2.27116401     0.41375738
 h     -0.29778936     1.24567635    -1.51782465
 h      1.84282214     1.77624511    -0.25818051
 o      2.18068735    -1.13275314     0.18336773
 h      2.86624728    -0.84266104    -0.26512030
 c     -2.48987141    -0.73854893    -0.35993297
 h     -2.33285846    -1.77728814    -0.17488352
 h     -3.27278972    -0.32452677     0.37717988
 h     -2.91822019    -0.55023715    -1.32011458
 h     -0.98051426     1.53840604     1.67201445
          17

 c      1.16052508    -0.38837342     0.05535771
 c     -0.11397874    -0.99137952     0.20748775
 c     -1.12587360    -0.15622676    -0.03464106
 c     -1.12708045     1.58926801     0.63866679
 c     -0.35110663     1.21990329    -0.46602223
 c      1.06243808     0.95037111    -0.10787395
 h     -0.15008723    -2.03694468     0.29122660
 h     -1.99725469     2.28702109     0.44352350
 h     -0.32425783     1.19167290    -1.57219354
 h      1.87173400     1.79168331    -0.20456924
 o      2.18535858    -1.13634484     0.18755683
 h      2.86963495    -0.81065514    -0.29456296
 c     -2.50178277    -0.73877021    -0.37944574
 h     -2.38772456    -1.77821627    -0.13114860
 h     -3.26649687    -0.27109184     0.38515754
 h     -2.94063338    -0.51952579    -1.32176020
 h     -0.95458139     1.53215845     1.69711568
          17

 c      1.17259562    -0.38546247     0.06644600
 c     -0.10968993    -0.98745692     0.21263699
 c     -1.13602983    -0.16215793    -0.02607612
 c     -1.12023693     1.58694926     0.64016596
 c     -0.36061254     1.21027383    -0.46611985
 c      1.06433211     0.96385221    -0.12505941
 h     -0.14313819    -2.05625383     0.25989740
 h     -2.01152416     2.29087919     0.47428377
 h     -0.36406770     1.14848655    -1.62426672
 h      1.88693463     1.79113127    -0.14668519
 o      2.18971515    -1.14187052     0.19308078
 h      2.90781261    -0.76491369    -0.34275563
 c     -2.51422294    -0.73714306    -0.39624160
 h     -2.44656126    -1.78684353    -0.08978690
 h     -3.24997997    -0.22754667     0.38181407
 h     -2.96272618    -0.48822070    -1.33626836
 h     -0.91727171     1.52309892     1.72680274
          17

 c      1.18343822    -0.38138354     0.07797666
 c     -0.10411645    -0.98356532     0.21776930
 c     -1.14783127    -0.16696249    -0.01815882
 c     -1.11568846     1.58593791     0.64147611
 c     -0.36832993     1.19962776    -0.46733809
 c      1.06702934     0.97786494    -0.14266307
 h     -0.13993520    -2.08331859     0.22990364
 h     -2.02171874     2.28071482     0.50601252
 h     -0.41585247     1.11666760    -1.66095544
 h      1.88758289     1.77616392    -0.08732400
 o      2.19583770    -1.14828248     0.19852234
 h      2.94941284    -0.72151406    -0.38708407
 c     -2.52718648    -0.73385076    -0.41000916
 h     -2.50898885    -1.79680698    -0.05396692
 h     -3.22432703    -0.19504996     0.36577235
 h     -2.98302759    -0.45816586    -1.36100441
 h     -0.87092412     1.51229443     1.75038732
          17

 c      1.19276265    -0.37586452     0.08973281
 c     -0.09750787    -0.98043814     0.22279665
 c     -1.16080293    -0.17086094    -0.01088597
 c     -1.11335611     1.58606845     0.64341603
 c     -0.37428311     1.18815578    -0.47038865
 c      1.07027698     0.99150799    -0.16032456
 h     -0.13972191    -2.10842124     0.20157872
 h     -2.02665846     2.25662579     0.53823942
 h     -0.47738924     1.09655154    -1.67499258
 h      1.87572604     1.75114499    -0.02903436
 o      2.20480023    -1.15479991     0.20301365
 h      2.97670331    -0.69106254    -0.41364855
 c     -2.54068445    -0.72918825    -0.42088878
 h     -2.57391265    -1.80151184    -0.02706923
 h     -3.19277532    -0.17308915     0.33797485
 h     -2.99886113    -0.43182709    -1.39043154
 h     -0.81832824     1.50088012     1.75976180
          17

 c      1.20050348    -0.36884997     0.10149321
 c     -0.09023932    -0.97859202     0.22758126
 c     -1.17435530    -0.17411448    -0.00420305
 c     -1.11286312     1.58694322     0.64641467
 c     -0.37866649     1.17615052    -0.47549637
 c      1.07359265     1.00375793    -0.17776637
 h     -0.14158712    -2.12379380     0.17574475
 h     -2.02753245     2.22074881     0.57024772
 h     -0.54597066     1.08804290    -1.66367796
 h      1.85626502     1.72295813     0.02656949
 o      2.21683619    -1.16090613     0.20619740
 h      2.98318137    -0.67852071    -0.41678807
 c     -2.55463277    -0.72346835    -0.42935087
 h     -2.63960468    -1.79633554    -0.01174939
 h     -3.16064840    -0.15911106     0.30190651
 h     -3.00757308    -0.41159760    -1.41868805
 h     -0.76227762     1.48992386     1.75054955
          17

 c      1.20676338    -0.36050205     0.11304527
 c     -0.08275775    -0.97821892     0.23196032
 c     -1.18783767    -0.17700185     0.00198927
 c     -1.11355928     1.58795869     0.65050849
 c     -0.38181401     1.16399799    -0.48247123
 c      1.07635694     1.01359542    -0.19484319
 h     -0.14457332    -2.12514439     0.15342706
 h     -2.02796746     2.17703968     0.60128250
 h     -0.61872260     1.09058904    -1.62815840
 h      1.83592271     1.69981801     0.07930540
 o      2.23168604    -1.16623296     0.20802088
 h      2.96860861    -0.68527130    -0.39579296
 c     -2.56874528    -0.71704872    -0.43610500
 h     -2.70407612    -1.77934158    -0.00941308
 h     -3.13524370    -0.14810146     0.26377250
 h     -3.00739616    -0.39918938    -1.44134573
 h     -0.70524890     1.48035782     1.72202323
          17

 c      1.21175096    -0.35116636     0.12419154
 c     -0.07552370    -0.97919609     0.23577385
 c     -1.20060294    -0.17979400     0.00782440
 c     -1.11461843     1.58838913     0.65538157
 c     -0.38414128     1.15214763    -0.49072391
 c      1.07806363     1.02025209    -0.21151215
 h     -0.14778146    -2.11185688     0.13556076
 h     -2.03345448     2.13055163     0.63079799
 h     -0.69308255     1.10319078    -1.57372344
 h      1.82036165     1.68850995     0.12994642
 o      2.24869418    -1.17057690     0.20870791
 h      2.93808181    -0.70929247    -0.35436888
 c     -2.58255210    -0.71030962    -0.44196582
 h     -2.76547878    -1.75132327    -0.02001879
 h     -3.12469289    -0.13310581     0.23142654
 h     -2.99773407    -0.39534192    -1.45612905
 h     -0.64904749     1.47291643     1.67690048
          17

 c      1.21572935    -0.34131854     0.13475331
 c     -0.06895705    -0.98111317     0.23889035
 c     -1.21206989    -0.18273269     0.01345333
 c     -1.11527874     1.58755778     0.66042499
 c     -0.38604646     1.14105889    -0.49926950
 c      1.07860957     1.02346974    -0.22769016
 h     -0.15048233    -2.08694171     0.12275823
 h     -2.04928101     2.08586640     0.65868964
 h     -0.76766050     1.12452273    -1.51044453
 h      1.81079677     1.69131164     0.17839136
 o      2.26665297    -1.17407279     0.20892044
 h      2.90500630    -0.74287660    -0.30309606
 c     -2.59560451    -0.70342794    -0.44753763
 h     -2.82247901    -1.71573929    -0.04201461
 h     -3.13491171    -0.10809227     0.21075352
 h     -2.97911642    -0.39974358    -1.46312441
 h     -0.59435386     1.46805703     1.62119674
          17

 c      1.21899277    -0.33149470     0.14456504
 c     -0.06339482    -0.98329443     0.24123253
 c     -1.22177029    -0.18601377     0.01902293
 c     -1.11517985     1.58503193     0.66485900
 c     -0.38780490     1.13112552    -0.50687536
 c      1.07832167     1.02352574    -0.24313461
 h     -0.15223690    -2.05697289     0.11511872
 h     -2.07721655     2.04524182     0.68531018
 h     -0.84306367     1.15330816    -1.45207905
 h      1.80358306     1.70550901     0.22215915
 o      2.28356118    -1.17742948     0.20996142
 h      2.89519612    -0.76941340    -0.26249300
 c     -2.60773180    -0.69605186    -0.45284756
 h     -2.87459667    -1.67851202    -0.07240265
 h     -3.16614289    -0.07206945     0.20142864
 h     -2.95302768    -0.41104190    -1.46483357
 h     -0.54039942     1.46594273     1.56354277
          17

 c      1.22187090    -0.32221779     0.15345949
 c     -0.05907299    -0.98487510     0.24279439
 c     -1.22937176    -0.18977635     0.02465289
 c     -1.11451361     1.58068046     0.66797835
 c     -0.38961902     1.12261172    -0.51255635
 c      1.07768646     1.02100487    -0.25749544
 h     -0.15296482    -2.03129855     0.11216325
 h     -2.11356759     2.00811576     0.71115678
 h     -0.92084480     1.18872026    -1.41062076
 h      1.79320369     1.72585684     0.25702875
 o      2.29740468    -1.18146390     0.21312366
 h      2.93462052    -0.77137896    -0.25249431
 c     -2.61905640    -0.68731167    -0.45734064
 h     -2.92233701    -1.64707021    -0.10718788
 h     -3.21288246    -0.02982875     0.19713101
 h     -2.92160058    -0.42697743    -1.46594276
 h     -0.48547120     1.46662690     1.51307964
          17

 c      1.22472133    -0.31393956     0.16126489
 c     -0.05614142    -0.98503952     0.24362772
 c     -1.23468115    -0.19409515     0.03042017
 c     -1.11375011     1.57454206     0.66946328
 c     -0.39190854     1.11568150    -0.51617391
 c      1.07708154     1.01655360    -0.27045494
 h     -0.15280916    -2.01928793     0.11309886
 h     -2.15080181     1.97247670     0.73647583
 h     -0.99961457     1.22993128    -1.38919822
 h      1.77527087     1.74724797     0.27883480
 o      2.30841885    -1.18565542     0.21800833
 h      3.01384436    -0.75375147    -0.26576928
 c     -2.62980949    -0.67628416    -0.46024132
 h     -2.96671656    -1.62793372    -0.14247746
 h     -3.26724265     0.01156852     0.18996167
 h     -2.88704409    -0.44482833    -1.47225623
 h     -0.42884212     1.47043203     1.47610279
          17

 c      1.22788192    -0.30702055     0.16782499
 c     -0.05469258    -0.98342047     0.24378900
 c     -1.23763884    -0.19897281     0.03635607
 c     -1.11317958     1.56666897     0.66953139
 c     -0.39544860     1.11049312    -0.51840031
 c      1.07667571     1.01074398    -0.28181421
 h     -0.15174050    -2.02567353     0.11744999
 h     -2.18102663     1.93653839     0.76109809
 h     -1.07296573     1.27504624    -1.38204516
 h      1.74772317     1.76602874     0.28467752
 o      2.31832724    -1.18872799     0.22329047
 h      3.10049836    -0.73465571    -0.28017219
 c     -2.64026146    -0.66248588    -0.46092688
 h     -3.00807168    -1.62347633    -0.17581220
 h     -3.32197023     0.04619127     0.17390790
 h     -2.85086206    -0.46223234    -1.48831308
 h     -0.37291013     1.47810517     1.45381146
          17

 c      1.23162301    -0.30173691     0.17301586
 c     -0.05477271    -0.98035597     0.24329748
 c     -1.23831269    -0.20433596     0.04245158
 c     -1.11271333     1.55708371     0.66878070
 c     -0.40107818     1.10721241    -0.52011630
 c      1.07642753     1.00401998    -0.29151562
 h     -0.14926389    -2.04751999     0.12548898
 h     -2.19848315     1.89949735     0.78452964
 h     -1.13254780     1.32107324    -1.38098461
 h      1.71085352     1.78037567     0.27331720
 o      2.32833630    -1.18987740     0.22815178
 h      3.17126071    -0.72547585    -0.28175759
 c     -2.65075960    -0.64604108    -0.45920493
 h     -3.04509398    -1.63047442    -0.20656739
 h     -3.37158422     0.07046848     0.14574619
 h     -2.81340300    -0.47791743    -1.51453334
 h     -0.32313046     1.49041366     1.44329674
          17

 c      1.23612687    -0.29828515     0.17674578
 c     -0.05635121    -0.97671138     0.24215532
 c     -1.23689593    -0.21004158     0.04866570
 c     -1.11199828     1.54581143     0.66789770
 c     -0.40936386     1.10594973    -0.52199050
 c      1.07610181     0.99666817    -0.29964348
 h     -0.14465099    -2.07620825     0.13791092
 h     -2.20046463     1.86156096     0.80616180
 h     -1.17180338     1.36482491    -1.37998165
 h      1.66704053     1.79044417     0.24524619
 o      2.33894245    -1.18879484     0.23230555
 h      3.21488076    -0.73025372    -0.26524552
 c     -2.66165485    -0.62752918    -0.45543386
 h     -3.07518625    -1.64199161    -0.23509260
 h     -3.41251969     0.08319889     0.10477874
 h     -2.77428975    -0.49165441    -1.54633581
 h     -0.28574815     1.50756303     1.44030012
          17

 c      1.24148658    -0.29678046     0.17894738
 c     -0.05927145    -0.97346640     0.24039546
 c     -1.23370689    -0.21588754     0.05493247
 c     -1.11059047     1.53290484     0.66746197
 c     -0.42048619     1.10671112    -0.52440465
 c      1.07529023     0.98878381    -0.30641960
 h     -0.13743072    -2.10213265     0.15518674
 h     -2.18745750     1.82376068     0.82549998
 h     -1.18727307     1.40361754    -1.37594446
 h      1.62048040     1.79856167     0.20267352
 o      2.35021720    -1.18545343     0.23575054
 h      3.22750653    -0.74900230    -0.23008115
 c     -2.67310824    -0.60775491    -0.45039769
 h     -3.09570467    -1.65065426    -0.26166084
 h     -3.44324191     0.08542471     0.05247930
 h     -2.73333681    -0.50356447    -1.57627866
 h     -0.26558685     1.52895644     1.44119129
          17

 c      1.24771270    -0.29725117     0.17957145
 c     -0.06322943    -0.97142090     0.23810390
 c     -1.22918358    -0.22162064     0.06116627
 c     -1.10804445     1.51844180     0.66787642
 c     -0.43425974     1.10938045    -0.52750009
 c      1.07346064     0.98025722    -0.31217378
 h     -0.12764848    -2.11801982     0.17724277
 h     -2.16311040     1.78776794     0.84236708
 h     -1.17850518     1.43557463    -1.36825852
 h      1.57669116     1.80915886     0.14918835
 o      2.36190153    -1.18003107     0.23867756
 h      3.21104941    -0.77888980    -0.17892232
 c     -2.68492455    -0.58761347    -0.44505970
 h     -3.10494783    -1.65088158    -0.28602265
 h     -3.46468314     0.08053747    -0.00773016
 h     -2.69107513    -0.51355862    -1.59719048
 h     -0.26499223     1.55330769     1.44367706
          17

 c      1.25474471    -0.29963978     0.17858620
 c     -0.06779119    -0.97108799     0.23541361
 c     -1.22386291    -0.22694310     0.06726727
 c     -1.10396185     1.50251474     0.66935137
 c     -0.45016646     1.11370632    -0.53119941
 c      1.07007426     0.97086224    -0.31725125
 h     -0.11584101    -2.12006281     0.20350458
 h     -2.13395779     1.75568683     0.85702399
 h     -1.14792891     1.45987198    -1.35859635
 h      1.54130719     1.82753805     0.08863281
 o      2.37323010    -1.17296725     0.24151973
 h      3.17587949    -0.81325824    -0.11844546
 c     -2.69648829    -0.56803401    -0.44036090
 h     -3.10253355    -1.63971313    -0.30743623
 h     -3.48075500     0.07436442    -0.07084777
 h     -2.64866940    -0.52122874    -1.60417712
 h     -0.28351304     1.57889202     1.44694698
          17

 c      1.26246137    -0.30381115     0.17597894
 c     -0.07243649    -0.97267159     0.23248832
 c     -1.21833862    -0.23152184     0.07312798
 c     -1.09810175     1.48523240     0.67190170
 c     -0.46736541     1.11927790    -0.53517175
 c      1.06476750     0.96051149    -0.32186701
 h     -0.10289469    -2.10805805     0.23308659
 h     -2.10820269     1.72967674     0.87006523
 h     -1.10101687     1.47714678    -1.35128109
 h      1.51810854     1.85677442     0.02329727
 o      2.38253554    -1.16510303     0.24506401
 h      3.14712077    -0.83936680    -0.06113729
 c     -2.70684593    -0.54988001    -0.43706095
 h     -3.08942982    -1.61699546    -0.32483129
 h     -3.49787934     0.07435221    -0.13135575
 h     -2.60755508    -0.52599086    -1.59532248
 h     -0.31780019     1.60383995     1.45179205
          17

 c      1.27068114    -0.30955559     0.17175606
 c     -0.07662086    -0.97605077     0.22950356
 c     -1.21319839    -0.23500887     0.07864161
 c     -1.09060176     1.46674440     0.67537092
 c     -0.48472916     1.12550846    -0.53879803
 c      1.05748743     0.94953242    -0.32604087
 h     -0.08988351    -2.08540673     0.26502256
 h     -2.09295999     1.71128972     0.88193333
 h     -1.04607529     1.48988417    -1.35360161
 h      1.50752754     1.89447540    -0.04694122
 o      2.38752627    -1.15751882     0.25020484
 h      3.16049633    -0.84115525    -0.02137268
 c     -2.71501887    -0.53368925    -0.43555912
 h     -3.06789506    -1.58549958    -0.33694485
 h     -3.52200870     0.08683124    -0.18512918
 h     -2.56905270    -0.52726322    -1.57182416
 h     -0.36175596     1.62648450     1.46072134
          17

 c      1.27914356    -0.31657660     0.16593936
 c     -0.07984746    -0.98076980     0.22662251
 c     -1.20895399    -0.23707276     0.08371278
 c     -1.08216872     1.44727747     0.67952388
 c     -0.50103854     1.13170666    -0.54131300
 c      1.04845749     0.93865865    -0.32971211
 h     -0.07789098    -2.05898904     0.29854003
 h     -2.09095464     1.70074326     0.89223710
 h     -0.99214045     1.50184048    -1.37416001
 h      1.50706937     1.93293380    -0.12329586
 o      2.38788099    -1.15049033     0.25693803
 h      3.22173309    -0.81627313     0.00061713
 c     -2.72045407    -0.51934684    -0.43576511
 h     -3.04135585    -1.55095439    -0.34242286
 h     -3.55402807     0.11338133    -0.23085238
 h     -2.53403245    -0.52460188    -1.53805491
 h     -0.40756240     1.64568269     1.47753010
          17

 c      1.28749577    -0.32449519     0.15855839
 c     -0.08172598    -0.98611473     0.22396951
 c     -1.20598559    -0.23743246     0.08826879
 c     -1.07395549     1.42716107     0.68423088
 c     -0.51536858     1.13731150    -0.54229741
 c      1.03803508     0.92872531    -0.33289522
 h     -0.06782542    -2.03805207     0.33332819
 h     -2.09942116     1.69670705     0.89955345
 h     -0.94470460     1.51552870    -1.41734636
 h      1.51307364     1.96268723    -0.20612636
 o      2.38591019    -1.14332860     0.26445011
 h      3.29633859    -0.77871225     0.01738724
 c     -2.72320634    -0.50606386    -0.43715547
 h     -3.01399684    -1.52127372    -0.33996352
 h     -3.58840484     0.14998257    -0.26933555
 h     -2.50265169    -0.51780259    -1.50145056
 h     -0.44810166     1.66078043     1.50552110
          17

 c      1.29530909    -0.33289018     0.14964380
 c     -0.08199936    -0.99137643     0.22162517
 c     -1.20451318    -0.23587897     0.09226543
 c     -1.06712339     1.40683498     0.68967528
 c     -0.52731013     1.14211671    -0.54216928
 c      1.02660234     0.92037412    -0.33572703
 h     -0.06032200    -2.03099473     0.36952683
 h     -2.11225783     1.69685688     0.90204019
 h     -0.90352369     1.52973818    -1.47789627
 h      1.52215894     1.97591929    -0.29423387
 o      2.38377350    -1.13546718     0.27215881
 h      3.35333304    -0.74100576     0.03776838
 c     -2.72371711    -0.49283215    -0.43898152
 h     -2.98978506    -1.50389901    -0.32862362
 h     -3.61678233     0.18991408    -0.30174556
 h     -2.47430322    -0.50700320    -1.47149116
 h     -0.47966463     1.67096782     1.54475436
          17

 c      1.30210353    -0.34134295     0.13922774
 c     -0.08054005    -0.99622777     0.21967091
 c     -1.20459431    -0.23227601     0.09568231
 c     -1.06249069     1.38681812     0.69638458
 c     -0.53675832     1.14618631    -0.54198840
 c      1.01452094     0.91393420    -0.33843446
 h     -0.05581539    -2.04086154     0.40711494
 h     -2.12316571     1.69872839     0.89828905
 h     -0.86564134     1.54061263    -1.54315276
 h      1.53181511     1.96792249    -0.38522033
 o      2.38266454    -1.12671345     0.27983966
 h      3.37766832    -0.70969607     0.06484891
 c     -2.72252024    -0.47903756    -0.44054437
 h     -2.97121188    -1.50165133    -0.30834016
 h     -3.63205710     0.22701306    -0.32864998
 h     -2.44810951    -0.49277440    -1.45682603
 h     -0.50251041     1.67466050     1.59084188
          17

 c      1.30737243    -0.34947237     0.12735179
 c     -0.07733594    -1.00088066     0.21825065
 c     -1.20613689    -0.22655282     0.09850878
 c     -1.06048088     1.36761248     0.70498829
 c     -0.54364617     1.14960817    -0.54280590
 c      1.00211531     0.90942026    -0.34128672
 h     -0.05464567    -2.06347290     0.44508601
 h     -2.12762786     1.70033998     0.88782197
 h     -0.82902663     1.54460214    -1.60010953
 h      1.54055889     1.93728175    -0.47614622
 o      2.38313760    -1.11708858     0.28744955
 h      3.36464137    -0.68753928     0.09877438
 c     -2.72002897    -0.46476856    -0.44149946
 h     -2.95878825    -1.51053011    -0.28039876
 h     -3.63009745     0.25719621    -0.34997033
 h     -2.42403744    -0.47612647    -1.46115153
 h     -0.51901041     1.66980040     1.63680712
          17

 c      1.31061560    -0.35697279     0.11408353
 c     -0.07248864    -1.00584315     0.21757206
 c     -1.20891775    -0.21870167     0.10072604
 c     -1.06120454     1.34959084     0.71590310
 c     -0.54790031     1.15237117    -0.54524106
 c      0.98965631     0.90656192    -0.34455261
 h     -0.05698362    -2.09030233     0.48137491
 h     -2.12361874     1.70050007     0.87118019
 h     -0.79345142     1.53991659    -1.63958529
 h      1.54804970     1.88572300    -0.56416640
 o      2.38530089    -1.10673355     0.29503376
 h      3.31645940    -0.67471689     0.13819213
 c     -2.71638371    -0.45064653    -0.44200351
 h     -2.95172545    -1.52202481    -0.24733868
 h     -3.60988547     0.27874808    -0.36521607
 h     -2.40370328    -0.45840224    -1.48121945
 h     -0.53162133     1.65472058     1.67601046
          17

 c      1.31138221    -0.36365728     0.09953869
 c     -0.06621403    -1.01155652     0.21784610
 c     -1.21260461    -0.20877877     0.10229226
 c     -1.06451793     1.33293339     0.72915960
 c     -0.54949657     1.15436426    -0.54939257
 c      0.97733754     0.90483790    -0.34846000
 h     -0.06267700    -2.11285277     0.51357862
 h     -2.11173440     1.69895142     0.84978873
 h     -0.75994916     1.52649689    -1.65684981
 h      1.55525666     1.81790498    -0.64713399
 o      2.38869678    -1.09595200     0.30270764
 h      3.24378044    -0.66785473     0.18046286
 c     -2.71141824    -0.43747001    -0.44255018
 h     -2.94892951    -1.52738409    -0.21226807
 h     -3.57335017     0.29231820    -0.37370052
 h     -2.38983738    -0.44110298    -1.50917920
 h     -0.54196720     1.62873155     1.70394712
          17

 c      1.30931499    -0.36949393     0.08390284
 c     -0.05882570    -1.01819764     0.21922837
 c     -1.21678222    -0.19689969     0.10313644
 c     -1.07005708     1.31761573     0.74439327
 c     -0.54849500     1.15540027    -0.55489367
 c      0.96525735     0.90354284    -0.35316010
 h     -0.07121394    -2.12520927     0.53970664
 h     -2.09509166     1.69645369     0.82570418
 h     -0.73027136     1.50567791    -1.65123026
 h      1.56450289     1.74084897    -0.72413805
 o      2.39192815    -1.08541944     0.31066139
 h      3.17138896    -0.65651218     0.22149790
 c     -2.70472750    -0.42599686    -0.44367791
 h     -2.94955056    -1.52037334    -0.17811541
 h     -3.52529753     0.30102093    -0.37468355
 h     -2.38499698    -0.42570234    -1.53665122
 h     -0.55068419     1.59227040     1.71881781
          17

 c      1.30418462    -0.37461067     0.06744067
 c     -0.05070272    -1.02564900     0.22178874
 c     -1.22098175    -0.18322805     0.10316196
 c     -1.07730583     1.30342891     0.76092856
 c     -0.54503460     1.15522294    -0.56097520
 c      0.95344465     0.90193971    -0.35872423
 h     -0.08181265    -2.12472525     0.55860277
 h     -2.07879983     1.69473427     0.80126605
 h     -0.70664231     1.48007908    -1.62618075
 h      1.57890843     1.66238925    -0.79561893
 o      2.39275208    -1.07628705     0.31907045
 h      3.13669322    -0.62173829     0.25720306
 c     -2.69577037    -0.41687092    -0.44579120
 h     -2.95312006    -1.49811184    -0.14714482
 h     -3.47300823     0.31034472    -0.36744804
 h     -2.39069777    -0.41350099    -1.55732535
 h     -0.55744271     1.54683454     1.72159855
          17

 c      1.29591660    -0.37926001     0.05048535
 c     -0.04225336    -1.03353155     0.22549640
 c     -1.22471160    -0.16796214     0.10225705
 c     -1.08574761     1.29003622     0.77789694
 c     -0.53930666     1.15350079    -0.56649549
 c      0.94196432     0.89949342    -0.36521850
 h     -0.09356882    -2.11201044     0.57016086
 h     -2.06850027     1.69607602     0.77871043
 h     -0.69170135     1.45371373    -1.58997226
 h      1.60080652     1.58865884    -0.86248373
 o      2.39036515    -1.06905975     0.32783675
 h      3.15362761    -0.55454048     0.28777009
 c     -2.68404720    -0.41051337    -0.44911897
 h     -2.95956297    -1.46109813    -0.12066413
 h     -3.42444775     0.32686222    -0.35138827
 h     -2.40720391    -0.40554483    -1.56775982
 h     -0.56093532     1.49481063     1.71595302
          17

 c      1.28462315    -0.38378677     0.03342781
 c     -0.03387093    -1.04124280     0.23020868
 c     -1.22748635    -0.15132650     0.10030830
 c     -1.09507734     1.27708178     0.79437513
 c     -0.53153094     1.14984209    -0.57002001
 c      0.93105361     0.89603372    -0.37283356
 h     -0.10563456    -2.09084124     0.57548049
 h     -2.06795092     1.70241245     0.75994053
 h     -0.68841537     1.43191017    -1.55573779
 h      1.62984110     1.52225628    -0.92447233
 o      2.38665658    -1.06255876     0.33667616
 h      3.19260704    -0.47275034     0.31635425
 c     -2.66939072    -0.40685577    -0.45371510
 h     -2.96925933    -1.41312836    -0.09875693
 h     -3.38470488     0.35495221    -0.32633617
 h     -2.43364706    -0.40258491    -1.56741973
 h     -0.55900271     1.43913147     1.70770125
          17

 c      1.27061425    -0.38861454     0.01671327
 c     -0.02588829    -1.04800744     0.23567189
 c     -1.22885773    -0.13357899     0.09721560
 c     -1.10531566     1.26432327     0.80957158
 c     -0.52196775     1.14390874    -0.57020435
 c      0.92114999     0.89169222    -0.38193795
 h     -0.11741723    -2.06786953     0.57690589
 h     -2.07699321     1.71433267     0.74660014
 h     -0.69954718     1.42016240    -1.53762007
 h      1.66255292     1.46282493    -0.97937304
 o      2.38351163    -1.05535910     0.34541331
 h      3.22293478    -0.39797439     0.34421781
 c     -2.65216908    -0.40509385    -0.45942788
 h     -2.98316099    -1.36095217    -0.08004390
 h     -3.35319475     0.39344861    -0.29324707
 h     -2.46824600    -0.40504023    -1.55865691
 h     -0.54936307     1.38269059     1.70314205
          17

 c      1.25436014    -0.39420943     0.00082391
 c     -0.01855766    -1.05300669     0.24155960
 c     -1.22845338    -0.11502772     0.09290791
 c     -1.11666261     1.25169878     0.82307475
 c     -0.51101473     1.13565714    -0.56659452
 c      0.91276629     0.88670134    -0.39298551
 h     -0.12870083    -2.05129173     0.57764847
 h     -2.09168365     1.73079629     0.74021984
 h     -0.72616387     1.42157608    -1.54159950
 h      1.69392344     1.40915508    -1.02397096
 o      2.38176751    -1.04659968     0.35395746
 h      3.22951611    -0.34261969     0.37103010
 c     -2.63314159    -0.40385859    -0.46585691
 h     -3.00268247    -1.31275007    -0.06184712
 h     -3.32494276     0.43601552    -0.25467743
 h     -2.50864592    -0.41295607    -1.54659879
 h     -0.53117578     1.32777287     1.70619706
          17

 c      1.23644724    -0.40100429    -0.01375740
 c     -0.01208700    -1.05565166     0.24757255
 c     -1.22601433    -0.09605699     0.08735909
 c     -1.12919076     1.23927765     0.83501543
 c     -0.49932760     1.12551056    -0.56007928
 c      0.90634804     0.88123806    -0.40636860
 h     -0.13949041    -2.04773024     0.58069505
 h     -2.10640899     1.74973073     0.74210346
 h     -0.76594860     1.43514736    -1.55995128
 h      1.71932036     1.36070482    -1.05559516
 o      2.38157633    -1.03586806     0.36223321
 h      3.20752004    -0.31194051     0.39605037
 c     -2.61314841    -0.40181594    -0.47236461
 h     -3.02881296    -1.27484109    -0.04133616
 h     -3.29440104     0.47485389    -0.21440425
 h     -2.55244743    -0.42600996    -1.53821733
 h     -0.50648954     1.27596691     1.71626972
          17

 c      1.21755214    -0.40931307    -0.02659176
 c     -0.00672435    -1.05589815     0.25356345
 c     -1.22141451    -0.07714861     0.08059874
 c     -1.14267063     1.22715291     0.84595838
 c     -0.48777110     1.11425395    -0.55228919
 c      0.90220098     0.87536235    -0.42231569
 h     -0.14953526    -2.05852154     0.58743443
 h     -2.11613539     1.76890473     0.75304348
 h     -0.81355530     1.45712186    -1.57772914
 h      1.73567806     1.31799728    -1.07309732
 o      2.38269927    -1.02306685     0.37015796
 h      3.15807282    -0.30644285     0.41862562
 c     -2.59297685    -0.39821463    -0.47821733
 h     -3.06051365    -1.24839208    -0.01736570
 h     -3.25800026     0.50383846    -0.17654008
 h     -2.59775678    -0.44360043    -1.53966206
 h     -0.48000731     1.22854897     1.72901812
          17

 c      1.19842899    -0.41926647    -0.03732885
 c     -0.00282868    -1.05431332     0.25958131
 c     -1.21465679    -0.05889062     0.07271557
 c     -1.15661680     1.21537201     0.85660807
 c     -0.47721056     1.10281165    -0.54475063
 c      0.90045927     0.86900531    -0.44084247
 h     -0.15800058    -2.07879207     0.59723240
 h     -2.11767843     1.78656170     0.77314616
 h     -0.86276566     1.48339942    -1.58198474
 h      1.74201459     1.28248199    -1.07718218
 o      2.38451991    -1.00846913     0.37762855
 h      3.08827849    -0.32116249     0.43853337
 c     -2.57338637    -0.39298895    -0.48288966
 h     -3.09393945    -1.22945966     0.00871012
 h     -3.21469384     0.51962563    -0.14477511
 h     -2.64319660    -0.46487809    -1.55257011
 h     -0.45726984     1.18675460     1.73917213
          17

 c      1.17989369    -0.43078849    -0.04574227
 c     -0.00086359    -1.05180600     0.26579906
 c     -1.20585715    -0.04196272     0.06385488
 c     -1.17041386     1.20392127     0.86756934
 c     -0.46833051     1.09210011    -0.53854696
 c      0.90104076     0.86197423    -0.46173080
 h     -0.16373404    -2.10037639     0.60834713
 h     -2.11010418     1.80175705     0.80184242
 h     -0.90820037     1.51076176    -1.56516832
 h      1.73974835     1.25633732    -1.07045288
 o      2.38581677    -0.99300156     0.38448311
 h      3.01497248    -0.34119627     0.45669180
 c     -2.55510639    -0.38651458    -0.48631475
 h     -3.12357218    -1.21222822     0.03408150
 h     -3.16565328     0.52170277    -0.12189970
 h     -2.68719827    -0.48860255    -1.57261874
 h     -0.44284563     1.15170432     1.74284120
          17

 c      1.16278907    -0.44360458    -0.05175152
 c     -0.00132701    -1.04927754     0.27240792
 c     -1.19523333    -0.02709511     0.05421219
 c     -1.18341714     1.19272623     0.87924251
 c     -0.46154130     1.08295320    -0.53433132
 c      0.90358893     0.85396993    -0.48453015
 h     -0.16583753    -2.11558462     0.61914334
 h     -2.09465452     1.81449784     0.83801006
 h     -0.94595483     1.53713111    -1.52464192
 h      1.73288304     1.24229074    -1.05726312
 o      2.38464667    -0.97849996     0.39044100
 h      2.96675573    -0.33770572     0.47622711
 c     -2.53874676    -0.37936410    -0.48882890
 h     -3.14411158    -1.19202800     0.05605290
 h     -3.11395348     0.51236586    -0.10946910
 h     -2.72747806    -0.51308156    -1.59207855
 h     -0.43935626     1.12420401     1.73843205
          17

 c      1.14791834    -0.45726263    -0.05542963
 c     -0.00466568    -1.04740118     0.27954513
 c     -1.18310094    -0.01500918     0.04402267
 c     -1.19503513     1.18165411     0.89179165
 c     -0.45694337     1.07606422    -0.53239803
 c      0.90747195     0.84463185    -0.50861376
 h     -0.16406044    -2.11936227     0.62877299
 h     -2.07434350     1.82569659     0.88014569
 h     -0.97379015     1.56164874    -1.46166678
 h      1.72748827     1.24324292    -1.04301803
 o      2.37968943    -0.96646656     0.39522606
 h      2.96308117    -0.28791314     0.50071303
 c     -2.52466947    -0.37220331    -0.49094586
 h     -3.15173111    -1.16650912     0.07294372
 h     -3.06438767     0.49687918    -0.10749258
 h     -2.76133910    -0.53641748    -1.60364018
 h     -0.44707192     1.10458207     1.72679054
          17

 c      1.13595132    -0.47118251    -0.05698585
 c     -0.01118579    -1.04652185     0.28725114
 c     -1.16987263    -0.00634781     0.03354718
 c     -1.20483249     1.17053459     0.90512891
 c     -0.45431241     1.07190817    -0.53269889
 c      0.91195107     0.83364741    -0.53333872
 h     -0.15893085    -2.10998608     0.63738872
 h     -2.05312248     1.83682562     0.92655777
 h     -0.99146597     1.58502373    -1.38106714
 h      1.72947593     1.26128610    -1.03240951
 o      2.37205056    -0.95592564     0.39894895
 h      2.98608295    -0.20934956     0.52827960
 c     -2.51290705    -0.36574766    -0.49319333
 h     -3.14456585    -1.13564403     0.08437125
 h     -3.02304892     0.48329796    -0.11432030
 h     -2.78632777    -0.55690442    -1.60267242
 h     -0.46365778     1.09257436     1.71118902
          17

 c      1.12733170    -0.48475992    -0.05671113
 c     -0.02095686    -1.04661027     0.29543976
 c     -1.15605331    -0.00160096     0.02305366
 c     -1.21265155     1.15921203     0.91891840
 c     -0.45308204     1.07063012    -0.53481459
 c      0.91651542     0.82093571    -0.55826369
 h     -0.15173947    -2.08921045     0.64620273
 h     -2.03460724     1.84915828     0.97550717
 h     -1.00139803     1.61028439    -1.29138995
 h      1.74094521     1.29602334    -1.02714335
 o      2.36351748    -0.94507099     0.40196339
 h      3.00809692    -0.13338674     0.55379828
 c     -2.50320088    -0.36061878    -0.49600797
 h     -3.12286968    -1.10144263     0.09135673
 h     -2.99599556     0.48071844    -0.12730442
 h     -2.80071867    -0.57338803    -1.58786643
 h     -0.48407576     1.08727762     1.69719530
          17

 c      1.12220641    -0.49747240    -0.05491564
 c     -0.03374593    -1.04725554     0.30387917
 c     -1.14222110    -0.00103369     0.01279157
 c     -1.21866215     1.14761024     0.93265826
 c     -0.45236011     1.07194897    -0.53799223
 c      0.92109034     0.80679120    -0.58323315
 h     -0.14441333    -2.06220328     0.65750538
 h     -2.02084185     1.86282747     1.02522771
 h     -1.00907179     1.64338850    -1.20423879
 h      1.75828101     1.34334827    -1.02533361
 o      2.35515730    -0.93289535     0.40456179
 h      3.01360582    -0.07889100     0.57353145
 c     -2.49517070    -0.35700788    -0.49958777
 h     -3.08909511    -1.06769406     0.09646381
 h     -2.98675793     0.49517478    -0.14458869
 h     -2.80379692    -0.58557196    -1.56132828
 h     -0.50129380     1.08727555     1.69178611
          17

 c      1.12040082    -0.50892899    -0.05189197
 c     -0.04902089    -1.04775293     0.31220856
 c     -1.12898799    -0.00462796     0.00296233
 c     -1.22320253     1.13575360     0.94591051
 c     -0.45113285     1.07525906    -0.54144594
 c      0.92589098     0.79183416    -0.60824192
 h     -0.13920329    -2.03671607     0.67445818
 h     -2.01185760     1.87633264     1.07386081
 h     -1.02124984     1.69166778    -1.13053889
 h      1.77439635     1.39623609    -1.02342331
 o      2.34746294    -0.91909039     0.40694047
 h      2.99681513    -0.05357434     0.58560582
 c     -2.48849080    -0.35436699    -0.50375143
 h     -3.04771952    -1.03952680     0.10378522
 h     -2.99427862     0.52568172    -0.16668162
 h     -2.79607649    -0.59429519    -1.52866937
 h     -0.50873710     1.09101896     1.70082787
          17

 c      1.12144633    -0.51886379    -0.04791165
 c     -0.06602521    -1.04737492     0.32002952
 c     -1.11694812    -0.01204972    -0.00630333
 c     -1.22644282     1.12372599     0.95860283
 c     -0.44875279     1.08008980    -0.54486872
 c      0.93113351     0.77680921    -0.63325051
 h     -0.13815092    -2.02043780     0.70024566
 h     -2.00626821     1.88690148     1.11945709
 h     -1.04075489     1.75831427    -1.07443925
 h      1.78256869     1.44697903    -1.01848885
 o      2.34061970    -0.90376000     0.40923381
 h      2.95745046    -0.05846953     0.58947481
 c     -2.48293325    -0.35154953    -0.50795003
 h     -3.00425573    -1.02219831     0.11812770
 h     -3.01355312     0.56481562    -0.19577745
 h     -2.77940105    -0.60168442    -1.49874942
 h     -0.50385204     1.09722751     1.72559030
          17

 c      1.12464149    -0.52710427    -0.04324359
 c     -0.08388342    -1.04578198     0.32707165
 c     -1.10662719    -0.02264658    -0.01495210
 c     -1.22818445     1.11162214     0.97111388
 c     -0.44526154     1.08650184    -0.54854293
 c      0.93687070     0.76239881    -0.65810020
 h     -0.14257802    -2.01680203     0.73648421
 h     -2.00232448     1.89141012     1.16014614
 h     -1.06309271     1.83784173    -1.03203733
 h      1.77865714     1.48905765    -1.00921291
 o      2.33455138    -0.88738744     0.41151170
 h      2.90010146    -0.08836812     0.58599110
 c     -2.47838735    -0.34738927    -0.51141418
 h     -2.96321712    -1.01879481     0.14278633
 h     -3.03823358     0.60307816    -0.23368823
 h     -2.75650214    -0.61086653    -1.48182608
 h     -0.48952930     1.10488183     1.76150351
          17

 c      1.12912259    -0.53354128    -0.03817552
 c     -0.10168105    -1.04326648     0.33332813
 c     -1.09844789    -0.03547820    -0.02299781
 c     -1.22798306     1.09952117     0.98402207
 c     -0.44110672     1.09485017    -0.55287819
 c      0.94295927     0.74912263    -0.68251307
 h     -0.15298463    -2.02258208     0.78193785
 h     -1.99875216     1.88727952     1.19439113
 h     -1.08006026     1.91917558    -0.99689911
 h      1.76153662     1.51802605    -0.99582068
 o      2.32874992    -0.87109224     0.41371353
 h      2.83698689    -0.12759864     0.57846962
 c     -2.47497447    -0.34127000    -0.51342693
 h     -2.92637677    -1.02811529     0.17694768
 h     -3.06268394     0.63254784    -0.28063645
 h     -2.72964247    -0.62482697    -1.48503195
 h     -0.47175169     1.11292871     1.80075590
          17

 c      1.13393313    -0.53810350    -0.03302741
 c     -0.11851630    -1.04058408     0.33903755
 c     -1.09271928    -0.04938733    -0.03049999
 c     -1.22538299     1.08746002     0.99778781
 c     -0.43671550     1.10531763    -0.55804652
 c      0.94906949     0.73728973    -0.70611887
 h     -0.16930413    -2.03000497     0.83288557
 h     -1.99516700     1.87305032     1.22118959
 h     -1.08484364     1.99168032    -0.96456253
 h      1.73288346     1.53187521    -0.97973065
 o      2.32208579    -0.85697024     0.41556388
 h      2.79101947    -0.14457862     0.57402089
 c     -2.47307304    -0.33333767    -0.51372144
 h     -2.89318133    -1.04499370     0.21540967
 h     -3.08277574     0.64824975    -0.33526604
 h     -2.69925790    -0.64474739    -1.50747563
 h     -0.45625622     1.12017707     1.83589387
          17

 c      1.13809587    -0.54072052    -0.02815264
 c     -0.13356351    -1.03857548     0.34454304
 c     -1.08964268    -0.06310993    -0.03753715
 c     -1.22005199     1.07540465     1.01259725
 c     -0.43233676     1.11773613    -0.56395674
 c      0.95468288     0.72695935    -0.72848707
 h     -0.19112237    -2.03097137     0.88473573
 h     -1.99217536     1.84862386     1.24017233
 h     -1.07378667     2.04803680    -0.93319894
 h      1.69699431     1.53137856    -0.96324123
 o      2.31364081    -0.84701146     0.41682387
 h      2.78270391    -0.10929831     0.57959020
 c     -2.47310371    -0.32433056    -0.51264629
 h     -2.86264973    -1.06286181     0.25108558
 h     -3.09608717     0.64828430    -0.39513771
 h     -2.66433497    -0.66936804    -1.54033336
 h     -0.44674770     1.12543710     1.86179434
          17

 c      1.14069849    -0.54129044    -0.02391683
 c     -0.14615195    -1.03788543     0.35015046
 c     -1.08931456    -0.07540437    -0.04417872
 c     -1.21182286     1.06323596     1.02834512
 c     -0.42804837     1.13163322    -0.57035541
 c      0.95908637     0.71790807    -0.74916694
 h     -0.21774514    -2.01982177     0.93348528
 h     -1.99127457     1.81522094     1.25160913
 h     -1.04610330     2.08454039    -0.90283553
 h      1.66063072     1.52045772    -0.94922101
 o      2.30445546    -0.84040273     0.41790851
 h      2.80223288    -0.03659173     0.59207801
 c     -2.47525002    -0.31526921    -0.51091174
 h     -2.83469925    -1.07611720     0.27773658
 h     -3.10205344     0.63375265    -0.45724700
 h     -2.62404394    -0.69601790    -1.57204211
 h     -0.44450812     1.12770942     1.87613651
          17

 c      1.14100166    -0.53971616    -0.02064594
 c     -0.15582285    -1.03883111     0.35604276
 c     -1.09171703    -0.08516964    -0.05045407
 c     -1.20071760     1.05075890     1.04466177
 c     -0.42377787     1.14630559    -0.57690970
 c      0.96144272     0.70966102    -0.76773219
 h     -0.24823253    -1.99415951     0.97647796
 h     -1.99450888     1.77502368     1.25629325
 h     -1.00339754     2.10095383    -0.87470461
 h      1.63229419     1.50587237    -0.94066370
 o      2.29638716    -0.83495990     0.41952381
 h      2.82637977     0.03684589     0.60356353
 c     -2.47932306    -0.30724183    -0.50925313
 h     -2.81037462    -1.08115141     0.29130083
 h     -3.10219495     0.60878368    -0.51854873
 h     -2.57870422    -0.72202633    -1.59305259
 h     -0.44844780     1.12634435     1.87936707
          17

 c      1.13852883    -0.53598983    -0.01856829
 c     -0.16235391    -1.04134730     0.36223039
 c     -1.09669763    -0.09153442    -0.05632437
 c     -1.18700076     1.03774380     1.06094086
 c     -0.41929068     1.16082798    -0.58324444
 c      0.96100065     0.70169138    -0.78384113
 h     -0.28148148    -1.95480041     1.01275784
 h     -2.00378848     1.73047057     1.25531874
 h     -0.94960464     2.10091943    -0.85098337
 h      1.62000010     1.49492532    -0.93998697
 o      2.29060181    -0.82930903     0.42212267
 h      2.84094470     0.08783654     0.60926230
 c     -2.48478130    -0.30129622    -0.50825390
 h     -2.79156392    -1.07652408     0.29016332
 h     -3.10015867     0.58027906    -0.57658653
 h     -2.52972369    -0.74549944    -1.59757404
 h     -0.45513323     1.12118052     1.87467446
          17

 c      1.13310778    -0.53025638    -0.01777248
 c     -0.16575122    -1.04497823     0.36851522
 c     -1.10395349    -0.09390681    -0.06166348
 c     -1.17124363     1.02399192     1.07638125
 c     -0.41416962     1.17400669    -0.58895119
 c      0.95740700     0.69379182    -0.79730501
 h     -0.31639044    -1.90549977     1.04332589
 h     -2.01989572     1.68337513     1.24984062
 h     -0.89112050     2.09284909    -0.83473249
 h      1.62769607     1.49112470    -0.94828998
 o      2.28754898    -0.82286103     0.42588406
 h      2.84030347     0.10679621     0.60745504
 c     -2.49086784    -0.29829063    -0.50830652
 h     -2.78066788    -1.06297246     0.27515815
 h     -3.10088614     0.55645307    -0.63006794
 h     -2.47916583    -0.76555545    -1.58354189
 h     -0.45900068     1.11264770     1.86777121
          17

 c      1.12486859    -0.52283260    -0.01819008
 c     -0.16620609    -1.04894126     0.37448668
 c     -1.11303648    -0.09198727    -0.06625619
 c     -1.15429688     1.00939374     1.09010689
 c     -0.40787745     1.18442150    -0.59361555
 c      0.95089404     0.68630558    -0.80811175
 h     -0.35208912    -1.85232411     1.07118999
 h     -2.04161457     1.63437431     1.24098014
 h     -0.83608288     2.08965121    -0.82957369
 h      1.65306998     1.49144076    -0.96514407
 o      2.28719002    -0.81544355     0.43079312
 h      2.82361622     0.09196165     0.59810988
 c     -2.49685701    -0.29859628    -0.50966137
 h     -2.78036269    -1.04353175     0.24968252
 h     -3.10839183     0.54360623    -0.67884392
 h     -2.42933083    -0.78240712    -1.55229160
 h     -0.45353246     1.10171244     1.86563091
          17

 c      1.11420984    -0.51418656    -0.01960802
 c     -0.16404357    -1.05230756     0.37960670
 c     -1.12338802    -0.08575462    -0.06981690
 c     -1.13705940     0.99395216     1.10142497
 c     -0.40002749     1.19085662    -0.59693001
 c      0.94215415     0.67992859    -0.81638610
 h     -0.38804366    -1.80208065     1.10060371
 h     -2.06566452     1.58315224     1.22994403
 h     -0.79136713     2.10380581    -0.83838514
 h      1.68913552     1.48851144    -0.98907978
 o      2.28907611    -0.80722844     0.43667527
 h      2.79394826     0.04808628     0.58246775
 c     -2.50230778    -0.30179772    -0.51251518
 h     -2.79341543    -1.02350856     0.21970952
 h     -3.12327323     0.54281751    -0.72302978
 h     -2.38237590    -0.79750649    -1.50850798
 h     -0.43403567     1.08950120     1.87345082
          17

 c      1.10174386    -0.50489010    -0.02170438
 c     -0.15970839    -1.05429081     0.38342263
 c     -1.13440003    -0.07543681    -0.07202379
 c     -1.12013974     0.97777120     1.11011041
 c     -0.39075230     1.19309565    -0.59888071
 c      0.93206719     0.67531901    -0.82233221
 h     -0.42366988    -1.75969956     1.13492714
 h     -2.08761818     1.52926015     1.21818738
 h     -0.75855450     2.13809474    -0.86113633
 h      1.72768913     1.47504346    -1.01824570
 o      2.29225322    -0.79898522     0.44318559
 h      2.76049693    -0.00981058     0.56349211
 c     -2.50714171    -0.30674605    -0.51699852
 h     -2.82231576    -1.00939481     0.19276176
 h     -3.14238909     0.54978227    -0.76218502
 h     -2.33988371    -0.81371413    -1.46019295
 h     -0.40069142     1.07672304     1.89131318
          17

 c      1.08823299    -0.49554196    -0.02410111
 c     -0.15379983    -1.05448650     0.38580885
 c     -1.14548196    -0.06147186    -0.07256188
 c     -1.10372327     0.96101627     1.11643444
 c     -0.38071723     1.19215831    -0.59980374
 c      0.92150929     0.67286135    -0.82619703
 h     -0.45750308    -1.72616105     1.17411670
 h     -2.10324186     1.47290040     1.20745022
 h     -0.73397923     2.18275152    -0.89416757
 h      1.76170846     1.44640888    -1.05083475
 o      2.29509792    -0.79248133     0.44981340
 h      2.74211114    -0.05055266     0.54619941
 c     -2.51156495    -0.31208140    -0.52298151
 h     -2.86825093    -1.00586025     0.17487699
 h     -3.16093635     0.55787120    -0.79550865
 h     -2.30246466    -0.83509208    -1.41761478
 h     -0.35875358     1.06341451     1.91397934
          17

 c      1.07451914    -0.48667060    -0.02642269
 c     -0.14707978    -1.05287580     0.38701870
 c     -1.15611179    -0.04446270    -0.07117014
 c     -1.08772998     0.94386548     1.12091143
 c     -0.37076684     1.18960580    -0.60021131
 c      0.91125975     0.67261741    -0.82825372
 h     -0.48682111    -1.69897274     1.21426272
 h     -2.10956693     1.41528060     1.19967031
 h     -0.71281392     2.22336704    -0.93207274
 h      1.78625796     1.40114441    -1.08530416
 o      2.29589379    -0.78965987     0.45611427
 h      2.75920954    -0.04055966     0.53452248
 c     -2.51599010    -0.31690201    -0.52996689
 h     -2.92946876    -1.01234395     0.16702188
 h     -3.17466460     0.56126461    -0.82254785
 h     -2.26993113    -0.86551115    -1.38997415
 h     -0.31560234     1.04919017     1.93407578
          17

 c      1.06144746    -0.47865907    -0.02834980
 c     -0.14039719    -1.04964107     0.38750760
 c     -1.16586363    -0.02513398    -0.06769118
 c     -1.07202252     0.92648196     1.12404552
 c     -0.36165883     1.18685196    -0.60059640
 c      0.90194456     0.67435305    -0.82878433
 h     -0.50830556    -1.67455315     1.24966514
 h     -2.10546038     1.35856936     1.19687379
 h     -0.69185715     2.24854247    -0.96983190
 h      1.79874363     1.34062735    -1.12055685
 o      2.29463274    -0.78983920     0.46207355
 h      2.80621942     0.01114581     0.52610768
 c     -2.52090389    -0.32111591    -0.53739341
 h     -3.00063055    -1.02309055     0.16488941
 h     -3.18096756     0.55645841    -0.84360988
 h     -2.24241645    -0.90603320    -1.38076393
 h     -0.27770403     1.03360962     1.94528482
          17

 c      1.04979749    -0.47174248    -0.02964580
 c     -0.13456066    -1.04498625     0.38772209
 c     -1.17442258    -0.00430032    -0.06211934
 c     -1.05650633     0.90901394     1.12622820
 c     -0.35399082     1.18493330    -0.60134802
 c      0.89399609     0.67757925    -0.82803820
 h     -0.51910578    -1.65023067     1.27529872
 h     -2.09178289     1.30563442     1.20107140
 h     -0.66988409     2.25202982    -1.00370546
 h      1.79913706     1.26863271    -1.15619712
 o      2.29254831    -0.79063598     0.46783059
 h      2.85924821     0.06775610     0.51683816
 c     -2.52663709    -0.32530403    -0.54501886
 h     -3.07434021    -1.03077443     0.16234218
 h     -3.17917065     0.54259940    -0.85981719
 h     -2.22137919    -0.95335949    -1.38623024
 h     -0.24916631     1.01638409     1.94374356
          17

 c      1.04022519    -0.46604933    -0.03014882
 c     -0.13022811    -1.03904784     0.38797859
 c     -1.18159431     0.01715865    -0.05462849
 c     -1.04116243     0.89161057     1.12773186
 c     -0.34818458     1.18450005    -0.60273639
 c      0.88760893     0.68161127    -0.82618217
 h     -0.51755094    -1.62499558     1.28818534
 h     -2.07117773     1.25966401     1.21415655
 h     -0.64721241     2.23225064    -1.03139125
 h      1.79025254     1.19082621    -1.19284867
 o      2.29052888    -0.79044191     0.47339836
 h      2.90102051     0.10446260     0.50508915
 c     -2.53322450    -0.33032516    -0.55289337
 h     -3.14341507    -1.02972623     0.15455321
 h     -3.17051870     0.52140780    -0.87306961
 h     -2.20912145    -1.00132241    -1.39870237
 h     -0.23137181     0.99745805     1.92826573
          17

 c      1.03322730    -0.46163108    -0.02975038
 c     -0.12784160    -1.03186349     0.38840887
 c     -1.18730649     0.03832868    -0.04557451
 c     -1.02609393     0.87444847     1.12872205
 c     -0.34446127     1.18580283    -0.60489998
 c      0.88272440     0.68567102    -0.82327354
 h     -0.50344559    -1.59954974     1.28789705
 h     -2.04740079     1.22368946     1.23779926
 h     -0.62543527     2.19188780    -1.05218428
 h      1.77749989     1.11386495    -1.23233302
 o      2.28894297    -0.78857010     0.47870765
 h      2.92340298     0.11095061     0.49086745
 c     -2.54042665    -0.33698321    -0.56110676
 h     -3.20227026    -1.01698549     0.13906539
 h     -3.15796799     0.49691301    -0.88600228
 h     -2.20752528    -1.04367470    -1.41077992
 h     -0.22284341     0.97705362     1.90031773
          17

 c      1.02912748    -0.45847859    -0.02837273
 c     -0.12759239    -1.02335750     0.38892651
 c     -1.19160487     0.05829892    -0.03547554
 c     -1.01162278     0.85776352     1.12926478
 c     -0.34280592     1.18861489    -0.60779895
 c      0.87914356     0.68905516    -0.81930089
 h     -0.47815214    -1.57621569     1.27677503
 h     -2.02408820     1.20001813     1.27328416
 h     -0.60745380     2.13830200    -1.06750883
 h      1.76707314     1.04379193    -1.27717450
 o      2.28785252    -0.78486641     0.48367078
 h      2.92381414     0.08517417     0.47472854
 c     -2.54782798    -0.34584455    -0.56964938
 h     -3.24740519    -0.99212172     0.11569216
 h     -3.14550722     0.47466330    -0.90175842
 h     -2.21730292    -1.07585993    -1.41734979
 h     -0.21903234     0.95571018     1.86403979
          17

 c      1.02807735    -0.45653654    -0.02595291
 c     -0.12941482    -1.01333972     0.38921344
 c     -1.19464777     0.07619988    -0.02497620
 c     -0.99838287     0.84188361     1.12936782
 c     -0.34294916     1.19215550    -0.61114411
 c      0.87679096     0.69131284    -0.81432661
 h     -0.44447401    -1.55879330     1.25993437
 h     -2.00323046     1.18967717     1.32122434
 h     -0.59755341     2.08407220    -1.08169992
 h      1.76250784     0.98432171    -1.32897303
 o      2.28707819    -0.77957414     0.48821221
 h      2.90403735     0.03114575     0.45726211
 c     -2.55497358    -0.35708373    -0.57844361
 h     -3.27761230    -0.95685602     0.08627954
 h     -3.13668773     0.45989926    -0.92329034
 h     -2.23785835    -1.09561881    -1.41593784
 h     -0.21246434     0.93426221     1.82588223
          17

 c      1.03007062    -0.45571096    -0.02244389
 c     -0.13303634    -1.00155667     0.38879065
 c     -1.19669619     0.09123640    -0.01480498
 c     -0.98723898     0.82725730     1.12914400
 c     -0.34442706     1.19525225    -0.61441697
 c      0.87590900     0.69230029    -0.80864455
 h     -0.40607271    -1.55196304     1.24436113
 h     -1.98417294     1.19207796     1.38117191
 h     -0.60078144     2.04489942    -1.10169641
 h      1.76226651     0.93647847    -1.38656417
 o      2.28605333    -0.77348416     0.49230028
 h      2.87245716    -0.03868864     0.43858803
 c     -2.56150704    -0.37029332    -0.58745813
 h     -3.29431438    -0.91480525     0.05468106
 h     -3.13278887     0.45505301    -0.95224427
 h     -2.26734289    -1.10319909    -1.40665909
 h     -0.19450610     0.91361222     1.79280442
          17

 c      1.03496112    -0.45586273    -0.01783677
 c     -0.13809965    -0.98785031     0.38725733
 c     -1.19809503     0.10271782    -0.00572502
 c     -0.97890491     0.81446329     1.12910584
 c     -0.34679373     1.19702421    -0.61719503
 c      0.87694672     0.69208775    -0.80278636
 h     -0.36624286    -1.55958743     1.23611423
 h     -1.96390050     1.20509056     1.45132499
 h     -0.62061496     2.03157930    -1.13315775
 h      1.76105638     0.89978709    -1.44589076
 o      2.28352095    -0.76824824     0.49602813
 h      2.84895830    -0.09849267     0.41714799
 c     -2.56720929    -0.38439195    -0.59677428
 h     -3.30192172    -0.87111724     0.02674149
 h     -3.13207921     0.45841181    -0.98817366
 h     -2.30271513    -1.10162465    -1.39234572
 h     -0.15957815     0.89426633     1.76870000
          17

 c      1.04247003    -0.45678363    -0.01219835
 c     -0.14428741    -0.97239372     0.38462098
 c     -1.19923809     0.11010392     0.00153170
 c     -0.97350482     0.80416156     1.13032307
 c     -0.34988485     1.19762043    -0.61963385
 c      0.88026783     0.69084440    -0.79737490
 h     -0.32679721    -1.58217280     1.23647614
 h     -1.93840955     1.22550127     1.52858576
 h     -0.65600942     2.04145313    -1.17473158
 h      1.75322786     0.87351486    -1.50165860
 o      2.27784475    -0.76589676     0.49969887
 h      2.86040339    -0.11685659     0.38860011
 c     -2.57193616    -0.39780353    -0.60649863
 h     -3.30732848    -0.83142961     0.00955307
 h     -3.13097392     0.46527764    -1.02880899
 h     -2.33993638    -1.09686716    -1.37865393
 h     -0.10918288     0.87604240     1.75179001
          17

 c      1.05216671    -0.45817081    -0.00570882
 c     -0.15132886    -0.95580022     0.38139492
 c     -1.20051162     0.11308201     0.00635728
 c     -0.97053512     0.79696156     1.13413996
 c     -0.35381300     1.19796360    -0.62242608
 c      0.88593614     0.68878159    -0.79296730
 h     -0.28833215    -1.61569077     1.24078979
 h     -1.90424479     1.24964352     1.60902546
 h     -0.70159562     2.06154615    -1.21841413
 h      1.73514043     0.85711824    -1.54911893
 o      2.26910056    -0.76648056     0.50354051
 h      2.90817102    -0.09449751     0.35075202
 c     -2.57563611    -0.40891198    -0.61656184
 h     -3.31721453    -0.79982421     0.00904233
 h     -3.12592105     0.47041304    -1.07107578
 h     -2.37467499    -1.09699389    -1.37308269
 h     -0.05121959     0.85840041     1.73630036
          17

 c      1.06345194    -0.45963823     0.00133432
 c     -0.15890087    -0.93896533     0.37833373
 c     -1.20223165     0.11164995     0.00837571
 c     -0.96919401     0.79326433     1.14165589
 c     -0.35872772     1.19890883    -0.62629925
 c      0.89366458     0.68613602    -0.78995984
 h     -0.25147196    -1.65330169     1.24155713
 h     -1.85951073     1.27400360     1.68856194
 h     -0.75076528     2.07851496    -1.25530309
 h      1.70586359     0.85022083    -1.58508833
 o      2.25929327    -0.76819555     0.50741302
 h      2.96492596    -0.06226953     0.30831109
 c     -2.57849557    -0.41663869    -0.62664192
 h     -3.33382115    -0.77692152     0.02649987
 h     -3.11459919     0.46987476    -1.11203782
 h     -2.40368957    -1.10907336    -1.38155116
 h      0.00447860     0.84103886     1.71642200
          17

 c      1.07557648    -0.46076221     0.00855210
 c     -0.16656168    -0.92280281     0.37610638
 c     -1.20460401     0.10615622     0.00752035
 c     -0.96868460     0.79316231     1.15337808
 c     -0.36465974     1.20082540    -0.63169586
 c      0.90286834     0.68315799    -0.78854048
 h     -0.21756621    -1.68818725     1.23231344
 h     -1.80426845     1.29571416     1.76363807
 h     -0.79795196     2.08365652    -1.27924535
 h      1.66707953     0.85254474    -1.60843476
 o      2.25022887    -0.76973296     0.51113402
 h      3.00785075    -0.04350698     0.26735284
 c     -2.58094104    -0.42083531    -0.63640207
 h     -3.35342310    -0.76019936     0.05731192
 h     -3.09624815     0.46175487    -1.14945179
 h     -2.42600504    -1.13491729    -1.40385425
 h      0.04980254     0.82418036     1.68866990
          17

 c      1.08768859    -0.46111929     0.01552561
 c     -0.17377597    -0.90806997     0.37514720
 c     -1.20772223     0.09727023     0.00403176
 c     -0.96834387     0.79642224     1.16914897
 c     -0.37151121     1.20360366    -0.63873098
 c      0.91274114     0.68009346    -0.78866426
 h     -0.18854308    -1.71534153     1.20943547
 h     -1.74052133     1.31291382     1.83181629
 h     -0.83927325     2.07305029    -1.28732936
 h      1.62280783     0.86393599    -1.62040317
 o      2.24300609    -0.77062217     0.51465859
 h      3.02615078    -0.04827691     0.23206080
 c     -2.58341151    -0.42219097    -0.64573687
 h     -3.36934947    -0.74616302     0.09346180
 h     -3.07158687     0.44629164    -1.18208367
 h     -2.44256452    -1.17005732    -1.43299222
 h      0.07978433     0.80851913     1.65215680
          17

 c      1.09890443    -0.46031145     0.02183293
 c     -0.17998574    -0.89529261     0.37564635
 c     -1.21159351     0.08588667    -0.00162884
 c     -0.96767590     0.80253237     1.18824259
 c     -0.37908901     1.20676390    -0.64723679
 c      0.92233978     0.67716343    -0.79005273
 h     -0.16646911    -1.73221240     1.17228646
 h     -1.67196091     1.32497955     1.89224188
 h     -0.87258285     2.04664457    -1.27946772
 h      1.57894022     0.88447361    -1.62472352
 o      2.23825844    -0.77085881     0.51804869
 h      3.01668594    -0.07908663     0.20487591
 c     -2.58615143    -0.42178729    -0.65468200
 h     -3.37579451    -0.73203383     0.12696370
 h     -3.04263121     0.42577678    -1.20995402
 h     -2.45489053    -1.20714874    -1.45942410
 h      0.09287149     0.79505324     1.60808188
          17

 c      1.10839710    -0.45799752     0.02709354
 c     -0.18468787    -0.88472466     0.37757478
 c     -1.21616858     0.07299680    -0.00890798
 c     -0.96638399     0.81078647     1.20953088
 c     -0.38710977     1.20952297    -0.65679059
 c      0.93070963     0.67455497    -0.79226632
 h     -0.15316269    -1.73893170     1.12290323
 h     -1.60349138     1.33258558     1.94589590
 h     -0.89769568     2.00791920    -1.25827253
 h      1.54215303     0.91451737    -1.62686107
 o      2.23625583    -0.77071067     0.52143654
 h      2.98167509    -0.13371669     0.18667259
 c     -2.58914934    -0.42071834    -0.66320449
 h     -3.36956838    -0.71620507     0.15176430
 h     -3.01240320     0.40427773    -1.23446241
 h     -2.46421744    -1.23964944    -1.47527662
 h      0.09108673     0.78491863     1.55917051
          17

 c      1.11549245    -0.45394013     0.03102703
 c     -0.18750283    -0.87630339     0.38069526
 c     -1.22135642     0.05956343    -0.01727258
 c     -0.96443765     0.82039279     1.23168504
 c     -0.39515785     1.21081199    -0.66671795
 c      0.93707485     0.67245123    -0.79490956
 h     -0.14990312    -1.73859564     1.06574412
 h     -1.54042021     1.33744384     1.99539745
 h     -0.91699252     1.96415783    -1.22930034
 h      1.51789740     0.95435771    -1.63166583
 o      2.23674930    -0.77074823     0.52506714
 h      2.93030107    -0.20436838     0.17555993
 c     -2.59218234    -0.41989643    -0.67114116
 h     -3.35027018    -0.69810612     0.16429210
 h     -2.98433392     0.38680926    -1.25807785
 h     -2.47132447    -1.26335362    -1.47586886
 h      0.08022339     0.77920259     1.50907010
          17

 c      1.11975906    -0.44804996     0.03350813
 c     -0.18823014    -0.86962136     0.38458097
 c     -1.22702003     0.04642884    -0.02627616
 c     -0.96212329     0.83060275     1.25340836
 c     -0.40264859     1.20933550    -0.67614070
 c      0.94102296     0.67110883    -0.79789760
 h     -0.15722765    -1.73743315     1.00727771
 h     -1.48728110     1.34155058     2.04404451
 h     -0.93583517     1.92621652    -1.20081152
 h      1.50830920     1.00328599    -1.64022915
 o      2.23861203    -0.77202633     0.52948196
 h      2.88356312    -0.27445260     0.16348900
 c     -2.59490951    -0.41990580    -0.67830806
 h     -3.32006683    -0.67801543     0.16363278
 h     -2.96128397     0.37763111    -1.28325036
 h     -2.47661848    -1.27655497    -1.45962590
 h      0.06931718     0.77876209     1.46165215
          17

 c      1.12107689    -0.44038852     0.03457775
 c     -0.18688140    -0.86401458     0.38871843
 c     -1.23296360     0.03427017    -0.03557790
 c     -0.95992827     0.84082716     1.27371079
 c     -0.40896689     1.20387368    -0.68422355
 c      0.94253603     0.67091566    -0.80153963
 h     -0.17491296    -1.74377459     0.95462487
 h     -1.44664527     1.34606053     2.09417047
 h     -0.96088389     1.90538344    -1.18124306
 h      1.51179422     1.05877157    -1.64882831
 o      2.23991285    -0.77591529     0.53562043
 h      2.87261690    -0.32132490     0.13458746
 c     -2.59695473    -0.42084074    -0.68468551
 h     -3.28359807    -0.65696310     0.15185800
 h     -2.94458966     0.37822122    -1.31083971
 h     -2.48020081    -1.27999379    -1.42775040
 h      0.06799117     0.78422368     1.41999246
          17

 c      1.11967015    -0.43112628     0.03438926
 c     -0.18368194    -0.85888959     0.39274495
 c     -1.23892340     0.02360022    -0.04492726
 c     -0.95818030     0.85068032     1.29210547
 c     -0.41389637     1.19388137    -0.69062633
 c      0.94184463     0.67234464    -0.80633800
 h     -0.20216602    -1.76438833     0.91276147
 h     -1.41865375     1.35046920     2.14573757
 h     -0.99498019     1.90663900    -1.17421007
 h      1.52457217     1.11674602    -1.65118928
 o      2.23984820    -0.78265625     0.54383323
 h      2.90816069    -0.33967119     0.08136928
 c     -2.59793128    -0.42222514    -0.69052100
 h     -3.24785311    -0.63661447     0.13436340
 h     -2.93386319     0.38646108    -1.33929899
 h     -2.48186248    -1.27706317    -1.38413938
 h      0.08150484     0.79627113     1.38556003
          17

 c      1.11608840    -0.42051327     0.03314503
 c     -0.17905413    -0.85416183     0.39667381
 c     -1.24457352     0.01479132    -0.05413143
 c     -0.95672757     0.85993840     1.30855181
 c     -0.41792404     1.17981904    -0.69570098
 c      0.93926145     0.67582877    -0.81271337
 h     -0.23763054    -1.79951995     0.88199269
 h     -1.40161962     1.35278088     2.19623892
 h     -1.03343063     1.92489140    -1.17627792
 h      1.54254788     1.17278406    -1.64161134
 o      2.23974890    -0.79093605     0.55300775
 h      2.96470780    -0.34843051     0.01911022
 c     -2.59745800    -0.42311742    -0.69621843
 h     -3.22124658    -0.61887625     0.11920920
 h     -2.92766154     0.39779790    -1.36544964
 h     -2.48105244    -1.27406605    -1.33526564
 h      0.10732758     0.81585611     1.35867588
          17

 c      1.11110822    -0.40886961     0.03107467
 c     -0.17360102    -0.85034281     0.40084404
 c     -1.24954803     0.00809512    -0.06302177
 c     -0.95501765     0.86847405     1.32322864
 c     -0.42194454     1.16275547    -0.70015645
 c      0.93509777     0.68164831    -0.82084999
 h     -0.27898469    -1.84191997     0.85867169
 h     -1.39316157     1.35045769     2.24188181
 h     -1.06724877     1.94952903    -1.18078026
 h      1.56236295     1.22320785    -1.61666658
 o      2.24091118    -0.79955440     0.56181241
 h      3.01548875    -0.36408624    -0.03393509
 c     -2.59529216    -0.42241529    -0.70203546
 h     -3.21095233    -0.60503931     0.11398781
 h     -2.92434578     0.40727883    -1.38609152
 h     -2.47698733    -1.27943627    -1.28905462
 h      0.13712213     0.84388357     1.33949680
          17

 c      1.10557933    -0.39655784     0.02842570
 c     -0.16805350    -0.84816199     0.40565255
 c     -1.25347277     0.00365232    -0.07142363
 c     -0.95243404     0.87620601     1.33634025
 c     -0.42677523     1.14381024    -0.70466972
 c      0.92962610     0.68987473    -0.83066073
 h     -0.32286743    -1.88125847     0.83835459
 h     -1.39109964     1.34135678     2.27900893
 h     -1.08852499     1.97071477    -1.18217958
 h      1.58175884     1.26571525    -1.57554361
 o      2.24378028    -0.80787971     0.56938083
 h      3.04643771    -0.39343815    -0.06734689
 c     -2.59153997    -0.41934688    -0.70782991
 h     -3.21927520    -0.59489332     0.12097334
 h     -2.92260178     0.41109657    -1.39924166
 h     -2.46914656    -1.30028085    -1.25184287
 h      0.16170214     0.88069778     1.32832642
          17

 c      1.10028531    -0.38393845     0.02544551
 c     -0.16315951    -0.84815757     0.41136143
 c     -1.25600155     0.00149646    -0.07914365
 c     -0.94854229     0.88305777     1.34802861
 c     -0.43293322     1.12391308    -0.70975634
 c      0.92305422     0.70035062    -0.84180154
 h     -0.36551020    -1.90885508     0.81801521
 h     -1.39388123     1.32420805     2.30507010
 h     -1.09267912     1.98191684    -1.17740355
 h      1.59971559     1.29968800    -1.51982160
 o      2.24825912    -0.81560804     0.57521937
 h      3.05226005    -0.43772541    -0.07678948
 c     -2.58667084    -0.41396208    -0.71314854
 h     -3.24247327    -0.58679098     0.13537158
 h     -2.92165306     0.40735539    -1.40466007
 h     -2.45800344    -1.33718860    -1.22504506
 h      0.17452999     0.92590350     1.32529262
          17

 c      1.09584951    -0.37134006     0.02236653
 c     -0.15956244    -0.85049808     0.41805319
 c     -1.25685475     0.00155742    -0.08597175
 c     -0.94317235     0.88892236     1.35834573
 c     -0.44061104     1.10378132    -0.71578261
 c      0.91550154     0.71268669    -0.85370618
 h     -0.40349586    -1.91969418     0.79649782
 h     -1.40070268     1.29869848     2.31905944
 h     -1.07842388     1.97996993    -1.16554028
 h      1.61658241     1.32635201    -1.45306904
 o      2.25395407    -0.82261454     0.57910098
 h      3.03308836    -0.49530092    -0.06202137
 c     -2.58127358    -0.40718093    -0.71749451
 h     -3.27337702    -0.57865282     0.14884610
 h     -2.92134684     0.39631381    -1.40391003
 h     -2.44516362    -1.38282399    -1.20535822
 h      0.17291439     0.97852320     1.32999408
          17

 c      1.09268762    -0.35905401     0.01940122
 c     -0.15770937    -0.85495541     0.42565021
 c     -1.25585503     0.00366634    -0.09169050
 c     -0.93642340     0.89363428     1.36724530
 c     -0.44969102     1.08393057    -0.72298646
 c      0.90699822     0.72628735    -0.86565783
 h     -0.43427759    -1.91268925     0.77423157
 h     -1.41152834     1.26534505     2.32162283
 h     -1.04736560     1.96485502    -1.14743119
 h      1.63403084     1.34865259    -1.38013433
 o      2.26016364    -0.82893956     0.58111777
 h      2.99485266    -0.56206350    -0.02753457
 c     -2.57582746    -0.40032994    -0.72042116
 h     -3.30477222    -0.56885501     0.15398124
 h     -2.92215890     0.38024074    -1.40015709
 h     -2.43264526    -1.42634515    -1.18817390
 h      0.15808458     1.03732954     1.34137285
          17

 c      1.09100697    -0.34734616     0.01674162
 c     -0.15779560    -0.86090757     0.43394064
 c     -1.25295553     0.00756630    -0.09608449
 c     -0.92863934     0.89694816     1.37458605
 c     -0.45974055     1.06463903    -0.73147055
 c      0.89755072     0.74044146    -0.87691996
 h     -0.45655967    -1.89068930     0.75294259
 h     -1.42706165     1.22522630     2.31494242
 h     -1.00394671     1.94006552    -1.12559788
 h      1.65430702     1.37042148    -1.30589938
 o      2.26561750    -0.83484054     0.58191567
 h      2.95336222    -0.63074427     0.01383444
 c     -2.57062908    -0.39463984    -0.72152573
 h     -3.33118452    -0.55652731     0.14634158
 h     -2.92499872     0.36274765    -1.39759190
 h     -2.42211785    -1.45838610    -1.17016384
 h      0.13480263     1.10130429     1.35780590
          17

 c      1.09084200    -0.33647075     0.01455134
 c     -0.15973495    -0.86733700     0.44259675
 c     -1.24825689     0.01292729    -0.09894397
 c     -0.92032788     0.89853650     1.38015466
 c     -0.47001753     1.04587847    -0.74118372
 c      0.88729708     0.75448465    -0.88688845
 h     -0.47067063    -1.86067173     0.73549080
 h     -1.44857325     1.17962138     2.30228266
 h     -0.95546567     1.91337990    -1.10430622
 h      1.67848926     1.39469650    -1.23387704
 o      2.26826368    -0.84074083     0.58288229
 h      2.93754403    -0.69181523     0.03807203
 c     -2.56582424    -0.39095755    -0.72051598
 h     -3.34934832    -0.54150336     0.12469203
 h     -2.93065349     0.34741606    -1.40024917
 h     -2.41459301    -1.47317763    -1.14982478
 h      0.11012603     1.17008842     1.37740987
          17

 c      1.09211181    -0.32667143     0.01294547
 c     -0.16317810    -0.87288585     0.45121497
 c     -1.24201117     0.01936758    -0.10006454
 c     -0.91197305     0.89803948     1.38372821
 c     -0.47957892     1.02734592    -0.75196793
 c      0.87665778     0.76795385    -0.89517001
 h     -0.47874105    -1.83340251     0.72557226
 h     -1.47737969     1.12953945     2.28703708
 h     -0.91101683     1.89635129    -1.08896323
 h      1.70474113     1.42214406    -1.16569640
 o      2.26650906    -0.84675996     0.58513196
 h      2.96976230    -0.74107434     0.02632589
 c     -2.56147091    -0.38959649    -0.71734853
 h     -3.35831263    -0.52419116     0.09073586
 h     -2.93895732     0.33608357    -1.41042554
 h     -2.41040386    -1.46878018    -1.12715376
 h      0.09058748     1.24396721     1.39845780
          17

 c      1.09466325    -0.31816927     0.01198046
 c     -0.16762226    -0.87613214     0.45941456
 c     -1.23461230     0.02647539    -0.09924589
 c     -0.90380318     0.89519250     1.38517903
 c     -0.48759196     1.00885929    -0.76375304
 c      0.86633258     0.78060860    -0.90153573
 h     -0.48394601    -1.82059927     0.72679097
 h     -1.51391829     1.07537190     2.27138574
 h     -0.87813767     1.89939854    -1.08384726
 h      1.72836422     1.45103138    -1.10193239
 o      2.26132858    -0.85248275     0.58782847
 h      3.03260054    -0.78338994    -0.00840942
 c     -2.55756374    -0.39028001    -0.71232668
 h     -3.35967604    -0.50543851     0.04894448
 h     -2.94825328     0.32794967    -1.42768115
 h     -2.40922546    -1.44702347    -1.10335849
 h      0.07851667     1.32282587     1.41964333
          17

 c      1.09829786    -0.31114635     0.01167310
 c     -0.17262295    -0.87615913     0.46699859
 c     -1.22656951     0.03383247    -0.09630084
 c     -0.89573613     0.88995789     1.38457224
 c     -0.49368020     0.99101122    -0.77679301
 c      0.85713971     0.79232870    -0.90582763
 h     -0.48833394    -1.82868987     0.74095315
 h     -1.55681653     1.01698852     2.25528116
 h     -0.85907890     1.92364054    -1.08926970
 h      1.74374056     1.47863743    -1.04325224
 o      2.25469881    -0.85758713     0.58947903
 h      3.09374172    -0.82262933    -0.04217385
 c     -2.55399075    -0.39219716    -0.70604887
 h     -3.35784135    -0.48634713     0.00628549
 h     -2.95570172     0.32029367    -1.44926759
 h     -2.41004670    -1.41376675    -1.08081379
 h      0.07054064     1.40464676     1.43999476
          17

 c      1.10279022    -0.30573044     0.01202383
 c     -0.17795870    -0.87299215     0.47406891
 c     -1.21845498     0.04105634    -0.09108808
 c     -0.88758686     0.88251634     1.38216920
 c     -0.49790561     0.97523412    -0.79162141
 c      0.84981939     0.80301365    -0.90791086
 h     -0.49101212    -1.85395671     0.76678973
 h     -1.60265154     0.95426240     2.23660459
 h     -0.85128524     1.95930947    -1.10179842
 h      1.74643167     1.50270610    -0.99087043
 o      2.24787519    -0.86200452     0.58923081
 h      3.13310056    -0.85898924    -0.06097914
 c     -2.55050779    -0.39415624    -0.69919669
 h     -3.35945018    -0.46797076    -0.02892442
 h     -2.95822206     0.31009856    -1.47154819
 h     -2.41117345    -1.37901925    -1.06303735
 h      0.05992038     1.48520791     1.45865145
          17

 c      1.10788922    -0.30198738     0.01302684
 c     -0.18355536    -0.86737436     0.48096587
 c     -1.21082284     0.04786914    -0.08357052
 c     -0.87930522     0.87312821     1.37833008
 c     -0.50048308     0.96308435    -0.80874712
 c      0.84489382     0.81254090    -0.90767697
 h     -0.48909260    -1.88521020     0.80062487
 h     -1.64666384     0.88759171     2.21242603
 h     -0.85095839     1.99308187    -1.11725583
 h      1.73433488     1.52220888    -0.94638055
 o      2.24142446    -0.86577655     0.58678674
 h      3.14214209    -0.89125131    -0.05958127
 c     -2.54687214    -0.39487542    -0.69224840
 h     -3.37077133    -0.45096304    -0.04976464
 h     -2.95337692     0.29535854    -1.49132613
 h     -2.41054008    -1.35518015    -1.05403312
 h      0.04017785     1.55926366     1.47474347
          17

 c      1.11330807    -0.29992059     0.01467192
 c     -0.18929295    -0.86019101     0.48810154
 c     -1.20412088     0.05416321    -0.07387906
 c     -0.87105088     0.86200000     1.37339083
 c     -0.50161639     0.95561256    -0.82842055
 c      0.84259550     0.82075100    -0.90506360
 h     -0.47998903    -1.91045310     0.83819719
 h     -1.68395726     0.81808508     2.18042934
 h     -0.85519713     2.01456658    -1.13276273
 h      1.70807603     1.53762649    -0.91140230
 o      2.23551788    -0.86898000     0.58216485
 h      3.11915758    -0.91799983    -0.03762944
 c     -2.54309029    -0.39350410    -0.68531155
 h     -3.39362565    -0.43547033    -0.05398680
 h     -2.93984446     0.27564405    -1.50657570
 h     -2.40660231    -1.35155987    -1.05629263
 h      0.00720974     1.62196391     1.48745945
          17

 c      1.11871828    -0.29947096     0.01694515
 c     -0.19491198    -0.85210898     0.49583572
 c     -1.19863103     0.06002662    -0.06235308
 c     -0.86314028     0.84921732     1.36758115
 c     -0.50148235     0.95317932    -0.85056279
 c      0.84283917     0.82743025    -0.90007213
 h     -0.46258965    -1.92095591     0.87595164
 h     -1.71056101     0.74739333     2.13980146
 h     -0.86227170     2.01812084    -1.14706933
 h      1.67106206     1.55108196    -0.88726290
 o      2.22999646    -0.87169646     0.57563874
 h      3.06820322    -0.93811390     0.00130150
 c     -2.53948184    -0.39012953    -0.67823922
 h     -3.42368575    -0.42141084    -0.04475253
 h     -2.91755315     0.25212525    -1.51671539
 h     -2.39932334    -1.36813107    -1.06844059
 h     -0.04028711     1.66980546     1.49619254
          17

 c      1.12375763    -0.30051771     0.01983181
 c     -0.20003014    -0.84348950     0.50442528
 c     -1.19446319     0.06571301    -0.04953981
 c     -0.85596699     0.83473563     1.36100154
 c     -0.50023237     0.95550364    -0.87478251
 c      0.84523344     0.83230362    -0.89278455
 h     -0.43724402    -1.91213317     0.91150655
 h     -1.72410634     0.67735210     2.09153804
 h     -0.87140361     2.00257344    -1.16030565
 h      1.62918839     1.56630602    -0.87476601
 o      2.22416277    -0.87397182     0.56786104
 h      3.00238418    -0.95139819     0.04771646
 c     -2.53646620    -0.38569311    -0.67083391
 h     -3.45316182    -0.40876171    -0.02810206
 h     -2.88761290     0.22727528    -1.52264078
 h     -2.39011057    -1.39592921    -1.08535634
 h     -0.10108804     1.70109657     1.50061209
          17

 c      1.12804485    -0.30287316     0.02331407
 c     -0.20419432    -0.83439843     0.51400511
 c     -1.19159525     0.07156612    -0.03615268
 c     -0.84993330     0.81838182     1.35362579
 c     -0.49795441     0.96174639    -0.90042425
 c      0.84917863     0.83508744    -0.88337220
 h     -0.40540283    -1.88330038     0.94378974
 h     -1.72424533     0.60958930     2.03844195
 h     -0.88275777     1.97102971    -1.17382711
 h      1.58963506     1.58789167    -0.87411345
 o      2.21640450    -0.87574687     0.56008614
 h      2.94985425    -0.95970982     0.08266676
 c     -2.53433478    -0.38139676    -0.66289645
 h     -3.47467514    -0.39757318    -0.00999889
 h     -2.85206054     0.20433950    -1.52651778
 h     -2.38081366    -1.42353907    -1.10081343
 h     -0.17181794     1.71635133     1.50076179
          17

 c      1.13119366    -0.30627440     0.02735464
 c     -0.20693723    -0.82460388     0.52457440
 c     -1.18993365     0.07793142    -0.02300119
 c     -0.84538601     0.79985612     1.34531453
 c     -0.49460152     0.97057886    -0.92663173
 c      0.85407992     0.83566966    -0.87210056
 h     -0.36930901    -1.83757443     0.97323029
 h     -1.71288645     0.54512716     1.98497044
 h     -0.89773499     1.93104897    -1.19021351
 h      1.55832709     1.61915029    -0.88499743
 o      2.20474398    -0.87689051     0.55378726
 h      2.94529903    -0.96661153     0.08403284
 c     -2.53317184    -0.37821892    -0.65422735
 h     -3.48336917    -0.38786667     0.00514479
 h     -2.81337743     0.18654889    -1.53108613
 h     -2.37294327    -1.44215851    -1.10971666
 h     -0.24742398     1.71865031     1.49716333
          17

 c      1.13281364    -0.31037790     0.03186937
 c     -0.20783449    -0.81355583     0.53597890
 c     -1.18937101     0.08507967    -0.01091634
 c     -0.84254306     0.77876979     1.33585248
 c     -0.48994297     0.98032530    -0.95243525
 c      0.85957531     0.83435856    -0.85934252
 h     -0.33171875    -1.78199575     1.00208483
 h     -1.69413884     0.48404797     1.93687309
 h     -0.91916102     1.89392375    -1.21308302
 h      1.53729674     1.65924287    -0.90664270
 o      2.18953619    -0.87756024     0.54898260
 h      2.98756378    -0.97197565     0.05348035
 c     -2.53287722    -0.37672557    -0.64471490
 h     -3.47741297    -0.37957385     0.01482856
 h     -2.77388287     0.17614286    -1.53835190
 h     -2.36745625    -1.44694985    -1.10881843
 h     -0.32199827     1.71352228     1.49082298
          17

 c      1.13252449    -0.31477613     0.03672781
 c     -0.20655623    -0.80044439     0.54791121
 c     -1.18982566     0.09315405    -0.00069516
 c     -0.84142455     0.75477892     1.32503856
 c     -0.48366183     0.98937145    -0.97689800
 c      0.86558118     0.83194954    -0.84559804
 h     -0.29545804    -1.72688341     1.03451215
 h     -1.67355655     0.42542598     1.90037000
 h     -0.95017770     1.87067156    -1.24606162
 h      1.52451972     1.70231412    -0.93757871
 o      2.17333732    -0.87822900     0.54443092
 h      3.04170306    -0.97157375     0.01336171
 c     -2.53319625    -0.37703825    -0.63446676
 h     -3.45799568    -0.37251361     0.01853760
 h     -2.73534254     0.17359684    -1.54823387
 h     -2.36478720    -1.43671381    -1.09666419
 h     -0.39018181     1.70756372     1.48303471
          17

 c      1.13000212    -0.31903451     0.04178563
 c     -0.20291770    -0.78449128     0.56001314
 c     -1.19126309     0.10214864     0.00692620
 c     -0.84185969     0.72781056     1.31284447
 c     -0.47566267     0.99680348    -0.99932499
 c      0.87214030     0.82948868    -0.83148287
 h     -0.26274819    -1.68263621     1.07533809
 h     -1.65628254     0.36785316     1.88069164
 h     -0.99104058     1.86509544    -1.29074909
 h      1.51635644     1.73991354    -0.97546750
 o      2.15824665    -0.87931414     0.53924898
 h      3.08044212    -0.96251854    -0.01945143
 c     -2.53370776    -0.37886551    -0.62386075
 h     -3.42935628    -0.36635667     0.01789611
 h     -2.69906463     0.17757172    -1.55824202
 h     -2.36486379    -1.41356058    -1.07350244
 h     -0.44873813     1.70552431     1.47494144
          17

 c      1.12503195    -0.32272660     0.04691144
 c     -0.19691487    -0.76545318     0.57213357
 c     -1.19370508     0.11191714     0.01127921
 c     -0.84362895     0.69822253     1.29958933
 c     -0.46631244     1.00266164    -1.01938847
 c      0.87926087     0.82795203    -0.81766837
 h     -0.23472450    -1.65406248     1.12690209
 h     -1.64462384     0.31058161     1.88032875
 h     -1.03671907     1.87113068    -1.34540750
 h      1.50994638     1.76430943    -1.01737491
 o      2.14541477    -0.88109016     0.53311397
 h      3.09123545    -0.94413597    -0.03726119
 c     -2.53381154    -0.38155814    -0.61345099
 h     -3.39862721    -0.36055926     0.01673004
 h     -2.66627918     0.18560436    -1.56454571
 h     -2.36702958    -1.38307065    -1.04140036
 h     -0.49713230     1.70759180     1.46710552
          17

 c      1.11755967    -0.32546290     0.05200190
 c     -0.18870901    -0.74388544     0.58453196
 c     -1.19721751     0.12219855     0.01177225
 c     -0.84664307     0.66673594     1.28600970
 c     -0.45628966     1.00748999    -1.03703823
 c      0.88684854     0.82805235    -0.80480197
 h     -0.21166849    -1.63742049     1.18644524
 h     -1.63688461     0.25446715     1.89800421
 h     -1.07886398     1.87823034    -1.40599356
 h      1.50413389     1.77038740    -1.06031436
 o      2.13537825    -0.88372053     0.52599536
 h      3.07032648    -0.91701392    -0.03763331
 c     -2.53282775    -0.38417480    -0.60376132
 h     -3.37453371    -0.35431826     0.02033227
 h     -2.63836744     0.19500718    -1.56358588
 h     -2.36995743    -1.35451573    -1.00434068
 h     -0.53655350     1.70946867     1.45948507
          17

 c      1.10773817    -0.32691602     0.05699516
 c     -0.17859502    -0.72083844     0.59775590
 c     -1.20186777     0.13265027     0.00792672
 c     -0.85097881     0.63422307     1.27315202
 c     -0.44626142     1.01180268    -1.05232763
 c      0.89469646     0.83017594    -0.79343987
 h     -0.19353407    -1.62401284     1.24729961
 h     -1.62864503     0.20178519     1.92917882
 h     -1.10958042     1.87754325    -1.46812255
 h      1.49944985     1.75614835    -1.10176034
 o      2.12820962    -0.88727036     0.51801828
 h      3.01981672    -0.88240351    -0.02153230
 c     -2.53027200    -0.38564102    -0.59504706
 h     -3.36404058    -0.34669667     0.03316040
 h     -2.61681077     0.20352581    -1.55329711
 h     -2.37187234    -1.33955833    -0.96754179
 h     -0.56842335     1.70506689     1.45180254
          17

 c      1.09596160    -0.32683862     0.06188044
 c     -0.16699634    -0.69738926     0.61233985
 c     -1.20766123     0.14289570    -0.00055351
 c     -0.85677923     0.60153881     1.26214827
 c     -0.43670616     1.01588886    -1.06531288
 c      0.90248677     0.83437246    -0.78399507
 h     -0.18011976    -1.60571483     1.30225808
 h     -1.61526229     0.15518127     1.96767045
 h     -1.12341731     1.86403147    -1.52822412
 h      1.49791285     1.72267186    -1.14008577
 o      2.12339066    -0.89171445     0.50950572
 h      2.94931211    -0.84177635     0.00576648
 c     -2.52613772    -0.38516608    -0.58718527
 h     -3.36839832    -0.33699828     0.05587912
 h     -2.60301454     0.20971738    -1.53371635
 h     -2.37147894    -1.34737230    -0.93524574
 h     -0.59354772     1.68929427     1.44393778
          17

 c      1.08286510    -0.32506796     0.06669193
 c     -0.15445976    -0.67441754     0.62861168
 c     -1.21448256     0.15258971    -0.01369525
 c     -0.86416312     0.56943846     1.25398388
 c     -0.42788272     1.01982824    -1.07602780
 c      0.90978773     0.84036089    -0.77669215
 h     -0.17101588    -1.57770248     1.34584668
 h     -1.59371234     0.11671270     2.00731424
 h     -1.11765113     1.83611868    -1.58389830
 h      1.50291734     1.67397259    -1.17499866
 o      2.11948221    -0.89701283     0.50117694
 h      2.88119514    -0.79551883     0.03150007
 c     -2.52087755    -0.38279032    -0.57981511
 h     -3.38249434    -0.32510734     0.08469543
 h     -2.59816965     0.21318719    -1.50715664
 h     -2.36912273    -1.37810472    -0.90825774
 h     -0.61198163     1.65954480     1.43613743
          17

 c      1.06926959    -0.32151419     0.07147711
 c     -0.14162186    -0.65257933     0.64664579
 c     -1.22206898     0.16148166    -0.03118550
 c     -0.87320211     0.53853282     1.24931910
 c     -0.41983721     1.02353787    -1.08448056
 c      0.91606447     0.84758311    -0.77153899
 h     -0.16560031    -1.53880751     1.37506051
 h     -1.56327062     0.08738953     2.04310678
 h     -1.09211728     1.79500691    -1.63407113
 h      1.51898233     1.61642395    -1.20785611
 o      2.11425417    -0.90329583     0.49413352
 h      2.84916314    -0.74026112     0.03601201
 c     -2.51513449    -0.37945701    -0.57252736
 h     -3.39821919    -0.31144969     0.11376327
 h     -2.60320680     0.21466261    -1.47800452
 h     -2.36673438    -1.42215404    -0.88428377
 h     -0.62319206     1.61619452     1.42906810
          17

 c      1.05608173    -0.31613589     0.07625062
 c     -0.12915268    -0.63231199     0.66627076
 c     -1.23002322     0.16945015    -0.05235480
 c     -0.88392692     0.50925793     1.24838293
 c     -0.41239667     1.02678726    -1.09063514
 c      0.92076525     0.85537890    -0.76836376
 h     -0.16312204    -1.49129764     1.38954726
 h     -1.52550729     0.06704441     2.07191201
 h     -1.04922720     1.74438455    -1.67935043
 h      1.55067552     1.55689162    -1.24125366
 o      2.10678409    -0.91070538     0.48867861
 h      2.86589135    -0.67203559     0.01220794
 c     -2.50953328    -0.37647556    -0.56494216
 h     -3.40818154    -0.29671675     0.13797045
 h     -2.61879505     0.21565914    -1.45186161
 h     -2.36656965    -1.46644678    -0.86053666
 h     -0.62624517     1.56269774     1.42378897
          17

 c      1.04419807    -0.30893226     0.08098603
 c     -0.11767326    -0.61380611     0.68706444
 c     -1.23785430     0.17650517    -0.07623082
 c     -0.89632549     0.48188247     1.25094339
 c     -0.40517125     1.02919722    -1.09437161
 c      0.92355413     0.86327697    -0.76697001
 h     -0.16283786    -1.44089075     1.39186221
 h     -1.48405078     0.05429875     2.09296687
 h     -0.99406733     1.69031384    -1.72262425
 h      1.60011475     1.49950847    -1.27719347
 o      2.09864907    -0.91875018     0.48361036
 h      2.90453989    -0.59696449    -0.02280877
 c     -2.50461113    -0.37496325    -0.55681743
 h     -3.40749795    -0.28163912     0.15430387
 h     -2.64524956     0.21750427    -1.43373391
 h     -2.37024706    -1.50025773    -0.83541221
 h     -0.61994857     1.50534665     1.42165496
          17

 c      1.03441835    -0.29996112     0.08565951
 c     -0.10765619    -0.59697771     0.70834135
 c     -1.24503532     0.18276497    -0.10165221
 c     -0.91032161     0.45660192     1.25635584
 c     -0.39764290     1.03029816    -1.09547897
 c      0.92459761     0.87117152    -0.76732508
 h     -0.16417355    -1.39671777     1.38760487
 h     -1.44421712     0.04659465     2.10822964
 h     -0.93372927     1.64039193    -1.76922313
 h      1.66427925     1.44369764    -1.31477550
 o      2.09154051    -0.92660201     0.47767664
 h      2.93640411    -0.52646452    -0.05094176
 c     -2.50081571    -0.37557446    -0.54822257
 h     -3.39415947    -0.26685343     0.16211933
 h     -2.68220196     0.22003514    -1.42581627
 h     -2.37855200    -1.51718975    -0.80861414
 h     -0.60309044     1.45208712     1.42407875
          17

 c      1.02735126    -0.28934782     0.09029385
 c     -0.09936150    -0.58155311     0.72923840
 c     -1.25107152     0.18841516    -0.12740837
 c     -0.92573620     0.43373842     1.26370335
 c     -0.38941760     1.02975259    -1.09382546
 c      0.92461926     0.87916965    -0.76956403
 h     -0.16679344    -1.36985852     1.38423988
 h     -1.41226912     0.04051789     2.12216644
 h     -0.87478441     1.60101743    -1.82493923
 h      1.73510484     1.38605869    -1.35005458
 o      2.08624991    -0.93358739     0.47020419
 h      2.94711378    -0.46936296    -0.06318401
 c     -2.49850668    -0.37845866    -0.53962247
 h     -3.36898949    -0.25277298     0.16307535
 h     -2.72814970     0.22103722    -1.42648788
 h     -2.39156965    -1.51509747    -0.78076321
 h     -0.57511121     1.40974274     1.43209030
          17

 c      1.02335387    -0.27727244     0.09497113
 c     -0.09285484    -0.56740002     0.74902574
 c     -1.25556307     0.19365526    -0.15236830
 c     -0.94226117     0.41392131     1.27205444
 c     -0.38053178     1.02766250    -1.08974858
 c      0.92466724     0.88729977    -0.77379739
 h     -0.17034485    -1.36885153     1.38729301
 h     -1.39400679     0.03274624     2.14015536
 h     -0.81996092     1.57372726    -1.89132865
 h      1.80263000     1.32388496    -1.37829441
 o      2.08297903    -0.93925274     0.46091900
 h      2.93206544    -0.43097829    -0.05667201
 c     -2.49791657    -0.38334316    -0.53177460
 h     -3.33559602    -0.23940359     0.16104835
 h     -2.78035641     0.21707259    -1.43144237
 h     -2.40882343    -1.49585802    -0.75311515
 h     -0.53727155     1.38067301     1.44587085
          17

 c      1.02251351    -0.26395202     0.09982509
 c     -0.08809393    -0.55493973     0.76747343
 c     -1.25824961     0.19864702    -0.17557027
 c     -0.95950384     0.39800141     1.28078893
 c     -0.37146103     1.02460704    -1.08427356
 c      0.92582922     0.89538010    -0.77994950
 h     -0.17391635    -1.39415516     1.39605478
 h     -1.39295124     0.02149953     2.16534822
 h     -0.76788525     1.55468566    -1.96278867
 h      1.85817752     1.25687098    -1.39610243
 o      2.08162305    -0.94332828     0.44978219
 h      2.89223929    -0.41385534    -0.03195951
 c     -2.49909061    -0.38962015    -0.52551294
 h     -3.30001689    -0.22616254     0.16182510
 h     -2.83535215     0.20494271    -1.43585565
 h     -2.42936223    -1.46565400    -0.72746840
 h     -0.49343842     1.36188170     1.46467080
          17

 c      1.02465262    -0.24962793     0.10502803
 c     -0.08500197    -0.54512438     0.78482008
 c     -1.25902633     0.20347573    -0.19626305
 c     -0.97708494     0.38670863     1.28979441
 c     -0.36279643     1.02132774    -1.07881027
 c      0.92903687     0.90305557    -0.78773118
 h     -0.17596056    -1.43772289     1.40411622
 h     -1.40931431     0.00744787     2.19607218
 h     -0.71622211     1.53816886    -2.02949255
 h      1.89589784     1.18691649    -1.40221830
 o      2.08180445    -0.94576197     0.43696917
 h      2.83385674    -0.41730808     0.00738468
 c     -2.50191387    -0.39637571    -0.52151400
 h     -3.26919821    -0.21196034     0.17187251
 h     -2.88968517     0.18270948    -1.43599596
 h     -2.45189122    -1.43526315    -0.70606562
 h     -0.44945773     1.34760274     1.48722000
          17

 c      1.02935155    -0.23456063     0.11078218
 c     -0.08347952    -0.53895476     0.80138989
 c     -1.25793230     0.20813511    -0.21389817
 c     -0.99468509     0.38038175     1.29934908
 c     -0.35495270     1.01842834    -1.07467484
 c      0.93493347     0.90988649    -0.79668450
 h     -0.17495545    -1.48819495     1.40410555
 h     -1.44062040    -0.00685068     2.22642606
 h     -0.66410321     1.51977154    -2.08232473
 h      1.91321674     1.11733844    -1.39752564
 o      2.08266597    -0.94689790     0.42297090
 h      2.77167591    -0.43459757     0.05318735
 c     -2.50628951    -0.40249009    -0.52006803
 h     -3.24792886    -0.19589634     0.19566462
 h     -2.94052362     0.15006268    -1.42988751
 h     -2.47508176    -1.41837607    -0.69109370
 h     -0.41154698     1.33259843     1.51223837
          17

 c      1.03601972    -0.21901488     0.11729705
 c     -0.08341414    -0.53706872     0.81732099
 c     -1.25512095     0.21253457    -0.22809830
 c     -1.01201310     0.37893296     1.30981305
 c     -0.34806358     1.01627231    -1.07282326
 c      0.94375461     0.91542065    -0.80621923
 h     -0.17004384    -1.53567410     1.39107862
 h     -1.48322104    -0.01836252     2.24930973
 h     -0.61242766     1.49730915    -2.11545121
 h      1.91113035     1.05216078    -1.38499052
 o      2.08257020    -0.94775691     0.40870522
 h      2.73345117    -0.44851276     0.09096866
 c     -2.51231273    -0.40706346    -0.52094548
 h     -3.23616390    -0.17833727     0.23285967
 h     -2.98605417     0.10833414    -1.41747163
 h     -2.49797820    -1.42550312    -0.68349819
 h     -0.38490912     1.31385358     1.53873483
          17

 c      1.04402932    -0.20322987     0.12475007
 c     -0.08471772    -0.53961284     0.83252838
 c     -1.25082556     0.21652568    -0.23862498
 c     -1.02877025     0.38193139     1.32138624
 c     -0.34198865     1.01498994    -1.07378349
 c      0.95520638     0.91924955    -0.81561092
 h     -0.16121136    -1.57351998     1.36312235
 h     -1.53350638    -0.02465250     2.25903730
 h     -0.56331893     1.47051915    -2.12681115
 h      1.89478503     0.99549539    -1.36980621
 o      2.07976445    -0.94961161     0.39507142
 h      2.74871730    -0.43832716     0.10714396
 c     -2.52021169    -0.41002007    -0.52348573
 h     -3.22965904    -0.16127817     0.27810801
 h     -3.02578426     0.06036692    -1.40066007
 h     -2.52002384    -1.45648599    -0.68191510
 h     -0.37300052     1.29082216     1.56611028
          17

 c      1.05285573    -0.18738754     0.13324570
 c     -0.08736299    -0.54626456     0.84676387
 c     -1.24532939     0.21993673    -0.24536080
 c     -1.04466131     0.38868649     1.33401745
 c     -0.33637268     1.01449723    -1.07764049
 c      0.96840845     0.92106830    -0.82399368
 h     -0.14918584    -1.59853683     1.32079910
 h     -1.58850908    -0.02429337     2.25241947
 h     -0.51963576     1.44069955    -2.11816987
 h      1.87384413     0.95080649    -1.35941994
 o      2.07467891    -0.95221382     0.38190300
 h      2.81170496    -0.40821054     0.10571242
 c     -2.53011499    -0.41215119    -0.52679930
 h     -3.22314606    -0.14753510     0.32371458
 h     -3.06072470     0.01016809    -1.38322868
 h     -2.54063288    -1.50068074    -0.68320538
 h     -0.37719376     1.26517752     1.59419819
          17

 c      1.06211361    -0.17162320     0.14280797
 c     -0.09135929    -0.55628108     0.85966819
 c     -1.23894561     0.22260644    -0.24829358
 c     -1.05945877     0.39830855     1.34739540
 c     -0.33073178     1.01450245    -1.08399545
 c      0.98208362     0.92073950    -0.83045437
 h     -0.13526055    -1.61097448     1.26657789
 h     -1.64617152    -0.01690965     2.22886657
 h     -0.48464673     1.41065292    -2.09555185
 h      1.86075375     0.92009732    -1.36235965
 o      2.06939960    -0.95418902     0.36849683
 h      2.88960759    -0.38082530     0.09963889
 c     -2.54188274    -0.41452619    -0.52993919
 h     -3.21284153    -0.13967087     0.36252346
 h     -3.09315954    -0.03781077    -1.37014479
 h     -2.55900109    -1.54457536    -0.68408292
 h     -0.39652909     1.24057283     1.62334551
          17

 c      1.07150839    -0.15606533     0.15339117
 c     -0.09669798    -0.56853157     0.87080430
 c     -1.23199383     0.22440939    -0.24749644
 c     -1.07306935     0.40976739     1.36096726
 c     -0.32455322     1.01451862    -1.09192781
 c      0.99514162     0.91831478    -0.83433418
 h     -0.12108875    -1.61477800     1.20439689
 h     -1.70552252    -0.00312138     2.19013171
 h     -0.46170416     1.38470537    -2.06969008
 h      1.86478970     0.90364629    -1.38466988
 o      2.06551868    -0.95464442     0.35451204
 h      2.95704240    -0.37139288     0.09630632
 c     -2.55512682    -0.41797539    -0.53209210
 h     -3.19721254    -0.13939063     0.38945852
 h     -3.12561689    -0.07975573    -1.36590338
 h     -2.57429158    -1.57772231    -0.68214626
 h     -0.42761747     1.22237068     1.65453588
          17

 c      1.08079811    -0.14086549     0.16488746
 c     -0.10333046    -0.58155278     0.87971415
 c     -1.22476729     0.22526776    -0.24311091
 c     -1.08552881     0.42199042     1.37399623
 c     -0.31739924     1.01394136    -1.10013111
 c      1.00731509     0.91398422    -0.83559857
 h     -0.10839761    -1.61748557     1.13897782
 h     -1.76678152     0.01557725     2.13982390
 h     -0.45371340     1.36802514    -2.05450008
 h      1.88530291     0.90067776    -1.42563180
 o      2.06384252    -0.95329791     0.33994246
 h      3.00100517    -0.38544208     0.09785262
 c     -2.56937248    -0.42291544    -0.53280881
 h     -3.17681797    -0.14735065     0.40206211
 h     -3.15922021    -0.11347634    -1.37229077
 h     -2.58582161    -1.59422194    -0.67603448
 h     -0.46521653     1.21680802     1.68935537
          17

 c      1.08978568    -0.12620542     0.17713269
 c     -0.11118198    -0.59376663     0.88602921
 c     -1.21750370     0.22515160    -0.23533768
 c     -1.09688849     0.43405337     1.38570755
 c     -0.30900538     1.01226653    -1.10745899
 c      1.01911084     0.90802679    -0.83485626
 h     -0.09863192    -1.62819677     1.07455953
 h     -1.83112129     0.03714204     2.08251078
 h     -0.46223297     1.36431622    -2.06078905
 h      1.91265104     0.90997584    -1.47769245
 o      2.06470000    -0.95020366     0.32494247
 h      3.01606445    -0.42317340     0.10395719
 c     -2.58419035    -0.42938631    -0.53214821
 h     -3.15403008    -0.16309133     0.40077654
 h     -3.19264337    -0.13859557    -1.38723052
 h     -2.59311938    -1.59227046    -0.66526641
 h     -0.50412768     1.22885190     1.72938843
          17

 c      1.09832482    -0.11228751     0.18991457
 c     -0.12016893    -0.60393936     0.88958461
 c     -1.21036973     0.22407436    -0.22443774
 c     -1.10708097     0.44542056     1.39553529
 c     -0.29937247     1.00934825    -1.11363291
 c      1.03120345     0.90080345    -0.83299963
 h     -0.09274523    -1.65270773     1.01357388
 h     -1.89968210     0.05964760     2.02233680
 h     -0.48637803     1.37299847    -2.08812852
 h      1.93548822     0.92983298    -1.53077521
 o      2.06809024    -0.94562161     0.30975409
 h      3.00195257    -0.48157336     0.11303210
 c     -2.59917934    -0.43714776    -0.53063429
 h     -3.13286814    -0.18496728     0.38927718
 h     -3.22269834    -0.15589088    -1.40583705
 h     -2.59590228    -1.57376991    -0.65012088
 h     -0.54184396     1.25916469     1.77492389
          17

 c      1.10632855    -0.09932691     0.20298706
 c     -0.13018886    -0.61159399     0.89041203
 c     -1.20346065     0.22209146    -0.21073687
 c     -1.11597028     0.45602977     1.40332751
 c     -0.28878716     1.00540004    -1.11924930
 c      1.04400589     0.89273906    -0.83087511
 h     -0.09132347    -1.68910890     0.95668198
 h     -1.97190619     0.08210497     1.96174408
 h     -0.52248881     1.38934048    -2.12505191
 h      1.94582243     0.95802614    -1.57607770
 o      2.07357369    -0.94002859     0.29470740
 h      2.96511808    -0.55418046     0.12220275
 c     -2.61387283    -0.44572247    -0.52907778
 h     -3.11869223    -0.21020415     0.37447808
 h     -3.24588277    -0.16650330    -1.42263161
 h     -2.59400959    -1.54454533    -0.63161591
 h     -0.57951447     1.30274570     1.82395150
          17

 c      1.11378328    -0.08755091     0.21608263
 c     -0.14110610    -0.61693503     0.88861337
 c     -1.19681142     0.21929949    -0.19462493
 c     -1.12358249     0.46611391     1.40932044
 c     -0.27771413     1.00074821    -1.12509250
 c      1.05757417     0.88428051    -0.82914459
 h     -0.09478145    -1.72891291     0.90416888
 h     -2.04435888     0.10477885     1.90134750
 h     -0.56524070     1.40745108    -2.15745911
 h      1.93998780     0.99206731    -1.60747943
 o      2.07988381    -0.93420470     0.28026904
 h      2.92460621    -0.62954749     0.12650430
 c     -2.62773427    -0.45436222    -0.52831226
 h     -3.11715176    -0.23544756     0.36501813
 h     -3.25960493    -0.17151269    -1.43330513
 h     -2.58727615    -1.51463148    -0.61144897
 h     -0.62011824     1.35100725     1.87262953
          17

 c      1.12076480    -0.07718626     0.22891225
 c     -0.15276532    -0.62041606     0.88427528
 c     -1.19041728     0.21583236    -0.17654835
 c     -1.13023420     0.47595547     1.41391900
 c     -0.26664680     0.99563986    -1.13162427
 c      1.07163774     0.87585703    -0.82824854
 h     -0.10334758    -1.76218367     0.85689801
 h     -2.11128792     0.12866260     1.84105816
 h     -0.60918868     1.42258438    -2.17490104
 h      1.91805782     1.02951258    -1.62170339
 o      2.08468241    -0.92915130     0.26705763
 h      2.91575713    -0.69251352     0.11865293
 c     -2.64030707    -0.46208148    -0.52882067
 h     -3.13201184    -0.25801496     0.36726471
 h     -3.26268883    -0.17181202    -1.43557573
 h     -2.57540219    -1.49676945    -0.59164212
 h     -0.66601022     1.39523650     1.91670623
          17

 c      1.12741416    -0.06841920     0.24116615
 c     -0.16501753    -0.62240288     0.87748037
 c     -1.18425881     0.21185575    -0.15699891
 c     -1.13644002     0.48575654     1.41748543
 c     -0.25600345     0.99019663    -1.13889084
 c      1.08562041     0.86785272    -0.82838679
 h     -0.11697612    -1.78140481     0.81621695
 h     -2.16651596     0.15461972     1.78132937
 h     -0.64970295     1.43173813    -2.17191892
 h      1.88336052     1.06830963    -1.61839768
 o      2.08632683    -0.92536694     0.25552936
 h      2.96256999    -0.73611787     0.09407036
 c     -2.65137244    -0.46802959    -0.53040689
 h     -3.16301552    -0.27709210     0.38103501
 h     -3.25547287    -0.16802992    -1.42952061
 h     -2.55813732    -1.50089278    -0.57384206
 h     -0.71777758     1.42884134     1.95266015
          17

 c      1.13385699    -0.06135093     0.25252680
 c     -0.17772923    -0.62305833     0.86835079
 c     -1.17832377     0.20756148    -0.13650685
 c     -1.14273620     0.49560616     1.42024035
 c     -0.24608006     0.98442899    -1.14659929
 c      1.09864729     0.86056942    -0.82947874
 h     -0.13534537    -1.78271837     0.78351091
 h     -2.20530147     0.18280499     1.72362233
 h     -0.68335064     1.43353449    -2.14736379
 h      1.84242182     1.10731058    -1.60053273
 o      2.08627894    -0.92251737     0.24557341
 h      3.04038243    -0.76734570     0.05722662
 c     -2.66088079    -0.47209672    -0.53222189
 h     -3.20594431    -0.29361984     0.39968557
 h     -3.23977768    -0.16038899    -1.41767246
 h     -2.53607072    -1.52714386    -0.55890746
 h     -0.77427487     1.44808969     1.97823933
          17

 c      1.14016195    -0.05601116     0.26268145
 c     -0.19076523    -0.62233557     0.85708071
 c     -1.17262164     0.20315846    -0.11564158
 c     -1.14954857     0.50547363     1.42224665
 c     -0.23704079     0.97824532    -1.15418406
 c      1.10960360     0.85415838    -0.83112370
 h     -0.15791735    -1.76595796     0.75986053
 h     -2.22546750     0.21246311     1.67021438
 h     -0.70818193     1.42816542    -2.10380509
 h      1.80476775     1.14695243    -1.57467488
 o      2.08686972    -0.92031998     0.23687612
 h      3.11145053    -0.79271941     0.01569170
 c     -2.66873190    -0.47503008    -0.53310557
 h     -3.25478011    -0.30912354     0.41443272
 h     -3.21866409    -0.14859241    -1.40473579
 h     -2.51127449    -1.56564362    -0.54729043
 h     -0.83303001     1.45219349     1.99268129
          17

 c      1.14635471    -0.05240667     0.27133509
 c     -0.20396601    -0.61997812     0.84395989
 c     -1.16719442     0.19886359    -0.09501403
 c     -1.15711645     0.51519327     1.42341653
 c     -0.22890535     0.97143885    -1.16082768
 c      1.11733375     0.84858319    -0.83270138
 h     -0.18399557    -1.73463485     0.74584091
 h     -2.22798440     0.24190665     1.62378012
 h     -0.72423962     1.41762093    -2.04751308
 h      1.78117371     1.18951567    -1.54959993
 o      2.08943100    -0.91876485     0.22925186
 h      3.15405555    -0.81406526    -0.02525200
 c     -2.67470419    -0.47790009    -0.53196704
 h     -3.30378892    -0.32476218     0.41828167
 h     -3.19561888    -0.13200367    -1.39639277
 h     -2.48679681    -1.60342333    -0.53951015
 h     -0.89061181     1.44337017     1.99689978
          17

 c      1.15242848    -0.05055920     0.27823228
 c     -0.21712653    -0.61551356     0.82938843
 c     -1.16212912     0.19489834    -0.07527504
 c     -1.16543786     0.52444737     1.42351785
 c     -0.22152165     0.96366958    -1.16547924
 c      1.12105842     0.84374460    -0.83375392
 h     -0.21278994    -1.69604874     0.74143745
 h     -2.21731534     0.26855404     1.58701465
 h     -0.73422120     1.40600844    -1.98849221
 h      1.77919598     1.23758315    -1.53169145
 o      2.09444696    -0.91792731     0.22263711
 h      3.15975525    -0.83111795    -0.06260108
 c     -2.67858450    -0.48156364    -0.52810858
 h     -3.34849769    -0.34102131     0.40752114
 h     -3.17306663    -0.11035388    -1.39692275
 h     -2.46558829    -1.63025927    -0.53615274
 h     -0.94296143     1.42695583     1.99368911
          17

 c      1.15834443    -0.05052510     0.28317606
 c     -0.22997068    -0.60831784     0.81387136
 c     -1.15757458     0.19149044    -0.05710599
 c     -1.17423120     0.53279493     1.42220580
 c     -0.21459989     0.95450872    -1.16699947
 c      1.12078871     0.83974876    -0.83439037
 h     -0.24352977    -1.66064596     0.74616302
 h     -2.20136431     0.28908852     1.56235207
 h     -0.74337627     1.39917200    -1.93900779
 h      1.79860874     1.29079655    -1.52008531
 o      2.10190693    -0.91786768     0.21704083
 h      3.12769595    -0.84302501    -0.09489237
 c     -2.68031011    -0.48643175    -0.52145359
 h     -3.38598648    -0.35776341     0.38171628
 h     -3.15108601    -0.08470445    -1.40677092
 h     -2.44980473    -1.64037029    -0.53767602
 h     -0.98587530     1.41099458     1.98760361
          17

 c      1.16403487    -0.05239000     0.28602492
 c     -0.24212602    -0.59789316     0.79798345
 c     -1.15376011     0.18887868    -0.04120679
 c     -1.18298063     0.53981847     1.41914716
 c     -0.20796407     0.94364919    -1.16457715
 c      1.11729744     0.83698969    -0.83516609
 h     -0.27559028    -1.63890128     0.75947515
 h     -2.19004237     0.29996301     1.55171792
 h     -0.75688415     1.40233129    -1.90883763
 h      1.83204319     1.34464799    -1.50786882
 o      2.11137098    -0.91860985     0.21255886
 h      3.06359138    -0.84871374    -0.12244926
 c     -2.67995665    -0.49245547    -0.51256230
 h     -3.41510146    -0.37435630     0.34333321
 h     -3.12761384    -0.05776300    -1.42222628
 h     -2.44055505    -1.63215389    -0.54430195
 h     -1.01580909     1.40417457     1.98374779
          17

 c      1.16941221    -0.05624415     0.28667454
 c     -0.25312249    -0.58436392     0.78233126
 c     -1.15101166     0.18731384    -0.02828459
 c     -1.19117444     0.54538584     1.41426096
 c     -0.20195896     0.93121877    -1.15821985
 c      1.11172622     0.83592589    -0.83658788
 h     -0.30840523    -1.63558776     0.78116128
 h     -2.19138495     0.29847699     1.55626645
 h     -0.77531786     1.41640585    -1.89953449
 h      1.86982555     1.39287117    -1.48766160
 o      2.12174428    -0.92016019     0.20950111
 h      2.98336338    -0.84668278    -0.14941071
 c     -2.67759593    -0.49920865    -0.50242672
 h     -3.43675596    -0.38979018     0.29733393
 h     -3.09995027    -0.03311048    -1.43752913
 h     -2.43780039    -1.60789185    -0.55604469
 h     -1.03082626     1.41184818     1.98522172
          17

 c      1.17436546    -0.06214317     0.28504699
 c     -0.26243556    -0.56876215     0.76756683
 c     -1.14975119     0.18704736    -0.01903373
 c     -1.19866450     0.54980930     1.40792153
 c     -0.19753439     0.91784389    -1.14874560
 c      1.10525263     0.83684754    -0.83881723
 h     -0.34109110    -1.64625218     0.81097621
 h     -2.20671841     0.28409392     1.57605594
 h     -0.79351458     1.43712088    -1.90439271
 h      1.90369237     1.43016586    -1.45510112
 o      2.13101015    -0.92257036     0.20863102
 h      2.91761777    -0.83430386    -0.18756259
 c     -2.67318211    -0.50596091    -0.49218687
 h     -3.45400621    -0.40281224     0.25046275
 h     -3.06614996    -0.01402314    -1.44740410
 h     -2.44024110    -1.57394358    -0.57286528
 h     -1.03109249     1.43286641     1.99098168
          17

 c      1.17872652    -0.07005474     0.28110585
 c     -0.26955293    -0.55270124     0.75441829
 c     -1.15046265     0.18829733    -0.01408303
 c     -1.20578481     0.55369226     1.40090285
 c     -0.19584511     0.90437104    -1.13728096
 c      1.09890681     0.83980063    -0.84167170
 h     -0.37225439    -1.66035800     0.84782379
 h     -2.22954762     0.25892958     1.60972278
 h     -0.80445201     1.45805918    -1.91404224
 h      1.92799860     1.45335017    -1.40922038
 o      2.13723658    -0.92596202     0.21095178
 h      2.89632908    -0.80813210    -0.25305126
 c     -2.66657587    -0.51172383    -0.48284860
 h     -3.47120170    -0.41217522     0.20971480
 h     -3.02558878    -0.00264106    -1.44853776
 h     -2.44532523    -1.54075430    -0.59493058
 h     -1.01853787     1.46063840     1.99649563
          17

 c      1.18223891    -0.07981641     0.27488441
 c     -0.27404324    -0.53776372     0.74363636
 c     -1.15361461     0.19118883    -0.01389967
 c     -1.21307553     0.55762753     1.39410379
 c     -0.19781670     0.89158788    -1.12484553
 c      1.09343061     0.84459757    -0.84473277
 h     -0.40027347    -1.66726432     0.88959339
 h     -2.24960454     0.22689232     1.65449303
 h     -0.80299303     1.47375924    -1.92092686
 h      1.93984712     1.46156985    -1.35175164
 o      2.14108620    -0.93025212     0.21627061
 h      2.90970074    -0.76901650    -0.34372095
 c     -2.65768640    -0.51542788    -0.47501906
 h     -3.49174121    -0.41704814     0.18000467
 h     -2.97897100     0.00042276    -1.44009185
 h     -2.44987049    -1.52069378    -0.62275724
 h     -0.99604961     1.48708499     1.99640322
          17

 c      1.18459552    -0.09117085     0.26649064
 c     -0.27562531    -0.52509330     0.73585815
 c     -1.15954916     0.19568530    -0.01866903
 c     -1.22093692     0.56201416     1.38827813
 c     -0.20393570     0.88011719    -1.11220972
 c      1.08914342     0.85082312    -0.84742906
 h     -0.42370035    -1.65970972     0.93370498
 h     -2.25766649     0.19231710     1.70667668
 h     -0.78703216     1.48088553    -1.92057767
 h      1.93929098     1.45639735    -1.28653478
 o      2.14472735    -0.93502697     0.22314534
 h      2.92507853    -0.72385167    -0.43821541
 c     -2.64658014    -0.51641159    -0.46878594
 h     -3.51555727    -0.41738180     0.16240475
 h     -2.92816971    -0.00375690    -1.42383788
 h     -2.45160656    -1.52205246    -0.65663397
 h     -0.96674614     1.50575522     1.98663361
          17

 c      1.18549669    -0.10384240     0.25609993
 c     -0.27422694    -0.51525250     0.73147282
 c     -1.16837996     0.20154168    -0.02819130
 c     -1.22947348     0.56701911     1.38388176
 c     -0.21419229     0.87040735    -1.09988364
 c      1.08582927     0.85781653    -0.84908628
 h     -0.44150103    -1.63456032     0.97774313
 h     -2.24788418     0.15901872     1.76234831
 h     -0.75729520     1.47834080    -1.91150072
 h      1.92991703     1.44210352    -1.21913051
 o      2.14954298    -0.93983793     0.23027190
 h      2.92243216    -0.68009498    -0.51785490
 c     -2.63344255    -0.51493027    -0.46386237
 h     -3.53867390    -0.41388030     0.15450394
 h     -2.87602651    -0.01244290    -1.40415272
 h     -2.45046780    -1.54308304    -0.69524578
 h     -0.93351678     1.51300435     1.96517109
          17

 c      1.18467274    -0.11758192     0.24395675
 c     -0.26999803    -0.50821583     0.73054575
 c     -1.17995079     0.20830420    -0.04184095
 c     -1.23849936     0.57259732     1.38102001
 c     -0.22809326     0.86273075    -1.08812419
 c      1.08270608     0.86467637    -0.84899095
 h     -0.45319172    -1.59266960     1.01994510
 h     -2.21809600     0.12987484     1.81793493
 h     -0.71700143     1.46730195    -1.89509395
 h      1.91921918     1.42569153    -1.15617426
 o      2.15603940    -0.94433521     0.23684029
 h      2.89537814    -0.64327604    -0.57216708
 c     -2.61850383    -0.51203717    -0.45984114
 h     -3.55521263    -0.40758862     0.15234455
 h     -2.82599720    -0.02168207    -1.38751707
 h     -2.44798120    -1.57351109    -0.73514647
 h     -0.89872157     1.50814151     1.93206743
          17

 c      1.18188619    -0.13217905     0.23038079
 c     -0.26325474    -0.50341475     0.73280393
 c     -1.19387136     0.21536341    -0.05861316
 c     -1.24760364     0.57852422     1.37945042
 c     -0.24474328     0.85716218    -1.07692741
 c      1.07864316     0.87039743    -0.84652057
 h     -0.45900554    -1.53890988     1.05966195
 h     -2.16947545     0.10663444     1.87069645
 h     -0.67157277     1.45141347    -1.87586806
 h      1.91688132     1.41542476    -1.10384861
 o      2.16426248    -0.94825498     0.24237740
 h      2.84451824    -0.61720750    -0.59631908
 c     -2.60203176    -0.50894928    -0.45639789
 h     -3.55982903    -0.39947126     0.15219836
 h     -2.78150370    -0.02749484    -1.38072039
 h     -2.44566593    -1.60145797    -0.77196123
 h     -0.86390294     1.49335829     1.88925386
          17

 c      1.17693371    -0.14746405     0.21577457
 c     -0.25437480    -0.49982650     0.73766368
 c     -1.20960660     0.22204431    -0.07724208
 c     -1.25622360     0.58444714     1.37861700
 c     -0.26301170     0.85357669    -1.06605178
 c      1.07274058     0.87421482    -0.84132717
 h     -0.46009462    -1.48221654     1.09785657
 h     -2.10612682     0.08971812     1.91921026
 h     -0.62788082     1.43662352    -1.86126489
 h      1.92926822     1.41696824    -1.06571440
 o      2.17399955    -0.95140297     0.24664332
 h      2.77429807    -0.60431538    -0.58946203
 c     -2.58434948    -0.50653464    -0.45350764
 h     -3.54916295    -0.39020911     0.15146526
 h     -2.74516431    -0.02763552    -1.38771118
 h     -2.44420915    -1.61815412    -0.80184019
 h     -0.82947885     1.47354826     1.84022847
          17

 c      1.16965546    -0.16330261     0.20062657
 c     -0.24370781    -0.49619037     0.74430975
 c     -1.22657380     0.22770355    -0.09635347
 c     -1.26371468     0.58998876     1.37773039
 c     -0.28178506     0.85177463    -1.05520171
 c      1.06489081     0.87591676    -0.83341750
 h     -0.45849226    -1.43427518     1.13721644
 h     -2.03451538     0.07805210     1.96381697
 h     -0.59237420     1.42944051    -1.85942214
 h      1.95389976     1.42990156    -1.04181134
 o      2.18478123    -0.95368947     0.24969337
 h      2.69306167    -0.60512612    -0.55577308
 c     -2.56582159    -0.50515048    -0.45160403
 h     -3.52238818    -0.38016676     0.14896967
 h     -2.71839539    -0.02270656    -1.40721592
 h     -2.44348004    -1.61895600    -0.82212868
 h     -0.79465237     1.45550712     1.78933696
          17

 c      1.15995842    -0.17958380     0.18550072
 c     -0.23158134    -0.49146907     0.75189283
 c     -1.24420674     0.23181040    -0.11461232
 c     -1.26941096     0.59491858     1.37592846
 c     -0.30021167     0.85176630    -1.04442025
 c      1.05568325     0.87576197    -0.82304773
 h     -0.45628296    -1.40508892     1.18083044
 h     -1.96222439     0.06929607     2.00662722
 h     -0.56868889     1.43332097    -1.87429050
 h      1.98095122     1.44884861    -1.02999519
 o      2.19575193    -0.95526294     0.25216020
 h      2.61510747    -0.61614992    -0.50898938
 c     -2.54680071    -0.50474247    -0.45148764
 h     -3.48137812    -0.36940704     0.14504180
 h     -2.70157661    -0.01549799    -1.43357799
 h     -2.44278307    -1.60296421    -0.83152844
 h     -0.75809641     1.44585299     1.74046688
          17

 c      1.14786671    -0.19620677     0.17099641
 c     -0.21840704    -0.48539487     0.75984192
 c     -1.26196573     0.23400495    -0.13083908
 c     -1.27268135     0.59929991     1.37251200
 c     -0.31775340     0.85395038    -1.03434926
 c      1.04584642     0.87415944    -0.81058936
 h     -0.45406279    -1.39706065     1.22930714
 h     -1.89579440     0.06096768     2.05041753
 h     -0.55703068     1.44634207    -1.90217371
 h      1.99954132     1.46738558    -1.02762535
 o      2.20559126    -0.95670617     0.25562714
 h      2.56163525    -0.62679020    -0.47817480
 c     -2.52757834    -0.50501315    -0.45404278
 h     -3.43067493    -0.35769900     0.14152010
 h     -2.69441465    -0.00928635    -1.45984375
 h     -2.44105725    -1.57283693    -0.83021061
 h     -0.71959344     1.44814942     1.69575899
          17

 c      1.13361801    -0.21307949     0.15766000
 c     -0.20474118    -0.47856062     0.76804048
 c     -1.27929888     0.23413685    -0.14408523
 c     -1.27300945     0.60344377     1.36716519
 c     -0.33404258     0.85893103    -1.02598938
 c      1.03584279     0.87147576    -0.79647244
 h     -0.45030845    -1.40389055     1.27920508
 h     -1.83857659     0.05226518     2.09639308
 h     -0.55582646     1.46312027    -1.93410028
 h      2.00186956     1.48053877    -1.03227849
 o      2.21311260    -0.95871399     0.26184246
 h      2.55044844    -0.62459444    -0.49454994
 c     -2.50839782    -0.50549600    -0.45997352
 h     -3.37693043    -0.34457626     0.14149461
 h     -2.69619786    -0.00657960    -1.48030579
 h     -2.43700626    -1.53518915    -0.82004193
 h     -0.68133916     1.46141501     1.65537082
          17

 c      1.11776139    -0.23013302     0.14588460
 c     -0.19120709    -0.47195502     0.77668820
 c     -1.29558246     0.23228723    -0.15366747
 c     -1.27006577     0.60769049     1.36001271
 c     -0.34876385     0.86719772    -1.02023660
 c      1.02574888     0.86800697    -0.78116803
 h     -0.44252276    -1.41565927     1.32485104
 h     -1.79040931     0.04507052     2.14251489
 h     -0.56335117     1.47833887    -1.96084817
 h      1.98411602     1.48538900    -1.04188018
 o      2.21840230    -0.96096160     0.27018128
 h      2.57697918    -0.61339052    -0.55029392
 c     -2.48956973    -0.50553833    -0.46962696
 h     -3.32720939    -0.32961151     0.14834892
 h     -2.70594225    -0.00872331    -1.49152258
 h     -2.42925672    -1.50095128    -0.80467650
 h     -0.64743547     1.48140518     1.61837921
          17

 c      1.10110946    -0.24731388     0.13588706
 c     -0.17837722    -0.46649174     0.78605410
 c     -1.31007726     0.22876917    -0.15916404
 c     -1.26371008     0.61225369     1.35146389
 c     -0.36164995     0.87894837    -1.01760343
 c      1.01530451     0.86397655    -0.76516795
 h     -0.42868860    -1.42392644     1.36112927
 h     -1.74931582     0.04303320     2.18412816
 h     -0.57822599     1.48863553    -1.97587707
 h      1.94613777     1.48098462    -1.05480488
 o      2.22224808    -0.96250308     0.27843209
 h      2.62349048    -0.60703829    -0.61094851
 c     -2.47165312    -0.50439192    -0.48290476
 h     -3.28628097    -0.31301648     0.16394662
 h     -2.72250921    -0.01597364    -1.49242945
 h     -2.41666821    -1.48359613    -0.78871478
 h     -0.62215241     1.50316712     1.58380871
          17

 c      1.08455341    -0.26454404     0.12775703
 c     -0.16670425    -0.46281716     0.79632802
 c     -1.32193902     0.22409768    -0.16038372
 c     -1.25395415     0.61721406     1.34197995
 c     -0.37251739     0.89405781    -1.01815159
 c      1.00399414     0.85950688    -0.74895354
 h     -0.40792244    -1.42363649     1.38493972
 h     -1.71337266     0.04975921     2.21609134
 h     -0.59936472     1.49292338    -1.97597886
 h      1.89125925     1.46832166    -1.07014158
 o      2.22518357    -0.96276898     0.28504207
 h      2.67559077    -0.61377942    -0.65171777
 c     -2.45552823    -0.50166949    -0.49933998
 h     -3.25474126    -0.29623068     0.18700395
 h     -2.74476431    -0.02764020    -1.48424604
 h     -2.39879031    -1.49281222    -0.77531878
 h     -0.60847447     1.52286235     1.55110094
          17

 c      1.06890786    -0.28168444     0.12149700
 c     -0.15649504    -0.46128075     0.80756496
 c     -1.33030419     0.21891819    -0.15733106
 c     -1.24093804     0.62256405     1.33191744
 c     -0.38128216     0.91209820    -1.02150753
 c      0.99109768     0.85458613    -0.73294812
 h     -0.38055745    -1.41319750     1.39553916
 h     -1.68155946     0.06756421     2.23454389
 h     -0.62592874     1.49225523    -1.96124069
 h      1.82627338     1.45049684    -1.08813418
 o      2.22744134    -0.96160939     0.28931819
 h      2.72423894    -0.63578540    -0.66113709
 c     -2.44221250    -0.49792902    -0.51828489
 h     -3.22979580    -0.28184036     0.21323700
 h     -2.77182125    -0.04216328    -1.47041606
 h     -2.37617959    -1.52704958    -0.76417952
 h     -0.60746342     1.53849703     1.52014035
          17

 c      1.05484166    -0.29852124     0.11703708
 c     -0.14789593    -0.46192766     0.81965484
 c     -1.33444689     0.21388892    -0.15019454
 c     -1.22492374     0.62823199     1.32147204
 c     -0.38794828     0.93236295    -1.02688620
 c      0.97578188     0.84907375    -0.71747536
 h     -0.34808953    -1.39437630     1.39461910
 h     -1.65385068     0.09704359     2.23774331
 h     -0.65746732     1.48976237    -1.93513221
 h      1.76083705     1.43249888    -1.11051832
 o      2.22910222    -0.95911648     0.29107916
 h      2.76385181    -0.67202292    -0.63566283
 c     -2.43252337    -0.49458071    -0.53896053
 h     -3.20772358    -0.27280136     0.23715492
 h     -2.80329380    -0.05725356    -1.45628989
 h     -2.35028552    -1.57429281    -0.75279296
 h     -0.61815052     1.55010284     1.49113269
          17

 c      1.04286799    -0.31477542     0.11424337
 c     -0.14088490    -0.46447135     0.83229286
 c     -1.33395555     0.20954512    -0.13936626
 c     -1.20628162     0.63408812     1.31067772
 c     -0.39258733     0.95390737    -1.03314220
 c      0.95736403     0.84283112    -0.70279700
 h     -0.31309593    -1.37248356     1.38643901
 h     -1.63111459     0.13705424     2.22637894
 h     -0.69419743     1.49048936    -1.90441397
 h      1.70484165     1.41954632    -1.13989603
 o      2.23013970    -0.95553593     0.29050236
 h      2.79146624    -0.71951183    -0.57720035
 c     -2.42682016    -0.49314147    -0.56043953
 h     -3.18582153    -0.27162650     0.25392399
 h     -2.83925207    -0.07038058    -1.44793114
 h     -2.32302392    -1.62009257    -0.73923182
 h     -0.63769596     1.55973626     1.46446685
          17

 c      1.03336045    -0.33012967     0.11293113
 c     -0.13528934    -0.46830570     0.84498685
 c     -1.32884647     0.20619949    -0.12547099
 c     -1.18544626     0.63996799     1.29943042
 c     -0.39534771     0.97567270    -1.03895578
 c      0.93573241     0.83598887    -0.68929089
 h     -0.27892831    -1.35615962     1.37759628
 h     -1.61507072     0.18484684     2.20370911
 h     -0.73702473     1.50036941    -1.87756172
 h      1.66389191     1.41379777    -1.17738953
 o      2.23031972    -0.95125156     0.28820004
 h      2.80796922    -0.77334913    -0.49426761
 c     -2.42495894    -0.49463594    -0.58179963
 h     -3.16311374    -0.27994682     0.26041144
 h     -2.87950362    -0.07973006    -1.44981150
 h     -2.29636193    -1.65343172    -0.72323085
 h     -0.66185236     1.57118325     1.44056091
          17

 c      1.02657761    -0.34425498     0.11287678
 c     -0.13085619    -0.47270920     0.85719234
 c     -1.31955960     0.20391579    -0.10937130
 c     -1.16283317     0.64574984     1.28755059
 c     -0.39655324     0.99674685    -1.04323924
 c      0.91157051     0.82908927    -0.67761631
 h     -0.24889378    -1.35497117     1.37534658
 h     -1.60821921     0.23644572     2.17533596
 h     -0.78651354     1.52368945    -1.86066155
 h      1.63689885     1.41239086    -1.22027203
 o      2.22892755    -0.94678187     0.28545452
 h      2.82214426    -0.82658165    -0.40572981
 c     -2.42643701    -0.49941870    -0.60236592
 h     -3.14030696    -0.29838510     0.25554498
 h     -2.92243864    -0.08513422    -1.46261696
 h     -2.27204843    -1.66809891    -0.70584041
 h     -0.68593102     1.58888737     1.41965875
          17

 c      1.02267697    -0.35682146     0.11382645
 c     -0.12735719    -0.47730865     0.86860042
 c     -1.30685262     0.20254777    -0.09213527
 c     -1.13876034     0.65147919     1.27493685
 c     -0.39686924     1.01663760    -1.04554470
 c      0.88613205     0.82287450    -0.66861314
 h     -0.22514727    -1.37395499     1.38411381
 h     -1.61334267     0.28758676     2.14789108
 h     -0.84090755     1.56037839    -1.85324332
 h      1.61862948     1.40947685    -1.26261163
 o      2.22457628    -0.94265358     0.28415791
 h      2.85376703    -0.87216240    -0.33991609
 c     -2.43057713    -0.50726259    -0.62181449
 h     -3.11951856    -0.32657176     0.24036448
 h     -2.96458614    -0.08813280    -1.48313944
 h     -2.25142200    -1.66227774    -0.68886919
 h     -0.70615461     1.61587331     1.40161315
          17

 c      1.02167871    -0.36749340     0.11551401
 c     -0.12464535    -0.48242975     0.87933623
 c     -1.29165529     0.20180699    -0.07497266
 c     -1.11347585     0.65744904     1.26182624
 c     -0.39733570     1.03529391    -1.04604632
 c      0.86085525     0.81795206    -0.66302774
 h     -0.20829720    -1.40937220     1.40295154
 h     -1.63213924     0.33518216     2.12619365
 h     -0.89543879     1.60606199    -1.84891076
 h      1.60375726     1.39971640    -1.29809728
 o      2.21629939    -0.93909659     0.28538090
 h      2.91704464    -0.90797236    -0.31208779
 c     -2.43663909    -0.51752071    -0.64009228
 h     -3.10395046    -0.36323796     0.21791207
 h     -3.00149353    -0.09111314    -1.50629386
 h     -2.23516812    -1.63830197    -0.67453505
 h     -0.72061132     1.65167313     1.38580851
          17

 c      1.02338437    -0.37592282     0.11769508
 c     -0.12262009    -0.48887681     0.88980795
 c     -1.27494433     0.20132943    -0.05914199
 c     -1.08731757     0.66414817     1.24899962
 c     -0.39916181     1.05288194    -1.04516110
 c      0.83711511     0.81462221    -0.66133007
 h     -0.19803284    -1.45109744     1.42702120
 h     -1.66343545     0.37833008     2.11045715
 h     -0.94406976     1.65476099    -1.83991658
 h      1.58891308     1.38009212    -1.32214020
 o      2.20517691    -0.93611884     0.28823788
 h      2.99595026    -0.93590267    -0.30667409
 c     -2.44389462    -0.52922355    -0.65727526
 h     -3.09736628    -0.40643671     0.19275614
 h     -3.02910024    -0.09631979    -1.52736552
 h     -2.22292884    -1.60303212    -0.66523220
 h     -0.72904780     1.69207521     1.37134619
          17

 c      1.02735053    -0.38176420     0.12017789
 c     -0.12116625    -0.49742489     0.90039715
 c     -1.25766479     0.20073527    -0.04582717
 c     -1.06083726     0.67212629     1.23767360
 c     -0.40345008     1.06956938    -1.04323748
 c      0.81609704     0.81286824    -0.66367836
 h     -0.19381511    -1.48848686     1.45097675
 h     -1.70264012     0.41783427     2.09645760
 h     -0.98168717     1.70131609    -1.82064722
 h      1.57301408     1.35009753    -1.33257761
 o      2.19310283    -0.93383980     0.29149715
 h      3.06392722    -0.95649648    -0.30299371
 c     -2.45173683    -0.54111288    -0.67342720
 h     -3.10310159    -0.45395632     0.16974370
 h     -3.04466100    -0.10524729    -1.54327954
 h     -2.21285347    -1.56812929    -0.66323022
 h     -0.73186343     1.73098269     1.35738285
          17

 c      1.03293295    -0.38470154     0.12283124
 c     -0.12013776    -0.50850754     0.91128091
 c     -1.24068165     0.19968161    -0.03599761
 c     -1.03474275     0.68185812     1.22910573
 c     -0.41099093     1.08542106    -1.04044258
 c      0.79868637     0.81241485    -0.66995152
 h     -0.19513230    -1.51396367     1.47095993
 h     -1.74321181     0.45487379     2.07859954
 h     -1.00521831     1.74237225    -1.78856364
 h      1.55715319     1.31143428    -1.32977566
 o      2.18145954    -0.93246336     0.29453846
 h      3.10424967    -0.96912061    -0.29044595
 c     -2.45978974    -0.55181768    -0.68844216
 h     -3.12264016    -0.50382089     0.15201129
 h     -3.04711861    -0.11833738    -1.55305579
 h     -2.20166394    -1.54797350    -0.67030007
 h     -0.72927803     1.76274338     1.34340386
          17

 c      1.03934922    -0.38447755     0.12557975
 c     -0.11937727    -0.52213610     0.92239939
 c     -1.22474125     0.19790961    -0.03027927
 c     -1.00974656     0.69361862     1.22420974
 c     -0.42212426     1.10035242    -1.03674382
 c      0.78534071     0.81279936    -0.67978714
 h     -0.20153103    -1.52381902     1.48503627
 h     -1.77878860     0.49016640     2.05280527
 h     -1.01395059     1.77662193    -1.74399094
 h      1.54462502     1.26775093    -1.31669125
 o      2.17107824    -0.93218767     0.29718548
 h      3.10996522    -0.97318039    -0.26578291
 c     -2.46786530    -0.56042187    -0.70190621
 h     -3.15452165    -0.55454438     0.13941228
 h     -3.03721950    -0.13476628    -1.55796917
 h     -2.18621234    -1.55288766    -0.68755139
 h     -0.72102829     1.78363460     1.32932845
          17

 c      1.04575377    -0.38092967     0.12840012
 c     -0.11873982    -0.53790015     0.93347216
 c     -1.21044120     0.19527933    -0.02887321
 c     -0.98645813     0.70737839     1.22335967
 c     -0.43664597     1.11408718    -1.03190911
 c      0.77599649     0.81345004    -0.69262059
 h     -0.21262667    -1.51807917     1.49314099
 h     -1.80459085     0.52386362     2.01763290
 h     -1.00968899     1.80506058    -1.68985694
 h      1.54086501     1.22426652    -1.29872583
 o      2.16240431    -0.93316782     0.29949261
 h      3.08059286    -0.96847070    -0.22970886
 c     -2.47572998    -0.56710832    -0.71309089
 h     -3.19455606    -0.60496254     0.12875797
 h     -3.01746985    -0.15234823    -1.56155723
 h     -2.16603063    -1.58164777    -0.71552242
 h     -0.70637484     1.79247364     1.31548166
          17

 c      1.05133098    -0.37403492     0.13132156
 c     -0.11810260    -0.55497151     0.94401058
 c     -1.19821947     0.19177863    -0.03154974
 c     -0.96534032     0.72274694     1.22636914
 c     -0.45378538     1.12611650    -1.02552726
 c      0.77013621     0.81380496    -0.70778768
 h     -0.22816541    -1.50048111     1.49711675
 h     -1.81802097     0.55573560     1.97423220
 h     -0.99685650     1.83141258    -1.63149367
 h      1.55226510     1.18669408    -1.28249089
 o      2.15544360    -0.93548961     0.30170935
 h      3.02215236    -0.95524383    -0.18637782
 c     -2.48297024    -0.57304568    -0.72115223
 h     -3.23724554    -0.65392485     0.11561416
 h     -2.99162767    -0.16787311    -1.56903179
 h     -2.14388330    -1.62265339    -0.75396194
 h     -0.68418017     1.79078364     1.30249052
          17

 c      1.05539697    -0.36395071     0.13442081
 c     -0.11736257    -0.57213062     0.95333330
 c     -1.18836766     0.18749873    -0.03772043
 c     -0.94668272     0.73899326     1.23258070
 c     -0.47232716     1.13572391    -1.01710387
 c      0.76712933     0.81348358    -0.72474573
 h     -0.24814853    -1.47841016     1.50077723
 h     -1.81897593     0.58535328     1.92601877
 h     -0.98189073     1.86201151    -1.57577914
 h      1.58277561     1.15923270    -1.27288249
 o      2.14943331    -0.93915075     0.30441367
 h      2.95154352    -0.93411241    -0.14558911
 c     -2.48913393    -0.57961139    -0.72546406
 h     -3.27736548    -0.70018229     0.09616047
 h     -2.96334578    -0.17818066    -1.58536535
 h     -2.12370732    -1.66206970    -0.80147359
 h     -0.65299579     1.78263204     1.29112890
          17

 c      1.05747382    -0.35102270     0.13779716
 c     -0.11644108    -0.58792205     0.96064966
 c     -1.18106230     0.18258358    -0.04655864
 c     -0.93055381     0.75517536     1.24101432
 c     -0.49093280     1.14221096    -1.00630070
 c      0.76667193     0.81240512    -0.74326981
 h     -0.27288981    -1.46153857     1.50927462
 h     -1.81014889     0.61220323     1.87835286
 h     -0.97093307     1.90347144    -1.52862302
 h      1.63000115     1.14296086    -1.27038194
 o      2.14252980    -0.94411110     0.30867338
 h      2.90111733    -0.90508952    -0.12530969
 c     -2.49394497    -0.58777073    -0.72594397
 h     -3.31098958    -0.74249703     0.06824998
 h     -2.93442964    -0.18166988    -1.61227587
 h     -2.10866105    -1.68950544    -0.85563718
 h     -0.61126732     1.77373015     1.28211142
          17

 c      1.05729995    -0.33573212     0.14151586
 c     -0.11534100    -0.60105017     0.96529480
 c     -1.17640144     0.17716478    -0.05712921
 c     -0.91673631     0.77039399     1.25054517
 c     -0.50854325     1.14533707    -0.99323681
 c      0.76887802     0.81072176    -0.76337438
 h     -0.30260765    -1.45772966     1.52676171
 h     -1.79704877     0.63580378     1.83797831
 h     -0.96648895     1.95782256    -1.49157544
 h      1.68531108     1.13634856    -1.27173509
 o      2.13303907    -0.95040990     0.31543182
 h      2.89970857    -0.86609895    -0.14164927
 c     -2.49735471    -0.59788554    -0.72319566
 h     -3.33598550    -0.77985044     0.03175297
 h     -2.90429073    -0.17910294    -1.64637502
 h     -2.10046436    -1.69920351    -0.91345418
 h     -0.55790696     1.76926459     1.27590621
          17

 c      1.05482525    -0.31862202     0.14555223
 c     -0.11425654    -0.61085160     0.96703912
 c     -1.17443515     0.17130778    -0.06849240
 c     -0.90472575     0.78407997     1.26010094
 c     -0.52451903     1.14557958    -0.97854013
 c      0.77396644     0.80865254    -0.78505595
 h     -0.33635454    -1.46801398     1.55313115
 h     -1.78681081     0.65593441     1.81171234
 h     -0.96656775     2.01962332    -1.46117138
 h      1.73811500     1.13704210    -1.27297808
 o      2.12198725    -0.95794732     0.32407132
 h      2.93246644    -0.81694003    -0.18575405
 c     -2.49939832    -0.60980110    -0.71834633
 h     -3.35226478    -0.81165688    -0.01147412
 h     -2.87126413    -0.17290767    -1.68053696
 h     -2.09943337    -1.68944680    -0.97180143
 h     -0.49331292     1.77104841     1.27270245
          17

 c      1.05025767    -0.30028364     0.14979442
 c     -0.11361109    -0.61737377     0.96615556
 c     -1.17518189     0.16499553    -0.07976977
 c     -0.89392064     0.79610343     1.26886919
 c     -0.53844194     1.14388108    -0.96306238
 c      0.78195604     0.80636910    -0.80813280
 h     -0.37133006    -1.48612856     1.58333627
 h     -1.78501398     0.67301210     1.80424263
 h     -0.96735364     2.07891409    -1.43199975
 h      1.77973907     1.14306462    -1.27147382
 o      2.11157854    -0.96623494     0.33313781
 h      2.96462905    -0.76291488    -0.23542219
 c     -2.50002538    -0.62300261    -0.71270744
 h     -3.36188753    -0.83792869    -0.05785702
 h     -2.83430561    -0.16573367    -1.70710915
 h     -2.10459209    -1.66199822    -1.02787531
 h     -0.42022288     1.77626126     1.27256398
          17

 c      1.04405181    -0.28136469     0.15408271
 c     -0.11395052    -0.62099586     0.96316005
 c     -1.17862470     0.15814674    -0.09018356
 c     -0.88395036     0.80661055     1.27645095
 c     -0.54990808     1.14121081    -0.94757985
 c      0.79256645     0.80395755    -0.83222607
 h     -0.40363517    -1.50318715     1.61028227
 h     -1.79204002     0.68834895     1.81617688
 h     -0.96589573     2.12617167    -1.39977099
 h      1.80490795     1.15316430    -1.26630884
 o      2.10304691    -0.97463059     0.34158235
 h      2.97511935    -0.71065226    -0.27507925
 c     -2.49905734    -0.63671747    -0.70746059
 h     -3.36878579    -0.85931067    -0.10273262
 h     -2.79373466    -0.15939574    -1.72034836
 h     -2.11366533    -1.62196313    -1.07973186
 h     -0.34349411     1.77916184     1.27555772
          17

 c      1.03680230    -0.26253999     0.15823711
 c     -0.11579310    -0.62205725     0.95852705
 c     -1.18468871     0.15065297    -0.09908419
 c     -0.87482816     0.81578119     1.28284645
[truncated: 34,518 more chars]
