# Supplementary material for: Photochemical permutation of meta-substituted phenols
Source: Nat Commun. 2025 Aug 13;16:7502. doi: 10.1038/s41467-025-62549-5 (PMC12350626; doi:10.1038/s41467-025-62549-5)
Supplement: Supplementary file 3 — Source Data [file 41467_2025_62549_MOESM3_ESM.zip › Source data/NAMD_trajectories/trajectory075.xyz]

          17

 c      1.19179416    -0.40083175     0.01723107
 c     -0.13281270    -1.04265540     0.00413691
 c     -1.22537449    -0.17678681     0.05392681
 c     -1.15247392     1.24398434     0.00425226
 c      0.21776101     1.82101356     0.02655220
 c      1.32516797     1.02124577     0.00362159
 h     -0.23461595    -2.20255868    -0.06512522
 h     -1.69681898     1.46083943    -0.98042446
 h      0.31515867     2.82706119    -0.13308853
 h      2.31157757     1.37546278    -0.22462831
 o      2.24660810    -1.21485137    -0.01306902
 h      3.21943877    -0.83836924     0.07632958
 c     -2.65729571    -0.95201849    -0.03720447
 h     -2.48268702    -2.06935224    -0.14557166
 h     -3.02111721    -0.63393016     0.96048207
 h     -3.40206929    -0.46666025    -0.83939908
 h     -1.67419093     1.79020083     0.69475080
          17

 c      1.18995858    -0.40512916     0.01143006
 c     -0.12670115    -1.03833701     0.00555423
 c     -1.22950956    -0.18300358     0.05033689
 c     -1.14779258     1.25039499     0.00720703
 c      0.22064530     1.82500586     0.02479884
 c      1.32629897     1.02489448     0.00142507
 h     -0.25445972    -2.21583666    -0.05318510
 h     -1.70672170     1.46734116    -0.95355395
 h      0.32443993     2.83591229    -0.14130640
 h      2.30388916     1.38869112    -0.22850534
 o      2.24540214    -1.21616695    -0.00942684
 h      3.16919081    -0.85533973     0.08535881
 c     -2.65449372    -0.95547726    -0.04092195
 h     -2.49229128    -2.06896166    -0.15388453
 h     -3.04357788    -0.65432209     0.97463473
 h     -3.39049462    -0.49219586    -0.81913339
 h     -1.69485542     1.80589027     0.72625950
          17

 c      1.18913947    -0.40903169     0.00560075
 c     -0.11994932    -1.03504897     0.00713848
 c     -1.23584290    -0.19220047     0.04646503
 c     -1.14322698     1.25773300     0.00915367
 c      0.22315454     1.82707486     0.02268231
 c      1.32718059     1.02670625    -0.00104295
 h     -0.27006949    -2.20540901    -0.03987393
 h     -1.71458509     1.47970735    -0.92475736
 h      0.33561968     2.86873863    -0.15157741
 h      2.30379604     1.40759698    -0.22978754
 o      2.24449639    -1.21779529    -0.00573178
 h      3.10612364    -0.87088418     0.09352044
 c     -2.65035219    -0.95737458    -0.04475198
 h     -2.50518076    -2.05779154    -0.16094655
 h     -3.06891334    -0.67967240     0.98466763
 h     -3.36793042    -0.52438346    -0.78871421
 h     -1.72875214     1.82496112     0.76929773
          17

 c      1.18932261    -0.41243132    -0.00020309
 c     -0.11291241    -1.03283243     0.00888344
 c     -1.24409277    -0.20380511     0.04235662
 c     -1.13956827     1.26615189     0.01123137
 c      0.22525294     1.82833789     0.02003405
 c      1.32798972     1.02667248    -0.00380466
 h     -0.28004978    -2.17249633    -0.02553418
 h     -1.72145601     1.49894449    -0.89696269
 h      0.34730235     2.91245178    -0.16182623
 h      2.30993100     1.43085070    -0.22822151
 o      2.24228813    -1.22036388    -0.00216704
 h      3.05711715    -0.87475335     0.10357648
 c     -2.64470258    -0.95783527    -0.04782661
 h     -2.51973522    -2.03986326    -0.16698973
 h     -3.09442380    -0.70999809     0.98717740
 h     -3.34081040    -0.55810220    -0.75543845
 h     -1.76601056     1.83950237     0.81313337
          17

 c      1.19043038    -0.41524011    -0.00593317
 c     -0.10591718    -1.03131493     0.01079282
 c     -1.25389451    -0.21714498     0.03804381
 c     -1.13738971     1.27551727     0.01427846
 c      0.22692723     1.82999222     0.01669641
 c      1.32907555     1.02494699    -0.00691176
 h     -0.28373776    -2.12331021    -0.01064410
 h     -1.72854874     1.52578264    -0.87280523
 h      0.35791037     2.95269510    -0.16976950
 h      2.31869853     1.45601511    -0.22316776
 o      2.23725625    -1.22452818     0.00104875
 h      3.04836183    -0.85643287     0.11889029
 c     -2.63712972    -0.95707504    -0.04914300
 h     -2.53400013    -2.02129793    -0.17249668
 h     -3.11793450    -0.74454008     0.98057087
 h     -3.31883866    -0.58634676    -0.72980607
 h     -1.79902282     1.84460717     0.85019287
          17

 c      1.19232967    -0.41733246    -0.01154889
 c     -0.09923487    -1.02963642     0.01286564
 c     -1.26480297    -0.23149481     0.03355704
 c     -1.13706017     1.28550064     0.01875046
 c      0.22818565     1.83283045     0.01259784
 c      1.33077035     1.02180729    -0.01041375
 h     -0.28157436    -2.06993244     0.00432143
 h     -1.73667189     1.56034164    -0.85387763
 h      0.36627293     2.97925249    -0.17387064
 h      2.32598578     1.48018082    -0.21400909
 o      2.22987803    -1.23018493     0.00393067
 h      3.07514271    -0.81814775     0.13914519
 c     -2.62722650    -0.95533197    -0.04788220
 h     -2.54603518    -2.00874822    -0.17813971
 h     -3.13803331    -0.78186556     0.96516320
 h     -3.31159629    -0.60255402    -0.72191228
 h     -1.82288784     1.83821871     0.87633914
          17

 c      1.19486261    -0.41855129    -0.01701741
 c     -0.09305197    -1.02650255     0.01507436
 c     -1.27629252    -0.24612379     0.02893630
 c     -1.13883348     1.29573430     0.02476088
 c      0.22906819     1.83715434     0.00775829
 c      1.33324660     1.01760440    -0.01433306
 h     -0.27525935    -2.02966069     0.01911824
 h     -1.74571670     1.60185837    -0.84022790
 h      0.37176532     2.98692482    -0.17348423
 h      2.32865009     1.50066366    -0.20047534
 o      2.22213111    -1.23653579     0.00673957
 h      3.10937873    -0.77373754     0.16015383
 c     -2.61514559    -0.95275019    -0.04398742
 h     -2.55431981    -2.00680198    -0.18461928
 h     -3.15425614    -0.82004424     0.94308152
 h     -3.32167024    -0.60445969    -0.73466092
 h     -1.83480240     1.82015808     0.88993432
          17

 c      1.19787918    -0.41875930    -0.02231333
 c     -0.08752707    -1.02073788     0.01734651
 c     -1.28776361    -0.26032860     0.02423526
 c     -1.14287768     1.30590271     0.03214458
 c      0.22963703     1.84282246     0.00227358
 c      1.33646559     1.01271876    -0.01865634
 h     -0.26674249    -2.01843859     0.03395235
 h     -1.75459295     1.64863254    -0.83046001
 h      0.37429717     2.97502015    -0.16873823
 h      2.32530781     1.51551462    -0.18276094
 o      2.21561244    -1.24285794     0.00972217
 h      3.12885045    -0.73581804     0.17798526
 c     -2.60180578    -0.94947576    -0.03835230
 h     -2.55796023    -2.01567179    -0.19240953
 h     -3.16718570    -0.85689496     0.91793949
 h     -3.34210739    -0.59506386    -0.76146579
 h     -1.83362175     1.79151294     0.89122453
          17

 c      1.20125256    -0.41787306    -0.02741889
 c     -0.08295060    -1.01226110     0.01958457
 c     -1.29856493    -0.27345443     0.01951578
 c     -1.14921392     1.31574809     0.04050655
 c      0.22994408     1.84927609    -0.00369485
 c      1.34018840     1.00752142    -0.02333678
 h     -0.25609542    -2.03926720     0.04929568
 h     -1.76168967     1.69826412    -0.82238140
 h      0.37434575     2.94723795    -0.16047244
 h      2.31655824     1.52382142    -0.16147991
 o      2.21112717    -1.24872629     0.01301996
 h      3.12339305    -0.71182240     0.19040818
 c     -2.58843364    -0.94589688    -0.03229998
 h     -2.55657456    -2.03116598    -0.20156903
 h     -3.17828616    -0.89031709     0.89410149
 h     -3.36213286    -0.57943469    -0.79187702
 h     -1.81996210     1.75452702     0.88243448
          17

 c      1.20487260    -0.41588247    -0.03232407
 c     -0.07975054    -1.00228943     0.02171846
 c     -1.30802624    -0.28491180     0.01483943
 c     -1.15759540     1.32501369     0.04921712
 c      0.22998823     1.85552560    -0.00992434
 c      1.34401973     1.00233900    -0.02830197
 h     -0.24122065    -2.07961402     0.06532672
 h     -1.76553666     1.74807564    -0.81374965
 h      0.37305768     2.91210722    -0.15024020
 h      2.30483880     1.52582779    -0.13752755
 o      2.20890883    -1.25393815     0.01668648
 h      3.09131297    -0.70501659     0.19660910
 c     -2.57611710    -0.94264850    -0.02700444
 h     -2.55007908    -2.04702914    -0.21178458
 h     -3.18929536    -0.91861927     0.87553022
 h     -3.37304179    -0.56184088    -0.81723655
 h     -1.79686678     1.71282897     0.86858010
          17

 c      1.20862126    -0.41286834    -0.03702797
 c     -0.07828194    -0.99243556     0.02372408
 c     -1.31550439    -0.29419534     0.01026216
 c     -1.16740216     1.33338051     0.05736093
 c      0.22968659     1.86020780    -0.01614867
 c      1.34748018     0.99742693    -0.03346537
 h     -0.22006347    -2.12184265     0.08177532
 h     -1.76530806     1.79553737    -0.80273692
 h      0.37224822     2.88265364    -0.14014532
 h      2.29392789     1.52282927    -0.11188514
 o      2.20873277    -1.25848209     0.02069518
 h      3.03762276    -0.71492455     0.19706868
 c     -2.56571207    -0.94041113    -0.02323576
 h     -2.53860948    -2.05757865    -0.22257635
 h     -3.20128595    -0.94068504     0.86456279
 h     -3.36983431    -0.54505033    -0.83226085
 h     -1.77056287     1.67157082     0.85851938
          17

 c      1.21234835    -0.40901223    -0.04154096
 c     -0.07867673    -0.98394094     0.02560377
 c     -1.32044762    -0.30090119     0.00583332
 c     -1.17770468     1.34049153     0.06380494
 c      0.22890472     1.86195743    -0.02211884
 c      1.35011703     0.99296937    -0.03873995
 h     -0.19209078    -2.15214563     0.09819981
 h     -1.76104820     1.83857272    -0.78809132
 h      0.37388011     2.87240265    -0.13217536
 h      2.28794270     1.51672557    -0.08540446
 o      2.20982537    -1.26263241     0.02490872
 h      2.97557060    -0.73583312     0.19405793
 c     -2.55788662    -0.93972991    -0.02133331
 h     -2.52255617    -2.05920444    -0.23350027
 h     -3.21394675    -0.95592076     0.86130386
 h     -3.35066515    -0.53061847    -0.83455372
 h     -1.74968530     1.63655801     0.86429429
          17

 c      1.21587011    -0.40458046    -0.04588613
 c     -0.08083352    -0.97750763     0.02736769
 c     -1.32247387    -0.30474356     0.00159727
 c     -1.18766943     1.34613178     0.06768227
 c      0.22756287     1.86014505    -0.02769587
 c      1.35164319     0.98911317    -0.04404721
 h     -0.15823538    -2.16259151     0.11422238
 h     -1.75370482     1.87574252    -0.76921529
 h      0.37885158     2.88702490    -0.12718899
 h      2.28986938     1.50922525    -0.05866536
 o      2.21073188    -1.26710500     0.02903506
 h      2.92878548    -0.75449629     0.19233374
 c     -2.55309704    -0.94091870    -0.02127613
 h     -2.50260349    -2.05085436    -0.24428837
 h     -3.22561279    -0.96412929     0.86401785
 h     -3.31620383    -0.51918077    -0.82403302
 h     -1.74078209     1.61160856     0.89550192
          17

 c      1.21900658    -0.39987682    -0.05009469
 c     -0.08446161    -0.97338225     0.02902376
 c     -1.32144465    -0.30556443    -0.00240293
 c     -1.19704402     1.35038697     0.06910467
 c      0.22571681     1.85529630    -0.03288105
 c      1.35204089     0.98601584    -0.04931388
 h     -0.12039560    -2.15031980     0.12963061
 h     -1.74508568     1.90637443    -0.74632376
 h      0.38619407     2.91958904    -0.12465639
 h      2.30022118     1.50106421    -0.03202074
 o      2.20985956    -1.27277658     0.03273279
 h      2.92254624    -0.75502267     0.19742028
 c     -2.55147062    -0.94402498    -0.02275969
 h     -2.47970922    -2.03409692    -0.25495657
 h     -3.23395911    -0.96545676     0.87013679
 h     -3.26956062    -0.51041657    -0.80292921
 h     -1.74285964     1.59622812     0.95104802
          17

 c      1.22164121    -0.39518606    -0.05419551
 c     -0.08912980    -0.97142511     0.03056752
 c     -1.31750811    -0.30332923    -0.00611830
 c     -1.20605015     1.35349712     0.06916888
 c      0.22350595     1.84862006    -0.03774702
 c      1.35155535     0.98386407    -0.05445952
 h     -0.08103180    -2.11691226     0.14445790
 h     -1.73774632     1.93065744    -0.72058957
 h      0.39378270     2.95610101    -0.12350424
 h      2.31673066     1.49181062    -0.00580809
 o      2.20709307    -1.27956396     0.03598172
 h      2.95791722    -0.73714769     0.20963984
 c     -2.55267602    -0.94885321    -0.02522022
 h     -2.45500441    -2.01298757    -0.26590132
 h     -3.23682104    -0.96040580     0.87719619
 h     -3.21666408    -0.50263508    -0.77632838
 h     -1.74872214     1.58701419     1.01921519
          17

 c      1.22374966    -0.39074596    -0.05821057
 c     -0.09431514    -0.97109317     0.03196552
 c     -1.31108610    -0.29811709    -0.00948886
 c     -1.21487639     1.35560154     0.06924163
 c      0.22104840     1.84129946    -0.04236705
 c      1.35058859     0.98283383    -0.05938735
 h     -0.04280967    -2.06869323     0.15916150
 h     -1.73471340     1.94961160    -0.69403108
 h      0.39955464     2.98367367    -0.12290797
 h      2.33532562     1.48039262     0.01947106
 o      2.20382800    -1.28635761     0.03910666
 h      3.01109802    -0.71732515     0.22369480
 c     -2.55589450    -0.95506086    -0.02784265
 h     -2.42963651    -1.99343921    -0.27791821
 h     -3.23275814    -0.94982868     0.88336363
 h     -3.16630232    -0.49228126    -0.75254263
 h     -1.75102068     1.58065084     1.08599075
          17

 c      1.22537063    -0.38675726    -0.06216039
 c     -0.09946753    -0.97138167     0.03312987
 c     -1.30280353    -0.29011312    -0.01244480
 c     -1.22344797     1.35667953     0.07042592
 c      0.21839320     1.83417091    -0.04679259
 c      1.34956251     0.98303222    -0.06398806
 h     -0.00808381    -2.01739093     0.17491064
 h     -1.73894332     1.96474268    -0.66898268
 h      0.40209717     2.99406767    -0.12249400
 h      2.35166869     1.46589286     0.04314515
 o      2.20136658    -1.29216472     0.04240701
 h      3.05913450    -0.71025899     0.23458589
 c     -2.56001986    -0.96227416    -0.02973177
 h     -2.40466854    -1.98159031    -0.29198808
 h     -3.22133060    -0.93484843     0.88765397
 h     -3.12817313    -0.47453868    -0.74141579
 h     -1.74534327     1.57508256     1.14085321
          17

 c      1.22657318    -0.38338800    -0.06607169
 c     -0.10410237    -0.97092717     0.03390442
 c     -1.29338808    -0.27960418    -0.01491787
 c     -1.23151336     1.35665361     0.07341485
 c      0.21552942     1.82769798    -0.05105521
 c      1.34880630     0.98445608    -0.06815401
 h      0.02174343    -1.97883295     0.19375235
 h     -1.75255403     1.97730303    -0.64720355
 h      0.40070260     2.98382887    -0.12226504
 h      2.36241201     1.44811581     0.06451134
 o      2.20037323    -1.29647740     0.04602963
 h      3.08898136    -0.72289409     0.23969200
 c     -2.56410254    -0.97007527    -0.03040082
 h     -2.38119895    -1.98129671    -0.30872920
 h     -3.20319388    -0.91672456     0.89003174
 h     -3.10816295    -0.44652722    -0.74902500
 h     -1.73000591     1.56928406     1.17764230
          17

 c      1.22744301    -0.38077158    -0.06997942
 c     -0.10783825    -0.96856704     0.03412193
 c     -1.28358089    -0.26696837    -0.01685802
 c     -1.23880651     1.35551701     0.07850312
 c      0.21241171     1.82200142    -0.05516986
 c      1.34848748     0.98698175    -0.07179592
 h      0.04619781    -1.96626868     0.21792829
 h     -1.77610526     1.98746322    -0.62905284
 h      0.39530818     2.95382753    -0.12251916
 h      2.36589182     1.42780957     0.08300923
 o      2.20102323    -1.29914604     0.05000554
 h      3.09544330    -0.75648436     0.23821658
 c     -2.56766938    -0.97789691    -0.03021782
 h     -2.36065033    -1.99220977    -0.32777519
 h     -3.18003378    -0.89669948     0.89144382
 h     -3.10492827    -0.41100318    -0.77288874
 h     -1.70506927     1.56284124     1.19364338
          17

 c      1.22808272    -0.37900788    -0.07392168
 c     -0.11031341    -0.96412971     0.03375335
 c     -1.27407039    -0.25265454    -0.01824673
 c     -1.24514397     1.35339258     0.08562980
 c      0.20897595     1.81684147    -0.05913427
 c      1.34858250     0.99037537    -0.07485643
 h      0.06438362    -1.98100010     0.24808849
 h     -1.80834416     1.99400207    -0.61332003
 h      0.38652012     2.90938590    -0.12382719
 h      2.36238711     1.40663116     0.09836537
 o      2.20311390    -1.30028418     0.05428033
 h      3.07951480    -0.80820575     0.23071114
 c     -2.57056945    -0.98511176    -0.03021171
 h     -2.34484168    -2.01006059    -0.34760342
 h     -3.15424761    -0.87587646     0.89360262
 h     -3.11235139    -0.37540214    -0.80416352
 h     -1.67172386     1.55574517     1.18893009
          17

 c      1.22861616    -0.37817270    -0.07792925
 c     -0.11114551    -0.95847553     0.03298941
 c     -1.26542908    -0.23716280    -0.01909889
 c     -1.25042141     1.35049371     0.09441019
 c      0.20514028     1.81156814    -0.06292687
 c      1.34887969     0.99431782    -0.07731833
 h      0.07418569    -2.01182495     0.28228771
 h     -1.84659250     1.99479368    -0.59784767
 h      0.37570201     2.86078203    -0.12704809
 h      2.35405647     1.38693821     0.11067652
 o      2.20597436    -1.30028596     0.05870447
 h      3.04976578    -0.87091834     0.21921918
 c     -2.57269558    -0.99122660    -0.03149233
 h     -2.33561945    -2.02885266    -0.36600434
 h     -3.12831449    -0.85518898     0.89834421
 h     -3.12413779    -0.34756127    -0.83348379
 h     -1.63217755     1.54841708     1.16658980
          17

 c      1.22920098    -0.37832260    -0.08201552
 c     -0.11006603    -0.95273887     0.03214355
 c     -1.25805092    -0.22103184    -0.01945392
 c     -1.25454210     1.34702111     0.10411518
 c      0.20081074     1.80518888    -0.06651185
 c      1.34902460     0.99844331    -0.07920452
 h      0.07345095    -2.04389822     0.31711125
 h     -1.88751946     1.98771713    -0.58045080
 h      0.36485920     2.82238846    -0.13329360
 h      2.34445851     1.37141342     0.12039434
 o      2.20824744    -1.29987422     0.06300723
 h      3.02568419    -0.93242332     0.20767772
 c     -2.57393798    -0.99591459    -0.03485265
 h     -2.33431450    -2.04318607    -0.38081441
 h     -3.10402642    -0.83550421     0.90667830
 h     -3.13591630    -0.33307732    -0.85412045
 h     -1.58986774     1.54192656     1.13384790
          17

 c      1.23003283    -0.37948021    -0.08617209
 c     -0.10704747    -0.94774685     0.03152082
 c     -1.25211919    -0.20482443    -0.01936483
 c     -1.25734956     1.34306037     0.11362868
 c      0.19593630     1.79681600    -0.06986700
 c      1.34862190     1.00239271    -0.08056430
 h      0.06120389    -2.06562201     0.34923294
 h     -1.92789626     1.97141792    -0.55959318
 h      0.35581759     2.80736474    -0.14365301
 h      2.33746263     1.36251340     0.12814959
 o      2.20815008    -1.29987505     0.06687169
 h      3.03357828    -0.97922034     0.20073714
 c     -2.57426131    -0.99893001    -0.04063844
 h     -2.34137454    -2.04961073    -0.39047300
 h     -3.08198665    -0.81779634     0.91803238
 h     -3.14527583    -0.33492490    -0.86231479
 h     -1.54955040     1.53826598     1.10322511
          17

 c      1.23132019    -0.38160154    -0.09037293
 c     -0.10231590    -0.94389967     0.03135862
 c     -1.24762208    -0.18910604    -0.01889244
 c     -1.25866339     1.33855079     0.12162265
 c      0.19060331     1.78641024    -0.07304010
 c      1.34738483     1.00587069    -0.08144607
 h      0.03779818    -2.07023879     0.37612674
 h     -1.96513747     1.94570156    -0.53469089
 h      0.34888499     2.81887692    -0.15858517
 h      2.33566391     1.36183967     0.13441593
 o      2.20510080    -1.30052063     0.07022342
 h      3.08116166    -1.00794588     0.19925690
 c     -2.57373081    -1.00004080    -0.04876373
 h     -2.35624435    -2.04713206    -0.39429449
 h     -3.06170259    -0.80321233     0.93026736
 h     -3.15138155    -0.35375027    -0.85686997
 h     -1.51635018     1.54015362     1.09076022
          17

 c      1.23323142    -0.38455837    -0.09458291
 c     -0.09628945    -0.94124074     0.03181330
 c     -1.24440436    -0.17442369    -0.01810784
 c     -1.25845625     1.33340273     0.12726667
 c      0.18503787     1.77498784    -0.07618542
 c      1.34526303     1.00868694    -0.08186942
 h      0.00458165    -2.05528236     0.39622529
 h     -1.99763471     1.91163153    -0.50617136
 h      0.34258821     2.84757580    -0.17750145
 h      2.33909019     1.36969681     0.13918315
 o      2.20051469    -1.30139227     0.07329738
 h      3.14545774    -1.02644390     0.19934476
 c     -2.57244476    -0.99902880    -0.05877695
 h     -2.37741837    -2.03729031    -0.39252732
 h     -3.04214902    -0.79292340     0.94047099
 h     -3.15491326    -0.38790865    -0.83907088
 h     -1.49323490     1.54950307     1.10762938
          17

 c      1.23585965    -0.38816421    -0.09875754
 c     -0.08949091    -0.93951511     0.03294756
 c     -1.24223045    -0.16128770    -0.01710022
 c     -1.25696855     1.32768563     0.13098963
 c      0.17948084     1.76397966    -0.07953034
 c      1.34246094     1.01076115    -0.08181820
 h     -0.03642681    -2.02215696     0.40904765
 h     -2.02494798     1.87145549    -0.47538322
 h      0.33494007     2.87899592    -0.19908204
 h      2.34514892     1.38510026     0.14189254
 o      2.19613715    -1.30213454     0.07633263
 h      3.19925661    -1.04206438     0.19720323
 c     -2.57040740    -0.99575749    -0.06991595
 h     -2.40262551    -2.02393404    -0.38623437
 h     -3.02238958    -0.78784448     0.94599875
 h     -3.15850038    -0.43309376    -0.81313131
 h     -1.47923624     1.56536001     1.15093468
          17

 c      1.23921563    -0.39221542    -0.10283464
 c     -0.08246180    -0.93816153     0.03470007
 c     -1.24084499    -0.15014677    -0.01598209
 c     -1.25454073     1.32162711     0.13418161
 c      0.17407907     1.75458013    -0.08330756
 c      1.33933524     1.01209308    -0.08126074
 h     -0.08280474    -1.97641097     0.41551624
 h     -2.04780910     1.82835091    -0.44431147
 h      0.32455645     2.90107234    -0.22189589
 h      2.34985026     1.40621104     0.14168579
 o      2.19305418    -1.30266317     0.07944577
 h      3.22650104    -1.05791225     0.19106227
 c     -2.56739328    -0.99028031    -0.08116139
 h     -2.42916443    -2.01238717    -0.37694230
 h     -3.00197807    -0.78838522     0.94526835
 h     -3.16737399    -0.48207989    -0.78665734
 h     -1.47111467     1.58420056     1.20681585
          17

 c      1.24323292    -0.39652206    -0.10672747
 c     -0.07567835    -0.93628959     0.03684953
 c     -1.24001860    -0.14135555    -0.01488807
 c     -1.25140330     1.31545702     0.13825982
 c      0.16886354     1.74753118    -0.08770650
 c      1.33625179     1.01271965    -0.08017986
 h     -0.13214074    -1.92810726     0.41832963
 h     -2.06780514     1.78594476    -0.41510311
 h      0.31090037     2.90659231    -0.24478253
 h      2.34939066     1.43091019     0.13776516
 o      2.19174010    -1.30305165     0.08266431
 h      3.22121844    -1.07438941     0.18058205
 c     -2.56292618    -0.98289333    -0.09142652
 h     -2.45436626    -2.00765602    -0.36606296
 h     -2.98111722    -0.79432455     0.93818809
 h     -3.18889663    -0.52601985    -0.76940048
 h     -1.46593816     1.60215961     1.26093913
          17

 c      1.24778073    -0.40092626    -0.11032510
 c     -0.06947349    -0.93281559     0.03903841
 c     -1.23956510    -0.13514680    -0.01396625
 c     -1.24766975     1.30933748     0.14417340
 c      0.16378390     1.74314095    -0.09285183
 c      1.33347447     1.01268426    -0.07859445
 h     -0.18265752    -1.89029474     0.42165402
 h     -2.08664428     1.74763529    -0.38950073
 h      0.29412600     2.89292626    -0.26699840
 h      2.34129453     1.45726730     0.12965885
 o      2.19219255    -1.30344957     0.08596150
 h      3.18517972    -1.09036498     0.16626213
 c     -2.55658731    -0.97399424    -0.10004460
 h     -2.47600963    -2.01208709    -0.35435761
 h     -2.96065840    -0.80481941     0.92629110
 h     -3.22860016    -0.55851767    -0.76822424
 h     -1.46190123     1.61639557     1.30378423
          17

 c      1.25268913    -0.40530538    -0.11350140
 c     -0.06403233    -0.92695124     0.04094887
 c     -1.23933096    -0.13161826    -0.01336169
 c     -1.24345865     1.30340197     0.15238371
 c      0.15875735     1.74131614    -0.09879358
 c      1.33110435     1.01202561    -0.07656750
 h     -0.23331149    -1.87332285     0.42905502
 h     -2.10517800     1.71592992    -0.36835828
 h      0.27492388     2.86159921    -0.28833202
 h      2.32494937     1.48384309     0.11733225
 o      2.19385271    -1.30407689     0.08926562
 h      3.12904389    -1.10319266     0.14927625
 c     -2.54853539    -0.96388459    -0.10724496
 h     -2.49246319    -2.02400896    -0.34187116
 h     -2.94198061    -0.81853488     0.91253898
 h     -3.28428378    -0.57929042    -0.78149844
 h     -1.45802825     1.62518410     1.33047538
          17

 c      1.25777700    -0.40955809    -0.11612927
 c     -0.05952784    -0.91878856     0.04255156
 c     -1.23917659    -0.13073876    -0.01319748
 c     -1.23899789     1.29780479     0.16299497
 c      0.15370721     1.74153634    -0.10549405
 c      1.32905937     1.01077988    -0.07420394
 h     -0.28246476    -1.87795275     0.44059059
 h     -2.12274135     1.69211747    -0.35149208
 h      0.25445211     2.81853232    -0.30933090
 h      2.30169323     1.50986191     0.10117546
 o      2.19536778    -1.30527290     0.09246829
 h      3.07608806    -1.10796442     0.13134518
 c     -2.53956868    -0.95284156    -0.11393862
 h     -2.50257676    -2.03852558    -0.32838333
 h     -2.92669908    -0.83388670     0.90059005
 h     -3.34595875    -0.59232462    -0.80067993
 h     -1.45377053     1.62758749     1.33922328
          17

 c      1.26286295    -0.41356789    -0.11809662
 c     -0.05625184    -0.90926868     0.04412158
 c     -1.23896693    -0.13236893    -0.01355990
 c     -1.23463172     1.29272370     0.17587412
 c      0.14858190     1.74281551    -0.11280824
 c      1.32709209     1.00898629    -0.07164085
 h     -0.32668785    -1.89559088     0.45266252
 h     -2.13729816     1.67640258    -0.33797492
 h      0.23426239     2.77446262    -0.33163064
 h      2.27454142     1.53525342     0.08189153
 o      2.19486397    -1.30748493     0.09548770
 h      3.05801146    -1.09800551     0.11379458
 c     -2.53067881    -0.94126329    -0.12103682
 h     -2.50555107    -2.04976013    -0.31394398
 h     -2.91615807    -0.84934357     0.89350697
 h     -3.40187410    -0.60159332    -0.81673577
 h     -1.44881266     1.62320600     1.33032257
          17

 c      1.26775403    -0.41716091    -0.11931859
 c     -0.05455879    -0.89958331     0.04600733
 c     -1.23857559    -0.13627877    -0.01448983
 c     -1.23074092     1.28831733     0.19070273
 c      0.14336494     1.74383402    -0.12048640
 c      1.32485506     1.00669721    -0.06903017
 h     -0.36165649    -1.91510494     0.46076894
 h     -2.14625827     1.66830655    -0.32666699
 h      0.21601861     2.74344807    -0.35800125
 h      2.24748116     1.56047843     0.06029927
 o      2.19180201    -1.31092317     0.09836076
 h      3.08576655    -1.07090793     0.09619280
 c     -2.52271462    -0.92962369    -0.12901965
 h     -2.50091172    -2.05291786    -0.29912004
 h     -2.91086334    -0.86363964     0.89241525
 h     -3.44301302    -0.60928527    -0.82373696
 h     -1.44309178     1.61216918     1.30611908
          17

 c      1.27224551    -0.42011004    -0.11973748
 c     -0.05472244    -0.89071945     0.04844796
 c     -1.23789983    -0.14214838    -0.01598112
 c     -1.22763082     1.28465740     0.20693588
 c      0.13808900     1.74348185    -0.12826868
 c      1.32202111     1.00399990    -0.06651642
 h     -0.38377111    -1.92801310     0.46166057
 h     -2.14740213     1.66706391    -0.31665758
 h      0.20088905     2.73664033    -0.39124239
 h      2.22430452     1.58603490     0.03710393
 o      2.18790972    -1.31526776     0.10115575
 h      3.13463762    -1.03327367     0.07775244
 c     -2.51630689    -0.91835379    -0.13787790
 h     -2.48854286    -2.04539428    -0.28494978
 h     -2.91022036    -0.87578786     0.89599165
 h     -3.46405104    -0.61604139    -0.81906736
 h     -1.43699121     1.59539779     1.27189344
          17

 c      1.27613986    -0.42220437    -0.11930957
 c     -0.05683571    -0.88334492     0.05153402
 c     -1.23688252    -0.14956209    -0.01798589
 c     -1.22543163     1.28166197     0.22368920
 c      0.13283593     1.74157024    -0.13606883
 c      1.31842384     1.00104763    -0.06421945
 h     -0.39092378    -1.92978081     0.45381529
 h     -2.13951369     1.67189004    -0.30746228
 h      0.18903908     2.75412691    -0.43191980
 h      2.20731892     1.61174172     0.01276175
 o      2.18517873    -1.32002452     0.10385886
 h      3.17535158    -0.99434890     0.05898556
 c     -2.51186197    -0.90776876    -0.14724088
 h     -2.46871364    -2.02712041    -0.27277075
 h     -2.91277037    -0.88497742     0.90117121
 h     -3.46298724    -0.62149728    -0.80272568
 h     -1.43165582     1.57503946     1.23725175
          17

 c      1.27925512    -0.42331425    -0.11799261
 c     -0.06076956    -0.87783096     0.05522822
 c     -1.23553357    -0.15800920    -0.02042537
 c     -1.22404450     1.27908164     0.23970977
 c      0.12768901     1.73885412    -0.14404019
 c      1.31413040     0.99808174    -0.06223316
 h     -0.38259040    -1.91954749     0.43722278
 h     -2.12264644     1.68212239    -0.29900782
 h      0.17984976     2.78481035    -0.47745477
 h      2.19666859     1.63624563    -0.01246883
 o      2.18474061    -1.32480157     0.10640489
 h      3.19142504    -0.96092816     0.04107317
 c     -2.50950806    -0.89804187    -0.15652727
 h     -2.44206410    -2.00056147    -0.26403818
 h     -2.91673149    -0.89052838     0.90450808
 h     -3.44108294    -0.62453089    -0.77699972
 h     -1.42913442     1.55454265     1.21628821
          17

 c      1.28142403    -0.42341237    -0.11574043
 c     -0.06616621    -0.87426030     0.05938380
 c     -1.23394208    -0.16690850    -0.02320481
 c     -1.22319754     1.27662826     0.25375347
 c      0.12267901     1.73634647    -0.15242861
 c      1.30940354     0.99540996    -0.06063795
 h     -0.35979545    -1.89996859     0.41320235
 h     -2.09813567     1.69728510    -0.29151871
 h      0.17251716     2.81453314    -0.52377767
 h      2.19070813     1.65717972    -0.03833999
 o      2.18698427    -1.32931251     0.10871715
 h      3.17720590    -0.93702955     0.02516527
 c     -2.50898355    -0.88922424    -0.16502519
 h     -2.40955064    -1.97040620    -0.26016279
 h     -2.92050076    -0.89194972     0.90333267
 h     -3.40360843    -0.62317189    -0.74675458
 h     -1.43157871     1.53730181     1.22290329
          17

 c      1.28249136    -0.42256301    -0.11250368
 c     -0.07245274    -0.87239037     0.06375181
 c     -1.23227373    -0.17565154    -0.02622657
 c     -1.22263070     1.27421606     0.26539585
 c      0.11777619     1.73478324    -0.16141221
 c      1.30459470     0.99334166    -0.05951392
 h     -0.32509270    -1.87749461     0.38434675
 h     -2.06843170     1.71709699    -0.28536995
 h      0.16637574     2.83240958    -0.56723927
 h      2.18707664     1.67189664    -0.06445425
 o      2.19176971    -1.33335388     0.11072733
 h      3.13462746    -0.92429623     0.01206601
 c     -2.50952056    -0.88133447    -0.17190581
 h     -2.37239921    -1.94259773    -0.26236846
 h     -2.92295755    -0.88903163     0.89634154
 h     -3.36092980    -0.61431703    -0.71995289
 h     -1.43928332     1.52403837     1.26107507
          17

 c      1.28231525    -0.42089797    -0.10823271
 c     -0.07889578    -0.87164914     0.06800596
 c     -1.23074676    -0.18364670    -0.02939112
 c     -1.22221535     1.27202652     0.27535391
 c      0.11291589     1.73449840    -0.17104318
 c      1.30003795     0.99211757    -0.05894587
 h     -0.28224342    -1.86218277     0.35422778
 h     -2.03672625     1.74138745    -0.28088629
 h      0.16093786     2.83234024    -0.60538702
 h      2.18374985     1.67828606    -0.09023944
 o      2.19843140    -1.33685901     0.11240250
 h      3.07339953    -0.92132260     0.00184081
 c     -2.50992290    -0.87449745    -0.17631151
 h     -2.33218841    -1.92243015    -0.27157169
 h     -2.92361135    -0.88189973     0.88375301
 h     -3.32750359    -0.59386644    -0.70689148
 h     -1.44982948     1.51222772     1.32096400
          17

 c      1.28077907    -0.41858343    -0.10288152
 c     -0.08473629    -0.87135494     0.07183685
 c     -1.22958587    -0.19035668    -0.03258577
 c     -1.22188520     1.27031492     0.28481180
 c      0.10802610     1.73547287    -0.18124642
 c      1.29597979     0.99186216    -0.05901971
 h     -0.23511965    -1.86483214     0.32625789
 h     -2.00629799     1.76984611    -0.27804387
 h      0.15585471     2.81250594    -0.63707904
 h      2.17969300     1.67532782    -0.11504183
 o      2.20562579    -1.34004414     0.11379793
 h      3.01366082    -0.92161253    -0.00697061
 c     -2.50916460    -0.86895912    -0.17774682
 h     -2.29111294    -1.91235762    -0.28825954
 h     -2.92268769    -0.87100933     0.86724831
 h     -3.31473069    -0.55868032    -0.71566995
 h     -1.45974663     1.49861172     1.38673651
          17

 c      1.27782064    -0.41578597    -0.09641238
 c     -0.08935797    -0.87124921     0.07510286
 c     -1.22897257    -0.19533444    -0.03567867
 c     -1.22156935     1.26927297     0.29469831
 c      0.10304989     1.73737735    -0.19182009
 c      1.29253822     0.99256935    -0.05981416
 h     -0.18632452    -1.89046436     0.30188224
 h     -1.97972006     1.80163241    -0.27614689
 h      0.15089128     2.77495016    -0.66259329
 h      2.17512425     1.66332429    -0.13827262
 o      2.21148033    -1.34346002     0.11509228
 h      2.98371761    -0.91316219    -0.01783459
 c     -2.50720854    -0.86485964    -0.17661365
 h     -2.25216029    -1.91106380    -0.31232389
 h     -2.92117613    -0.85709052     0.84976798
 h     -3.32124571    -0.51015029    -0.74579672
 h     -1.46626902     1.48120969     1.44495268
          17

 c      1.27348061    -0.41264601    -0.08880093
 c     -0.09234587    -0.87187341     0.07787738
 c     -1.22901211    -0.19826190    -0.03853151
 c     -1.22121573     1.26904504     0.30548178
 c      0.09796074     1.73956432    -0.20241616
 c      1.28968468     0.99411096    -0.06138900
 h     -0.13725676    -1.93369024     0.28001176
 h     -1.95834399     1.83507059    -0.27369040
 h      0.14592634     2.72578131    -0.68401775
 h      2.17148940     1.64386283    -0.15955835
 o      2.21492149    -1.34738904     0.11641731
 h      2.99884369    -0.88848260    -0.03341239
 c     -2.50488762    -0.86209798    -0.17414383
 h     -2.21884989    -1.91445471    -0.34290573
 h     -2.92072233    -0.84105694     0.83498152
 h     -3.33455157    -0.45471221    -0.78850875
 h     -1.46775024     1.45951529     1.48703878
          17

 c      1.26793399    -0.40927994    -0.08003934
 c     -0.09343097    -0.87424829     0.08031597
 c     -1.22971457    -0.19898283    -0.04101805
 c     -1.22081893     1.26976900     0.31726099
 c      0.09276867     1.74106393    -0.21251427
 c      1.28725846     0.99626885    -0.06377410
 h     -0.08945577    -1.98232764     0.25857926
 h     -1.94236605     1.86771259    -0.26858425
 h      0.14096127     2.67531387    -0.70573111
 h      2.17113221     1.61950365    -0.17883845
 o      2.21679731    -1.35113521     0.11760110
 h      3.04326416    -0.85611034    -0.05138874
 c     -2.50307305    -0.86046677    -0.17174748
 h     -2.19461161    -1.91760644    -0.37841839
 h     -2.92319534    -0.82390379     0.82622053
 h     -3.34149625    -0.40017871    -0.83327918
 h     -1.46339761     1.43402383     1.50858929
          17

 c      1.26146821    -0.40580117    -0.07013762
 c     -0.09248143    -0.87926621     0.08251852
 c     -1.23097635    -0.19752282    -0.04303116
 c     -1.22040441     1.27156673     0.32989544
 c      0.08751797     1.74075590    -0.22147299
 c      1.28503954     0.99878674    -0.06696422
 h     -0.04512829    -2.02446643     0.23613122
 h     -1.93134238     1.89681188    -0.25867434
 h      0.13606168     2.63612158    -0.73395901
 h      2.17655165     1.59314814    -0.19634339
 o      2.21856369    -1.35366432     0.11833665
 h      3.09105519    -0.83034209    -0.06711565
 c     -2.50228009    -0.85975361    -0.17050599
 h     -2.18216101    -1.91643440    -0.41681739
 h     -2.92995276    -0.80665366     0.82505643
 h     -3.33389980    -0.35277473    -0.87207504
 h     -1.45299794     1.40585107     1.50844232
          17

 c      1.25442600    -0.40233454    -0.05912466
 c     -0.08954475    -0.88738220     0.08449624
 c     -1.23257553    -0.19408684    -0.04447936
 c     -1.21998808     1.27449531     0.34306568
 c      0.08229122     1.73788531    -0.22878789
 c      1.28286791     1.00143714    -0.07092521
 h     -0.00671055    -2.05214737     0.21219784
 h     -1.92475412     1.91994444    -0.24228726
 h      0.13111524     2.61703736    -0.77384727
 h      2.18928578     1.56719645    -0.21242908
 o      2.22113460    -1.35428238     0.11841423
 h      3.12477601    -0.82033381    -0.07730394
 c     -2.50274280    -0.85971316    -0.17100398
 h     -2.18309533    -1.90861401    -0.45599731
 h     -2.94120216    -0.79038386     0.83032772
 h     -3.30850877    -0.31647631    -0.89999721
 h     -1.43683611     1.37655220     1.48856878
          17

 c      1.24716101    -0.39901432    -0.04705079
 c     -0.08485998    -0.89859222     0.08619690
 c     -1.23419607    -0.18903487    -0.04528177
 c     -1.21953081     1.27849850     0.35623179
 c      0.07721393     1.73260266    -0.23445386
 c      1.28075028     1.00407416    -0.07560918
 h      0.02362462    -2.06180724     0.18702993
 h     -1.92237723     1.93550374    -0.21858771
 h      0.12555035     2.61681298    -0.82522070
 h      2.20889179     1.54289584    -0.22734279
 o      2.22484885    -1.35267401     0.11775100
 h      3.13634744    -0.82949016    -0.08049940
 c     -2.50454657    -0.86001741    -0.17337088
 h     -2.19772259    -1.89391100    -0.49416657
 h     -2.95594051    -0.77625690     0.83844544
 h     -3.26562541    -0.29325808    -0.91476240
 h     -1.41579632     1.34802078     1.45493226
          17

 c      1.24001564    -0.39597388    -0.03398891
 c     -0.07882037    -0.91248662     0.08753629
 c     -1.23547453    -0.18284380    -0.04536494
 c     -1.21889793     1.28339144     0.36852673
 c      0.07242683     1.72583583    -0.23899819
 c      1.27888290     1.00663840    -0.08096752
 h      0.04425268    -2.05393076     0.16129774
 h     -1.92445512     1.94298040    -0.18771677
 h      0.11847207     2.62552936    -0.88213040
 h      2.23273367     1.52031074    -0.24108701
 o      2.22963839    -1.34880466     0.11636562
 h      3.12451018    -0.85706466    -0.07668774
 c     -2.50765572    -0.86025741    -0.17739871
 h     -2.22506299    -1.87418831    -0.53013405
 h     -2.97248535    -0.76544435     0.84478903
 h     -3.20832939    -0.28318039    -0.91644590
 h     -1.39149289     1.32227758     1.41880545
          17

 c      1.23331275    -0.39333763    -0.02003228
 c     -0.07191383    -0.92826732     0.08842212
 c     -1.23605294    -0.17606369    -0.04466190
 c     -1.21785916     1.28889182     0.37877684
 c      0.06803873     1.71866517    -0.24314404
 c      1.27757335     1.00911415    -0.08695176
 h      0.05429829    -2.03313801     0.13587650
 h     -1.93174782     1.94304214    -0.15075962
 h      0.10911623     2.63178774    -0.93672120
 h      2.25680498     1.49888338    -0.25348139
 o      2.23502997    -1.34290565     0.11437894
 h      3.09475575    -0.89842180    -0.06732103
 c     -2.51185310    -0.86002440    -0.18262078
 h     -2.26301436    -1.85313376    -0.56347004
 h     -2.98916947    -0.75894254     0.84521146
 h     -3.14247542    -0.28393837    -0.90788433
 h     -1.36600670     1.30098024     1.39632838
          17

 c      1.22735383    -0.39121692    -0.00529125
 c     -0.06466597    -0.94473209     0.08877521
 c     -1.23562418    -0.16927154    -0.04311279
 c     -1.21618284     1.29467463     0.38601011
 c      0.06410708     1.71191237    -0.24752235
 c      1.27711656     1.01147209    -0.09350323
 h      0.05382620    -2.00863036     0.11163502
 h     -1.94546120     1.93740412    -0.10955133
 h      0.09710491     2.62743099    -0.98258400
 h      2.27704090     1.47811598    -0.26434987
 o      2.23996471    -1.33553780     0.11204723
 h      3.06207177    -0.94404364    -0.05586128
 c     -2.51665570    -0.85907672    -0.18831939
 h     -2.30873991    -1.83547944    -0.59443459
 h     -3.00485422    -0.75736703     0.83699922
 h     -3.07695514    -0.28997357    -0.89557438
 h     -1.34072207     1.28487122     1.40214116
          17

 c      1.22242232    -0.38970314     0.01010802
 c     -0.05758870    -0.96035427     0.08855567
 c     -1.23396478    -0.16302206    -0.04066625
 c     -1.21376869     1.30039192     0.39032996
 c      0.06064771     1.70606692    -0.25258189
 c      1.27768856     1.01362869    -0.10054035
 h      0.04383107    -1.99348496     0.08913793
 h     -1.96691429     1.92838509    -0.06625374
 h      0.08243748     2.60838432    -1.01582441
 h      2.29043363     1.45800309    -0.27370229
 o      2.24275313    -1.32755075     0.10975929
 h      3.05158865    -0.98026236    -0.04773357
 c     -2.52132150    -0.85751509    -0.19358567
 h     -2.35926803    -1.82548535    -0.62353394
 h     -3.01921108    -0.76079932     0.81930679
 h     -3.02285858    -0.29225750    -0.88976138
 h     -1.31509364     1.27393604     1.43848687
          17

 c      1.21878137    -0.38884487     0.02602094
 c     -0.05111817    -0.97369808     0.08778494
 c     -1.23095698    -0.15779702    -0.03728157
 c     -1.21065447     1.30567934     0.39301035
 c      0.05764581     1.70133122    -0.25858243
 c      1.27928414     1.01543038    -0.10794963
 h      0.02567536    -1.99999227     0.06838398
 h     -1.99674940     1.91807069    -0.02268902
 h      0.06538734     2.57410654    -1.03508077
 h      2.29568009     1.43917096    -0.28184554
 o      2.24213494    -1.31954688     0.10781098
 h      3.08196917    -0.99801741    -0.04673316
 c     -2.52511899    -0.85570821    -0.19770485
 h     -2.41204029    -1.82506609    -0.65080079
 h     -3.03286273    -0.76872246     0.79335073
 h     -2.98959963    -0.28140544    -0.90065796
 h     -1.28736140     1.26817272     1.49328938
          17

 c      1.21665324    -0.38861419     0.04228205
 c     -0.04556750    -0.98414020     0.08652868
 c     -1.22660233    -0.15396847    -0.03293529
 c     -1.20695538     1.31023527     0.39559647
 c      0.05505781     1.69764258    -0.26557221
 c      1.28169942     1.01665867    -0.11558250
 h      0.00032677    -2.03139418     0.04900730
 h     -2.03386517     1.90738191     0.02024751
 h      0.04638927     2.52722122    -1.04161364
 h      2.29341950     1.42282782    -0.28941620
 o      2.23885248    -1.31133883     0.10612262
 h      3.14092374    -1.00172954    -0.05055630
 c     -2.52776629    -0.85383972    -0.20084619
 h     -2.46502991    -1.83274892    -0.67530305
 h     -3.04741676    -0.78006634     0.76243068
 h     -2.97941056    -0.25438438    -0.93062494
 h     -1.25628610     1.26774725     1.55011528
          17

 c      1.21619034    -0.38890087     0.05870954
 c     -0.04116371    -0.99216034     0.08484220
 c     -1.22102068    -0.15179154    -0.02763117
 c     -1.20286258     1.31390073     0.39922402
 c      0.05282031     1.69464770    -0.27332941
 c      1.28455664     1.01705673    -0.12326182
 h     -0.03141070    -2.07866540     0.03092162
 h     -2.07489706     1.89576055     0.06258296
 h      0.02590623     2.47361215    -1.03981319
 h      2.28611047     1.41059156    -0.29733562
 o      2.23473514    -1.30249008     0.10445032
 h      3.19997635    -1.00061437    -0.05423866
 c     -2.52949952    -0.85165060    -0.20421132
 h     -2.51643096    -1.84434524    -0.69535202
 h     -3.06522747    -0.79337648     0.73139042
 h     -2.98690093    -0.21698731    -0.97160471
 h     -1.22169475     1.27264877     1.59623604
          17

 c      1.21745492    -0.38954033     0.07511318
 c     -0.03812641    -0.99878989     0.08274858
 c     -1.21442742    -0.15142333    -0.02140422
 c     -1.19862900     1.31664437     0.40454968
 c      0.05087259     1.69169126    -0.28131672
 c      1.28737505     1.01637500    -0.13079825
 h     -0.06802178    -2.12704911     0.01456811
 h     -2.11487886     1.88176530     0.10467238
 h      0.00422913     2.42234166    -1.03765523
 h      2.27741739     1.40418152    -0.30667548
 o      2.23118880    -1.29283199     0.10265235
 h      3.23826657    -1.00010908    -0.05447170
 c     -2.53073719    -0.84871944    -0.20928207
 h     -2.56434475    -1.85478908    -0.70925006
 h     -3.08857236    -0.80708881     0.70503161
 h     -3.00415853    -0.17848981    -1.01182073
 h     -1.18411850     1.28252202     1.62415081
          17

 c      1.22039848    -0.39034746     0.09129934
 c     -0.03666760    -1.00494403     0.08026564
 c     -1.20709431    -0.15294593    -0.01431498
 c     -1.19449698     1.31848928     0.41191015
 c      0.04917612     1.68797061    -0.28879775
 c      1.28969330     1.01442799    -0.13801574
 h     -0.10717995    -2.16378551     0.00060163
 h     -2.14867048     1.86403275     0.14657363
 h     -0.01870472     2.38367711    -1.04531874
 h      2.27097215     1.40494628    -0.31841267
 o      2.22896065    -1.28244642     0.10070574
 h      3.24606770    -1.00189303    -0.04991501
 c     -2.53189193    -0.84472873    -0.21706068
 h     -2.60675657    -1.85989669    -0.71601826
 h     -3.11828416    -0.81979867     0.68588747
 h     -3.02459337    -0.14645426    -1.04204464
 h     -1.14439418     1.29670151     1.63046083
          17

 c      1.22484861    -0.39114501     0.10707414
 c     -0.03693339    -1.01115606     0.07743500
 c     -1.19931707    -0.15637932    -0.00643932
 c     -1.19061816     1.31944885     0.42142893
 c      0.04769161     1.68296612    -0.29526954
 c      1.29122099     1.01114673    -0.14478147
 h     -0.14628062    -2.18106853    -0.01044251
 h     -2.17228289     1.84196419     0.18778013
 h     -0.04308064     2.36399933    -1.07007830
 h      2.26878402     1.41330112    -0.33311266
 o      2.22830896    -1.27155981     0.09866189
 h      3.22194775    -1.00543654    -0.04052172
 c     -2.53339607    -0.83948024    -0.22782321
 h     -2.64173883    -1.85736044    -0.71575736
 h     -3.15272415    -0.83035621     0.67297008
 h     -3.04373463    -0.12539835    -1.05707217
 h     -1.10343752     1.31428142     1.61495936
          17

 c      1.23050655    -0.39178747     0.12224717
 c     -0.03895055    -1.01757401     0.07433485
 c     -1.19140152    -0.16167841     0.00214087
 c     -1.18700641     1.31949203     0.43299919
 c      0.04630641     1.67683177    -0.30093639
 c      1.29193403     1.00660743    -0.15102896
 h     -0.18293250    -2.17600644    -0.01829634
 h     -2.18368890     1.81598392     0.22727521
 h     -0.06839586     2.36126604    -1.11065105
 h      2.27021440     1.42835166    -0.35069133
 o      2.22902604    -1.26050795     0.09663079
 h      3.17231133    -1.00844537    -0.02731294
 c     -2.53569754    -0.83283085    -0.24125379
 h     -2.66771404    -1.84708087    -0.70967411
 h     -3.18810380    -0.83780857     0.66267343
 h     -3.05887921    -0.11721992    -1.05506164
 h     -1.06205226     1.33417787     1.58073861
          17

 c      1.23696138    -0.39216750     0.13663553
 c     -0.04260170    -1.02400043     0.07108261
 c     -1.18366512    -0.16871806     0.01134552
 c     -1.18353050     1.31852539     0.44616550
 c      0.04479829     1.67023172    -0.30661374
 c      1.29203984     1.00101689    -0.15676037
 h     -0.21527966    -2.15022317    -0.02302502
 h     -2.18318308     1.78752158     0.26372451
 h     -0.09306399     2.36699915    -1.15824434
 h      2.27233442     1.44799199    -0.37041572
 o      2.23024524    -1.24977401     0.09479494
 h      3.11440484    -1.00617116    -0.01261173
 c     -2.53914981    -0.82466140    -0.25668652
 h     -2.68367861    -1.83113134    -0.69991981
 h     -3.21989302    -0.84137363     0.65089742
 h     -3.06881787    -0.12159640    -1.03692119
 h     -1.02058495     1.35525048     1.53522765
          17

 c      1.24371135    -0.39220336     0.15006990
 c     -0.04761082    -1.02989054     0.06783608
 c     -1.17644724    -0.17727159     0.02110028
 c     -1.17995211     1.31637260     0.46000216
 c      0.04289825     1.66385419    -0.31320584
 c      1.29183547     0.99466650    -0.16202950
 h     -0.24231764    -2.11006848    -0.02510745
 h     -2.17344476     1.75886209     0.29570076
 h     -0.11504510     2.37205637    -1.20265952
 h      2.27136313     1.46944596    -0.39115188
 o      2.23036037    -1.24003137     0.09340135
 h      3.07762443    -0.99080038     0.00008356
 c     -2.54386799    -0.81491679    -0.27326128
 h     -2.68932275    -1.81339948    -0.68928498
 h     -3.24420229    -0.84051303     0.63472444
 h     -3.07400698    -0.13580563    -1.00636994
 h     -0.97833272     1.37658909     1.49122553
          17

 c      1.25018728    -0.39179391     0.16240129
 c     -0.05353638    -1.03433802     0.06479239
 c     -1.17012241    -0.18699273     0.03133473
 c     -1.17598506     1.31276024     0.47324860
 c      0.04037237     1.65813417    -0.32135834
 c      1.29155580     0.98787646    -0.16691630
 h     -0.26426741    -2.06703830    -0.02551896
 h     -2.15918211     1.73285071     0.32193341
 h     -0.13262903     2.36998837    -1.23637906
 h      2.26417748     1.48993663    -0.41170060
 o      2.22817333    -1.23190173     0.09261113
 h      3.08550427    -0.95571204     0.00850261
 c     -2.54960953    -0.80373671    -0.28996837
 h     -2.68498808    -1.79865615    -0.68069975
 h     -3.25854404    -0.83503141     0.61311063
 h     -3.07719168    -0.15405271    -0.97052170
 h     -0.93319919     1.39789082     1.46496432
          17

 c      1.25578599    -0.39079507     0.17350930
 c     -0.05978352    -1.03621751     0.06217312
 c     -1.16511046    -0.19741321     0.04197189
 c     -1.17127901     1.30737935     0.48498527
 c      0.03707515     1.65322247    -0.33138383
 c      1.29127342     0.98096142    -0.17150838
 h     -0.28262916    -2.03631315    -0.02563691
 h     -2.14605223     1.71237109     0.34159424
 h     -0.14478233     2.35753031    -1.25541800
 h      2.24923767     1.50721647    -0.43108863
 o      2.22473690    -1.22540807     0.09233125
 h      3.12645949    -0.90446463     0.01429266
 c     -2.55572598    -0.79162234    -0.30570122
 h     -2.67145670    -1.79086423    -0.67654302
 h     -3.26210592    -0.82513890     0.58697446
 h     -3.08389862    -0.16718294    -0.93997627
 h     -0.88308059     1.41930736     1.46783163
          17

 c      1.25995380    -0.38905598     0.18330330
 c     -0.06571684    -1.03472725     0.06017234
 c     -1.16187005    -0.20796917     0.05291508
 c     -1.16533485     1.30006787     0.49536756
 c      0.03296117     1.64902406    -0.34327446
 c      1.29087421     0.97420371    -0.17588724
 h     -0.29903691    -2.03046080    -0.02668576
 h     -2.13863750     1.69954976     0.35459031
 h     -0.15122969     2.33421325    -1.25907008
 h      2.22693352     1.51990334    -0.44875599
 o      2.22227196    -1.22012154     0.09238503
 h      3.17015401    -0.84788626     0.02035601
 c     -2.56131574    -0.77939253    -0.31952664
 h     -2.64973277    -1.79126186    -0.67802571
 h     -3.25580501    -0.81145217     0.55905671
 h     -3.10086497    -0.16511973    -0.92606504
 h     -0.82898152     1.44031589     1.49740873
          17

 c      1.26227958    -0.38648487     0.19171641
 c     -0.07086234    -1.03010789     0.05888692
 c     -1.16086257    -0.21805164     0.06404387
 c     -1.15764150     1.29095498     0.50536817
 c      0.02807553     1.64520934    -0.35669010
 c      1.29008560     0.96782723    -0.18011693
 h     -0.31314696    -2.05077095    -0.02895055
 h     -2.13818663     1.69493930     0.36174055
 h     -0.15252718     2.30219430    -1.24990821
 h      2.19953655     1.52765962    -0.46464829
 o      2.22236278    -1.21563996     0.09268212
 h      3.19508742    -0.79541245     0.02822248
 c     -2.56568905    -0.76770856    -0.33122086
 h     -2.62104077    -1.79757661    -0.68504256
 h     -3.24221856    -0.79491811     0.53359531
 h     -3.13082879    -0.14328276    -0.93435419
 h     -0.77566938     1.45909771     1.54033797
          17

 c      1.26254502    -0.38309732     0.19869789
 c     -0.07498099    -1.02365434     0.05831024
 c     -1.16249053    -0.22707219     0.07522121
 c     -1.14798460     1.28042450     0.51593905
 c      0.02254838     1.64119620    -0.37091751
 c      1.28853051     0.96197988    -0.18423701
 h     -0.32223925    -2.08656607    -0.03171467
 h     -2.14184425     1.69726015     0.36467242
 h     -0.15019842     2.26644730    -1.23426182
 h      2.17083059     1.53119884    -0.47921747
 o      2.22570947    -1.21167905     0.09321353
 h      3.19194128    -0.75290902     0.03819734
 c     -2.56874276    -0.75663969    -0.34150069
 h     -2.58698808    -1.80505674    -0.69653968
 h     -3.22517157    -0.77665063     0.51553348
 h     -3.16859419    -0.10670421    -0.96083108
 h     -0.72882893     1.47334533     1.58237090
          17

 c      1.26072603    -0.37903906     0.20420828
 c     -0.07796134    -1.01695707     0.05839471
 c     -1.16702476    -0.23453078     0.08630036
 c     -1.13652546     1.26898617     0.52760529
 c      0.01658866     1.63616840    -0.38488258
 c      1.28580648     0.95674157    -0.18826714
 h     -0.32316852    -2.12340482    -0.03398205
 h     -2.14418893     1.70398663     0.36544863
 h     -0.14673414     2.23461851    -1.22225878
 h      2.14533011     1.53199980    -0.49327921
 o      2.23236157    -1.20802169     0.09401697
 h      3.15980429    -0.72324893     0.04994866
 c     -2.57076517    -0.74586726    -0.35149046
 h     -2.54963204    -1.80841858    -0.71106740
 h     -3.20865311    -0.75774046     0.50896978
 h     -3.20449421    -0.06565894    -0.99621673
 h     -0.69269686     1.48115971     1.61365997
          17

 c      1.25696372    -0.37458223     0.20821937
 c     -0.07975113    -1.01127171     0.05910259
 c     -1.17453698    -0.24006893     0.09712840
 c     -1.12364701     1.25715745     0.54049512
 c      0.01043070     1.62927057    -0.39740508
 c      1.28159968     0.95216576    -0.19222915
 h     -0.31396754    -2.14985321    -0.03504696
 h     -2.13971689     1.71232137     0.36613765
 h     -0.14496825     2.21490677    -1.22510788
 h      2.12704020     1.53162702    -0.50766524
 o      2.24181678    -1.20453854     0.09515976
 h      3.10489751    -0.70612910     0.06277455
 c     -2.57210372    -0.73507336    -0.36202919
 h     -2.51134582    -1.80348290    -0.72724834
 h     -3.19525085    -0.73915550     0.51518020
 h     -3.23000935    -0.02938366    -1.03181395
 h     -0.66952016     1.48134491     1.62902874
          17

 c      1.25152054    -0.37009520     0.21071934
 c     -0.08038986    -1.00733218     0.06041982
 c     -1.18485573    -0.24349773     0.10755006
 c     -1.10979348     1.24538278     0.55446362
 c      0.00421610     1.62003512    -0.40778899
 c      1.27580811     0.94833873    -0.19618016
 h     -0.29411727    -2.15931585    -0.03462809
 h     -2.12462104     1.71996903     0.36850275
 h     -0.14668288     2.21126184    -1.24841952
 h      2.11809966     1.53084577    -0.52274453
 o      2.25293878    -1.20133386     0.09673002
 h      3.04238793    -0.69615719     0.07569591
 c     -2.57307688    -0.72405239    -0.37337589
 h     -2.47456035    -1.78806671    -0.74409236
 h     -3.18520715    -0.72178015     0.53151453
 h     -3.23991353    -0.00376182    -1.06165866
 h     -0.65974879     1.47341508     1.62704702
          17

 c      1.24473697    -0.36598679     0.21171767
 c     -0.08005029    -1.00537832     0.06235437
 c     -1.19756205    -0.24479722     0.11741308
 c     -1.09539927     1.23398058     0.56914682
 c     -0.00207987     1.60867596    -0.41624677
 c      1.26860264     0.94541142    -0.20023323
 h     -0.26427405    -2.14969780    -0.03282546
 h     -2.09753426     1.72555645     0.37382693
 h     -0.15173621     2.22011215    -1.28740402
 h      2.11806054     1.52909330    -0.53809958
 o      2.26394025    -1.19892342     0.09881674
 h      2.99718493    -0.68064628     0.08771112
 c     -2.57396135    -0.71265748    -0.38528382
 h     -2.44147806    -1.76229907    -0.76117650
 h     -3.17697671    -0.70649009     0.55227910
 h     -3.23202468     0.00845497    -1.08240701
 h     -0.66211037     1.45763859     1.60972283
          17

 c      1.23700764    -0.36263098     0.21124631
 c     -0.07903137    -1.00520134     0.06493582
 c     -1.21202930    -0.24409164     0.12657407
 c     -1.08088528     1.22310052     0.58391833
 c     -0.00857909     1.59585804    -0.42358715
 c      1.26037383     0.94357267    -0.20454473
 h     -0.22603580    -2.12315272    -0.03009470
 h     -2.05968322     1.72883519     0.38281107
 h     -0.15886033     2.23314454    -1.33062060
 h      2.12430205     1.52474582    -0.55263237
 o      2.27320212    -1.19789282     0.10146823
 h      2.99127995    -0.64582884     0.09840848
 c     -2.57492958    -0.70075984    -0.39721465
 h     -2.41380720    -1.72858325    -0.77871290
 h     -3.16865595    -0.69414078     0.57091990
 h     -3.20665586     0.00714238    -1.09295723
 h     -0.67334026     1.43522220     1.58310645
          17

 c      1.22878347    -0.36030487     0.20935560
 c     -0.07770792    -1.00614934     0.06822028
 c     -1.22749011    -0.24161486     0.13490187
 c     -1.06667297     1.21269466     0.59780815
 c     -0.01539141     1.58226887    -0.43061653
 c      1.25160150     0.94298274    -0.20927363
 h     -0.18179153    -2.08646312    -0.02728151
 h     -2.01480787     1.73079587     0.39550288
 h     -0.16690356     2.24228294    -1.36696036
 h      2.13322625     1.51595878    -0.56503211
 o      2.28074424    -1.19783111     0.10468423
 h      3.02041144    -0.59441511     0.10807847
 c     -2.57597263    -0.68828763    -0.40849474
 h     -2.39255712    -1.69122353    -0.79749072
 h     -3.15910430    -0.68547912     0.58191845
 h     -3.16654932    -0.00514767    -1.09456834
 h     -0.68784951     1.40849771     1.55818637
          17

 c      1.22055978    -0.35915811     0.20610797
 c     -0.07646447    -1.00715343     0.07229354
 c     -1.24312101    -0.23767424     0.14227953
 c     -1.05314030     1.20254741     0.60959631
 c     -0.02257239     1.56840867    -0.43784286
 c      1.24274085     0.94369581    -0.21453789
 h     -0.13441122    -2.05122427    -0.02564915
 h     -1.96877451     1.73364889     0.41130632
 h     -0.17533280     2.24211617    -1.38903027
 h      2.14147227     1.50148591    -0.57427123
 o      2.28773778    -1.19746531     0.10846263
 h      3.06170925    -0.54361446     0.11695147
 c     -2.57683358    -0.67535570    -0.41835745
 h     -2.37798185    -1.65553391    -0.81862384
 h     -3.14837554    -0.68103778     0.58172976
 h     -3.11723824    -0.02257761    -1.09155332
 h     -0.69840588     1.38056123     1.54966357
          17

 c      1.21283044    -0.35921109     0.20157592
 c     -0.07567187    -1.00698115     0.07725301
 c     -1.25811710    -0.23262386     0.14860224
 c     -1.04044632     1.19244579     0.61839222
 c     -0.03012544     1.55456554    -0.44545098
 c      1.23416296     0.94561380    -0.22038834
 h     -0.08653844    -2.03128779    -0.02668515
 h     -1.92843949     1.74040115     0.42922317
 h     -0.18421122     2.23011781    -1.39342158
 h      2.14671757     1.48113699    -0.57992657
 o      2.29509686    -1.19571411     0.11280791
 h      3.09623124    -0.50824521     0.12501749
 c     -2.57699006    -0.66242117    -0.42595899
 h     -2.36976275    -1.62633717    -0.84304991
 h     -3.13775092    -0.68106112     0.56905668
 h     -3.06702598    -0.03568326    -1.09186229
 h     -0.69919304     1.35372798     1.56890577
          17

 c      1.20603571    -0.36037019     0.19584445
 c     -0.07567821    -1.00488872     0.08314546
 c     -1.27174911    -0.22683745     0.15378111
 c     -1.02840881     1.18241197     0.62440570
 c     -0.03800282     1.54083760    -0.45334898
 c      1.22612591     0.94848445    -0.22680345
 h     -0.03997383    -2.03537504    -0.03140047
 h     -1.89941070     1.75368953     0.44843200
 h     -0.19410073     2.20637485    -1.38028950
 h      2.14806788     1.45588717    -0.58231414
 o      2.30317465    -1.19199720     0.11771574
 h      3.11416892    -0.49571526     0.13223182
 c     -2.57581396    -0.65023555    -0.43059595
 h     -2.36739769    -1.60629673    -0.87091235
 h     -3.12967403    -0.68548409     0.54493012
 h     -3.02475984    -0.03360111    -1.10520833
 h     -0.68944325     1.32795447     1.61441115
          17

 c      1.20052974    -0.36245632     0.18901320
 c     -0.07672607    -1.00120581     0.08989215
 c     -1.28339564    -0.22067327     0.15775956
 c     -1.01677047     1.17276855     0.62884408
 c     -0.04610018     1.52713113    -0.46117892
 c      1.21876192     0.95192879    -0.23369776
 h      0.00379090    -2.06026584    -0.03947315
 h     -1.88347713     1.77409872     0.46889852
 h     -0.20607543     2.17361552    -1.35336612
 h      2.14615240     1.42775296    -0.58247450
 o      2.31192539    -1.18613897     0.12316613
 h      3.11253731    -0.50754305     0.13861534
 c     -2.57296871    -0.63937691    -0.43229080
 h     -2.37052371    -1.59503215    -0.90118890
 h     -3.12765873    -0.69398424     0.51274187
 h     -2.99482439    -0.01048787    -1.13654348
 h     -0.67281397     1.30161623     1.67252112
          17

 c      1.19656375    -0.36524590     0.18119500
 c     -0.07885355    -0.99707756     0.09729255
 c     -1.29255797    -0.21444428     0.16053060
 c     -1.00557012     1.16403205     0.63306912
 c     -0.05425176     1.51313323    -0.46828744
 c      1.21208693     0.95548663    -0.24094078
 h      0.04259206    -2.09365674    -0.04927540
 h     -1.87781403     1.79927759     0.49138789
 h     -0.22184864     2.13749346    -1.32033381
 h      2.14292259     1.39947985    -0.58201126
 o      2.32097565    -1.17831611     0.12912249
 h      3.09411055    -0.54017593     0.14429047
 c     -2.56863502    -0.62980415    -0.43220397
 h     -2.37891555    -1.58958266    -0.93184941
 h     -3.13594463    -0.70608333     0.47779231
 h     -2.97458746     0.02968513    -1.18056203
 h     -0.65370094     1.27342462     1.72734035
          17

 c      1.19428656    -0.36850276     0.17250989
 c     -0.08191137    -0.99372495     0.10510104
 c     -1.29887679    -0.20840727     0.16213861
 c     -0.99515517     1.15675978     0.63809340
 c     -0.06224453     1.49833901    -0.47377121
 c      1.20605376     0.95867153    -0.24838618
 h      0.07373651    -2.12255681    -0.05874100
 h     -1.87684517     1.82485060     0.51683841
 h     -0.24381301     2.10620023    -1.29227660
 h      2.14100732     1.37402575    -0.58274520
 o      2.32951728    -1.16913198     0.13553171
 h      3.06905697    -0.58379134     0.14952232
 c     -2.56326791    -0.62106559    -0.43210317
 h     -2.39222171    -1.58579813    -0.96045873
 h     -3.15838681    -0.72116897     0.44550806
 h     -2.95821785     0.07698457    -1.22557323
 h     -0.63513994     1.24312441     1.76725197
          17

 c      1.19376333    -0.37198916     0.16307840
 c     -0.08564916    -0.99201302     0.11309093
 c     -1.30214523    -0.20276784     0.16266786
 c     -0.98596350     1.15140618     0.64455317
 c     -0.06989258     1.48228813    -0.47680613
 c      1.20065134     0.96103204    -0.25590975
 h      0.09475293    -2.13809835    -0.06608621
 h     -1.87494347     1.84624287     0.54576777
 h     -0.27441949     2.08759636    -1.27979822
 h      2.14259326     1.35391184    -0.58621894
 o      2.33616942    -1.15968561     0.14232657
 h      3.05703710    -0.62123339     0.15473639
 c     -2.55738599    -0.61273959    -0.43342917
 h     -2.40969835    -1.57982569    -0.98489744
 h     -3.19641531    -0.73827855     0.41849397
 h     -2.94104857     0.12203023    -1.26084341
 h     -0.61865578     1.21124525     1.78583173
          17

 c      1.19500219    -0.37544971     0.15301484
 c     -0.08979017    -0.99237866     0.12107839
 c     -1.30230594    -0.19769059     0.16222687
 c     -0.97835117     1.14823281     0.65280161
 c     -0.07720075     1.46500105    -0.47723093
 c      1.19600919     0.96219859    -0.26344167
 h      0.10384362    -2.13620239    -0.07008051
 h     -1.86814085     1.86004427     0.57810724
 h     -0.31448963     2.08397381    -1.28614704
 h      2.14823236     1.34067559    -0.59322652
 o      2.33950225    -1.15111068     0.14944265
 h      3.07896770    -0.63551946     0.16031354
 c     -2.55161112    -0.60459792    -0.43683591
 h     -2.43012581    -1.56912460    -1.00390057
 h     -3.24732419    -0.75575759     0.39482543
 h     -2.92066841     0.15862981    -1.27968958
 h     -0.60461869     1.17874630     1.78094402
          17

 c      1.19795008    -0.37860554     0.14242654
 c     -0.09406869    -0.99486465     0.12892984
 c     -1.29943852    -0.19330070     0.16093399
 c     -0.97253489     1.14727421     0.66293170
 c     -0.08447643     1.44714525    -0.47575329
 c      1.19242039     0.96191369    -0.27098249
 h      0.10003347    -2.11704128    -0.07010977
 h     -1.85472555     1.86460217     0.61333532
 h     -0.36185790     2.08996509    -1.30471932
 h      2.15635671     1.33470532    -0.60364014
 o      2.33956186    -1.14350110     0.15684769
 h      3.13322506    -0.62712276     0.16618322
 c     -2.54666073    -0.59655636    -0.44230366
 h     -2.45191395    -1.55292271    -1.01731618
 h     -3.30474674    -0.77126893     0.36962671
 h     -2.89641225     0.18366997    -1.27929511
 h     -0.59237601     1.14677713     1.75425349
          17

 c      1.20245035    -0.38119075     0.13141609
 c     -0.09822336    -0.99911976     0.13657115
 c     -1.29375537    -0.18966711     0.15890771
 c     -0.96860940     1.14833245     0.67470201
 c     -0.09222716     1.42967167    -0.47347040
 c      1.19025069     0.96003948    -0.27859824
 h      0.08328126    -2.08492430    -0.06624007
 h     -1.83534989     1.86021765     0.65069866
 h     -0.41221879     2.09668283    -1.32457522
 h      2.16389687     1.33549736    -0.61660378
 o      2.33789128    -1.13608898     0.16453631
 h      3.19574072    -0.61110600     0.17195744
 c     -2.54317919    -0.58858423    -0.44944824
 h     -2.47330776    -1.53227996    -1.02614790
 h     -3.36101297    -0.78230344     0.33822295
 h     -2.86884055     0.19662156    -1.25998159
 h     -0.57997858     1.11646290     1.71166611
          17

 c      1.20816138    -0.38309294     0.12010299
 c     -0.10191677    -1.00435371     0.14400689
 c     -1.28562437    -0.18676338     0.15627426
 c     -0.96661310     1.15096547     0.68742998
 c     -0.10091101     1.41341253    -0.47135635
 c      1.18975721     0.95660041    -0.28642010
 h      0.05463864    -2.04872131    -0.05930928
 h     -1.81299819     1.84924184     0.68943214
 h     -0.46100827     2.09663452    -1.33646267
 h      2.16754160     1.34209046    -0.63096372
 o      2.33602514    -1.12828954     0.17250586
 h      3.24398286    -0.60011101     0.17730964
 c     -2.54154306    -0.58068274    -0.45770331
 h     -2.49261000    -1.50984694    -1.03243045
 h     -3.40939488    -0.78676469     0.29811609
 h     -2.83957338     0.19961236    -1.22504133
 h     -0.56360580     1.08856392     1.66414566
          17

 c      1.21444556    -0.38460831     0.10868812
 c     -0.10459462    -1.00935695     0.15133132
 c     -1.27561049    -0.18445152     0.15320774
 c     -0.96659588     1.15446237     0.70003910
 c     -0.11066408     1.39899654    -0.47011813
 c      1.19088319     0.95191777    -0.29466859
 h      0.01621299    -2.02152281    -0.05085829
 h     -1.79267059     1.83600350     0.72896180
 h     -0.50445718     2.08572599    -1.33477885
 h      2.16486104     1.35338816    -0.64579449
 o      2.33492334    -1.11993237     0.18074769
 h      3.26563040    -0.59997721     0.18197429
 c     -2.54174004    -0.57297705    -0.46634244
 h     -2.50837432    -1.48921022    -1.03887016
 h     -3.44528606    -0.78330411     0.24934821
 h     -2.81134094     0.19813507    -1.18112161
 h     -0.53747083     1.06302734     1.62662564
          17

 c      1.22042057    -0.38657889     0.09750739
 c     -0.10549445    -1.01285520     0.15866934
 c     -1.26442419    -0.18258299     0.14995799
 c     -0.96851132     1.15791637     0.71154891
 c     -0.12116297     1.38690729    -0.47018772
 c      1.19319133     0.94669627    -0.30364808
 h     -0.02955231    -2.01655574    -0.04253356
 h     -1.78027102     1.82602832     0.76905100
 h     -0.53988950     2.06328341    -1.31751367
 h      2.15488157     1.36832335    -0.66082145
 o      2.33500638    -1.11107108     0.18923979
 h      3.25691508    -0.61168753     0.18562233
 c     -2.54336967    -0.56585645    -0.47449163
 h     -2.51953053    -1.47369724    -1.04817771
 h     -3.46667529    -0.77147391     0.19411564
 h     -2.78783356     0.20148458    -1.13823545
 h     -0.49618669     1.03907706     1.61148493
          17

 c      1.22538040    -0.38989251     0.08688163
 c     -0.10399019    -1.01428941     0.16600796
 c     -1.25269280    -0.18106598     0.14673318
 c     -0.97187636     1.16055637     0.72188016
 c     -0.13200428     1.37730871    -0.47160628
 c      1.19612294     0.94162661    -0.31360075
 h     -0.08092960    -2.03864422    -0.03474522
 h     -1.78035567     1.82387596     0.80986996
 h     -0.56625009     2.03117802    -1.28645458
 h      2.13816466     1.38617480    -0.67611823
 o      2.33618085    -1.10190989     0.19795643
 h      3.22136853    -0.63254304     0.18791849
 c     -2.54580560    -0.55990842    -0.48138955
 h     -2.52543275    -1.46489990    -1.06228158
 h     -3.47435368    -0.75183039     0.13640384
 h     -2.77258369     0.22037364    -1.10726404
 h     -0.43985392     1.01663481     1.61949230
          17

 c      1.22893956    -0.39510763     0.07698295
 c     -0.09968440    -1.01427582     0.17311377
 c     -1.24089977    -0.17966811     0.14359974
 c     -0.97585208     1.16196286     0.73197285
 c     -0.14298674     1.36986225    -0.47401826
 c      1.19914320     0.93706279    -0.32463351
 h     -0.13649026    -2.07958820    -0.02563080
 h     -1.79335684     1.83059957     0.85170857
 h     -0.58473151     1.99366520    -1.24735978
 h      2.11666550     1.40682145    -0.69162365
 o      2.33778110    -1.09291342     0.20689283
 h      3.17143629    -0.65552727     0.18851824
 c     -2.54837600    -0.55543248    -0.48695106
 h     -2.52587293    -1.46183044    -1.08178096
 h     -3.47207896    -0.72591337     0.08187047
 h     -2.76678105     0.26020182    -1.09413065
 h     -0.37578143     0.99743655     1.64023732
          17

 c      1.23077200    -0.40280210     0.06796343
 c     -0.09218305    -1.01413547     0.17969803
 c     -1.22952676    -0.17781597     0.14055351
 c     -0.97982971     1.16192683     0.74310432
 c     -0.15378300     1.36381052    -0.47685621
 c      1.20156869     0.93331092    -0.33683787
 h     -0.19365852    -2.12422146    -0.01208924
 h     -1.81462771     1.84330389     0.89430003
 h     -0.59891791     1.95832045    -1.20952788
 h      2.09333292     1.43048189    -0.70731213
 o      2.33842886    -1.08487015     0.21607849
 h      3.13104121    -0.66811532     0.18663036
 c     -2.55040017    -0.55198565    -0.49204056
 h     -2.52109467    -1.46135427    -1.10589053
 h     -3.46644551    -0.69596366     0.03734768
 h     -2.76826374     0.31580297    -1.09628487
 h     -0.31411889     0.98406452     1.66140061
          17

 c      1.22962652    -0.41546180     0.06059222
 c     -0.07960966    -1.01535057     0.18574861
 c     -1.21962407    -0.17367809     0.13778865
 c     -0.98418035     1.15928261     0.75670922
 c     -0.16295408     1.35837611    -0.48036654
 c      1.20177660     0.93201671    -0.35080137
 h     -0.24834973    -2.15880926     0.00951259
 h     -1.83573614     1.85811524     0.93643290
 h     -0.61232932     1.93796437    -1.18185879
 h      2.07170656     1.45675710    -0.72414026
 o      2.33658389    -1.07840155     0.22554548
 h      3.12667514    -0.65706972     0.18019110
 c     -2.55098530    -0.54864833    -0.49809312
 h     -2.51190807    -1.45948350    -1.13296989
 h     -3.46500354    -0.66404784     0.00948223
 h     -2.77338288     0.37539983    -1.10636301
 h     -0.26369663     0.97876453     1.67492824
          17

 c      1.22921604    -0.42553883     0.05268852
 c     -0.06837768    -1.01930037     0.19133353
 c     -1.21025699    -0.17080237     0.13523139
 c     -0.98774422     1.15733405     0.76949960
 c     -0.17200136     1.35349224    -0.48064812
 c      1.20160340     0.92897224    -0.36490356
 h     -0.29775396    -2.17509847     0.03282599
 h     -1.85251165     1.86803520     0.97994268
 h     -0.63530255     1.93308148    -1.18033987
 h      2.05244214     1.48624161    -0.74018236
 o      2.33265333    -1.07441224     0.23569066
 h      3.15749782    -0.62172919     0.16892849
 c     -2.54999950    -0.54442657    -0.50522599
 h     -2.49849788    -1.45522940    -1.15912552
 h     -3.47629663    -0.63351056    -0.00145354
 h     -2.77832426     0.42797821    -1.11679499
 h     -0.22086538     0.97476620     1.68246831
          17

 c      1.22920191    -0.43259710     0.04390688
 c     -0.05861527    -1.02610310     0.19637738
 c     -1.20155291    -0.16837371     0.13252451
 c     -0.99048849     1.15631680     0.78202290
 c     -0.18164508     1.34869927    -0.47779489
 c      1.20111665     0.92389838    -0.37902453
 h     -0.33855228    -2.17070480     0.05987154
 h     -1.86075232     1.86893964     1.02386791
 h     -0.66755395     1.94142538    -1.20323268
 h      2.03573319     1.51820309    -0.75363578
 o      2.32869904    -1.07225528     0.24650340
 h      3.19738034    -0.57635752     0.15422674
 c     -2.54757484    -0.53887713    -0.51394035
 h     -2.48232600    -1.44519259    -1.18258507
 h     -3.49741824    -0.60483768     0.00369147
 h     -2.78100512     0.46517751    -1.12377840
 h     -0.18770873     0.97344332     1.68189014
          17

 c      1.22926773    -0.43657782     0.03409095
 c     -0.05041164    -1.03551768     0.20091387
 c     -1.19358368    -0.16580033     0.12941553
 c     -0.99233782     1.15620995     0.79468766
 c     -0.19269135     1.34425019    -0.47279180
 c      1.20027877     0.91696145    -0.39316888
 h     -0.36827827    -2.14719602     0.09144474
 h     -1.85846708     1.85900962     1.06712326
 h     -0.70249616     1.95433161    -1.23953207
 h      2.02063462     1.55067673    -0.76292951
 o      2.32646960    -1.07121224     0.25787300
 h      3.22343701    -0.53451011     0.13846465
 c     -2.54425365    -0.53175314    -0.52415528
 h     -2.46495217    -1.42770418    -1.20217835
 h     -3.52004163    -0.57836285     0.02037827
 h     -2.78034850     0.48262097    -1.12567625
 h     -0.16573147     0.97569036     1.67244709
          17

 c      1.22920910    -0.43765707     0.02320696
 c     -0.04382425    -1.04693783     0.20502296
 c     -1.18634336    -0.16269353     0.12573727
 c     -0.99313650     1.15684303     0.80770865
 c     -0.20576782     1.34052707    -0.46675282
 c      1.19899884     0.90854671    -0.40739054
 h     -0.38580134    -2.11013464     0.12737194
 h     -1.84602888     1.83861972     1.10884287
 h     -0.73272405     1.96281199    -1.27703214
 h      2.00568650     1.58102994    -0.76674463
 o      2.32684442    -1.07079950     0.26967289
 h      3.22455105    -0.50415514     0.12373076
 c     -2.54062393    -0.52290896    -0.53544429
 h     -2.44783843    -1.40304400    -1.21766174
 h     -3.53512378    -0.55470486     0.04294597
 h     -2.77604818     0.47934559    -1.12243389
 h     -0.15560252     0.98186442     1.65465380
          17

 c      1.23132213    -0.43826238     0.01218191
 c     -0.04177535    -1.06320452     0.20804702
 c     -1.17755868    -0.15947244     0.12169712
 c     -0.99070385     1.15391045     0.82387566
 c     -0.21888920     1.34006177    -0.46294644
 c      1.19195414     0.90280490    -0.42169811
 h     -0.36487477    -2.07375419     0.17606440
 h     -1.82483205     1.81597854     1.13627671
 h     -0.74803896     1.97148028    -1.30775636
 h      1.98790600     1.59935742    -0.77434035
 o      2.32930118    -1.06955474     0.28210641
 h      3.20703035    -0.47368034     0.10922589
 c     -2.53720831    -0.51256773    -0.54750335
 h     -2.43153543    -1.36881195    -1.22551177
 h     -3.53225878    -0.53446578     0.07018002
 h     -2.77039154     0.45990776    -1.11841227
 h     -0.16663899     0.99815010     1.62614392
          17

 c      1.23434207    -0.43623101     0.00031984
 c     -0.04224815    -1.07721841     0.21008050
 c     -1.16796986    -0.15697052     0.11637303
 c     -0.98556783     1.15279039     0.84113842
 c     -0.23526551     1.33973149    -0.45890710
 c      1.18436804     0.89540723    -0.43585231
 h     -0.33731377    -2.05189100     0.22605070
 h     -1.80271259     1.78726722     1.15995146
 h     -0.75354875     1.96282912    -1.32705176
 h      1.96830754     1.61179621    -0.77442948
 o      2.33433493    -1.06826369     0.29453710
 h      3.16118803    -0.46160980     0.09993180
 c     -2.53455054    -0.50046575    -0.55916240
 h     -2.41732004    -1.33345497    -1.23305043
 h     -3.51046723    -0.51933582     0.09469979
 h     -2.76157957     0.42691510    -1.11376289
 h     -0.19408221     1.01928888     1.59242394
          17

 c      1.23791582    -0.43234653    -0.01210222
 c     -0.04434657    -1.08710795     0.21112425
 c     -1.15767639    -0.15499335     0.10964015
 c     -0.97811063     1.15312431     0.85842325
 c     -0.25458655     1.33925887    -0.45491249
 c      1.17596937     0.88677202    -0.44986530
 h     -0.30862457    -2.06180942     0.27782296
 h     -1.78626241     1.75749178     1.18176780
 h     -0.74950264     1.93682205    -1.33248610
 h      1.94753115     1.61783210    -0.76728694
 o      2.34141673    -1.06683071     0.30686301
 h      3.09527373    -0.46590358     0.09594569
 c     -2.53240893    -0.48696753    -0.56946481
 h     -2.40549588    -1.30266685    -1.24335813
 h     -3.47002791    -0.51010719     0.11427738
 h     -2.75182217     0.39078448    -1.11365815
 h     -0.22736166     1.04225523     1.56396996
          17

 c      1.24171199    -0.42746900    -0.02473952
 c     -0.04750992    -1.09231067     0.21113346
 c     -1.14683306    -0.15332935     0.10141535
 c     -0.96926979     1.15459497     0.87421760
 c     -0.27626469     1.33816240    -0.45097251
 c      1.16644705     0.87733119    -0.46371504
 h     -0.28010866    -2.10598449     0.33243446
 h     -1.78194828     1.73137820     1.20364750
 h     -0.73826791     1.89591720    -1.32482750
 h      1.92700762     1.61797571    -0.75381043
 o      2.34940928    -1.06555459     0.31910492
 h      3.02662031    -0.47747206     0.09486816
 c     -2.53023407    -0.47290101    -0.57752401
 h     -2.39618187    -1.28073964    -1.25829202
 h     -3.41421965    -0.50724445     0.12849859
 h     -2.74435393     0.36556870    -1.12525391
 h     -0.24997965     1.06344858     1.55570107
          17

 c      1.24542704    -0.42245582    -0.03721211
 c     -0.05152728    -1.09393724     0.21022432
 c     -1.13564568    -0.15175413     0.09165620
 c     -0.96015742     1.15702858     0.88724798
 c     -0.29946984     1.33577051    -0.44677295
 c      1.15551022     0.86750490    -0.47735184
 h     -0.24902039    -2.16838710     0.38891361
 h     -1.79307683     1.71113760     1.22640770
 h     -0.72440298     1.84514137    -1.30871823
 h      1.90865479     1.61362336    -0.73531941
 o      2.35661349    -1.06527104     0.33150189
 h      2.98130365    -0.47844318     0.09050727
 c     -2.52726838    -0.45918704    -0.58294858
 h     -2.38961480    -1.26889265    -1.27724182
 h     -3.34929695    -0.51086428     0.13917542
 h     -2.74206617     0.36281009    -1.15432021
 h     -0.24710274     1.08021042     1.58024641
          17

 c      1.24879989    -0.41810085    -0.04914147
 c     -0.05615811    -1.09363525     0.20869006
 c     -1.12435393    -0.15004986     0.08035365
 c     -0.95111128     1.16037807     0.89760142
 c     -0.32316658     1.33125628    -0.44163997
 c      1.14293711     0.85769835    -0.49071582
 h     -0.21310058    -2.22806635     0.44397277
 h     -1.81771727     1.69543796     1.24906287
 h     -0.71455478     1.79194138    -1.29333353
 h      1.89437160     1.60664578    -0.71327393
 o      2.36177206    -1.06664180     0.34427868
 h      2.97824597    -0.45410919     0.07691224
 c     -2.52275249    -0.44612991    -0.58633852
 h     -2.38624236    -1.26515929    -1.29719671
 h     -3.28411860    -0.52083078     0.15062336
 h     -2.74546181     0.38311072    -1.19966598
 h     -0.21894799     1.09240438     1.63585298
          17

 c      1.25165920    -0.41508609    -0.06018077
 c     -0.06097492    -1.09267696     0.20684948
 c     -1.11320702    -0.14802106     0.06752746
 c     -0.94169850     1.16468598     0.90669673
 c     -0.34626139     1.32380733    -0.43473364
 c      1.12861748     0.84831491    -0.50375452
 h     -0.17248685    -2.26974550     0.49385965
 h     -1.84960829     1.68064481     1.26926625
 h     -0.71598324     1.74442462    -1.29043026
 h      1.88538480     1.59874645    -0.68898899
 o      2.36532032    -1.06889881     0.35708647
 h      3.00894619    -0.41334898     0.05751510
 c     -2.51612071    -0.43330526    -0.58915351
 h     -2.38650188    -1.26577114    -1.31407581
 h     -3.22816224    -0.53687805     0.16853316
 h     -2.75258056     0.41639073    -1.25237529
 h     -0.17975814     1.10157896     1.70679472
          17

 c      1.25393407    -0.41395497    -0.07003234
 c     -0.06542774    -1.09182027     0.20496042
 c     -1.10244156    -0.14549399     0.05322697
 c     -0.93158245     1.17001609     0.91616022
 c     -0.36791665     1.31296905    -0.42567833
 c      1.11259921     0.83976226    -0.51642448
 h     -0.12899168    -2.28516888     0.53556946
 h     -1.88107739     1.66303376     1.28445673
 h     -0.73305324     1.70742731    -1.30719943
 h      1.88167050     1.59082813    -0.66347689
 o      2.36846507    -1.07055666     0.36922463
 h      3.05179491    -0.37728084     0.04162856
 c     -2.50720059    -0.42013801    -0.59281836
 h     -2.39050627    -1.26684252    -1.32427494
 h     -3.18749153    -0.55842653     0.19630023
 h     -2.76088061     0.45033129    -1.30131026
 h     -0.14442343     1.10924088     1.77590921
          17

 c      1.25560199    -0.41508382    -0.07846370
 c     -0.06893890    -1.09143301     0.20320911
 c     -1.09226518    -0.14232805     0.03753453
 c     -0.92082490     1.17636049     0.92718085
 c     -0.38778877     1.29885765    -0.41515727
 c      1.09511298     0.83242460    -0.52867321
 h     -0.08516530    -2.27132923     0.56712216
 h     -1.90558690     1.64023595     1.29280014
 h     -0.76455464     1.68001958    -1.33931700
 h      1.88177736     1.58274719    -0.63749406
 o      2.37202480    -1.07057670     0.38015876
 h      3.09079601    -0.36054574     0.03615184
 c     -2.49636004    -0.40633808    -0.59793881
 h     -2.39787641    -1.26550218    -1.32563696
 h     -3.16179567    -0.58393947     0.23125019
 h     -2.76847630     0.47605517    -1.33774062
 h     -0.12212523     1.11631594     1.83140884
          17

 c      1.25663151    -0.41865112    -0.08532570
 c     -0.07096592    -1.09157201     0.20170845
 c     -1.08284559    -0.13843173     0.02056577
 c     -0.90971532     1.18359879     0.94045602
 c     -0.40589999     1.28193598    -0.40463064
 c      1.07654010     0.82660265    -0.54041496
 h     -0.04377588    -2.22926628     0.58766102
 h     -1.91895021     1.61160554     1.29358711
 h     -0.80533425     1.65802874    -1.37398156
 h      1.88320480     1.57362938    -0.61173086
 o      2.37633426    -1.06849112     0.38960903
 h      3.11758795    -0.36922593     0.04416195
 c     -2.48434131    -0.39195214    -0.60425640
 h     -2.40777684    -1.26038771    -1.31775717
 h     -3.14604963    -0.61061609     0.26550314
 h     -2.77428773     0.48892531    -1.35648896
 h     -0.11690269     1.12327221     1.86689851
          17

 c      1.25696175    -0.42461449    -0.09056744
 c     -0.07105033    -1.09194637     0.20046511
 c     -1.07430041    -0.13378656     0.00247486
 c     -0.89858004     1.19150851     0.95625077
 c     -0.42236483     1.26268949    -0.39556614
 c      1.05734636     0.82244244    -0.55151590
 h     -0.00749202    -2.16430611     0.59784457
 h     -1.91971292     1.57804871     1.28727640
 h     -0.84971664     1.63778627    -1.39833521
 h      1.88313490     1.56252219    -0.58697213
 o      2.38140111    -1.06423533     0.39749029
 h      3.12919911    -0.40349895     0.06590159
 c     -2.47191813    -0.37723333    -0.61106752
 h     -2.41907084    -1.25175772    -1.30188632
 h     -3.13447947    -0.63502491     0.29043443
 h     -2.77791159     0.48775002    -1.35555250
 h     -0.12927689     1.13027362     1.87999800
          17

 c      1.25651627    -0.43271654    -0.09424146
 c     -0.06887057    -1.09177246     0.19929809
 c     -1.06668949    -0.12846967    -0.01653545
 c     -0.88770076     1.19978838     0.97438076
 c     -0.43725649     1.24151904    -0.38900221
 c      1.03801411     0.81989312    -0.56179637
 h      0.02156098    -2.08769267     0.60081409
 h     -1.90932859     1.54175124     1.27541687
 h     -0.89326480     1.61748014    -1.40389638
 h      1.87917321     1.54900345    -0.56413475
 o      2.38692929    -1.05808964     0.40389491
 h      3.12763296    -0.45857722     0.09908306
 c     -2.45967950    -0.36253682    -0.61755263
 h     -2.43050647    -1.24136229    -1.28062977
 h     -3.12289899    -0.65400470     0.29995204
 h     -2.77965486     0.47432866    -1.33581319
 h     -0.15685402     1.13722922     1.87188464
          17

 c      1.25524677    -0.44251557    -0.09649556
 c     -0.06431105    -1.08964401     0.19773507
 c     -1.06002096    -0.12267623    -0.03620038
 c     -0.87735137     1.20808954     0.99409865
 c     -0.45058794     1.21878871    -0.38547259
 c      1.01899085     0.81870799    -0.57105054
 h      0.04250286    -2.01821627     0.60342159
 h     -1.89226636     1.50586787     1.26047935
 h     -0.93306233     1.59696120    -1.38692970
 h      1.86987034     1.53353284    -0.54419108
 o      2.39216384    -1.05074467     0.40913445
 h      3.12208030    -0.52366456     0.13823014
 c     -2.44795572    -0.34833581    -0.62287640
 h     -2.44089278    -1.23197725    -1.25744358
 h     -3.10912678    -0.66520204     0.29139441
 h     -2.78083920     0.45370720    -1.30127671
 h     -0.19369336     1.14370830     1.84821965
          17

 c      1.25319053    -0.45343323    -0.09755388
 c     -0.05748087    -1.08388296     0.19508335
 c     -1.05428024    -0.11672539    -0.05618546
 c     -0.86795621     1.21606671     1.01395151
 c     -0.46230551     1.19490130    -0.38505408
 c      1.00065241     0.81848482    -0.57907746
 h      0.05594656    -1.97838759     0.61541300
 h     -1.87555313     1.47403091     1.24547170
 h     -0.96766174     1.57739393    -1.34778847
 h      1.85498317     1.51753651    -0.52804440
 o      2.39572765    -1.04330189     0.41375058
 h      3.13125603    -0.58195005     0.17450772
 c     -2.43678798    -0.33531956    -0.62621382
 h     -2.44923935    -1.22644585    -1.23589035
 h     -3.09277265    -0.66732935     0.26541923
 h     -2.78426016     0.43461066    -1.25941285
 h     -0.22891494     1.14873779     1.82106083
          17

 c      1.25050907    -0.46479923    -0.09769594
 c     -0.04856920    -1.07384905     0.19098520
 c     -1.04947344    -0.11105166    -0.07609028
 c     -0.86022507     1.22344931     1.03188577
 c     -0.47225193     1.17034810    -0.38741908
 c      0.98328422     0.81872732    -0.58571548
 h      0.06229617    -1.97939646     0.64284943
 h     -1.86685847     1.44954832     1.23325010
 h     -0.99726477     1.56120730    -1.29065220
 h      1.83547818     1.50326925    -0.51640082
 o      2.39623484    -1.03670729     0.41823422
 h      3.17378283    -0.61962898     0.20024396
 c     -2.42594070    -0.32438409    -0.62691206
 h     -2.45482595    -1.22639566    -1.21881982
 h     -3.07518111    -0.66043059     0.22596932
 h     -2.79408087     0.42826603    -1.22004387
 h     -0.24707768     1.15069403     1.80866838
          17

 c      1.24747297    -0.47589608    -0.09723777
 c     -0.03772154    -1.06087994     0.18596851
 c     -1.04565008    -0.10620204    -0.09546256
 c     -0.85479695     1.23005682     1.04617113
 c     -0.48010917     1.14570879    -0.39189355
 c      0.96708885     0.81891936    -0.59086944
 h      0.06006359    -2.01015005     0.68149459
 h     -1.87108809     1.43452989     1.22578472
 h     -1.02415103     1.55228929    -1.22353453
 h      1.81324943     1.49345848    -0.50967932
 o      2.39386711    -1.03089633     0.42258025
 h      3.24391563    -0.63945454     0.21611210
 c     -2.41506887    -0.31624424    -0.62492453
 h     -2.45720017    -1.23132499    -1.20785572
 h     -3.05969897    -0.64624582     0.18048182
 h     -2.81370877     0.44320016    -1.19095564
 h     -0.23584048     1.14801876     1.82610584
          17

 c      1.24442477    -0.48601744    -0.09650419
 c     -0.02522459    -1.04725253     0.18106590
 c     -1.04288191    -0.10283872    -0.11381566
 c     -0.85147371     1.23569804     1.05674050
 c     -0.48539343     1.12161917    -0.39760197
 c      0.95222959     0.81860800    -0.59451843
 h      0.04770652    -2.04916769     0.72115966
 h     -1.88763330     1.42950612     1.22385491
 h     -1.05266769     1.55589419    -1.15719293
 h      1.79051193     1.49071564    -0.50801150
 o      2.39015334    -1.02525606     0.42650953
 h      3.31570044    -0.65313916     0.22753583
 c     -2.40402992    -0.31085364    -0.62119967
 h     -2.45615526    -1.23872906    -1.20340726
 h     -3.05179041    -0.62830653     0.13948455
 h     -2.84216235     0.47855095    -1.17288461
 h     -0.19775613     1.14085975     1.87048185
          17

 c      1.24176829    -0.49452804    -0.09579441
 c     -0.01166669    -1.03491076     0.17718581
 c     -1.04122472    -0.10169172    -0.13064987
 c     -0.84939436     1.24012586     1.06492363
 c     -0.48764733     1.09881436    -0.40381789
 c      0.93890188     0.81748766    -0.59670213
 h      0.02547683    -2.07909435     0.75302756
 h     -1.91071875     1.43375103     1.22724857
 h     -1.08713887     1.57703694    -1.10104659
 h      1.76896048     1.49680057    -0.51134941
 o      2.38645131    -1.01941885     0.42986914
 h      3.36702657    -0.66837073     0.23806479
 c     -2.39306173    -0.30744600    -0.61732116
 h     -2.45174331    -1.24510002    -1.20500800
 h     -3.05752897    -0.61088822     0.11377564
 h     -2.87353125     0.52450560    -1.16055547
 h     -0.14778921     1.13123477     1.92416298
          17

 c      1.23995795    -0.50090382    -0.09535742
 c      0.00212103    -1.02515954     0.17492423
 c     -1.04068239    -0.10344385    -0.14548716
 c     -0.84783246     1.24311311     1.07210148
 c     -0.48684168     1.07830290    -0.41038192
 c      0.92740270     0.81546094    -0.59749775
 h     -0.00483147    -2.08996245     0.77182156
 h     -1.93237542     1.44589923     1.23516011
 h     -1.12749323     1.61690686    -1.05776403
 h      1.74904447     1.51199370    -0.51960220
 o      2.38349474    -1.01332018     0.43265885
 h      3.38645609    -0.68764933     0.24872426
 c     -2.38283423    -0.30522464    -0.61455017
 h     -2.44432593    -1.24708099    -1.21170758
 h     -3.07941136    -0.59666573     0.10893448
 h     -2.90048431     0.56929570    -1.14800581
 h     -0.10092950     1.12143170     1.97005738
          17

 c      1.23945460    -0.50475673    -0.09537606
 c      0.01520667    -1.01878140     0.17460858
 c     -1.04116769    -0.10857895    -0.15791575
 c     -0.84641231     1.24449604     1.07911541
 c     -0.48357427     1.06138947    -0.41766656
 c      0.91814808     0.81265049    -0.59700325
 h     -0.04067687    -2.07753459     0.77521341
 h     -1.94549182     1.46442549     1.24656006
 h     -1.16740711     1.67071885    -1.02307079
 h      1.72982172     1.53489994    -0.53268887
 o      2.38151678    -1.00705571     0.43495715
 h      3.37098745    -0.71046946     0.25907311
 c     -2.37447032    -0.30381716    -0.61325343
 h     -2.43462002    -1.24228891    -1.22243526
 h     -3.11296159    -0.58534373     0.12205940
 h     -2.91726600     0.60409696    -1.13156552
 h     -0.06678234     1.11304868     1.99784389
          17

 c      1.24064709    -0.50585627    -0.09595188
 c      0.02670048    -1.01612341     0.17633869
 c     -1.04246721    -0.11723926    -0.16763203
 c     -0.84494980     1.24416433     1.08630411
 c     -0.47880104     1.04930961    -0.42608564
 c      0.91161345     0.80935790    -0.59533437
 h     -0.07930697    -2.04191157     0.76320472
 h     -1.94544360     1.48790996     1.26045297
 h     -1.19795794     1.73011298    -0.99108509
 h      1.70952473     1.56281375    -0.55047069
 o      2.38029658    -1.00081903     0.43689211
 h      3.32518635    -0.73429318     0.26761032
 c     -2.36926429    -0.30318455    -0.61311353
 h     -2.42369583    -1.22974084    -1.23633874
 h     -3.14894765    -0.57506544     0.14489780
 h     -2.92050938     0.62394274    -1.10995110
 h     -0.05008744     1.10695099     2.00297584
          17

 c      1.24375899    -0.50415079    -0.09708987
 c      0.03589137    -1.01704782     0.17995731
 c     -1.04423685    -0.12914772    -0.17446964
 c     -0.84331946     1.24204107     1.09363631
 c     -0.47348682     1.04280365    -0.43575471
 c      0.90822613     0.80599119    -0.59262814
 h     -0.11818078    -1.98767582     0.73829277
 h     -1.93054503     1.51520408     1.27602590
 h     -1.21194213     1.78696230    -0.95820750
 h      1.68647917     1.59244368    -0.57263925
 o      2.37898426    -0.99492762     0.43866937
 h      3.26397319    -0.75416735     0.27132230
 c     -2.36823748    -0.30337806    -0.61357769
 h     -2.41290487    -1.20998072    -1.25306940
 h     -3.17835254    -0.56444890     0.16901953
 h     -2.90908378     0.62722774    -1.08361720
 h     -0.05203806     1.10342636     1.98489280
          17

 c      1.24876629    -0.49977517    -0.09869493
 c      0.04238332    -1.02076134     0.18495148
 c     -1.04604909    -0.14362991    -0.17841244
 c     -0.84143772     1.23807237     1.10076123
 c     -0.46844410     1.04195565    -0.44646903
 c      0.90825772     0.80298953    -0.58904326
 h     -0.15569261    -1.92554031     0.70647137
 h     -1.90200865     1.54559222     1.29273370
 h     -1.20541324     1.83531344    -0.92360666
 h      1.65989362     1.62067050    -0.59865553
 o      2.37591584    -0.98986985     0.44063510
 h      3.21580356    -0.76215043     0.26481211
 c     -2.37187697    -0.30445999    -0.61407125
 h     -2.40373595    -1.18491948    -1.27292036
 h     -3.19514849    -0.55329374     0.18833374
 h     -2.88398344     0.61552326    -1.05440326
 h     -0.07060567     1.10219224     1.94647224
          17

 c      1.25535758    -0.49302500    -0.10059536
 c      0.04621784    -1.02568041     0.19037112
 c     -1.04748700    -0.15972123    -0.17959201
 c     -0.83936521     1.23223557     1.10695156
 c     -0.46426497     1.04626323    -0.45779879
 c      0.91174340     0.80076397    -0.58475630
 h     -0.19241298    -1.87387186     0.67814899
 h     -1.86368421     1.57896571     1.31035933
 h     -1.17755322     1.87179300    -0.88848845
 h      1.63027941     1.64513593    -0.62777251
 o      2.36949064    -0.98611033     0.44318542
 h      3.20930762    -0.75080101     0.24208518
 c     -2.38006791    -0.30659981    -0.61401590
 h     -2.39762162    -1.15732094    -1.29668781
 h     -3.19668695    -0.54237656     0.19935440
 h     -2.84850072     0.59412672    -1.02557683
 h     -0.09960821     1.10216884     1.89483916
          17

 c      1.26297093    -0.48429375    -0.10258985
 c      0.04784753    -1.02985914     0.19507029
 c     -1.04825064    -0.17631033    -0.17827152
 c     -0.83750234     1.22456782     1.11100191
 c     -0.46124029     1.05477766    -0.46917297
 c      0.91844443     0.79966186    -0.57995463
 h     -0.23135499    -1.85405178     0.66547793
 h     -1.82135713     1.61590939     1.32902224
 h     -1.13043635     1.89578333    -0.85552760
 h      1.59948515     1.66459775    -0.65913589
 o      2.36034331    -0.98356113     0.44632261
 h      3.23932242    -0.72201473     0.20398383
 c     -2.39212050    -0.31023411    -0.61283760
 h     -2.39574996    -1.12994492    -1.32518028
 h     -3.18338072    -0.53310381     0.20094154
 h     -2.80828377     0.57278052    -1.00191991
 h     -0.12709181     1.10111957     1.84273857
          17

 c      1.27093278    -0.47400870    -0.10447838
 c      0.04769713    -1.03237598     0.19850013
 c     -1.04823246    -0.19227842    -0.17481642
 c     -0.83664152     1.21518423     1.11137609
 c     -0.45926762     1.06620232    -0.47992881
 c      0.92787171     0.79995210    -0.57482549
 h     -0.27372211    -1.87482753     0.67334792
 h     -1.78118280     1.65742294     1.34903546
 h     -1.06915344     1.91006317    -0.82865164
 h      1.57041745     1.67903521    -0.69192879
 o      2.35080398    -0.98167498     0.44960020
 h      3.27494427    -0.68551590     0.15895595
 c     -2.40691202    -0.31605354    -0.61010974
 h     -2.39895689    -1.10463049    -1.35849801
 h     -3.15860458    -0.52729833     0.19437780
 h     -2.77010667     0.56430681    -0.98890132
 h     -0.13625593     1.09579509     1.80707065
          17

 c      1.27859688    -0.46260647    -0.10606000
 c      0.04571705    -1.03407643     0.20111861
 c     -1.04753518    -0.20662342    -0.16965406
 c     -0.83735605     1.20421286     1.10707293
 c     -0.45781202     1.07893468    -0.48934998
 c      0.93936551     0.80182835    -0.56954459
 h     -0.31423428    -1.92391042     0.69478852
 h     -1.74738869     1.70403841     1.37053674
 h     -1.00183015     1.92167731    -0.81287975
 h      1.54649551     1.68943544    -0.72549455
 o      2.34276362    -0.97997035     0.45255653
 h      3.29227960    -0.65007907     0.11566921
 c     -2.42319272    -0.32451320    -0.60590235
 h     -2.40772274    -1.08182615    -1.39545416
 h     -3.12888782    -0.52712385     0.18389304
 h     -2.73859052     0.57810832    -0.98981920
 h     -0.11499582     1.08370565     1.79913500
          17

 c      1.28539151    -0.45054949    -0.10711611
 c      0.04168496    -1.03642417     0.20372456
 c     -1.04644151    -0.21855213    -0.16323414
 c     -0.83913352     1.19172633     1.09858858
 c     -0.45605118     1.09121137    -0.49674226
 c      0.95220906     0.80542776    -0.56427138
 h     -0.34479276    -1.98134060     0.71882422
 h     -1.72044291     1.75457359     1.39297236
 h     -0.93809739     1.94109977    -0.81353697
 h      1.53093089     1.69723258    -0.75935260
 o      2.33722457    -0.97815852     0.45487836
 h      3.28084218    -0.62112689     0.08002062
 c     -2.43984847    -0.33515683    -0.60109529
 h     -2.42221462    -1.06084100    -1.43351545
 h     -3.10362779    -0.53497575     0.17689610
 h     -2.71386658     0.61214879    -1.00258779
 h     -0.06805958     1.06532257     1.81378789
          17

 c      1.29081736    -0.43834479    -0.10740053
 c      0.03564043    -1.04044067     0.20686878
 c     -1.04536125    -0.22751361    -0.15599672
 c     -0.84077494     1.17787362     1.08742064
 c     -0.45329101     1.10163062    -0.50161309
 c      0.96574730     0.81085904    -0.55915254
 h     -0.35963273    -2.03182617     0.73738785
 h     -1.69721833     1.80545850     1.41477620
 h     -0.88486550     1.97659296    -0.83404725
 h      1.52602003     1.70354182    -0.79306781
 o      2.33455124    -0.97608461     0.45637576
 h      3.23930574    -0.60145974     0.05535667
 c     -2.45594620    -0.34672208    -0.59710120
 h     -2.44230142    -1.04055561    -1.46933449
 h     -3.09259656    -0.55290515     0.18184484
 h     -2.69378374     0.65423957    -1.02054931
 h     -0.01220258     1.04324751     1.83546892
          17

 c      1.29444269    -0.42653442    -0.10664489
 c      0.02793804    -1.04655455     0.21078556
 c     -1.04476266    -0.23318634    -0.14834504
 c     -0.84132267     1.16300373     1.07498636
 c     -0.44934495     1.10983424    -0.50389366
 c      0.97947080     0.81822053    -0.55433010
 h     -0.35628069    -2.06659294     0.74616752
 h     -1.67316994     1.85143756     1.43363865
 h     -0.84265473     2.02633338    -0.87325526
 h      1.53270159     1.70854136    -0.82602777
 o      2.33460430    -0.97370801     0.45697970
 h      3.17339415    -0.59148904     0.04247440
 c     -2.47090935    -0.35792871    -0.59499033
 h     -2.46752106    -1.02015127    -1.49964302
 h     -3.10074618    -0.58130692     0.20252097
 h     -2.67711824     0.69076776    -1.03639886
 h      0.03695666     1.01998084     1.85052854
          17

 c      1.29589884    -0.41565829    -0.10457764
 c      0.01912401    -1.05475074     0.21548400
 c     -1.04509665    -0.23544473    -0.14062416
 c     -0.84027766     1.14759051     1.06223814
 c     -0.44441362     1.11646454    -0.50394587
 c      0.99303660     0.82758506    -0.54994422
 h     -0.33470420    -2.08172722     0.74354529
 h     -1.64465651     1.88713797     1.44720241
 h     -0.80758737     2.07868551    -0.92544783
 h      1.55053973     1.71136885    -0.85728082
 o      2.33666957    -0.97117591     0.45683270
 h      3.09718633    -0.58808807     0.03824326
 c     -2.48473986    -0.36799088    -0.59485516
 h     -2.49705191    -0.99957528    -1.52209913
 h     -3.12499783    -0.61791450     0.23378401
 h     -2.66419691     0.71222535    -1.04473857
 h      0.06979712     0.99710336     1.85105011
          17

 c      1.29488169    -0.40619828    -0.10095474
 c      0.00982570    -1.06465951     0.22079984
 c     -1.04673214    -0.23432330    -0.13310608
 c     -0.83743757     1.13209477     1.04972027
 c     -0.43872372     1.12244118    -0.50233551
 c      1.00623782     0.83894701    -0.54612032
 h     -0.29663703    -2.07714516     0.72992836
 h     -1.61003453     1.90839184     1.45368042
 h     -0.77589915     2.12026838    -0.98320312
 h      1.57806697     1.71056551    -0.88556938
 o      2.33935968    -0.96895549     0.45644171
 h      3.03481423    -0.58264215     0.03336632
 c     -2.49781948    -0.37660682    -0.59601501
 h     -2.52975556    -0.97967481    -1.53577551
 h     -3.15729347    -0.65855499     0.26487092
 h     -2.65619317     0.71398824    -1.04249395
 h      0.08182827     0.97540608     1.83367533
          17

 c      1.29118417    -0.39851655    -0.09559812
 c      0.00069536    -1.07552276     0.22638006
 c     -1.04991118    -0.22999030    -0.12597997
 c     -0.83277668     1.11687516     1.03766829
 c     -0.43237386     1.12844835    -0.49963518
 c      1.01895191     0.85215643    -0.54294383
 h     -0.24539753    -2.05698433     0.70783893
 h     -1.56975725     1.91294232     1.45219573
 h     -0.74581167     2.14156809    -1.03984449
 h      1.61327010     1.70475275    -0.90954997
 o      2.34116292    -0.96767968     0.45651162
 h      3.01157425    -0.56380768     0.01536217
 c     -2.51053277    -0.38376713    -0.59756501
 h     -2.56428223    -0.96208182    -1.54125966
 h     -3.18959827    -0.69883984     0.28567486
 h     -2.65456442     0.69562498    -1.02857432
 h      0.07231839     0.95508939     1.79822546
          17

 c      1.28476729    -0.39280725    -0.08842898
 c     -0.00761610    -1.08607680     0.23162896
 c     -1.05472917    -0.22272942    -0.11934941
 c     -0.82644767     1.10215136     1.02602386
 c     -0.42535675     1.13483624    -0.49635482
 c      1.03108999     0.86687333    -0.54043410
 h     -0.18580723    -2.03107151     0.68250160
 h     -1.52620451     1.90082072     1.44296916
 h     -0.71725834     2.13783171    -1.09030550
 h      1.65402937     1.69318121    -0.92807929
 o      2.34192625    -0.96733612     0.45705094
 h      3.02981453    -0.53072702    -0.01687646
 c     -2.52308423    -0.38967044    -0.59867301
 h     -2.59918603    -0.94891237    -1.54042341
 h     -3.21623817    -0.73523153     0.28982668
 h     -2.66086596     0.66063509    -1.00366540
 h      0.04411211     0.93573871     1.74742497
          17

 c      1.27580937    -0.38908315    -0.07947930
 c     -0.01452497    -1.09455104     0.23572194
 c     -1.06114303    -0.21291458    -0.11323965
 c     -0.81888671     1.08800073     1.01434919
 c     -0.41761131     1.14167636    -0.49293152
 c      1.04256523     0.88256521    -0.53852704
 h     -0.12331088    -2.01525431     0.66178535
 h     -1.48357890     1.87466061     1.42748522
 h     -0.69126433     2.10829162    -1.13123279
 h      1.69842317     1.67598521    -0.94043475
 o      2.34284442    -0.96710933     0.45720186
 h      3.06863303    -0.49565295    -0.05024860
 c     -2.53547766    -0.39478293    -0.59863882
 h     -2.63300385    -0.94227850    -1.53587202
 h     -3.23408416    -0.76537288     0.27492402
 h     -2.67679916     0.61691681    -0.97032108
 h      0.00480666     0.91600329     1.68774626
          17

 c      1.26467940    -0.38718975    -0.06888301
 c     -0.01967253    -1.09925699     0.23789966
 c     -1.06900663    -0.20096672    -0.10761890
 c     -0.81095902     1.07438902     1.00170897
 c     -0.40905166     1.14880470    -0.48970934
 c      1.05329076     0.89854306    -0.53707267
 h     -0.06176729    -2.02506223     0.65299636
 h     -1.44777427     1.83986188     1.40861834
 h     -0.66960470     2.05564806    -1.16116741
 h      1.74487055     1.65413846    -0.94639284
 o      2.34499874    -0.96621496     0.45615491
 h      3.10729918    -0.47061001    -0.07205912
 c     -2.54752721    -0.39991103    -0.59693243
 h     -2.66427316    -0.94362667    -1.53011106
 h     -3.24227715    -0.78823632     0.24211616
 h     -2.70434100     0.57697162    -0.93293866
 h     -0.03157265     0.89306708     1.63064179
          17

 c      1.25188135    -0.38683169    -0.05686150
 c     -0.02299242    -1.09976320     0.23799273
 c     -1.07811625    -0.18730605    -0.10243178
 c     -0.80384728     1.06122886     0.98683334
 c     -0.39956910     1.15581521    -0.48687558
 c      1.06319308     0.91402641    -0.53585587
 h     -0.00242006    -2.06254579     0.65696216
 h     -1.42562711     1.80386173     1.39038054
 h     -0.65475896     1.98618848    -1.18119720
 h      1.79211748     1.62919669    -0.94616065
 o      2.34887287    -0.96424016     0.45351219
 h      3.13362106    -0.46191453    -0.07587694
 c     -2.55885964    -0.40599769    -0.59335908
 h     -2.69151102    -0.95310479    -1.52474270
 h     -3.24230653    -0.80447873     0.19609196
 h     -2.74560315     0.55502354    -0.89659386
 h     -0.04657735     0.86280786     1.59091674
          17

 c      1.23801409    -0.38761970    -0.04370669
 c     -0.02450700    -1.09714049     0.23647712
 c     -1.08823766    -0.17234356    -0.09762922
 c     -0.79823327     1.04837940     0.96901633
 c     -0.38901462     1.16204556    -0.48437463
 c      1.07222956     0.92822330    -0.53463683
 h      0.05366864    -2.11368355     0.66744931
 h     -1.42280175     1.77356206     1.37674938
 h     -0.65000947     1.90996517    -1.19595933
 h      1.83909281     1.60292167    -0.94020569
 o      2.35449228    -0.96107650     0.44920684
 h      3.14227913    -0.47121419    -0.06028860
 c     -2.56896225    -0.41341653    -0.58834563
 h     -2.71322981    -0.96931317    -1.52014346
 h     -3.23849854    -0.81701660     0.14540173
 h     -2.80166590     0.55882977    -0.86428413
 h     -0.02920597     0.82265241     1.57760377
          17

 c      1.22375412    -0.38912799    -0.02976178
 c     -0.02421302    -1.09289590     0.23397409
 c     -1.09910526    -0.15652120    -0.09318069
 c     -0.79359358     1.03564940     0.94904925
 c     -0.37719872     1.16669911    -0.48191217
 c      1.08040476     0.94040918    -0.53319861
 h      0.10405726    -2.16076173     0.67694263
 h     -1.44068367     1.75154296     1.36964905
 h     -0.65924503     1.83931536    -1.21360645
 h      1.88468898     1.57690418    -0.92905173
 o      2.36152547    -0.95685762     0.44342924
 h      3.13347619    -0.49644843    -0.02774561
 c     -2.57732920    -0.42136035    -0.58300292
 h     -2.72805113    -0.98964560    -1.51578443
 h     -3.23805543    -0.83118035     0.10188484
 h     -2.87061364     0.58290672    -0.83528985
 h      0.01248917     0.77558560     1.58535022
          17

 c      1.20985329    -0.39093925    -0.01540032
 c     -0.02217497    -1.08818881     0.23092843
 c     -1.11041117    -0.14034939    -0.08906897
 c     -0.78903214     1.02303701     0.92877454
 c     -0.36399814     1.16926698    -0.47927684
 c      1.08777971     0.94998575    -0.53138196
 h      0.14590086    -2.19128181     0.68036143
 h     -1.47487577     1.73453831     1.36768909
 h     -0.68552853     1.78386677    -1.24187374
 h      1.92758894     1.55233204    -0.91314240
 o      2.36919910    -0.95199630     0.43665487
 h      3.11434730    -0.53121633     0.01495074
 c     -2.58368998    -0.42829614    -0.57859489
 h     -2.73488679    -1.01101031    -1.51084970
 h     -3.24844719    -0.85297266     0.07696168
 h     -2.94726695     0.61299863    -0.80711908
 h      0.05972194     0.72874968     1.60096793
          17

 c      1.19713216    -0.39266503    -0.00100613
 c     -0.01860087    -1.08372971     0.22759415
 c     -1.12180126    -0.12440586    -0.08528944
 c     -0.78424356     1.01084981     0.91010861
 c     -0.34959273     1.16998740    -0.47691111
 c      1.09446620     0.95650782    -0.52909398
 h      0.17690686    -2.19891852     0.67525911
 h     -1.51723094     1.71621691     1.36716988
 h     -0.72824975     1.74506584    -1.28101462
 h      1.96625624     1.52996525    -0.89283195
 o      2.37610092    -0.94726438     0.42970580
 h      3.10213575    -0.56350045     0.05564688
 c     -2.58833324    -0.43302091    -0.57573883
 h     -2.73311616    -1.03054012    -1.50473186
 h     -3.27156288    -0.88505666     0.07520611
 h     -3.02516861     0.63536390    -0.77803299
 h      0.09664088     0.68890358     1.61357292
          17

 c      1.18644122    -0.39394768     0.01304183
 c     -0.01384038    -1.07988869     0.22409521
 c     -1.13288717    -0.10929288    -0.08186276
 c     -0.77950319     0.99951664     0.89458146
 c     -0.33458325     1.16970901    -0.47598167
 c      1.10060092     0.95968385    -0.52629451
 h      0.19558407    -2.18208640     0.66111353
 h     -1.55930738     1.69107883     1.36420402
 h     -0.78184438     1.71751092    -1.32240153
 h      1.99911950     1.51026693    -0.86848981
 o      2.38046565    -0.94358683     0.42351408
 h      3.11996986    -0.57904959     0.08065297
 c     -2.59219257    -0.43518281    -0.57413161
 h     -2.72271186    -1.04604746    -1.49724146
 h     -3.30086471    -0.92444085     0.09198531
 h     -3.09844951     0.64108200    -0.74768108
 h      0.11410027     0.66045586     1.61716928
          17

 c      1.17857384    -0.39445466     0.02638007
 c     -0.00835353    -1.07673897     0.22044665
 c     -1.14327195    -0.09557739    -0.07884921
 c     -0.77532273     0.98940386     0.88322442
 c     -0.31981281     1.16933237    -0.47776457
 c      1.10630616     0.95936395    -0.52297287
 h      0.20128572    -2.14322909     0.63898054
 h     -1.59456186     1.65633542     1.35611402
 h     -0.83816718     1.69501104    -1.35497013
 h      2.02486737     1.49357912    -0.84062593
 o      2.38174967    -0.94124287     0.41834145
 h      3.17262673    -0.57428666     0.08725988
 c     -2.59639083    -0.43504615    -0.57298410
 h     -2.70427802    -1.05621270    -1.48863233
 h     -3.32599032    -0.96503494     0.11828053
 h     -3.16258202     0.62599054    -0.71668724
 h      0.10830016     0.64559963     1.60953123
          17

 c      1.17416053    -0.39389775     0.03868395
 c     -0.00267506    -1.07397392     0.21652347
 c     -1.15257329    -0.08373797    -0.07634728
 c     -0.77224115     0.98075666     0.87652755
 c     -0.30612815     1.16948083    -0.48311905
 c      1.11165268     0.95552761    -0.51912638
 h      0.19439073    -2.08947411     0.61171535
 h     -1.61908152     1.61204067     1.34185360
 h     -0.88954000     1.67392309    -1.37071754
 h      2.04275411     1.48026812    -0.80996398
 o      2.38125714    -0.93969142     0.41368717
 h      3.23723177    -0.55910300     0.08515716
 c     -2.60174657    -0.43309803    -0.57149988
 h     -2.67898230    -1.06058992    -1.47957930
 h     -3.33833175    -1.00129964     0.14593402
 h     -3.21458706     0.58968199    -0.68619996
 h      0.07949735     0.64472419     1.59121927
          17

 c      1.17360827    -0.39207667     0.04970114
 c      0.00261067    -1.07073918     0.21200394
 c     -1.16043564    -0.07413198    -0.07448216
 c     -0.77079542     0.97372350     0.87436181
 c     -0.29426300     1.17046165    -0.49234562
 c      1.11664148     0.94827264    -0.51474803
 h      0.17662631    -2.03420221     0.58453612
 h     -1.63179759     1.56069553     1.32201619
 h     -0.93017604     1.65322286    -1.36596766
 h      2.05279390     1.47079836    -0.77741839
 o      2.38053149    -0.93837050     0.40907530
 h      3.28866743    -0.54387679     0.08365863
 c     -2.60859706    -0.42989659    -0.56905258
 h     -2.64839599    -1.05946376    -1.47108050
 h     -3.33287960    -1.02974647     0.16943213
 h     -3.25331322     0.53505287    -0.65764311
 h      0.03214996     0.65637294     1.56573982
          17

 c      1.17708281    -0.38892370     0.05927341
 c      0.00692056    -1.06562985     0.20637997
 c     -1.16653643    -0.06697467    -0.07339005
 c     -0.77161421     0.96841656     0.87585457
 c     -0.28479086     1.17231364    -0.50522670
 c      1.12120271     0.93781174    -0.50983077
 h      0.15091339    -1.99666465     0.56484040
 h     -1.63481658     1.50691709     1.29879060
 h     -0.95652369     1.63377768    -1.34086649
 h      2.05576504     1.46572971    -0.74400577
 o      2.38050547    -0.93701679     0.40431826
 h      3.31261885    -0.53413431     0.08729512
 c     -2.61678323    -0.42612265    -0.56520496
 h     -2.61430693    -1.05356389    -1.46420488
 h     -3.30781793    -1.04896063     0.18576001
 h     -3.28012347     0.46860888    -0.63258176
 h     -0.02365042     0.67670399     1.54083892
          17

 c      1.18451756    -0.38452322     0.06733472
 c      0.00982390    -1.05739857     0.19923249
 c     -1.17059737    -0.06232853    -0.07320875
 c     -0.77546793     0.96495481     0.87935017
 c     -0.27805911     1.17483851    -0.52107758
 c      1.12521673     0.92447886    -0.50439076
 h      0.11969235    -1.99340728     0.55891640
 h     -1.63384138     1.45707651     1.27582391
 h     -0.96761098     1.61798882    -1.29905994
 h      2.05297788     1.46562767    -0.71071223
 o      2.38157195    -0.93559324     0.39942272
 h      3.30414214    -0.53162324     0.09724525
 c     -2.62563009    -0.42267863    -0.55971850
 h     -2.57857731    -1.04370494    -1.45972631
 h     -3.26383680    -1.05937988     0.19403047
 h     -3.29991326     0.40098594    -0.61258153
 h     -0.07145634     0.69930737     1.52949876
          17

 c      1.19563296    -0.37911372     0.07389608
 c      0.01118806    -1.04620262     0.19069673
 c     -1.17240472    -0.06010278    -0.07407605
 c     -0.78286153     0.96333788     0.88291780
 c     -0.27406368     1.17759644    -0.53878347
 c      1.12854948     0.90875376    -0.49850380
 h      0.08317500    -2.02365884     0.56641933
 h     -1.63770866     1.41836848     1.25760472
 h     -0.96589696     1.60997232    -1.24792350
 h      2.04584229     1.47087358    -0.67836997
 o      2.38370243    -0.93422989     0.39452028
 h      3.26567465    -0.53526305     0.11246248
 c     -2.63396648    -0.42062580    -0.55259750
 h     -2.54308431    -1.03051606    -1.45783946
 h     -3.20380902    -1.06332855     0.19547775
 h     -3.32126249     0.34591658    -0.59895535
 h     -0.09427349     0.71773301     1.54559191
          17

 c      1.20995139    -0.37308217     0.07902308
 c      0.01104288    -1.03360198     0.18145350
 c     -1.17182610    -0.06007750    -0.07614055
 c     -0.79316331     0.96320443     0.88562753
 c     -0.27233397     1.17988892    -0.55686837
 c      1.13110153     0.89129091    -0.49233626
 h      0.04092808    -2.06960134     0.58049453
 h     -1.65525727     1.39662376     1.24791466
 h     -0.95820296     1.61588548    -1.19850572
 h      2.03538772     1.48141838    -0.64756105
 o      2.38636259    -0.93326880     0.38988319
 h      3.20838575    -0.54043071     0.12946509
 c     -2.64044204    -0.42072651    -0.54414923
 h     -2.50969530    -1.01441268    -1.45815689
 h     -3.13270748    -1.06526505     0.19376057
 h     -3.35289746     0.31500710    -0.59235547
 h     -0.08844311     0.73079265     1.59160184
          17

 c      1.22678534    -0.36696877     0.08283017
 c      0.00942187    -1.02130393     0.17225486
 c     -1.16881375    -0.06191920    -0.07955874
 c     -0.80482859     0.96403147     0.88812775
 c     -0.27204553     1.18084214    -0.57378062
 c      1.13283810     0.87294517    -0.48615017
 h     -0.00601601    -2.11134926     0.59348606
 h     -1.68964855     1.39351049     1.24769810
 h     -0.95429395     1.64310250    -1.16288265
 h      2.02196376     1.49657491    -0.61862008
 o      2.38833814    -0.93338375     0.38597960
 h      3.15514689    -0.53708081     0.14151773
 c     -2.64418817    -0.42279278    -0.53500130
 h     -2.48019610    -0.99578270    -1.45997895
 h     -3.05717204    -1.07170565     0.19495022
 h     -3.39655177     0.31020761    -0.59230651
 h     -0.06680084     0.74287414     1.65463291
          17

 c      1.24522987    -0.36143665     0.08547473
 c      0.00638668    -1.01044810     0.16365612
 c     -1.16339930    -0.06518087    -0.08447842
 c     -0.81673604     0.96562704     0.89171417
 c     -0.27262123     1.17976891    -0.58847651
 c      1.13379376     0.85475472    -0.48027589
 h     -0.05541187    -2.13554667     0.60021801
 h     -1.73552609     1.40571959     1.25433591
 h     -0.96018644     1.69620509    -1.14757351
 h      2.00529445     1.51499953    -0.59171078
 o      2.38820557    -0.93545744     0.38335115
 h      3.13351923    -0.51195289     0.14074477
 c     -2.64517147    -0.42572888    -0.52594198
 h     -2.45616837    -0.97517405    -1.46260908
 h     -2.98388658    -1.08957219     0.20573517
 h     -3.44464851     0.32304087    -0.59699785
 h     -0.04555743     0.75859378     1.71796714
          17

 c      1.26419826    -0.35718775     0.08713370
 c      0.00207874    -1.00161432     0.15601025
 c     -1.15569625    -0.06931032    -0.09101797
 c     -0.82859583     0.96815468     0.89742675
 c     -0.27433284     1.17663674    -0.60081853
 c      1.13403708     0.83786542    -0.47506644
 h     -0.10472807    -2.13555310     0.59808532
 h     -1.78277936     1.42723147     1.26340516
 h     -0.97151978     1.77181917    -1.14895249
 h      1.98486222     1.53492919    -0.56693323
 o      2.38610423    -0.93971325     0.38208952
 h      3.14800089    -0.46283248     0.12669558
 c     -2.64390842    -0.42842917    -0.51750485
 h     -2.43887904    -0.95335557    -1.46555566
 h     -2.91709557    -1.12225550     0.22908052
 h     -3.48618691     0.34163375    -0.60369563
 h     -0.03565797     0.78013479     1.76954213
          17

 c      1.28252875    -0.35486435     0.08797335
 c     -0.00327289    -0.99499515     0.14952017
 c     -1.14591299    -0.07368301    -0.09924736
 c     -0.84052586     0.97187369     0.90577986
 c     -0.27799874     1.17203480    -0.61122095
 c      1.13360534     0.82340841    -0.47084705
 h     -0.15167700    -2.10969313     0.58640566
 h     -1.82202097     1.45208405     1.27088296
 h     -0.97723686     1.85932969    -1.15755110
 h      1.96042000     1.55460271    -0.54441371
 o      2.38397584    -0.94536127     0.38173700
 h      3.17565865    -0.40428517     0.10795267
 c     -2.64102879    -0.43050407    -0.50963167
 h     -2.42920491    -0.93128648    -1.46860730
 h     -2.85789531    -1.16652479     0.26101554
 h     -3.51243638     0.35647974    -0.60951424
 h     -0.04241820     0.80769642     1.80269984
          17

 c      1.29911348    -0.35497330     0.08812425
 c     -0.00935485    -0.99047476     0.14425842
 c     -1.13436440    -0.07764873    -0.10917569
 c     -0.85270437     0.97696581     0.91680175
 c     -0.28427091     1.16672139    -0.62009278
 c      1.13245432     0.81235282    -0.46786324
 h     -0.19450335    -2.06049341     0.56615088
 h     -1.84718837     1.47573181     1.27410160
 h     -0.96779141     1.94649137    -1.16475905
 h      1.93239001     1.57270599    -0.52435451
 o      2.38368717    -0.95151071     0.38184150
 h      3.19460945    -0.35265221     0.09301765
 c     -2.63696424    -0.43223198    -0.50183610
 h     -2.42758946    -0.91004119    -1.47177282
 h     -2.80613148    -1.21442665     0.29301521
 h     -3.51852353     0.36191804    -0.61195264
 h     -0.06717354     0.84037255     1.81479111
          17

 c      1.31298393    -0.35782129     0.08765450
 c     -0.01575860    -0.98756945     0.14013676
 c     -1.12146974    -0.08057723    -0.12074983
 c     -0.86528439     0.98348691     0.93010499
 c     -0.29333838     1.16132259    -0.62763991
 c      1.13045112     0.80536273    -0.46623457
 h     -0.23239779    -1.99540014     0.54025472
 h     -1.85583683     1.49532789     1.27177169
 h     -0.93844038     2.02324073    -1.16522308
 h      1.90200982     1.58870006    -0.50702899
 o      2.38631257    -0.95762926     0.38216610
 h      3.19435470    -0.31813129     0.08665813
 c     -2.63183321    -0.43414907    -0.49361156
 h     -2.43402889    -0.89070701    -1.47512367
 h     -2.76204325    -1.25771340     0.31686205
 h     -3.50307389     0.35571756    -0.60905898
 h     -0.10811167     0.87660834     1.80648781
          17

 c      1.32335244    -0.36347914     0.08655268
 c     -0.02193076    -0.98528535     0.13684355
 c     -1.10773737    -0.08189251    -0.13385637
 c     -0.87845482     0.99136332     0.94487046
 c     -0.30496847     1.15627729    -0.63390297
 c      1.12740084     0.80270233    -0.46592754
 h     -0.26628219    -1.92836736     0.51428739
 h     -1.84890435     1.50975323     1.26378036
 h     -0.88866557     2.08259946    -1.15644899
 h      1.87123136     1.60294802    -0.49274522
 o      2.39228161    -0.96347776     0.38262426
 h      3.17280542    -0.30535257     0.09071974
 c     -2.62546141    -0.43680652    -0.48465775
 h     -2.44808766    -0.87426611    -1.47861927
 h     -2.72641085    -1.29040895     0.32720305
 h     -3.46786459     0.33867258    -0.59944284
 h     -0.15987781     0.91434282     1.78236081
          17

 c      1.32964652    -0.37178943     0.08473360
 c     -0.02713238    -0.98215799     0.13385030
 c     -1.09374659    -0.08110794    -0.14832398
 c     -0.89253816     1.00038347     0.95974695
 c     -0.31861240     1.15186926    -0.63882286
 c      1.12309426     0.80421866    -0.46675742
 h     -0.29950561    -1.87926995     0.49629165
 h     -1.83077377     1.51977610     1.25106345
 h     -0.82097349     2.12056385    -1.13804024
 h      1.84240373     1.61657420    -0.48179021
 o      2.40151058    -0.96902819     0.38322258
 h      3.13374616    -0.31437612     0.10489822
 c     -2.61740696    -0.44075670    -0.47490804
 h     -2.46894370    -0.86147780    -1.48198759
 h     -2.70013368    -1.30928566     0.32181731
 h     -3.41802669     0.31478130    -0.58231760
 h     -0.21237957     0.95112969     1.75235746
          17

 c      1.33155433    -0.38241129     0.08206681
 c     -0.03060137    -0.97701008     0.13070241
 c     -1.08013110    -0.07787096    -0.16392356
 c     -0.90796394     1.01015757     0.97287177
 c     -0.33347875     1.14824299    -0.64227313
 c      1.11736147     0.80941123    -0.46841899
 h     -0.33617914    -1.86487744     0.49322044
 h     -1.80949178     1.52832222     1.23551432
 h     -0.74016524     2.13623444    -1.11135056
 h      1.81777777     1.63101195    -0.47438012
 o      2.41335531    -0.97452648     0.38407254
 h      3.08722341    -0.33956459     0.12648443
 c     -2.60696847    -0.44660705    -0.46450176
 h     -2.49547287    -0.85277356    -1.48470417
 h     -2.68387724    -1.31376587     0.30130249
 h     -3.36235971     0.29166773    -0.55756747
 h     -0.25084885     0.98460813     1.73185684
          17

 c      1.32907989    -0.39488118     0.07841476
 c     -0.03199925    -0.97014413     0.12749810
 c     -1.06755434    -0.07202575    -0.18036739
 c     -0.92481768     1.02008516     0.98249829
 c     -0.34858661     1.14536490    -0.64406551
 c      1.11011910     0.81756346    -0.47053491
 h     -0.37622880    -1.88460248     0.50510067
 h     -1.79601893     1.54030364     1.21967064
 h     -0.65293743     2.13259914    -1.07954618
 h      1.79894271     1.64733749    -0.47062986
 o      2.42647986    -0.98067898     0.38544556
 h      3.05137943    -0.36676199     0.14953070
 c     -2.59330693    -0.45492853    -0.45380118
 h     -2.52637394    -0.84816573    -1.48606717
 h     -2.67788215    -1.30620095     0.26910726
 h     -3.31211417     0.27970269    -0.52559558
 h     -0.26188852     1.01338559     1.73489768
          17

 c      1.32258713    -0.40866602     0.07366528
 c     -0.03156080    -0.96319699     0.12484796
 c     -1.05666081    -0.06368908    -0.19730643
 c     -0.94219808     1.02950591     0.98813851
 c     -0.36284694     1.14295365    -0.64395294
 c      1.10139410     0.82788515    -0.47270599
 h     -0.41409760    -1.92178939     0.52531006
 h     -1.80061507     1.56084751     1.20582017
 h     -0.56722105     2.11756615    -1.04772499
 h      1.78637810     1.66564198    -0.47053752
 o      2.43910928    -0.98854604     0.38769711
 h      3.04842807    -0.37551353     0.16625822
 c     -2.57586072    -0.46579996    -0.44347708
 h     -2.56029339    -0.84719105    -1.48533690
 h     -2.68195410    -1.29268940     0.23197109
 h     -3.27613059     0.28739575    -0.48673190
 h     -0.24468152     1.03730297     1.76190715
          17

 c      1.31279972    -0.42319437     0.06775148
 c     -0.02976549    -0.95786922     0.12337507
 c     -1.04800897    -0.05330329    -0.21432132
 c     -0.95865674     1.03807714     0.99069770
 c     -0.37522074     1.14052787    -0.64167982
 c      1.09131781     0.83961402    -0.47455287
 h     -0.44322527    -1.95818105     0.54635073
 h     -1.82670022     1.59170928     1.19470810
 h     -0.49067171     2.10344999    -1.02232843
 h      1.77933936     1.68480694    -0.47396995
 o      2.45029238    -0.99841318     0.39083328
 h      3.08509418    -0.35779296     0.17424889
 c     -2.55483665    -0.47821585    -0.43451732
 h     -2.59589589    -0.84893521    -1.48190934
 h     -2.69572484    -1.28336658     0.19980556
 h     -3.25480221     0.31466313    -0.44092161
 h     -0.21190130     1.05660879     1.79949010
          17

 c      1.30071973    -0.43788157     0.06066282
 c     -0.02711050    -0.95525218     0.12344606
 c     -1.04201346    -0.04163352    -0.23091489
 c     -0.97334075     1.04597897     0.99146185
 c     -0.38491179     1.13780120    -0.63714489
 c      1.08010884     0.85205789    -0.47574264
 h     -0.45918289    -1.98155394     0.56302824
 h     -1.86815185     1.62918691     1.18517120
 h     -0.42872061     2.10214604    -1.00899772
 h      1.77613805     1.70282133    -0.48065345
 o      2.46056011    -1.00913950     0.39435174
 h      3.14323498    -0.32885475     0.17916558
 c     -2.53114876    -0.49031063    -0.42788806
 h     -2.63187429    -0.85215849    -1.47549137
 h     -2.71886536    -1.28914203     0.18272779
 h     -3.24064232     0.35219103    -0.38860038
 h     -0.17882732     1.07146496     1.83255538
          17

 c      1.28748008    -0.45217128     0.05244931
 c     -0.02408402    -0.95582299     0.12517215
 c     -1.03890978    -0.02969730    -0.24652329
 c     -0.98620095     1.05369683     0.99139512
 c     -0.39141994     1.13527642    -0.63060687
 c      1.06805105     0.86460358    -0.47600390
 h     -0.45994341    -1.98578364     0.57256303
 h     -1.91374996     1.66641753     1.17528530
 h     -0.38409216     2.11750939    -1.00975653
 h      1.77467792     1.71742321    -0.49017689
 o      2.47071892    -1.01937686     0.39772703
 h      3.20025821    -0.30779783     0.18706088
 c     -2.50598159    -0.50058694    -0.42391853
 h     -2.66694617    -0.85549778    -1.46621697
 h     -2.75001666    -1.31376064     0.18481650
 h     -3.22469408     0.38792785    -0.33154369
 h     -0.15638214     1.08201987     1.85118027
          17

 c      1.27420493    -0.46556773     0.04321343
 c     -0.02115428    -0.95958223     0.12846810
 c     -1.03873218    -0.01862287    -0.26055650
 c     -0.99754131     1.06169178     0.99100969
 c     -0.39443587     1.13430328    -0.62267829
 c      1.05546071     0.87671745    -0.47513826
 h     -0.44543218    -1.96943746     0.57407900
 h     -1.95308807     1.69702349     1.16358565
 h     -0.35817110     2.14343388    -1.02248947
 h      1.77302484     1.72674117    -0.50200349
 o      2.48111576    -1.02831710     0.40064239
 h      3.24173656    -0.30550635     0.20071718
 c     -2.48060636    -0.50872392    -0.42207761
 h     -2.69987682    -0.85769018    -1.45461551
 h     -2.78490241    -1.34978022     0.20131170
 h     -3.20084183     0.41242569    -0.27258412
 h     -0.15052677     1.08849645     1.85068799
          17

 c      1.26191114    -0.47764730     0.03309528
 c     -0.01869255    -0.96610634     0.13307401
 c     -1.04129304    -0.00945340    -0.27246102
 c     -1.00770313     1.07023938     0.99043527
 c     -0.39381404     1.13643558    -0.61408327
 c      1.04266157     0.88793901    -0.47302579
 h     -0.41747227    -1.93544475     0.56854600
 h     -1.97919364     1.71687676     1.14944528
 h     -0.35179269     2.16965596    -1.04307096
 h      1.76984768     1.72974544    -0.51550658
 o      2.49168801    -1.03563701     0.40294447
 h      3.26103543    -0.32545872     0.22043307
 c     -2.45628915    -0.51517468    -0.42144293
 h     -2.72953543    -0.85773408    -1.44144413
 h     -2.81689592    -1.38485969     0.22344601
 h     -3.16645831     0.42014630    -0.21485781
 h     -0.16336770     1.09121145     1.83027442
          17

 c      1.25144436    -0.48806204     0.02226041
 c     -0.01684019    -0.97447168     0.13851890
 c     -1.04615900    -0.00295033    -0.28177969
 c     -1.01700901     1.07940814     0.98946765
 c     -0.38967409     1.14279249    -0.60543387
 c      1.02998360     0.89786655    -0.46961941
 h     -0.38027547    -1.89223835     0.55938622
 h     -1.98873295     1.72427750     1.13295726
 h     -0.36490313     2.18745771    -1.06741238
 h      1.76467003     1.72645092    -0.53003475
 o      2.50207994    -1.04136923     0.40458697
 h      3.25747528    -0.36575074     0.24496535
 c     -2.43412542    -0.52051643    -0.42120304
 h     -2.75497003    -0.85495058    -1.42755478
 h     -2.83953311    -1.40912292     0.24380813
 h     -3.12177774     0.40901266    -0.16121025
 h     -0.19362510     1.09057068     1.79245893
          17

 c      1.24344301    -0.49654256     0.01089373
 c     -0.01539776    -0.98313902     0.14405873
 c     -1.05263818     0.00053408    -0.28818392
 c     -1.02583897     1.08907497     0.98753612
 c     -0.38249479     1.15379437    -0.59714149
 c      1.01777931     0.90614458    -0.46493240
 h     -0.34090448    -1.85530018     0.55333678
 h     -1.98173205     1.71976159     1.11475590
 h     -0.39626114     2.19164525    -1.09227831
 h      1.75795045     1.71789598    -0.54498716
 o      2.51159572    -1.04591514     0.40561683
 h      3.23692254    -0.41883353     0.27175402
 c     -2.41493177    -0.52523467    -0.42081950
 h     -2.77549004    -0.84897586    -1.41388226
 h     -2.84806303    -1.41730949     0.25789597
 h     -3.06942413     0.37999391    -0.11378170
 h     -0.23601395     1.08702914     1.74361903
          17

 c      1.23833659    -0.50289487    -0.00080459
 c     -0.01392740    -0.99020661     0.14877241
 c     -1.05981108     0.00107103    -0.29147424
 c     -1.03471446     1.09893233     0.98363323
 c     -0.37312181     1.16917523    -0.58941605
 c      1.00644231     0.91246591    -0.45902604
 h     -0.30771127    -1.84439400     0.55942045
 h     -1.96173705     1.70616129     1.09590554
 h     -0.44352151     2.18052131    -1.11547297
 h      1.75097138     1.70590111    -0.55987148
 o      2.51901791    -1.05016067     0.40617619
 h      3.21452563    -0.46960808     0.29687866
 c     -2.39919977    -0.52978422    -0.42002593
 h     -2.79074864    -0.83972219    -1.40148522
 h     -2.83971823    -1.40813401     0.26370195
 h     -3.01434954     0.33722592    -0.07354971
 h     -0.28008439     1.08094178     1.69496283
          17

 c      1.23637124    -0.50698397    -0.01262864
 c     -0.01221651    -0.99455636     0.15208666
 c     -1.06662630    -0.00093168    -0.29156394
 c     -1.04416253     1.10849089     0.97642577
 c     -0.36268086     1.18812608    -0.58228988
 c      0.99641838     0.91659615    -0.45200450
 h     -0.28504202    -1.87034243     0.58283895
 h     -1.93640686     1.68891007     1.07781727
 h     -0.50354371     2.15550770    -1.13597817
 h      1.74549386     1.69261070    -0.57431288
 o      2.52271229    -1.05534034     0.40643979
 h      3.21310711    -0.49760979     0.31609852
 c     -2.38705360    -0.53467787    -0.41883978
 h     -2.80080258    -0.82733024    -1.39153646
 h     -2.81363061    -1.38356646     0.26124394
 h     -2.96387517     0.28839478    -0.03972724
 h     -0.31123912     1.07227027     1.66138568
          17

 c      1.23762152    -0.50872375    -0.02437939
 c     -0.01057745    -0.99684061     0.15427877
 c     -1.07204671    -0.00486907    -0.28846263
 c     -1.05406930     1.11709841     0.96489485
 c     -0.35241634     1.20948845    -0.57564177
 c      0.98820087     0.91841455    -0.44401993
 h     -0.27000587    -1.92349337     0.61905549
 h     -1.91739234     1.67587352     1.06211526
 h     -0.57285927     2.12066791    -1.15411999
 h      1.74320861     1.67989130    -0.58798737
 o      2.52186504    -1.06201428     0.40642088
 h      3.24383062    -0.49336154     0.32805196
 c     -2.37823507    -0.54042831    -0.41760881
 h     -2.80610984    -0.81213848    -1.38520452
 h     -2.77094880    -1.34889359     0.25268749
 h     -2.92698155     0.24416395    -0.00944882
 h     -0.31854439     1.06060565     1.65418373
          17

 c      1.24196472    -0.50810203    -0.03586564
 c     -0.00946155    -0.99863352     0.15611097
 c     -1.07520446    -0.01008184    -0.28226157
 c     -1.06312273     1.12405493     0.94916030
 c     -0.34349630     1.23197515    -0.56923773
 c      0.98230578     0.91795449    -0.43528222
 h     -0.25695747    -1.98342384     0.65800153
 h     -1.91676956     1.67502289     1.05031387
 h     -0.64818090     2.08160441    -1.17141728
 h      1.74515018     1.66876689    -0.60048833
 o      2.51747788    -1.06934789     0.40592793
 h      3.29058996    -0.46980056     0.33500444
 c     -2.37223383    -0.54719137    -0.41698514
 h     -2.80742666    -0.79470892    -1.38343899
 h     -2.71516099    -1.31335111     0.24304228
 h     -2.91162679     0.21463388     0.02100840
 h     -0.30493039     1.04620914     1.67179649
          17

 c      1.24907355    -0.50521899    -0.04689187
 c     -0.00905431    -1.00119324     0.15822825
 c     -1.07551539    -0.01595683    -0.27312217
 c     -1.06971786     1.12898028     0.93034774
 c     -0.33686229     1.25441588    -0.56282025
 c      0.97922254     0.91541823    -0.42606229
 h     -0.24200441    -2.03316046     0.69104398
 h     -1.93913187     1.68937212     1.04312803
 h     -0.72651421     2.04340289    -1.18964937
 h      1.75137652     1.65918877    -0.61119856
 o      2.51108982    -1.07615621     0.40477473
 h      3.32995452    -0.44547456     0.33940122
 c     -2.36860631    -0.55427457    -0.41769875
 h     -2.80560692    -0.77591245    -1.38673058
 h     -2.65189534    -1.28991001     0.24046361
 h     -2.92060815     0.20337124     0.05301470
 h     -0.28434064     1.03076373     1.70213315
          17

 c      1.25845242    -0.50030074    -0.05725055
 c     -0.00922930    -1.00513255     0.16097891
 c     -1.07272373    -0.02197549    -0.26127448
 c     -1.07326624     1.13212506     0.90981809
 c     -0.33318030     1.27595383    -0.55623168
 c      0.97933818     0.91115492    -0.41668028
 h     -0.22357019    -2.06291433     0.71302216
 h     -1.97725571     1.71417478     1.03982367
 h     -0.80458723     2.00856762    -1.20940685
 h      1.76108637     1.65027259    -0.61926178
 o      2.50373189    -1.08167373     0.40285958
 h      3.34729419    -0.43214126     0.34247410
 c     -2.36727683    -0.56029538    -0.42014922
 h     -2.80137185    -0.75698121    -1.39495104
 h     -2.58681256    -1.29104919     0.25326151
 h     -2.95002207     0.20516475     0.08363327
 h     -0.27054129     1.01654214     1.73230246
          17

 c      1.26949896    -0.49368231    -0.06672868
 c     -0.00965082    -1.01054736     0.16446694
 c     -1.06688800    -0.02773682    -0.24702159
 c     -1.07415299     1.13415275     0.88873441
 c     -0.33285648     1.29606274    -0.54947131
 c      0.98285802     0.90561199    -0.40747986
 h     -0.20160485    -2.06861711     0.72162670
 h     -2.01784502     1.74057300     1.03851350
 h     -0.87822896     1.97668696    -1.22939269
 h      1.77307555     1.64084507    -0.62368467
 o      2.49590336    -1.08554668     0.40013632
 h      3.33692111    -0.43488789     0.34465970
 c     -2.36856661    -0.56426481    -0.42393571
 h     -2.79515418    -0.73940923    -1.40739006
 h     -2.52259658    -1.32011453     0.28235852
 h     -2.99218968     0.21041820     0.10765639
 h     -0.27195915     1.00543210     1.75336705
          17

 c      1.28156131    -0.48578289    -0.07511866
 c     -0.00986706    -1.01714635     0.16861006
 c     -1.05834795    -0.03298330    -0.23073338
 c     -1.07306973     1.13575011     0.86797607
 c     -0.33602477     1.31439662    -0.54263593
 c      0.98975346     0.89928679    -0.39879895
 h     -0.17700097    -2.05052636     0.71674261
 h     -2.04922503     1.76058425     1.03705530
 h     -0.94269255     1.94595022    -1.24718540
 h      1.78625472     1.63000236    -0.62352527
 o      2.48772030    -1.08772019     0.39659011
 h      3.29971447    -0.45399839     0.34600534
 c     -2.37284285    -0.56626715    -0.42783474
 h     -2.78704462    -0.72470481    -1.42292800
 h     -2.45972220    -1.36825753     0.31807623
 h     -3.03929062     0.21040042     0.12064681
 h     -0.29202466     0.99866439     1.76044166
          17

 c      1.29398371    -0.47707569    -0.08223238
 c     -0.00937884    -1.02426347     0.17313931
 c     -1.04767688    -0.03762178    -0.21283441
 c     -1.07066787     1.13746938     0.84815697
 c     -0.34251773     1.33063869    -0.53581681
 c      0.99976406     0.89268412    -0.39094202
 h     -0.15137987    -2.01325667     0.70049527
 h     -2.06422202     1.76901855     1.03363945
 h     -0.99375093     1.91476352    -1.26057094
 h      1.80002088     1.61748587    -0.61806899
 o      2.47891223    -1.08845291     0.39223354
 h      3.24328227    -0.48481631     0.34628477
 c     -2.38011942    -0.56699098    -0.43050246
 h     -2.77678403    -0.71413427    -1.44013392
 h     -2.39969164    -1.42206117     0.34715885
 h     -3.08508051     0.19942458     0.12024186
 h     -0.33049646     0.99685740     1.75190428
          17

 c      1.30613405    -0.46805870    -0.08791452
 c     -0.00768743    -1.03076490     0.17754230
 c     -1.03560780    -0.04171294    -0.19378870
 c     -1.06753158     1.13973569     0.82962569
 c     -0.35187032     1.34444231    -0.52904081
 c      1.01244216     0.88628337    -0.38415787
 h     -0.12706175    -1.96710374     0.67797071
 h     -2.05996131     1.76339842     1.02694354
 h     -1.02864531     1.88249421    -1.26845468
 h      1.81441992     1.60383413    -0.60694689
 o      2.46867464    -1.08845141     0.38711537
 h      3.18446415    -0.51571849     0.34493831
 c     -2.39000670    -0.56714114    -0.43107157
 h     -2.76380626    -0.70857658    -1.45729760
 h     -2.34564316    -1.47078483     0.35974650
 h     -3.12529266     0.17496854     0.10621452
 h     -0.38406327     1.00002873     1.72927153
          17

 c      1.31742163    -0.45921007    -0.09206054
 c     -0.00434767    -1.03499506     0.18102701
 c     -1.02294562    -0.04543438    -0.17408231
 c     -1.06423574     1.14288270     0.81239858
 c     -0.36336486     1.35544347    -0.52225680
 c      1.02722086     0.88051170    -0.37862534
 h     -0.10687929    -1.92898823     0.65772426
 h     -2.03736527     1.74362994     1.01614747
 h     -1.04655436     1.84956338    -1.27124684
 h      1.83009566     1.59031898    -0.59015806
 o      2.45574373    -1.08885137     0.38132293
 h      3.14830747    -0.52864144     0.34116173
 c     -2.40183783    -0.56730295    -0.42925393
 h     -2.74737573    -0.70847883    -1.47256710
 h     -2.30120716    -1.50798437     0.35080164
 h     -3.15781080     0.13736931     0.08030929
 h     -0.44621079     1.00746141     1.69795395
          17

 c      1.32731827    -0.45093004    -0.09463468
 c      0.00094211    -1.03520864     0.18274410
 c     -1.01049804    -0.04902375    -0.15419784
 c     -1.06133234     1.14714106     0.79606656
 c     -0.37608582     1.36329968    -0.51534365
 c      1.04348049     0.87573397    -0.37445152
 h     -0.09331371    -1.91779366     0.64928256
 h     -2.00142851     1.71212017     1.00102548
 h     -1.04872920     1.81732591    -1.27098413
 h      1.84804562     1.57868495    -0.56802192
 o      2.43953045    -1.09036307     0.37493482
 h      3.15012921    -0.51303405     0.33481430
 c     -2.41474264    -0.56803328    -0.42523689
 h     -2.72678812    -0.71385408    -1.48421721
 h     -2.26960164    -1.53063107     0.31901933
 h     -3.18312246     0.08973859     0.04621380
 h     -0.50716840     1.01755233     1.66817707
          17

 c      1.33538550    -0.44348277    -0.09568079
 c      0.00821861    -1.03076355     0.18240819
 c     -0.99903414    -0.05271647    -0.13458744
 c     -1.05910956     1.15254987     0.77989923
 c     -0.38897344     1.36773041    -0.50813430
 c      1.06061551     0.87226416    -0.37168055
 h     -0.08700278    -1.94077338     0.65592680
 h     -1.96223109     1.67427387     0.98220260
 h     -1.03835369     1.78785757    -1.27126700
 h      1.86917555     1.57068612    -0.54105731
 o      2.42126280    -1.09236737     0.36797603
 h      3.17718170    -0.48053496     0.32719884
 c     -2.42765276    -0.56993912    -0.41958084
 h     -2.70156725    -0.72427586    -1.49097134
 h     -2.25317947    -1.53832254     0.26582044
 h     -3.20498274     0.03793268     0.00948201
 h     -0.55580972     1.02811652     1.65343058
          17

 c      1.34128918    -0.43697811    -0.09531368
 c      0.01723773    -1.02274829     0.18059938
 c     -0.98925217    -0.05670804    -0.11564879
 c     -1.05714715     1.15883557     0.76345913
 c     -0.40089910     1.36855989    -0.50049180
 c      1.07810175     0.87039097    -0.37030530
 h     -0.08630136    -1.98634653     0.67114291
 h     -1.93513387     1.63838598     0.96140478
 h     -1.01986515     1.76351263    -1.27670339
 h      1.89375359     1.56752072    -0.50984485
 o      2.40285486    -1.09380856     0.36048387
 h      3.20614654    -0.45071755     0.31988557
 c     -2.43935709    -0.57359573    -0.41311990
 h     -2.67161287    -0.73885345    -1.49229087
 h     -2.25307421    -1.53341651     0.19510386
 h     -3.23028275    -0.01033111    -0.02326734
 h     -0.58482091     1.03767057     1.66310306
          17

 c      1.34479023    -0.43138944    -0.09370031
 c      0.02759899    -1.01299754     0.17821886
 c     -0.98173594    -0.06116718    -0.09770560
 c     -1.05436481     1.16553248     0.74737934
 c     -0.41079725     1.36577627    -0.49247217
 c      1.09554478     0.87039186    -0.37027251
 h     -0.08858224    -2.03539328     0.68491862
 h     -1.93608547     1.61271080     0.94087762
 h     -0.99746888     1.74609121    -1.29138007
 h      1.92100457     1.56940337    -0.47495364
 o      2.38574634    -1.09409389     0.35255426
 h      3.22121349    -0.43646568     0.31377665
 c     -2.44879521    -0.57919291    -0.40679292
 h     -2.63729134    -0.75619912    -1.48860145
 h     -2.26872479    -1.52227494     0.11361531
 h     -3.26615852    -0.04833419    -0.04657633
 h     -0.59492941     1.04675689     1.69419830
          17

 c      1.34573500    -0.42657351    -0.09104416
 c      0.03884693    -1.00305946     0.17596294
 c     -0.97691728    -0.06627549    -0.08099392
 c     -1.05016714     1.17250099     0.73334099
 c     -0.41782377     1.35959030    -0.48452292
 c      1.11268797     0.87251562    -0.37147965
 h     -0.09144155    -2.07285954     0.68980008
 h     -1.97047939     1.59968243     0.92134202
 h     -0.97337157     1.73587587    -1.31659640
 h      1.94909528     1.57551469    -0.43698079
 o      2.37080905    -1.09311860     0.34432551
 h      3.21538257    -0.44323002     0.30918957
 c     -2.45555677    -0.58605508    -0.40141873
 h     -2.59946443    -0.77441893    -1.48143094
 h     -2.29750370    -1.51693878     0.03107395
 h     -3.31446391    -0.07412200    -0.05879899
 h     -0.59243685     1.05744768     1.73377145
          17

 c      1.34406302    -0.42228552    -0.08757274
 c      0.05049625    -0.99394924     0.17423126
 c     -0.97506965    -0.07224191    -0.06565267
 c     -1.04530473     1.18016420     0.72332470
 c     -0.42143380     1.35042868    -0.47753866
 c      1.12937622     0.87693742    -0.37376918
 h     -0.09303643    -2.09017988     0.68192041
 h     -2.02763315     1.59442482     0.90103077
 h     -0.94720386     1.73130074    -1.34955220
 h      1.97555856     1.58435518    -0.39666010
 o      2.35847954    -1.09110640     0.33595218
 h      3.18811732    -0.47123267     0.30609090
 c     -2.46002930    -0.59269233    -0.39749033
 h     -2.55942299    -0.79118729    -1.47334051
 h     -2.33544736    -1.53356283    -0.04204404
 h     -3.36925553    -0.09109229    -0.06233546
 h     -0.58409972     1.07182067     1.76811636
          17

 c      1.33983497    -0.41820079    -0.08352274
 c      0.06202693    -0.98624259     0.17320586
 c     -0.97631939    -0.07926209    -0.05171953
 c     -1.04124461     1.18909496     0.71886996
 c     -0.42134231     1.33882967    -0.47263361
 c      1.14549285     0.88370965    -0.37692851
 h     -0.09203791    -2.08391990     0.66010467
 h     -2.08968381     1.59019644     0.87771315
 h     -0.91721336     1.72962609    -1.38444447
 h      1.99794769     1.59429438    -0.35493816
 o      2.34873591    -1.08856220     0.32758545
 h      3.14529498    -0.51584856     0.30418959
 c     -2.46288651    -0.59792945    -0.39495161
 h     -2.51869034    -0.80399687    -1.46740060
 h     -2.37964045    -1.58202109    -0.09995669
 h     -3.42060550    -0.10463708    -0.06126943
 h     -0.57478309     1.09115533     1.78787646
          17

 c      1.33327742    -0.41394366    -0.07912354
 c      0.07288080    -0.98015878     0.17291306
 c     -0.98064226    -0.08744289    -0.03913832
 c     -1.03924034     1.19964815     0.72069108
 c     -0.41746113     1.32530374    -0.47074449
 c      1.16089715     0.89273000    -0.38070054
 h     -0.08760315    -2.05476773     0.62519747
 h     -2.14162862     1.58268277     0.85051826
 h     -0.88193126     1.72801006    -1.41499231
 h      2.01442996     1.60405786    -0.31295439
 o      2.34089412    -1.08634580     0.31935934
 h      3.10186271    -0.56608467     0.30294109
 c     -2.46461738    -0.60209871    -0.39325101
 h     -2.47877940    -0.81058139    -1.46610736
 h     -2.42915383    -1.65474983    -0.14405321
 h     -3.45959102    -0.11897244    -0.05924622
 h     -0.56734409     1.11588812     1.78864844
          17

 c      1.32483077    -0.40911643    -0.07458262
 c      0.08248137    -0.97553259     0.17322674
 c     -0.98785188    -0.09674182    -0.02777996
 c     -1.03999319     1.21191359     0.72857519
 c     -0.40988328     1.31024426    -0.47230630
 c      1.17537783     0.90373581    -0.38480379
 h     -0.07953218    -2.00796004     0.58004599
 h     -2.17426089     1.57041506     0.82006652
 h     -0.84107654     1.72426261    -1.43648598
 h      2.02417028     1.61303568    -0.27193051
 o      2.33353162    -1.08564638     0.31137617
 h      3.08247670    -0.60483697     0.30165933
 c     -2.46554864    -0.60659968    -0.39187160
 h     -2.44108198    -0.80929922    -1.47025522
 h     -2.48283875    -1.73294552    -0.17837844
 h     -3.48046459    -0.13619829    -0.05871251
 h     -0.56293915     1.14578624     1.77046843
          17

 c      1.31516385    -0.40331147    -0.07008079
 c      0.09028787    -0.97167190     0.17382810
 c     -0.99760678    -0.10696147    -0.01746955
 c     -1.04370764     1.22578264     0.74140008
 c     -0.39887982     1.29391758    -0.47712769
 c      1.18863246     0.91632213    -0.38895797
 h     -0.06864495    -1.95506761     0.52991040
 h     -2.18350678     1.55390398     0.78799005
 h     -0.79569431     1.71715967    -1.44675605
 h      2.02743950     1.62138764    -0.23300134
 o      2.32549897    -1.08727737     0.30368816
 h      3.10528494    -0.62030702     0.29989594
 c     -2.46591748    -0.61278098    -0.39067059
 h     -2.40692267    -0.79928535    -1.47865368
 h     -2.53816722    -1.79969448    -0.20580792
 h     -3.48090542    -0.15654851    -0.06086829
 h     -0.56097295     1.18010126     1.73783378
          17

 c      1.30512106    -0.39612975    -0.06577371
 c      0.09586597    -0.96726283     0.17420836
 c     -1.00944432    -0.11778426    -0.00801175
 c     -1.05024941     1.24098723     0.75724513
 c     -0.38486408     1.27649768    -0.48445890
 c      1.20028329     0.92998067    -0.39290709
 h     -0.05707236    -1.91515969     0.48232274
 h     -2.16969782     1.53502275     0.75649897
 h     -0.74796619     1.70655251    -1.44646336
 h      2.02546448     1.62996794    -0.19705778
 o      2.31745229    -1.09083454     0.29631073
 h      3.15804716    -0.61965147     0.29743903
 c     -2.46580799    -0.62152573    -0.38982677
 h     -2.37761880    -0.78042410    -1.48883369
 h     -2.59190686    -1.84461602    -0.22779671
 h     -3.46195162    -0.17870802    -0.06573968
 h     -0.55865091     1.21775935     1.70015555
          17

 c      1.29563535    -0.38723267    -0.06178493
 c      0.09886965    -0.96086903     0.17389821
 c     -1.02283023    -0.12883258     0.00079086
 c     -1.05921267     1.25709619     0.77369676
 c     -0.36832986     1.25811115    -0.49317106
 c      1.20994030     0.94415197    -0.39643043
 h     -0.04733337    -1.90893443     0.44423703
 h     -2.13788448     1.51681225     0.72795256
 h     -0.70093038     1.69339543    -1.43905590
 h      2.02004382     1.64007797    -0.16467564
 o      2.31094939    -1.09539880     0.28925250
 h      3.21295235    -0.61760684     0.29389796
 c     -2.46506934    -0.63332953    -0.38968753
 h     -2.35441351    -0.75326877    -1.49811203
 h     -2.64086808    -1.86283112    -0.24506357
 h     -3.42816408    -0.19987132    -0.07216673
 h     -0.55092686     1.25772898     1.67080374
          17

 c      1.28764501    -0.37640476    -0.05819505
 c      0.09888250    -0.95230043     0.17288995
 c     -1.03721086    -0.13972529     0.00912233
 c     -1.06971375     1.27350171     0.78853636
 c     -0.34980174     1.23887796    -0.50198654
 c      1.21728599     0.95828831    -0.39933670
 h     -0.03968793    -1.94245644     0.41694238
 h     -2.09899234     1.50348473     0.70421003
 h     -0.65806181     1.67959230    -1.43017810
 h      2.01296374     1.65304528    -0.13619364
 o      2.30701071    -1.10032812     0.28250502
 h      3.24974554    -0.62351319     0.28884383
 c     -2.46329375    -0.64843143    -0.39065776
 h     -2.33832295    -0.71893695    -1.50444360
 h     -2.68223181    -1.85340990    -0.25800356
 h     -3.38763841    -0.21571724    -0.07780015
 h     -0.53274744     1.29946213     1.66179484
          17

 c      1.28198879    -0.36361368    -0.05502871
 c      0.09543571    -0.94313605     0.17163585
 c     -1.05204914    -0.15013258     0.01714402
 c     -1.08003198     1.28948879     0.80061006
 c     -0.32983662     1.21897080    -0.50973412
 c      1.22215169     0.97191829    -0.40145245
 h     -0.03151107    -2.00048795     0.39595881
 h     -2.06979191     1.50008888     0.68579278
 h     -0.62259456     1.66735353    -1.42601843
 h      2.00540596     1.66975541    -0.11189624
 o      2.30593428    -1.10528334     0.27603317
 h      3.25899725    -0.64079456     0.28202057
 c     -2.45993507    -0.66680732    -0.39311136
 h     -2.32998485    -0.67898566    -1.50687403
 h     -2.71375769    -1.81898016    -0.26682409
 h     -3.35051320    -0.22092750    -0.07953450
 h     -0.50385381     1.34277599     1.67568421
          17

 c      1.27927082    -0.34906390    -0.05223883
 c      0.08833007    -0.93542604     0.17059001
 c     -1.06684261    -0.15981520     0.02499475
 c     -1.08796038     1.30445170     0.80997582
 c     -0.30907217     1.19870470    -0.51560692
 c      1.22456247     0.98469288    -0.40261209
 h     -0.02011636    -2.06102576     0.37627173
 h     -2.06694646     1.51099648     0.67177365
 h     -0.59664655     1.65797538    -1.43061881
 h      1.99757880     1.69031488    -0.09221070
 o      2.30748863    -1.11010740     0.26978133
 h      3.23945232    -0.66902988     0.27336655
 c     -2.45463884    -0.68792777    -0.39727193
 h     -2.32956881    -0.63527903    -1.50562039
 h     -2.73428846    -1.76678616    -0.27147853
 h     -3.32462445    -0.21113279    -0.07490898
 h     -0.47061709     1.38704722     1.70429600
          17

 c      1.27975867    -0.33321461    -0.04969985
 c      0.07783588    -0.93059607     0.16997256
 c     -1.08113798    -0.16862886     0.03279720
 c     -1.09217977     1.31814308     0.81712703
 c     -0.28827137     1.17860622    -0.51931812
 c      1.22473897     0.99639787    -0.40265874
 h     -0.00449752    -2.10770762     0.35499869
 h     -2.09465396     1.53736883     0.66150911
 h     -0.58061312     1.65074893    -1.44374286
 h      1.98877023     1.71402913    -0.07778812
 o      2.31095592    -1.11481121     0.26368363
 h      3.19776438    -0.70443657     0.26297121
 c     -2.44755457    -0.71033532    -0.40310883
 h     -2.33678224    -0.58988333    -1.50181178
 h     -2.74488759    -1.71092480    -0.27136024
 h     -3.31057718    -0.18587384    -0.06392705
 h     -0.44190840     1.43084979     1.73594081
          17

 c      1.28336896    -0.31673816    -0.04722066
 c      0.06465190    -0.92929717     0.16980285
 c     -1.09454879    -0.17650191     0.04066018
 c     -1.09296476     1.33071201     0.82232330
 c     -0.26830952     1.15937908    -0.52103146
 c      1.22306043     1.00693443    -0.40145718
 h      0.01486286    -2.13161640     0.33106324
 h     -2.14051547     1.57628368     0.65617131
 h     -0.57331667     1.64304516    -1.46123183
 h      1.97777184     1.73969012    -0.06940568
 o      2.31497800    -1.11966113     0.25767670
 h      3.15131284    -0.73880609     0.25097322
 c     -2.43918109    -0.73149588    -0.41040001
 h     -2.35096828    -0.54502043    -1.49695373
 h     -2.75015457    -1.67315764    -0.26485407
 h     -3.30198953    -0.14972559    -0.04929557
 h     -0.42468393     1.47233836     1.76140147
          17

 c      1.28973403    -0.30042479    -0.04457521
 c      0.04975511    -0.93159192     0.16998524
 c     -1.10676298    -0.18340290     0.04867433
 c     -1.09138888     1.34249355     0.82554058
 c     -0.25010771     1.14177412    -0.52112352
 c      1.22000447     1.01628287    -0.39891255
 h      0.03658286    -2.12951786     0.30440631
 h     -2.18622870     1.62272151     0.65758390
 h     -0.57276052     1.63151462    -1.47740403
 h      1.96343369     1.76600561    -0.06774382
 o      2.31757956    -1.12519703     0.25172270
 h      3.12817808    -0.75967765     0.23730058
 c     -2.43002968    -0.74869405    -0.41887880
 h     -2.37122865    -0.50303310    -1.49240659
 h     -2.75670661    -1.67462296    -0.24982414
 h     -3.29073201    -0.11015470    -0.03470061
 h     -0.42265836     1.50972111     1.77532668
          17

 c      1.29830868    -0.28505916    -0.04153943
 c      0.03422732    -0.93709259     0.17036813
 c     -1.11752759    -0.18931514     0.05690891
 c     -1.08846817     1.35380252     0.82662558
 c     -0.23455047     1.12645811    -0.51995941
 c      1.21608063     1.02446411    -0.39498702
 h      0.05879927    -2.10277088     0.27552778
 h     -2.21745795     1.67173930     0.66662293
 h     -0.57691688     1.61332959    -1.48738310
 h      1.94511125     1.79198702    -0.07315592
 o      2.31740249    -1.13173000     0.24582282
 h      3.14786893    -0.75890293     0.22157036
 c     -2.42081839    -0.76084610    -0.42814944
 h     -2.39648180    -0.46624193    -1.48921439
 h     -2.76660652    -1.71757144    -0.22648364
 h     -3.27112340    -0.07454978    -0.02311656
 h     -0.43661564     1.54153697     1.77573544
          17

 c      1.30847932    -0.27132072    -0.03791842
 c      0.01910140    -0.94496189     0.17077601
 c     -1.12663250    -0.19423408     0.06540868
 c     -1.08494198     1.36484445     0.82534510
 c     -0.22241311     1.11393541    -0.51777136
 c      1.21176786     1.03150621    -0.38970601
 h      0.07952257    -2.05775337     0.24528234
 h     -2.22606004     1.71934660     0.68287207
 h     -0.58422478     1.58684872    -1.48829858
 h      1.92291152     1.81720210    -0.08553782
 o      2.31525734    -1.13869922     0.23996616
 h      3.19677676    -0.74320922     0.20392861
 c     -2.41258997    -0.76886809    -0.43758187
 h     -2.42546015    -0.43672810    -1.48813169
 h     -2.77485526    -1.78284669    -0.19919408
 h     -3.24097329    -0.04857433    -0.01619687
 h     -0.46482376     1.56682868     1.76358768
          17

 c      1.31965215    -0.25974132    -0.03355751
 c      0.00524165    -0.95381296     0.17103424
 c     -1.13391326    -0.19818538     0.07418844
 c     -1.08134945     1.37568759     0.82135036
 c     -0.21430021     1.10451479    -0.51461273
 c      1.20746551     1.03741742    -0.38314850
 h      0.09717263    -2.00734370     0.21468671
 h     -2.20905406     1.76263759     0.70486478
 h     -0.59383066     1.55180506    -1.47965851
 h      1.89773210     1.84185469    -0.10435106
 o      2.31293831    -1.14519084     0.23409825
 h      3.24661898    -0.72574562     0.18542470
 c     -2.40623350    -0.77420526    -0.44653757
 h     -2.45670504    -0.41620086    -1.48955281
 h     -2.77521333    -1.84775409    -0.17375022
 h     -3.20116107    -0.03569400    -0.01428623
 h     -0.50316895     1.58531596     1.74283806
          17

 c      1.33129781    -0.25069609    -0.02834612
 c     -0.00674044    -0.96172747     0.17101092
 c     -1.13926603    -0.20123380     0.08322930
 c     -1.07808459     1.38624528     0.81414665
 c     -0.21058989     1.09830380    -0.51034206
 c      1.20346137     1.04217564    -0.37542835
 h      0.11130756    -1.97092060     0.18445149
 h     -2.16777065     1.79986510     0.73029269
 h     -0.60571039     1.50926059    -1.46340949
 h      1.87108025     1.86665199    -0.12877366
 o      2.31172112    -1.15056789     0.22815888
 h      3.27789084    -0.71572192     0.16727881
 c     -2.40216512    -0.77792989    -0.45459488
 h     -2.48859299    -0.40594745    -1.49345481
 h     -2.76414374    -1.89679533    -0.15464433
 h     -3.15516046    -0.03701558    -0.01648558
 h     -0.54532678     1.59752452     1.72053503
          17

 c      1.34295364    -0.24440097    -0.02222079
 c     -0.01646407    -0.96689561     0.17067404
 c     -1.14267362    -0.20346341     0.09247924
 c     -1.07528733     1.39626482     0.80318356
 c     -0.21139003     1.09522859    -0.50463101
 c      1.19992281     1.04574435    -0.36667456
 h      0.12259851    -1.96702720     0.15429696
 h     -2.10809446     1.83082917     0.75611503
 h     -0.62070638     1.46137969    -1.44379628
 h      1.84467688     1.89241925    -0.15791954
 o      2.31221150    -1.15452171     0.22210813
 h      3.28210529    -0.71746627     0.15042151
 c     -2.40032799    -0.78075372    -0.46159514
 h     -2.51941531    -0.40677415    -1.49948510
 h     -2.74076563    -1.92180477    -0.14453326
 h     -3.10882001    -0.05101612    -0.02058363
 h     -0.58377948     1.60457130     1.70569244
          17

 c      1.35420003    -0.24091877    -0.01516764
 c     -0.02357124    -0.96885552     0.17007326
 c     -1.14423583    -0.20493852     0.10185559
 c     -1.07255929     1.40534395     0.78816807
 c     -0.21653125     1.09508629    -0.49703616
 c      1.19691279     1.04811243    -0.35701579
 h      0.13091075    -1.99895055     0.12318543
 h     -2.04139386     1.85769447     0.77881239
 h     -0.64029870     1.41089297    -1.42662685
 h      1.81994829     1.91950952    -0.19103615
 o      2.31454050    -1.15698683     0.21593417
 h      3.25866346    -0.73181558     0.13537282
 c     -2.40027638    -0.78324319    -0.46761414
 h     -2.54751500    -0.41891143    -1.50712520
 h     -2.70590187    -1.91977048    -0.14457511
 h     -3.07005535    -0.07335398    -0.02299660
 h     -0.61227357     1.60727398     1.70551755
          17

 c      1.36463077    -0.24018029    -0.00722307
 c     -0.02759291    -0.96873963     0.16921738
 c     -1.14417142    -0.20568617     0.11124826
 c     -1.06880081     1.41298800     0.76944361
 c     -0.22562317     1.09762647    -0.48718559
 c      1.19441774     1.04933618    -0.34657504
 h      0.13404820    -2.05178647     0.09081294
 h     -1.98402081     1.88556715     0.79513901
 h     -0.66580495     1.36020424    -1.41737527
 h      1.79762594     1.94724057    -0.22755996
 o      2.31839980    -1.15812711     0.20966486
 h      3.21429305    -0.75637455     0.12205940
 c     -2.40130315    -0.78585711    -0.47290307
 h     -2.57144795    -0.44191645    -1.51581886
 h     -2.66151453    -1.89184407    -0.15463971
 h     -3.04761697    -0.09767485    -0.01926240
 h     -0.62840253     1.60512761     1.72052953
          17

 c      1.37384052    -0.24200940     0.00152789
 c     -0.02811611    -0.96812163     0.16803059
 c     -1.14277311    -0.20572346     0.12052280
 c     -1.06273165     1.41878340     0.74801860
 c     -0.23815782     1.10261831    -0.47505247
 c      1.19236724     1.04955127    -0.33547725
 h      0.12948202    -2.10573352     0.05815436
 h     -1.95143578     1.92055528     0.80314433
 h     -0.69710105     1.31059921    -1.41845193
 h      1.77768049     1.97370601    -0.26697909
 o      2.32287968    -1.15840381     0.20339712
 h      3.16556720    -0.78442603     0.10933141
 c     -2.40267672    -0.78865596    -0.47775960
 h     -2.59011761    -0.47462201    -1.52505090
 h     -2.61057736    -1.84411337    -0.17308671
 h     -3.04815166    -0.11849460    -0.00583631
 h     -0.63367066     1.59652442     1.74373143
          17

 c      1.38143940    -0.24613407     0.01095650
 c     -0.02497446    -0.96814191     0.16641300
 c     -1.14033939    -0.20510268     0.12952386
 c     -1.05399639     1.42278038     0.72526754
 c     -0.25356741     1.10983529    -0.46114894
 c      1.19063615     1.04894170    -0.32386212
 h      0.11601553    -2.14606339     0.02674659
 h     -1.94791640     1.96428655     0.80214524
 h     -0.73185393     1.26233432    -1.42764270
 h      1.75961701     1.99613843    -0.30861132
 o      2.32641985    -1.15859373     0.19732834
 h      3.13954720    -0.80467706     0.09445288
 c     -2.40392743    -0.79080285    -0.48236361
 h     -2.60285100    -0.51516500    -1.53445204
 h     -2.55707213    -1.78984286    -0.19611477
 h     -3.07269597    -0.13494008     0.01732527
 h     -0.63127823     1.58009055     1.76487014
          17

 c      1.38708474    -0.25218418     0.02089598
 c     -0.01829992    -0.96936980     0.16429164
 c     -1.13711552    -0.20393802     0.13808000
 c     -1.04357979     1.42567386     0.70270284
 c     -0.27116546     1.11896607    -0.44649674
 c      1.18903439     1.04768610    -0.31188995
 h      0.09392035    -2.16453341    -0.00193756
 h     -1.96416761     2.01111325     0.79169970
 h     -0.76617120     1.21555117    -1.43932916
 h      1.74292453     2.01164215    -0.35146544
 o      2.32783276    -1.15935197     0.19166612
 h      3.15737712    -0.80838104     0.07456704
 c     -2.40496935    -0.79042187    -0.48673320
 h     -2.60940629    -0.56110966    -1.54394988
 h     -2.50533208    -1.75051041    -0.21744918
 h     -3.11601783    -0.15127000     0.04602832
 h     -0.62423368     1.55561919     1.77489173
          17

 c      1.39051098    -0.25969773     0.03114786
 c     -0.00849667    -0.97191817     0.16163694
 c     -1.13326092    -0.20240107     0.14601419
 c     -1.03314193     1.42844609     0.68185409
 c     -0.29003935     1.12954467    -0.43244985
 c      1.18730341     1.04590961    -0.29973377
 h      0.06451536    -2.15797946    -0.02673849
 h     -1.98623526     2.05229648     0.77153034
 h     -0.79608282     1.17102285    -1.44728363
 h      1.72744870     2.01794199    -0.39427804
 o      2.32791270    -1.16055730     0.18639240
 h      3.20862672    -0.79986952     0.05049241
 c     -2.40605834    -0.78555224    -0.49070050
 h     -2.60992266    -0.60966249    -1.55387311
 h     -2.45793558    -1.74760276    -0.23075128
 h     -3.16960315    -0.17346445     0.07400928
 h     -0.61468339     1.52414471     1.76794077
          17

 c      1.39154537    -0.26816317     0.04149402
 c      0.00381963    -0.97552590     0.15846902
 c     -1.12884765    -0.20069893     0.15315807
 c     -1.02435918     1.43197187     0.66417050
 c     -0.30901637     1.14095385    -0.42051300
 c      1.18513511     1.04365031    -0.28756161
 h      0.02980945    -2.12745538    -0.04695653
 h     -2.00314612     2.08074633     0.74211055
 h     -0.81865878     1.13021591    -1.44686936
 h      1.71358591     2.01389935    -0.43569543
 o      2.32856687    -1.16170131     0.18130556
 h      3.26490825    -0.79004771     0.02601978
 c     -2.40765847    -0.77597760    -0.49370641
 h     -2.60480705    -0.65799312    -1.56476388
 h     -2.41442281    -1.78374507    -0.23493433
 h     -3.22501931    -0.20588790     0.09552713
 h     -0.60384996     1.48763612     1.74182693
          17

 c      1.39012044    -0.27708870     0.05171406
 c      0.01789895    -0.97954624     0.15487528
 c     -1.12389245    -0.19905070     0.15936558
 c     -1.01868725     1.43687898     0.65088370
 c     -0.32675360     1.15248926    -0.41216076
 c      1.18220605     1.04084545    -0.27552044
 h     -0.00779627    -2.07861362    -0.06263261
 h     -2.00867218     2.09244898     0.70486474
 h     -0.83242120     1.09494137    -1.43604844
 h      1.70230513     1.99972734    -0.47450261
 o      2.33123058    -1.16248097     0.17623102
 h      3.30478693    -0.78632547     0.00446551
 c     -2.41011815    -0.76350495    -0.49493743
 h     -2.59455478    -0.70361204    -1.57667758
 h     -2.37386249    -1.83986728    -0.23453413
 h     -3.27555416    -0.25018818     0.10658194
 h     -0.59201376     1.44866044     1.69823726
          17

 c      1.38629464    -0.28606640     0.06160050
 c      0.03295100    -0.98288068     0.15104519
 c     -1.11840337    -0.19765158     0.16452377
 c     -1.01726669     1.44351963     0.64275215
 c     -0.34192813     1.16346027    -0.40858152
 c      1.17821091     1.03734214    -0.26372874
 h     -0.04600727    -2.02284166    -0.07501975
 h     -2.00070297     2.08620352     0.66205947
 h     -0.83738501     1.06693342    -1.41574573
 h      1.69503636     1.97691137    -0.50980781
 o      2.33658765    -1.16282821     0.17107937
 h      3.31794772    -0.79157116    -0.01232834
 c     -2.41348190    -0.75035740    -0.49385101
 h     -2.57959506    -0.74455460    -1.58844139
 h     -2.33681514    -1.89362856    -0.23448852
 h     -3.31663405    -0.30562378     0.10515865
 h     -0.57830568     1.41004791     1.64317871
          17

 c      1.38028106    -0.29481013     0.07096894
 c      0.04825303    -0.98405110     0.14728834
 c     -1.11241863    -0.19662190     0.16855992
 c     -1.02077505     1.45193108     0.63975265
 c     -0.35345768     1.17330912    -0.41034259
 c      1.17289463     1.03293680    -0.25228075
 h     -0.08345570    -1.97688035    -0.08685182
 h     -1.98087004     2.06339285     0.61663614
 h     -0.83506536     1.04744526    -1.39009565
 h      1.69343725     1.94782270    -0.54111248
 o      2.34473378    -1.16279540     0.16583347
 h      3.30232695    -0.80558437    -0.02381103
 c     -2.41753773    -0.73821300    -0.49039236
 h     -2.56029951    -0.77925550    -1.59770340
 h     -2.30460382    -1.93036619    -0.23753562
 h     -3.34598068    -0.36967370     0.09122953
 h     -0.56042469     1.37444882     1.58709672
          17

 c      1.37247354    -0.30315898     0.07966432
 c      0.06319706    -0.98177990     0.14393841
 c     -1.10603224    -0.19596229     0.17144152
 c     -1.02918676     1.46177307     0.64102491
 c     -0.36066001     1.18171123    -0.41712364
 c      1.16608992     1.02744213    -0.24126399
 h     -0.12002202    -1.95649250    -0.10122869
 h     -1.95518134     2.02833240     0.57191542
 h     -0.82845802     1.03687777    -1.36647372
 h      1.69902705     1.91504052    -0.56820773
 o      2.35521039    -1.16252116     0.16055549
 h      3.26338261    -0.82551774    -0.03082276
 c     -2.42185888    -0.72819605    -0.48489413
 h     -2.53712236    -0.80635911    -1.60178884
 h     -2.27842516    -1.94297834    -0.24455648
 h     -3.36391280    -0.43854709     0.06676363
 h     -0.53506965     1.34385264     1.54272787
          17

 c      1.36345984    -0.31104442     0.08756381
 c      0.07713191    -0.97596726     0.14112028
 c     -1.09939947    -0.19554178     0.17316975
 c     -1.04147068     1.47226188     0.64536602
 c     -0.36330427     1.18860424    -0.42774818
 c      1.15776334     1.02076691    -0.23078770
 h     -0.15500787    -1.96529322    -0.11882897
 h     -1.93509494     1.98873505     0.53087764
 h     -0.82158072     1.03462120    -1.35438244
 h      1.71271092     1.88054022    -0.59088840
 o      2.36684352    -1.16229495     0.15543938
 h      3.21665051    -0.84497788    -0.03638614
 c     -2.42579934    -0.72105502    -0.47791222
 h     -2.51071902    -0.82467143    -1.59873954
 h     -2.25902616    -1.92940839    -0.25535533
 h     -3.37368542    -0.50770036     0.03563217
 h     -0.50034413     1.31972425     1.51918838
          17

 c      1.35400043    -0.31843805     0.09457571
 c      0.08917321    -0.96787630     0.13866271
 c     -1.09271516    -0.19512576     0.17377046
 c     -1.05556330     1.48224177     0.65191746
 c     -0.36161709     1.19411548    -0.44063292
 c      1.14805736     1.01297224    -0.22100803
 h     -0.18508498    -1.99254181    -0.13683478
 h     -1.93604132     1.95434351     0.49511894
 h     -0.81795392     1.03948876    -1.36197138
 h      1.73434102     1.84511751    -0.60861911
 o      2.37768197    -1.16262253     0.15086365
 h      3.18903838    -0.85341945    -0.04647538
 c     -2.42853883    -0.71721295    -0.47007365
 h     -2.48195979    -0.83323030    -1.58806854
 h     -2.24656897    -1.89129667    -0.26907434
 h     -3.38121332    -0.57254355     0.00302449
 h     -0.45902906     1.30402695     1.51663203
          17

 c      1.34495224    -0.32529727     0.10063361
 c      0.09830881    -0.95925628     0.13629118
 c     -1.08618061    -0.19442547     0.17328727
 c     -1.06926843     1.49067677     0.66023122
 c     -0.35630274     1.19842962    -0.45444692
 c      1.13730562     1.00426918    -0.21212753
 h     -0.20557227    -2.02305832    -0.15123120
 h     -1.96889778     1.93166632     0.46505941
 h     -0.81838360     1.05067675    -1.39120185
 h      1.76253878     1.80839360    -0.62039197
 o      2.38603617    -1.16392681     0.14720167
 h      3.20303327    -0.84165266    -0.06691081
 c     -2.42928452    -0.71666827    -0.46191558
 h     -2.45185931    -0.83139085    -1.57110958
 h     -2.24038462    -1.83424984    -0.28425467
 h     -3.39316033    -0.62927581    -0.02600135
 h     -0.41835629     1.29944515     1.52812384
          17

 c      1.33714913    -0.33154400     0.10569225
 c      0.10364442    -0.95160481     0.13380771
 c     -1.07998362    -0.19313694     0.17177923
 c     -1.08155446     1.49721191     0.66978589
 c     -0.34847796     1.20170654    -0.46847196
 c      1.12600736     0.99495737    -0.20436192
 h     -0.21280834    -2.04524199    -0.15898937
 h     -2.02972283     1.91921486     0.44230050
 h     -0.82018116     1.06820409    -1.43618141
 h      1.79492130     1.76941029    -0.62492042
 o      2.39226983    -1.16591693     0.14436115
 h      3.24902847    -0.81251101    -0.09599811
 c     -2.42762631    -0.71880620    -0.45374468
 h     -2.42148033    -0.81886818    -1.55093515
 h     -2.23852718    -1.76954694    -0.29867565
 h     -3.41341241    -0.67536299    -0.04839395
 h     -0.38626173     1.30820468     1.54549989
          17

 c      1.33128015    -0.33709803     0.10972994
 c      0.10458004    -0.94596406     0.13113121
 c     -1.07430137    -0.19096436     0.16932222
 c     -1.09260692     1.50203512     0.67977893
 c     -0.33944283     1.20409746    -0.48244235
 c      1.11477227     0.98533772    -0.19789454
 h     -0.20508918    -2.05271878    -0.15856962
 h     -2.10264631     1.91049674     0.43029733
 h     -0.81886956     1.09231707    -1.48668796
 h      1.82863312     1.72742284    -0.62103570
 o      2.39799756    -1.16782617     0.14189233
 h      3.29828385    -0.77705107    -0.12630778
 c     -2.42380091    -0.72225708    -0.44562684
 h     -2.39185094    -0.79574351    -1.53170264
 h     -2.23736915    -1.71595530    -0.30929296
 h     -3.44052143    -0.70932276    -0.06391625
 h     -0.36856789     1.33116450     1.56264826
          17

 c      1.32778524    -0.34193638     0.11275198
 c      0.10092040    -0.94292273     0.12828118
 c     -1.06931655    -0.18764194     0.16601097
 c     -1.10297014     1.50541619     0.68933631
 c     -0.33042431     1.20577885    -0.49621950
 c      1.10425270     0.97564188    -0.19284094
 h     -0.18263897    -2.04358927    -0.14970108
 h     -2.17105781     1.89974805     0.43219056
 h     -0.81045419     1.12277658    -1.53288217
 h      1.86096636     1.68251608    -0.60807636
 o      2.40440212    -1.16902073     0.13941455
 h      3.32948134    -0.74447820    -0.15154740
 c     -2.41855266    -0.72521394    -0.43750863
 h     -2.36392593    -0.76249503    -1.51732435
 h     -2.23232672    -1.69617536    -0.31309051
 h     -3.46869199    -0.73030566    -0.07415924
 h     -0.36836419     1.36778124     1.57597222
          17

 c      1.32678368    -0.34612901     0.11478845
 c      0.09294195    -0.94260078     0.12536949
 c     -1.06522942    -0.18295852     0.16195986
 c     -1.11306348     1.50752537     0.69769238
 c     -0.32242146     1.20694978    -0.50960828
 c      1.09507181     0.96599972    -0.18923373
 h     -0.14746893    -2.02006645    -0.13322111
 h     -2.22334052     1.88387284     0.44934936
 h     -0.79257348     1.15869236    -1.56778617
 h      1.88988733     1.63588937    -0.58613314
 o      2.41196396    -1.16912471     0.13672326
 h      3.33294252    -0.71993790    -0.16830972
 c     -2.41259838    -0.72670225    -0.42929686
 h     -2.33862387    -0.72012338    -1.50984265
 h     -2.22101977    -1.72154334    -0.30932809
 h     -3.49095768    -0.73798420    -0.08097071
 h     -0.38627001     1.41642905     1.58406505
          17

 c      1.32806104    -0.34983885     0.11588726
 c      0.08139140    -0.94457839     0.12260968
 c     -1.06225125    -0.17677918     0.15730022
 c     -1.12315000     1.50845032     0.70421296
 c     -0.31614478     1.20780854    -0.52230327
 c      1.08775543     0.95644021    -0.18702509
 h     -0.10329848    -1.98909440    -0.11111819
 h     -2.25311080     1.86191785     0.48134457
 h     -0.76468588     1.19871716    -1.58783256
 h      1.91439298     1.58985032    -0.55611077
 o      2.42067842    -1.16796250     0.13375426
 h      3.30721359    -0.70541624    -0.17551311
 c     -2.40619940    -0.72754845    -0.42092232
 h     -2.31691804    -0.67033573    -1.50842897
 h     -2.20574900    -1.78019964    -0.30067471
 h     -3.50169855    -0.73258681    -0.08554265
 h     -0.42068266     1.47474599     1.58749427
          17

 c      1.33112246    -0.35329744     0.11610696
 c      0.06737411    -0.94785750     0.12031562
 c     -1.06058071    -0.16905691     0.15217118
 c     -1.13339686     1.50822371     0.70836395
 c     -0.31199947     1.20852787    -0.53386779
 c      1.08267754     0.94691906    -0.18610335
 h     -0.05512981    -1.96294645    -0.08647328
 h     -2.25831379     1.83433537     0.52626792
 h     -0.72793763     1.24132481    -1.59281908
 h      1.93463841     1.54757820    -0.51960082
 o      2.43014490    -1.16555503     0.13057774
 h      3.25773206    -0.69984440    -0.17430605
 c     -2.39926904    -0.72937069    -0.41249678
 h     -2.29986949    -0.61562634    -1.50971836
 h     -2.19102949    -1.84905623    -0.29110351
 h     -3.49771998    -0.71486926    -0.08821100
 h     -0.46793712     1.53999351     1.58868303
          17

 c      1.33529386    -0.35677074     0.11551122
 c      0.05211775    -0.95113128     0.11882757
 c     -1.06037544    -0.15982670     0.14670767
 c     -1.14382632     1.50681059     0.70972456
 c     -0.31009229     1.20923166    -0.54370580
 c      1.08003536     0.93736734    -0.18632109
 h     -0.00786639    -1.95647394    -0.06257248
 h     -2.24116882     1.80266359     0.58088185
 h     -0.68499074     1.28511299    -1.58592316
 h      1.95174253     1.51267152    -0.47857900
 o      2.43946957    -1.16221773     0.12745652
 h      3.19846441    -0.69759002    -0.16899829
 c     -2.39161524    -0.73332060    -0.40435165
 h     -2.28851099    -0.55912095    -1.50928774
 h     -2.18043439    -1.90911510    -0.28375336
 h     -3.47857554    -0.68600565    -0.08852551
 h     -0.52280636     1.60946305     1.59139433
          17

 c      1.33983353    -0.36052493     0.11416287
 c      0.03672433    -0.95359326     0.11834870
 c     -1.06172946    -0.14918437     0.14103226
 c     -1.15409675     1.50408182     0.70809780
 c     -0.31027002     1.20997299    -0.55105688
 c      1.07986901     0.92775433    -0.18752742
 h      0.03528384    -1.97806476    -0.04100423
 h     -2.20930364     1.76955945     0.64071545
 h     -0.63969870     1.32914605    -1.57357621
 h      1.96718096     1.48848388    -0.43498356
 o      2.44721192    -1.15867680     0.12490356
 h      3.15283692    -0.68671706    -0.16797008
 c     -2.38300950    -0.73983876    -0.39692040
 h     -2.28364080    -0.50422686    -1.50329649
 h     -2.17592026    -1.94901584    -0.28049986
 h     -3.44663889    -0.64740645    -0.08533886
 h     -0.57978042     1.68074190     1.59920637
          17

 c      1.34402781    -0.36479954     0.11211480
 c      0.02212676    -0.95560682     0.11886724
 c     -1.06465341    -0.13726577     0.13525012
 c     -1.16324780     1.49983582     0.70365519
 c     -0.31221529     1.21072283    -0.55510588
 c      1.08211875     0.91814870    -0.18959132
 h      0.07237791    -2.02202329    -0.02080489
 h     -2.17696231     1.73879867     0.70062821
 h     -0.59628408     1.37321234    -1.56416009
 h      1.98187559     1.47735579    -0.39033064
 o      2.45211945    -1.15572526     0.12343377
 h      3.14206949    -0.65469000    -0.17967927
 c     -2.37319418    -0.74886878    -0.39060997
 h     -2.28565885    -0.45423904    -1.48952126
 h     -2.17826159    -1.96321505    -0.28225447
 h     -3.40677708    -0.60047426    -0.07693563
 h     -0.63473851     1.75149712     1.61323879
          17

 c      1.34726965    -0.36979219     0.10939776
 c      0.00915789    -0.95827136     0.12028293
 c     -1.06903828    -0.12425717     0.12944528
 c     -1.16987096     1.49393876     0.69693104
 c     -0.31558807     1.21140121    -0.55528508
 c      1.08668341     0.90875450    -0.19240554
 h      0.10122997    -2.07354726    -0.00003723
 h     -2.16232473     1.71439275     0.75620952
 h     -0.55797813     1.41757071    -1.56453980
 h      1.99541680     1.48000350    -0.34555646
 o      2.45453249    -1.15324189     0.12295180
 h      3.16262858    -0.60420321    -0.20282812
 c     -2.36196712    -0.76004135    -0.38571019
 h     -2.29450995    -0.41198962    -1.46773962
 h     -2.18742078    -1.95036583    -0.28924607
 h     -3.36504397    -0.54643893    -0.06138622
 h     -0.68561098     1.81881550     1.63092945
          17

 c      1.34911741    -0.37565758     0.10601516
 c     -0.00149539    -0.96255959     0.12253721
 c     -1.07461154    -0.11043359     0.12367735
 c     -1.17309131     1.48655413     0.68866001
 c     -0.32012256     1.21196354    -0.55163274
 c      1.09344189     0.89990285    -0.19587465
 h      0.11942470    -2.11857480     0.02260258
 h     -2.17683917     1.69828283     0.80465435
 h     -0.52600797     1.46198376    -1.57591930
 h      2.00594795     1.49534394    -0.30115702
 o      2.45592754    -1.15029061     0.12285055
 h      3.19297473    -0.55154447    -0.22784638
 c     -2.34938319    -0.77267601    -0.38232089
 h     -2.30973745    -0.37954425    -1.43970600
 h     -2.20262026    -1.91334345    -0.30110716
 h     -3.32612470    -0.48664287    -0.03730146
 h     -0.73156186     1.87896806     1.64724435
          17

 c      1.34930833    -0.38250935     0.10195053
 c     -0.00937916    -0.96893901     0.12563085
 c     -1.08092326    -0.09618951     0.11797948
 c     -1.17346818     1.47821947     0.67970775
 c     -0.32559316     1.21246816    -0.54485540
 c      1.10222526     0.89200406    -0.19989672
 h      0.12508343    -2.14805930     0.04753851
 h     -2.21568314     1.68887471     0.84326153
 h     -0.49997952     1.50490447    -1.59311232
 h      2.01080804     1.52081882    -0.25749213
 o      2.45752010    -1.14608198     0.12260750
 h      3.21541378    -0.51103750    -0.24638379
 c     -2.33594552    -0.78556979    -0.38030165
 h     -2.33063552    -0.35794397    -1.40886355
 h     -2.22221724    -1.86112203    -0.31679458
 h     -3.29091048    -0.42344731    -0.00475400
 h     -0.77197958     1.92807795     1.65705819
          17

 c      1.34773349    -0.39041264     0.09717808
 c     -0.01429482    -0.97738880     0.12959540
 c     -1.08738482    -0.08203188     0.11235758
 c     -1.17252624     1.46961871     0.67101128
 c     -0.33171968     1.21304740    -0.53601852
 c      1.11276452     0.88548264    -0.20434828
 h      0.11722933    -2.15786789     0.07464599
 h     -2.26356512     1.68282536     0.86835293
 h     -0.47908380     1.54379611    -1.60804357
 h      2.00750805     1.55302774    -0.21503271
 o      2.45994624    -1.14026288     0.12195407
 h      3.22115824    -0.49022385    -0.25407233
 c     -2.32255356    -0.79671198    -0.37929294
 h     -2.35647253    -0.34705486    -1.37979226
 h     -2.24373502    -1.81159682    -0.33453150
 h     -3.25662268    -0.36097017     0.03439758
 h     -0.80612369     1.96293237     1.65676279
          17

 c      1.34440610    -0.39936760     0.09166774
 c     -0.01627011    -0.98749787     0.13446765
 c     -1.09333673    -0.06853955     0.10679106
 c     -1.17177219     1.46132488     0.66338875
 c     -0.33812549     1.21382565    -0.52619084
 c      1.12465509     0.88070858    -0.20907662
 h      0.09582395    -2.14795403     0.10355621
 h     -2.30604873     1.67739531     0.87656572
 h     -0.46286041     1.57611543    -1.61365278
 h      1.99454471     1.58841048    -0.17443762
 o      2.46341600    -1.13282405     0.12081885
 h      3.20796120    -0.49121613    -0.24968228
 c     -2.31016679    -0.80348235    -0.37880616
 h     -2.38669144    -0.34563378    -1.35738429
 h     -2.26477788    -1.78977106    -0.35222332
 h     -3.21945687    -0.30456837     0.07717377
 h     -0.83315907     1.98146823     1.64487823
          17

 c      1.33944154    -0.40929747     0.08538546
 c     -0.01551468    -0.99850525     0.14027230
 c     -1.09810635    -0.05629514     0.10123564
 c     -1.17229038     1.45370611     0.65739016
 c     -0.34436189     1.21485987    -0.51625441
 c      1.13735399     0.87793445    -0.21390106
 h      0.06174261    -2.12228940     0.13387147
 h     -2.33395633     1.67113090     0.86600944
 h     -0.45130653     1.60004659    -1.60574048
 h      1.97185374     1.62382430    -0.13647737
 o      2.46778519    -1.12404742     0.11929794
 h      3.17895109    -0.51143338    -0.23468125
 c     -2.29944369    -0.80413059    -0.37832409
 h     -2.42095425    -0.35172820    -1.34579285
 h     -2.28467557    -1.81149164    -0.36844337
 h     -3.17714065    -0.25939442     0.12053291
 h     -0.85219750     1.98303828     1.62225387
          17

 c      1.33305742    -0.42004148     0.07829431
 c     -0.01237808    -1.00928365     0.14700285
 c     -1.10104536    -0.04581219     0.09562829
 c     -1.17476289     1.44691774     0.65323127
 c     -0.34995399     1.21612085    -0.50683615
 c      1.15020330     0.87724437    -0.21862232
 h      0.01664801    -2.08945372     0.16536971
 h     -2.34288869     1.66362758     0.83637789
 h     -0.44474539     1.61480950    -1.58331372
 h      1.94090926     1.65695984    -0.10188192
 o      2.47245591    -1.11458320     0.11770200
 h      3.14405699    -0.54227094    -0.21398987
 c     -2.29071936    -0.79930888    -0.37747252
 h     -2.45893316    -0.36346180    -1.34714307
 h     -2.30406343    -1.86602471    -0.38251486
 h     -3.12988040    -0.22920479     0.16212345
 h     -0.86222886     1.96861572     1.59227850
          17

 c      1.32558799    -0.43135601     0.07035733
 c     -0.00728997    -1.01840365     0.15459790
 c     -1.10157167    -0.03748218     0.08988647
 c     -1.17955401     1.44089877     0.65075925
 c     -0.35444563     1.21748928    -0.49827065
 c      1.16246657     0.87852784    -0.22304036
 h     -0.03749117    -2.06226458     0.19827782
 h     -2.33209780     1.65527061     0.78871141
 h     -0.44370281     1.62081071    -1.54856864
 h      1.90454514     1.68659056    -0.07116907
 o      2.47623923    -1.10555341     0.11661759
 h      3.12198407    -0.56743179    -0.19693731
 c     -2.28422054    -0.79106511    -0.37622521
 h     -2.49989452    -0.37984919    -1.36029466
 h     -2.32275755    -1.92781554    -0.39360933
 h     -3.08011094    -0.21591503     0.20059501
 h     -0.86201004     1.94093815     1.56106703
          17

 c      1.31750006    -0.44290792     0.06154067
 c     -0.00069745    -1.02455520     0.16293436
 c     -1.09922318    -0.03155466     0.08390560
 c     -1.18671136     1.43538595     0.64947733
 c     -0.35743089     1.21875309    -0.49056009
 c      1.17337389     0.88149143    -0.22697786
 h     -0.09907480    -2.05319330     0.23338907
 h     -2.30424573     1.64720537     0.72522946
 h     -0.44884828     1.61979772    -1.50696244
 h      1.86651429     1.71259502    -0.04451097
 o      2.47781736    -1.09815795     0.11667437
 h      3.13284570    -0.56939222    -0.19351016
 c     -2.28011595    -0.78119224    -0.37492090
 h     -2.54238411    -0.40083446    -1.38077975
 h     -2.33955759    -1.97593343    -0.40070345
 h     -3.03194548    -0.21957189     0.23572876
 h     -0.85012571     1.90420624     1.53694044
          17

 c      1.30938282    -0.45425574     0.05181768
 c      0.00689120    -1.02732488     0.17188652
 c     -1.09371018    -0.02814687     0.07756327
 c     -1.19583890     1.43000823     0.64874715
 c     -0.35856411     1.21961646    -0.48337050
 c      1.18218259     0.88571615    -0.23030136
 h     -0.16643649    -2.06553732     0.27144979
 h     -2.26611986     1.64149137     0.64913688
 h     -0.46098022     1.61486972    -1.46698094
 h      1.83080335     1.73564739    -0.02170335
 o      2.47717497    -1.09253823     0.11787042
 h      3.17580826    -0.54780251    -0.20359448
 c     -2.27845158    -0.77086704    -0.37411190
 h     -2.58436247    -0.42648714    -1.40234784
 h     -2.35301991    -1.99878115    -0.40298079
 h     -2.99058871    -0.23843802     0.26853343
 h     -0.82570211     1.86268665     1.52796296
          17

 c      1.30189780    -0.46487283     0.04117843
 c      0.01475820    -1.02748284     0.18142406
 c     -1.08495962    -0.02726732     0.07072735
 c     -1.20591526     1.42445384     0.64820830
 c     -0.35755871     1.21975107    -0.47617576
 c      1.18825535     0.89075276    -0.23292940
 h     -0.23601409    -2.09017515     0.31211921
 h     -2.22911925     1.64122842     0.56401981
 h     -0.48092648     1.60985806    -1.43836976
 h      1.80086234     1.75658480    -0.00228890
 o      2.47565572    -1.08781978     0.11959168
 h      3.22862004    -0.51877546    -0.21734971
 c     -2.27912040    -0.76086428    -0.37437188
 h     -2.62370688    -0.45619406    -1.41900789
 h     -2.36183694    -1.99171897    -0.40002439
 h     -2.96143011    -0.26938249     0.30105698
 h     -0.79010820     1.81855410     1.53757265
          17

 c      1.29570410    -0.47421480     0.02964266
 c      0.02198701    -1.02632702     0.19162318
 c     -1.07314350    -0.02885211     0.06327094
 c     -1.21543826     1.41857566     0.64808779
 c     -0.35419730     1.21893295    -0.46862229
 c      1.19113756     0.89621931    -0.23482358
 h     -0.30206614    -2.11308342     0.35387347
 h     -2.20627048     1.64999939     0.47286058
 h     -0.50913628     1.60762199    -1.42788330
 h      1.77897050     1.77563935     0.01418144
 o      2.47453703    -1.08322784     0.12128335
 h      3.27033541    -0.49671509    -0.22599719
 c     -2.28191442    -0.75167145    -0.37610231
 h     -2.65874215    -0.48837673    -1.42649181
 h     -2.36489682    -1.95492615    -0.39186054
 h     -2.94854361    -0.30882709     0.33543433
 h     -0.74836703     1.77124052     1.56204418
          17

 c      1.29137102    -0.48180464     0.01727015
 c      0.02769088    -1.02497075     0.20259191
 c     -1.05867891    -0.03278254     0.05508732
 c     -1.22323861     1.41240216     0.64896944
 c     -0.34839084     1.21718769    -0.46090689
 c      1.19059509     0.90186114    -0.23597378
 h     -0.35851310    -2.12325849     0.39484260
 h     -2.20372856     1.66989483     0.37834594
 h     -0.54485980     1.60823505    -1.43490610
 h      1.76600874     1.79200140     0.02791278
 o      2.47450857    -1.07841158     0.12265831
 h      3.28952033    -0.48876788    -0.22520209
 c     -2.28663124    -0.74339885    -0.37934020
 h     -2.68860200    -0.52064730    -1.42297389
 h     -2.36130191    -1.89315323    -0.37895567
 h     -2.95297384    -0.35390523     0.37217535
 h     -0.70812969     1.71933410     1.59307424
          17

 c      1.28929746    -0.48728920     0.00416927
 c      0.03122878    -1.02410804     0.21440066
 c     -1.04219350    -0.03888311     0.04609808
 c     -1.22917665     1.40614197     0.65119418
 c     -0.34025003     1.21478094    -0.45374444
 c      1.18661320     0.90754507    -0.23638829
 h     -0.40051519    -2.11499663     0.43347653
 h     -2.21522186     1.69949006     0.28534098
 h     -0.58557688     1.60908065    -1.45179659
 h      1.76164185     1.80395102     0.03878722
 o      2.47577833    -1.07331830     0.12362827
 h      3.28247209    -0.49666505    -0.21398354
 c     -2.29312925    -0.73559209    -0.38364835
 h     -2.71342389    -0.55014407    -1.40934470
 h     -2.35046580    -1.81733667    -0.36212421
 h     -2.97205223    -0.40280259     0.40895707
 h     -0.67690138     1.66253895     1.62242180
          17

 c      1.28965009    -0.49046941    -0.00949439
 c      0.03232222    -1.02403728     0.22704407
 c     -1.02446295    -0.04689809     0.03624708
 c     -1.23377526     1.40008964     0.65458923
 c     -0.33009874     1.21205623    -0.44795677
 c      1.17937381     0.91320445    -0.23609294
 h     -0.42504901    -2.08725958     0.46882638
 h     -2.22812578     1.73452882     0.20148031
 h     -0.62742887     1.60675406    -1.46864614
 h      1.76473758     1.80944942     0.04646997
 o      2.47815071    -1.06811860     0.12425852
 h      3.25194115    -0.51787707    -0.19397723
 c     -2.30126883    -0.72708385    -0.38820619
 h     -2.73441447    -0.57395597    -1.38916356
 h     -2.33217896    -1.74682555    -0.34218030
 h     -3.00052657    -0.45399835     0.44127875
 h     -0.66012311     1.60202916     1.64444191
          17

 c      1.29233677    -0.49130317    -0.02349205
 c      0.03110367    -1.02469984     0.24041526
 c     -1.00633436    -0.05646353     0.02549115
 c     -1.23753085     1.39447327     0.65864952
 c     -0.31842737     1.20929339    -0.44412051
 c      1.16923206     0.91877108    -0.23513515
 h     -0.43114122    -2.04304370     0.50073166
 h     -2.23197897     1.77022793     0.13460198
 h     -0.66625260     1.59869211    -1.47744705
 h      1.77379658     1.80681885     0.05059556
 o      2.48092932    -1.06327169     0.12479990
 h      3.20872593    -0.54459939    -0.16992600
 c     -2.31084962    -0.71626641    -0.39206871
 h     -2.75368858    -0.58965747    -1.36809183
 h     -2.30625181    -1.70659870    -0.31940893
 h     -3.03260991    -0.50549366     0.46444642
 h     -0.66074641     1.53992894     1.65647249
          17

 c      1.29702185    -0.48988298    -0.03753564
 c      0.02813253    -1.02565312     0.25427526
 c     -0.98865079    -0.06709619     0.01379851
 c     -1.24068011     1.38938897     0.66274859
 c     -0.30583372     1.20665810    -0.44245775
 c      1.15669828     0.92412375    -0.23358741
 h     -0.42029414    -1.98966032     0.53018879
 h     -2.22122767     1.80268686     0.09062345
 h     -0.69844271     1.58372685    -1.47360363
 h      1.78728137     1.79524517     0.05093784
 o      2.48278300    -1.05963684     0.12573815
 h      3.17397874    -0.56211194    -0.15042084
 c     -2.32163592    -0.70242315    -0.39438223
 h     -2.77366818    -0.59587433    -1.35245010
 h     -2.27213447    -1.71113686    -0.29411351
 h     -3.06347517    -0.55473502     0.47520453
 h     -0.67943521     1.47875994     1.65858648
          17

 c      1.30318104    -0.48638736    -0.05129899
 c      0.02437354    -1.02601285     0.26821573
 c     -0.97220111    -0.07822278     0.00115734
 c     -1.24327056     1.38481632     0.66621131
 c     -0.29297540     1.20420609    -0.44286516
 c      1.14241876     0.92906686    -0.23154620
 h     -0.39701808    -1.93946533     0.55993904
 h     -2.19446806     1.82920967     0.07298593
 h     -0.72146154     1.56206439    -1.45595372
 h      1.80382688     1.77500887     0.04751441
 o      2.48228830    -1.05814459     0.12758349
 h      3.17092396    -0.55435962    -0.14444669
 c     -2.33330997    -0.68691333    -0.39446384
 h     -2.79595222    -0.59261309    -1.34685902
 h     -2.23058490    -1.74954315    -0.26871015
 h     -3.08980335    -0.59896779     0.47237446
 h     -0.71478078     1.42102284     1.65346939
          17

 c      1.31018691    -0.48102622    -0.06445245
 c      0.02104876    -1.02457224     0.28166911
 c     -0.95770225    -0.08925094    -0.01241232
 c     -1.24524855     1.38065151     0.66833618
 c     -0.28052417     1.20189904    -0.44496365
 c      1.12715128     0.93334008    -0.22912517
 h     -0.36821388    -1.90852029     0.59460681
 h     -2.15348777     1.84834504     0.08261148
 h     -0.73421652     1.53520040    -1.42660488
 h      1.82234725     1.74747095     0.04062297
 o      2.47951110    -1.05871514     0.13026956
 h      3.19999604    -0.52156414    -0.15169607
 c     -2.34542381    -0.67206502    -0.39201497
 h     -2.82014557    -0.58110373    -1.35197433
 h     -2.18532718    -1.79801225    -0.24750752
 h     -3.10988278    -0.63563610     0.45692434
 h     -0.76350937     1.36879797     1.64636060
          17

 c      1.31741369    -0.47401650    -0.07668974
 c      0.01923668    -1.02044887     0.29410856
 c     -0.94579445    -0.09963810    -0.02684461
 c     -1.24642482     1.37671365     0.66849841
 c     -0.26910792     1.19961652    -0.44812392
 c      1.11174560     0.93664986    -0.22644150
 h     -0.33946401    -1.90904011     0.63857173
 h     -2.10325948     1.86022584     0.11752449
 h     -0.73746306     1.50591052    -1.39101699
 h      1.84204275     1.71484946     0.03078883
 o      2.47597295    -1.06023553     0.13318705
 h      3.23904765    -0.48061962    -0.16308408
 c     -2.35750719    -0.65967288    -0.38734417
 h     -2.84369838    -0.56322934    -1.36421324
 h     -2.14156763    -1.83755277    -0.23429804
 h     -3.12375719    -0.66269004     0.43196739
 h     -0.82108291     1.32332273     1.64433737
          17

 c      1.32431632    -0.46559597    -0.08773537
 c      0.01944643    -1.01396325     0.30541662
 c     -0.93703013    -0.10893342    -0.04201580
 c     -1.24627951     1.37268222     0.66643712
 c     -0.25924818     1.19717456    -0.45149603
 c      1.09712486     0.93871479    -0.22359850
 h     -0.31065679    -1.93901460     0.69167243
 h     -2.05293948     1.86752541     0.17196438
 h     -0.73409045     1.47813577    -1.35792079
 h      1.86229524     1.67984190     0.01863411
 o      2.47305767    -1.06165463     0.13579167
 h      3.26800404    -0.44736173    -0.17051926
 c     -2.36909759    -0.65070343    -0.38127973
 h     -2.86302948    -0.54095563    -1.37779475
 h     -2.10413718    -1.85775223    -0.23128655
 h     -3.13344800    -0.67877946     0.40270724
 h     -0.88304906     1.28479100     1.65392197
          17

 c      1.33045394    -0.45605493    -0.09733825
 c      0.02171491    -1.00651387     0.31594369
 c     -0.93184146    -0.11680900    -0.05773927
 c     -1.24377158     1.36797608     0.66261217
 c     -0.25135139     1.19438261    -0.45414636
 c      1.08424788     0.93931649    -0.22067197
 h     -0.27761712    -1.98339618     0.74833424
 h     -2.01663008     1.87660477     0.23604081
 h     -0.72859857     1.45633432    -1.33779801
 h      1.88248119     1.64520329     0.00473642
 o      2.47149096    -1.06235104     0.13778367
 h      3.27676793    -0.43047120    -0.16985409
 c     -2.37967819    -0.64553693    -0.37489382
 h     -2.87494082    -0.51602680    -1.38723168
 h     -2.07685143    -1.85423024    -0.23930249
 h     -3.14282190    -0.68332158     0.37591356
 h     -0.94647748     1.25272574     1.67734992
          17

 c      1.33548204    -0.44576241    -0.10526178
 c      0.02597584    -0.99958158     0.32614936
 c     -0.93047967    -0.12309659    -0.07376756
 c     -1.23766830     1.36184304     0.65811415
 c     -0.24582445     1.19115636    -0.45541092
 c      1.07404463     0.93834067    -0.21770805
 h     -0.23700688    -2.02529856     0.80147812
 h     -2.00955508     1.89596483     0.29894777
 h     -0.72487497     1.44401912    -1.33865692
 h      1.90179738     1.61340625    -0.01046258
 o      2.47148821    -1.06203510     0.13904169
 h      3.26283410    -0.43300334    -0.15986424
 c     -2.38870889    -0.64418916    -0.36920024
 h     -2.87747053    -0.48985726    -1.38882841
 h     -2.06244976    -1.82641001    -0.25820451
 h     -3.15638412    -0.67636790     0.35833972
 h     -1.00989242     1.22665712     1.71066271
          17

 c      1.33914626    -0.43517321    -0.11128022
 c      0.03217028    -0.99411331     0.33631095
 c     -0.93295096    -0.12781455    -0.08979665
 c     -1.22767815     1.35400934     0.65392247
 c     -0.24321897     1.18761601    -0.45530236
 c      1.06732296     0.93580009    -0.21473781
 h     -0.18809267    -2.05280048     0.84565794
 h     -2.03640568     1.92858378     0.35588571
 h     -0.72330646     1.44227627    -1.36106282
 h      1.91923388     1.58648191    -0.02666820
 o      2.47286669    -1.06068570     0.13957975
 h      3.22961804    -0.45349381    -0.14153758
 c     -2.39582738    -0.64639485    -0.36486428
 h     -2.87016465    -0.46345778    -1.38119937
 h     -2.06248421    -1.77703043    -0.28708694
 h     -3.17675402    -0.65831509     0.35412047
 h     -1.07177413     1.20635375     1.74587633
          17

 c      1.34128864    -0.42481629    -0.11518426
 c      0.04018314    -0.99046403     0.34645785
 c     -0.93899288    -0.13115823    -0.10547086
 c     -1.21508667     1.34515731     0.65052896
 c     -0.24413635     1.18404914    -0.45452843
 c      1.06464695     0.93184449    -0.21180528
 h     -0.13207117    -2.05957024     0.87771940
 h     -2.08516578     1.96663630     0.40889860
 h     -0.72053792     1.44974426    -1.39768760
 h      1.93374241     1.56602091    -0.04367274
 o      2.47498177    -1.05862513     0.13957177
 h      3.18757276    -0.48492127    -0.11840214
 c     -2.40109045    -0.65150996    -0.36201922
 h     -2.85406634    -0.43729704    -1.36532445
 h     -2.07679925    -1.71349729    -0.32432136
 h     -3.20236480    -0.62985550     0.36277353
 h     -1.12958276     1.19158617     1.77476919
          17

 c      1.34186622    -0.41526571    -0.11679456
 c      0.04980314    -0.98852323     0.35640795
 c     -0.94811467    -0.13345004    -0.12039311
 c     -1.20186350     1.33636470     0.64828582
 c     -0.24891471     1.18076261    -0.45408393
 c      1.06621480     0.92676471    -0.20899454
 h     -0.07115950    -2.04374975     0.89655196
 h     -2.13758079     1.99819921     0.46026133
 h     -0.71218582     1.46394570    -1.43789982
 h      1.94450085     1.55321935    -0.06127547
 o      2.47659392    -1.05665309     0.13939686
 h      3.15630855    -0.51280096    -0.09715608
 c     -2.40504462    -0.65822752    -0.36030678
 h     -2.83158896    -0.41109074    -1.34440314
 h     -2.10250217    -1.65084282    -0.36773083
 h     -3.22775336    -0.59242528     0.37973717
 h     -1.17996255     1.18192029     1.79130125
          17

 c      1.34097683    -0.40709365    -0.11598015
 c      0.06074229    -0.98780861     0.36580838
 c     -0.95968328    -0.13508496    -0.13414494
 c     -1.18969926     1.32846141     0.64756641
 c     -0.25741633     1.17796369    -0.45485405
 c      1.07179280     0.92098704    -0.20644140
 h     -0.00806569    -2.00743284     0.90302140
 h     -2.17964618     2.01465678     0.50950270
 h     -0.69525257     1.48251310    -1.47228063
 h      1.95111737     1.54888535    -0.07922987
 o      2.47625010    -1.05577659     0.13949617
 h      3.15848456    -0.51983249    -0.08527787
 c     -2.40855810    -0.66441746    -0.35905417
 h     -2.80620088    -0.38364840    -1.32336569
 h     -2.13350740    -1.61308071    -0.41549339
 h     -3.24620568    -0.54860805     0.39887118
 h     -1.21938446     1.17667207     1.79249536
          17

 c      1.33887101    -0.40081070    -0.11267656
 c      0.07267436    -0.98747102     0.37414171
 c     -0.97301279    -0.13648827    -0.14631498
 c     -1.17975367     1.32190658     0.64863490
 c     -0.26904651     1.17572493    -0.45744303
 c      1.08074599     0.91504909    -0.20432397
 h      0.05434678    -1.95718053     0.90040131
 h     -2.20357062     2.01196709     0.55446510
 h     -0.66884100     1.50371273    -1.49449844
 h      1.95366171     1.55338307    -0.09723941
 o      2.47370639    -1.05612436     0.13990301
 h      3.19730047    -0.50353581    -0.08345850
 c     -2.41235512    -0.66800989    -0.35747426
 h     -2.78173236    -0.35308241    -1.30765662
 h     -2.16407326    -1.62253612    -0.46735610
 h     -3.25237262    -0.50186844     0.41478030
 h     -1.24467448     1.17490563     1.77864690
          17

 c      1.33592591    -0.39680982    -0.10689759
 c      0.08524424    -0.98627190     0.38071098
 c     -0.98741921    -0.13806496    -0.15652856
 c     -1.17271122     1.31689016     0.65149369
 c     -0.28290945     1.17399635    -0.46213681
 c      1.09216511     0.90955208    -0.20283802
 h      0.11353218    -1.90482943     0.89499738
 h     -2.20628482     1.98938587     0.59255325
 h     -0.63393181     1.52656722    -1.50155341
 h      1.95251648     1.56653673    -0.11499419
 o      2.47025027    -1.05675908     0.14021094
 h      3.25158784    -0.47932587    -0.08507244
 c     -2.41647195    -0.66889040    -0.35510193
 h     -2.76129743    -0.31769832    -1.30112989
 h     -2.19513096    -1.67729740    -0.52278911
 h     -3.24358123    -0.45576379     0.42402475
 h     -1.25331750     1.17539713     1.75349968
          17

 c      1.33259865    -0.39531511    -0.09874396
 c      0.09802724    -0.98276340     0.38471906
 c     -1.00223925    -0.14013353    -0.16447719
 c     -1.16883937     1.31341505     0.65577924
 c     -0.29798605     1.17262091    -0.46889198
 c      1.10503971     0.90509243    -0.20216950
 h      0.16797296    -1.86594445     0.89555599
 h     -2.18825254     1.94846550     0.62132092
 h     -0.59297303     1.55093169    -1.49371688
 h      1.94813370     1.58753840    -0.13220957
 o      2.46726455    -1.05679605     0.14006302
 h      3.29876553    -0.46247905    -0.08399865
 c     -2.42051402    -0.66877346    -0.35224837
 h     -2.74635945    -0.27731116    -1.30391427
 h     -2.23201865    -1.75244215    -0.57796781
 h     -3.22004886    -0.41326538     0.42547250
 h     -1.24359284     1.17658235     1.72448261
          17

 c      1.32939155    -0.39632310    -0.08841462
 c      0.11050998    -0.97596689     0.38563323
 c     -1.01683862    -0.14286802    -0.16994804
 c     -1.16797818     1.31129502     0.66076343
 c     -0.31327410     1.17133962    -0.47732307
 c      1.11840731     0.90218547    -0.20247346
 h      0.21730780    -1.85229612     0.90917826
 h     -2.15355450     1.89293347     0.63875811
 h     -0.54946470     1.57764985    -1.47458623
 h      1.94082107     1.61491952    -0.14863406
 o      2.46556427    -1.05584577     0.13931994
 h      3.32547784    -0.46083758    -0.07733098
 c     -2.42422309    -0.66929238    -0.34984950
 h     -2.73672557    -0.23385654    -1.31216216
 h     -2.27787577    -1.82282904    -0.62761863
 h     -3.18466167    -0.37643377     0.42029553
 h     -1.21449879     1.17664210     1.70212860
          17

 c      1.32683637    -0.39955429    -0.07621268
 c      0.12218789    -0.96616188     0.38366155
 c     -1.03061815    -0.14627798    -0.17284437
 c     -1.16944944     1.31005657     0.66561173
 c     -0.32788540     1.16979890    -0.48673573
 c      1.13144163     0.90119582    -0.20386125
 h      0.26091138    -1.86269766     0.93567470
 h     -2.11138654     1.82933635     0.64359644
 h     -0.50738510     1.60866348    -1.45081756
 h      1.93067892     1.64664461    -0.16403465
 o      2.46547794    -1.05390378     0.13800396
 h      3.32637493    -0.47640663    -0.06450397
 c     -2.42751203    -0.67127870    -0.34905216
 h     -2.73138313    -0.19068150    -1.32012922
 h     -2.33256667    -1.87279415    -0.66758158
 h     -3.14264526    -0.34621129     0.41186988
 h     -1.16544446     1.17402976     1.69676225
          17

 c      1.32548259    -0.40445269    -0.06253351
 c      0.13263860    -0.95470649     0.37969530
 c     -1.04301500    -0.15023898    -0.17318761
 c     -1.17190338     1.30880682     0.66993257
 c     -0.34111966     1.16760040    -0.49630205
 c      1.14347794     0.90229089    -0.20639407
 h      0.29681320    -1.88482613     0.96793025
 h     -2.07801883     1.76762104     0.63567922
 h     -0.47031746     1.64658815    -1.43043728
 h      1.91771373     1.68035054    -0.17818213
 o      2.46694618    -1.05124531     0.13624942
 h      3.30255696    -0.50688034    -0.04654777
 c     -2.43032475    -0.67501445    -0.35091338
 h     -2.72931628    -0.15129105    -1.32265152
 h     -2.39414535    -1.89450750    -0.69529593
 h     -3.10076035    -0.32234807     0.40524583
 h     -1.09636856     1.16853922     1.71204676
          17

 c      1.32587135    -0.41024454    -0.04783453
 c      0.14145224    -0.94315833     0.37479239
 c     -1.05350482    -0.15455766    -0.17110161
 c     -1.17344701     1.30637881     0.67415236
 c     -0.35250790     1.16444313    -0.50540911
 c      1.15399772     0.90542815    -0.21008278
 h      0.32260955    -1.90501689     0.99749585
 h     -2.07407403     1.71883985     0.61611403
 h     -0.44059374     1.69318241    -1.41919816
 h      1.90204725     1.71369860    -0.19085079
 o      2.46943404    -1.04844771     0.13429853
 h      3.26294078    -0.54509637    -0.02610065
 c     -2.43265235    -0.68050509    -0.35617596
 h     -2.72987456    -0.11842918    -1.31651601
 h     -2.45988556    -1.88509054    -0.70951377
 h     -3.06548678    -0.30388289     0.40553963
 h     -1.00924336     1.16204027     1.74098340
          17

 c      1.32847970    -0.41603331    -0.03259636
 c      0.14818710    -0.93274523     0.36982562
 c     -1.06162166    -0.15903800    -0.16678687
 c     -1.17278346     1.30204128     0.67918023
 c     -0.36178348     1.16030496    -0.51396037
 c      1.16259878     0.91037747    -0.21489582
 h      0.33654926    -1.91387980     1.01820699
 h     -2.10981180     1.68770558     0.58737771
 h     -0.41916795     1.74729993    -1.41724586
 h      1.88408394     1.74473253    -0.20183135
 o      2.47172864    -1.04648707     0.13251375
 h      3.22750597    -0.57737809    -0.00768062
 c     -2.43466706    -0.68750354    -0.36504103
 h     -2.73283662    -0.09362454    -1.30080459
 h     -2.52672573    -1.84545696    -0.71019801
 h     -3.04063360    -0.29036860     0.41536030
 h     -0.90946915     1.15773218     1.77014995
          17

 c      1.33362617    -0.42089997    -0.01728445
 c      0.15243395    -0.92427074     0.36539760
 c     -1.06700342    -0.16352131    -0.16049215
 c     -1.17032883     1.29594884     0.68569596
 c     -0.36880564     1.15548524    -0.52231411
 c      1.16896534     0.91677006    -0.22077090
 h      0.33775421    -1.90676833     1.02673826
 h     -2.17277129     1.66892627     0.55404735
 h     -0.40625154     1.80440465    -1.41965885
 h      1.86458011     1.77214855    -0.21095026
 o      2.47224701    -1.04653918     0.13128638
 h      3.22265891    -0.58681564     0.00374839
 c     -2.43675697    -0.69536302    -0.37701500
 h     -2.73839999    -0.07695978    -1.27679918
 h     -2.59164687    -1.78113903    -0.69888185
 h     -3.02617301    -0.28290161     0.43309969
 h     -0.80486850     1.15857538     1.78725001
          17

 c      1.34135308    -0.42397837    -0.00231930
 c      0.15392108    -0.91813765     0.36184869
 c     -1.06944630    -0.16789755    -0.15249533
 c     -1.16734957     1.28860471     0.69382937
 c     -0.37352006     1.15045776    -0.53093554
 c      1.17284758     0.92415951    -0.22762216
 h      0.32606685    -1.88289746     1.02222156
 h     -2.23982574     1.65435706     0.52222579
 h     -0.40187731     1.85828554    -1.42008386
 h      1.84458546     1.79539815    -0.21809107
 o      2.47069480    -1.04901244     0.13074421
 h      3.25540932    -0.56899843     0.00744751
 c     -2.43931782    -0.70284269    -0.39094695
 h     -2.74718461    -0.06690746    -1.24774770
 h     -2.65261469    -1.70499965    -0.67949564
 h     -3.01937337    -0.28371312     0.45386315
 h     -0.70346968     1.16638694     1.78488810
          17

 c      1.35135429    -0.42452762     0.01195045
 c      0.15259450    -0.91434347     0.35925517
 c     -1.06893425    -0.17209829    -0.14310114
 c     -1.16475163     1.28035662     0.70329568
 c     -0.37596096     1.14568093    -0.54011861
 c      1.17406272     0.93208063    -0.23534394
 h      0.30196033    -1.84499707     1.00614751
 h     -2.29272170     1.63885101     0.49750272
 h     -0.40601965     1.90317752    -1.41371012
 h      1.82530420     1.81461366    -0.22322423
 o      2.46870530    -1.05319786     0.13070812
 h      3.30332439    -0.53762172     0.00753825
 c     -2.44240041    -0.70799704    -0.40523928
 h     -2.76019403    -0.06034088    -1.21840463
 h     -2.71052424    -1.63984169    -0.65895351
 h     -3.01689023    -0.29473868     0.47207343
 h     -0.61208039     1.18180953     1.76058723
          17

 c      1.36300442    -0.42202016     0.02527294
 c      0.14864301    -0.91243149     0.35739348
 c     -1.06562331    -0.17606498    -0.13264759
 c     -1.16286357     1.27135825     0.71357374
 c     -0.37625115     1.14147591    -0.54990520
 c      1.17251646     0.94009982    -0.24381553
 h      0.26659540    -1.79981172     0.98281664
 h     -2.32130021     1.62040886     0.48392346
 h     -0.41852841     1.93496793    -1.39826733
 h      1.80791090     1.83037246    -0.22644646
 o      2.46808632    -1.05825634     0.13099368
 h      3.34161152    -0.50817907     0.00804978
 c     -2.44556235    -0.70874932    -0.41829048
 h     -2.77859398    -0.05307734    -1.19408401
 h     -2.77002983    -1.61228875    -0.64499280
 h     -3.01614050    -0.31650247     0.48360515
 h     -0.53571810     1.20459746     1.71578334
          17

 c      1.37547015    -0.41620263     0.03749826
 c      0.14246381    -0.91145552     0.35570946
 c     -1.05979264    -0.17969636    -0.12151188
 c     -1.16166828     1.26166634     0.72399078
 c     -0.37458751     1.13797357    -0.56010934
 c      1.16822837     0.94785616    -0.25290498
 h      0.22183729    -1.75872807     0.95987153
 h     -2.32136268     1.59886181     0.48404105
 h     -0.43910506     1.95162950    -1.37395783
 h      1.79332876     1.84333495    -0.22801223
 o      2.46990292    -1.06367980     0.13151872
 h      3.35673639    -0.48989903     0.01109425
 c     -2.44844035    -0.70464956    -0.42919840
 h     -2.80318867    -0.04127499    -1.17911300
 h     -2.83342310    -1.63117960    -0.64034047
 h     -3.01573265    -0.34786525     0.48670503
 h     -0.47723185     1.23389738     1.65509979
          17

 c      1.38785063    -0.40712099     0.04856692
 c      0.13463530    -0.91017818     0.35344916
 c     -1.05181762    -0.18279821    -0.11011301
 c     -1.16102257     1.25128543     0.73376591
 c     -0.37122062     1.13508351    -0.57036836
 c      1.16134755     0.95509315    -0.26247306
 h      0.16978380    -1.73582800     0.94704240
 h     -2.29290398     1.57510026     0.49913773
 h     -0.46734918     1.95346555    -1.34321440
 h      1.78205296     1.85391878    -0.22835479
 o      2.47454364    -1.06920111     0.13227039
 h      3.34467355    -0.48668513     0.01736900
 c     -2.45141195    -0.69742472    -0.43799557
 h     -2.83365030    -0.02335561    -1.17506740
 h     -2.89397268    -1.67900671    -0.64174293
 h     -3.01541830    -0.38646015     0.48199906
 h     -0.43675278     1.26853731     1.58599141
          17

 c      1.39931085    -0.39509982     0.05848541
 c      0.12590862    -0.90777116     0.35014520
 c     -1.04219138    -0.18507654    -0.09891180
 c     -1.16072274     1.24014244     0.74207881
 c     -0.36643254     1.13248010    -0.58018457
 c      1.15215767     0.96167237    -0.27237795
 h      0.11196358    -1.74022984     0.95072423
 h     -2.24009781     1.55097763     0.52915426
 h     -0.50290352     1.94333591    -1.31050948
 h      1.77404995     1.86210750    -0.22808440
 o      2.48184722    -1.07470323     0.13327963
 h      3.30850564    -0.49834361     0.02659765
 c     -2.45517899    -0.68913684    -0.44521251
 h     -2.86796717    -0.00102223    -1.17998828
 h     -2.94150268    -1.73208038    -0.64550400
 h     -3.01592899    -0.42932144     0.47207033
 h     -0.41114577     1.30740086     1.51821122
          17

 c      1.40916980    -0.38069095     0.06729832
 c      0.11710594    -0.90454780     0.34613523
 c     -1.03154812    -0.18616062    -0.08839294
 c     -1.16031407     1.22800474     0.74824556
 c     -0.36051425     1.12963454    -0.58898313
 c      1.14106522     0.96756616    -0.28248212
 h      0.04978295    -1.76806350     0.96813518
 h     -2.17323130     1.52980205     0.57224621
 h     -0.54566909     1.92649409    -1.28186659
 h      1.76879322     1.86749557    -0.22796207
 o      2.49105774    -1.08027393     0.13462551
 h      3.25909821    -0.51974091     0.03751060
 c     -2.46020554    -0.68104417    -0.45152641
 h     -2.90278156     0.02172993    -1.18948764
 h     -2.96887691    -1.77432195    -0.64998465
 h     -3.01872582    -0.47337317     0.46083816
 h     -0.39439208     1.34985061     1.46218994
          17

 c      1.41693579    -0.36460727     0.07506673
 c      0.10893950    -0.90170077     0.34237026
 c     -1.02064530    -0.18565346    -0.07902419
 c     -1.15862835     1.21440756     0.75199196
 c     -0.35376492     1.12596600    -0.59623946
 c      1.12857046     0.97283129    -0.29266006
 h     -0.01404621    -1.80583205     0.98967107
 h     -2.11152156     1.51718637     0.62447287
 h     -0.59584525     1.90910803    -1.26337846
 h      1.76542821     1.86953775    -0.22883642
 o      2.50071314    -1.08636317     0.13645019
 h      3.21713324    -0.53862887     0.04765520
 c     -2.46662254    -0.67370692    -0.45756113
 h     -2.93444932     0.04061436    -1.19876516
 h     -2.97271140    -1.79744800    -0.65505248
 h     -3.02545345    -0.51583604     0.45252004
 h     -0.38014947     1.39570706     1.42592801
          17

 c      1.42230634    -0.34764890     0.08185805
 c      0.10195506    -0.90046633     0.33981297
 c     -1.01029708    -0.18320033    -0.07120931
 c     -1.15370351     1.19878165     0.75356318
 c     -0.34654909     1.12113200    -0.60169762
 c      1.11522544     0.97757043    -0.30280611
 h     -0.07561267    -1.84003110     1.00586562
 h     -2.08019816     1.52055692     0.68124924
 h     -0.65326796     1.89512649    -1.25856817
 h      1.76300725     1.86787499    -0.23156045
 o      2.50903024    -1.09364420     0.13891489
 h      3.20742487    -0.53853064     0.05415837
 c     -2.47433953    -0.66731780    -0.46371063
 h     -2.96003217     0.05252323    -1.20410332
 h     -2.95216849    -1.79814285    -0.66132346
 h     -3.03706501    -0.55456272     0.45012220
 h     -0.36553882     1.44428027     1.41205999
          17

 c      1.42516381    -0.33063121     0.08774313
 c      0.09655301    -0.90167927     0.33912351
 c     -1.00127126    -0.17856687    -0.06525824
 c     -1.14428137     1.18105354     0.75345637
 c     -0.33939923     1.11526567    -0.60553928
 c      1.10159374     0.98188973    -0.31284003
 h     -0.13094119    -1.86183237     1.01075891
 h     -2.09166213     1.54353331     0.74064471
 h     -0.71609353     1.88367261    -1.26635767
 h      1.76072740     1.86261988    -0.23690052
 o      2.51533673    -1.10202464     0.14203463
 h      3.23654846    -0.51526265     0.05642623
 c     -2.48315059    -0.66188247    -0.47001331
 h     -2.97783836     0.05611284    -1.20352163
 h     -2.90815422    -1.77645893    -0.66982224
 h     -3.05307278    -0.58811963     0.45415867
 h     -0.35238989     1.49316145     1.41777496
          17

 c      1.42556140    -0.31434140     0.09279924
 c      0.09298201    -0.90571253     0.34062603
 c     -0.99417860    -0.17171042    -0.06138177
 c     -1.13128750     1.16221120     0.75231500
 c     -0.33304172     1.10889337    -0.60831279
 c      1.08822086     0.98586356    -0.32270858
 h     -0.17671045    -1.86713074     1.00187818
 h     -2.13064215     1.57970699     0.80241786
 h     -0.78021460     1.86999150    -1.28187801
 h      1.75811983     1.85450043    -0.24548137
 o      2.52053773    -1.11023771     0.14563787
 h      3.28564304    -0.48386812     0.05682515
 c     -2.49274156    -0.65723867    -0.47613188
 h     -2.98761880     0.05192427    -1.19694845
 h     -2.84321717    -1.73591704    -0.68196690
 h     -3.07155155    -0.61563204     0.46255377
 h     -0.34494278     1.53817359     1.43726256
          17

 c      1.42367356    -0.29951908     0.09711454
 c      0.09132333    -0.91250137     0.34433748
 c     -0.98939544    -0.16281377    -0.05969121
 c     -1.11661189     1.14381865     0.75104218
 c     -0.32828754     1.10263397    -0.61068115
 c      1.07561385     0.98951444    -0.33237967
 h     -0.21052446    -1.85566195     0.97953164
 h     -2.17166315     1.61746635     0.86417062
 h     -0.84028209     1.84884292    -1.29924485
 h      1.75514133     1.84481019    -0.25778057
 o      2.52572272    -1.11692385     0.14954040
 h      3.33279547    -0.46146565     0.05791532
 c     -2.50261266    -0.65293156    -0.48141858
 h     -2.99060687     0.04236129    -1.18622892
 h     -2.76180883    -1.68512000    -0.69984261
 h     -3.08989942    -0.63669638     0.47172881
 h     -0.34704716     1.57446399     1.46419041
          17

 c      1.41973646    -0.28683484     0.10078952
 c      0.09150981    -0.92152992     0.34996824
 c     -0.98704135    -0.15227096    -0.06019137
 c     -1.10170767     1.12726537     0.75061011
 c     -0.32587524     1.09697483    -0.61321067
 c      1.06421817     0.99281384    -0.34183528
 h     -0.23119934    -1.83082899     0.94657472
 h     -2.19703981     1.64744520     0.92190333
 h     -0.89129791     1.81699234    -1.31376190
 h      1.75214864     1.83520662    -0.27414925
 o      2.53145289    -1.12122853     0.15362741
 h      3.36473623    -0.45776367     0.06114189
 c     -2.51205654    -0.64805395    -0.48499966
 h     -2.98939187     0.03146909    -1.17495988
 h     -2.66990371    -1.63939004    -0.72667177
 h     -3.10571537    -0.65151805     0.47793017
 h     -0.36061204     1.59771063     1.49315569
          17

 c      1.41400700    -0.27685883     0.10393284
 c      0.09341314    -0.93177928     0.35689427
 c     -0.98700907    -0.14063383    -0.06276941
 c     -1.08746189     1.11352482     0.75183584
 c     -0.32634526     1.09220376    -0.61627782
 c      1.05439122     0.99569973    -0.35106871
 h     -0.23935499    -1.80039923     0.90871204
 h     -2.19852120     1.66422618     0.97179464
 h     -0.92969570     1.77390158    -1.32278656
 h      1.74972686     1.82736532    -0.29484541
 o      2.53783522    -1.12275512     0.15784310
 h      3.37589970    -0.47591302     0.06701807
 c     -2.52036868    -0.64152281    -0.48594958
 h     -2.98738667     0.02416082    -1.16780280
 h     -2.57258601    -1.61668712    -0.76643333
 h     -3.11733653    -0.66107060     0.47819144
 h     -0.38517219     1.60486857     1.52030738
          17

 c      1.40675207    -0.27002764     0.10665100
 c      0.09696666    -0.94172348     0.36416516
 c     -0.98903410    -0.12854056    -0.06718408
 c     -1.07444934     1.10317220     0.75527898
 c     -0.32995713     1.08841707    -0.62003619
 c      1.04638187     0.99810062    -0.36008418
 h     -0.23808011    -1.77704228     0.87456893
 h     -2.17386953     1.66534085     1.01080355
 h     -0.95389224     1.72156725    -1.32593936
 h      1.74840729     1.82256525    -0.32005094
 o      2.54463765    -1.12146564     0.16217650
 h      3.36657650    -0.51416140     0.07537771
 c     -2.52710876    -0.63318371    -0.48377759
 h     -2.98765892     0.02457262    -1.16890194
 h     -2.47187836    -1.62298158    -0.82044818
 h     -3.12410990    -0.66700009     0.47105895
 h     -0.41796981     1.59455858     1.54366825
          17

 c      1.39826378    -0.26661366     0.10903315
 c      0.10217827    -0.94962979     0.37071009
 c     -0.99278497    -0.11665501    -0.07306647
 c     -1.06308687     1.09640976     0.76117646
 c     -0.33663174     1.08553762    -0.62438848
 c      1.04032138     0.99995676    -0.36889789
 h     -0.23226701    -1.77555380     0.85357503
 h     -2.12462951     1.65041177     1.03671936
 h     -0.96469247     1.66426168    -1.32527908
 h      1.74837544     1.82133152    -0.34984943
 o      2.55123368    -1.11769566     0.16666531
 h      3.34360293    -0.56562302     0.08533796
 c     -2.53191189    -0.62427754    -0.47896729
 h     -2.99143144     0.03398182    -1.17972026
 h     -2.37012285    -1.64471798    -0.88371897
 h     -3.12661612    -0.67129610     0.45722649
 h     -0.45410708     1.56727067     1.56349315
          17

 c      1.38888930    -0.26669776     0.11113449
 c      0.10887637    -0.95439017     0.37583995
 c     -0.99794441    -0.10562182    -0.07993823
 c     -1.05362655     1.09304631     0.76936722
 c     -0.34591817     1.08333560    -0.62896082
 c      1.03622276     1.00122978    -0.37753982
 h     -0.22503114    -1.80391105     0.85044170
 h     -2.05590111     1.62113661     1.04831062
 h     -0.96561420     1.60823185    -1.32550007
 h      1.74930265     1.82327109    -0.38417060
 o      2.55641951    -1.11223358     0.17141106
 h      3.32304891    -0.61699039     0.09507147
 c     -2.53425602    -0.61619206    -0.47285844
 h     -2.99741322     0.04991316    -1.19784358
 h     -2.27303119    -1.66265311    -0.94757187
 h     -3.12676886    -0.67599346     0.43975020
 h     -0.48676832     1.52535661     1.58263744
          17

 c      1.37905820    -0.27014897     0.11296010
 c      0.11644808    -0.95621673     0.37959868
 c     -1.00424452    -0.09602697    -0.08724461
 c     -1.04594620     1.09246006     0.77924051
 c     -0.35704334     1.08149495    -0.63313578
 c      1.03398911     1.00189244    -0.38605215
 h     -0.21450365    -1.85576639     0.86141425
 h     -1.97803927     1.58227527     1.04598981
 h     -0.96250941     1.56079185    -1.33347381
 h      1.75039525     1.82718960    -0.42270093
 o      2.55854496    -1.10614892     0.17656083
 h      3.32808731    -0.65127655     0.10210034
 c     -2.53358540    -0.60954344    -0.46708327
 h     -3.00273216     0.06753691    -1.21808692
 h     -2.18746209    -1.66411483    -1.00436082
 h     -3.12748160    -0.68300933     0.42333971
 h     -0.50804492     1.47244544     1.60628224
          17

 c      1.36926780    -0.27662980     0.11446136
 c      0.12402970    -0.95623210     0.38247139
 c     -1.01146234    -0.08835730    -0.09440000
 c     -1.03911680     1.09359080     0.78983476
 c     -0.36912814     1.07977525    -0.63626890
 c      1.03342225     1.00190711    -0.39448390
 h     -0.19613300    -1.91559074     0.87803636
 h     -1.90971470     1.54343850     1.03308786
 h     -0.96131399     1.52814978    -1.35580262
 h      1.75063862     1.83143284    -0.46483390
 o      2.55678789    -1.09995849     0.18218121
 h      3.36911295    -0.66114553     0.10529001
 c     -2.52947684    -0.60431735    -0.46306420
 h     -3.00450490     0.08202085    -1.23485147
 h     -2.11904197    -1.64389910    -1.04907243
 h     -3.13156566    -0.69398289     0.41244651
 h     -0.51117629     1.41191115     1.63969616
          17

 c      1.36003097    -0.28563036     0.11554376
 c      0.13084319    -0.95562870     0.38492396
 c     -1.01939629    -0.08297620    -0.10084657
 c     -1.03118645     1.09512176     0.80022849
 c     -0.38152844     1.07821508    -0.63808371
 c      1.03423722     1.00120289    -0.40288312
 h     -0.16663425    -1.96852815     0.89271781
 h     -1.87737134     1.51888853     1.01619444
 h     -0.96432148     1.51264663    -1.39444147
 h      1.74911713     1.83431329    -0.50968875
 o      2.55215933    -1.09319931     0.18817056
 h      3.42831061    -0.65569791     0.10622258
 c     -2.52176025    -0.60026250    -0.46167896
 h     -3.00081235     0.09008752    -1.24388423
 h     -2.07156970    -1.60161877    -1.07901509
 h     -3.14008406    -0.71001322     0.40878716
 h     -0.49389251     1.34526864     1.68396858
          17

 c      1.35182624    -0.29652849     0.11608116
 c      0.13632040    -0.95528900     0.38723125
 c     -1.02783536    -0.08011726    -0.10611233
 c     -1.02047100     1.09622292     0.81020610
 c     -0.39397372     1.07715829    -0.63890400
 c      1.03607893     0.99966381    -0.41129421
 h     -0.12519612    -2.00462194     0.90070465
 h     -1.89850118     1.51872605     1.00071444
 h     -0.96871781     1.51205908    -1.44429959
 h      1.74528878     1.83447665    -0.55620262
 o      2.54624101    -1.08526318     0.19438367
 h      3.47982866    -0.64695750     0.10719467
 c     -2.51058892    -0.59712104    -0.46313146
 h     -2.99097517     0.09055082    -1.24298145
 h     -2.04707170    -1.53998771    -1.09340447
 h     -3.15134128    -0.73139183     0.41013390
 h     -0.46006892     1.27258713     1.73353374
          17

 c      1.34506207    -0.30865185     0.11592921
 c      0.14009215    -0.95576113     0.38948728
 c     -1.03652858    -0.07987457    -0.10983969
 c     -1.00757530     1.09729406     0.82048546
 c     -0.40635594     1.07704187    -0.63943646
 c      1.03853882     0.99713162    -0.41975970
 h     -0.07299279    -2.01877413     0.89979966
 h     -1.95989180     1.53811197     0.98601424
 h     -0.96931059     1.52178239    -1.49590101
 h      1.73913814     1.83112781    -0.60325614
 o      2.54010344    -1.07589525     0.20072985
 h      3.50676438    -0.64162489     0.10965393
 c     -2.49641422    -0.59465743    -0.46701952
 h     -2.97557130     0.08439412    -1.23211164
 h     -2.04556907    -1.46472820    -1.09361252
 h     -3.16150359    -0.75756364     0.41151590
 h     -0.41753652     1.19459583     1.77884935
          17

 c      1.34004052    -0.32132710     0.11493644
 c      0.14196870    -0.95728687     0.39163776
 c     -1.04516975    -0.08217184    -0.11176938
 c     -0.99450084     1.09922131     0.83190524
 c     -0.41849249     1.07817054    -0.64036268
 c      1.04117683     0.99342286    -0.42831639
 h     -0.01256405    -2.01003498     0.88984236
 h     -2.03155979     1.56456096     0.96990854
 h     -0.96191227     1.53731946    -1.53985858
 h      1.73118490     1.82408714    -0.64980055
 o      2.53424941    -1.06513560     0.20717597
 h      3.50187696    -0.64179693     0.11415695
 c     -2.47992839    -0.59251407    -0.47242903
 h     -2.95646269     0.07475503    -1.21334452
 h     -2.06412217    -1.38599095    -1.08449586
 h     -3.16625625    -0.78738508     0.40762510
 h     -0.37439854     1.11379242     1.81106543
          17

 c      1.33691775    -0.33391700     0.11295530
 c      0.14193972    -0.95976405     0.39347951
 c     -1.05339480    -0.08675768    -0.11172208
 c     -0.98282909     1.10246882     0.84480719
 c     -0.43006979     1.08062063    -0.64208870
 c      1.04355443     0.98835455    -0.43699019
 h      0.05257647    -1.98167702     0.87263122
 h     -2.09009477     1.58872262     0.95265440
 h     -0.94466811     1.55538346    -1.56939791
 h      1.72236245     1.81369114    -0.69495121
 o      2.52874990    -1.05321407     0.21373445
 h      3.46536154    -0.64652858     0.12056352
 c     -2.46205962    -0.58996488    -0.47791358
 h     -2.93674912     0.06672121    -1.19054379
 h     -2.09545936    -1.32048658    -1.07671144
 h     -3.16225189    -0.81949202     0.39465929
 h     -0.33686285     1.03399398     1.82461524
          17

 c      1.33566996    -0.34584513     0.10985254
 c      0.14016743    -0.96265017     0.39462934
 c     -1.06079169    -0.09325402    -0.10960772
 c     -0.97339490     1.10702657     0.85904451
 c     -0.44068584     1.08423548    -0.64468106
 c      1.04527600     0.98177356    -0.44579773
 h      0.11835349    -1.94209164     0.85226822
 h     -2.12287170     1.60585936     0.93621394
 h     -0.91793682     1.57404883    -1.58093566
 h      1.71378812     1.80056446    -0.73801071
 o      2.52321664    -1.04054568     0.22046857
 h      3.40533747    -0.65184459     0.12794725
 c     -2.44385330    -0.58592981    -0.48164507
 h     -2.92024627     0.06641337    -1.16840650
 h     -2.12900408    -1.28972552    -1.08662973
 h     -3.14791236    -0.85259222     0.37120794
 h     -0.30876310     0.95944258     1.81759123
          17

 c      1.33607510    -0.35660627     0.10551758
 c      0.13692631    -0.96493553     0.39452175
 c     -1.06691765    -0.10121888    -0.10544317
 c     -0.96657843     1.11263998     0.87412958
 c     -0.44989545     1.08865043    -0.64787849
 c      1.04602750     0.97358634    -0.45475437
 h      0.18097779    -1.90506411     0.83525447
 h     -2.12447567     1.61409621     0.92303765
 h     -0.88386668     1.59272188    -1.57405412
 h      1.70649577     1.78533926    -0.77842232
 o      2.51661890    -1.02781770     0.22751779
 h      3.34093942    -0.64935852     0.13418050
 c     -2.42591460    -0.57995879    -0.48252027
 h     -2.91013122     0.07889216    -1.15058119
 h     -2.15843885    -1.30572850    -1.12537820
 h     -3.12382967    -0.88568726     0.33866426
 h     -0.29165565     0.89405553     1.79135477
          17

 c      1.33771278    -0.36575341     0.09986276
 c      0.13249257    -0.96548973     0.39257257
 c     -1.07131053    -0.11017531    -0.09935367
 c     -0.96253567     1.11898089     0.88932603
 c     -0.45723404     1.09332087    -0.65110983
 c      1.04560227     0.96378154    -0.46388368
 h      0.23804450    -1.88584242     0.82871065
 h     -2.09392967     1.61321734     0.91555399
 h     -0.84607581     1.61226383    -1.55157545
 h      1.70120893     1.76841430    -0.81568454
 o      2.50742814    -1.01598472     0.23510140
 h      3.30041267    -0.62653978     0.13589300
 c     -2.40813871    -0.57322564    -0.48149438
 h     -2.90724197     0.10559169    -1.13765477
 h     -2.18667158    -1.35647231    -1.18513057
 h     -3.09287146    -0.91838973     0.30125314
 h     -0.28483954     0.84085660     1.75023294
          17

 c      1.33997665    -0.37287137     0.09281508
 c      0.12712959    -0.96388597     0.38856112
 c     -1.07351643    -0.11961042    -0.09156130
 c     -0.96125550     1.12572360     0.90369948
 c     -0.46223886     1.09755785    -0.65352737
 c      1.04390809     0.95243761    -0.47322258
 h      0.28824899    -1.89157375     0.83599378
 h     -2.03415895     1.60447607     0.91601894
 h     -0.80930026     1.63517363    -1.51954556
 h      1.69822426     1.74984389    -0.84927858
 o      2.49508932    -1.00567644     0.24336972
 h      3.29831753    -0.57651704     0.13092056
 c     -2.39046079    -0.56742113    -0.48080352
 h     -2.90946898     0.14335310    -1.12674309
 h     -2.21800260    -1.41818489    -1.24808771
 h     -3.05967250    -0.95125787     0.26514736
 h     -0.28521284     0.80141363     1.70132686
          17

 c      1.34211526    -0.37758721     0.08431519
 c      0.12122917    -0.96085402     0.38285154
 c     -1.07315694    -0.12898473    -0.08236484
 c     -0.96239559     1.13250890     0.91620485
 c     -0.46450444     1.10061134    -0.65414102
 c      1.04095575     0.93971584    -0.48281945
 h      0.32940117    -1.91588931     0.85405385
 h     -1.95382158     1.59147460     0.92638195
 h     -0.77859621     1.66525963    -1.48610873
 h      1.69744436     1.72939631    -0.87866536
 o      2.48120941    -0.99653152     0.25221870
 h      3.31673386    -0.50881446     0.12134157
 c     -2.37327110    -0.56352070    -0.48245620
 h     -2.91296445     0.18611282    -1.11326680
 h     -2.25291605    -1.47219521    -1.30080908
 h     -3.02922614    -0.98556078     0.23651719
 h     -0.28734329     0.77537210     1.65381891
          17

 c      1.34332598    -0.37964148     0.07433474
 c      0.11533763    -0.95769919     0.37613339
 c     -1.07001903    -0.13777186    -0.07210697
 c     -0.96483225     1.13871882     0.92587030
 c     -0.46379509     1.10186928    -0.65214080
 c      1.03683848     0.92584553    -0.49272802
 h      0.35807355    -1.94550257     0.87633661
 h     -1.87138641     1.58226979     0.94809788
 h     -0.75785164     1.70585208    -1.45817317
 h      1.69852283     1.70673760    -0.90335432
 o      2.46797234    -0.98778349     0.26143021
 h      3.32941530    -0.43951106     0.11119577
 c     -2.35726536    -0.56184743    -0.48763418
 h     -2.91396092     0.22750165    -1.09318450
 h     -2.28935603    -1.50788979    -1.33664603
 h     -3.00477572    -1.02208494     0.21910335
 h     -0.28460370     0.76081275     1.61707350
          17

 c      1.34287355    -0.37897078     0.06290200
 c      0.11001265    -0.95556296     0.36906568
 c     -1.06413092    -0.14551132    -0.06113510
 c     -0.96630503     1.14319406     0.93203055
 c     -0.46015784     1.10114223    -0.64727196
 c      1.03170992     0.91111026    -0.50300347
 h      0.37120387    -1.96871429     0.89680697
 h     -1.81661666     1.59087123     0.98231870
 h     -0.74832587     1.75678697    -1.43729340
 h      1.70104138     1.68166229    -0.92300995
 o      2.45684648    -0.97888353     0.27084040
 h      3.32094045    -0.38051288     0.10361891
 c     -2.34325196    -0.56252179    -0.49666508
 h     -2.90989978     0.26250370    -1.06416994
 h     -2.32450391    -1.52009509    -1.35337344
 h     -2.98635014    -1.05974932     0.21281562
 h     -0.27184516     0.75583934     1.59759994
          17

 c      1.34019561    -0.37576168     0.05012484
 c      0.10571068    -0.95517216     0.36213689
 c     -1.05579278    -0.15185638    -0.04977690
 c     -0.96469582     1.14473114     0.93445734
 c     -0.45391557     1.09878083    -0.63989103
 c      1.02576473     0.89584055    -0.51370704
 h      0.36714271    -1.97829884     0.91146368
 h     -1.81304935     1.62963172     1.03039559
 h     -0.74857969     1.81303229    -1.41908666
 h      1.70465820     1.65429142    -0.93755582
 o      2.44854219    -0.96953442     0.28035237
 h      3.28633168    -0.33836001     0.10041573
 c     -2.33195218    -0.56568209    -0.50921643
 h     -2.89980909     0.28807397    -1.02580187
 h     -2.35555828    -1.50689009    -1.35133146
 h     -2.97133734    -1.09545926     0.21452266
 h     -0.24794018     0.76026119     1.59690765
          17

 c      1.33497616    -0.37047806     0.03621082
 c      0.10274724    -0.95686753     0.35566219
 c     -1.04554910    -0.15661015    -0.03834556
 c     -0.96045803     1.14347373     0.93354301
 c     -0.44554216     1.09547595    -0.63065412
 c      1.01922359     0.88041367    -0.52491644
 h      0.34575126    -1.97114946     0.91829600
 h     -1.84951437     1.69295894     1.09136558
 h     -0.75577063     1.86676531    -1.39691349
 h      1.70921332     1.62518714    -0.94724988
 o      2.44317970    -0.95960502     0.28990888
 h      3.22779355    -0.31522328     0.10227080
 c     -2.32378952    -0.57143048    -0.52451743
 h     -2.88435226     0.30331590    -0.97932227
 h     -2.38000713    -1.46894859    -1.33293610
 h     -2.95641612    -1.12534870     0.22013059
 h     -0.21592540     0.77563670     1.61195196
          17

 c      1.32717412    -0.36386295     0.02148119
 c      0.10128223    -0.96064764     0.34979930
 c     -1.03411993    -0.15972559    -0.02715445
 c     -0.95551103     1.14061499     0.93036367
 c     -0.43555503     1.09196415    -0.62019642
 c      1.01232389     0.86525932    -0.53672972
 h      0.30825671    -1.94771537     0.91711052
 h     -1.89532719     1.76229101     1.15938699
 h     -0.76695917     1.91052233    -1.36556861
 h      1.71476446     1.59533751    -0.95269667
 o      2.44031360    -0.94916314     0.29949405
 h      3.15421927    -0.30832322     0.10854482
 c     -2.31876508    -0.57962719    -0.54144098
 h     -2.86574383     0.30955479    -0.92723390
 h     -2.39586718    -1.41054513    -1.30362457
 h     -2.93911108    -1.14622608     0.22622056
 h     -0.18139032     0.80400268     1.63692774
          17

 c      1.31700876    -0.35690655     0.00637059
 c      0.10130202    -0.96614735     0.34452982
 c     -1.02230491    -0.16126786    -0.01651777
 c     -0.95106715     1.13716039     0.92623430
 c     -0.42447870     1.08885079    -0.60899747
 c      1.00531359     0.85086220    -0.54926280
 h      0.25717865    -1.91220681     0.90978160
 h     -1.92824774     1.82217305     1.22692082
 h     -0.77976489     1.93902859    -1.32265367
 h      1.72156205     1.56603869    -0.95480205
 o      2.43885924    -0.93865648     0.30918203
 h      3.08270316    -0.30735304     0.11645805
 c     -2.31645122    -0.58958150    -0.55838460
 h     -2.84743018     0.31017151    -0.87272576
 h     -2.40222086    -1.34236807    -1.27449047
 h     -2.91832403    -1.15642782     0.23063228
 h     -0.15044904     0.84647037     1.66516721
          17

 c      1.30492199    -0.35075915    -0.00860112
 c      0.10261374    -0.97258368     0.33960637
 c     -1.01087539    -0.16136005    -0.00673603
 c     -0.94746945     1.13367668     0.92232331
 c     -0.41283327     1.08654588    -0.59736831
 c      0.99844661     0.83774819    -0.56264471
 h      0.19614485    -1.87328435     0.90086086
 h     -1.93802081     1.86402242     1.28762306
 h     -0.79261080     1.94976505    -1.26849620
 h      1.72994083     1.53868201    -0.95465377
 o      2.43725661    -0.92898276     0.31916566
 h      3.03649157    -0.29407494     0.12082236
 c     -2.31607732    -0.59975327    -0.57308586
 h     -2.83331677     0.30973601    -0.81892181
 h     -2.40000773    -1.28427451    -1.26537401
 h     -2.89420642    -1.15610771     0.23234860
 h     -0.12808291     0.90244747     1.69068210
          17

 c      1.29154977    -0.34658436    -0.02288784
 c      0.10489398    -0.97883484     0.33455743
 c     -1.00048057    -0.16012016     0.00193226
 c     -0.94466342     1.13048813     0.91954405
 c     -0.40111303     1.08523940    -0.58546380
 c      0.99197641     0.82644622    -0.57700591
 h      0.12909656    -1.84338396     0.89749956
 h     -1.92150996     1.88389643     1.33675683
 h     -0.80491008     1.94316643    -1.20580133
 h      1.74014564     1.51449394    -0.95336279
 o      2.43447316    -0.92069656     0.32952945
 h      3.02948412    -0.25589844     0.11801921
 c     -2.31676205    -0.60824564    -0.58314271
 h     -2.82661574     0.31228559    -0.76825288
 h     -2.39157195    -1.25821556    -1.29949702
 h     -2.86789185    -1.14723873     0.23125443
 h     -0.11729249     0.96962188     1.70900408
          17

 c      1.27770115    -0.34538028    -0.03599473
 c      0.10778543    -0.98392930     0.32894923
 c     -0.99159357    -0.15760813     0.00930300
 c     -0.94248377     1.12781567     0.91855697
 c     -0.38974623     1.08487590    -0.57328375
 c      0.98615856     0.81742088    -0.59245310
 h      0.05899639    -1.83343897     0.90641160
 h     -1.87937913     1.88053028     1.37084024
 h     -0.81737931     1.92292423    -1.13945136
 h      1.75214598     1.49431439    -0.95191745
 o      2.43091941    -0.91298103     0.33993041
 h      3.05188222    -0.20299981     0.11140607
 c     -2.31790067    -0.61461609    -0.58802336
 h     -2.82885778     0.31957713    -0.72232954
 h     -2.37773333    -1.26550607    -1.38026271
 h     -2.84141096    -1.13351333     0.22824543
 h     -0.11882843     1.04437046     1.71750451
          17

 c      1.26429541    -0.34782024    -0.04755646
 c      0.11088997    -0.98779153     0.32287296
 c     -0.98452332    -0.15382133     0.01528173
 c     -0.94073944     1.12578248     0.91975526
 c     -0.37904269     1.08514577    -0.56068525
 c      0.98126813     0.81098820    -0.60903253
 h     -0.01204150    -1.84458939     0.92823400
 h     -1.81508357     1.85470949     1.38751279
 h     -0.83237049     1.89610366    -1.07618188
 h      1.76550966     1.47847929    -0.95110846
 o      2.42758581    -0.90445645     0.34984746
 h      3.08415229    -0.15569560     0.10750559
 c     -2.31918762    -0.61996058    -0.58966585
 h     -2.83953767     0.33031229    -0.68223636
 h     -2.35784283    -1.28539397    -1.48421802
 h     -2.81762154    -1.12003500     0.22548980
 h     -0.13108274     1.12232057     1.71558781
          17

 c      1.25225135    -0.35415221    -0.05739632
 c      0.11362244    -0.99131522     0.31704968
 c     -0.97945589    -0.14874861     0.01986206
 c     -0.93915214     1.12430044     0.92319209
 c     -0.36918081     1.08558742    -0.54746893
 c      0.97760883     0.80723978    -0.62669255
 h     -0.08081476    -1.86741298     0.95626441
 h     -1.73571384     1.81001223     1.38609344
 h     -0.85359622     1.87188428    -1.02339190
 h      1.77940911     1.46685345    -0.95154534
 o      2.42514315    -0.89420946     0.35891575
 h      3.11184824    -0.12797907     0.11074160
 c     -2.32035352    -0.62502740    -0.59038781
 h     -2.85652775     0.34075696    -0.64885263
 h     -2.33252415    -1.29869274    -1.58487881
 h     -2.79963198    -1.11240658     0.22594035
 h     -0.15000114     1.19892023     1.70482599
          17

 c      1.24237967    -0.36418485    -0.06554223
 c      0.11521303    -0.99564478     0.31237668
 c     -0.97646864    -0.14244093     0.02312259
 c     -0.93711857     1.12282804     0.92843194
 c     -0.36033191     1.08590001    -0.53357981
 c      0.97549321     0.80600128    -0.64525987
 h     -0.14269569    -1.88993121     0.98159167
 h     -1.65469078     1.75519603     1.36937117
 h     -0.88421687     1.85771063    -0.98659382
 h      1.79279207     1.45900922    -0.95372890
 o      2.42386619    -0.88190379     0.36696853
 h      3.12729870    -0.12559948     0.12278678
 c     -2.32117025    -0.62978669    -0.59165890
 h     -2.87704600     0.34642623    -0.62295913
 h     -2.30359408    -1.29591745    -1.66527988
 h     -2.78955985    -1.11511606     0.23159384
 h     -0.16927169     1.27003979     1.68883361
          17

 c      1.23530033    -0.37736289    -0.07219425
 c      0.11489687    -1.00160498     0.30952539
 c     -0.97553310    -0.13505656     0.02521659
 c     -0.93333997     1.12006104     0.93438697
 c     -0.35287441     1.08629711    -0.51930669
 c      0.97518992     0.80684775    -0.66444211
 h     -0.19315831    -1.90361185     0.99753993
 h     -1.59512844     1.70750849     1.34640125
 h     -0.92376360     1.85485109    -0.96691974
 h      1.80463749     1.45444984    -0.95812982
 o      2.42374380    -0.86764131     0.37399507
 h      3.12805959    -0.14813623     0.14322760
 c     -2.32155831    -0.63395098    -0.59404527
 h     -2.89856060     0.34366259    -0.60515934
 h     -2.27307669    -1.27408685    -1.71662933
 h     -2.78732704    -1.13001470     0.24146245
 h     -0.18144683     1.33258324     1.67244090
          17

 c      1.23138721    -0.39289977    -0.07765863
 c      0.11209301    -1.00955613     0.30882883
 c     -0.97652637    -0.12687937     0.02633689
 c     -0.92600343     1.11423112     0.93964351
 c     -0.34741076     1.08747604    -0.50527039
 c      0.97685044     0.80917197    -0.68385491
 h     -0.22893511    -1.90440295     1.00070944
 h     -1.58527715     1.68932743     1.33077972
 h     -0.96721803     1.85833978    -0.96130663
 h      1.81420514     1.45278732    -0.96522708
 o      2.42447146    -0.85192757     0.38013060
 h      3.11701141    -0.18941890     0.16970342
 c     -2.32159324    -0.63734307    -0.59746769
 h     -2.91930500     0.33048089    -0.59574606
 h     -2.24276250    -1.23348028    -1.73507245
 h     -2.79059555    -1.15604656     0.25126591
 h     -0.18050922     1.38472801     1.65990195
          17

 c      1.23073564    -0.40992323    -0.08227323
 c      0.10651936    -1.01941549     0.31028712
 c     -0.97925061    -0.11831841     0.02666747
 c     -0.91465354     1.10499118     0.94392297
 c     -0.34448414     1.09021334    -0.49224720
 c      0.98043761     0.81228221    -0.70306160
 h     -0.24841541    -1.89204545     0.99065116
 h     -1.63371155     1.70678641     1.32596466
 h     -1.00752903     1.86124576    -0.96497195
 h      1.82119468     1.45381387    -0.97550178
 o      2.42530217    -0.83574929     0.38568197
 h      3.10463293    -0.23617158     0.19748614
 c     -2.32140987    -0.63995349    -0.60149563
 h     -2.93849715     0.30683936    -0.59458950
 h     -2.21409712    -1.17626569    -1.72013106
 h     -2.79588002    -1.19029327     0.25523128
 h     -0.16472572     1.42540442     1.65299750
          17

 c      1.23315729    -0.42758443    -0.08635312
 c      0.09826101    -1.03067016     0.31356497
 c     -0.98346149    -0.10986635     0.02635819
 c     -0.90114572     1.09423415     0.94854319
 c     -0.34431145     1.09503152    -0.48100508
 c      0.98569800     0.81549478    -0.72160966
 h     -0.25189129    -1.86981784     0.96977507
 h     -1.71735243     1.74085453     1.32045713
 h     -1.03856347     1.85828964    -0.97354252
 h      1.82575370     1.45745469    -0.98939017
 o      2.42500364    -0.82050124     0.39110617
 h      3.10967199    -0.26909183     0.21986583
 c     -2.32110285    -0.64183995    -0.60550341
 h     -2.95643926     0.27464918    -0.60106007
 h     -2.18803391    -1.10647383    -1.67511836
 h     -2.79981245    -1.22932517     0.24825961
 h     -0.13730372     1.45349861     1.65068181
          17

 c      1.23820076    -0.44510382    -0.09017631
 c      0.08779296    -1.04235012     0.31795939
 c     -0.98890159    -0.10200870     0.02554152
 c     -0.88761148     1.08408922     0.95484072
 c     -0.34674435     1.10210529    -0.47218104
 c      0.99219882     0.81820113    -0.73906192
 h     -0.24196903    -1.84511871     0.94384778
 h     -1.80722815     1.77056028     1.30425987
 h     -1.05647424     1.84694728    -0.98392940
 h      1.82831209     1.46362164    -1.00719440
 o      2.42268939    -0.80719310     0.39677084
 h      3.14626790    -0.27544281     0.23212016
 c     -2.32070564    -0.64296811    -0.60855220
 h     -2.97453837     0.23757955    -0.61400100
 h     -2.16451090    -1.03088593    -1.60981197
 h     -2.79987475    -1.27013414     0.22713274
 h     -0.10428774     1.46771188     1.65050357
          17

 c      1.24519104    -0.46178152    -0.09399837
 c      0.07592896    -1.05304695     0.32240131
 c     -0.99531935    -0.09514299     0.02436675
 c     -0.87534232     1.07584893     0.96344505
 c     -0.35135427     1.11128369    -0.46619695
 c      0.99940871     0.81991261    -0.75502962
 h     -0.22368647    -1.82980826     0.92224816
 h     -1.88404609     1.78447780     1.27467666
 h     -1.05997509     1.82732301    -0.99453648
 h      1.82931236     1.47202387    -1.02898725
 o      2.41908223    -0.79558882     0.40270098
 h      3.20440730    -0.26261698     0.23571597
 c     -2.32028617    -0.64303708    -0.60902959
 h     -2.99510042     0.20044076    -0.63179921
 h     -2.14122589    -0.96005395    -1.54503904
 h     -2.79464889    -1.31064051     0.19082931
 h     -0.07176224     1.46707356     1.65031363
          17

 c      1.25331632    -0.47700066    -0.09806352
 c      0.06360471    -1.06124593     0.32570944
 c     -1.00247106    -0.08953188     0.02302635
 c     -0.86499597     1.07009822     0.97439587
 c     -0.35751943     1.12212114    -0.46320109
 c      1.00679320     0.82028548    -0.76919972
 h     -0.20286139    -1.83702397     0.91538632
 h     -1.93719871     1.77831085     1.23331441
 h     -1.05038624     1.80190314    -1.00539524
 h      1.82894125     1.48199567    -1.05453656
 o      2.41583478    -0.78492003     0.40878705
 h      3.26063884    -0.24643866     0.23486197
 c     -2.32008951    -0.64150433    -0.60467192
 h     -3.02062447     0.16791604    -0.65260470
 h     -2.11258571    -0.90640207    -1.51229924
 h     -2.78387851    -1.35004484     0.14053902
 h     -0.04417770     1.45146562     1.64916719
          17

 c      1.26175336    -0.49022857    -0.10259831
 c      0.05149949    -1.06615532     0.32722896
 c     -1.01011416    -0.08528127     0.02176243
 c     -0.85694339     1.06698143     0.98731751
 c     -0.36447603     1.13390282    -0.46302402
 c      1.01388818     0.81912322    -0.78135042
 h     -0.18233498    -1.87209300     0.92761886
 h     -1.96116602     1.75144258     1.18354833
 h     -1.03170267     1.77540334    -1.01839193
 h      1.82698484     1.49242368    -1.08327767
 o      2.41426897    -0.77471956     0.41501031
 h      3.29732179    -0.23750017     0.23248764
 c     -2.32032950    -0.63812517    -0.59440494
 h     -3.05255452     0.14289302    -0.67462490
 h     -2.07349750    -0.87571721    -1.53169707
 h     -2.76852039    -1.38920754     0.07970825
 h     -0.02381501     1.42187098     1.64751834
          17

 c      1.26976642    -0.50102903    -0.10778884
 c      0.03990720    -1.06825207     0.32722881
 c     -1.01800250    -0.08234915     0.02084079
 c     -0.85144908     1.06634992     1.00151779
 c     -0.37136905     1.14571092    -0.46518121
 c      1.02033032     0.81635723    -0.79135368
 h     -0.16070554    -1.92644587     0.95286242
 h     -1.95356338     1.70531666     1.12955861
 h     -1.01018494     1.75420920    -1.03722081
 h      1.82288815     1.50183464    -1.11435730
 o      2.41509265    -0.76487269     0.42143622
 h      3.30623733    -0.24007168     0.22987554
 c     -2.32067856    -0.63323394    -0.58030372
 h     -3.09003366     0.12528615    -0.69625186
 h     -2.02696812    -0.86234781    -1.58789287
 h     -2.75057661    -1.43074644     0.01359658
 h     -0.01078940     1.38035954     1.64710379
          17

 c      1.27675712    -0.50909026    -0.11374594
 c      0.02902921    -1.06870877     0.32645188
 c     -1.02588631    -0.08058743     0.02050003
 c     -0.84867433     1.06781466     1.01606371
 c     -0.37739857     1.15660870    -0.46900251
 c      1.02585284     0.81201274    -0.79916562
 h     -0.13572044    -1.98429210     0.97997068
 h     -1.91506170     1.64326973     1.07616063
 h     -0.99244047     1.74449292    -1.06610742
 h      1.81597834     1.50861531    -1.14673833
 o      2.41847202    -0.75548432     0.42816007
 h      3.28670260    -0.25405513     0.22711570
 c     -2.32060673    -0.62714637    -0.56566158
 h     -3.12962271     0.11227575    -0.71592251
 h     -1.98125529    -0.85757029    -1.65097347
 h     -2.73216363    -1.47779367    -0.05255998
 h     -0.00341330     1.32979240     1.65060603
          17

 c      1.28228808    -0.51424905    -0.12047302
 c      0.01919337    -1.06857867     0.32552563
 c     -1.03350461    -0.07979195     0.02091714
 c     -0.84844440     1.07072602     1.02990156
 c     -0.38207785     1.16593399    -0.47392862
 c      1.03026298     0.80617431    -0.80480950
 h     -0.10683380    -2.03193323     0.99962872
 h     -1.85145001     1.57151033     1.02875993
 h     -0.98202460     1.74908746    -1.10681100
 h      1.80574012     1.51128140    -1.17933665
 o      2.42400608    -0.74684981     0.43529660
 h      3.24550733    -0.27537693     0.22294831
 c     -2.31998269    -0.62005360    -0.55279457
 h     -3.16649436     0.09998010    -0.73199729
 h     -1.94300602    -0.85533957    -1.70023055
 h     -2.71406748    -1.53115189    -0.11576714
 h      0.00085211     1.27324338     1.66092765
          17

 c      1.28609140    -0.51649540    -0.12785240
 c      0.01082881    -1.06850610     0.32478281
 c     -1.04057941    -0.07974441     0.02219867
 c     -0.84969681     1.07406734     1.04206807
 c     -0.38537772     1.17347867    -0.47977219
 c      1.03341454     0.79896119    -0.80835993
 h     -0.07510033    -2.06088802     1.00640679
 h     -1.77859853     1.50112428     0.99271999
 h     -0.97746479     1.76569160    -1.15612871
 h      1.79205669     1.50872701    -1.21115921
 o      2.43057937    -0.73953214     0.44303648
 h      3.19918995    -0.29480237     0.21372698
 c     -2.31909999    -0.61237531    -0.54286066
 h     -3.19616274     0.08521352    -0.74290061
 h     -1.91584326    -0.85210587    -1.72584940
 h     -2.69517484    -1.58717311    -0.17560327
 h      0.00376599     1.21337332     1.68004425
          17

 c      1.28805013    -0.51595644    -0.13565939
 c      0.00437167    -1.06875793     0.32430697
 c     -1.04683431    -0.08023667     0.02438418
 c     -0.84990049     1.07636324     1.05197841
 c     -0.38756318     1.17936539    -0.48666962
 c      1.03518019     0.79051749    -0.80993380
 h     -0.04236268    -2.06733260     0.99817732
 h     -1.72777442     1.44929801     0.97143231
 h     -0.97407397     1.78855090    -1.20694134
 h      1.77534427     1.50039068    -1.24141394
 o      2.43649653    -0.73432493     0.45170182
 h      3.17236635    -0.29872246     0.19272241
 c     -2.31839673    -0.60483737    -0.53635592
 h     -3.21568171     0.06637288    -0.74738697
 h     -1.90136386    -0.84572198    -1.72448510
 h     -2.67347997    -1.63889324    -0.23251698
 h      0.00491138     1.15223466     1.70800838
          17

 c      1.28816240    -0.51286619    -0.14359947
 c      0.00019179    -1.06928720     0.32398533
 c     -1.05202957    -0.08107213     0.02746148
 c     -0.84607657     1.07622965     1.05954210
 c     -0.38892703     1.18379415    -0.49481866
 c      1.03543159     0.78101260    -0.80969086
 h     -0.01069769    -2.05128472     0.97542820
 h     -1.73352040     1.43214644     0.96494498
 h     -0.96717209     1.81158627    -1.25154322
 h      1.75656123     1.48631686    -1.26956690
 o      2.44071075    -0.73161737     0.46147763
 h      3.17904018    -0.27956442     0.15487504
 c     -2.31819111    -0.59827006    -0.53346455
 h     -3.22424095     0.04361271    -0.74474489
 h     -1.89996649    -0.83483769    -1.69643952
 h     -2.64750898    -1.67916824    -0.28625077
 h      0.00206833     1.09159197     1.74301337
          17

 c      1.28652040    -0.50754844    -0.15133168
 c     -0.00144655    -1.06972490     0.32350427
 c     -1.05599592    -0.08205603     0.03139901
 c     -0.83823370     1.07367432     1.06472041
 c     -0.38965404     1.18688803    -0.50427968
 c      1.03403551     0.77065185    -0.80783881
 h      0.01791168    -2.01669636     0.94123558
 h     -1.79436384     1.44861420     0.97391769
 h     -0.95381655     1.83029385    -1.28406832
 h      1.73710142     1.46711180    -1.29535358
 o      2.44392567    -0.73074984     0.47191457
 h      3.20554880    -0.24624425     0.10504033
 c     -2.31855313    -0.59340357    -0.53413589
 h     -3.22346134     0.01873382    -0.73487861
 h     -1.91104863    -0.81872150    -1.64500129
 h     -2.61701581    -1.70306169    -0.33546834
 h     -0.00686200     1.03316304     1.78242916
          17

 c      1.28331921    -0.50042468    -0.15845758
 c     -0.00040282    -1.06929491     0.32230355
 c     -1.05866646    -0.08298940     0.03616821
 c     -0.82922653     1.06980855     1.06736879
 c     -0.38980589     1.18865208    -0.51491347
 c      1.03087165     0.75969887    -0.80463521
 h      0.04190742    -1.97251520     0.90185498
 h     -1.87523760     1.48374919     1.00048699
 h     -0.93306331     1.84224145    -1.30125527
 h      1.71857568     1.44378151    -1.31874070
 o      2.44739927    -0.73065897     0.48216082
 h      3.22929838    -0.21390394     0.05420331
 c     -2.31932142    -0.59073767    -0.53795676
 h     -3.21741406    -0.00508905    -0.71824018
 h     -1.93250801    -0.79743243    -1.57769660
 h     -2.58297957    -1.70881070    -0.37806346
 h     -0.02290345     0.97857263     1.82345384
          17

 c      1.27884744    -0.49202536    -0.16451411
 c      0.00332458    -1.06677176     0.31956624
 c     -1.06008795    -0.08368512     0.04172782
 c     -0.82154598     1.06557315     1.06760313
 c     -0.38933520     1.18897376    -0.52639142
 c      1.02586130     0.74850317    -0.80039016
 h      0.06058058    -1.93333137     0.86698995
 h     -1.94545284     1.52405134     1.04398535
 h     -0.90578145     1.84706365    -1.30249894
 h      1.70251520     1.41748480    -1.33981818
 o      2.45183223    -0.73056009     0.49144802
 h      3.23627441    -0.19303461     0.01165507
 c     -2.32027366    -0.59041214    -0.54387442
 h     -3.21195735    -0.02393286    -0.69554984
 h     -1.95950950    -0.77230917    -1.50935639
 h     -2.54732246    -1.69808030    -0.41157342
 h     -0.04635443     0.92935426     1.86309225
          17

 c      1.27345685    -0.48297996    -0.16899486
 c      0.00960719    -1.06083030     0.31445167
 c     -1.06040620    -0.08398749     0.04798499
 c     -0.81649522     1.06145155     1.06581641
 c     -0.38809192     1.18762284    -0.53820831
 c      1.01899386     0.73751719    -0.79547365
 h      0.07419201    -1.91554771     0.84720544
 h     -1.98866824     1.56130961     1.10099643
 h     -0.87451173     1.84652064    -1.28991014
 h      1.69006907     1.38928467    -1.35863598
 o      2.45735307    -0.73001039     0.49922599
 h      3.22152749    -0.18855965    -0.01698692
 c     -2.32140669    -0.59206326    -0.54997443
 h     -3.21284197    -0.03439435    -0.66734264
 h     -1.98344546    -0.74624090    -1.46467877
 h     -2.51255132    -1.67602399    -0.43358169
 h     -0.07696054     0.88694445     1.89827131
          17

 c      1.26753553    -0.47398011    -0.17139015
 c      0.01826765    -1.05100806     0.30669124
 c     -1.05984143    -0.08376545     0.05476690
 c     -0.81464427     1.05764779     1.06252796
 c     -0.38583385     1.18425162    -0.54968530
 c      1.01034567     0.72728868    -0.79031657
 h      0.08313502    -1.92640757     0.84705406
 h     -1.99788127     1.59087821     1.16695464
 h     -0.84332919     1.84464526    -1.26835887
 h      1.68178976     1.35999036    -1.37507300
 o      2.46372180    -0.72882585     0.50516062
 h      3.18627671    -0.20130014    -0.02946957
 c     -2.32295116    -0.59486757    -0.55414884
 h     -3.22298004    -0.03520933    -0.63368011
 h     -1.99514931    -0.72186385    -1.47003673
 h     -2.48132166    -1.65100476    -0.44217509
 h     -0.11374489     0.85256710     1.92624891
          17

 c      1.26149520    -0.46572009    -0.17123278
 c      0.02913836    -1.03830293     0.29693463
 c     -1.05865794    -0.08289821     0.06181953
 c     -0.81621376     1.05423992     1.05828024
 c     -0.38228217     1.17844560    -0.56003140
 c      1.00009318     0.71841626    -0.78539157
 h      0.08710960    -1.95717478     0.86109477
 h     -1.97108727     1.61012599     1.23696003
 h     -0.81726292     1.84734931    -1.24475325
 h      1.67757734     1.33015389    -1.38880204
 o      2.47038992    -0.72707510     0.50917669
 h      3.13717468    -0.22818152    -0.02737331
 c     -2.32479725    -0.59790925    -0.55611957
 h     -3.24085738    -0.02804676    -0.59441057
 h     -1.99417275    -0.69808755    -1.52872272
 h     -2.45588861    -1.63313725    -0.43643712
 h     -0.15480167     0.82704858     1.94509247
          17

 c      1.25576771    -0.45882298    -0.16814181
 c      0.04197483    -1.02447524     0.28630167
 c     -1.05713291    -0.08128510     0.06884300
 c     -0.82121596     1.05123725     1.05358092
 c     -0.37726905     1.16991612    -0.56856158
 c      0.98851951     0.71146963    -0.78116812
 h      0.08578632    -1.99132978     0.87914442
 h     -1.90964296     1.61789156     1.30606021
 h     -0.80067215     1.86037096    -1.22552988
 h      1.67678652     1.30020404    -1.39941057
 o      2.47641913    -0.72516263     0.51159274
 h      3.08765847    -0.26097097    -0.01813702
 c     -2.32640833    -0.60041854    -0.55777134
 h     -3.26144922    -0.01677129    -0.54977133
 h     -1.98961881    -0.67188855    -1.61615243
 h     -2.43751097    -1.63056780    -0.41685973
 h     -0.19719799     0.81060840     1.95402025
          17

 c      1.25081179    -0.45374770    -0.16187327
 c      0.05635131    -1.01114960     0.27583460
 c     -1.05553182    -0.07888097     0.07553886
 c     -0.82941425     1.04855451     1.04884768
 c     -0.37094555     1.15882531    -0.57500904
 c      0.97602054     0.70688663    -0.77805066
 h      0.07958679    -2.01495930     0.89263401
 h     -1.81868136     1.61486180     1.36957713
 h     -0.79498056     1.88560563    -1.21304773
 h      1.67843216     1.27063297    -1.40661433
 o      2.48048442    -0.72384751     0.51321338
 h      3.05782518    -0.28606008    -0.01640373
 c     -2.32744700    -0.60195532    -0.56104225
 h     -3.27863167    -0.00586902    -0.50076396
 h     -1.99052036    -0.64245318    -1.70453655
 h     -2.42616672    -1.64467770    -0.38556907
 h     -0.23697874     0.80266427     1.95355124
          17

 c      1.24712959    -0.45068959    -0.15237569
 c      0.07163636    -0.99952839     0.26633279
 c     -1.05408953    -0.07572610     0.08164655
 c     -0.84013681     1.04589264     1.04430406
 c     -0.36386675     1.14596250    -0.57962124
 c      0.96310820     0.70487369    -0.77631877
 h      0.06961060    -2.01987563     0.89645487
 h     -1.70916681     1.60503081     1.42418612
 h     -0.79785945     1.91904512    -1.20443571
 h      1.68142347     1.24214771    -1.41047493
 o      2.48155589    -0.72373806     0.51480831
 h      3.06346256    -0.29263714    -0.03555143
 c     -2.32791617    -0.60261629    -0.56686418
 h     -3.28731771     0.00091458    -0.44909085
 h     -2.00173366    -0.61108349    -1.77577594
 h     -2.42088074    -1.66895134    -0.34624389
 h     -0.26928112     0.80169764     1.94543889
          17

 c      1.24527058    -0.44951831    -0.13982636
 c      0.08702012    -0.99042848     0.25837910
 c     -1.05299996    -0.07195307     0.08695874
 c     -0.85204867     1.04253275     1.03978632
 c     -0.35684990     1.13254182    -0.58291363
 c      0.95040000     0.70534967    -0.77609027
 h      0.05725686    -2.00290466     0.88850816
 h     -1.60026971     1.59813381     1.47042906
 h     -0.80489160     1.95292860    -1.19436584
 h      1.68476966     1.21572566    -1.41152830
 o      2.47996402    -0.72450139     0.51608085
 h      3.09903618    -0.28536254    -0.07112558
 c     -2.32794577    -0.60285638    -0.57534309
 h     -3.28449802     0.00124659    -0.39683774
 h     -2.02493699    -0.57974809    -1.82029547
 h     -2.42032754    -1.69315021    -0.30353124
 h     -0.28869316     0.80526940     1.93225812
          17

 c      1.24578598    -0.44979451    -0.12462199
 c      0.10158311    -0.98431751     0.25236024
 c     -1.05240879    -0.06778297     0.09131026
 c     -0.86334818     1.03730930     1.03464809
 c     -0.35075097     1.11983130    -0.58537816
 c      0.93859216     0.70796074    -0.77731899
 h      0.04389842    -1.96509966     0.86923390
 h     -1.51626770     1.60984619     1.51486910
 h     -0.81183754     1.97957236    -1.17838012
 h      1.68772619     1.19256445    -1.41076979
 o      2.47693052    -0.72527516     0.51601947
 h      3.14517275    -0.27780943    -0.10639542
 c     -2.32763396    -0.60315001    -0.58614163
 h     -3.26947101    -0.00564595    -0.34609538
 h     -2.06004269    -0.55036748    -1.83375518
 h     -2.42320620    -1.70821851    -0.26217646
 h     -0.29018553     0.81038597     1.91644604
          17

 c      1.24912689    -0.45086570    -0.10732290
 c      0.11441683    -0.98124415     0.24841221
 c     -1.05240026    -0.06353440     0.09453917
 c     -0.87296166     1.02942517     1.02844024
 c     -0.34629787     1.10889081    -0.58736684
 c      0.92840406     0.71216231    -0.77982608
 h      0.03055889    -1.91207307     0.84185346
 h     -1.47103665     1.65182647     1.56392151
 h     -0.81584453     1.99370592    -1.15428349
 h      1.68985705     1.17395329    -1.40951047
 o      2.47352157    -0.72545331     0.51388857
 h      3.18553620    -0.27987544    -0.12818528
 c     -2.32699976    -0.60381393    -0.59870288
 h     -3.24373732    -0.01904583    -0.29858662
 h     -2.10588717    -0.52462896    -1.81540603
 h     -2.42834692    -1.70856839    -0.22634640
 h     -0.27075439     0.81437732     1.89888812
          17

 c      1.25551994    -0.45199919    -0.08857655
 c      0.12478986    -0.98067416     0.24630044
 c     -1.05298804    -0.05963085     0.09644315
 c     -0.88132066     1.01952692     1.02201054
 c     -0.34399057     1.10044745    -0.58908996
 c      0.92049464     0.71733263    -0.78334744
 h      0.01743658    -1.85528516     0.81326693
 h     -1.45742249     1.71848139     1.61227624
 h     -0.81575508     1.99319532    -1.12217676
 h      1.69099864     1.16111049    -1.40915909
 o      2.47041630    -0.72481140     0.50944664
 h      3.21086363    -0.29573373    -0.13042488
 c     -2.32600241    -0.60498836    -0.61227387
 h     -3.21072558    -0.03690977    -0.25532139
 h     -2.16035295    -0.50386423    -1.76845712
 h     -2.43472418    -1.69234356    -0.19927477
 h     -0.23103682     0.81591499     1.87792495
          17

 c      1.26486442    -0.45250340    -0.06905079
 c      0.13230963    -0.98142389     0.24536281
 c     -1.05412673    -0.05655522     0.09677467
 c     -0.88922591     1.00914300     1.01704816
 c     -0.34403883     1.09482846    -0.59061790
 c      0.91537626     0.72287965    -0.78757773
 h      0.00336850    -1.81215981     0.79430582
 h     -1.46031633     1.79315660     1.64750582
 h     -0.81217909     1.97926223    -1.08422385
 h      1.69113837     1.15501723    -1.41097994
 o      2.46801321    -0.72339812     0.50283242
 h      3.21756844    -0.32556755    -0.11238360
 c     -2.32459663    -0.60667344    -0.62572100
 h     -3.17522940    -0.05619985    -0.21636921
 h     -2.22024673    -0.48865825    -1.70266129
 h     -2.44148935    -1.66114019    -0.18304384
 h     -0.17561001     0.81532675     1.84991440
          17

 c      1.27669235    -0.45180482    -0.04939640
 c      0.13694666    -0.98217886     0.24483071
 c     -1.05573195    -0.05475754     0.09527321
 c     -0.89693541     0.99960618     1.01496702
 c     -0.34631507     1.09190477    -0.59186478
 c      0.91335129     0.72831851    -0.79220549
 h     -0.01374203    -1.79961272     0.79575262
 h     -1.46864359     1.86081452     1.66061465
 h     -0.80763734     1.95679571    -1.04451807
 h      1.69025629     1.15627092    -1.41586918
 o      2.46646773    -0.72147994     0.49450691
 h      3.20732601    -0.36648749    -0.07778408
 c     -2.32277713    -0.60876792    -0.63718252
 h     -3.14239357    -0.07350200    -0.18093965
 h     -2.28160088    -0.47795126    -1.63862139
 h     -2.44807463    -1.61991999    -0.17827863
 h     -0.11163369     0.81400034     1.81115122
          17

 c      1.29020063    -0.44947311    -0.03023595
 c      0.13881523    -0.98263008     0.24457899
 c     -1.05769219    -0.05456413     0.09171473
 c     -0.90424400     0.99175810     1.01651809
 c     -0.35034425     1.09108319    -0.59259387
 c      0.91448585     0.73331499    -0.79693997
 h     -0.03441021    -1.82074096     0.81950513
 h     -1.47631441     1.91160646     1.64808825
 h     -0.80655535     1.93433599    -1.00875514
 h      1.68819120     1.16497353    -1.42419127
 o      2.46557267    -0.71955673     0.48530309
 h      3.18900993    -0.41229985    -0.03567825
 c     -2.32050287    -0.61105685    -0.64412117
 h     -3.11641031    -0.08587679    -0.14791152
 h     -2.34159192    -0.46828682    -1.60715126
 h     -2.45438159    -1.57713880    -0.18366373
 h     -0.04691328     0.81357891     1.75963030
          17

 c      1.30431804    -0.44522093    -0.01215676
 c      0.13800237    -0.98372067     0.24532284
 c     -1.05986450    -0.05612223     0.08598014
 c     -0.91077624     0.98603290     1.02182942
 c     -0.35541225     1.09148272    -0.59251384
 c      0.91862321     0.73769600    -0.80153114
 h     -0.05595649    -1.86216906     0.85634273
 h     -1.48030210     1.93982481     1.61015982
 h     -0.81423790     1.92208648    -0.98294694
 h      1.68458885     1.18067222    -1.43570717
 o      2.46460297    -0.71835057     0.47645526
 h      3.18098819    -0.45365067    -0.00106636
 c     -2.31758707    -0.61297892    -0.64506946
 h     -3.09952015    -0.09161009    -0.11662496
 h     -2.40070420    -0.45620808    -1.62832144
 h     -2.46096277    -1.54443784    -0.19560897
 h      0.01160454     0.81548960     1.69577331
          17

 c      1.31778647    -0.43889333     0.00429439
 c      0.13469809    -0.98660832     0.24793356
 c     -1.06206195    -0.05938847     0.07812025
 c     -0.91616580     0.98254459     1.03050973
 c     -0.36085856     1.09239710    -0.59149184
 c      0.92542923     0.74142842    -0.80578017
 h     -0.07454960    -1.90654457     0.89413975
 h     -1.47944386     1.94283436     1.54948790
 h     -0.83405028     1.92666092    -0.97084057
 h      1.67896080     1.20237803    -1.44960737
 o      2.46278320    -0.71852168     0.46917398
 h      3.20337955    -0.48249260     0.01172451
 c     -2.31402992    -0.61343527    -0.64151777
 h     -3.09174376    -0.09058454    -0.08751635
 h     -2.45934523    -0.44282440    -1.68770776
 h     -2.46886817    -1.53399950    -0.20931665
 h      0.05869559     0.82078690     1.62230796
          17

 c      1.32928106    -0.43044355     0.01861468
 c      0.12930530    -0.99194549     0.25293433
 c     -1.06406155    -0.06415380     0.06836440
 c     -0.92011660     0.98108539     1.04172180
 c     -0.36637789     1.09373897    -0.58972661
 c      0.93444389     0.74458420    -0.80953956
 h     -0.08736577    -1.94139554     0.92405158
 h     -1.47428870     1.92124005     1.47086653
 h     -0.86456002     1.94611611    -0.97189680
 h      1.67082664     1.22865827    -1.46465204
 o      2.46069233    -0.72019423     0.46374572
 h      3.25527833    -0.49954265     0.00319741
 c     -2.31035149    -0.61149544    -0.63609535
 h     -3.09125643    -0.08423224    -0.06221352
 h     -2.51439923    -0.43195412    -1.75476052
 h     -2.47872426    -1.55197305    -0.22211510
 h      0.09137678     0.83015588     1.54380480
          17

 c      1.33759749    -0.41992358     0.03038015
 c      0.12238447    -0.99983155     0.26046015
 c     -1.06562127    -0.07008544     0.05707473
 c     -0.92236432     0.98101039     1.05422757
 c     -0.37201545     1.09593309    -0.58766973
 c      0.94512151     0.74730844    -0.81270319
 h     -0.09300703    -1.96007693     0.94130197
 h     -1.46792646     1.88051699     1.38149265
 h     -0.90012075     1.97145907    -0.98224702
 h      1.65991022     1.25779768    -1.47938371
 o      2.46020955    -0.72311912     0.45965774
 h      3.31436286    -0.51136364    -0.01387866
 c     -2.30739977    -0.60722325    -0.63038261
 h     -3.09526812    -0.07500951    -0.04292000
 h     -2.56160783    -0.42612943    -1.80700488
 h     -2.48962787    -1.59312612    -0.23579246
 h      0.10929593     0.84404294     1.46623314
          17

 c      1.34189002    -0.40750894     0.03932442
 c      0.11455849    -1.00994938     0.27035768
 c     -1.06649769    -0.07678668     0.04468137
 c     -0.92256327     0.98107312     1.06650075
 c     -0.37791230     1.09943291    -0.58580568
 c      0.95685764     0.74979382    -0.81519070
 h     -0.09121643    -1.96044164     0.94429435
 h     -1.46755991     1.83344725     1.29075757
 h     -0.93412385     1.99256034    -0.99731427
 h      1.64631345     1.28798543    -1.49235833
 o      2.46294856    -0.72710414     0.45641470
 h      3.35954356    -0.52284311    -0.02847618
 c     -2.30605796    -0.60151638    -0.62490097
 h     -3.10101940    -0.06560294    -0.03153123
 h     -2.59764366    -0.42601045    -1.83304951
 h     -2.49941160    -1.64412114    -0.25442906
 h      0.11495313     0.86274071     1.39628896
          17

 c      1.34184932    -0.39353746     0.04540249
 c      0.10645575    -1.02163130     0.28223698
 c     -1.06646067    -0.08386946     0.03161920
 c     -0.92028521     0.97956777     1.07706918
 c     -0.38410967     1.10440267    -0.58451493
 c      0.96901143     0.75225769    -0.81693445
 h     -0.08267309    -1.94420602     0.93417157
 h     -1.48444817     1.79896677     1.20771928
 h     -0.96141511     2.00213266    -1.01347633
 h      1.63062429     1.31751101    -1.50234375
 o      2.46959821    -0.73205232     0.45373264
 h      3.37954676    -0.53588601    -0.03517453
 c     -2.30703362    -0.59545754    -0.61977705
 h     -3.10651715    -0.05823647    -0.02897160
 h     -2.62037700    -0.43113289    -1.82859972
 h     -2.50593707    -1.69111783    -0.28095611
 h      0.11353461     0.88643934     1.34034484
          17

 c      1.33773652    -0.37852356     0.04879500
 c      0.09869162    -1.03381690     0.29544545
 c     -1.06530446    -0.09101869     0.01827223
 c     -0.91556508     0.97536936     1.08498269
 c     -0.39049430     1.11066041    -0.58404073
 c      0.98093233     0.75492003    -0.81787202
 h     -0.06900530    -1.91749894     0.91519349
 h     -1.52678137     1.79001965     1.13681837
 h     -0.97901779     1.99664202    -1.02849855
 h      1.61394518     1.34494831    -1.50846115
 o      2.47999038    -0.73787417     0.45144751
 h      3.37142690    -0.55048709    -0.03277103
 c     -2.31074612    -0.58993623    -0.61507574
 h     -3.11094006    -0.05424891    -0.03485265
 h     -2.62870548    -0.44042302    -1.79376186
 h     -2.50790702    -1.72406341    -0.31597252
 h      0.11209296     0.91536131     1.30360290
          17

 c      1.33027673    -0.36313004     0.04986004
 c      0.09185947    -1.04497961     0.30901306
 c     -1.06286602    -0.09801440     0.00494959
 c     -0.90955517     0.96900374     1.08984806
 c     -0.39680749     1.11772922    -0.58448242
 c      0.99199006     0.75798882    -0.81794614
 h     -0.05281210    -1.89188171     0.89541789
 h     -1.58973139     1.80057315     1.07833627
 h     -0.98613316     1.97602557    -1.04157294
 h      1.59782558     1.36929079    -1.51026070
 o      2.49323883    -0.74446669     0.44951231
 h      3.33954163    -0.56524302    -0.02366166
 c     -2.31727002    -0.58558643    -0.61078267
 h     -3.11479750    -0.05392166    -0.04738572
 h     -2.62263681    -0.45229405    -1.73268883
 h     -2.50497117    -1.73738378    -0.35815062
 h      0.11732018     0.94983143     1.28926946
          17

 c      1.32047440    -0.34809720     0.04905872
 c      0.08647639    -1.05328198     0.32175310
 c     -1.05905783    -0.10470737    -0.00810574
 c     -0.90387140     0.96190471     1.09146146
 c     -0.40266241     1.12489171    -0.58577020
 c      1.00160748     0.76164983    -0.81710727
 h     -0.03709931    -1.88289828     0.88558212
 h     -1.65924422     1.81401128     1.03289284
 h     -0.98417438     1.94344106    -1.05343551
 h      1.58410488     1.39001450    -1.50773747
 o      2.50776988    -0.75176784     0.44812448
 h      3.29716444    -0.57706247    -0.01500094
 c     -2.32628110    -0.58282796    -0.60656585
 h     -3.11985064    -0.05651562    -0.06355157
 h     -2.60385904    -0.46441214    -1.65549435
 h     -2.49758067    -1.72960119    -0.40486738
 h      0.13183380     0.99014911     1.29801149
          17

 c      1.30942529    -0.33414615     0.04687701
 c      0.08284739    -1.05733644     0.33276765
 c     -1.05390172    -0.11098790    -0.02070265
 c     -0.89948132     0.95527024     1.08972292
 c     -0.40755342     1.13123531    -0.58763556
 c      1.00929461     0.76605758    -0.81531755
 h     -0.02368550    -1.90172332     0.89324623
 h     -1.72249196     1.81701805     1.00204606
 h     -0.97688942     1.90509808    -1.06655677
 h      1.57467985     1.40705323    -1.50126946
 o      2.52144574    -0.75982181     0.44783694
 h      3.26672509    -0.58087906    -0.01961979
 c     -2.33701452    -0.58187796    -0.60139309
 h     -3.12868474    -0.06056495    -0.07963768
 h     -2.57665434    -0.47325350    -1.58190476
 h     -2.48685867    -1.70332581    -0.45263253
 h      0.15176593     1.03601393     1.32800979
          17

 c      1.29816796    -0.32188559     0.04375933
 c      0.08097785    -1.05712598     0.34202836
 c     -1.04753835    -0.11677215    -0.03268808
 c     -0.89651743     0.94986318     1.08470509
 c     -0.41090626     1.13575881    -0.58963170
 c      1.01468175     0.77132517    -0.81255521
 h     -0.01208118    -1.94486383     0.91605280
 h     -1.77154604     1.80268421     0.98697539
 h     -0.96992914     1.86928487    -1.08495342
 h      1.57123028     1.42068037    -1.49145049
 o      2.53250155    -0.76866814     0.44917196
 h      3.26666278    -0.57211202    -0.04925603
 c     -2.34839219    -0.58265635    -0.59343760
 h     -3.14382660    -0.06448129    -0.09220980
 h     -2.54752373    -0.47405139    -1.54130507
 h     -2.47451338    -1.66587423    -0.49746725
 h      0.16851169     1.08587849     1.37547357
          17

 c      1.28759724    -0.31176642     0.04007714
 c      0.08069348    -1.05377497     0.35017408
 c     -1.04019902    -0.12200803    -0.04391630
 c     -0.89467645     0.94618091     1.07664806
 c     -0.41225473     1.13764225    -0.59128435
 c      1.01754763     0.77751741    -0.80881813
 h     -0.00068316    -1.99698877     0.94419384
 h     -1.80255327     1.76861455     0.98798971
 h     -0.96881506     1.84339469    -1.11267504
 h      1.57495355     1.43131959    -1.47884988
 o      2.54092850    -0.77801851     0.45173552
 h      3.29024239    -0.55217778    -0.10024796
 c     -2.35956346    -0.58453072    -0.58144122
 h     -3.16660963    -0.06729729    -0.09918762
 h     -2.52056092    -0.46277560    -1.55515321
 h     -2.46267192    -1.62968771    -0.53560926
 h      0.17286866     1.13696037     1.43542320
          17

 c      1.27844606    -0.30409113     0.03613622
 c      0.08180408    -1.04856819     0.35786720
 c     -1.03216491    -0.12668913    -0.05422278
 c     -0.89355843     0.94454240     1.06591487
 c     -0.41151563     1.13661156    -0.59236957
 c      1.01784536     0.78464970    -0.80412464
 h      0.01164032    -2.04222952     0.96803561
 h     -1.81464151     1.71530081     1.00454607
 h     -0.97563316     1.82977624    -1.15085184
 h      1.58634413     1.43932547    -1.46376569
 o      2.54784512    -0.78730045     0.45439833
 h      3.31517433    -0.52772615    -0.15662069
 c     -2.37035591    -0.58619025    -0.56666161
 h     -3.19636620    -0.06913681    -0.10034599
 h     -2.49384138    -0.43963634    -1.61232109
 h     -2.45341240    -1.60999076    -0.56471596
 h      0.15807602     1.18581628     1.50243026
          17

 c      1.27129298    -0.29903840     0.03218942
 c      0.08415581    -1.04243574     0.36550062
 c     -1.02375247    -0.13086404    -0.06343464
 c     -0.89275968     0.94505361     1.05294516
 c     -0.40909728     1.13304681    -0.59307968
 c      1.01572071     0.79268921    -0.79851010
 h      0.02522390    -2.06988645     0.98156136
 h     -1.80990303     1.64572240     1.03529240
 h     -0.98761176     1.82450833    -1.19592982
 h      1.60506134     1.44482959    -1.44607776
 o      2.55412066    -0.79598439     0.45615462
 h      3.32472388    -0.50520859    -0.20405899
 c     -2.38089731    -0.58634490    -0.55169520
 h     -3.23039889    -0.07114991    -0.09698219
 h     -2.46474784    -0.40869987    -1.68236934
 h     -2.44797479    -1.61696217    -0.58466675
 h      0.12087334     1.22901652     1.57123534
          17

 c      1.26656633    -0.29667269     0.02843668
 c      0.08761996    -1.03591583     0.37321179
 c     -1.01530225    -0.13463549    -0.07139389
 c     -0.89177730     0.94751358     1.03820489
 c     -0.40570144     1.12769378    -0.59387812
 c      1.01151447     0.80154984    -0.79201736
 h      0.03986620    -2.07454621     0.98216770
 h     -1.79459900     1.56580099     1.07814483
 h     -0.99935210     1.82067929    -1.24136587
 h      1.62992452     1.44773293    -1.42526948
 o      2.56009110    -0.80370401     0.45638672
 h      3.31171948    -0.48882223    -0.23428886
 c     -2.39125894    -0.58471037    -0.53846737
 h     -3.26481521    -0.07494389    -0.09105601
 h     -2.43361351    -0.37465966    -1.74094629
 h     -2.44641103    -1.64777255    -0.59657583
 h      0.06148220     1.26364258     1.63723850
          17

 c      1.26454525    -0.29694004     0.02502129
 c      0.09207473    -1.02922126     0.38094762
 c     -1.00715305    -0.13815256    -0.07797033
 c     -0.88987125     0.95136263     1.02210916
 c     -0.40206010     1.12131576    -0.59523061
 c      1.00574744     0.81107884    -0.78468108
 h      0.05506044    -2.05507363     0.96986288
 h     -1.78063831     1.48454311     1.13077484
 h     -1.00589524     1.81222378    -1.28069164
 h      1.65905052     1.44785035    -1.40060973
 o      2.56571553    -0.81024576     0.45480622
 h      3.27581664    -0.48062174    -0.24419436
 c     -2.40141006    -0.58197709    -0.52798795
 h     -3.29568975    -0.08189481    -0.08437280
 h     -2.40255885    -0.34126825    -1.77486846
 h     -2.44816497    -1.68915672    -0.60126574
 h     -0.01663064     1.28762202     1.69689084
          17

 c      1.26536040    -0.29966644     0.02202880
 c      0.09739455    -1.02224277     0.38847971
 c     -0.99961331    -0.14160276    -0.08306696
 c     -0.88623960     0.95588498     1.00491664
 c     -0.39880188     1.11452360    -0.59744327
 c      0.99909034     0.82104133    -0.77651059
 h      0.07010041    -2.01445262     0.94704752
 h     -1.78341790     1.41133877     1.19148739
 h     -1.00421596     1.79557841    -1.30935469
 h      1.69012385     1.44514902    -1.37142922
 o      2.57065913    -0.81555027     0.45143230
 h      3.22207603    -0.48046350    -0.23549227
 c     -2.41121273    -0.57907716    -0.52071328
 h     -3.31994887    -0.09270503    -0.07812714
 h     -2.37414572    -0.31126515    -1.77840486
 h     -2.45269880    -1.72662127    -0.59910923
 h     -0.10695421     1.30002226     1.74817436
          17

 c      1.26899576    -0.30456555     0.01949023
 c      0.10344708    -1.01446605     0.39536347
 c     -0.99293864    -0.14520225    -0.08662492
 c     -0.88084649     0.96072371     0.98677900
 c     -0.39640622     1.10772989    -0.60062376
 c      0.99231714     0.83111455    -0.76747876
 h      0.08412755    -1.96078852     0.91897791
 h     -1.81158741     1.34979608     1.25842579
 h     -0.99346823     1.76981083    -1.32525839
 h      1.72074683     1.43997687    -1.33738268
 o      2.57424688    -0.81977247     0.44669371
 h      3.16170968    -0.48503206    -0.21635392
 c     -2.42042604    -0.57672037    -0.51678046
 h     -3.33583937    -0.10724365    -0.07274107
 h     -2.35086337    -0.28663088    -1.75019383
 h     -2.45962342    -1.74989617    -0.59054616
 h     -0.20057289     1.30132454     1.79112603
          17

 c      1.27529550    -0.31125445     0.01739089
 c      0.11009296    -1.00489150     0.40089911
 c     -0.98732362    -0.14917264    -0.08862063
 c     -0.87501092     0.96605704     0.96804846
 c     -0.39516341     1.10113120    -0.60468280
 c      0.98623692     0.84090041    -0.75752178
 h      0.09620770    -1.90843420     0.89426247
 h     -1.85853795     1.29607334     1.32631008
 h     -0.97493985     1.73643515    -1.32891060
 h      1.74881088     1.43320923    -1.29863747
 o      2.57543581    -0.82336030     0.44154744
 h      3.11261022    -0.48661537    -0.20323024
 c     -2.42872793    -0.57532367    -0.51607472
 h     -3.34306867    -0.12456982    -0.06784961
 h     -2.33496689    -0.26866192    -1.69226401
 h     -2.46861167    -1.75373841    -0.57638360
 h     -0.28793340     1.29325724     1.82766859
          17

 c      1.28399200    -0.31926900     0.01567182
 c      0.11717817    -0.99228669     0.40427782
 c     -0.98290950    -0.15369789    -0.08905842
 c     -0.87058816     0.97214373     0.94938992
 c     -0.39512685     1.09469016    -0.60931763
 c      0.98160638     0.84995583    -0.74654800
 h      0.10550476    -1.87533349     0.88327157
 h     -1.90964331     1.24520618     1.38655938
 h     -0.95211917     1.69936677    -1.32367885
 h      1.77281363     1.42627835    -1.25594567
 o      2.57326671    -0.82687169     0.43706812
 h      3.09223968    -0.47612161    -0.21413816
 c     -2.43576157    -0.57508591    -0.51813799
 h     -3.34269048    -0.14307355    -0.06236870
 h     -2.32825274    -0.25759240    -1.61107143
 h     -2.47932480    -1.73732664    -0.55785664
 h     -0.36137824     1.27793417     1.86000891
          17

 c      1.29476522    -0.32806891     0.01421611
 c      0.12451375    -0.97614423     0.40510549
 c     -0.97979482    -0.15887980    -0.08798054
 c     -0.86893306     0.97903736     0.93160496
 c     -0.39609508     1.08814208    -0.61399402
 c      0.97904376     0.85783179    -0.73445207
 h      0.11151162    -1.87207388     0.89217084
 h     -1.95292674     1.19533798     1.43116703
 h     -0.93062027     1.66473820    -1.31590866
 h      1.79205336     1.42109097    -1.21057532
 o      2.56785314    -0.83033844     0.43324568
 h      3.10182114    -0.45336883    -0.24927722
 c     -2.44122101    -0.57608747    -0.52188404
 h     -3.33673413    -0.16072026    -0.05466391
 h     -2.33148677    -0.25139228    -1.52068683
 h     -2.49140736    -1.70403298    -0.53659156
 h     -0.41667583     1.25694331     1.88849977
          17

 c      1.30729103    -0.33705300     0.01284252
 c      0.13186584    -0.95752849     0.40386184
 c     -0.97804203    -0.16472031    -0.08549669
 c     -0.87070093     0.98663704     0.91548744
 c     -0.39769456     1.08109735    -0.61803489
 c      0.97897415     0.86411545    -0.72113486
 h      0.11420461    -1.89196116     0.91761264
 h     -1.98178155     1.14725000     1.45484290
 h     -0.91705788     1.63963799    -1.31372796
 h      1.80665068     1.41983458    -1.16410637
 o      2.56031809    -0.83319519     0.42894498
 h      3.12712411    -0.42833515    -0.29021075
 c     -2.44496030    -0.57839483    -0.52523997
 h     -3.32757171    -0.17539379    -0.04287777
 h     -2.34357370    -0.24375640    -1.44661611
 h     -2.50457347    -1.66181695    -0.51447488
 h     -0.45257254     1.23117482     1.91094318
          17

 c      1.32122119    -0.34560763     0.01132716
 c      0.13898066    -0.93846196     0.40158255
 c     -0.97768086    -0.17113685    -0.08180764
 c     -0.87608523     0.99476682     0.90171860
 c     -0.39962038     1.07330289    -0.62092302
 c      0.98161947     0.86847516    -0.70652958
 h      0.11403620    -1.91780574     0.95028843
 h     -1.99350883     1.10297500     1.45490551
 h     -0.91607340     1.62897246    -1.32328456
 h      1.81734217     1.42466636    -1.11812336
 o      2.55182745    -0.83492320     0.42311940
 h      3.15382068    -0.41092484    -0.31916635
 c     -2.44698359    -0.58197337    -0.52558214
 h     -3.31719331    -0.18526925    -0.02538370
 h     -2.36202001    -0.22461250    -1.42015258
 h     -2.51880014    -1.62337856    -0.49334880
 h     -0.46941501     1.20127234     1.92378936
          17

 c      1.33611749    -0.35316056     0.00943668
 c      0.14563052    -0.92081296     0.39926479
 c     -0.97870349    -0.17799342    -0.07720835
 c     -0.88502157     1.00320700     0.89076164
 c     -0.40189263     1.06491106    -0.62264394
 c      0.98702619     0.87070363    -0.69062931
 h      0.11175146    -1.93427619     0.98151192
 h     -1.98787980     1.06501755     1.43069726
 h     -0.92721897     1.63222479    -1.34444638
 h      1.82504768     1.43732340    -1.07387741
 o      2.54324202    -0.83532661     0.41528106
 h      3.17332034    -0.40654651    -0.32660751
 c     -2.44719077    -0.58604621    -0.52199925
 h     -3.30666796    -0.18912360    -0.00123589
 h     -2.38624920    -0.18994401    -1.45120871
 h     -2.53449275    -1.60370520    -0.47461831
 h     -0.46815190     1.16806550     1.92385929
          17

 c      1.35139597    -0.35921471     0.00695358
 c      0.15165566    -0.90586415     0.39761799
 c     -0.98104792    -0.18512567    -0.07206949
 c     -0.89722903     1.01170971     0.88276537
 c     -0.40482466     1.05643908    -0.62365273
 c      0.99510550     0.87075633    -0.67350791
 h      0.10816642    -1.93231244     1.00572405
 h     -1.96692070     1.03604503     1.38348485
 h     -0.94531748     1.64386193    -1.37096841
 h      1.83032452     1.45871591    -1.03202316
 o      2.53518512    -0.83449239     0.40540583
 h      3.18199274    -0.41673775    -0.30979700
 c     -2.44541403    -0.58909843    -0.51628198
 h     -3.29580432    -0.18662224     0.02937570
 h     -2.41792281    -0.14903084    -1.51612771
 h     -2.55217127    -1.61250004    -0.45924987
 h     -0.45001265     1.13268812     1.90942380
          17

 c      1.36631244    -0.36336853     0.00369397
 c      0.15698495    -0.89433761     0.39705470
 c     -0.98457579    -0.19235366    -0.06680242
 c     -0.91208578     1.02001597     0.87747476
 c     -0.40874631     1.04846494    -0.62450069
 c      1.00565991     0.86878070    -0.65532826
 h      0.10403414    -1.90841085     1.02028847
 h     -1.93618273     1.01869305     1.31709233
 h     -0.96382900     1.65688949    -1.39484154
 h      1.83297815     1.48861227    -0.99253588
 o      2.52808749    -0.83273987     0.39383421
 h      3.18048399    -0.43992820    -0.27128207
 c     -2.44182543    -0.59036727    -0.51058737
 h     -3.28311339    -0.17852798     0.06484522
 h     -2.45718287    -0.11430729    -1.58497443
 h     -2.57157240    -1.64630015    -0.44820244
 h     -0.41664670     1.09648718     1.88046313
          17

 c      1.38001173    -0.36533390    -0.00047829
 c      0.16162886    -0.88647608     0.39771707
 c     -0.98906035    -0.19948887    -0.06181832
 c     -0.92836405     1.02788278     0.87416881
 c     -0.41379172     1.04139099    -0.62554506
 c      1.01838704     0.86512797    -0.63633718
 h      0.09997990    -1.86348102     1.02504364
 h     -1.90742083     1.01523718     1.23895770
 h     -0.97753389     1.66569166    -1.40985971
 h      1.83206312     1.52554006    -0.95482055
 o      2.52208945    -0.83063091     0.38128510
 h      3.17486143    -0.47114632    -0.21922738
 c     -2.43697984    -0.59029694    -0.50607539
 h     -3.26639630    -0.16656395     0.10246806
 h     -2.50209738    -0.09346587    -1.63839185
 h     -2.59127060    -1.69104567    -0.44239551
 h     -0.37050298     1.06090939     1.83836084
          17

 c      1.39164462    -0.36496371    -0.00563602
 c      0.16565639    -0.88204475     0.39945925
 c     -0.99419962    -0.20634038    -0.05749073
 c     -0.94407379     1.03510702     0.87175892
 c     -0.41984238     1.03537849    -0.62688430
 c      1.03286122     0.86034375    -0.61685372
 h      0.09642693    -1.80278819     1.02251479
 h     -1.90000613     1.02721234     1.15981144
 h     -0.98338470     1.66696216    -1.41274498
 h      1.82629822     1.56697580    -0.91796033
 o      2.51685814    -0.82898354     0.36887590
 h      3.17861242    -0.50156232    -0.16791166
 c     -2.43158679    -0.58976777    -0.50312058
 h     -3.24367085    -0.15295615     0.13916562
 h     -2.54982381    -0.08965299    -1.66655472
 h     -2.60935558    -1.73152142    -0.44223862
 h     -0.31523865     1.02748849     1.78533836
          17

 c      1.40052634    -0.36228358    -0.01177773
 c      0.16916547    -0.88026523     0.40177859
 c     -0.99965176    -0.21272354    -0.05413173
 c     -0.95719994     1.04151056     0.86925973
 c     -0.42654418     1.03036443    -0.62840462
 c      1.04851223     0.85513781    -0.59725674
 h      0.09344878    -1.73678062     1.01882780
 h     -1.93214270     1.05551629     1.08893283
 h     -0.98048826     1.65973067    -1.40310182
 h      1.81465970     1.60979064    -0.88097670
 o      2.51176570    -0.82866287     0.35776507
 h      3.20865514    -0.52154021    -0.13224114
 c     -2.42631172    -0.58952039    -0.50172638
 h     -3.21393520    -0.13992444     0.17218984
 h     -2.59736054    -0.10331824    -1.66530431
 h     -2.62419158    -1.75693791    -0.44745773
 h     -0.25577150     0.99792018     1.72408240
          17

 c      1.40627104    -0.35751974    -0.01881478
 c      0.17225403    -0.87985013     0.40378810
 c     -1.00507926    -0.21846717    -0.05197896
 c     -0.96741348     1.04693485     0.86627991
 c     -0.43333990     1.02608595    -0.62982655
 c      1.06462229     0.85034119    -0.57797332
 h      0.09062652    -1.68082698     1.02418438
 h     -2.00125459     1.10055263     1.02868536
 h     -0.97002303     1.64534751    -1.38332048
 h      1.79688118     1.65082867    -0.84305132
 o      2.50693591    -0.83004494     0.34828766
 h      3.26785973    -0.52889817    -0.11426624
 c     -2.42167690    -0.59004529    -0.50173107
 h     -3.17755995    -0.12932108     0.19962123
 h     -2.64187826    -0.13322604    -1.63415528
 h     -2.63471401    -1.76168568    -0.45722000
 h     -0.19754669     0.97404823     1.65777321
          17

 c      1.40885865    -0.35111877    -0.02655095
 c      0.17497172    -0.87950814     0.40452191
 c     -1.01019004    -0.22341580    -0.05119439
 c     -0.97616392     1.05135697     0.86274852
 c     -0.43952168     1.02209942    -0.63071027
 c      1.08036028     0.84685442    -0.55945692
 h      0.08737044    -1.64952587     1.04947472
 h     -2.08381557     1.16090787     0.97765804
 h     -0.95523964     1.62757357    -1.35864840
 h      1.77369870     1.68748297    -0.80368346
 o      2.50365196    -0.83293506     0.33991209
 h      3.33811605    -0.52981552    -0.10294418
 c     -2.41801002    -0.59164880    -0.50281936
 h     -3.13633344    -0.12243087     0.22068340
 h     -2.68101831    -0.17652791    -1.57626967
 h     -2.64047424    -1.74466603    -0.47026349
 h     -0.14545040     0.95771797     1.59010154
          17

 c      1.40864579    -0.34374925    -0.03466824
 c      0.17723500    -0.87889170     0.40369000
 c     -1.01476438    -0.22743502    -0.05187880
 c     -0.98500486     1.05492114     0.85849972
 c     -0.44432168     1.01783663    -0.63048144
 c      1.09484584     0.84557915    -0.54214884
 h      0.08404740    -1.64588120     1.09757031
 h     -2.15570048     1.23290047     0.93546928
 h     -0.94108468     1.61225011    -1.33676337
 h      1.74683666     1.71817409    -0.76277368
 o      2.50321963    -0.83704525     0.33207915
 h      3.39797629    -0.53067513    -0.08800614
 c     -2.41537272    -0.59452174    -0.50436435
 h     -3.09322714    -0.11984311     0.23592367
 h     -2.71363220    -0.22807377    -1.50028116
 h     -2.64169320    -1.70912407    -0.48492873
 h     -0.10327049     0.95065475     1.52497855
          17

 c      1.40631043    -0.33625858    -0.04274515
 c      0.17881406    -0.87879829     0.40200847
 c     -1.01865674    -0.23043207    -0.05408994
 c     -0.99478435     1.05784583     0.85328741
 c     -0.44707825     1.01278014    -0.62861227
 c      1.10722236     0.84731999    -0.52643264
 h      0.08245806    -1.65917227     1.15944884
 h     -2.20200402     1.31184759     0.90277758
 h     -0.93258227     1.60547014    -1.32555039
 h      1.71882618     1.74268532    -0.72063005
 o      2.50624758    -0.84218584     0.32450431
 h      3.43400110    -0.53463258    -0.06499573
 c     -2.41342324    -0.59875526    -0.50514073
 h     -3.05194291    -0.12141202     0.24716933
 h     -2.74143002    -0.27934105    -1.42348778
 h     -2.63942926    -1.66336597    -0.49915058
 h     -0.07368992     0.95428324     1.46617175
          17

 c      1.40271926    -0.32956521    -0.05031179
 c      0.17946509    -0.88030463     0.40057447
 c     -1.02177413    -0.23238097    -0.05784467
 c     -1.00577645     1.06036906     0.84690077
 c     -0.44747494     1.00676599    -0.62497141
 c      1.11672793     0.85265993    -0.51258244
 h      0.08464951    -1.67517909     1.22143454
 h     -2.21572626     1.39311083     0.88019754
 h     -0.93195928     1.61006363    -1.32895782
 h      1.69269942     1.76226511    -0.67789058
 o      2.51266183    -0.84823100     0.31709134
 h      3.44110576    -0.54221967    -0.03371374
 c     -2.41130555    -0.60422647    -0.50327194
 h     -3.01633002    -0.12641666     0.25712520
 h     -2.77062462    -0.31884448    -1.37193945
 h     -2.63575623    -1.62145570    -0.51059347
 h     -0.05832350     0.96950714     1.41704641
          17

 c      1.39875867    -0.32450393    -0.05692499
 c      0.17905701    -0.88410948     0.40024326
 c     -1.02403448    -0.23332619    -0.06309475
 c     -1.01794702     1.06274019     0.83921238
 c     -0.44565783     1.00016645    -0.62003886
 c      1.12275768     0.86184075    -0.50072078
 h      0.09183648    -1.68377556     1.27243540
 h     -2.19484311     1.47245768     0.86786136
 h     -0.93699814     1.62334297    -1.34443174
 h      1.67157140     1.77938318    -0.63535536
 o      2.52182862    -0.85510932     0.30986664
 h      3.42164031    -0.55187819     0.00324129
 c     -2.40805873    -0.61030900    -0.49733863
 h     -2.98983183    -0.13388217     0.26865669
 h     -2.80827099    -0.33772444    -1.36628412
 h     -2.63341511    -1.60079110    -0.51719481
 h     -0.05768087     0.99657387     1.38044574
          17

 c      1.39518881    -0.32166514    -0.06223566
 c      0.17761041    -0.89044146     0.40147314
 c     -1.02532912    -0.23336356    -0.06969005
 c     -1.03107303     1.06521495     0.83018342
 c     -0.44206716     0.99372082    -0.61470556
 c      1.12491982     0.87470545    -0.49080508
 h      0.10425018    -1.67989158     1.30574348
 h     -2.14096780     1.54627408     0.86534403
 h     -0.94271222     1.63891704    -1.36506517
 h      1.65807134     1.79694696    -0.59376656
 o      2.53253290    -0.86287199     0.30299090
 h      3.38682038    -0.55939040     0.04073388
 c     -2.40366971    -0.61601540    -0.48804011
 h     -2.97494255    -0.14299808     0.28387005
 h     -2.85239421    -0.33682146    -1.40083031
 h     -2.63415298    -1.61308340    -0.51790195
 h     -0.07115545     1.03499582     1.35856704
          17

 c      1.39254768    -0.32130020    -0.06602526
 c      0.17529254    -0.89915470     0.40437532
 c     -1.02553419    -0.23260893    -0.07736196
 c     -1.04470098     1.06800120     0.81985870
 c     -0.43716862     0.98821033    -0.60989933
 c      1.12307705     0.89074851    -0.48264575
 h      0.12136107    -1.66229396     1.31848004
 h     -2.05976916     1.61219318     0.87166003
 h     -0.94425045     1.65030448    -1.38370630
 h      1.65370177     1.81708945    -0.55361692
 o      2.54293527    -0.87179265     0.29676243
 h      3.35835923    -0.55680551     0.07142956
 c     -2.39921528    -0.62102781    -0.47745179
 h     -2.97263364    -0.15355764     0.30318761
 h     -2.89281455    -0.32364191    -1.45166237
 h     -2.63674512    -1.65478361    -0.51271404
 h     -0.09712006     1.08348601     1.35274033
          17

 c      1.39110466    -0.32330863    -0.06821063
 c      0.17239043    -0.90979592     0.40874952
 c     -1.02456404    -0.23117649    -0.08574360
 c     -1.05798953     1.07112802     0.80835618
 c     -0.43130707     0.98425968    -0.60634908
 c      1.11736494     0.90925132    -0.47594543
 h      0.14208414    -1.63282987     1.31124302
 h     -1.96253978     1.67061950     0.88537585
 h     -0.93848429     1.65307357    -1.39534859
 h      1.65833368     1.84003432    -0.51512299
 o      2.55120543    -0.88225290     0.29142075
 h      3.35924766    -0.53478408     0.08926273
 c     -2.39600698    -0.62597326    -0.46726152
 h     -2.98201044    -0.16623716     0.32495320
 h     -2.92042880    -0.30554704    -1.49759511
 h     -2.63766678    -1.71032895    -0.50216843
 h     -0.13321169     1.13989382     1.36315629
          17

 c      1.39086157    -0.32730595    -0.06882345
 c      0.16926931    -0.92160512     0.41404077
 c     -1.02241996    -0.22917490    -0.09440354
 c     -1.06961641     1.07427859     0.79584835
 c     -0.42468450     0.98227956    -0.60450902
 c      1.10817482     0.92941833    -0.47034084
 h      0.16495015    -1.59655365     1.28870479
 h     -1.86686929     1.72683657     0.90499484
 h     -0.92429392     1.64535019    -1.39769632
 h      1.67014084     1.86383729    -0.47838356
 o      2.55707895    -0.89416178     0.28678789
 h      3.38960269    -0.49219007     0.09535930
 c     -2.39504188    -0.63168018    -0.45831447
 h     -3.00052973    -0.18238137     0.34599238
 h     -2.93045587    -0.28766201    -1.52610456
 h     -2.63355779    -1.76324007    -0.48712982
 h     -0.17675897     1.20110917     1.38860551
          17

 c      1.39161573    -0.33274715    -0.06796759
 c      0.16631442    -0.93349054     0.41924618
 c     -1.01920860    -0.22672524    -0.10288600
 c     -1.07817563     1.07688748     0.78255388
 c     -0.41738030     0.98245598    -0.60454553
 c      1.09610711     0.95044877    -0.46543970
 h      0.18839565    -1.56228914     1.26080347
 h     -1.79164704     1.79012914     0.92934249
 h     -0.90245217     1.62778290    -1.39116191
 h      1.68606646     1.88521680    -0.44360013
 o      2.56184063    -0.90676019     0.28238463
 h      3.42671197    -0.43909939     0.09614051
 c     -2.39688320    -0.63868775    -0.45088188
 h     -3.02474274    -0.20336584     0.36280716
 h     -2.92144736    -0.27331139    -1.53113807
 h     -2.62250348    -1.80209800    -0.46875856
 h     -0.22512774     1.26303936     1.42642090
          17

 c      1.39305532    -0.33905391    -0.06577422
 c      0.16385781    -0.94412962     0.42296706
 c     -1.01512534    -0.22398903    -0.11075616
 c     -1.08311312     1.07888491     0.76884047
 c     -0.40936932     0.98473009    -0.60632861
 c      1.08191174     0.97155305    -0.46085226
 h      0.21127885    -1.54183943     1.24221433
 h     -1.74585187     1.86506728     0.95652543
 h     -0.87557809     1.60356129    -1.37899042
 h      1.70259359     1.90087313    -0.41119407
 o      2.56674672    -0.91917686     0.27781891
 h      3.44933722    -0.38756384     0.09694335
 c     -2.40167605    -0.64720352    -0.44494064
 h     -3.05116288    -0.22995623     0.37270912
 h     -2.89412847    -0.26461605    -1.51081727
 h     -2.60401756    -1.82100239    -0.44843958
 h     -0.27603432     1.32092437     1.47276654
          17

 c      1.39483783    -0.34569779    -0.06237890
 c      0.16213561    -0.95244113     0.42399023
 c     -1.01042702    -0.22116863    -0.11763611
 c     -1.08498491     1.08130076     0.75538535
 c     -0.40055108     0.98878589    -0.60943358
 c      1.06642901     0.99195700    -0.45621569
 h      0.23313783    -1.54484040     1.24562329
 h     -1.72526844     1.94407697     0.98211404
 h     -0.84807197     1.57834384    -1.36735815
 h      1.71648775     1.90855847    -0.38176696
 o      2.57242534    -0.93075903     0.27287586
 h      3.44670912    -0.34610041     0.10047301
 c     -2.40916013    -0.65719321    -0.44028018
 h     -3.07694221    -0.26195688     0.37448665
 h     -2.85105414    -0.26263146    -1.46680346
 h     -2.57869616    -1.81864388    -0.42770713
 h     -0.32785285     1.36980953     1.52288190
          17

 c      1.39663481    -0.35224012    -0.05791518
 c      0.16135246    -0.95824039     0.42220797
 c     -1.00540708    -0.21846642    -0.12321776
 c     -1.08468241     1.08564353     0.74302840
 c     -0.39084083     0.99412595    -0.61322995
 c      1.05053795     1.01091400    -0.45120967
 h      0.25332366    -1.57128602     1.27102651
 h     -1.72151020     2.01385379     1.00024241
 h     -0.82539018     1.55924613    -1.36438529
 h      1.72534141     1.90762034    -0.35596692
 o      2.57899902    -0.94109233     0.26746542
 h      3.41640617    -0.31933774     0.10762451
 c     -2.41865664    -0.66845874    -0.43643355
 h     -3.10032469    -0.29816652     0.36863837
 h     -2.79699849    -0.26682691    -1.40543085
 h     -2.54795683    -1.79797647    -0.40817444
 h     -0.37952368     1.40527591     1.57168955
          17

 c      1.39814771    -0.35835431    -0.05250736
 c      0.16175017    -0.96221010     0.41862696
 c     -1.00035823    -0.21603627    -0.12725088
 c     -1.08290586     1.09307765     0.73247474
 c     -0.38036419     1.00030531    -0.61717188
 c      1.03511002     1.02772126    -0.44556514
 h      0.27016322    -1.61182106     1.30567991
 h     -1.72837308     2.06398383     1.00603847
 h     -0.81191631     1.55198384    -1.37669773
 h      1.72792583     1.89912009    -0.33433586
 o      2.58621465    -0.94999538     0.26158445
 h      3.36229673    -0.30812263     0.11808686
 c     -2.42906425    -0.68070418    -0.43247183
 h     -3.12088678    -0.33653167     0.35729744
 h     -2.73958406    -0.27374875    -1.34027043
 h     -2.51380987    -1.76672929    -0.39142560
 h     -0.43010977     1.42414648     1.61467795
          17

 c      1.39910911    -0.36383863    -0.04626363
 c      0.16354207    -0.96523714     0.41446963
 c     -0.99552395    -0.21395224    -0.12952314
 c     -1.08015439     1.10419948     0.72415558
 c     -0.36966892     1.00720254    -0.62118410
 c      1.02096510     1.04173343    -0.43907161
 h      0.28167386    -1.65527303     1.33466068
 h     -1.74221722     2.08894690     0.99651144
 h     -0.80832158     1.55751286    -1.40485320
 h      1.72439696     1.88569649    -0.31717775
 o      2.59342939    -0.95760491     0.25530972
 h      3.29483797    -0.30815062     0.13043928
 c     -2.43900174    -0.69358681    -0.42691129
 h     -3.13953917    -0.37445784     0.34386789
 h     -2.68859589    -0.27584835    -1.29311577
 h     -2.47842346    -1.73780691    -0.37883531
 h     -0.47835083     1.42479577     1.64855738
          17

 c      1.39928579    -0.36860378    -0.03928068
 c      0.16682350    -0.96798221     0.41060329
 c     -0.99106701    -0.21218989    -0.12985961
 c     -1.07682400     1.11910390     0.71819431
 c     -0.35971249     1.01502190    -0.62571744
 c      1.00882724     1.05237632    -0.43158271
 h      0.28648952    -1.69343714     1.34755544
 h     -1.76088483     2.08700266     0.97040141
 h     -0.81124541     1.57183196    -1.44257620
 h      1.71630100     1.87119929    -0.30447254
 o      2.59956636    -0.96452587     0.24879594
 h      3.23187050    -0.30759670     0.14218367
 c     -2.44729148    -0.70659803    -0.41844464
 h     -3.15820076    -0.40928723     0.33233590
 h     -2.65167456    -0.26494610    -1.28462979
 h     -2.44335961    -1.72693545    -0.37143571
 h     -0.52252095     1.40731111     1.67176891
          17

 c      1.39849525    -0.37263226    -0.03165794
 c      0.17154104    -0.97081506     0.40748682
 c     -0.98707521    -0.21062581    -0.12814811
 c     -1.07324851     1.13746863     0.71439965
 c     -0.35158913     1.02402336    -0.63139042
 c      0.99928596     1.05917447    -0.42301680
 h      0.28406882    -1.72165956     1.33907203
 h     -1.78316073     2.05924979     0.92795986
 h     -0.81570858     1.58913192    -1.48082090
 h      1.70622638     1.86000620    -0.29587725
 o      2.60344820    -0.97167754     0.24220988
 h      3.19333268    -0.28972551     0.15083253
 c     -2.45346775    -0.71888107    -0.40741052
 h     -3.17902234    -0.43891705     0.32622416
 h     -2.62950138    -0.24172887    -1.31533512
 h     -2.40911207    -1.74482775    -0.37009923
 h     -0.56048605     1.37345040     1.68476934
          17

 c      1.39664897    -0.37591939    -0.02350911
 c      0.17749243    -0.97386102     0.40526312
 c     -0.98359760    -0.20906564    -0.12437355
 c     -1.06966163     1.15858996     0.71227113
 c     -0.34623704     1.03429879    -0.63863038
 c      0.99277812     1.06180506    -0.41334916
 h      0.27455771    -1.73822136     1.30794424
 h     -1.80903838     2.00961463     0.87093660
 h     -0.81749079     1.60461891    -1.51188931
 h      1.69694111     1.85592859    -0.29085558
 o      2.60475950    -0.97931448     0.23557810
 h      3.18571501    -0.24876364     0.15634011
 c     -2.45755871    -0.72981388    -0.39561613
 h     -3.20314485    -0.46240469     0.32729568
 h     -2.61840879    -0.21665749    -1.36593810
 h     -2.37598417    -1.78867973    -0.37567784
 h     -0.58995063     1.32637889     1.69002913
          17

 c      1.39380254    -0.37842649    -0.01496178
 c      0.18433627    -0.97701850     0.40380468
 c     -0.98067193    -0.20729081    -0.11863421
 c     -1.06608559     1.18141015     0.71106647
 c     -0.34426125     1.04571751    -0.64753095
 c      0.98959676     1.06017134    -0.40260107
 h      0.25865247    -1.74415747     1.25636361
 h     -1.84061820     1.94525916     0.80254307
 h     -0.81408248     1.61548177    -1.53109171
 h      1.69020580     1.86091598    -0.28889470
 o      2.60429745    -0.98646813     0.22878761
 h      3.19755798    -0.19900500     0.16101655
 c     -2.45964894    -0.73959158    -0.38475704
 h     -3.22958821    -0.48023655     0.33471637
 h     -2.61515113    -0.20050390    -1.41571345
 h     -2.34531201    -1.84427771    -0.38840810
 h     -0.60901806     1.27015979     1.69140142
          17

 c      1.39016514    -0.38006844    -0.00615137
 c      0.19161223    -0.97991358     0.40268380
 c     -0.97832243    -0.20510376    -0.11113285
 c     -1.06223998     1.20466252     0.70999996
 c     -0.34584580     1.05795341    -0.65783720
 c      0.98989744     1.05445386    -0.39084011
 h      0.23749928    -1.74388798     1.19025100
 h     -1.88251933     1.87572675     0.72690713
 h     -0.80477598     1.62088074    -1.53694472
 h      1.68595815     1.87419360    -0.28964502
 o      2.60302450    -0.99190442     0.22175364
 h      3.21418008    -0.15957007     0.16677557
 c     -2.45982475    -0.74881639    -0.37577175
 h     -3.25524920    -0.49400487     0.34549165
 h     -2.61780043    -0.19960174    -1.45117713
 h     -2.31921101    -1.89584665    -0.40741482
 h     -0.61706394     1.20914664     1.69251149
          17

 c      1.38606712    -0.38072962     0.00278532
 c      0.19877842    -0.98182986     0.40113719
 c     -0.97654672    -0.20236197    -0.10215771
 c     -1.05773963     1.22725808     0.70850744
 c     -0.35072117     1.07051083    -0.66895162
 c      0.99366544     1.04509428    -0.37819881
 h      0.21246733    -1.74617996     1.11955615
 h     -1.93905192     1.80896444     0.64809571
 h     -0.79060228     1.62185605    -1.53117089
 h      1.68253534     1.89246844    -0.29285166
 o      2.60153766    -0.99484821     0.21447574
 h      3.22623113    -0.14274144     0.17421669
 c     -2.45822328    -0.75799860    -0.36900987
 h     -3.27605990    -0.50571539     0.35586965
 h     -2.62512182    -0.21640117    -1.46537101
 h     -2.29959828    -1.93211679    -0.43099079
 h     -0.61546499     1.14766682     1.69481233
          17

 c      1.38192384    -0.38028921     0.01171685
 c      0.20527700    -0.98180820     0.39823072
 c     -0.97531578    -0.19899244    -0.09206413
 c     -1.05263745     1.24867585     0.70631593
 c     -0.35818648     1.08273460    -0.67994001
 c      1.00066494     1.03271809    -0.36489646
 h      0.18464040    -1.76318292     1.05622970
 h     -2.00811082     1.74694606     0.57010841
 h     -0.77429058     1.62137391    -1.51880843
 h      1.67772591     1.91107250    -0.29817136
 o      2.60008909    -0.99502046     0.20700992
 h      3.22961986    -0.15327024     0.18307879
 c     -2.45500919    -0.76743178    -0.36449448
 h     -3.28837337    -0.51718535     0.36270023
 h     -2.63613145    -0.25078721    -1.45575891
 h     -2.28763934    -1.94715491    -0.45709432
 h     -0.60744252     1.09000890     1.69693463
          17

 c      1.37821312    -0.37864218     0.02052126
 c      0.21058081    -0.97922175     0.39341606
 c     -0.97459509    -0.19498188    -0.08125354
 c     -1.04763893     1.26883394     0.70324684
 c     -0.36722657     1.09384699    -0.68959495
 c      1.01043207     1.01804376    -0.35124031
 h      0.15450607    -1.80386566     1.00764658
 h     -2.07956985     1.68729521     0.49799092
 h     -0.75989918     1.62408729    -1.50778059
 h      1.66987968     1.92534750    -0.30505203
 o      2.59866372    -0.99255330     0.19944104
 h      3.22443458    -0.18970972     0.19269687
 c     -2.45031963    -0.77724244    -0.36203858
 h     -3.28986698    -0.52974360     0.36419830
 h     -2.65000627    -0.30063482    -1.42338905
 h     -2.28360779    -1.93956754    -0.48367048
 h     -0.59697544     1.04029459     1.69586859
          17

 c      1.37545949    -0.37571583     0.02908725
 c      0.21414077    -0.97451480     0.38701145
 c     -0.97437053    -0.19036299    -0.07015026
 c     -1.04367105     1.28769039     0.69909149
 c     -0.37675130     1.10309584    -0.69667909
 c      1.02233032     1.00181074    -0.33759991
 h      0.12284316    -1.86534863     0.97098994
 h     -2.14119102     1.62812185     0.43738453
 h     -0.75144712     1.63485966    -1.50648779
 h      1.65853869     1.93169340    -0.31274418
 o      2.59694949    -0.98801112     0.19186321
 h      3.21541973    -0.24411300     0.20232269
 c     -2.44421142    -0.78744640    -0.36119416
 h     -3.27994120    -0.54414852     0.36022232
 h     -2.66633584    -0.36155582    -1.37363113
 h     -2.28682738    -1.91218609    -0.50884682
 h     -0.58763837     1.00214137     1.68873178
          17

 c      1.37419726    -0.37149349     0.03732149
 c      0.21534529    -0.96905147     0.37985590
 c     -0.97465910    -0.18522246    -0.05918161
 c     -1.04146041     1.30508670     0.69362542
 c     -0.38589919     1.11003164    -0.70036476
 c      1.03563323     0.98472643    -0.32436813
 h      0.09168391    -1.93434980     0.93731688
 h     -2.18400455     1.56999702     0.39308864
 h     -0.75063311     1.65576428    -1.51915374
 h      1.64458906     1.92817568    -0.32039842
 o      2.59423278    -0.98246286     0.18435295
 h      3.21356469    -0.30095262     0.21154515
 c     -2.43659662    -0.79794875    -0.36107525
 h     -3.25983953    -0.56059548     0.35232711
 h     -2.68582508    -0.42622526    -1.31807849
 h     -2.29554880    -1.87267494    -0.53117413
 h     -0.58195917     0.97830659     1.67397045
          17

 c      1.37489394    -0.36605082     0.04516879
 c      0.21364174    -0.96427763     0.37266196
 c     -0.97550277    -0.17971735    -0.04876286
 c     -1.04144801     1.32081571     0.68663465
 c     -0.39420071     1.11470274    -0.70053638
 c      1.04958737     0.96742848    -0.31192479
 h      0.06367953    -1.99641222     0.89903171
 h     -2.20348268     1.51523117     0.36828535
 h     -0.75564554     1.68395480    -1.54273457
 h      1.63014539     1.91483275    -0.32720520
 o      2.58953366    -0.97722670     0.17693791
 h      3.23400265    -0.34129672     0.22076361
 c     -2.42717061    -0.80845124    -0.36026862
 h     -3.23259985    -0.57875714     0.34369850
 h     -2.71121516    -0.48460197    -1.27513735
 h     -2.30689057    -1.83427899    -0.55001661
 h     -0.58120192     0.97044073     1.65186441
          17

 c      1.37784412    -0.35958278     0.05262993
 c      0.20869415    -0.96120379     0.36578239
 c     -0.97694958    -0.17407936    -0.03927890
 c     -1.04385198     1.33471133     0.67791216
 c     -0.40147572     1.11754555    -0.69761705
 c      1.06344887     0.95046462    -0.30061094
 h      0.04102985    -2.04135666     0.85244116
 h     -2.19888252     1.46682658     0.36447010
 h     -0.76257688     1.71304362    -1.56920717
 h      1.61827470     1.89372276    -0.33253922
 o      2.58248618    -0.97291750     0.16963172
 h      3.28245941    -0.35808358     0.23061497
 c     -2.41548429    -0.81829982    -0.35740144
 h     -3.20269768    -0.59787027     0.33881721
 h     -2.74641568    -0.52750217    -1.26276104
 h     -2.31731362    -1.81393417    -0.56583844
 h     -0.58532381     0.97896259     1.62463375
          17

 c      1.38306458    -0.35241980     0.05976790
 c      0.20046274    -0.96032052     0.35926660
 c     -0.97902253    -0.16859525    -0.03105001
 c     -1.04868675     1.34668209     0.66726555
 c     -0.40763319     1.11911197    -0.69217587
 c      1.07651503     0.93430606    -0.29071448
 h      0.02502705    -2.06389436     0.79698772
 h     -2.17299895     1.42791492     0.38146345
 h     -0.76767769     1.73628181    -1.59029227
 h      1.61255400     1.86858276    -0.33608763
 o      2.57401786    -0.96903781     0.16253277
 h      3.34513650    -0.36259660     0.24039741
 c     -2.40135247    -0.82666994    -0.35242446
 h     -3.17505614    -0.61695960     0.34247511
 h     -2.79164884    -0.55226759    -1.28328843
 h     -2.32394850    -1.82422720    -0.57943421
 h     -0.59299491     1.00307722     1.59630046
          17

 c      1.39025414    -0.34502750     0.06669939
 c      0.18920792    -0.96165224     0.35295711
 c     -0.98169317    -0.16357447    -0.02429401
 c     -1.05565536     1.35669559     0.65458416
 c     -0.41255685     1.11988847    -0.68469544
 c      1.08817240     0.91940987    -0.28246581
 h      0.01599589    -2.06299780     0.73415508
 h     -2.13315495     1.40148612     0.41717425
 h     -0.76849533     1.74857820    -1.60025283
 h      1.61638180     1.84385252    -0.33791050
 o      2.56555258    -0.96491524     0.15580394
 h      3.40166880    -0.36929720     0.24838578
 c     -2.38518715    -0.83335413    -0.34681509
 h     -3.15322013    -0.63530647     0.35791286
 h     -2.84058751    -0.56270585    -1.32141426
 h     -2.32565568    -1.86371397    -0.59003916
 h     -0.60178326     1.04104913     1.57212570
          17

 c      1.39883915    -0.33796926     0.07357342
 c      0.17544804    -0.96478336     0.34655101
 c     -0.98488246    -0.15931637    -0.01911105
 c     -1.06391902     1.36473751     0.63998097
 c     -0.41608197     1.12023905    -0.67552595
 c      1.09796065     0.90632096    -0.27604124
 h      0.01326321    -2.04194519     0.66689993
 h     -2.09313536     1.39006301     0.46734910
 h     -0.76397961     1.74702254    -1.59650414
 h      1.63205514     1.82305922    -0.33837463
 o      2.55820523    -0.96029197     0.14959174
 h      3.43771526    -0.38614503     0.25311017
 c     -2.36784968    -0.83901658    -0.34223946
 h     -3.13748707    -0.65296490     0.38491595
 h     -2.88459507    -0.56411244    -1.35858126
 h     -2.32244823    -1.91841759    -0.59506058
 h     -0.60875178     1.09083994     1.55720565
          17

 c      1.40806569    -0.33182399     0.08054201
 c      0.15989696    -0.96881606     0.33963770
 c     -0.98848367    -0.15608238    -0.01548895
 c     -1.07200696     1.37078319     0.62391403
 c     -0.41800523     1.12039434    -0.66490003
 c      1.10563318     0.89574237    -0.27156689
 h      0.01506629    -2.00935107     0.59941582
 h     -2.07294726     1.39522158     0.52639803
 h     -0.75428248     1.73084249    -1.57948904
 h      1.65991909     1.80727524    -0.33798330
 o      2.55264775    -0.95527906     0.14399607
 h      3.44669023    -0.41511689     0.25381323
 c     -2.35038304    -0.84455692    -0.33961252
 h     -3.12473401    -0.67076725     0.41959175
 h     -2.91692752    -0.56058866    -1.38196015
 h     -2.31445053    -1.97213583    -0.59196811
 h     -0.61152269     1.15086219     1.55424295
          17

 c      1.41709699    -0.32707485     0.08772580
 c      0.14338840    -0.97234942     0.33176040
 c     -0.99238877    -0.15407514    -0.01331552
 c     -1.07855842     1.37482393     0.60712700
 c     -0.41808409     1.12043409    -0.65293570
 c      1.11118364     0.88847286    -0.26911175
 h      0.01863301    -1.97996407     0.53661470
 h     -2.08897397     1.41730727     0.59003368
 h     -0.74063649     1.70139918    -1.55269282
 h      1.69809408     1.79478210    -0.33723073
 o      2.54914379    -0.95022869     0.13906491
 h      3.42876519    -0.45407324     0.25050000
 c     -2.33379304    -0.85063108    -0.33910083
 h     -3.11026695    -0.68977110     0.45613404
 h     -2.93353602    -0.55486552    -1.38479975
 h     -2.30161193    -2.01295912    -0.57959571
 h     -0.60927333     1.22013571     1.56173572
          17

 c      1.42509633    -0.32399730     0.09517798
 c      0.12676165    -0.97380786     0.32256703
 c     -0.99650718    -0.15342785    -0.01240054
 c     -1.08371554     1.37698331     0.59059596
 c     -0.41601194     1.12026352    -0.63962631
 c      1.11482464     0.88520188    -0.26866637
 h      0.02098226    -1.97128427     0.48255062
 h     -2.13770101     1.45519679     0.65596445
 h     -0.72533821     1.66223647    -1.52284816
 h      1.74299664     1.78224345    -0.33657348
 o      2.54746344    -0.94570491     0.13477997
 h      3.39174217    -0.49703064     0.24413750
 c     -2.31887755    -0.85758723    -0.34044457
 h     -3.08998548    -0.71071311     0.48898982
 h     -2.93259197    -0.54869783    -1.36465077
 h     -2.28383251    -2.03423019    -0.55820336
 h     -0.60293424     1.29756562     1.57417288
          17

 c      1.43129064    -0.32258330     0.10285598
 c      0.11071916    -0.97239462     0.31201076
 c     -1.00077904    -0.15419170    -0.01251065
 c     -1.08901452     1.37766792     0.57564286
 c     -0.41141891     1.11964028    -0.62486671
 c      1.11693142     0.88628479    -0.27011787
 h      0.02044990    -1.99270336     0.43827387
 h     -2.19827429     1.50569856     0.72055249
 h     -0.71153334     1.61859575    -1.49950528
 h      1.79031895     1.76643455    -0.33647310
 o      2.54668430    -0.94252183     0.13102931
 h      3.35374336    -0.53339567     0.23706929
 c     -2.30612251    -0.86553020    -0.34317239
 h     -3.06156201    -0.73378454     0.51418869
 h     -2.91423834    -0.54307380    -1.32238465
 h     -2.26108519    -2.03372656    -0.52916307
 h     -0.59458897     1.38108128     1.58411854
          17

 c      1.43501305    -0.32253062     0.11061380
 c      0.09578792    -0.96881936     0.30036342
 c     -1.00518236    -0.15631975    -0.01340110
 c     -1.09599055     1.37754621     0.56372830
 c     -0.40397416     1.11833336    -0.60862870
 c      1.11797004     0.89162427    -0.27323786
 h      0.01724381    -2.03705179     0.40183432
 h     -2.25016507     1.56401707     0.77822321
 h     -0.70226142     1.57550831    -1.49231327
 h      1.83597515     1.74548421    -0.33742072
 o      2.54535040    -0.94161978     0.12762581
 h      3.34038608    -0.54996157     0.23270537
 c     -2.29562800    -0.87436382    -0.34662771
 h     -3.02472653    -0.75864205     0.52984985
 h     -2.88103538    -0.53802028    -1.26253761
 h     -2.23344618    -2.01323364    -0.49474550
 h     -0.58659448     1.46743351     1.58478311
          17

 c      1.43572993    -0.32330260     0.11822195
 c      0.08241617    -0.96470355     0.28801392
 c     -1.00971965    -0.15966339    -0.01482683
 c     -1.10553289     1.37738061     0.55603214
 c     -0.39358535     1.11637275    -0.59131551
 c      1.11842059     0.90068861    -0.27769444
 h      0.01230828    -2.08735830     0.37061927
 h     -2.28118037     1.62509609     0.82365103
 h     -0.69872738     1.53489249    -1.50567541
 h      1.87677335     1.71934485    -0.33991735
 o      2.54280689    -0.94343737     0.12448175
 h      3.36357853    -0.54113771     0.23272677
 c     -2.28701833    -0.88380840    -0.34985800
 h     -2.98117860    -0.78450165     0.53633417
 h     -2.83916823    -0.53184350    -1.19485311
 h     -2.20101319    -1.97896456    -0.45801949
 h     -0.58087666     1.55265945     1.57179230
          17

 c      1.43308605    -0.32425232     0.12540380
 c      0.07103297    -0.96157824     0.27532250
 c     -1.01438166    -0.16398152    -0.01653953
 c     -1.11795409     1.37788736     0.55320293
 c     -0.38055006     1.11412957    -0.57394102
 c      1.11870915     0.91262151    -0.28308458
 h      0.00638809    -2.12818373     0.34281807
 h     -2.28633866     1.68443847     0.85295971
 h     -0.69929086     1.49467031    -1.53527775
 h      1.91081306     1.68970830    -0.34443860
 o      2.54015935    -0.94750051     0.12173963
 h      3.40612199    -0.51547029     0.23500071
 c     -2.27939215    -0.89343657    -0.35152981
 h     -2.93439052    -0.81026283     0.53629954
 h     -2.79953355    -0.52003069    -1.13555219
 h     -2.16367967    -1.94217657    -0.42266322
 h     -0.57852683     1.63268485     1.54381273
          17

 c      1.42697872    -0.32478729     0.13187059
 c      0.06202858    -0.96047173     0.26259139
 c     -1.01909754    -0.16894794    -0.01827955
 c     -1.13314540     1.37964312     0.55527180
 c     -0.36553065     1.11210952    -0.55779256
 c      1.11916447     0.92638168    -0.28897456
 h     -0.00005219    -2.14996856     0.31743814
 h     -2.26545421     1.73836233     0.86384284
 h     -0.70049132     1.45125042    -1.57093246
 h      1.93765546     1.65961488    -0.35141259
 o      2.53889939    -0.95302341     0.11959949
 h      3.44284649    -0.48547079     0.23636562
 c     -2.27160409    -0.90272357    -0.35030942
 h     -2.88923139    -0.83469426     0.53453142
 h     -2.77518890    -0.49603921    -1.10319092
 h     -2.12090206    -1.91775929    -0.39244388
 h     -0.57957937     1.70390095     1.50256105
          17

 c      1.41760055    -0.32449475     0.13734809
 c      0.05571474    -0.96190157     0.25006931
 c     -1.02369316    -0.17416344    -0.01977078
 c     -1.15062649     1.38299948     0.56165331
 c     -0.34942770     1.11072557    -0.54392080
 c      1.12000505     0.94087877    -0.29493691
 h     -0.00666362    -2.14866789     0.29397312
 h     -2.22218553     1.78423877     0.85552522
 h     -0.69886546     1.40221822    -1.60215305
 h      1.95821113     1.63284515    -0.36120586
 o      2.53979600    -0.95936946     0.11818187
 h      3.45780013    -0.45972595     0.23487817
 c     -2.26307882    -0.91104438    -0.34597254
 h     -2.85115160    -0.85673197     0.53704926
 h     -2.77226608    -0.45756307    -1.10527958
 h     -2.07214147    -1.91787888    -0.37047417
 h     -0.58284688     1.76372997     1.45257595
          17

 c      1.40541751    -0.32318753     0.14159621
 c      0.05229537    -0.96591777     0.23795471
 c     -1.02789021    -0.17918719    -0.02073018
 c     -1.16948864     1.38797986     0.57122024
 c     -0.33325828     1.11022766    -0.53290396
 c      1.12136095     0.95509534    -0.30057863
 h     -0.01311347    -2.12487118     0.27218156
 h     -2.16481866     1.82123497     0.82900032
 h     -0.69198046     1.34710717    -1.62141239
 h      1.97424328     1.61313333    -0.37408950
 o      2.54288153    -0.96607422     0.11752896
 h      3.44480829    -0.44252450     0.22984323
 c     -2.25422507    -0.91790843    -0.33982525
 h     -2.82466697    -0.87584732     0.54890240
 h     -2.78486005    -0.41199886    -1.13129092
 h     -2.01851863    -1.94337037    -0.35879926
 h     -0.58586614     1.81107990     1.40066975
          17

 c      1.39110390    -0.32088938     0.14442183
 c      0.05184963    -0.97206914     0.22639735
 c     -1.03135248    -0.18358960    -0.02088606
 c     -1.18825612     1.39415259     0.58247102
 c     -0.31804011     1.11072592    -0.52488153
 c      1.12332700     0.96818970    -0.30556251
 h     -0.01910283    -2.08396945     0.25197771
 h     -2.10818858     1.85190618     0.78739393
 h     -0.67866578     1.28700682    -1.62484769
 h      1.98749149     1.60331249    -0.39016595
 o      2.54765652    -0.97281983     0.11762718
 h      3.40504971    -0.43468074     0.22146134
 c     -2.24582807    -0.92341766    -0.33347562
 h     -2.81152771    -0.89226689     0.57124572
 h     -2.80249392    -0.37107543    -1.16412717
 h     -1.96394989    -1.98320639    -0.35836840
 h     -0.58528779     1.84642377     1.35473162
          17

 c      1.37546396    -0.31779073     0.14568407
 c      0.05433047    -0.97930705     0.21550184
 c     -1.03374635    -0.18701004    -0.01998788
 c     -1.20488179     1.40059360     0.59385323
 c     -0.30466214     1.11222703    -0.51966475
 c      1.12602194     0.97956506    -0.30962510
 h     -0.02453004    -2.03726785     0.23336150
 h     -2.07350637     1.88358271     0.73531900
 h     -0.65899647     1.22399905    -1.61211647
 h      1.99872426     1.60464607    -0.40926289
 o      2.55315912    -0.97950573     0.11841066
 h      3.34691301    -0.43295389     0.21075553
 c     -2.23856721    -0.92813661    -0.32783222
 h     -2.81003097    -0.90681314     0.60020416
 h     -2.81720778    -0.34387945    -1.19077516
 h     -1.91390782    -2.02284412    -0.36904237
 h     -0.57812629     1.87116763     1.32176298
          17

 c      1.35936136    -0.31419082     0.14529380
 c      0.05957729    -0.98600368     0.20533737
 c     -1.03479277    -0.18920537    -0.01781116
 c     -1.21751277     1.40633002     0.60426149
 c     -0.29375611     1.11466570    -0.51680148
 c      1.12960951     0.98888927    -0.31259103
 h     -0.02972469    -2.00201195     0.21631576
 h     -2.07847767     1.92467814     0.67587856
 h     -0.63432447     1.16067001    -1.58640431
 h      2.00726660     1.61662686    -0.43084094
 o      2.55795018    -0.98639590     0.11975778
 h      3.28709942    -0.42822928     0.19959711
 c     -2.23295340    -0.93266280    -0.32311869
 h     -2.81622610    -0.92047595     0.62887099
 h     -2.82463374    -0.33535409    -1.20393359
 h     -1.87341928    -2.05095954    -0.38977917
 h     -0.56358613     1.88646891     1.30586849
          17

 c      1.34366958    -0.31042653     0.14321130
 c      0.06730556    -0.99050009     0.19595690
 c     -1.03430678    -0.19007902    -0.01416603
 c     -1.22586127     1.41128982     0.61326756
 c     -0.28561208     1.11794829    -0.51557783
 c      1.13425683     0.99606761    -0.31437853
 h     -0.03528841    -1.99544175     0.20065363
 h     -2.12065619     1.97448217     0.60904508
 h     -0.60732751     1.09956990    -1.55460892
 h      2.01131224     1.63730378    -0.45398080
 o      2.56041880    -0.99407640     0.12153002
 h      3.24643614    -0.40667683     0.19005039
 c     -2.22931715    -0.93741904    -0.31923420
 h     -2.82579556    -0.93407447     0.65042912
 h     -2.82300569    -0.34725139    -1.20048285
 h     -1.84603906    -2.06103834    -0.41898190
 h     -0.54406286     1.89244434     1.30747631
          17

 c      1.32925546    -0.30680005     0.13944439
 c      0.07702624    -0.99222899     0.18741318
 c     -1.03222827    -0.18967179    -0.00890865
 c     -1.23106248     1.41636522     0.62069091
 c     -0.28019181     1.12201347    -0.51504416
 c      1.14004917     1.00119215    -0.31499250
 h     -0.04098936    -2.02218806     0.18598091
 h     -2.17985259     2.02207607     0.53572899
 h     -0.58173029     1.04256000    -1.52673178
 h      2.00875891     1.66391650    -0.47747903
 o      2.55982841    -1.00272500     0.12368181
 h      3.23358108    -0.36175535     0.18258073
 c     -2.22777135    -0.94263456    -0.31598558
 h     -2.83529208    -0.94816602     0.66014232
 h     -2.81248548    -0.37890906    -1.18038008
 h     -1.83364352    -2.05072303    -0.45479465
 h     -0.52434340     1.88842150     1.32411915
          17

 c      1.31698308    -0.30353980     0.13404438
 c      0.08799289    -0.99212611     0.17974968
 c     -1.02863115    -0.18812890    -0.00195439
 c     -1.23430918     1.42248543     0.62626029
 c     -0.27725393     1.12686811    -0.51423598
 c      1.14691183     1.00448536    -0.31450888
 h     -0.04490187    -2.06984736     0.17195156
 h     -2.23564968     2.05626879     0.45995754
 h     -0.56121701     0.99042317    -1.51284782
 h      1.99807244     1.69356085    -0.50001720
 o      2.55682510    -1.01145963     0.12628039
 h      3.23675322    -0.30471044     0.17572199
 c     -2.22817240    -0.94838390    -0.31311417
 h     -2.84260643    -0.96312519     0.65599703
 h     -2.79525969    -0.42722635    -1.14670984
 h     -1.83637038    -2.02125946    -0.49531754
 h     -0.50981645     1.87375880     1.35189364
          17

 c      1.30769178    -0.30080604     0.12709785
 c      0.09931675    -0.99170877     0.17298646
 c     -1.02370601    -0.18567239     0.00670602
 c     -1.23628831     1.43012348     0.62966007
 c     -0.27653189     1.13253378    -0.51260642
 c      1.15458339     1.00624423    -0.31305637
 h     -0.04438100    -2.11984574     0.15847476
 h     -2.27514661     2.07066050     0.38698010
 h     -0.54774668     0.94342855    -1.51772987
 h      1.97883872     1.72370680    -0.52034219
 o      2.55242293    -1.01901671     0.12938080
 h      3.23938655    -0.25365962     0.16807409
 c     -2.23007425    -0.95462449    -0.31017556
 h     -2.84709540    -0.97928229     0.63874718
 h     -2.77633499    -0.48596360    -1.10679134
 h     -1.85234167    -1.97774685    -0.53888145
 h     -0.50502979     1.84848999     1.38668471
          17

 c      1.30212426    -0.29871589     0.11871856
 c      0.11014534    -0.99218609     0.16712505
 c     -1.01772992    -0.18257676     0.01698612
 c     -1.23730875     1.43932924     0.63061787
 c     -0.27782690     1.13892118    -0.51028314
 c      1.16263758     1.00678895    -0.31079767
 h     -0.03744914    -2.15759487     0.14565788
 h     -2.29194119     2.06302379     0.32163351
 h     -0.54082283     0.90267211    -1.53773650
 h      1.95193974     1.75252473    -0.53741960
 o      2.54727193    -1.02448416     0.13297106
 h      3.23149963    -0.22174850     0.15919148
 c     -2.23270313    -0.96118541    -0.30639671
 h     -2.84967934    -0.99706651     0.61188002
 h     -2.76432652    -0.54526569    -1.07324196
 h     -1.87728718    -1.92982478    -0.58456391
 h     -0.51303279     1.81356231     1.42486616
          17

 c      1.30083745    -0.29736925     0.10904048
 c      0.11978376    -0.99421997     0.16215636
 c     -1.01103691    -0.17915095     0.02869893
 c     -1.23749778     1.44986983     0.62893000
 c     -0.28094831     1.14578251    -0.50782622
 c      1.17053635     1.00642412    -0.30791039
 h     -0.02326009    -2.17482436     0.13368581
 h     -2.28388364     2.03377347     0.26783375
 h     -0.53856748     0.87053105    -1.56373919
 h      1.91943081     1.77904001    -0.55053887
 o      2.54164204    -1.02741275     0.13699298
 h      3.20990478    -0.21524841     0.14927477
 c     -2.23511793    -0.96764545    -0.30085531
 h     -2.85290041    -1.01711469     0.58146224
 h     -2.76959516    -0.59384475    -1.06110006
 h     -1.90481971    -1.89104565    -0.63280812
 h     -0.53526842     1.77076745     1.46360314
          17

 c      1.30412071    -0.29686557     0.09821157
 c      0.12776899    -0.99796447     0.15806203
 c     -1.00397931    -0.17572845     0.04158170
 c     -1.23687234     1.46131953     0.62447334
 c     -0.28561920     1.15278102    -0.50580378
 c      1.17770240     1.00541603    -0.30456905
 h     -0.00200436    -2.16863726     0.12275477
 h     -2.25211423     1.98521856     0.22838303
 h     -0.53919002     0.84981133    -1.58633213
 h      1.88417149     1.80309388    -0.55934534
 o      2.53553144    -1.02775715     0.14136791
 h      3.17652729    -0.23443705     0.13878613
 c     -2.23671148    -0.97325400    -0.29334830
 h     -2.86060373    -1.04028360     0.55528922
 h     -2.79702935    -0.62508787    -1.07733112
 h     -1.92860798    -1.87391210    -0.68497557
 h     -0.57173717     1.72252085     1.50093826
          17

 c      1.31194125    -0.29730618     0.08638943
 c      0.13391071    -1.00309622     0.15481278
 c     -0.99688553    -0.17266092     0.05533848
 c     -1.23526457     1.47308288     0.61725694
 c     -0.29144734     1.15957776    -0.50456104
 c      1.18360043     1.00398972    -0.30093366
 h      0.02522747    -2.14086137     0.11302363
 h     -2.20171606     1.92167520     0.20442890
 h     -0.54165162     0.84278611    -1.59881091
 h      1.84928919     1.82508975    -0.56378217
 o      2.52867025    -1.02590730     0.14601660
 h      3.13841424    -0.27311405     0.12815657
 c     -2.23755158    -0.97738595    -0.28508005
 h     -2.87653222    -1.06745276     0.54042889
 h     -2.84055849    -0.64027957    -1.11336087
 h     -1.94578212    -1.88163589    -0.74053846
 h     -0.62130751     1.67157082     1.53572185
          17

 c      1.32392971    -0.29877229     0.07373876
 c      0.13829244    -1.00877247     0.15237050
 c     -0.99003302    -0.17031038     0.06967104
 c     -1.23210444     1.48437088     0.60755396
 c     -0.29794581     1.16588128    -0.50418401
 c      1.18780940     1.00234451    -0.29714914
 h      0.05650853    -2.09860904     0.10452210
 h     -2.14400661     1.85010931     0.19413308
 h     -0.54569561     0.85073383    -1.59783865
 h      1.81759803     1.84555105    -0.56394505
 o      2.52044374    -1.02280246     0.15088613
 h      3.10902399    -0.31691671     0.11738654
 c     -2.23811518    -0.98012225    -0.27788796
 h     -2.90171953    -1.09904759     0.53956910
 h     -2.88845358    -0.64422684    -1.15311744
 h     -1.95761027    -1.90616155    -0.79482140
 h     -0.68211618     1.62068838     1.56736315
          17

 c      1.33941977    -0.30126817     0.06042610
 c      0.14121775    -1.01358295     0.15069714
 c     -0.98364007    -0.16904078     0.08428938
 c     -1.22618809     1.49422309     0.59607578
 c     -0.30456241     1.17147691    -0.50452399
 c      1.19006728     1.00067511    -0.29335173
 h      0.08925605    -2.05529565     0.09699902
 h     -2.09903775     1.78010405     0.19095249
 h     -0.55172533     0.87378450    -1.58336081
 h      1.79114614     1.86464157    -0.55991106
 o      2.51002169    -1.01976883     0.15598268
 h      3.10620775    -0.34620237     0.10558994
 c     -2.23903703    -0.98206239    -0.27306379
 h     -2.93278070    -1.13448428     0.54935847
 h     -2.93061044    -0.64098269    -1.18335103
 h     -1.96681421    -1.93519881    -0.84101162
 h     -0.75192900     1.57240767     1.59544755
          17

 c      1.35752408    -0.30464267     0.04660923
 c      0.14309713    -1.01575928     0.14976263
 c     -0.97787134    -0.16919800     0.09891143
 c     -1.21604900     1.50180168     0.58386687
 c     -0.31070422     1.17624910    -0.50521137
 c      1.19027646     0.99918172    -0.28967598
 h      0.12087628    -2.02888999     0.08985610
 h     -2.09108379     1.72044139     0.18519681
 h     -0.56074642     0.91085197    -1.55865653
 h      1.77104188     1.88189014    -0.55163981
 o      2.49720839    -1.01752863     0.16133764
 h      3.13878733    -0.35224814     0.09166051
 c     -2.24098883    -0.98385513    -0.27105106
 h     -2.96329568    -1.17207817     0.56282643
 h     -2.96063762    -0.63303270    -1.19628399
 h     -1.97539210    -1.95866429    -0.87340239
 h     -0.82823850     1.52888555     1.61947377
          17

 c      1.37719730    -0.30852489     0.03242136
 c      0.14432131    -1.01401704     0.14951938
 c     -0.97286290    -0.17107148     0.11326050
 c     -1.20159677     1.50692144     0.57156276
 c     -0.31575402     1.18018419    -0.50566805
 c      1.18848717     0.99805596    -0.28625529
 h      0.14967137    -2.03275870     0.08254865
 h     -2.12912772     1.67291267     0.17304165
 h     -0.57436618     0.95969295    -1.53047292
 h      1.75755958     1.89626643    -0.53900060
 o      2.48319609    -1.01555186     0.16689507
 h      3.19481773    -0.34790791     0.07623502
 c     -2.24450922    -0.98597081    -0.27174022
 h     -2.98678036    -1.20956528     0.57314824
 h     -2.97523797    -0.62173126    -1.18847450
 h     -1.98420215    -1.97045916    -0.88871498
 h     -0.90812377     1.49181843     1.63888210
          17

 c      1.39725990    -0.31232062     0.01795551
 c      0.14524276    -1.00855177     0.14984476
 c     -0.96876220    -0.17484269     0.12706277
 c     -1.18501484     1.50996141     0.55906004
 c     -0.31909455     1.18332177    -0.50520914
 c      1.18487857     0.99744846    -0.28321399
 h      0.17479274    -2.06439986     0.07539158
 h     -2.19581039     1.63347223     0.16092859
 h     -0.59462879     1.01739254    -1.50814859
 h      1.75039743     1.90654391    -0.52188592
 o      2.46981142    -1.01308527     0.17253582
 h      3.25374779    -0.35120259     0.06145731
 c     -2.24987165    -0.98865925    -0.27474761
 h     -2.99865355    -1.24474674     0.57575866
 h     -2.97349339    -0.60763343    -1.15963190
 h     -1.99323152    -1.96807456    -0.88609005
 h     -0.98830516     1.46240859     1.65290652
          17

 c      1.41642404    -0.31528124     0.00325854
 c      0.14624191    -1.00081710     0.15054137
 c     -0.96575282    -0.18055680     0.14005017
 c     -1.16918593     1.51127721     0.54632185
 c     -0.32018846     1.18566248    -0.50336567
 c      1.17973417     0.99744135    -0.28065507
 h      0.19534040    -2.10798487     0.06962649
 h     -2.26550856     1.59902911     0.15655738
 h     -0.62318885     1.08140195    -1.50001389
 h      1.74894377     1.91174357    -0.50033267
 o      2.45864904    -1.00993152     0.17818278
 h      3.29999454    -0.37245825     0.04935378
 c     -2.25702123    -0.99196109    -0.27948883
 h     -2.99681450    -1.27590297     0.56880541
 h     -2.95681983    -0.59043879    -1.11237285
 h     -2.00179930    -1.95217094    -0.86695212
 h     -1.06541863     1.44148058     1.66016579
          17

 c      1.43337562    -0.31662138    -0.01166059
 c      0.14771723    -0.99245125     0.15140444
 c     -0.96403965    -0.18814069     0.15197432
 c     -1.15636073     1.51103872     0.53382805
 c     -0.31872904     1.18712413    -0.50034591
 c      1.17341359     0.99804105    -0.27865248
 h      0.21024657    -2.14653436     0.06662608
 h     -2.31980446     1.56906198     0.16306108
 h     -0.65966865     1.15020457    -1.50785382
 h      1.75247564     1.91146827    -0.47459287
 o      2.45087218    -1.00638416     0.18383595
 h      3.32525264    -0.41451639     0.04119994
 c     -2.26552428    -0.99571911    -0.28510313
 h     -2.98162773    -1.30201505     0.55303855
 h     -2.92964326    -0.56846927    -1.05286839
 h     -2.00853061    -1.92675450    -0.83520757
 h     -1.13614745     1.42959615     1.65892442
          17

 c      1.44693083    -0.31566261    -0.02680540
 c      0.15001726    -0.98466889     0.15226742
 c     -0.96380833    -0.19743988     0.16262963
 c     -1.14801312     1.50931797     0.52235430
 c     -0.31475608     1.18764165    -0.49713517
 c      1.16632601     0.99919292    -0.27725261
 h      0.21872036    -2.16855278     0.06733764
 h     -2.34888950     1.54430194     0.17983445
 h     -0.70061202     1.22245713    -1.52510817
 h      1.76027449     1.90603764    -0.44513440
 o      2.44718137    -1.00298848     0.18956037
 h      3.32737248    -0.47535071     0.03745006
 c     -2.27452590    -0.99959804    -0.29036998
 h     -2.95586208    -1.32293447     0.53176386
 h     -2.90021775    -0.53779894    -0.99156387
 h     -2.01120720    -1.89962745    -0.79756800
 h     -1.19727318     1.42703166     1.64809636
          17

 c      1.45623727    -0.31198767    -0.04214913
 c      0.15338959    -0.97819348     0.15300783
 c     -0.96517745    -0.20824726     0.17187506
 c     -1.14500322     1.50614349     0.51262127
 c     -0.30862265     1.18730598    -0.49500534
 c      1.15890531     1.00081241    -0.27648336
 h      0.22048514    -2.16840234     0.07220948
 h     -2.34890014     1.52576141     0.20434307
 h     -0.74052435     1.29574552    -1.54148453
 h      1.77167179     1.89642608    -0.41258401
 o      2.44766393    -1.00038726     0.19547067
 h      3.31067848    -0.54908713     0.03750070
 c     -2.28286664    -1.00312867    -0.29391241
 h     -2.92457572    -1.33954163     0.51082236
 h     -2.87938598    -0.49233906    -0.94140140
 h     -2.00690791    -1.88161684    -0.76302288
 h     -1.24584830     1.43369763     1.62828996
          17

 c      1.46094558    -0.30556046    -0.05758824
 c      0.15795385    -0.97332654     0.15354165
 c     -0.96815682    -0.22031664     0.17964390
 c     -1.14763055     1.50150345     0.50505244
 c     -0.30089236     1.18639217    -0.49494153
 c      1.15158900     1.00282675    -0.27636455
 h      0.21581195    -2.14519598     0.08127651
 h     -2.32029335     1.51433308     0.23300383
 h     -0.77388131     1.36657782    -1.54842483
 h      1.78602558     1.88402988    -0.37763603
 o      2.45152103    -0.99925976     0.20174049
 h      3.28856867    -0.62582149     0.03898620
 c     -2.28956462    -1.00573736    -0.29497010
 h     -2.89444642    -1.35370850     0.49792253
 h     -2.87447603    -0.42793509    -0.91079383
 h     -1.99325563    -1.88219840    -0.74010994
 h     -1.27943404     1.44910434     1.60247265
          17

 c      1.46127253    -0.29675362    -0.07291888
 c      0.16368383    -0.96996045     0.15382136
 c     -0.97263337    -0.23336627     0.18593154
 c     -1.15553737     1.49533734     0.49968862
 c     -0.29227230     1.18530371    -0.49739124
 c      1.14480189     1.00521967    -0.27691328
 h      0.20551444    -2.10249506     0.09421502
 h     -2.26821697     1.51064020     0.26129706
 h     -0.79641030     1.43116711    -1.54129082
 h      1.80263372     1.87032893    -0.34096647
 o      2.45699267    -1.00021767     0.20861886
 h      3.28424598    -0.69310279     0.03720395
 c     -2.29430000    -1.00683487    -0.29406606
 h     -2.87182733    -1.36758802     0.50023502
 h     -2.88316108    -0.34900346    -0.89727753
 h     -1.97078629    -1.90257880    -0.73284731
 h     -1.29629852     1.47241759     1.57613283
          17

 c      1.45790999    -0.28626711    -0.08785693
 c      0.17040022    -0.96750555     0.15383602
 c     -0.97839443    -0.24707699     0.19076491
 c     -1.16748367     1.48753316     0.49628782
 c     -0.28356203     1.18449774    -0.50228154
 c      1.13893944     1.00806836    -0.27814173
 h      0.19091973    -2.04914461     0.11036318
 h     -2.20503709     1.51500771     0.28348686
 h     -0.80550632     1.48615294    -1.51925280
 h      1.82062030     1.85655922    -0.30318727
 o      2.46234787    -1.00340263     0.21629097
 h      3.31630889    -0.74336911     0.02751165
 c     -2.29728036    -1.00615296    -0.29239912
 h     -2.85982386    -1.38205525     0.52038538
 h     -2.89678558    -0.26774862    -0.89161096
 h     -1.94392780    -1.93405657    -0.73957590
 h     -1.29550667     1.50262862     1.55649675
          17

 c      1.45182503    -0.27499270    -0.10208655
 c      0.17779510    -0.96483049     0.15360082
 c     -0.98517168    -0.26108860     0.19418037
 c     -1.18112846     1.47792265     0.49461794
 c     -0.27556442     1.18440798    -0.50913856
 c      1.13434872     1.01155265    -0.28004898
 h      0.17367820    -2.00007516     0.12884669
 h     -2.15353380     1.52772314     0.29250381
 h     -0.80035979     1.52910923    -1.48475233
 h      1.83887637     1.84353814    -0.26485148
 o      2.46748559    -1.00820689     0.22458001
 h      3.37573910    -0.77989534     0.01055879
 c     -2.29890551    -1.00392927    -0.29075910
 h     -2.85688551    -1.39559958     0.55419435
 h     -2.90746049    -0.19688949    -0.88541076
 h     -1.91899100    -1.96417216    -0.75574575
 h     -1.27688830     1.53874446     1.55004722
          17

 c      1.44407182    -0.26389285    -0.11529837
 c      0.18550266    -0.96054100     0.15312536
 c     -0.99268279    -0.27499901     0.19621926
 c     -1.19353193     1.46628641     0.49475156
 c     -0.26894631     1.18535766    -0.51720165
 c      1.13131050     1.01592238    -0.28261183
 h      0.15532311    -1.97324843     0.14897073
 h     -2.14190514     1.54968519     0.28152573
 h     -0.78218008     1.55904248    -1.44334662
 h      1.85611940     1.83169328    -0.22649164
 o      2.47338638    -1.01380092     0.23303554
 h      3.43652106    -0.80937973    -0.00876982
 c     -2.29959952    -1.00068545    -0.28925359
 h     -2.85858607    -1.40513189     0.59299479
 h     -2.91064356    -0.14539250    -0.87381057
 h     -1.90162804    -1.98274769    -0.77681176
 h     -1.24109541     1.57968923     1.55869495
          17

 c      1.43568135    -0.25389187    -0.12721410
 c      0.19315046    -0.95390236     0.15238685
 c     -1.00065523    -0.28837477     0.19693321
 c     -1.20323644     1.45251667     0.49689594
 c     -0.26408149     1.18746908    -0.52548904
 c      1.13002040     1.02143091    -0.28577968
 h      0.13710288    -1.97906968     0.17059082
 h     -2.17978899     1.58165891     0.24917044
 h     -0.75455110     1.57699809    -1.40387367
 h      1.87108562     1.82126204    -0.18864945
 o      2.48074015    -1.01956638     0.24123906
 h      3.47832406    -0.83551650    -0.02606180
 c     -2.29971224    -0.99694417    -0.28763006
 h     -2.86041149    -1.40773624     0.62789599
 h     -2.90463299    -0.11813009    -0.85488879
 h     -1.89570779    -1.98377090    -0.79935952
 h     -1.19003100     1.62377434     1.57769021
          17

 c      1.42760079    -0.24576673    -0.13760860
 c      0.20031928    -0.94562648     0.15137307
 c     -1.00882587    -0.30077454     0.19639413
 c     -1.21135648     1.43692794     0.50094066
 c     -0.26097983     1.19061730    -0.53285001
 c      1.13057146     1.02826032    -0.28947331
 h      0.12068714    -2.01122091     0.19365366
 h     -2.24563772     1.62121554     0.20289794
 h     -0.72340034     1.58638112    -1.37804470
 h      1.88277214     1.81252704    -0.15186152
 o      2.48966160    -1.02509894     0.24890654
 h      3.49138553    -0.85927313    -0.03888688
 c     -2.29947582    -0.99310625    -0.28557080
 h     -2.85923960    -1.40173647     0.65240012
 h     -2.88976756    -0.11651672    -0.82877036
 h     -1.90321326    -1.96504889    -0.82122125
 h     -1.12721069     1.66834792     1.59788770
          17

 c      1.42065308    -0.24006722    -0.14632215
 c      0.20651930    -0.93734012     0.15014552
 c     -1.01692332    -0.31178167     0.19470560
 c     -1.21957476     1.42017809     0.50650171
 c     -0.25943888     1.19452834    -0.53817998
 c      1.13294717     1.03645615    -0.29358514
 h      0.10847371    -2.05272511     0.21742467
 h     -2.31076944     1.66308184     0.15368904
 h     -0.69530312     1.59180870    -1.37749978
 h      1.89064469     1.80598441    -0.11660441
 o      2.49983719    -1.03013658     0.25588520
 h      3.47424835    -0.88020104    -0.04667412
 c     -2.29899249    -0.98945635    -0.28277726
 h     -2.85358831    -1.38692287     0.66307872
 h     -2.86825394    -0.13854298    -0.79731095
 h     -1.92435077    -1.92770433    -0.84147250
 h     -1.05739018     1.71013523     1.61007477
          17

 c      1.41549986    -0.23708011    -0.15325937
 c      0.21127385    -0.93056176     0.14882486
 c     -1.02465349    -0.32103239     0.19200424
 c     -1.22872263     1.40294643     0.51312020
 c     -0.25938769     1.19906064    -0.54092985
 c      1.13703270     1.04588552    -0.29798240
 h      0.10275085    -2.08768222     0.24057126
 h     -2.35679291     1.70206894     0.11045903
 h     -0.67375785     1.59578579    -1.40742515
 h      1.89471329     1.80236907    -0.08323162
 o      2.51056308    -1.03452913     0.26217030
 h      3.43308020    -0.89693788    -0.05096560
 c     -2.29820103    -0.98622844    -0.27891169
 h     -2.84349939    -1.36447598     0.65951611
 h     -2.84465309    -0.17787712    -0.76437434
 h     -1.95754513    -1.87620631    -0.86069955
 h     -0.98573656     1.74589763     1.60780765
          17

 c      1.41260988    -0.23683367    -0.15837562
 c      0.21421333    -0.92627258     0.14753927
 c     -1.03170431    -0.32822996     0.18844775
 c     -1.23886341     1.38578814     0.52029262
 c     -0.26107265     1.20440671    -0.54148557
 c      1.14263227     1.05623450    -0.30251657
 h      0.10496965    -2.10606036     0.26165920
 h     -2.37529267     1.73424041     0.07904714
 h     -0.65706877     1.59624330    -1.46202889
 h      1.89545461     1.80253916    -0.05194863
 o      2.52062547    -1.03824131     0.26797548
 h      3.38345854    -0.90710233    -0.05656393
 c     -2.29681095    -0.98367207    -0.27350370
 h     -2.83053158    -1.33692368     0.64432770
 h     -2.82659004    -0.22273807    -0.73630119
 h     -1.99943307    -1.81865331    -0.88152822
 h     -0.91711759     1.77295204     1.58814234
          17

 c      1.41223368    -0.23913049    -0.16165964
 c      0.21512918    -0.92492588     0.14638812
 c     -1.03777200    -0.33314443     0.18419407
 c     -1.24967368     1.36911770     0.52745949
 c     -0.26483004     1.21092048    -0.54088187
 c      1.14947954     1.06704930    -0.30703607
 h      0.11560323    -2.10339170     0.27947508
 h     -2.36382039     1.75681732     0.06298702
 h     -0.64087878     1.58849627    -1.52808229
 h      1.89359798     1.80724965    -0.02284931
 o      2.52834340    -1.04135019     0.27377860
 h      3.34967758    -0.90732740    -0.07226565
 c     -2.29430660    -0.98199477    -0.26602012
 h     -2.81789434    -1.30811820     0.62334216
 h     -2.82395221    -0.25735850    -0.72103595
 h     -2.04539128    -1.76601018    -0.90872801
 h     -0.85561861     1.78947901     1.55135830
          17

 c      1.41438785    -0.24359509    -0.16311998
 c      0.21399968    -0.92651858     0.14542077
 c     -1.04259274    -0.33560651     0.17938421
 c     -1.26066681     1.35320500     0.53402112
 c     -0.27077310     1.21882093    -0.54022309
 c      1.15724942     1.07780783    -0.31139505
 h      0.13423082    -2.07977390     0.29320027
 h     -2.32365723     1.76803048     0.06411086
 h     -0.62171961     1.56872395    -1.59195903
 h      1.88983445     1.81687583     0.00399109
 o      2.53253936    -1.04392510     0.28000780
 h      3.34947236    -0.89527073    -0.10582160
 c     -2.29024899    -0.98104486    -0.25638300
 h     -2.81035615    -1.28290607     0.60526148
 h     -2.84368775    -0.26992680    -0.72361466
 h     -2.09117793    -1.72836711    -0.94718168
 h     -0.80415476     1.79473374     1.50053413
          17

 c      1.41886608    -0.24973091    -0.16277649
 c      0.21099591    -0.93058729     0.14461852
 c     -1.04596084    -0.33550378     0.17414136
 c     -1.27123800     1.33813494     0.53938966
 c     -0.27869008     1.22807699    -0.54037229
 c      1.16558307     1.08799736    -0.31545279
 h      0.15961774    -2.03985529     0.30261707
 h     -2.25970328     1.76738804     0.08246978
 h     -0.59827718     1.53538515    -1.64346070
 h      1.88455839     1.83118306     0.02839664
 o      2.53380661    -1.04581089     0.28641036
 h      3.37390317    -0.87309778    -0.15386527
 c     -2.28478713    -0.98015235    -0.24562280
 h     -2.81303734    -1.26594774     0.59926075
 h     -2.88312308    -0.26150989    -0.74080077
 h     -2.13477242    -1.70919828    -0.99719771
 h     -0.76406122     1.78924300     1.44123933
          17

 c      1.42528698    -0.25698802    -0.16065569
 c      0.20646278    -0.93613980     0.14387448
 c     -1.04773733    -0.33278613     0.16858048
 c     -1.28053941     1.32369980     0.54310896
 c     -0.28809586     1.23843635    -0.54191119
 c      1.17412150     1.09717552    -0.31906628
 h      0.18985824    -1.99373780     0.30843620
 h     -2.18237377     1.75674953     0.11533505
 h     -0.57109414     1.48898419    -1.67639846
 h      1.87777804     1.84926008     0.05000535
 o      2.53371248    -1.04668392     0.29220308
 h      3.39958183    -0.84635793    -0.20434941
 c     -2.27878586    -0.97869044    -0.23552025
 h     -2.82847687    -1.25973689     0.60996776
 h     -2.93163027    -0.24270924    -0.76303107
 h     -2.17608302    -1.70395652    -1.05199288
 h     -0.73467483     1.77492674     1.38117724
          17

 c      1.43315541    -0.26481820    -0.15679260
 c      0.20085579    -0.94166971     0.14298533
 c     -1.04786769    -0.32747994     0.16281174
 c     -1.28720151     1.30922322     0.54506586
 c     -0.29832456     1.24948997    -0.54517365
 c      1.18253157     1.10500225    -0.32208475
 h      0.22281056    -1.95704648     0.31254442
 h     -2.11095479     1.74250209     0.15543539
 h     -0.54199138     1.43147902    -1.68821871
 h      1.86922850     1.86965526     0.06826662
 o      2.53347108    -1.04626767     0.29668439
 h      3.40926838    -0.82024972    -0.24634338
 c     -2.27355224    -0.97656025    -0.22747191
 h     -2.85407626    -1.26343338     0.63391887
 h     -2.97804075    -0.22409494    -0.78086717
 h     -2.21506456    -1.70484213    -1.10125712
 h     -0.71321176     1.75489526     1.32934937
          17

 c      1.44191456    -0.27270274    -0.15123918
 c      0.19464864    -0.94560705     0.14171311
 c     -1.04641057    -0.31970333     0.15693454
 c     -1.28927719     1.29352529     0.54560450
 c     -0.30861619     1.26073769    -0.55024172
 c      1.19051337     1.11124531    -0.32435413
 h      0.25677532    -1.94597275     0.31740040
 h     -2.07336047     1.73673518     0.19109044
 h     -0.51363751     1.36576334    -1.67992443
 h      1.85860813     1.89065887     0.08253366
 o      2.53370267    -1.04440882     0.29944132
 h      3.39551290    -0.79826458    -0.27334541
 c     -2.27045232    -0.97403898    -0.22202584
 h     -2.88321510    -1.27386873     0.66214333
 h     -3.01453148    -0.21220610    -0.78808867
 h     -2.25084673    -1.70539047    -1.13607910
 h     -0.69551525     1.73263918     1.29436159
          17

 c      1.45098168    -0.28016052    -0.14407204
 c      0.18831289    -0.94729343     0.13995306
 c     -1.04355603    -0.30968060     0.15102806
 c     -1.28548007     1.27571079     0.54500862
 c     -0.31819090     1.27165939    -0.55688743
 c      1.19779945     1.11576413    -0.32573296
 h      0.29037192    -1.96617575     0.32408877
 h     -2.08942484     1.74939577     0.21457574
 h     -0.48923219     1.29512489    -1.65652077
 h      1.84584449     1.91064936     0.09220778
 o      2.53459387    -1.04107411     0.30032848
 h      3.35814780    -0.78222135    -0.28293120
 c     -2.27055496    -0.97145486    -0.21915922
 h     -2.90869193    -1.28746322     0.68554895
 h     -3.03675110    -0.20997646    -0.78156476
 h     -2.28202397    -1.70186888    -1.15101996
 h     -0.67795925     1.71066273     1.28202547
          17

 c      1.45975863    -0.28675880    -0.13539378
 c      0.18240068    -0.94742583     0.13783101
 c     -1.03961484    -0.29776050     0.14514385
 c     -1.27687284     1.25643324     0.54289149
 c     -0.32630008     1.28180218    -0.56452697
 c      1.20414953     1.11848683    -0.32611167
 h      0.32131178    -2.00775239     0.33111208
 h     -2.14873400     1.77472739     0.23136171
 h     -0.47214912     1.22246702    -1.62728415
 h      1.83126059     1.92837370     0.09687853
 o      2.53597043    -1.03635899     0.29947320
 h      3.30325580    -0.77213745    -0.27682371
 c     -2.27444402    -0.96901252    -0.21858657
 h     -2.92504741    -1.30138595     0.69796544
 h     -3.04311800    -0.21781061    -0.76048392
 h     -2.30711607    -1.69308047    -1.14417599
 h     -0.65964204     1.68928711     1.29326548
          17

 c      1.46763194    -0.29212874    -0.12532660
 c      0.17752045    -0.94729762     0.13558211
 c     -1.03497651    -0.28442481     0.13930341
 c     -1.26570104     1.23739210     0.53892142
 c     -0.33228268     1.29086431    -0.57233182
 c      1.20934366     1.11938628    -0.32542906
 h      0.34631053    -2.05405998     0.33576948
 h     -2.22374470     1.79741731     0.25165407
 h     -0.46536808     1.14946124    -1.60411355
 h      1.81562661     1.94313327     0.09642404
 o      2.53722751    -1.03053743     0.29737038
 h      3.24436848    -0.76542383    -0.26241867
 c     -2.28217282    -0.96675794    -0.21984614
 h     -2.92916818    -1.31386618     0.69664184
 h     -3.03458787    -0.23397905    -0.72599996
 h     -2.32486818    -1.68011050    -1.11699438
 h     -0.64311814     1.66652775     1.32373535
          17

 c      1.47398740    -0.29597553    -0.11400977
 c      0.17419190    -0.94796010     0.13340476
 c     -1.03004763    -0.27027980     0.13350248
 c     -1.25363922     1.22010312     0.53344211
 c     -0.33562639     1.29870561    -0.57966117
 c      1.21317335     1.11846712    -0.32368183
 h      0.36232313    -2.09133159     0.33590139
 h     -2.29218493     1.80581458     0.28102427
 h     -0.47066982     1.07648371    -1.59624641
 h      1.80007431     1.95481640     0.09104445
 o      2.53731581    -1.02410752     0.29494881
 h      3.20262026    -0.75614547    -0.25382917
 c     -2.29324360    -0.96461221    -0.22224462
 h     -2.92019382    -1.32420315     0.68196637
 h     -3.01516543    -0.25419191    -0.68142987
 h     -2.33444793    -1.66647429    -1.07451816
 h     -0.63275770     1.63935147     1.36571672
          17

 c      1.47826242    -0.29807497    -0.10160779
 c      0.17273548    -0.94997410     0.13142095
 c     -1.02518101    -0.25603429     0.12771523
 c     -1.24162818     1.20554967     0.52724562
 c     -0.33601934     1.30520601    -0.58655835
 c      1.21543940     1.11576309    -0.32092751
 h      0.36735157    -2.11140493     0.33039863
 h     -2.34126137     1.79435699     0.32044368
 h     -0.48798907     1.00432809    -1.60431435
 h      1.78591679     1.96378614     0.08121416
 o      2.53536475    -1.01759789     0.29312154
 h      3.19649500    -0.73811891    -0.26462765
 c     -2.30656842    -0.96243957    -0.22479985
 h     -2.89943714    -1.33282095     0.65740606
 h     -2.99282859    -0.27072243    -0.63267130
 h     -2.33558166    -1.65838013    -1.02569700
 h     -0.63238986     1.60526525     1.41083895
          17

 c      1.48002362    -0.29827318    -0.08832249
 c      0.17323771    -0.95346396     0.12968975
 c     -1.02062052    -0.24245721     0.12189814
 c     -1.23022999     1.19427553     0.52122036
 c     -0.33336484     1.31011743    -0.59370675
 c      1.21596030     1.11134986    -0.31727882
 h      0.36055914    -2.11100372     0.31904746
 h     -2.36454110     1.76149648     0.36849093
 h     -0.51543895     0.93592839    -1.62067163
 h      1.77441149     1.97063539     0.06757059
 o      2.53181062    -1.01108912     0.29182004
 h      3.22330040    -0.71249422    -0.29234717
 c     -2.32053992    -0.96011438    -0.22641762
 h     -2.87040631    -1.34142957     0.62973161
 h     -2.97919574    -0.27267594    -0.58768421
 h     -2.32854253    -1.66385245    -0.98215912
 h     -0.64399415     1.56317112     1.45197284
          17

 c      1.47901987    -0.29649559    -0.07439102
 c      0.17556072    -0.95818371     0.12822038
 c     -1.01647643    -0.23031700     0.11599510
 c     -1.21982963     1.18649966     0.51614540
 c     -0.32775809     1.31310353    -0.60189738
 c      1.21459516     1.10536520    -0.31288484
 h      0.34219174    -2.09100460     0.30234696
 h     -2.35942938     1.70809286     0.42262348
 h     -0.54997932     0.87573663    -1.63538477
 h      1.76651474     1.97584905     0.05074463
 o      2.52808616    -1.00425977     0.29017313
 h      3.26355325    -0.68683122    -0.32134896
 c     -2.33351231    -0.95747870    -0.22653903
 h     -2.83845322    -1.35303245     0.60871192
 h     -2.98471685    -0.25078362    -0.55332447
 h     -2.31399639    -1.68880780    -0.95348668
 h     -0.66745963     1.51347034     1.48410014
          17

 c      1.47518924    -0.29277212    -0.06005970
 c      0.17937068    -0.96350650     0.12697020
 c     -1.01273600    -0.22031172     0.10994181
 c     -1.21064100     1.18215684     0.51258733
 c     -0.31945589     1.31387274    -0.61160888
 c      1.21127224     1.09803058    -0.30790982
 h      0.31355752    -2.05670818     0.28146107
 h     -2.32653215     1.63692507     0.47965304
 h     -0.58819684     0.82793255    -1.64096338
 h      1.76270486     1.97949750     0.03121810
 o      2.52544823    -0.99683351     0.28745338
 h      3.29936794    -0.66764248    -0.33813139
 c     -2.34460879    -0.95418783    -0.22576511
 h     -2.80911868    -1.37102618     0.60453830
 h     -3.01074895    -0.20594573    -0.53112412
 h     -2.29315264    -1.73151438    -0.94143478
 h     -0.70075752     1.45783588     1.50469387
          17

 c      1.46864998    -0.28726480    -0.04555144
 c      0.18417837    -0.96836683     0.12583659
 c     -1.00930546    -0.21300442     0.10366499
 c     -1.20255827     1.18086732     0.51083148
 c     -0.30885781     1.31225724    -0.62289270
 c      1.20600857     1.08966300    -0.30252137
 h      0.27696240    -2.01875859     0.25820857
 h     -2.27098462     1.55302283     0.53595065
 h     -0.62682956     0.79531938    -1.63366005
 h      1.76291705     1.98109036     0.00928215
 o      2.52459823    -0.98871020     0.28335374
 h      3.32042392    -0.65798060    -0.33603347
 c     -2.35397348    -0.94985925    -0.22532673
 h     -2.78512929    -1.39676447     0.62230033
 h     -3.04896396    -0.15032712    -0.51769770
 h     -2.26822755    -1.78218739    -0.94013943
 h     -0.74013607     1.39889837     1.51402938
          17

 c      1.45969717    -0.28028159    -0.03104540
 c      0.18941708    -0.97134534     0.12467550
 c     -1.00606251    -0.20877349     0.09708565
 c     -1.19486031     1.18188797     0.51080776
 c     -0.29649060     1.30823191    -0.63541272
 c      1.19891597     1.08066739    -0.29689069
 h      0.23519662    -1.99249953     0.23474827
 h     -2.20578505     1.46430417     0.58793959
 h     -0.66307098     0.77901922    -1.61317955
 h      1.76661178     1.97967585    -0.01488665
 o      2.52574980    -0.97991374     0.27789015
 h      3.32281162    -0.65807427    -0.31384895
 c     -2.36225804    -0.94448202    -0.22592496
 h     -2.76489555    -1.42737258     0.65800523
 h     -3.08878623    -0.09880261    -0.50875890
 h     -2.24229113    -1.82869316    -0.94172363
 h     -0.78033428     1.33985270     1.51543993
          17

 c      1.44880609    -0.27226192    -0.01667444
 c      0.19455624    -0.97124794     0.12338023
 c     -1.00289754    -0.20778756     0.09013228
 c     -1.18595857     1.18420273     0.51202234
 c     -0.28297279     1.30191739    -0.64851600
 c      1.19019802     1.07150762    -0.29119903
 h      0.19050956    -1.99162278     0.21261316
 h     -2.15462109     1.38094846     0.63342397
 h     -0.69485844     0.77843885    -1.58230103
 h      1.77295102     1.97415680    -0.04108778
 o      2.52866708    -0.97056513     0.27133934
 h      3.30835259    -0.66572844    -0.27484743
 c     -2.37005485    -0.93844820    -0.22743436
 h     -2.74469283    -1.45681827     0.70135665
 h     -3.12241996    -0.06245274    -0.50134355
 h     -2.21854023    -1.86143570    -0.94032607
 h     -0.81511350     1.28391041     1.51499016
          17

 c      1.43663096    -0.26372917    -0.00253635
 c      0.19912830    -0.96804763     0.12196119
 c     -0.99973791    -0.21001415     0.08275099
 c     -1.17404794     1.18696515     0.51368165
 c     -0.26893317     1.29358619    -0.66130737
 c      1.18014280     1.06266253    -0.28564298
 h      0.14445611    -2.01752959     0.19181698
 h     -2.14355770     1.31101871     0.67258446
 h     -0.72129909     0.79124043    -1.54673741
 h      1.78102077     1.96369054    -0.06897618
 o      2.53256634    -0.96092255     0.26428197
 h      3.28621263    -0.67582366    -0.22736328
 c     -2.37763897    -0.93226992    -0.22933260
 h     -2.72158882    -1.47896648     0.74168580
 h     -3.14546122    -0.04745017    -0.49390220
 h     -2.19973677    -1.87472612    -0.93290209
 h     -0.83850488     1.23368141     1.51963807
          17

 c      1.42397740    -0.25522525     0.01129002
 c      0.20261814    -0.96303202     0.12050123
 c     -0.99656306    -0.21525297     0.07490575
 c     -1.15903826     1.18992196     0.51529215
 c     -0.25490086     1.28365533    -0.67274354
 c      1.16911119     1.05457487    -0.28043421
 h      0.09926897    -2.05776168     0.17146591
 h     -2.17693672     1.25614603     0.70512373
 h     -0.74314897     0.81349077    -1.51478618
 h      1.79003864     1.94803128    -0.09800652
 o      2.53601837    -0.95143185     0.25762602
 h      3.27473937    -0.67982146    -0.18501034
 c     -2.38496785    -0.92637540    -0.23106496
 h     -2.69444737    -1.48948620     0.77131423
 h     -3.15618234    -0.05597000    -0.48590661
 h     -2.18796273    -1.86650021    -0.91878640
 h     -0.84658745     1.19086290     1.53375521
          17

 c      1.41172158    -0.24724509     0.02472828
 c      0.20444013    -0.95792167     0.11905424
 c     -0.99341570    -0.22316132     0.06657924
 c     -1.14280356     1.19307758     0.51712532
 c     -0.24127617     1.27261910    -0.68178601
 c      1.15751930     1.04760383    -0.27578529
 h      0.05830026    -2.09610304     0.15100827
 h     -2.23329857     1.21524505     0.72774521
 h     -0.76274260     0.84053501    -1.49578246
 h      1.79950655     1.92772408    -0.12745156
 o      2.53748906    -0.94255982     0.25221974
 h      3.29355707    -0.66891803    -0.16035490
 c     -2.39175488    -0.92105963    -0.23214202
 h     -2.66362025    -1.48620584     0.78608780
 h     -3.15521391    -0.08675729    -0.47761783
 h     -2.18447609    -1.83803756    -0.89936326
 h     -0.83859987     1.15650191     1.55626586
          17

 c      1.40068320    -0.24017919     0.03769506
 c      0.20406035    -0.95414084     0.11761713
 c     -0.99040202    -0.23326987     0.05777214
 c     -1.12727469     1.19629772     0.51985057
 c     -0.22847868     1.26089496    -0.68766430
 c      1.14582643     1.04198761    -0.27187887
 h      0.02499553    -2.12059984     0.13057028
 h     -2.28811432     1.18846884     0.73726356
 h     -0.78244015     0.86888819    -1.49669712
 h      1.80928184     1.90410257    -0.15650016
 o      2.53678094    -0.93432806     0.24807585
 h      3.34165616    -0.64199697    -0.15250904
 c     -2.39750231    -0.91649352    -0.23208757
 h     -2.63044955    -1.46893047     0.78499841
 h     -3.14598239    -0.13482968    -0.47011113
 h     -2.18947276    -1.79423101    -0.87820338
 h     -0.81644085     1.13144098     1.58131852
          17

 c      1.39150718    -0.23428913     0.05010393
 c      0.20112517    -0.95263388     0.11615154
 c     -0.98767703    -0.24501067     0.04849145
 c     -1.11354876     1.19935007     0.52402607
 c     -0.21718772     1.24868131    -0.69015109
 c      1.13454056     1.03781829    -0.26883206
 h      0.00202183    -2.12513973     0.11068304
 h     -2.32549922     1.17658275     0.73273030
 h     -0.80204467     0.89792827    -1.51849411
 h      1.81953968     1.87908577    -0.18440442
 o      2.53510604    -0.92630919     0.24453922
 h      3.39684255    -0.60585189    -0.14989974
 c     -2.40148230    -0.91272768    -0.23036505
 h     -2.59696261    -1.43938993     0.77005012
 h     -3.13564194    -0.19077379    -0.46547133
 h     -2.20176179    -1.74413744    -0.86146245
 h     -0.78327004     1.11640090     1.60165411
          17

 c      1.38459878    -0.22971928     0.06187374
 c      0.19554063    -0.95389586     0.11460669
 c     -0.98542671    -0.25775538     0.03873815
 c     -1.10205899     1.20202366     0.52988005
 c     -0.20841095     1.23598891    -0.68958071
 c      1.12422769     1.03503857    -0.26667394
 h     -0.00903511    -2.10861271     0.09199438
 h     -2.33724876     1.17995562     0.71496820
 h     -0.81790852     0.92945884    -1.55569089
 h      1.83060459     1.85480382    -0.21062231
 o      2.53369810    -0.91808343     0.24106746
 h      3.43770576    -0.56766907    -0.14285056
 c     -2.40276368    -0.90965580    -0.22643742
 h     -2.56571993    -1.40147265     0.74668296
 h     -3.13498783    -0.24146213    -0.46673280
 h     -2.21876638    -1.70034392    -0.85754312
 h     -0.74240782     1.11177399     1.61147955
          17

 c      1.38010505    -0.22651641     0.07292881
 c      0.18751147    -0.95797615     0.11293639
 c     -0.98385119    -0.27085363     0.02850679
 c     -1.09285774     1.20418667     0.53728704
 c     -0.20327375     1.22280130    -0.68657770
 c      1.11549795     1.03346816    -0.26534811
 h     -0.00779181    -2.07450175     0.07507227
 h     -2.32003394     1.19827049     0.68578352
 h     -0.82487224     0.96566975    -1.59952458
 h      1.84267855     1.83315183    -0.23490008
 o      2.53324135    -0.90941754     0.23743441
 h      3.45243085    -0.53191363    -0.12690368
 c     -2.40051523    -0.90693174    -0.22018871
 h     -2.53966058    -1.36144608     0.72435962
 h     -3.15401975    -0.27517187    -0.47655694
 h     -2.23765413    -1.67453025    -0.87398344
 h     -0.69681527     1.11744906     1.60767320
          17

 c      1.37792817    -0.22464261     0.08319421
 c      0.17754963    -0.96439882     0.11111819
 c     -0.98314343    -0.28366909     0.01779735
 c     -1.08573495     1.20580133     0.54580730
 c     -0.20273108     1.20917879    -0.68176364
 c      1.10895574     1.03284879    -0.26473855
 h      0.00475977    -2.03157486     0.06020935
 h     -2.27428244     1.23051439     0.64762972
 h     -0.81872022     1.00771425    -1.64144399
 h      1.85557659     1.81543292    -0.25727288
 o      2.53394752    -0.90024376     0.23363357
 h      3.43743283    -0.50055293    -0.10128795
 c     -2.39460495    -0.90400838    -0.21257989
 h     -2.52173870    -1.32717740     0.71556786
 h     -3.19348889    -0.28921567    -0.49453623
 h     -2.25725306    -1.67005951    -0.91147501
 h     -0.64888066     1.13276920     1.58997662
          17

 c      1.37776519    -0.22398603     0.09259345
 c      0.16643603    -0.97208241     0.10917692
 c     -0.98347129    -0.29561530     0.00663257
 c     -1.08016230     1.20690794     0.55473580
 c     -0.20736817     1.19525831    -0.67560817
 c      1.10511643     1.03288899    -0.26470734
 h      0.02621952    -1.99470353     0.04717610
 h     -2.20512799     1.27510162     0.60356514
 h     -0.79737483     1.05551169    -1.67491479
 h      1.86861740     1.80223502    -0.27799633
 o      2.53563782    -0.89065182     0.22980877
 h      3.39604017    -0.47315285    -0.06779725
 c     -2.38582805    -0.90051331    -0.20547504
 h     -2.51414452    -1.30510397     0.73030784
 h     -3.24292989    -0.29013798    -0.51634857
 h     -2.27820335    -1.68015998    -0.96146799
 h     -0.60027422     1.15660026     1.56083353
          17

 c      1.37916656    -0.22437163     0.10105109
 c      0.15508664    -0.97957700     0.10719400
 c     -0.98497596    -0.30618641    -0.00492889
 c     -1.07509328     1.20756193     0.56318736
 c     -0.21729329     1.18121440    -0.66839830
 c      1.10430848     1.03329552    -0.26513010
 h      0.05357361    -1.98206857     0.03513077
 h     -2.12509994     1.33041556     0.55706791
 h     -0.76104702     1.10806642    -1.69590492
 h      1.88073717     1.79355362    -0.29744980
 o      2.53767599    -0.88095928     0.22624990
 h      3.33962990    -0.44574322    -0.03070655
 c     -2.37548027    -0.89661994    -0.20032058
 h     -2.51730906    -1.29642203     0.76796621
 h     -3.28841266    -0.28644033    -0.53634022
 h     -2.30114731    -1.69439948    -1.01137117
 h     -0.55184198     1.18750498     1.52494714
          17

 c      1.38159522    -0.22557668     0.10849764
 c      0.14434089    -0.98597886     0.10525703
 c     -0.98777733    -0.31496474    -0.01679185
 c     -1.06884888     1.20770404     0.57029936
 c     -0.23209062     1.16722068    -0.66025578
 c      1.10659302     1.03378925    -0.26591751
 h      0.08488594    -2.00447101     0.02325248
 h     -2.05567294     1.39619402     0.51111796
 h     -0.71204488     1.16385877    -1.70300353
 h      1.89077321     1.78906380    -0.31604364
 o      2.53891713    -0.87182021     0.22337699
 h      3.28860710    -0.40911745     0.00351817
 c     -2.36489667    -0.89294125    -0.19739443
 h     -2.52961291    -1.29715923     0.81676109
 h     -3.31914429    -0.28389949    -0.55004923
 h     -2.32569509    -1.70454227    -1.05053960
 h     -0.50369314     1.22400261     1.48826023
          17

 c      1.38446803    -0.22734827     0.11487066
 c      0.13487646    -0.99179581     0.10337056
 c     -0.99195735    -0.32161536    -0.02883695
 c     -1.05982303     1.20710636     0.57551565
 c     -0.25083612     1.15341288    -0.65116872
 c      1.11173542     1.03411008    -0.26701932
 h      0.11955173    -2.05519521     0.01181958
 h     -2.01878924     1.47433325     0.46704113
 h     -0.65447620     1.22128654    -1.69756514
 h      1.89777009     1.78837499    -0.33416095
 o      2.53828463    -0.86403235     0.22153416
 h      3.26348472    -0.35206148     0.02958198
 c     -2.35523331    -0.89014730    -0.19626704
 h     -2.54819213    -1.30187127     0.86191805
 h     -3.32890955    -0.28517603    -0.55486955
 h     -2.35063806    -1.70598311    -1.07233347
 h     -0.45565697     1.26476240     1.45630238
          17

 c      1.38719322    -0.22943213     0.12011079
 c      0.12729385    -0.99843158     0.10145779
 c     -0.99749892    -0.32590333    -0.04094001
 c     -1.04809752     1.20577194     0.57864408
 c     -0.27220886     1.13985579    -0.64105457
 c      1.11923834     1.03401973    -0.26841434
 h      0.15649836    -2.11594025     0.00214297
 h     -2.01721416     1.56470349     0.42605665
 h     -0.59365059     1.27911562    -1.68356468
 h      1.90118706     1.79117134    -0.35212511
 o      2.53604763    -0.85771773     0.22066084
 h      3.26460425    -0.27456969     0.04870573
 c     -2.34738516    -0.88873332    -0.19638612
 h     -2.56997349    -1.30631876     0.89216461
 h     -3.31543081    -0.29063347    -0.54980903
 h     -2.37442762    -1.69720332    -1.07381506
 h     -0.40804069     1.30853023     1.43254040
          17

 c      1.38923420    -0.23161545     0.12416235
 c      0.12210409    -1.00708630     0.09943513
 c     -1.00420942    -0.32773352    -0.05298701
 c     -1.03549368     1.20438327     0.57974662
 c     -0.29471101     1.12653504    -0.62989520
 c      1.12842152     1.03330939    -0.27009269
 h      0.19353384    -2.16950489    -0.00441992
 h     -2.03300136     1.66029489     0.39179394
 h     -0.53499490     1.33674861    -1.66643567
 h      1.90094991     1.79722135    -0.37017746
 o      2.53367858    -0.85209691     0.22043529
 h      3.27375891    -0.19132929     0.06637645
 c     -2.34193067    -0.88897876    -0.19724553
 h     -2.59226417    -1.30801942     0.90116928
 h     -3.27994213    -0.29878053    -0.53526442
 h     -2.39552122    -1.67924973    -1.05523762
 h     -0.36240128     1.35381943     1.41746077
          17

 c      1.39017219    -0.23377522     0.12698160
 c      0.11962603    -1.01829826     0.09724901
 c     -1.01168928    -0.32717695    -0.06487386
 c     -1.02389191     1.20399268     0.57925098
 c     -0.31690842     1.11339629    -0.61795753
 c      1.13851959     1.03181568    -0.27204156
 h      0.22809917    -2.20503320    -0.00700343
 h     -2.04670276     1.75091041     0.36853599
 h     -0.48285452     1.39398874    -1.65062149
 h      1.89734357     1.80628752    -0.38844837
 o      2.53251938    -0.84628806     0.22063530
 h      3.27448946    -0.11859239     0.08653112
 c     -2.33903641    -0.89096934    -0.19830201
 h     -2.61297324    -1.30597603     0.88687845
 h     -3.22758331    -0.30603768    -0.51310557
 h     -2.41266584    -1.65578780    -1.02012909
 h     -0.32175906     1.39862096     1.40890751
          17

 c      1.38973129    -0.23591084     0.12854551
 c      0.11993707    -1.03198899     0.09487327
 c     -1.01936237    -0.32447162    -0.07649812
 c     -1.01445416     1.20557159     0.57798352
 c     -0.33756547     1.10041947    -0.60597391
 c      1.14876767     1.02944342    -0.27424779
 h      0.25794679    -2.21762032    -0.00524876
 h     -2.04689264     1.82815190     0.35895725
 h     -0.44002335     1.45025417    -1.63723547
 h      1.89080104     1.81797281    -0.40692719
 o      2.53331268    -0.83974121     0.22119835
 h      3.25902797    -0.06686452     0.11051739
 c     -2.33832815    -0.89461402    -0.19885607
 h     -2.63075501    -1.30044688     0.85102463
 h     -3.16819455    -0.30608152    -0.48695298
 h     -2.42524110    -1.63355531    -0.97586395
 h     -0.28980087     1.44046141     1.40361016
          17

 c      1.38777625    -0.23815205     0.12885574
 c      0.12289982    -1.04759840     0.09230389
 c     -1.02654747    -0.32000092    -0.08775040
 c     -1.00778090     1.20985499     0.57698590
 c     -0.35566243     1.08766756    -0.59507837
 c      1.15845962     1.02618724    -0.27671340
 h      0.28144688    -2.20713019     0.00079539
 h     -2.02904452     1.88663822     0.36394531
 h     -0.40818792     1.50395426    -1.62402823
 h      1.88169218     1.83156348    -0.42543764
 o      2.53631202    -0.83222765     0.22215460
 h      3.22638460    -0.04083517     0.13812562
 c     -2.33889631    -0.89962214    -0.19810995
 h     -2.64529978    -1.29301772     0.79951526
 h     -3.11548256    -0.29001830    -0.46194587
 h     -2.43361797    -1.62220932    -0.93361980
 h     -0.26966211     1.47683138     1.39878764
          17

 c      1.38430203    -0.24074644     0.12793827
 c      0.12821923    -1.06414500     0.08956411
 c     -1.03254315    -0.31425037    -0.09850907
 c     -1.00414963     1.21732606     0.57727920
 c     -0.37039213     1.07526525    -0.58650249
 c      1.16697578     1.02213771    -0.27947086
 h      0.29780045    -2.17805955     0.01071608
 h     -1.99288957     1.92353834     0.38316471
 h     -0.38850057     1.55272058    -1.60751217
 h      1.87022173     1.84595650    -0.44363025
 o      2.54138521    -0.82380449     0.22357877
 h      3.18065790    -0.03985215     0.16835376
 c     -2.33975179    -0.90539976    -0.19567888
 h     -2.65787842    -1.28693197     0.74344622
 h     -3.08115676    -0.25022767    -0.44281371
 h     -2.43910221    -1.63135587    -0.90534257
 h     -0.26307492     1.50565273     1.39302143
          17

 c      1.37942565    -0.24402923     0.12583967
 c      0.13548607    -1.08020095     0.08671439
 c     -1.03671145    -0.30774871    -0.10864236
 c     -1.00357366     1.22819369     0.57965667
 c     -0.38119658     1.06334747    -0.58122944
 c      1.17378627     1.01746371    -0.28258764
 h      0.30735288    -2.14047361     0.02375230
 h     -1.94124343     1.93831034     0.41540996
 h     -0.38176276     1.59418175    -1.58511478
 h      1.85648085     1.85973661    -0.46100581
 o      2.54799130    -0.81490922     0.22556358
 h      3.13134899    -0.05644955     0.19983714
 c     -2.34056859    -0.91098707    -0.19237535
 h     -2.67179177    -1.28712006     0.69888506
 h     -3.06657050    -0.18776679    -0.43104194
 h     -2.44300585    -1.66404086    -0.89712399
 h     -0.26998891     1.52556587     1.38651169
          17

 c      1.37338705    -0.24837120     0.12262165
 c      0.14420291    -1.09391280     0.08384819
 c     -1.03856191    -0.30100543    -0.11802433
 c     -1.00570364     1.24229226     0.58453113
 c     -0.38782014     1.05203373    -0.57975301
 c      1.17843814     1.01237348    -0.28615772
 h      0.31182787    -2.11041596     0.03896199
 h     -1.88053062     1.93340680     0.45859405
 h     -0.38837335     1.62665640    -1.55622593
 h      1.84060941     1.87140145    -0.47697687
 o      2.55512264    -0.80652937     0.22818148
 h      3.09417529    -0.07385768     0.23146351
 c     -2.34178645    -0.91541048    -0.19005524
 h     -2.69116106    -1.29834972     0.68133726
 h     -3.06336047    -0.11406493    -0.42484100
 h     -2.44567639    -1.71299156    -0.90546673
 h     -0.28840960     1.53604450     1.38111017
          17

 c      1.36656604    -0.25409655     0.11835688
 c      0.15385153    -1.10342946     0.08105277
 c     -1.03781091    -0.29446087    -0.12655858
 c     -1.00963248     1.25888571     0.59187134
 c     -0.39033525     1.04143327    -0.58198251
 c      1.18053467     1.00706646    -0.29028481
 h      0.31366006    -2.10547548     0.05574887
 h     -1.82275553     1.91617125     0.50958219
 h     -0.40827343     1.64958957    -1.52240332
 h      1.82297495     1.87967050    -0.49096429
 o      2.56159261    -0.79995028     0.23141679
 h      3.08637104    -0.07045994     0.26343607
 c     -2.34416947    -0.91826551    -0.19012437
 h     -2.71697721    -1.32102262     0.69497713
 h     -3.06198431    -0.04371810    -0.42167112
 h     -2.44673556    -1.76530664    -0.92155977
 h     -0.31436651     1.53737665     1.38027216
          17

 c      1.35949716    -0.26138357     0.11312934
 c      0.16404256    -1.10793687     0.07836395
 c     -1.03439190    -0.28846397    -0.13419300
 c     -1.01376660     1.27652504     0.60123529
 c     -0.38911307     1.03165503    -0.58729441
 c      1.17971853     1.00169013    -0.29506624
 h      0.31398009    -2.13304314     0.07438105
 h     -1.78696698     1.90046953     0.56454986
 h     -0.44096835     1.66378852    -1.48716866
 h      1.80427394     1.88376529    -0.50249963
 o      2.56698909    -0.79551450     0.23518136
 h      3.11162491    -0.04008228     0.29697559
 c     -2.34849973    -0.91981814    -0.19262810
 h     -2.74493547    -1.34956198     0.72943967
 h     -3.05656078     0.01174892    -0.41979045
 h     -2.44586124    -1.80920781    -0.93717493
 h     -0.34229940     1.53045429     1.38866896
          17

 c      1.35284191    -0.27020090     0.10703464
 c      0.17456002    -1.10827512     0.07579817
 c     -1.02842253    -0.28329168    -0.14091804
 c     -1.01632713     1.29351613     0.61187411
 c     -0.38473300     1.02280410    -0.59471533
 c      1.17568206     0.99631157    -0.30058259
 h      0.31163059    -2.18316586     0.09549673
 h     -1.79300061     1.90181460     0.62063273
 h     -0.48562831     1.67135837    -1.45538009
 h      1.78551997     1.88356539    -0.51129432
 o      2.57199547    -0.79213782     0.23947265
 h      3.15538762     0.00008551     0.33173283
 c     -2.35527862    -0.92056736    -0.19682744
 h     -2.76866797    -1.37626625     0.76915905
 h     -3.04487714     0.04528435    -0.41839886
 h     -2.44314859    -1.83681125    -0.94694432
 h     -0.36640171     1.51629260     1.41091417
          17

 c      1.34731355    -0.28031518     0.10017276
 c      0.18518401    -1.10618441     0.07342116
 c     -1.02014564    -0.27919064    -0.14675693
 c     -1.01677080     1.30923776     0.62302869
 c     -0.37786024     1.01498472    -0.60319978
 c      1.16820975     0.99091292    -0.30689385
 h      0.30490163    -2.23718683     0.11914606
 h     -1.84366114     1.92297787     0.67681095
 h     -0.54118823     1.67499080    -1.43184098
 h      1.76792629     1.87958418    -0.51724742
 o      2.57746986    -0.78857337     0.24438395
 h      3.20002726     0.02984596     0.36558331
 c     -2.36454477    -0.92088008    -0.20193087
 h     -2.78331489    -1.39510376     0.80173265
 h     -3.02725540     0.05368801    -0.41738776
 h     -2.43909469    -1.84409389    -0.94828996
 h     -0.38297035     1.49544972     1.44921171
          17

 c      1.34359924    -0.29133997     0.09263684
 c      0.19555308    -1.10330777     0.07135175
 c     -1.00987413    -0.27639132    -0.15175314
 c     -1.01611386     1.32443799     0.63442266
 c     -0.36918059     1.00835403    -0.61191161
 c      1.15722763     0.98541623    -0.31403876
 h      0.29312346    -2.27903875     0.14467191
 h     -1.91997373     1.95127914     0.73157986
 h     -0.60617943     1.67647574    -1.41924466
 h      1.75270297     1.87275931    -0.52039628
 o      2.58390363    -0.78413106     0.25000283
 h      3.23384271     0.03779088     0.39627472
 c     -2.37589797    -0.92093186    -0.20730418
 h     -2.78640028    -1.40262026     0.81978730
 h     -3.00591093     0.03718587    -0.41719113
 h     -2.43448113    -1.83038722    -0.94099708
 h     -0.39232487     1.46787089     1.50113517
          17

 c      1.34229949    -0.30279118     0.08450417
 c      0.20519021    -1.10083844     0.06972982
 c     -0.99795743    -0.27507974    -0.15596054
 c     -1.01551917     1.33999871     0.64633979
 c     -0.35944496     1.00318883    -0.62037856
 c      1.14284959     0.97972819    -0.32203218
 h      0.27671830    -2.29890954     0.17110123
 h     -1.99875357     1.97289687     0.78212633
 h     -0.67812001     1.67533929    -1.41672776
 h      1.74079818     1.86409371    -0.52083551
 o      2.59142787    -0.77862449     0.25636329
 h      3.25116125     0.02064107     0.42225000
 c     -2.38857532    -0.92079854    -0.21239701
 h     -2.77740466    -1.39751833     0.82009995
 h     -2.98499112    -0.00009815    -0.41884114
 h     -2.43024505    -1.79836223    -0.92719007
 h     -0.39829656     1.43348254     1.55976278
          17

 c      1.34387575    -0.31414556     0.07583175
 c      0.21360024    -1.09953526     0.06869267
 c     -0.98476646    -0.27535515    -0.15944528
 c     -1.01555316     1.35624983     0.65926636
 c     -0.34954397     0.99984534    -0.62844648
 c      1.12542048     0.97378633    -0.33086127
 h      0.25671705    -2.29257535     0.19747684
 h     -2.06385213     1.98024228     0.82572149
 h     -0.75301940     1.66901509    -1.42040486
 h      1.73265047     1.85427719    -0.51864677
 o      2.59987646    -0.77224794     0.26342856
 h      3.25137464    -0.01865516     0.44297138
 c     -2.40148362    -0.92055816    -0.21662355
 h     -2.75733193    -1.38027677     0.80284030
 h     -2.97103797    -0.04897593    -0.42419967
 h     -2.42731187    -1.75455455    -0.91175617
 h     -0.40572894     1.39297610     1.61638537
          17

 c      1.34859861    -0.32489705     0.06665455
 c      0.22036684    -1.09975788     0.06835847
 c     -0.97069530    -0.27720058    -0.16229641
 c     -1.01634115     1.37303984     0.67357525
 c     -0.34050996     0.99861458    -0.63610036
 c      1.10554706     0.96758643    -0.34048075
 h      0.23438371    -2.26048826     0.22309179
 h     -2.10632429     1.97089983     0.86046167
 h     -0.82574081     1.65444671    -1.42541157
 h      1.72802937     1.84344539    -0.51387384
 o      2.60873331    -0.76559619     0.27105611
 h      3.23977945    -0.07059886     0.45951610
 c     -2.41324323    -0.92028824    -0.21934278
 h     -2.72860638    -1.35320786     0.77175854
 h     -2.97290047    -0.09508475    -0.43608249
 h     -2.42634222    -1.70958598    -0.90260246
 h     -0.41835154     1.34801781     1.66338718
          17

 c      1.35650015    -0.33460497     0.05698643
 c      0.22523092    -1.10140643     0.06880025
 c     -0.95616930    -0.28047770    -0.16463538
 c     -1.01782208     1.38994817     0.68939524
 c     -0.33344584     0.99959777    -0.64330069
 c      1.08409955     0.96118022    -0.35080725
 h      0.21096950    -2.20801817     0.24780082
 h     -2.12208539     1.94544028     0.88527364
 h     -0.89104461     1.62964799    -1.42778797
 h      1.72604563     1.83121661    -0.50656221
 o      2.61700810    -0.75975257     0.27893773
 h      3.22963525    -0.11777255     0.47557201
 c     -2.42245266    -0.91980552    -0.22016430
 h     -2.69518355    -1.32088205     0.73527244
 h     -2.99876668    -0.12386802    -0.45734569
 h     -2.42747312    -1.67588269    -0.90898076
 h     -0.43799144     1.30090874     1.69572737
          17

 c      1.36734134    -0.34291961     0.04682343
 c      0.22814443    -1.10378176     0.06999598
 c     -0.94164075    -0.28494501    -0.16661476
 c     -1.01984741     1.40642088     0.70658444
 c     -0.32942837     1.00267315    -0.64990347
 c      1.06216602     0.95464678    -0.36171755
 h      0.18743669    -2.14677817     0.27257853
 h     -2.11064435     1.90631148     0.89981406
 h     -0.94463139     1.59437291    -1.42539315
 h      1.72535766     1.81700319    -0.49684199
 o      2.62345413    -0.75601083     0.28663498
 h      3.23901338    -0.13941117     0.49695346
 c     -2.42826455    -0.91831928    -0.21968269
 h     -2.66238024    -1.29027426     0.70721203
 h     -3.04962157    -0.13081574    -0.48823492
 h     -2.43035491    -1.66133020    -0.93616225
 h     -0.46458246     1.25407957     1.71131515
          17

 c      1.38060799    -0.34958002     0.03614727
 c      0.22929315    -1.10554610     0.07176789
 c     -0.92757088    -0.29028747    -0.16840480
 c     -1.02212961     1.42182041     0.72471632
 c     -0.32940210     1.00752902    -0.65563546
 c      1.04095471     0.94805441    -0.37305731
 h      0.16405500    -2.09504935     0.30018209
 h     -2.07550309     1.85772210     0.90454388
 h     -0.98388390     1.55012160    -1.41814189
 h      1.72451352     1.80044914    -0.48500155
 o      2.62767755    -0.75477830     0.29393727
 h      3.27372029    -0.12907265     0.52604721
 c     -2.43073323    -0.91476412    -0.21976488
 h     -2.63545721    -1.26895012     0.70317942
 h     -3.11643477    -0.12441992    -0.52468411
 h     -2.43453597    -1.66399882    -0.98016135
 h     -0.49634516     1.20960736     1.71103659
          17

 c      1.39556246    -0.35440202     0.02492860
 c      0.22906521    -1.10524459     0.07382372
 c     -0.91442217    -0.29614532    -0.17017634
 c     -1.02405079     1.43542043     0.74304362
 c     -0.33405162     1.01371478    -0.66008014
 c      1.02165776     0.94143180    -0.38466127
 h      0.14027411    -2.07192837     0.33463316
 h     -2.02629786     1.80614327     0.90103138
 h     -1.00839884     1.49993864    -1.40805399
 h      1.72232461     1.78181097    -0.47150897
 o      2.63069739    -0.75515967     0.30111741
 h      3.31861402    -0.10131279     0.55786102
 c     -2.43055628    -0.90867458    -0.22227411
 h     -2.61691957    -1.26053657     0.72948356
 h     -3.18589443    -0.11705850    -0.56045598
 h     -2.43965818    -1.67515215    -1.02981739
 h     -0.52992801     1.16874756     1.69878757
          17

 c      1.41135530    -0.35727428     0.01313538
 c      0.22791075    -1.10251590     0.07604392
 c     -0.90266951    -0.30214013    -0.17208576
 c     -1.02440748     1.44641706     0.76048691
 c     -0.34365788     1.02068823    -0.66266156
 c      1.00530190     0.93475907    -0.39637952
 h      0.11584543    -2.08348130     0.37780475
 h     -1.98158423     1.76060213     0.89220995
 h     -1.02039144     1.44814746    -1.39928767
 h      1.71816163     1.76215594    -0.45697487
 o      2.63382748    -0.75606137     0.30858939
 h      3.35481452    -0.07388783     0.58542268
 c     -2.42863344    -0.90045484    -0.22765892
 h     -2.60564486    -1.26226522     0.77595596
 h     -3.24659811    -0.11741124    -0.59013721
 h     -2.44532557    -1.68587198    -1.07350023
 h     -0.56066702     1.13149150     1.68128425
          17

 c      1.42713531    -0.35816880     0.00074919
 c      0.22618687    -1.09856007     0.07872990
 c     -0.89280507    -0.30791030    -0.17426104
 c     -1.02158319     1.45411948     0.77580108
[truncated: 34,518 more chars]
