# Supplementary material for: Photochemical permutation of meta-substituted phenols
Source: Nat Commun. 2025 Aug 13;16:7502. doi: 10.1038/s41467-025-62549-5 (PMC12350626; doi:10.1038/s41467-025-62549-5)
Supplement: Supplementary file 3 — Source Data [file 41467_2025_62549_MOESM3_ESM.zip › Source data/NAMD_trajectories/trajectory076.xyz]

          17

 c      1.14896639    -0.38652180    -0.03414703
 c     -0.11125769    -1.09199046     0.05879340
 c     -1.21000589    -0.27060773    -0.01415772
 c     -1.13616356     1.26324423    -0.02800338
 c      0.21208831     1.77615016    -0.01252445
 c      1.33377957     1.06000516     0.10268527
 h     -0.32641782    -2.29210691    -0.18620676
 h     -1.87612656     1.64590397    -0.86871947
 h      0.42974072     2.80490532    -0.19561274
 h      2.31301527     1.40893806    -0.22653389
 o      2.19451751    -1.18690622    -0.01952190
 h      3.10766461    -0.77938231     0.00414708
 c     -2.58986670    -0.90873163     0.02352037
 h     -2.46640298    -1.85619739    -0.14820868
 h     -3.09195590    -0.49276145     0.84530837
 h     -3.17035688    -0.38260564    -0.85340125
 h     -1.72017504     1.60519987     0.79315966
          17

 c      1.14751334    -0.39072246    -0.03928142
 c     -0.10562162    -1.08817433     0.05917448
 c     -1.21396634    -0.27475393    -0.01759956
 c     -1.13257136     1.26884629    -0.02454897
 c      0.21484412     1.78208919    -0.01419480
 c      1.33511445     1.06248894     0.10024447
 h     -0.34158213    -2.30058592    -0.17035978
 h     -1.88032826     1.64814464    -0.84061155
 h      0.43543451     2.80621820    -0.20274438
 h      2.30300469     1.42140022    -0.22827139
 o      2.19323787    -1.18848828    -0.01588103
 h      3.06439270    -0.79509263     0.01424290
 c     -2.58712996    -0.91018144     0.01894346
 h     -2.47459334    -1.88943842    -0.15927203
 h     -3.11735846    -0.51032728     0.86784142
 h     -3.16316102    -0.40742557    -0.83567920
 h     -1.73332597     1.61825452     0.82101492
          17

 c      1.14783221    -0.39446536    -0.04330705
 c     -0.10038010    -1.08598064     0.05806471
 c     -1.21979798    -0.27826036    -0.02043876
 c     -1.13099561     1.27343671    -0.02151181
 c      0.21687262     1.78944334    -0.01615736
 c      1.33660306     1.06123817     0.09657895
 h     -0.34372766    -2.27825261    -0.14478768
 h     -1.87106875     1.64829417    -0.80822269
 h      0.43627881     2.81991741    -0.21098494
 h      2.29668126     1.43809369    -0.22404246
 o      2.19202493    -1.19095599    -0.01237382
 h      3.02485362    -0.80511521     0.02434184
 c     -2.58327378    -0.90729859     0.01297176
 h     -2.48533675    -1.96069530    -0.17176008
 h     -3.14816869    -0.52982762     0.89962549
 h     -3.15354341    -0.43780250    -0.81290506
 h     -1.74763907     1.63416767     0.85628779
          17

 c      1.14984247    -0.39764928    -0.04624364
 c     -0.09585181    -1.08518122     0.05557773
 c     -1.22706916    -0.28100858    -0.02259460
 c     -1.13164258     1.27707519    -0.01804438
 c      0.21820354     1.79817150    -0.01843068
 c      1.33806231     1.05643635     0.09173013
 h     -0.33250726    -2.22790428    -0.11056418
 h     -1.85128333     1.64831229    -0.77519213
 h      0.43213637     2.84333737    -0.22000690
 h      2.29529792     1.45843660    -0.21419926
 o      2.18975919    -1.19483496    -0.00905209
 h      3.00847683    -0.80104415     0.03526135
 c     -2.57844331    -0.90281861     0.00644888
 h     -2.50034526    -2.03945268    -0.18073091
 h     -3.17771371    -0.55408140     0.93153445
 h     -3.14637392    -0.46915258    -0.79168819
 h     -1.75776372     1.64953338     0.89200800
          17

 c      1.15336959    -0.40018760    -0.04812332
 c     -0.09223455    -1.08503022     0.05191052
 c     -1.23526354    -0.28290413    -0.02401942
 c     -1.13432911     1.27973357    -0.01331668
 c      0.21896001     1.80826648    -0.02105339
 c      1.33935019     1.04852571     0.08571121
 h     -0.30904503    -2.15806978    -0.06964093
 h     -1.82637642     1.65103812    -0.74693054
 h      0.42278677     2.87136089    -0.22890815
 h      2.29847102     1.48093824    -0.19875626
 o      2.18621981    -1.20028447    -0.00594236
 h      3.02084856    -0.78068778     0.04745893
 c     -2.57279904    -0.89898078     0.00036755
 h     -2.51942767    -2.10356424    -0.18327816
 h     -3.20047575    -0.58432614     0.95622767
 h     -3.14761630    -0.49637400    -0.77992030
 h     -1.76015484     1.66176514     0.92299100
          17

 c      1.15816555    -0.40199918    -0.04899357
 c     -0.08952178    -1.08396153     0.04734023
 c     -1.24382659    -0.28387125    -0.02470732
 c     -1.13855764     1.28132037    -0.00659347
 c      0.21931123     1.81961836    -0.02405587
 c      1.34037812     1.03817236     0.07851949
 h     -0.27671849    -2.08679246    -0.02481478
 h     -1.80331489     1.65977430    -0.72980499
 h      0.40828483     2.89845283    -0.23662419
 h      2.30436572     1.50326442    -0.17751306
 o      2.18244787    -1.20688273    -0.00299524
 h      3.04780501    -0.75153739     0.06024060
 c     -2.56662470    -0.89715367    -0.00450146
 h     -2.54104041    -2.14151360    -0.17862614
 h     -3.21280902    -0.62027436     0.96900278
 h     -3.16157753    -0.51595531    -0.78301806
 h     -1.75317045     1.66919299     0.94603021
          17

 c      1.16394741    -0.40303239    -0.04892277
 c     -0.08748691    -1.07948555     0.04213595
 c     -1.25220977    -0.28386738    -0.02469612
 c     -1.14379307     1.28180528     0.00257493
 c      0.21942839     1.83192673    -0.02743704
 c      1.34109528     1.02620288     0.07016557
 h     -0.24111685    -2.04304240     0.02136507
 h     -1.78782594     1.67690946    -0.72847221
 h      0.38917763     2.92026878    -0.24230587
 h      2.31046894     1.52261941    -0.15034830
 o      2.17975790    -1.21402857    -0.00011985
 h      3.07070530    -0.72403016     0.07231626
 c     -2.56051943    -0.89795753    -0.00800719
 h     -2.56309280    -2.14864922    -0.16721215
 h     -3.21296010    -0.66054480     0.96768951
 h     -3.18767107    -0.52774033    -0.79998396
 h     -1.73671996     1.67093729     0.95958116
          17

 c      1.17044829    -0.40328025    -0.04800700
 c     -0.08597317    -1.06954176     0.03637086
 c     -1.25992065    -0.28289209    -0.02406146
 c     -1.14975873     1.28137337     0.01408501
 c      0.21945188     1.84468377    -0.03115576
 c      1.34146569     1.01352408     0.06069992
 h     -0.20651622    -2.05114630     0.06890507
 h     -1.78124411     1.70208407    -0.74255192
 h      0.36652415     2.93448598    -0.24553251
 h      2.31448949     1.53630042    -0.11747738
 o      2.17900940    -1.22127737     0.00276392
 h      3.07761413    -0.70578687     0.08262923
 c     -2.55535719    -0.90148762    -0.01060149
 h     -2.58333338    -2.12467190    -0.15018660
 h     -3.20099379    -0.70298180     0.95248230
 h     -3.22039498    -0.53424803    -0.82399329
 h     -1.71203892     1.66687143     0.96366899
          17

 c      1.17745509    -0.40278320    -0.04637183
 c     -0.08520727    -1.05489256     0.03001872
 c     -1.26657992    -0.28097303    -0.02290138
 c     -1.15643942     1.28043560     0.02721605
 c      0.21946588     1.85720326    -0.03513538
 c      1.34145260     1.00104090     0.05022510
 h     -0.17211982    -2.10294824     0.11920508
 h     -1.78046888     1.73182000    -0.76616389
 h      0.34178858     2.94106261    -0.24637350
 h      2.31500814     1.54221844    -0.07954605
 o      2.18053102    -1.22838768     0.00570756
 h      3.06434285    -0.70061968     0.09063177
 c     -2.55195748    -0.90748864    -0.01300419
 h     -2.59953358    -2.07335715    -0.12936514
 h     -3.17892474    -0.74478091     0.92614992
 h     -3.25258731    -0.53850063    -0.84675643
 h     -1.68173333     1.65777173     0.96022338
          17

 c      1.18479466    -0.40165601    -0.04416489
 c     -0.08546227    -1.03830826     0.02329363
 c     -1.27195598    -0.27815840    -0.02131553
 c     -1.16380701     1.27944616     0.04084350
 c      0.21948493     1.86867595    -0.03927574
 c      1.34100764     0.98958013     0.03889421
 h     -0.13590816    -2.16735437     0.17086167
 h     -1.78098530     1.76120493    -0.79101661
 h      0.31666364     2.94210374    -0.24534488
 h      2.31178225     1.53925544    -0.03756558
 o      2.18419243    -1.23529917     0.00872945
 h      3.03332265    -0.70875961     0.09634278
 c     -2.55076223    -0.91527904    -0.01596851
 h     -2.60969356    -2.00452517    -0.10742952
 h     -3.15101779    -0.78254297     0.89460878
 h     -3.27832424    -0.54268940    -0.86184709
 h     -1.64991751     1.64556610     0.95366558
          17

 c      1.19229155    -0.40011366    -0.04154723
 c     -0.08674598    -1.02214041     0.01658358
 c     -1.27596366    -0.27452675    -0.01939248
 c     -1.17161919     1.27871385     0.05370468
 c      0.21946380     1.87825421    -0.04347001
 c      1.34006354     0.97982698     0.02689943
 h     -0.09815892    -2.21848537     0.22037335
 h     -1.77944730     1.78582614    -0.80966292
 h      0.29284522     2.94126923    -0.24327714
 h      2.30576584     1.52743240     0.00725076
 o      2.18940086    -1.24216068     0.01180543
 h      2.99377210    -0.72639153     0.10049157
 c     -2.55169812    -0.92342227    -0.02022421
 h     -2.61246709    -1.93775864    -0.08806075
 h     -3.12371810    -0.81251847     0.86710503
 h     -3.29393413    -0.54801602    -0.86557031
 h     -1.62194435     1.63334625     0.95101838
          17

 c      1.19974806    -0.39845050    -0.03869039
 c     -0.08886314    -1.00770581     0.01026386
 c     -1.27863436    -0.27018807    -0.01720974
 c     -1.17947560     1.27837817     0.06466787
 c      0.21932808     1.88518114    -0.04762715
 c      1.33853439     0.97228466     0.01445530
 h     -0.06070780    -2.24258250     0.26442288
 h     -1.77437826     1.80266355    -0.81691014
 h      0.27179437     2.94253539    -0.24106558
 h      2.29888869     1.50788197     0.05368720
 o      2.19509044    -1.24937989     0.01485823
 h      2.96196962    -0.74501549     0.10468734
 c     -2.55428788    -0.92962678    -0.02638918
 h     -2.60757825    -1.90269221    -0.07525661
 h     -3.10404576    -0.83138485     0.85417868
 h     -3.29797068    -0.55491762    -0.85673038
 h     -1.60305158     1.62454842     0.96009936
          17

 c      1.20695784    -0.39697830    -0.03577413
 c     -0.09152408    -0.99560683     0.00464424
 c     -1.28006350    -0.26525952    -0.01484191
 c     -1.18704063     1.27854420     0.07310569
 c      0.21900628     1.88895071    -0.05169654
 c      1.33633270     0.96726282     0.00178222
 h     -0.02584024    -2.23417455     0.30058982
 h     -1.76590155     1.81020414    -0.81000529
 h      0.25457550     2.94847533    -0.23934306
 h      2.29355383     1.48258354     0.10068863
 o      2.20005723    -1.25746595     0.01778545
 h      2.95595055    -0.75429118     0.11096117
 c     -2.55805400    -0.93208384    -0.03469875
 h     -2.59513095    -1.92219621    -0.07129139
 h     -3.09602151    -0.83750036     0.86232380
 h     -3.29115800    -0.56309303    -0.83652549
 h     -1.59602513     1.62115452     0.98522747
          17

 c      1.21374009    -0.39595497    -0.03298015
 c     -0.09440419    -0.98603153    -0.00002677
 c     -1.28036853    -0.25983462    -0.01236892
 c     -1.19418762     1.27939557     0.07917964
 c      0.21844339     1.88942442    -0.05568051
 c      1.33341388     0.96489710    -0.01090297
 h      0.00415630    -2.19267571     0.32731479
 h     -1.75543536     1.80839869    -0.78860069
 h      0.24184374     2.95892331    -0.23825143
 h      2.29182735     1.45385337     0.14739608
 o      2.20385542    -1.26647825     0.02056454
 h      2.98121479    -0.75118518     0.12005914
 c     -2.56282034    -0.93157923    -0.04466626
 h     -2.57475802    -1.98710367    -0.07553783
 h     -3.09798489    -0.83169361     0.88925213
 h     -3.27676116    -0.57122119    -0.80893464
 h     -1.59980241     1.62236556     1.02374338
          17

 c      1.21996605    -0.39553936    -0.03048643
 c     -0.09717761    -0.97885456    -0.00357142
 c     -1.27969586    -0.25398705    -0.00987723
 c     -1.20090389     1.28111367     0.08372320
 c      0.21759269     1.88682111    -0.05962291
 c      1.32984307     0.96518400    -0.02338198
 h      0.02716142    -2.12136364     0.34396421
 h     -1.74568082     1.79880435    -0.75495659
 h      0.23393854     2.97100442    -0.23748568
 h      2.29452194     1.42376245     0.19299192
 o      2.20715270    -1.27578992     0.02330938
 h      3.02502327    -0.74386894     0.13050164
 c     -2.56838613    -0.93062866    -0.05504617
 h     -2.54722920    -2.06714316    -0.08605294
 h     -3.10418616    -0.81673585     0.92551206
 h     -3.26108454    -0.57670691    -0.78109555
 h     -1.61061541     1.62535915     1.06755251
          17

 c      1.22556126    -0.39578295    -0.02846692
 c     -0.09955791    -0.97353639    -0.00594066
 c     -1.27824033    -0.24779489    -0.00745719
 c     -1.20708609     1.28369329     0.08788612
 c      0.21640006     1.88158922    -0.06358185
 c      1.32584102     0.96800200    -0.03541954
 h      0.04150955    -2.02863356     0.35146182
 h     -1.74081523     1.78487221    -0.71429800
 h      0.23096796     2.98047629    -0.23656246
 h      2.30067970     1.39381471     0.23643384
 o      2.21091907    -1.28461740     0.02617572
 h      3.06934869    -0.74314759     0.14006525
 c     -2.57417928    -0.93135506    -0.06427442
 h     -2.51509479    -2.13675892    -0.10104096
 h     -3.10860495    -0.79607421     0.96026179
 h     -3.25275835    -0.57601858    -0.76229527
 h     -1.62421944     1.62712380     1.10771454
          17

 c      1.23049813    -0.39664576    -0.02709244
 c     -0.10137672    -0.96883112    -0.00735131
 c     -1.27623073    -0.24135339    -0.00520167
 c     -1.21244012     1.28685841     0.09285477
 c      0.21479638     1.87425261    -0.06760439
 c      1.32176104     0.97310725    -0.04675640
 h      0.04675382    -1.93134839     0.35386692
 h     -1.74637457     1.77183865    -0.67453792
 h      0.23283061     2.98339492    -0.23510843
 h      2.30785828     1.36506587     0.27630470
 o      2.21577934    -1.29243055     0.02927391
 h      3.10136488    -0.75577387     0.14716754
 c     -2.57949118    -0.93487003    -0.07110960
 h     -2.48152791    -2.18155002    -0.11911674
 h     -3.10717387    -0.77291167     0.98517281
 h     -3.25893552    -0.56640653    -0.75992721
 h     -1.63720665     1.62557520     1.13756293
          17

 c      1.23479373    -0.39802771    -0.02652515
 c     -0.10268001    -0.96255732    -0.00845414
 c     -1.27389725    -0.23477365    -0.00320546
 c     -1.21659046     1.29018673     0.09958685
 c      0.21269932     1.86530005    -0.07171274
 c      1.31800558     0.98012196    -0.05712590
 h      0.04477087    -1.85734498     0.36029617
 h     -1.76776527     1.76518398    -0.64383167
 h      0.23920973     2.97728880    -0.23302551
 h      2.31305780     1.33849271     0.31094416
 o      2.22192345    -1.29899023     0.03265244
 h      3.11506460    -0.78382613     0.15112439
 c     -2.58401024    -0.94135871    -0.07515704
 h     -2.44946396    -2.19504561    -0.13915503
 h     -3.09803180    -0.74991736     0.99530070
 h     -3.27993458    -0.54851204    -0.77426749
 h     -1.64726022     1.61973956     1.15349619
          17

 c      1.23850769    -0.39980874    -0.02690191
 c     -0.10363157    -0.95246757    -0.01011588
 c     -1.27146159    -0.22816422    -0.00156472
 c     -1.21937960     1.29340093     0.10843914
 c      0.21002078     1.85512581    -0.07589894
 c      1.31493418     0.98853998    -0.06628738
 h      0.03887612    -1.83502349     0.38216567
 h     -1.80697246     1.76755345    -0.62589334
 h      0.24958072     2.96172054    -0.23053596
 h      2.31374432     1.31528867     0.33878391
 o      2.22915840    -1.30429915     0.03630282
 h      3.11055590    -0.82556062     0.15205795
 c     -2.58794992    -0.95030354    -0.07686348
 h     -2.42134214    -2.17572587    -0.16014988
 h     -3.08110466    -0.72926019     0.98872947
 h     -3.30875043    -0.52680604    -0.79834528
 h     -1.65302160     1.60958781     1.15476917
          17

 c      1.24173739    -0.40188626    -0.02831270
 c     -0.10409941    -0.93857963    -0.01243176
 c     -1.26915309    -0.22159957    -0.00037697
 c     -1.22109088     1.29654779     0.11897014
 c      0.20667736     1.84400206    -0.08012401
 c      1.31279892     0.99776180    -0.07405955
 h      0.02929941    -1.86578020     0.42123486
 h     -1.86011323     1.77695262    -0.61744497
 h      0.26325038     2.93841880    -0.22815052
 h      2.30856815     1.29693949     0.35870226
 o      2.23688755    -1.30859241     0.04015606
 h      3.09446167    -0.87563760     0.15092121
 c     -2.59167716    -0.96077041    -0.07706372
 h     -2.39899273    -2.12623533    -0.18122546
 h     -3.05779619    -0.71264596     0.96630341
 h     -3.33609503    -0.50707841    -0.82309787
 h     -1.65402907     1.59591698     1.14328886
          17

 c      1.24461685    -0.40419378    -0.03078568
 c     -0.10366754    -0.92324489    -0.01448475
 c     -1.26719616    -0.21511819     0.00026261
 c     -1.22229973     1.29984618     0.13018680
 c      0.20259675     1.83207838    -0.08432246
 c      1.31170829     1.00714066    -0.08034333
 h      0.01321661    -1.92305240     0.46663700
 h     -1.91907513     1.78860214    -0.61126166
 h      0.27942582     2.91103673    -0.22658760
 h      2.29770965     1.28512540     0.37025720
 o      2.24405070    -1.31233354     0.04407666
 h      3.08085924    -0.92524473     0.14957866
 c     -2.59540153    -0.97151132    -0.07663656
 h     -2.38322700    -2.05480291    -0.20189757
 h     -3.03091842    -0.70117936     0.93184152
 h     -3.35464016    -0.49405552    -0.84148785
 h     -1.65086779     1.58034674     1.12368998
          17

 c      1.24731912    -0.40669418    -0.03428938
 c     -0.10207584    -0.90878972    -0.01531779
 c     -1.26576047    -0.20874996     0.00026866
 c     -1.22353216     1.30342795     0.14092044
 c      0.19772123     1.81942314    -0.08841541
 c      1.31161186     1.01602973    -0.08513247
 h     -0.01069936    -1.97999222     0.50656931
 h     -1.97530489     1.79797004    -0.60077653
 h      0.29729000     2.88437245    -0.22663186
 h      2.28292832     1.28156091     0.37377988
 o      2.24936352    -1.31605348     0.04789870
 h      3.08746187    -0.96476449     0.15026413
 c     -2.59916553    -0.98079757    -0.07640634
 h     -2.37278553    -1.97846586    -0.22277891
 h     -3.00468871    -0.69503041     0.89261215
 h     -3.36017113    -0.49059698    -0.84954149
 h     -1.64536857     1.56528264     1.10340455
          17

 c      1.25004837    -0.40934039    -0.03874867
 c     -0.09933622    -0.89657670    -0.01439323
 c     -1.26492830    -0.20253165    -0.00042552
 c     -1.22508542     1.30724441     0.15007068
 c      0.19201543     1.80612297    -0.09233325
 c      1.31231326     1.02382023    -0.08850679
 h     -0.04153299    -2.02063553     0.53399869
 h     -2.02216942     1.80220917    -0.58208914
 h      0.31601132     2.86291234    -0.22894230
 h      2.26731746     1.28783185     0.37031747
 o      2.25221820    -1.31995392     0.05154135
 h      3.12151786    -0.99028936     0.15380261
 c     -2.60298319    -0.98634233    -0.07707979
 h     -2.36317798    -1.92429493    -0.24654604
 h     -2.98439379    -0.69318073     0.85913920
 h     -3.35133223    -0.49768716    -0.84604804
 h     -1.64034016     1.55353203     1.09172582
          17

 c      1.25301372    -0.41204034    -0.04406207
 c     -0.09564384    -0.88724283    -0.01150014
 c     -1.26469927    -0.19650263    -0.00185988
 c     -1.22710068     1.31114512     0.15686329
 c      0.18548559     1.79240918    -0.09604220
 c      1.31352473     1.02997483    -0.09060410
 h     -0.07733318    -2.03739193     0.54575923
 h     -2.05548001     1.80020162    -0.55386662
 h      0.33463121     2.84908916    -0.23387123
 h      2.25463313     1.30520129     0.36135990
 o      2.25326806    -1.32377156     0.05507208
 h      3.17083902    -1.00590464     0.15866836
 c     -2.60677213    -0.98629775    -0.07914922
 h     -2.34876755    -1.91706024    -0.27688485
 h     -2.97513167    -0.69391888     0.84271683
 h     -3.32946436    -0.51436525    -0.83238381
 h     -1.63821606     1.54731369     1.09665652
          17

 c      1.25640355    -0.41465436    -0.05011297
 c     -0.09128657    -0.88103286    -0.00660430
 c     -1.26501955    -0.19069628    -0.00404143
 c     -1.22974510     1.31500144     0.16117246
 c      0.17820382     1.77872038    -0.09956178
 c      1.31497047     1.03406553    -0.09156748
 h     -0.11587368    -2.02742715     0.54088014
 h     -2.07333407     1.79224459    -0.51676386
 h      0.35191048     2.84231085    -0.24139917
 h      2.24807810     1.33431693     0.34827666
 o      2.25367413    -1.32714633     0.05860677
 h      3.21585223    -1.01768217     0.16260704
 c     -2.60991655    -0.98115914    -0.08283835
 h     -2.32966677    -1.95510080    -0.31333716
 h     -2.97954952    -0.69649114     0.84996773
 h     -3.29902009    -0.53738753    -0.81294462
 h     -1.63910711     1.54709644     1.12055291
          17

 c      1.26036940    -0.41701865    -0.05677217
 c     -0.08658774    -0.87795019     0.00021735
 c     -1.26581558    -0.18513719    -0.00694139
 c     -1.23325194     1.31873255     0.16361051
 c      0.17031422     1.76563690    -0.10296188
 c      1.31650923     1.03582180    -0.09148457
 h     -0.15489648    -1.99106232     0.51981274
 h     -2.07612715     1.77990786    -0.47310232
 h      0.36632632     2.83950930    -0.25123046
 h      2.24884282     1.37480209     0.33162476
 o      2.25430012    -1.32987589     0.06221724
 h      3.24224684    -1.02935330     0.16410182
 c     -2.61129611    -0.97336428    -0.08775429
 h     -2.31232068    -2.01363186    -0.35004573
 h     -2.99615962    -0.70246076     0.87805950
 h     -3.26810020    -0.56107994    -0.79577219
 h     -1.64031785     1.55140327     1.15875879
          17

 c      1.26500980    -0.41897891    -0.06389392
 c     -0.08186474    -0.87771290     0.00875360
 c     -1.26700931    -0.17983433    -0.01049563
 c     -1.23772911     1.32221049     0.16525071
 c      0.16201146     1.75373082    -0.10634164
 c      1.31820067     1.03517719    -0.09036036
 h     -0.19225394    -1.93227131     0.48460770
 h     -2.06700646     1.76614684    -0.42687721
 h      0.37628762     2.83671254    -0.26297576
 h      2.25528487     1.42487667     0.31081130
 o      2.25553673    -1.33191664     0.06591859
 h      3.24361254    -1.04209350     0.16256037
 c     -2.60985187    -0.96526843    -0.09267648
 h     -2.30284943    -2.06866597    -0.38088437
 h     -3.02027014    -0.71466662     0.91631469
 h     -3.24732604    -0.57843558    -0.79147982
 h     -1.63804202     1.55780616     1.20286280
          17

 c      1.27035441    -0.42042612    -0.07130790
 c     -0.07737045    -0.87951059     0.01855468
 c     -1.26850953    -0.17477281    -0.01460738
 c     -1.24293038     1.32515934     0.16728117
 c      0.15350904     1.74342878    -0.10980301
 c      1.32025683     1.03228401    -0.08815127
 h     -0.22637548    -1.86129848     0.43997537
 h     -2.05246101     1.75546663    -0.38380838
 h      0.38043607     2.83056859    -0.27630959
 h      2.26347001     1.48129669     0.28446183
 o      2.25734269    -1.33333764     0.06967979
 h      3.22071564    -1.05515755     0.15812503
 c     -2.60506458    -0.95830448    -0.09630692
 h     -2.30419517    -2.10584503    -0.40214369
 h     -3.04650248    -0.73507843     0.95242661
 h     -3.24464838    -0.58453702    -0.80774484
 h     -1.62928562     1.56401585     1.24479544
          17

 c      1.27635132    -0.42133033    -0.07881335
 c     -0.07317403    -0.88164076     0.02880206
 c     -1.27019890    -0.16991691    -0.01915076
 c     -1.24823365     1.32716423     0.17077896
 c      0.14501898     1.73493681    -0.11342927
 c      1.32290878     1.02748528    -0.08483572
 h     -0.25752081    -1.79859783     0.39464436
 h     -2.04171269     1.75346682    -0.35059779
 h      0.37788299     2.81924311    -0.29106233
 h      2.26872695     1.53977830     0.25122654
 o      2.25922744    -1.33431376     0.07342758
 h      3.18181420    -1.06597377     0.15159306
 c     -2.59732334    -0.95295008    -0.09824284
 h     -2.31673193    -2.11840663    -0.41219807
 h     -3.07043772    -0.76393333     0.97685054
 h     -3.25901326    -0.58003762    -0.84235526
 h     -1.61258845     1.56836012     1.27874562
          17

 c      1.28287401    -0.42174880    -0.08618202
 c     -0.06905965    -0.88163248     0.03842666
 c     -1.27193500    -0.16523173    -0.02397479
 c     -1.25297225     1.32785621     0.17648905
 c      0.13674603     1.72821978    -0.11727144
 c      1.32628116     1.02125615    -0.08047013
 h     -0.28901676    -1.77315209     0.35983213
 h     -2.04297959     1.76482241    -0.33238669
 h      0.36834398     2.80276426    -0.30727658
 h      2.26718839     1.59572354     0.21044614
 o      2.26020556    -1.33514584     0.07704973
 h      3.14349323    -1.06990102     0.14435872
 c     -2.58773442    -0.94905708    -0.09901619
 h     -2.33922339    -2.10439291    -0.41080320
 h     -3.08900447    -0.80003850     0.98385942
 h     -3.28151212    -0.56983200    -0.88443536
 h     -1.58786252     1.56980481     1.30129606
          17

 c      1.28975603    -0.42178209    -0.09317725
 c     -0.06484212    -0.87802048     0.04683888
 c     -1.27356526    -0.16071348    -0.02890870
 c     -1.25695235     1.32719633     0.18458239
 c      0.12888645     1.72301582    -0.12134200
 c      1.33033013     1.01413917    -0.07520747
 h     -0.32380616    -1.80161562     0.34062799
 h     -2.05784729     1.79022108    -0.32943192
 h      0.35218734     2.78301591    -0.32525433
 h      2.25669500     1.64494862     0.16240975
 o      2.25909335    -1.33620858     0.08043100
 h      3.12609573    -1.06129833     0.13787023
 c     -2.57752500    -0.94623295    -0.09943466
 h     -2.36929232    -2.06568146    -0.39892016
 h     -3.10042375    -0.84127702     0.97116826
 h     -3.30215218    -0.55895289    -0.92208350
 h     -1.55603501     1.56785118     1.31108160
          17

 c      1.29682604    -0.42150433    -0.09958235
 c     -0.06096510    -0.87203699     0.05437548
 c     -1.27493807    -0.15641832    -0.03377011
 c     -1.26057618     1.32556357     0.19464138
 c      0.12161813     1.71888182    -0.12561725
 c      1.33483739     1.00668142    -0.06928719
 h     -0.35772316    -1.86851870     0.33095929
 h     -2.08010437     1.82545083    -0.33674093
 h      0.33038134     2.76338095    -0.34557548
 h      2.23710538     1.68426428     0.10828140
 o      2.25550664    -1.33768883     0.08353149
 h      3.13798850    -1.03800459     0.13245295
 c     -2.56769721    -0.94389571    -0.10013920
 h     -2.40345947    -2.00893553    -0.37907868
 h     -3.10423358    -0.88492235     0.93962363
 h     -3.31388883    -0.55055316    -0.94698697
 h     -1.51882749     1.56248817     1.30869327
          17

 c      1.30390307    -0.42093925    -0.10521682
 c     -0.05822582    -0.86601993     0.06157484
 c     -1.27590579    -0.15247517    -0.03837340
 c     -1.26443034     1.32353193     0.20590464
 c      0.11508501     1.71528350    -0.13005049
 c      1.33943565     0.99937088    -0.06300935
 h     -0.38274076    -1.94506519     0.32248306
 h     -2.10063297     1.86387802    -0.34726942
 h      0.30429468     2.74784764    -0.36902248
 h      2.21025774     1.71188720     0.04983929
 o      2.25042397    -1.33937561     0.08639946
 h      3.16652080    -1.00475974     0.12715378
 c     -2.55896120    -0.94104885    -0.10152765
 h     -2.43706615    -1.94797298    -0.35606242
 h     -3.10156172    -0.92781200     0.89343800
 h     -3.31305080    -0.54595375    -0.95488512
 h     -1.47866399     1.55423122     1.29698654
          17

 c      1.31077565    -0.42008376    -0.10993356
 c     -0.05720466    -0.86164528     0.06867598
 c     -1.27633423    -0.14905994    -0.04253269
 c     -1.26888873     1.32160373     0.21747359
 c      0.10938913     1.71173973    -0.13459901
 c      1.34365426     0.99257968    -0.05669890
 h     -0.39328725    -2.01004729     0.31064729
 h     -2.11212719     1.89931102    -0.35490266
 h      0.27535757     2.73949425    -0.39632634
 h      2.17972010     1.72768186    -0.01088157
 o      2.24528850    -1.34087132     0.08908850
 h      3.19193527    -0.96955082     0.12103547
 c     -2.55168942    -0.93615251    -0.10385841
 h     -2.46481119    -1.90454771    -0.33698736
 h     -3.09556890    -0.96661299     0.84071880
 h     -3.29870463    -0.54512870    -0.94479929
 h     -1.43852156     1.54418681     1.28154436
          17

 c      1.31718800    -0.41893488    -0.11360830
 c     -0.05814103    -0.85975853     0.07567478
 c     -1.27611217    -0.14634018    -0.04606047
 c     -1.27401659     1.32009287     0.22840607
 c      0.10459057     1.70797607    -0.13925995
 c      1.34698517     0.98653455    -0.05066544
 h     -0.38721121    -2.05204367     0.29403366
 h     -2.11055435     1.92725489    -0.35546484
 h      0.24476251     2.73890453    -0.42775926
 h      2.15026963     1.73312851    -0.07198863
 o      2.24115783    -1.34185360     0.09161291
 h      3.20053281    -0.93906974     0.11382944
 c     -2.54578401    -0.92782645    -0.10747980
 h     -2.48257994    -1.89933131    -0.32862077
 h     -3.09147369    -0.99843909     0.79312584
 h     -3.27235918    -0.54689190    -0.91867761
 h     -1.40150414     1.53395580     1.27045340
          17

 c      1.32283325    -0.41750529    -0.11613005
 c     -0.06100191    -0.86069067     0.08245648
 c     -1.27515196    -0.14441744    -0.04876898
 c     -1.27965048     1.31914142     0.23788936
 c      0.10070063     1.70399164    -0.14409376
 c      1.34897165     0.98133980    -0.04516975
 h     -0.36464700    -2.06592042     0.27277439
 h     -2.09486478     1.94507046    -0.34668086
 h      0.21343174     2.74361041    -0.46282396
 h      2.12696204     1.73080036    -0.13206644
 o      2.23856004    -1.34214257     0.09395483
 h      3.18679813    -0.91740726     0.10578078
 c     -2.54065622    -0.91637337    -0.11291634
 h     -2.48909867    -1.93346955    -0.33260896
 h     -3.09488145    -1.02166012     0.76260845
 h     -3.23838043    -0.54868276    -0.88188566
 h     -1.37011112     1.52511567     1.27206432
          17

 c      1.32735426    -0.41583328    -0.11739478
 c     -0.06554137    -0.86445698     0.08886076
 c     -1.27339517    -0.14330096    -0.05048018
 c     -1.28547741     1.31878615     0.24558268
 c      0.09766704     1.69999073    -0.14921290
 c      1.34931521     0.97705960    -0.04041501
 h     -0.32721767    -2.05062182     0.24775469
 h     -2.06660346     1.95197788    -0.32809569
 h      0.18222940     2.74907548    -0.50030788
 h      2.11381874     1.72326381    -0.19024253
 o      2.23756587    -1.34169698     0.09607894
 h      3.15221156    -0.90600459     0.09739374
 c     -2.53552607    -0.90390352    -0.12026597
 h     -2.48528019    -1.98756640    -0.34548128
 h     -3.10806302    -1.03591728     0.75518306
 h     -3.20482051    -0.54619924    -0.84406952
 h     -1.34564269     1.51834763     1.29070562
          17

 c      1.33035552    -0.41398739    -0.11730336
 c     -0.07132378    -0.87075405     0.09469607
 c     -1.27083049    -0.14292261    -0.05103962
 c     -1.29101735     1.31896692     0.25187474
 c      0.09536793     1.69624184    -0.15474072
 c      1.34796443     0.97381687    -0.03657342
 h     -0.27787293    -2.00920071     0.22040297
 h     -2.02998451     1.94936740    -0.30130155
 h      0.15215854     2.75046025    -0.53866970
 h      2.11259345     1.71184621    -0.24585201
 o      2.23779575    -1.34063920     0.09794439
 h      3.10513498    -0.90322225     0.08923731
 c     -2.52974858    -0.89287518    -0.12861659
 h     -2.47296364    -2.03957736    -0.36290683
 h     -3.12761069    -1.04108720     0.76744681
 h     -3.18291007    -0.53372625    -0.81821116
 h     -1.32831990     1.51298148     1.32375045
          17

 c      1.33143318    -0.41205822    -0.11576403
 c     -0.07773061    -0.87875608     0.09973217
 c     -1.26750793    -0.14317137    -0.05032502
 c     -1.29554700     1.31942899     0.25776899
 c      0.09362689     1.69295873    -0.16076727
 c      1.34512944     0.97182910    -0.03382842
 h     -0.22107824    -1.95111115     0.19274659
 h     -1.99223048     1.94138069    -0.27033586
 h      0.12437436     2.74408257    -0.57650143
 h      2.12234130     1.69614720    -0.29792285
 o      2.23838480    -1.33930963     0.09951973
 h      3.06131102    -0.90351882     0.08171424
 c     -2.52309312    -0.88506948    -0.13666909
 h     -2.45430404    -2.07460434    -0.38182712
 h     -3.14668463    -1.03676664     0.79011419
 h     -3.18186248    -0.50679170    -0.81450110
 h     -1.31788334     1.50753782     1.36335657
          17

 c      1.33023139    -0.41013411    -0.11269805
 c     -0.08400589    -0.88678827     0.10370582
 c     -1.26353860    -0.14393049    -0.04825140
 c     -1.29811736     1.31964741     0.26451540
 c      0.09224569     1.69023972    -0.16732131
 c      1.34120350     0.97134722    -0.03239255
 h     -0.16265322    -1.89595750     0.16735564
 h     -1.96314733     1.93491848    -0.24148921
 h      0.10004706     2.72817200    -0.61288971
 h      2.14005632     1.67467463    -0.34494801
 o      2.23820674    -1.33820129     0.10079863
 h      3.04009495    -0.89862208     0.07481892
 c     -2.51610995    -0.88118855    -0.14389958
 h     -2.43143000    -2.08478856    -0.40040844
 h     -3.15881279    -1.02271175     0.81362624
 h     -3.20093661    -0.46643391    -0.83210088
 h     -1.31395269     1.50063622     1.40074142
          17

 c      1.32652030    -0.40826602    -0.10804752
 c     -0.08944646    -0.89243906     0.10639505
 c     -1.25908874    -0.14510730    -0.04478108
 c     -1.29783230     1.31900661     0.27319043
 c      0.09104018     1.68805215    -0.17436036
 c      1.33663954     0.97254881    -0.03248369
 h     -0.10794661    -1.87224836     0.14654978
 h     -1.95209475     1.93719777    -0.22108793
 h      0.08017774     2.70308262    -0.64765699
 h      2.16188840     1.64602059    -0.38513596
 o      2.23669035    -1.33755388     0.10178901
 h      3.05113399    -0.88416802     0.06832025
 c     -2.50994721    -0.88096402    -0.15071743
 h     -2.40629760    -2.06727744    -0.41763041
 h     -3.15973921    -0.99926414     0.83090790
 h     -3.22981685    -0.41939100    -0.86039903
 h     -1.31602566     1.49146702     1.42913729
          17

 c      1.32025594    -0.40644836    -0.10178160
 c     -0.09364026    -0.89421440     0.10775396
 c     -1.25438044    -0.14663444    -0.03994022
 c     -1.29434948     1.31726308     0.28428305
 c      0.08986672     1.68624090    -0.18176991
 c      1.33184826     0.97545957    -0.03428140
 h     -0.05919439    -1.89819072     0.13094971
 h     -1.96246993     1.95056299    -0.21132757
 h      0.06543421     2.67117787    -0.68151171
 h      2.18424752     1.60975823    -0.41689134
 o      2.23440481    -1.33700749     0.10247444
 h      3.08477853    -0.86527921     0.06238661
 c     -2.50564905    -0.88357963    -0.15776564
 h     -2.38067436    -2.02336283    -0.43317520
 h     -3.14756330    -0.96746065     0.83772629
 h     -3.25675152    -0.37373958    -0.88777633
 h     -1.32337554     1.47981607     1.44472274
          17

 c      1.31157733    -0.40463870    -0.09389817
 c     -0.09632042    -0.89329242     0.10790415
 c     -1.24968326    -0.14844608    -0.03382850
 c     -1.28810795     1.31479493     0.29755325
 c      0.08862902     1.68455992    -0.18937054
 c      1.32714478     0.97992273    -0.03788895
 h     -0.01719352    -1.96112905     0.11966523
 h     -1.98923328     1.96992362    -0.20853730
 h      0.05603347     2.63637581    -0.71605354
 h      2.20450087     1.56677815    -0.43922493
 o      2.23240510    -1.33593323     0.10281600
 h      3.12251866    -0.85120805     0.05757016
 c     -2.50377602    -0.88786782    -0.16546111
 h     -2.35599353    -1.95929437    -0.44773736
 h     -3.12242296    -0.92901522     0.83241670
 h     -3.27353978    -0.33576649    -0.90647708
 h     -1.33501485     1.46596000     1.44663048
          17

 c      1.30075480    -0.40280386    -0.08442237
 c     -0.09715052    -0.89215558     0.10699343
 c     -1.24526539    -0.15047157    -0.02660893
 c     -1.27998538     1.31228634     0.31229671
 c      0.08726943     1.68274472    -0.19694582
 c      1.32272512     0.98560661    -0.04331027
 h      0.01595535    -2.03327279     0.11187677
 h     -2.02285433     1.98658224    -0.20635440
 h      0.05169749     2.60315320    -0.75344889
 h      2.22131756     1.51921240    -0.45198486
 o      2.23145755    -1.33385454     0.10278367
 h      3.14964911    -0.84852956     0.05432891
 c     -2.50444871    -0.89219361    -0.17391762
 h     -2.33279933    -1.88837842    -0.46377167
 h     -3.08629495    -0.88625963     0.81582045
 h     -3.27590686    -0.30942066    -0.91274153
 h     -1.34976558     1.45060774     1.43690152
          17

 c      1.28814980    -0.40094611    -0.07340548
 c     -0.09587577    -0.89271014     0.10515579
 c     -1.24131704    -0.15265018    -0.01848710
 c     -1.27084373     1.31030005     0.32763543
 c      0.08575347     1.68063125    -0.20430672
 c      1.31865883     0.99204104    -0.05044269
 h      0.03802895    -2.09328267     0.10714645
 h     -2.05437669     1.99316984    -0.19944961
 h      0.05172078     2.57499401    -0.79561151
 h      2.23478050     1.47014367    -0.45591758
 o      2.23186184    -1.33053866     0.10237009
 h      3.15846845    -0.85968500     0.05282615
 c     -2.50752058    -0.89441063    -0.18300747
 h     -2.30991421    -1.83154781    -0.48612036
 h     -3.04295183    -0.84198110     0.79156387
 h     -3.26260268    -0.29659996    -0.90577112
 h     -1.36641744     1.43488055     1.42060434
          17

 c      1.27420188    -0.39909407    -0.06092543
 c     -0.09247100    -0.89596773     0.10252749
 c     -1.23789034    -0.15494260    -0.00969218
 c     -1.26132064     1.30911664     0.34263678
 c      0.08405337     1.67827067    -0.21137887
 c      1.31490117     0.99867349    -0.05908529
 h      0.04785101    -2.12972214     0.10511742
 h     -2.07753776     1.98549137    -0.18482324
 h      0.05512211     2.55290699    -0.84310543
 h      2.24626315     1.42317368    -0.45255909
 o      2.23350095    -1.32596360     0.10159218
 h      3.14771060    -0.88360017     0.05292185
 c     -2.51260791    -0.89260395    -0.19258931
 h     -2.28500821    -1.80906680    -0.52011229
 h     -2.99779728    -0.79905360     0.76631596
 h     -3.23497783    -0.29712779    -0.88721775
 h     -1.38392837     1.42020496     1.40556361
          17

 c      1.25942633    -0.39728336    -0.04708636
 c     -0.08715333    -0.90232293     0.09925444
 c     -1.23488648    -0.15733723    -0.00046232
 c     -1.25180622     1.30876539     0.35644220
 c      0.08214221     1.67594647    -0.21825414
 c      1.31133411     1.00494024    -0.06896721
 h      0.04527425    -2.13780105     0.10537548
 h     -2.08889779     1.96234254    -0.16164220
 h      0.06077583     2.53510766    -0.89450459
 h      2.25792598     1.38185251    -0.44391468
 o      2.23583929    -1.32030876     0.10049371
 h      3.12267866    -0.91594200     0.05414736
 c     -2.51881888    -0.88660398    -0.20289703
 h     -2.25838694    -1.82367264    -0.56577107
 h     -2.95701519    -0.75996126     0.74896461
 h     -3.19745661    -0.30807667    -0.86157195
 h     -1.40149455     1.40799502     1.40056526
          17

 c      1.24440966    -0.39554222    -0.03201895
 c     -0.08034134    -0.91176162     0.09549159
 c     -1.23209767    -0.15985802     0.00896750
 c     -1.24248882     1.30909508     0.36855377
 c      0.08000204     1.67406823    -0.22516137
 c      1.30783933     1.01034291    -0.07979366
 h      0.03092457    -2.11710874     0.10743756
 h     -2.08764796     1.92501323    -0.13089705
 h      0.06747268     2.51816766    -0.94676452
 h      2.27175247     1.34904983    -0.43195271
 o      2.23785840    -1.31396693     0.09914999
 h      3.09633163    -0.94904276     0.05564817
 c     -2.52465070    -0.87820013    -0.21432737
 h     -2.23493684    -1.85902352    -0.61593617
 h     -2.92557976    -0.72667162     0.74718899
 h     -3.15860410    -0.32268630    -0.83719937
 h     -1.41820949     1.39917869     1.41157749
          17

 c      1.22979401    -0.39388051    -0.01588299
 c     -0.07261001    -0.92387814     0.09139862
 c     -1.22927609    -0.16256225     0.01837950
 c     -1.23339245     1.30980222     0.37911579
 c      0.07763510     1.67302313    -0.23238101
 c      1.30437919     1.01450698    -0.09129170
 h      0.00611228    -2.07161939     0.11079179
 h     -2.07582894     1.87710720    -0.09530377
 h      0.07396237     2.49869177    -0.99629491
 h      2.28841809     1.32648125    -0.41811925
 o      2.23820706    -1.30745505     0.09766077
 h      3.08705120    -0.97351401     0.05632689
 c     -2.52843480    -0.86973202    -0.22656128
 h     -2.22049388    -1.89581361    -0.66189954
 h     -2.90526861    -0.70110999     0.76247942
 h     -3.13099944    -0.33032412    -0.82628011
 h     -1.43243717     1.39392031     1.43834431
          17

 c      1.21624125    -0.39228106     0.00113040
 c     -0.06464503    -0.93769410     0.08712873
 c     -1.22618945    -0.16551877     0.02758899
 c     -1.22433604     1.31041284     0.38888438
 c      0.07506582     1.67307043    -0.24015935
 c      1.30103540     1.01720244    -0.10323071
 h     -0.02715739    -2.01194413     0.11500578
 h     -2.05892745     1.82452789    -0.05933111
 h      0.07901885     2.47450305    -1.04002088
 h      2.30666154     1.31459402    -0.40316571
 o      2.23601730    -1.30108074     0.09611008
 h      3.10602836    -0.98382880     0.05551214
 c     -2.52900327    -0.86290446    -0.23854828
 h     -2.21877004    -1.92109227    -0.69761060
 h     -2.89485420    -0.68541746     0.78875624
 h     -3.12591345    -0.32102734    -0.83955537
 h     -1.44169110     1.39181237     1.47486300
          17

 c      1.20437788    -0.39070634     0.01880180
 c     -0.05716017    -0.95138042     0.08280438
 c     -1.22264584    -0.16878110     0.03645202
 c     -1.21487612     1.31030960     0.39889438
 c      0.07233497     1.67429564    -0.24864962
 c      1.29797360     1.01832941    -0.11541102
 h     -0.06651451    -1.95863482     0.11997537
 h     -2.04584614     1.77486670    -0.02878446
 h      0.08151540     2.44510094    -1.07607278
 h      2.32362458     1.31280351    -0.38736705
 o      2.23173135    -1.29469338     0.09452865
 h      3.14454945    -0.98246381     0.05355509
 c     -2.52636208    -0.85811321    -0.24962303
 h     -2.23102554    -1.92838902    -0.71999058
 h     -2.89199827    -0.68139699     0.81625106
 h     -3.14378938    -0.29412555    -0.87671705
 h     -1.44331393     1.39228685     1.51304877
          17

 c      1.19475077    -0.38911864     0.03689197
 c     -0.05074724    -0.96249365     0.07849209
 c     -1.21850568    -0.17236848     0.04485743
 c     -1.20448629     1.30892612     0.41005043
 c      0.06949190     1.67660258    -0.25787720
 c      1.29536404     1.01788845    -0.12763994
 h     -0.11040967    -1.93950506     0.12618650
 h     -2.04601183     1.73509760    -0.00896971
 h      0.08048408     2.41164625    -1.10415008
 h      2.33591509     1.31987764    -0.37089485
 o      2.22655502    -1.28795306     0.09292121
 h      3.18283797    -0.97553222     0.05135051
 c     -2.52157559    -0.85460926    -0.25997851
 h     -2.25664838    -1.91588488    -0.72817993
 h     -2.89462717    -0.68989417     0.83593576
 h     -3.17383637    -0.25885911    -0.92596801
 h     -1.43524239     1.39486575     1.54590254
          17

 c      1.18781041    -0.38749291     0.05515447
 c     -0.04581281    -0.96970788     0.07424894
 c     -1.21369728    -0.17625688     0.05271013
 c     -1.19305523     1.30605105     0.42277245
 c      0.06659548     1.67972576    -0.26772221
 c      1.29330717     1.01596068    -0.13971898
 h     -0.15844414    -1.96946263     0.13413893
 h     -2.06317118     1.70819433    -0.00157985
 h      0.07515125     2.37670318    -1.12565338
 h      2.34073412     1.33429786    -0.35408928
 o      2.22151838    -1.28063987     0.09130597
 h      3.20483411    -0.96761350     0.04964760
 c     -2.51592434    -0.85129601    -0.27003632
 h     -2.29358904    -1.88558770    -0.72324148
 h     -2.90128902    -0.71063988     0.84148145
 h     -3.20341841    -0.22590016    -0.97373653
 h     -1.41632645     1.39920122     1.56875605
          17

 c      1.18390118    -0.38580665     0.07334755
 c     -0.04283058    -0.97428707     0.07023333
 c     -1.20822307    -0.18039470     0.05992170
 c     -1.18117475     1.30191734     0.43687670
 c      0.06371310     1.68326429    -0.27792718
 c      1.29179253     1.01269346    -0.15144654
 h     -0.20819877    -2.03323321     0.14299089
 h     -2.09189146     1.69220682    -0.00333565
 h      0.06494803     2.34376065    -1.14351364
 h      2.33663260     1.35453568    -0.33754347
 o      2.21718828    -1.27270585     0.08972258
 h      3.20256397    -0.96074762     0.04887000
 c     -2.51043071    -0.84710300    -0.27994472
 h     -2.33852602    -1.84386305    -0.70846712
 h     -2.91110805    -0.74235478     0.82951089
 h     -3.22370857    -0.20224584    -1.01060126
 h     -1.38632200     1.40503837     1.57942397
          17

 c      1.18320640    -0.38404544     0.09124012
 c     -0.04237486    -0.97854046     0.06667570
 c     -1.20214883    -0.18474005     0.06641382
 c     -1.16978601     1.29696758     0.45176440
 c      0.06090859     1.68674878    -0.28815389
 c      1.29068864     1.00827970    -0.16262907
 h     -0.25443853    -2.10317836     0.15089692
 h     -2.12160422     1.68293968    -0.00824730
 h      0.04950765     2.31640830    -1.16145989
 h      2.32382374     1.37924988    -0.32204335
 o      2.21370081    -1.26424019     0.08822768
 h      3.17551971    -0.95490388     0.04914773
 c     -2.50582281    -0.84089947    -0.28951725
 h     -2.38711974    -1.80243198    -0.68980019
 h     -2.92374643    -0.78287210     0.79950053
 h     -3.22995783    -0.19107969    -1.03154970
 h     -1.34581699     1.41220095     1.57821889
          17

 c      1.18568054    -0.38221568     0.10860660
 c     -0.04481584    -0.98410253     0.06377872
 c     -1.19559449    -0.18928029     0.07212925
 c     -1.15966212     1.29160577     0.46664676
 c      0.05821799     1.68974272    -0.29810174
 c      1.28976399     1.00292495    -0.17309224
 h     -0.29217469    -2.15905309     0.15625918
 h     -2.14262463     1.67668614    -0.01058178
 h      0.02868308     2.29719475    -1.18260937
 h      2.30410223     1.40741047    -0.30842719
 o      2.21076506    -1.25546316     0.08689361
 h      3.13059812    -0.94806139     0.05031780
 c     -2.50253503    -0.83152649    -0.29841903
 h     -2.43495589    -1.77681577    -0.67500806
 h     -2.93951118    -0.82925972     0.75393724
 h     -3.22042743    -0.19280141    -1.03480030
 h     -1.29615698     1.42062727     1.56818016
          17

 c      1.19100997    -0.38034259     0.12521972
 c     -0.05015873    -0.99171315     0.06169376
 c     -1.18873393    -0.19401377     0.07704702
 c     -1.15119608     1.28610259     0.48064182
 c      0.05562676     1.69194023    -0.30764511
 c      1.28873420     0.99682283    -0.18269247
 h     -0.31822035    -2.19042030     0.15810062
 h     -2.14884205     1.67113273    -0.00617170
 h      0.00263808     2.28662835    -1.20789112
 h      2.28038070     1.43831366    -0.29742544
 o      2.20761738    -1.24675936     0.08580986
 h      3.08295964    -0.93577940     0.05188094
 c     -2.50061473    -0.81842700    -0.30654547
 h     -2.47893997    -1.77816348    -0.67010473
 h     -2.95956921    -0.87811136     0.69860106
 h     -3.19588406    -0.20548471    -1.02124183
 h     -1.23923550     1.43044051     1.55518798
          17

 c      1.19861819    -0.37844144     0.14084927
 c     -0.05806689    -1.00150758     0.06053606
 c     -1.18180243    -0.19891218     0.08119633
 c     -1.14443561     1.28059138     0.49287218
 c      0.05305507     1.69319962    -0.31689411
 c      1.28733134     0.99015260    -0.19132750
 h     -0.33107961    -2.19346219     0.15593565
 h     -2.13787907     1.66527426     0.00745275
 h     -0.02799993     2.28302439    -1.23543327
 h      2.25585966     1.47141321    -0.28952223
 o      2.20323548    -1.23865708     0.08507444
 h      3.05289404    -0.91179705     0.05311311
 c     -2.49968372    -0.80244054    -0.31425066
 h     -2.51727982    -1.80362463    -0.67566069
 h     -2.98593784    -0.92620538     0.64201285
 h     -3.16003446    -0.22452821    -0.99494384
 h     -1.17701675     1.44193496     1.54694801
          17

 c      1.20770161    -0.37648564     0.15527283
 c     -0.06793155    -1.01321819     0.06039424
 c     -1.17511242    -0.20388746     0.08465916
 c     -1.13916600     1.27509366     0.50272652
 c      0.05036693     1.69349766    -0.32612925
 c      1.28537222     0.98311096    -0.19894628
 h     -0.33063817    -2.16903581     0.14965047
 h     -2.11080013     1.65925052     0.03112410
 h     -0.06205627     2.28335109    -1.26144975
 h      2.23303064     1.50595480    -0.28488926
 o      2.19723681    -1.23156169     0.08475814
 h      3.05182528    -0.87264280     0.05358696
 c     -2.49900687    -0.78559801    -0.32189067
 h     -2.54819122    -1.83907494    -0.68823785
 h     -3.02059438    -0.97119334     0.59282122
 h     -3.12071602    -0.24175796    -0.96454247
 h     -1.11100891     1.45525076     1.54986028
          17

 c      1.21729555    -0.37440580     0.16829507
 c     -0.07892196    -1.02617662     0.06132470
 c     -1.16905880    -0.20877849     0.08755938
 c     -1.13490071     1.26955098     0.51020820
 c      0.04740651     1.69285269    -0.33566722
 c      1.28279301     0.97596319    -0.20555605
 h     -0.31821629    -2.12304569     0.13952508
 h     -2.07228344     1.65442622     0.06388105
 h     -0.09791434     2.28444144    -1.28187393
 h      2.21297117     1.54058213    -0.28342028
 o      2.19061042    -1.22543182     0.08487616
 h      3.07059871    -0.82290717     0.05357227
 c     -2.49762344    -0.77025190    -0.32912341
 h     -2.56976189    -1.86970717    -0.70427906
 h     -3.06363695    -1.01140768     0.55585177
 h     -3.09017822    -0.24535907    -0.94360419
 h     -1.04234338     1.46973451     1.56502818
          17

 c      1.22637666    -0.37212650     0.17976460
 c     -0.09001711    -1.03912023     0.06333558
 c     -1.16408513    -0.21336682     0.09004798
 c     -1.13077935     1.26382521     0.51602797
 c      0.04403679     1.69126372    -0.34574225
 c      1.27963398     0.96906878    -0.21122076
 h     -0.29698101    -2.06890814     0.12635357
 h     -2.03105329     1.65365995     0.10274200
 h     -0.13377405     2.28389732    -1.29370004
 h      2.19534843     1.57322137    -0.28483454
 o      2.18497969    -1.21994545     0.08541371
 h      3.09050559    -0.77216623     0.05360568
 c     -2.49484521    -0.75831783    -0.33508477
 h     -2.58056151    -1.88545929    -0.72168260
 h     -3.11209708    -1.04488557     0.53035675
 h     -3.07990225    -0.22442442    -0.94504476
 h     -0.97255975     1.48360128     1.58730756
          17

 c      1.23398354    -0.36960389     0.18957988
 c     -0.10007728    -1.04999747     0.06638255
 c     -1.16061965    -0.21741961     0.09228953
 c     -1.12559109     1.25767961     0.52128188
 c      0.04015796     1.68867573    -0.35643861
 c      1.27598958     0.96285006    -0.21604783
 h     -0.27204564    -2.02978725     0.11138523
 h     -1.99906357     1.66119806     0.14318224
 h     -0.16795118     2.28051273    -1.29568908
 h      2.17905309     1.60138603    -0.28878236
 o      2.18164315    -1.21483301     0.08635786
 h      3.09759551    -0.72890788     0.05400994
 c     -2.49107010    -0.75050869    -0.33951958
 h     -2.57985055    -1.88112989    -0.73956458
 h     -3.16085379    -1.06904449     0.51212386
 h     -3.09017219    -0.17827578    -0.96990755
 h     -0.90404838     1.49440405     1.60859929
          17

 c      1.23932548    -0.36683968     0.19768488
 c     -0.10808549    -1.05656901     0.07042519
 c     -1.15903292    -0.22073513     0.09444246
 c     -1.11819875     1.25088378     0.52693649
 c      0.03570934     1.68496419    -0.36766866
 c      1.27195610     0.95772108    -0.22016822
 h     -0.24840680    -2.03142499     0.09552716
 h     -1.98688697     1.68094221     0.18136750
 h     -0.19914234     2.27437761    -1.28860589
 h      2.16301503     1.62274441    -0.29492359
 o      2.18132305    -1.20996938     0.08770643
 h      3.08587751    -0.69833974     0.05482446
 c     -2.48768180    -0.74625842    -0.34314324
 h     -2.56753013    -1.85532275    -0.75783429
 h     -3.20458055    -1.08134792     0.49658904
 h     -3.10953540    -0.11774695    -1.00648674
 h     -0.83959206     1.49982943     1.62180305
          17

 c      1.24185377    -0.36388136     0.20405908
 c     -0.11350125    -1.05833904     0.07549821
 c     -1.15963606    -0.22316088     0.09663526
 c     -1.10822902     1.24349568     0.53343461
 c      0.03066997     1.67993441    -0.37918318
 c      1.26759726     0.95401468    -0.22371748
 h     -0.22706571    -2.07942015     0.07841477
 h     -1.99640771     1.71298095     0.21707905
 h     -0.22662704     2.26681902    -1.27515682
 h      2.14680394     1.63566202    -0.30298478
 o      2.18420643    -1.20534711     0.08946967
 h      3.05611482    -0.68231132     0.05586793
 c     -2.48603174    -0.74445261    -0.34684735
 h     -2.54415434    -1.81006068    -0.77716953
 h     -3.23911400    -1.08007882     0.48047876
 h     -3.12536582    -0.05607243    -1.04132384
 h     -0.78161144     1.49819117     1.62273935
          17

 c      1.24128536    -0.36083600     0.20870542
 c     -0.11621072    -1.05716390     0.08162167
 c     -1.16266462    -0.22460219     0.09895275
 c     -1.09627220     1.23599081     0.54069778
 c      0.02505848     1.67334058    -0.39061423
 c      1.26292601     0.95193058    -0.22682119
 h     -0.20575574    -2.15194270     0.05951226
 h     -2.01914206     1.75212197     0.25351587
 h     -0.25035729     2.26016642    -1.25956335
 h      2.13091148     1.63954090    -0.31280530
 o      2.18995458    -1.20108010     0.09167471
 h      3.01535575    -0.67897894     0.05674415
 c     -2.48688226    -0.74384723    -0.35114934
 h     -2.51097999    -1.75132027    -0.79943217
 h     -3.26196992    -1.06477120     0.46211100
 h     -3.12972471    -0.00292159    -1.06559022
 h     -0.73166980     1.48859137     1.61041450
          17

 c      1.23759819    -0.35788890     0.21164095
 c     -0.11623024    -1.05532504     0.08870010
 c     -1.16821437    -0.22504796     0.10143811
 c     -1.08336808     1.22901561     0.54840313
 c      0.01891792     1.66493757    -0.40156487
 c      1.25789624     0.95151019    -0.22958463
 h     -0.18291187    -2.22194780     0.03941464
 h     -2.04268669     1.79072999     0.29414874
 h     -0.27081225     2.25716020    -1.24653902
 h      2.11676803     1.63491806    -0.32437311
 o      2.19766588    -1.19746318     0.09437213
 h      2.97739537    -0.68184880     0.05677481
 c     -2.49042743    -0.74304701    -0.35613158
 h     -2.46982155    -1.68961522    -0.82826733
 h     -3.27243385    -1.03639069     0.44121805
 h     -3.11912629     0.03610177    -1.07508535
 h     -0.69021776     1.47097223     1.58682564
          17

 c      1.23102450    -0.35528457     0.21289198
 c     -0.11367894    -1.05426866     0.09656142
 c     -1.17617409    -0.22458923     0.10410901
 c     -1.07050516     1.22307856     0.55614698
 c      0.01227544     1.65457718    -0.41174517
 c      1.25241239     0.95263654    -0.23208510
 h     -0.15851413    -2.27152302     0.01944510
 h     -2.05688344     1.82216887     0.34071767
 h     -0.28853544     2.25990240    -1.23968128
 h      2.10651130     1.62331083    -0.33783449
 o      2.20603571    -1.19494807     0.09763491
 h      2.96026233    -0.68052671     0.05501318
 c     -2.49646381    -0.74059008    -0.36159476
 h     -2.42254348    -1.63801855    -0.86876323
 h     -3.27165202    -0.99740128     0.41886205
 h     -3.09305364     0.05850674    -1.06880170
 h     -0.65635728     1.44615461     1.55688808
          17

 c      1.22203929    -0.35327856     0.21249736
 c     -0.10885942    -1.05460329     0.10501354
 c     -1.18619624    -0.22341226     0.10697595
 c     -1.05847381     1.21842957     0.56345378
 c      0.00509723     1.64230662    -0.42109413
 c      1.24636029     0.95507489    -0.23437256
 h     -0.13328780    -2.29180248     0.00100088
 h     -2.05567651     1.84216402     0.39319516
 h     -0.30354342     2.26873232    -1.23997014
 h      2.10245609     1.60678426    -0.35346925
 o      2.21407915    -1.19374639     0.10152419
 h      2.97495528    -0.66767980     0.05074940
 c     -2.50447305    -0.73551396    -0.36742357
 h     -2.37087743    -1.60514457    -0.92418240
 h     -3.26286954    -0.95167437     0.39762041
 h     -3.05315684     0.06450232    -1.04815619
 h     -0.62764706     1.41574921     1.52819577
          17

 c      1.21131632    -0.35208781     0.21051273
 c     -0.10226251    -1.05638778     0.11386927
 c     -1.19772834    -0.22177281     0.11005336
 c     -1.04785897     1.21508574     0.56983150
 c     -0.00272229     1.62840574    -0.42979367
 c      1.23966808     0.95853939    -0.23647890
 h     -0.10815765    -2.27989616    -0.01472126
 h     -2.03680349     1.84884424     0.45037049
 h     -0.31510441     2.28183717    -1.24550690
 h      2.10625393     1.58726550    -0.37159585
 o      2.22186227    -1.19336679     0.10603124
 h      3.01433149    -0.64705030     0.04437268
 c     -2.51352420    -0.72797916    -0.37397127
 h     -2.31767699    -1.58863216    -0.99131553
 h     -3.25144244    -0.90404730     0.38169383
 h     -3.00329160     0.05754492    -1.01720118
 h     -0.60041993     1.38170002     1.50958937
          17

 c      1.19964499    -0.35186414     0.20701396
 c     -0.09450401    -1.05930116     0.12296086
 c     -1.21008785    -0.21996852     0.11335859
 c     -1.03894377     1.21290638     0.57501049
 c     -0.01132100     1.61332585    -0.43815828
 c      1.23238382     0.96276008    -0.23843485
 h     -0.08405653    -2.23743931    -0.02686960
 h     -2.00143480     1.84264817     0.51033080
 h     -0.32210879     2.29595207    -1.25270755
 h      2.11798047     1.56586100    -0.39241078
 o      2.23007616    -1.19291672     0.11107861
 h      3.06058384    -0.62901513     0.03727920
 c     -2.52224792    -0.71915385    -0.38183743
 h     -2.26784542    -1.57863758    -1.06106161
 h     -3.24364838    -0.85936878     0.37591040
 h     -2.95003151     0.04573823    -0.98360467
 h     -0.57124169     1.34544008     1.50767481
          17

 c      1.18783667    -0.35269019     0.20209976
 c     -0.08624091    -1.06262622     0.13216782
 c     -1.22254891    -0.21830763     0.11690695
 c     -1.03150893     1.21161349     0.57923052
 c     -0.02080608     1.59757841    -0.44648725
 c      1.22471884     0.96751730    -0.24028890
 h     -0.06184934    -2.17133925    -0.03523912
 h     -1.95442927     1.82657971     0.57083616
 h     -0.32368886     2.30758846    -1.25795148
 h      2.13567618     1.54261187    -0.41583534
 o      2.23925338    -1.19165842     0.11657126
 h      3.09839494    -0.62187602     0.03098197
 c     -2.52918946    -0.71069366    -0.39114826
 h     -2.22695706    -1.56590622    -1.12370112
 h     -3.24385965    -0.82130548     0.38295350
 h     -2.90250886     0.04273030    -0.95904052
 h     -0.53903123     1.30735115     1.52292225
          17

 c      1.17665337    -0.35458371     0.19589268
 c     -0.07810198    -1.06506205     0.14147757
 c     -1.23442074    -0.21706613     0.12071152
 c     -1.02473361     1.21070679     0.58322254
 c     -0.03120261     1.58163965    -0.45496400
 c      1.21701415     0.97262797    -0.24211783
 h     -0.04218157    -2.09642021    -0.04096214
 h     -1.90482198     1.80664057     0.62986214
 h     -0.31966184     2.31405516    -1.25873514
 h      2.15572530     1.51687683    -0.44147310
 o      2.24953032    -1.18918012     0.12242808
 h      3.11920417    -0.62922418     0.02656747
 c     -2.53341651    -0.70413980    -0.40135948
 h     -2.19946715    -1.54525099    -1.17236755
 h     -3.25208076    -0.79172305     0.40062510
 h     -2.86926303     0.06341540    -0.95525467
 h     -0.50575509     1.26725950     1.54930504
          17

 c      1.16677318    -0.35749820     0.18853887
 c     -0.07065749    -1.06459847     0.15106239
 c     -1.24511353    -0.21644208     0.12477930
 c     -1.01740604     1.20942899     0.58784013
 c     -0.04242804     1.56589045    -0.46361673
 c      1.20964788     0.97790397    -0.24402324
 h     -0.02516499    -2.03723105    -0.04740826
 h     -1.86482260     1.79128751     0.68638875
 h     -0.31068446     2.31402680    -1.25417577
 h      2.17389024     1.48804255    -0.46871256
 o      2.26068596    -1.18536904     0.12859236
 h      3.12081451    -0.65045736     0.02452400
 c     -2.53498421    -0.69992014    -0.41201377
 h     -2.18802666    -1.51526072    -1.20353367
 h     -3.26453148    -0.77104767     0.42225167
 h     -2.85258157     0.11192915    -0.97490400
 h     -0.47491937     1.22536095     1.57798129
          17

 c      1.15879086    -0.36131651     0.18020602
 c     -0.06440578    -1.05927038     0.16120713
 c     -1.25418888    -0.21652202     0.12909448
 c     -1.00850906     1.20703278     0.59373463
 c     -0.05428779     1.55058208    -0.47231970
 c      1.20293715     0.98311810    -0.24611880
 h     -0.01031985    -2.01941277    -0.05930710
 h     -1.84480204     1.78806685     0.74065457
 h     -0.29821020     2.30776658    -1.24511171
 h      2.18644923     1.45610903    -0.49691242
 o      2.27215120    -1.18039444     0.13504449
 h      3.10728382    -0.68110475     0.02456769
 c     -2.53472803    -0.69696718    -0.42323983
 h     -2.19347316    -1.47742553    -1.21663601
 h     -3.27634179    -0.75898626     0.43978830
 h     -2.84797349     0.17672355    -1.00898151
 h     -0.44964133     1.18256429     1.60113376
          17

 c      1.15323850    -0.36584031     0.17107496
 c     -0.05970545    -1.04908066     0.17189627
 c     -1.26137799    -0.21727446     0.13360126
 c     -0.99790903     1.20325381     0.60134930
 c     -0.06649024     1.53582128    -0.48081721
 c      1.19707381     0.98799028    -0.24851556
 h      0.00239156    -2.04708390    -0.07776913
 h     -1.84610946     1.79850504     0.79277267
 h     -0.28432849     2.29710236    -1.23395364
 h      2.19101883     1.42194064    -0.52558500
 o      2.28295050    -1.17472148     0.14182574
 h      3.08984384    -0.71262299     0.02532324
 c     -2.53362154    -0.69361089    -0.43525106
 h     -2.21484143    -1.43583070    -1.21416517
 h     -3.28363635    -0.75496152     0.44655410
 h     -2.84949565     0.24125139    -1.04535020
 h     -0.43169002     1.14027572     1.61366883
          17

 c      1.15058447    -0.37080000     0.16132473
 c     -0.05674255    -1.03630519     0.18261340
 c     -1.26655599    -0.21858328     0.13820173
 c     -0.98642649     1.19842420     0.61103761
 c     -0.07868629     1.52158491    -0.48876739
 c      1.19209475     0.99219205    -0.25130848
 h      0.01186532    -2.09878648    -0.09776847
 h     -1.86031516     1.81726478     0.84114274
 h     -0.27147712     2.28504998    -1.22419059
 h      2.18697365     1.38723267    -0.55454274
 o      2.29180215    -1.16902301     0.14904570
 h      3.08538633    -0.73380632     0.02428081
 c     -2.53245752    -0.68831168    -0.44784968
 h     -2.24923397    -1.39741997    -1.20232827
 h     -3.28429041    -0.75822769     0.43840673
 h     -2.85294158     0.29318004    -1.07519514
 h     -0.42133106     1.10007809     1.61344375
          17

 c      1.15119087    -0.37587747     0.15111779
 c     -0.05562241    -1.02354185     0.19273942
 c     -1.26969381    -0.22030743     0.14276473
 c     -0.97524655     1.19311739     0.62300202
 c     -0.09053575     1.50778388    -0.49581387
 c      1.18788467     0.99535805    -0.25456286
 h      0.01686062    -2.14958733    -0.11279794
 h     -1.87591831     1.83661541     0.88302258
 h     -0.26202554     2.27486753    -1.21939606
 h      2.17550172     1.35429755    -0.58399903
 o      2.29780622    -1.16378100     0.15679579
 h      3.10574961    -0.73717387     0.01924354
 c     -2.53182426    -0.67976948    -0.46039660
 h     -2.29206390    -1.37183519    -1.19111118
 h     -3.27804456    -0.76786230     0.41402476
 h     -2.85594113     0.32571074    -1.09368260
 h     -0.41736733     1.06346103     1.60120721
          17

 c      1.15524981    -0.38072728     0.14059529
 c     -0.05640943    -1.01258910     0.20184952
 c     -1.27081993    -0.22232557     0.14713928
 c     -0.96543270     1.18783609     0.63712900
 c     -0.10177696     1.49437299    -0.50168215
 c      1.18421578     0.99711075    -0.25830774
 h      0.01669315    -2.18344839    -0.11844134
 h     -1.88392333     1.85032297     0.91604818
 h     -0.25783228     2.26861300    -1.22186017
 h      2.15927366     1.32572458    -0.61458998
 o      2.30127082    -1.15887869     0.16500137
 h      3.14483606    -0.72548913     0.01072758
 c     -2.53203310    -0.66704049    -0.47220461
 h     -2.33861529    -1.36845584    -1.19098742
 h     -3.26658959    -0.78277846     0.37507871
 h     -2.85736603     0.33615451    -1.09880928
 h     -0.41707164     1.03153457     1.58072008
          17

 c      1.16273051    -0.38500646     0.12988208
 c     -0.05907905    -1.00445301     0.20971937
 c     -1.27000147    -0.22454333     0.15117328
 c     -0.95779754     1.18293947     0.65290907
 c     -0.11226869     1.48144159    -0.50625392
 c      1.18082962     0.99710163    -0.26254678
 h      0.01112886    -2.19266747    -0.11257492
 h     -1.87928808     1.85473089     0.93899006
 h     -0.25998848     2.26597721    -1.23156046
 h      2.14164172     1.30394001    -0.64722323
 o      2.30332208    -1.15384907     0.17344830
 h      3.18480973    -0.70768277     0.00156191
 c     -2.53294978    -0.65000411    -0.48323921
 h     -2.38631264    -1.38978660    -1.20568218
 h     -3.25375276    -0.80188600     0.32646516
 h     -2.85701063     0.32500809    -1.09064474
 h     -0.41615225     1.00471924     1.55873315
          17

 c      1.17335903    -0.38841108     0.11909556
 c     -0.06346357    -0.99957639     0.21625583
 c     -1.26734612    -0.22686963     0.15473318
 c     -0.95288356     1.17865829     0.66953008
 c     -0.12199373     1.46920602    -0.50956083
 c      1.17754793     0.99506168    -0.26729199
 h      0.00015896    -2.17507909    -0.09469490
 h     -1.86058392     1.84858871     0.95183600
 h     -0.26885037     2.26432650    -1.24624931
 h      2.12542614     1.29074248    -0.68267730
 o      2.30499772    -1.14832600     0.18192938
 h      3.21030840    -0.69143842    -0.00543655
 c     -2.53402021    -0.62966897    -0.49435002
 h     -2.43456427    -1.42792396    -1.22901766
 h     -3.24522801    -0.82445698     0.27588322
 h     -2.85569052     0.29626620    -1.07146527
 h     -0.40935443     0.98264806     1.54378107
          17

 c      1.18663554    -0.39069057     0.10834865
 c     -0.06924336    -0.99794894     0.22145779
 c     -1.26302110    -0.22918422     0.15771106
 c     -0.95082980     1.17505029     0.68617728
 c     -0.13103921     1.45790725    -0.51170473
 c      1.17437172     0.99083885    -0.27260768
 h     -0.01608307    -2.13291470    -0.06557059
 h     -1.82976977     1.83295944     0.95574895
 h     -0.28425006     2.25990358    -1.26255482
 h      2.11175310     1.28695418    -0.72104680
 o      2.30692759    -1.14217799     0.19031434
 h      3.21340430    -0.68092542    -0.00856853
 c     -2.53455095    -0.60786786    -0.50648846
 h     -2.48245991    -1.46972137    -1.25097419
 h     -3.24677510    -0.85030936     0.23153738
 h     -2.85580537     0.25895655    -1.04676201
 h     -0.39240740     0.96470042     1.54280857
          17

 c      1.20187315    -0.39165219     0.09774575
 c     -0.07597170    -0.99904227     0.22542656
 c     -1.25728093    -0.23130421     0.16001504
 c     -0.95113138     1.17186947     0.70238785
 c     -0.13956641     1.44769529    -0.51277206
 c      1.17150340     0.98441307    -0.27864076
 h     -0.03726166    -2.07381087    -0.02738029
 h     -1.79256321     1.81157747     0.95313717
 h     -0.30571741     2.24924246    -1.27724217
 h      2.09966228     1.29232493    -0.76134713
 o      2.30936610    -1.13548438     0.19855892
 h      3.19312673    -0.67715607    -0.00738019
 c     -2.53397772    -0.58689683    -0.51974944
 h     -2.52790194    -1.50353110    -1.26417140
 h     -3.26084553    -0.87902999     0.19827567
 h     -2.86215419     0.22867682    -1.02621968
 h     -0.36468952     0.95107913     1.55714156
          17

 c      1.21823594    -0.39117839     0.08737527
 c     -0.08310136    -1.00159146     0.22840668
 c     -1.25048744    -0.23295066     0.16155504
 c     -0.95256100     1.16848145     0.71812272
 c     -0.14777683     1.43856001    -0.51279106
 c      1.16926733     0.97589291    -0.28561640
 h     -0.06273667    -2.01356257     0.01593357
 h     -1.75874351     1.79121009     0.94766965
 h     -0.33264988     2.23010018    -1.28801379
 h      2.08677375     1.30571602    -0.80155971
 o      2.31222295    -1.12852918     0.20671522
 h      3.15513449    -0.67813005    -0.00280224
 c     -2.53204167    -0.56912540    -0.53326437
 h     -2.56821865    -1.52173430    -1.26539978
 h     -3.28450931    -0.90862549     0.17555841
 h     -2.88121909     0.22406522    -1.02133534
 h     -0.33005035     0.94327465     1.58190894
          17

 c      1.23472625    -0.38932244     0.07732369
 c     -0.08991731    -1.00352189     0.23076341
 c     -1.24313260    -0.23370577     0.16225011
 c     -0.95354051     1.16399662     0.73355731
 c     -0.15584585     1.43032913    -0.51175716
 c      1.16794906     0.96554227    -0.29382221
 h     -0.09170487    -1.97704379     0.05922954
 h     -1.74021572     1.78041442     0.94357273
 h     -0.36439388     2.20192162    -1.29373167
 h      2.07051827     1.32545250    -0.83909342
 o      2.31503787    -1.12183281     0.21495857
 h      3.11234082    -0.67835255     0.00242659
 c     -2.52903143    -0.55587430    -0.54619184
 h     -2.60079655    -1.52061658    -1.25467634
 h     -3.31122895    -0.93540826     0.15953990
 h     -2.91595707     0.25326289    -1.03674889
 h     -0.29472301     0.94323863     1.60959246
          17

 c      1.25003116    -0.38664279     0.06779213
 c     -0.09525509    -1.00292528     0.23274325
 c     -1.23591858    -0.23296944     0.16210579
 c     -0.95300209     1.15761918     0.74895527
 c     -0.16369778     1.42278911    -0.50975686
 c      1.16754165     0.95398625    -0.30366316
 h     -0.12368120    -1.98671704     0.09949785
 h     -1.74464426     1.78498693     0.94365978
 h     -0.40007426     2.16628679    -1.29408725
 h      2.04917887     1.34961761    -0.87153707
 o      2.31710436    -1.11608935     0.22357271
 h      3.08297865    -0.66949995     0.00378773
 c     -2.52586914    -0.54659946    -0.55852813
 h     -2.62342342    -1.49995534    -1.23432837
 h     -3.33423531    -0.95531578     0.14642719
 h     -2.96090512     0.30533882    -1.06509795
 h     -0.26456830     0.95217260     1.63371234
          17

 c      1.26247677    -0.38464431     0.05931798
 c     -0.09748371    -0.99997815     0.23425366
 c     -1.22974245    -0.23017403     0.16135717
 c     -0.95113125     1.14898638     0.76457626
 c     -0.17064908     1.41593286    -0.50701358
 c      1.16751668     0.94256346    -0.31575943
 h     -0.15798380    -2.03996482     0.13861485
 h     -1.76900695     1.80320382     0.94760670
 h     -0.43824885     2.12724099    -1.28939621
 h      2.02229379     1.37604632    -0.89771423
 o      2.31802691    -1.11171804     0.23274370
 h      3.08009086    -0.64584325    -0.00249314
 c     -2.52355696    -0.53971615    -0.57060041
 h     -2.63458074    -1.46319976    -1.20878790
 h     -3.34867010    -0.96515116     0.13400922
 h     -3.00629262     0.36175561    -1.09459191
 h     -0.24367830     0.96986172     1.65028327
          17

 c      1.27087130    -0.38479379     0.05243307
 c     -0.09562760    -0.99676891     0.23509387
 c     -1.22518234    -0.22512160     0.16020952
 c     -0.94890141     1.13858131     0.78054195
 c     -0.17606533     1.40967162    -0.50348722
 c      1.16728006     0.93259264    -0.33059203
 h     -0.19249710    -2.11139111     0.17951500
 h     -1.80207587     1.82687236     0.95316690
 h     -0.47797925     2.08935166    -1.28187143
 h      1.99075332     1.40281199    -0.91758181
 o      2.31835034    -1.10841947     0.24232327
 h      3.09945252    -0.61129931    -0.01520939
 c     -2.52277010    -0.53353053    -0.58234364
 h     -2.63365768    -1.41804091    -1.18511935
 h     -3.35218585    -0.96290723     0.12148179
 h     -3.04398882     0.40821177    -1.11671464
 h     -0.23410631     0.99501974     1.65792531
          17

 c      1.27448345    -0.38813095     0.04740316
 c     -0.08909406    -0.99533182     0.23520232
 c     -1.22252828    -0.21743301     0.15863732
 c     -0.94746165     1.12720252     0.79697393
 c     -0.17980191     1.40360932    -0.49911445
 c      1.16625859     0.92490042    -0.34836069
 h     -0.22421627    -2.17606807     0.22364411
 h     -1.83189491     1.84704065     0.95839003
 h     -0.51908178     2.05633017    -1.27424725
 h      1.95699980     1.42896995    -0.93151521
 o      2.31930989    -1.10548727     0.25197169
 h      3.12529839    -0.57676351    -0.02922727
 c     -2.52372422    -0.52638552    -0.59328158
 h     -2.62116045    -1.37653195    -1.17314703
 h     -3.34434814    -0.94790743     0.10937981
 h     -3.06908041     0.43668147    -1.12722902
 h     -0.23564519     1.02571004     1.65793500
          17

 c      1.27603296    -0.39078600     0.04282584
 c     -0.08263197    -0.99761474     0.23521771
 c     -1.22085749    -0.21003480     0.15660392
 c     -0.94676118     1.11772850     0.81088505
 c     -0.18369783     1.39827067    -0.49214475
 c      1.16594143     0.91725205    -0.36760640
 h     -0.25013950    -2.21880248     0.26379917
 h     -1.85106090     1.85727639     0.96466368
 h     -0.56377698     2.02655410    -1.27306851
 h      1.92431772     1.45619470    -0.94024662
 o      2.32158193    -1.10263591     0.26148268
 h      3.14437817    -0.54978671    -0.03875050
 c     -2.52572253    -0.51613472    -0.60215297
 h     -2.60103617    -1.35614453    -1.18013223
 h     -3.33244794    -0.92561480     0.09750370
 h     -3.07921205     0.44397825    -1.12528776
 h     -0.23992314     1.05472986     1.65935526
          17

 c      1.27553480    -0.39246180     0.03823681
 c     -0.07659828    -1.00385743     0.23515291
 c     -1.21994099    -0.20265042     0.15379914
 c     -0.94722253     1.11081305     0.82233222
 c     -0.18857881     1.39327303    -0.48249381
 c      1.16641672     0.90924246    -0.38800075
 h     -0.26838118    -2.23351103     0.30074375
 h     -1.85611167     1.85350526     0.97187456
 h     -0.61180214     1.99811439    -1.27826897
 h      1.89626694     1.48538362    -0.94430938
 o      2.32583497    -1.09964727     0.27074798
 h      3.14888323    -0.53593849    -0.04061519
 c     -2.52863644    -0.50259447    -0.60891043
 h     -2.57334152    -1.35948261    -1.20936697
 h     -3.31801460    -0.89694267     0.08802597
 h     -3.07404382     0.43055829    -1.11156778
 h     -0.24402833     1.08167841     1.66526811
          17

 c      1.27285739    -0.39316229     0.03313555
 c     -0.07088324    -1.01360523     0.23497541
 c     -1.21949337    -0.19473142     0.14981133
 c     -0.94896256     1.10680437     0.83184452
 c     -0.19550717     1.38825209    -0.47054293
 c      1.16775997     0.90042715    -0.40923540
 h     -0.27789513    -2.21949841     0.33588707
 h     -1.84700209     1.83433550     0.98038908
 h     -0.66157316     1.96698971    -1.28693534
 h      1.87608618     1.51747681    -0.94320634
 o      2.33237535    -1.09651529     0.27980533
 h      3.13689234    -0.53707844    -0.03373898
 c     -2.53225429    -0.48690065    -0.61420410
 h     -2.53795104    -1.37615617    -1.25478705
 h     -3.30257249    -0.86376601     0.08326531
 h     -3.05515164     0.40061462    -1.08904820
 h     -0.24635322     1.10650648     1.67697143
          17

 c      1.26785275    -0.39355447     0.02740412
 c     -0.06512465    -1.02616067     0.23468455
 c     -1.21925660    -0.18577830     0.14447433
 c     -0.95187373     1.10544476     0.84017925
 c     -0.20486175     1.38302826    -0.45710709
 c      1.16960888     0.89102862    -0.43124289
 h     -0.27808530    -2.17959191     0.37035287
 h     -1.82642667     1.80170630     0.99050562
 h     -0.70985885     1.93013212    -1.29448864
 h      1.86554775     1.55192962    -0.93650163
 o      2.34094447    -1.09327496     0.28873190
 h      3.11254207    -0.55116391    -0.01927213
 c     -2.53595394    -0.47093114    -0.61880089
 h     -2.49615661    -1.39121812    -1.30571978
 h     -3.28800690    -0.82889632     0.08532836
 h     -3.02717701     0.36378221    -1.06367067
 h     -0.24750650     1.12905838     1.69353142
          17

 c      1.26074882    -0.39412616     0.02116007
 c     -0.05943442    -1.04065962     0.23432804
 c     -1.21891579    -0.17580881     0.13789069
 c     -0.95541947     1.10608752     0.84784180
 c     -0.21630310     1.37753005    -0.44292933
 c      1.17144133     0.88165983    -0.45400592
 h     -0.26923938    -2.12102945     0.40442375
 h     -1.80064714     1.76115917     1.00255483
 h     -0.75319332     1.88671892    -1.29706979
 h      1.86413756     1.58627484    -0.92437744
 o      2.35065966    -1.09014808     0.29767263
 h      3.08646593    -0.57136168    -0.00092344
 c     -2.53863084    -0.45682744    -0.62290578
 h     -2.45076062    -1.39329082    -1.35247662
 h     -3.27642698    -0.79547689     0.09542253
 h     -2.99885715     0.33661685    -1.04488990
 h     -0.24937865     1.14871723     1.71250142
          17

 c      1.25368951    -0.39775813     0.01686541
 c     -0.05057758    -1.05304812     0.23322474
 c     -1.22020318    -0.16509188     0.13160414
 c     -0.95981573     1.10792924     0.85520411
 c     -0.22588290     1.37005445    -0.42909836
 c      1.17314206     0.87422804    -0.47855841
 h     -0.28219103    -2.04504084     0.43256317
 h     -1.77872987     1.72165544     1.02467857
 h     -0.78903689     1.84114356    -1.28795856
 h      1.87114477     1.62096144    -0.90948070
 o      2.35960877    -1.08739505     0.30598907
 h      3.06330582    -0.59853899     0.01812868
 c     -2.53898284    -0.44640933    -0.62616454
 h     -2.41067603    -1.38082821    -1.38935083
 h     -3.26858118    -0.76477263     0.11124517
 h     -2.97892879     0.33824209    -1.04301007
 h     -0.25692799     1.16421854     1.72573536
          17

 c      1.24686566    -0.40158282     0.01244751
 c     -0.04315322    -1.06194550     0.23139845
 c     -1.21936475    -0.15468405     0.12342281
 c     -0.96170653     1.11163629     0.86282085
 c     -0.23790720     1.36120411    -0.41496710
 c      1.17406880     0.86673358    -0.50324643
 h     -0.29164960    -1.99237029     0.46171893
 h     -1.77633333     1.69150052     1.05003327
 h     -0.81843769     1.78853560    -1.27241559
 h      1.88223996     1.64858046    -0.88719577
 o      2.36673057    -1.08591933     0.31492290
 h      3.07250306    -0.60813973     0.02720353
 c     -2.53716549    -0.44086273    -0.62805797
 h     -2.37290228    -1.34641561    -1.41154616
 h     -3.26481839    -0.73837039     0.13087728
 h     -2.97228241     0.37647558    -1.06279504
 h     -0.27107893     1.17356060     1.73565355
          17

 c      1.24073235    -0.40600727     0.00789618
 c     -0.03679118    -1.06520562     0.22844216
 c     -1.21605748    -0.14447616     0.11341407
 c     -0.96073286     1.11651429     0.87084602
 c     -0.25200524     1.35076137    -0.40097272
 c      1.17389108     0.85960914    -0.52779426
 h     -0.30248650    -1.98579535     0.49805648
 h     -1.80052826     1.67634831     1.07951433
 h     -0.84186964     1.73149531    -1.25209233
 h      1.89483937     1.66574339    -0.85756040
 o      2.37164323    -1.08570451     0.32450612
 h      3.11593262    -0.59832037     0.02499645
 c     -2.53370890    -0.43891537    -0.62910166
 h     -2.33984176    -1.29190771    -1.41804345
 h     -3.26399525    -0.71668080     0.15111278
 h     -2.97248100     0.43842484    -1.09717534
 h     -0.29018591     1.17623637     1.74320047
          17

 c      1.23581175    -0.41113932     0.00313933
 c     -0.03169717    -1.06299320     0.22441515
 c     -1.21003922    -0.13445291     0.10170999
 c     -0.95766570     1.12257366     0.87947451
 c     -0.26765303     1.33851795    -0.38742035
 c      1.17234120     0.85310236    -0.55180712
 h     -0.31408994    -2.02247325     0.54225488
 h     -1.84628093     1.67318601     1.11143559
 h     -0.86127993     1.67336268    -1.23038895
 h      1.90703387     1.67037777    -0.82155763
 o      2.37538151    -1.08588132     0.33422598
 h      3.17299646    -0.58158643     0.01901454
 c     -2.52949671    -0.43841792    -0.62985336
 h     -2.31296698    -1.22276258    -1.41096765
 h     -3.26433111    -0.69947326     0.16806053
 h     -2.97037202     0.50379913    -1.13468465
 h     -0.31131943     1.17223496     1.75078144
          17

 c      1.23262144    -0.41685120    -0.00193956
 c     -0.02861270    -1.05738680     0.21997886
 c     -1.20118650    -0.12465012     0.08849837
 c     -0.95402342     1.13021042     0.88896333
 c     -0.28423929     1.32430527    -0.37453808
 c      1.16920241     0.84724499    -0.57480947
 h     -0.32026927    -2.07844136     0.58776154
 h     -1.90029582     1.67419036     1.14209054
 h     -0.87962278     1.61768084    -1.21171192
 h      1.91784448     1.66210144    -0.78086739
 o      2.37907388    -1.08561950     0.34355966
 h      3.22198006    -0.57035690     0.01699249
 c     -2.52520123    -0.43732446    -0.63031699
 h     -2.29235792    -1.14850602    -1.39675022
 h     -3.26404915    -0.68639428     0.17811889
 h     -2.96032250     0.55748726    -1.16637043
 h     -0.33095967     1.16198430     1.76169132
          17

 c      1.23157705    -0.42290163    -0.00746500
 c     -0.02817361    -1.05045897     0.21587593
 c     -1.18950413    -0.11512655     0.07402100
 c     -0.95126829     1.13971576     0.89955641
 c     -0.30115918     1.30803625    -0.36257989
 c      1.16429008     0.84187911    -0.59629491
 h     -0.31572781    -2.13075156     0.62687922
 h     -1.94940465     1.67256689     1.16787402
 h     -0.89977076     1.56758715    -1.20000788
 h      1.92727022     1.64224441    -0.73756102
 o      2.38331594    -1.08447974     0.35220673
 h      3.25013000    -0.57105568     0.02307601
 c     -2.52126113    -0.43384664    -0.62986575
 h     -2.27618653    -1.08241061    -1.38682260
 h     -3.26193646    -0.67728470     0.17881747
 h     -2.94035939     0.59136738    -1.18692271
 h     -0.34608586     1.14621092     1.77883491
          17

 c      1.23291248    -0.42903296    -0.01354034
 c     -0.03061156    -1.04355635     0.21262469
 c     -1.17512837    -0.10596075     0.05856082
 c     -0.95036052     1.15112214     0.91150692
 c     -0.31793391     1.28974381    -0.35194115
 c      1.15745036     0.83671067    -0.61577748
 h     -0.29851555    -2.16546708     0.65436687
 h     -1.98458582     1.66455987     1.18643854
 h     -0.92313287     1.52532351    -1.19697860
 h      1.93612702     1.61355761    -0.69376145
 o      2.38823100    -1.08233328     0.36005212
 h      3.25272722    -0.58524229     0.03836470
 c     -2.51791252    -0.42661947    -0.62767471
 h     -2.26144130    -1.03740103    -1.39411078
 h     -3.25776422    -0.67227898     0.16940216
 h     -2.91076629     0.60231515    -1.19364404
 h     -0.35529149     1.12581204     1.80309151
          17

 c      1.23663260    -0.43503943    -0.02022594
 c     -0.03575275    -1.03743598     0.21051872
 c     -1.15832950    -0.09724856     0.04242042
 c     -0.95169042     1.16423810     0.92512570
 c     -0.33428299     1.26958214    -0.34319675
 c      1.14858205     0.83139104    -0.63283547
 h     -0.26921650    -2.17578698     0.66748924
 h     -2.00116793     1.64903868     1.19677226
 h     -0.94891012     1.49220727    -1.20119645
 h      1.94562318     1.57959174    -0.65138121
 o      2.39355982    -1.07928454     0.36712528
 h      3.23168033    -0.61078806     0.06156557
 c     -2.51499269    -0.41523384    -0.62361325
 h     -2.24697786    -1.01821220    -1.42349741
 h     -3.25255082    -0.67179121     0.15116556
 h     -2.87324302     0.59078813    -1.18568679
 h     -0.35922379     1.10190431     1.83244167
          17

 c      1.24250360    -0.44078963    -0.02752956
 c     -0.04308259    -1.03247715     0.20968727
 c     -1.13951913    -0.08912012     0.02590117
 c     -0.95514960     1.17870245     0.94070506
 c     -0.35009882     1.24780398    -0.33698852
 c      1.13769705     0.82561236    -0.64713913
 h     -0.22997020    -2.15953434     0.66536168
 h     -1.99831494     1.62681635     1.19902496
 h     -0.97459765     1.46896259    -1.20891891
 h      1.95661294     1.54379180    -0.61197685
 o      2.39859245    -1.07569343     0.37361983
 h      3.19664531    -0.64151658     0.08870241
 c     -2.51180677    -0.40044021    -0.61864212
 h     -2.23540436    -1.01888091    -1.46675520
 h     -3.24847638    -0.67646329     0.12727945
 h     -2.83074859     0.56079447    -1.16413779
 h     -0.36001482     1.07594315     1.86266962
          17

 c      1.25007559    -0.44622400    -0.03540586
 c     -0.05180395    -1.02875948     0.21011521
 c     -1.11925779    -0.08175178     0.00929275
 c     -0.96019424     1.19399896     0.95834888
 c     -0.36535645     1.22474404    -0.33384443
 c      1.12498196     0.81918964    -0.65845529
 h     -0.18402155    -2.11838805     0.64878580
 h     -1.97921066     1.60041071     1.19449406
 h     -0.99721067     1.45607255    -1.21585557
 h      1.96882848     1.50870089    -0.57684078
 o      2.40204256    -1.07222919     0.37993309
 h      3.16710941    -0.66639450     0.11254022
 c     -2.50737669    -0.38373421    -0.61401360
 h     -2.23061409    -1.02921982    -1.50993338
 h     -3.24808557    -0.68697301     0.10176328
 h     -2.78778156     0.52129581    -1.13305873
 h     -0.36020010     1.04971237     1.88908431
          17

 c      1.25873584    -0.45132429    -0.04376814
 c     -0.06091147    -1.02598305     0.21160243
 c     -1.09825178    -0.07538245    -0.00712393
 c     -0.96583542     1.20945485     0.97782477
 c     -0.38002108     1.20083482    -0.33404712
 c      1.11081466     0.81208840    -0.66663919
 h     -0.13556441    -2.05903107     0.62077344
 h     -1.95206442     1.57411945     1.18573600
 h     -1.01433614     1.45391048    -1.21861412
 h      1.98058316     1.47572574    -0.54719884
 o      2.40244658    -1.06965339     0.38652652
 h      3.16622476    -0.67314831     0.12493739
 c     -2.50077573    -0.36708981    -0.61030580
 h     -2.23501815    -1.04064271    -1.54174272
 h     -3.25282893    -0.70351885     0.07780557
 h     -2.75068003     0.48827125    -1.10092887
 h     -0.36183080     1.02511659     1.90807394
          17

 c      1.26778213    -0.45607267    -0.05250702
 c     -0.06930884    -1.02325420     0.21367668
 c     -1.07733735    -0.07033397    -0.02307145
 c     -0.97066043     1.22427655     0.99853367
 c     -0.39397562     1.17664472    -0.33760156
 c      1.09571063     0.80439284    -0.67163178
 h     -0.08935618    -1.99581642     0.58758141
 h     -1.93054826     1.55375393     1.17637626
 h     -1.02463978     1.46270295    -1.21533906
 h      1.98921094     1.44552708    -0.52428780
 o      2.39958291    -1.06810723     0.39345612
 h      3.19846835    -0.65981264     0.12449099
 c     -2.49137320    -0.35275677    -0.60722373
 h     -2.24903525    -1.04746535    -1.55581853
 h     -3.26182797    -0.72514680     0.05652031
 h     -2.72663292     0.48274918    -1.07954098
 h     -0.36599522     1.00388125     1.91796325
          17

 c      1.27650663    -0.46042964    -0.06150117
 c     -0.07599094    -1.01900874     0.21558112
 c     -1.05745746    -0.06702498    -0.03827857
 c     -0.97321704     1.23772598     1.01963869
 c     -0.40696839     1.15291189    -0.34428127
 c      1.08023259     0.79624727    -0.67346308
 h     -0.04947731    -1.95176496     0.55885733
 h     -1.92982724     1.54482501     1.16990461
 h     -1.02792983     1.48245200    -1.20574540
 h      1.99196179     1.41863764    -0.50924559
 o      2.39483607    -1.06696812     0.40027778
 h      3.24376314    -0.63701272     0.11808103
 c     -2.47913450    -0.34218995    -0.60436937
 h     -2.27160127    -1.04643808    -1.54993137
 h     -3.27197371    -0.74955084     0.03718793
 h     -2.71975951     0.51716282    -1.07588161
 h     -0.37257029     0.98723013     1.91934268
          17

 c      1.28427060    -0.46434177    -0.07061393
 c     -0.08020547    -1.01186509     0.21663434
 c     -1.03963748    -0.06593963    -0.05249744
 c     -0.97292314     1.24943766     1.04028171
 c     -0.41859698     1.13054222    -0.35370832
 c      1.06490993     0.78780804    -0.67225107
 h     -0.01786430    -1.94864004     0.54343105
 h     -1.95623296     1.54915937     1.16777577
 h     -1.02496699     1.51288338    -1.19083392
 h      1.98684939     1.39591038    -0.50293728
 o      2.38975635    -1.06557206     0.40652497
 h      3.27989799    -0.61622353     0.11311981
 c     -2.46477978    -0.33490467    -0.60205567
 h     -2.30062891    -1.03642609    -1.52520062
 h     -3.27921518    -0.77361091     0.01857573
 h     -2.72767764     0.58174102    -1.08453869
 h     -0.38005110     0.97556436     1.91512168
          17

 c      1.29054120    -0.46776827    -0.07968579
 c     -0.08135440    -1.00234380     0.21685751
 c     -1.02494809    -0.06752537    -0.06553417
 c     -0.97059004     1.25954637     1.05966929
 c     -0.42835633     1.11054831    -0.36543059
 c      1.05018409     0.77922267    -0.66819427
 h      0.00456626    -1.98669975     0.54198587
 h     -2.00108956     1.56362594     1.16920445
 h     -1.01711966     1.55338997    -1.17240421
 h      1.97316136     1.37868827    -0.50583243
 o      2.38530986    -1.06355198     0.41192992
 h      3.29403208    -0.60415055     0.11387245
 c     -2.44942333    -0.32924751    -0.60085188
 h     -2.33327068    -1.01860746    -1.48617428
 h     -3.27991435    -0.79416743     0.00007715
 h     -2.74419802     0.65455517    -1.09412006
 h     -0.38563643     0.96827976     1.91017132
          17

 c      1.29489659    -0.47072006    -0.08852609
 c     -0.07883774    -0.99281052     0.21688982
 c     -1.01440233    -0.07207596    -0.07727206
 c     -0.96773317     1.26842982     1.07704620
 c     -0.43575160     1.09392466    -0.37898608
 c      1.03637620     0.77063391    -0.66155913
 h      0.01603343    -2.04481189     0.54804047
 h     -2.04811548     1.58293918     1.17292807
 h     -1.00587867     1.60287578    -1.15237788
 h      1.95160832     1.36875040    -0.51797364
 o      2.38192378    -1.06079090     0.41639050
 h      3.28175913    -0.60334122     0.12189596
 c     -2.43412437    -0.32361524    -0.60082740
 h     -2.36620493    -0.99709419    -1.44149138
 h     -3.27172694    -0.80863089    -0.01777908
 h     -2.76349397     0.71729942    -1.09607125
 h     -0.38600800     0.96402804     1.91003724
          17

 c      1.29703461    -0.47328876    -0.09690764
 c     -0.07221632    -0.98569274     0.21736464
 c     -1.00877589    -0.07965482    -0.08767364
 c     -0.96560920     1.27639020     1.09181009
 c     -0.44043511     1.08148665    -0.39395166
 c      1.02367920     0.76220062    -0.65266289
 h      0.01510826    -2.10026915     0.55507089
 h     -2.08326690     1.60259299     1.17827924
 h     -0.99231432     1.65948455    -1.13209558
 h      1.92412404     1.36806325    -0.53904176
 o      2.37959130    -1.05735938     0.41992686
 h      3.24534061    -0.61309575     0.13667117
 c     -2.41969812    -0.31672721    -0.60143744
 h     -2.39626099    -0.97911723    -1.40371518
 h     -3.25402453    -0.81538587    -0.03328694
 h     -2.78140036     0.75922203    -1.08627458
 h     -0.37890418     0.96158874     1.91859314
          17

 c      1.29679887    -0.47564831    -0.10456809
 c     -0.06141401    -0.98255812     0.21864176
 c     -1.00841375    -0.09005330    -0.09676412
 c     -0.96480206     1.28350105     1.10370335
 c     -0.44231176     1.07372252    -0.40995245
 c      1.01218722     0.75413456    -0.64185544
 h      0.00192319    -2.13840679     0.55929857
 h     -2.09814542     1.61973541     1.18509948
 h     -0.97675008     1.72040459    -1.11197532
 h      1.89326121     1.37829647    -0.56849078
 o      2.37781716    -1.05354121     0.42269357
 h      3.19452167    -0.62900767     0.15536481
 c     -2.40667276    -0.30765394    -0.60193871
 h     -2.42134356    -0.97258222    -1.38564432
 h     -3.22792972    -0.81403052    -0.04383708
 h     -2.79517229     0.77531250    -1.06360907
 h     -0.36462243     0.96087722     1.93589909
          17

 c      1.29420628    -0.47803503    -0.11122024
 c     -0.04678993    -0.98410927     0.22082640
 c     -1.01309569    -0.10278516    -0.10460063
 c     -0.96524989     1.28960530     1.11283724
 c     -0.44156990     1.07070232    -0.42662259
 c      1.00196425     0.74675496    -0.62950687
 h     -0.02197673    -2.15195693     0.55916751
 h     -2.08958916     1.63303027     1.19342695
 h     -0.95886268     1.78204305    -1.09176155
 h      1.86119967     1.40007042    -0.60566033
 o      2.37548481    -1.04991364     0.42502348
 h      3.14863381    -0.64171743     0.17213421
 c     -2.39534449    -0.29615684    -0.60208086
 h     -2.44070252    -0.98029099    -1.39287015
 h     -3.19600072    -0.80546199    -0.04644417
 h     -2.80315290     0.76462789    -1.02878011
 h     -0.34610230     0.96316318     1.95817231
          17

 c      1.28945959    -0.48071337    -0.11657530
 c     -0.02912723    -0.99036941     0.22382739
 c     -1.02201059    -0.11712784    -0.11123688
 c     -0.96642691     1.29439163     1.11951824
 c     -0.43863323     1.07207379    -0.44355200
 c      0.99311688     0.74054513    -0.61600997
 h     -0.05410137    -2.13893044     0.55458211
 h     -2.05894809     1.64251367     1.20334727
 h     -0.93810143     1.84061644    -1.07112501
 h      1.82876852     1.43213764    -0.64970867
 o      2.37117146    -1.04722194     0.42734203
 h      3.13167799    -0.63910253     0.17962426
 c     -2.38591328    -0.28295336    -0.60238426
 h     -2.45409249    -0.99680307    -1.42018063
 h     -3.16159189    -0.79174302    -0.03845243
 h     -2.80486320     0.73014379    -0.98401388
 h     -0.32750315     0.97032141     1.97984162
          17

 c      1.28293658    -0.48393121    -0.12037879
 c     -0.00956001    -1.00079662     0.22738883
 c     -1.03385704    -0.13220142    -0.11669815
 c     -0.96747968     1.29745842     1.12404146
 c     -0.43406264     1.07714560    -0.46026288
 c      0.98580920     0.73616207    -0.60179598
 h     -0.09140545    -2.10203389     0.54671090
 h     -2.01216769     1.64975461     1.21500792
 h     -0.91413624     1.89288754    -1.05017181
 h      1.79520856     1.47103563    -0.69932332
 o      2.36450580    -1.04570656     0.42975800
 h      3.15097284    -0.61729070     0.17572040
 c     -2.37852996    -0.26952795    -0.60361580
 h     -2.46129376    -1.01257313    -1.45665998
 h     -3.12794821    -0.77562807    -0.01827860
 h     -2.80179482     0.68020737    -0.93345301
 h     -0.31254409     0.98389004     1.99580022
          17

 c      1.27515252    -0.48787604    -0.12244311
 c      0.01057455    -1.01428529     0.23109502
 c     -1.04704093    -0.14705986    -0.12097574
 c     -0.96728229     1.29832909     1.12656102
 c     -0.42844516     1.08501999    -0.47622835
 c      0.98020266     0.73435225    -0.58733581
 h     -0.13085161    -2.04976161     0.53831912
 h     -1.96019817     1.65820903     1.22874856
 h     -0.88714373     1.93673500    -1.02964380
 h      1.75897401     1.51165806    -0.75246259
 o      2.35675724    -1.04477762     0.43189631
 h      3.18795210    -0.58599687     0.16635096
 c     -2.37318879    -0.25793302    -0.60614464
 h     -2.46244614    -1.01936802    -1.49211299
 h     -3.09724815    -0.75976176     0.01395143
 h     -2.79894089     0.63092473    -0.88367460
 h     -0.30347585     1.00451764     2.00268719
          17

 c      1.26670055    -0.49264686    -0.12266280
 c      0.02997092    -1.02913348     0.23436757
 c     -1.05991158    -0.16076665    -0.12403698
 c     -0.96460502     1.29647957     1.12703682
 c     -0.42230016     1.09472050    -0.49091748
 c      0.97637004     0.73579598    -0.57310570
 h     -0.17053815    -1.99782777     0.53428275
 h     -1.91748684     1.67306640     1.24519528
 h     -0.85787966     1.97146135    -1.01085981
 h      1.71899415     1.54853775    -0.80643882
 o      2.34948212    -1.04369984     0.43332804
 h      3.21961536    -0.55749390     0.15856364
 c     -2.36966192    -0.25058340    -0.60979165
 h     -2.45827270    -1.01224668    -1.51953826
 h     -3.07006662    -0.74589811     0.05604294
 h     -2.80526050     0.60510639    -0.84253516
 h     -0.30060093     1.03178645     1.99937904
          17

 c      1.25819204    -0.49821879    -0.12102362
 c      0.04757924    -1.04333120     0.23654824
 c     -1.07096839    -0.17245366    -0.12583867
 c     -0.95868311     1.29151673     1.12525235
 c     -0.41601641     1.10528753    -0.50384237
 c      0.97424608     0.74094589    -0.55953192
 h     -0.21086803    -1.96647390     0.54102370
 h     -1.89549284     1.69913820     1.26485323
 h     -0.82761208     1.99782775    -0.99552573
 h      1.67556246     1.57716532    -0.85833230
 o      2.34367687    -1.04203217     0.43381949
 h      3.23190499    -0.53943029     0.15644255
 c     -2.36790123    -0.24916346    -0.61423237
 h     -2.44998223    -0.98946225    -1.53518318
 h     -3.04568798    -0.73465098     0.10391683
 h     -2.82800560     0.61911952    -0.81442094
 h     -0.30202851     1.06422687     1.98721206
          17

 c      1.25022113    -0.50440182    -0.11761035
 c      0.06253918    -1.05560224     0.23721897
 c     -1.07901099    -0.18136505    -0.12633912
 c     -0.94992950     1.28348288     1.12091260
 c     -0.40983213     1.11584566    -0.51459610
 c      0.97362855     0.74991878    -0.54694170
 h     -0.25290424    -1.96847781     0.56297321
 h     -1.89423909     1.73703112     1.28696798
 h     -0.79795096     2.01776280    -0.98545908
 h      1.63058614     1.59488431    -0.90553839
 o      2.33979037    -1.03962093     0.43331301
 h      3.21947127    -0.53485886     0.16136220
 c     -2.36867314    -0.25322402    -0.61935058
 h     -2.43912328    -0.95216681    -1.53836308
 h     -3.02298905    -0.72584347     0.15234886
 h     -2.86362775     0.66645187    -0.79684358
 h     -0.30369781     1.09954360     1.96998988
          17

 c      1.24334211    -0.51082350    -0.11260107
 c      0.07381163    -1.06631208     0.23654669
 c     -1.08325314    -0.18690029    -0.12551696
 c     -0.93982885     1.27290492     1.11375959
 c     -0.40386275     1.12566519    -0.52288240
 c      0.97421142     0.76245614    -0.53553155
 h     -0.29372568    -1.99822962     0.59842012
 h     -1.90276369     1.78196313     1.30896598
 h     -0.77055898     2.03370207    -0.98223456
 h      1.58738736     1.60130030    -0.94627406
 o      2.33783677    -1.03654238     0.43188326
 h      3.18383456    -0.54313049     0.17266626
 c     -2.37313091    -0.26078053    -0.62490466
 h     -2.42755039    -0.90442547    -1.53186878
 h     -3.00122759    -0.71905763     0.19590233
 h     -2.90086946     0.72558881    -0.78461000
 h     -0.30017714     1.13520006     1.95317882
          17

 c      1.23801145    -0.51698277    -0.10622875
 c      0.08022208    -1.07678759     0.23512710
 c     -1.08339117    -0.18865363    -0.12339235
 c     -0.93001750     1.26046715     1.10369112
 c     -0.39815793     1.13422790    -0.52854079
 c      0.97562673     0.77794744    -0.52535340
 h     -0.32647323    -2.03901746     0.64089016
 h     -1.90791013     1.82683054     1.32743179
 h     -0.74678522     2.04761742    -0.98678186
 h      1.55029110     1.59829532    -0.97995227
 o      2.33735158    -1.03313288     0.42974240
 h      3.13403824    -0.55937431     0.18755321
 c     -2.38190334    -0.26971978    -0.63013737
 h     -2.41736456    -0.85328685    -1.52280855
 h     -2.98045678    -0.71411044     0.22980397
 h     -2.93009004     0.77748426    -0.77412096
 h     -0.28671000     1.16923467     1.94154655
          17

 c      1.23448629    -0.52235958    -0.09872402
 c      0.08092820    -1.08815434     0.23356412
 c     -1.07959070    -0.18643102    -0.12003864
 c     -0.92154374     1.24672076     1.09092801
 c     -0.39275537     1.14128039    -0.53156478
 c      0.97749509     0.79550896    -0.51632148
 h     -0.34486932    -2.07581813     0.68351997
 h     -1.90042960     1.86534687     1.33931764
 h     -0.72737841     2.06010379    -0.99906574
 h      1.52404363     1.58960879    -1.00730499
 o      2.33725557    -1.03008276     0.42727648
 h      3.08879989    -0.57298831     0.20049232
 c     -2.39485830    -0.27828708    -0.63383037
 h     -2.41054699    -0.80779769    -1.52227069
 h     -2.96162538    -0.71135644     0.25067148
 h     -2.94616902     0.81080838    -0.76368406
 h     -0.26176280     1.20063901     1.93605915
          17

 c      1.23272888    -0.52651651    -0.09027773
 c      0.07570317    -1.10092066     0.23225662
 c     -1.07239569    -0.18024171    -0.11557598
 c     -0.91470072     1.23204284     1.07606497
 c     -0.38770724     1.14683885    -0.53210188
 c      0.97949489     0.81412335    -0.50825436
 h     -0.34557854    -2.09952050     0.72118539
 h     -1.87594064     1.89316648     1.34245449
 h     -0.71245039     2.07005916    -1.01801899
 h      1.51295149     1.57977243    -1.03002327
 o      2.33613866    -1.02830879     0.42497033
 h      3.07210885    -0.56979554     0.20453630
 c     -2.41132387    -0.28523168    -0.63484343
 h     -2.40832367    -0.77541762    -1.54062635
 h     -2.94650595    -0.71180761     0.25709956
 h     -2.94745102     0.82026434    -0.75264337
 h     -0.22793695     1.22884849     1.93288105
          17

 c      1.23237536    -0.52914704    -0.08104222
 c      0.06494555    -1.11502761     0.23137629
 c     -1.06260298    -0.17027879    -0.11014731
 c     -0.90923226     1.21670722     1.05987798
 c     -0.38307650     1.15112869    -0.53042980
 c      0.98145122     0.83282874    -0.50096536
 h     -0.32813529    -2.10611940     0.75070237
 h     -1.83401823     1.90793376     1.33563261
 h     -0.70170034     2.07517672    -1.04178968
 h      1.51973181     1.57240415    -1.04972388
 o      2.33361046    -1.02817379     0.42303184
 h      3.09199459    -0.54470908     0.19750453
 c     -2.43032497    -0.29002820    -0.63293938
 h     -2.41095313    -0.75754460    -1.57922720
 h     -2.93755071    -0.71715286     0.25012489
 h     -2.93459018     0.80472146    -0.74080148
 h     -0.19036377     1.25299012     1.92565323
          17

 c      1.23279450    -0.53008203    -0.07114872
 c      0.04957098    -1.12996142     0.23089385
 c     -1.05114953    -0.15690129    -0.10388543
 c     -0.90459157     1.20090444     1.04306000
 c     -0.37891435     1.15448510    -0.52692104
 c      0.98341641     0.85088801    -0.49437195
 h     -0.29440397    -2.09564076     0.77075312
 h     -1.77750438     1.90933440     1.31865462
 h     -0.69472756     2.07291312    -1.06818705
 h      1.54446038     1.56864001    -1.06661956
 o      2.33093968    -1.02904831     0.42121733
 h      3.13033169    -0.50877845     0.18478224
 c     -2.45068306    -0.29284453    -0.62902316
 h     -2.41825103    -0.74973433    -1.62826216
 h     -2.93760062    -0.72968186     0.23329450
 h     -2.91023880     0.76687548    -0.72825455
 h     -0.15431495     1.27168039     1.90861039
          17

 c      1.23322086    -0.52928220    -0.06071468
 c      0.03087408    -1.14480577     0.23058261
 c     -1.03902650    -0.14062089    -0.09688133
 c     -0.90007632     1.18468018     1.02606188
 c     -0.37523212     1.15725910    -0.52201157
 c      0.98568678     0.86783532    -0.48854299
 h     -0.24827423    -2.07210933     0.78225120
 h     -1.71244500     1.89956243     1.29251289
 h     -0.69126593     2.06140242    -1.09513947
 h      1.58431002     1.56691555    -1.07892391
 o      2.32966577    -1.03009466     0.41921219
 h      3.16437037    -0.47641470     0.17294456
 c     -2.47106432    -0.29432554    -0.62447539
 h     -2.42997230    -0.74614469    -1.67396966
 h     -2.94923712    -0.75188934     0.21173791
 h     -2.87948867     0.71459343    -0.71552213
 h     -0.12370449     1.28329803     1.87831580
          17

 c      1.23290685    -0.52681610    -0.04984642
 c      0.01036491    -1.15825456     0.22998924
 c     -1.02720980    -0.12208859    -0.08916630
 c     -0.89487310     1.16784420     1.00904692
 c     -0.37197376     1.15975441    -0.51617940
 c      0.98872296     0.88338653    -0.48364104
 h     -0.19528338    -2.04409882     0.78908474
 h     -1.64819195     1.88404377     1.25960370
 h     -0.69129609     2.04002368    -1.12104899
 h      1.63436382     1.56426190    -1.08356406
 o      2.33070381    -1.03079083     0.41684740
 h      3.18040559    -0.45664979     0.16592559
 c     -2.49006974    -0.29564879    -0.62038725
 h     -2.44572270    -0.74248001    -1.70545969
 h     -2.97368307    -0.78543387     0.18994649
 h     -2.85051341     0.66329734    -0.70376766
 h     -0.10054138     1.28634436     1.83407648
          17

 c      1.23125152    -0.52282462    -0.03864468
 c     -0.01045225    -1.16874771     0.22846122
 c     -1.01660243    -0.10207252    -0.08071916
 c     -0.88817479     1.14996961     0.99193299
 c     -0.36899159     1.16219720    -0.50993177
 c      0.99301433     0.89731457    -0.47981653
 h     -0.14139582    -2.02384141     0.79808815
 h     -1.59628101     1.87121763     1.22350679
 h     -0.69506483     2.00960185    -1.14501437
 h      1.68898670     1.55795214    -1.07753412
 o      2.33434508    -1.03091755     0.41407136
 h      3.17342645    -0.45309926     0.16524052
 c     -2.50645407    -0.29856925    -0.61720699
 h     -2.46480989    -0.73638187    -1.71668042
 h     -3.00970842    -0.82967518     0.16937469
 h     -2.83358543     0.63515289    -0.69460803
 h     -0.08475717     1.27973685     1.77786636
          17

 c      1.22788267    -0.51748230    -0.02721255
 c     -0.03033855    -1.17498809     0.22542977
 c     -1.00799492    -0.08142493    -0.07150865
 c     -0.87954791     1.13067755     0.97453976
 c     -0.36603403     1.16473101    -0.50379774
 c      0.99895602     0.90937225    -0.47712957
 h     -0.09087478    -2.02177914     0.81587817
 h     -1.56630538     1.86911825     1.18769721
 h     -0.70304057     1.97229889    -1.16692234
 h      1.74304417     1.54649157    -1.05892042
 o      2.34037510    -1.03048590     0.41090918
 h      3.14509566    -0.46505581     0.17058705
 c     -2.51958555    -0.30446991    -0.61483246
 h     -2.48618557    -0.72707547    -1.70606649
 h     -3.05351833    -0.88103888     0.14810695
 h     -2.83595565     0.64645126    -0.68884974
 h     -0.07405018     1.26305283     1.71421277
          17

 c      1.22268254    -0.51097607    -0.01565919
 c     -0.04841838    -1.17664821     0.22089432
 c     -1.00204945    -0.06104797    -0.06156176
 c     -0.86940943     1.11015904     0.95679286
 c     -0.36275847     1.16743548    -0.49832527
 c      1.00676677     0.91926990    -0.47552051
 h     -0.04552319    -2.03863898     0.84314960
 h     -1.56026527     1.87929038     1.15381667
 h     -0.71579043     1.93121126    -1.18735396
 h      1.79270089     1.52988679    -1.02732712
 o      2.34805007    -1.02977438     0.40747882
 h      3.10416309    -0.48695435     0.17967193
 c     -2.52978925    -0.31289920    -0.61289129
 h     -2.50845558    -0.71520287    -1.67625655
 h     -3.09988290    -0.93405433     0.12290371
 h     -2.85651684     0.69079120    -0.68524402
 h     -0.06387653     1.23671988     1.64991197
          17

 c      1.21576656    -0.50350513    -0.00409749
 c     -0.06402853    -1.17439782     0.21550558
 c     -0.99929687    -0.04187271    -0.05103559
 c     -0.85901364     1.08935694     0.93883584
 c     -0.35877922     1.17036419    -0.49408082
 c      1.01644253     0.92668052    -0.47481231
 h     -0.00653711    -2.06508769     0.87351623
 h     -1.57170699     1.89495518     1.12170708
 h     -0.73375687     1.88968931    -1.20722629
 h      1.83588592     1.50953386    -0.98388471
 o      2.35599718    -1.02944049     0.40404319
 h      3.06825951    -0.50673936     0.18755712
 c     -2.53794856    -0.32199699    -0.61078759
 h     -2.52997272    -0.70284423    -1.63449970
 h     -3.14358271    -0.98310849     0.09142332
 h     -2.88865191     0.74576996    -0.68153002
 h     -0.04833198     1.20199480     1.59294300
          17

 c      1.20743799    -0.49528147     0.00735431
 c     -0.07661186    -1.16922769     0.21011762
 c     -1.00012718    -0.02484908    -0.04026457
 c     -0.84977569     1.06958952     0.92109599
 c     -0.35374259     1.17358530    -0.49164698
 c      1.02773597     0.93125692    -0.47473092
 h      0.02422648    -2.08935819     0.89851095
 h     -1.59078793     1.90611762     1.09104292
 h     -0.75693559     1.85053799    -1.22718437
 h      1.87254138     1.48796931    -0.93102950
 o      2.36251707    -1.03037484     0.40095687
 h      3.05949712    -0.50847022     0.18777965
 c     -2.54490308    -0.32991291    -0.60761561
 h     -2.54903264    -0.69346648    -1.59297138
 h     -3.18040772    -1.02372527     0.05323716
 h     -2.92590426     0.79103693    -0.67605494
 h     -0.02286277     1.16052029     1.54997436
          17

 c      1.19813752    -0.48651627     0.01856121
 c     -0.08576329    -1.16194569     0.20541082
 c     -1.00477180    -0.01092494    -0.02977124
 c     -0.84254259     1.05215311     0.90439808
 c     -0.34740753     1.17719390    -0.49160136
 c      1.04017094     0.93266409    -0.47494593
 h      0.04475796    -2.10281093     0.91177406
 h     -1.60903140     1.90485145     1.06229188
 h     -0.78455008     1.81546025    -1.24701219
 h      1.90454139     1.46848473    -0.87204823
 o      2.36685428    -1.03283375     0.39832152
 h      3.08487554    -0.48650029     0.17814895
 c     -2.55122341    -0.33534642    -0.60233995
 h     -2.56412824    -0.69105889    -1.56642219
 h     -3.20765772    -1.05319472     0.00988790
 h     -2.96380230     0.81448038    -0.66807065
 h      0.01209947     1.11375322     1.52351308
          17

 c      1.18839508    -0.47741559     0.02936673
 c     -0.09128062    -1.15306774     0.20179909
 c     -1.01328867    -0.00098673    -0.02022919
 c     -0.83735629     1.03813156     0.88991156
 c     -0.33970570     1.18127433    -0.49445351
 c      1.05312599     0.93064069    -0.47513637
 h      0.05357444    -2.10095909     0.90999683
 h     -1.62100216     1.88708827     1.03665866
 h     -0.81490920     1.78505943    -1.26547203
 h      1.93493151     1.45444902    -0.81031867
 o      2.36979506    -1.03597739     0.39581465
 h      3.12725704    -0.45300765     0.16361849
 c     -2.55721631    -0.33760289    -0.59442730
 h     -2.57406405    -0.69765537    -1.56474317
 h     -3.22433555    -1.07082122    -0.03547979
 h     -2.99949894     0.81066102    -0.65738227
 h      0.05019625     1.06301151     1.51143584
          17

 c      1.17878699    -0.46819789     0.03960672
 c     -0.09316705    -1.14285361     0.19945892
 c     -1.02555590     0.00424738    -0.01237009
 c     -0.83370631     1.02826785     0.87882383
 c     -0.33076190     1.18583133    -0.50054357
 c      1.06600484     0.92509203    -0.47506640
 h      0.04997260    -2.08290103     0.89254409
 h     -1.62435909     1.85250950     1.01580488
 h     -0.84558993     1.75932576    -1.28073049
 h      1.96628806     1.44829131    -0.74842414
 o      2.37243237    -1.03875453     0.39305092
 h      3.16513421    -0.42379713     0.15045063
 c     -2.56297207    -0.33661278    -0.58444276
 h     -2.57787251    -0.71097809    -1.58567132
 h     -3.23114916    -1.07799547    -0.07867780
 h     -3.03129262     0.77873254    -0.64406401
 h      0.08229193     1.01001614     1.50934244
          17

 c      1.16990335    -0.45910693     0.04912974
 c     -0.09162173    -1.13132269     0.19835045
 c     -1.04127534     0.00435992    -0.00685272
 c     -0.83086525     1.02282606     0.87196075
 c     -0.32087212     1.19073789    -0.50994370
 c      1.07842302     0.91618066    -0.47462712
 h      0.03409930    -2.05108195     0.86122207
 h     -1.61981107     1.80430663     1.00171017
 h     -0.87389694     1.73821488    -1.29109718
 h      1.99886360     1.45052862    -0.68768142
 o      2.37537434    -1.04049858     0.38981052
 h      3.18526057    -0.40867430     0.14245822
 c     -2.56836638    -0.33280374    -0.57378082
 h     -2.57494311    -0.72553190    -1.61732398
 h     -3.23028446    -1.07808118    -0.11517893
 h     -3.05864134     0.72187159    -0.62839912
 h      0.10037528     0.95710140     1.51309075
          17

 c      1.16232922    -0.45040726     0.05781414
 c     -0.08703768    -1.11821336     0.19819762
 c     -1.05998018    -0.00065394    -0.00413751
 c     -0.82804304     1.02146901     0.86955470
 c     -0.31044906     1.19572986    -0.52240898
 c      1.09027653     0.90435100    -0.47381051
 h      0.00699136    -2.01179508     0.82051882
 h     -1.61147476     1.74922034     0.99663996
 h     -0.89740080     1.72201407    -1.29566392
 h      2.02997808     1.45952588    -0.62848298
 o      2.37876020    -1.04092965     0.38603061
 h      3.18243821    -0.41140592     0.14107825
 c     -2.57301662    -0.32696804    -0.56387221
 h     -2.56534332    -0.73575523    -1.64667833
 h     -3.22478651    -1.07589789    -0.14091386
 h     -3.08289476     0.64828257    -0.61096920
 h      0.09955897     0.90694842     1.51995280
          17

 c      1.15663860    -0.44237152     0.06558207
 c     -0.07999272    -1.10294908     0.19847351
 c     -1.08104623    -0.01034466    -0.00441997
 c     -0.82443520     1.02326524     0.87119870
 c     -0.29995142     1.20044115    -0.53739024
 c      1.10164630     0.89026901    -0.47264573
 h     -0.02956997    -1.97569943     0.77774230
 h     -1.60698840     1.69701970     1.00304272
 h     -0.91438481     1.71144913    -1.29464302
 h      2.05521363     1.47219510    -0.57106157
 o      2.38237303    -1.04007912     0.38177017
 h      3.15772147    -0.43096561     0.14589943
 c     -2.57624731    -0.32035983    -0.55570021
 h     -2.54988209    -0.73779596    -1.66445216
 h     -3.21742867    -1.07651512    -0.15306775
 h     -3.10876572     0.57283051    -0.59270971
 h      0.07855951     0.86212559     1.52883742
          17

 c      1.15338982    -0.43526347     0.07240647
 c     -0.07120111    -1.08482568     0.19854214
 c     -1.10370844    -0.02386254    -0.00764895
 c     -0.81942426     1.02700507     0.87596406
 c     -0.28981639     1.20445598    -0.55409618
 c      1.11263874     0.87471936    -0.47115395
 h     -0.07370546    -1.95579626     0.74128758
 h     -1.61529044     1.65762334     1.02306873
 h     -0.92410360     1.70760284    -1.28937123
 h      2.07033175     1.48509716    -0.51598353
 o      2.38560803    -1.03832140     0.37721908
 h      3.11893352    -0.46106343     0.15449296
 c     -2.57717837    -0.31470071    -0.54972846
 h     -2.52991386    -0.72969845    -1.66570139
 h     -3.20940548    -1.08351070    -0.15070081
 h     -3.14493369     0.51546369    -0.57462357
 h      0.03977172     0.82455989     1.54034163
          17

 c      1.15311973    -0.42931299     0.07830531
 c     -0.06146622    -1.06365311     0.19807109
 c     -1.12707633    -0.04008838    -0.01359554
 c     -0.81307846     1.03181308     0.88263406
 c     -0.28041072     1.20736164    -0.57158662
 c      1.12327508     0.85851095    -0.46934128
 h     -0.12403645    -1.96007223     0.71572516
 h     -1.64070769     1.63572944     1.05743997
 h     -0.92680129     1.71172129    -1.28201501
 h      2.07265409     1.49535035    -0.46417447
 o      2.38735237    -1.03647584     0.37273588
 h      3.08265127    -0.48857707     0.16181446
 c     -2.57525532    -0.31141113    -0.54601372
 h     -2.50707995    -0.71118330    -1.64922343
 h     -3.19974542    -1.09763371    -0.13492839
 h     -3.19896091     0.49052893    -0.55703935
 h     -0.01072620     0.79495669     1.55692361
          17

 c      1.15632424    -0.42467898     0.08331894
 c     -0.05175466    -1.04038070     0.19734309
 c     -1.15014222    -0.05779256    -0.02191582
 c     -0.80646464     1.03753870     0.88996556
 c     -0.27201503     1.20879667    -0.58888133
 c      1.13345101     0.84240516    -0.46721498
 h     -0.17868822    -1.98417572     0.69813588
 h     -1.67841524     1.62813122     1.10428835
 h     -0.92342199     1.72492293    -1.27499960
 h      2.06161769     1.50118523    -0.41669507
 o      2.38623085    -1.03563501     0.36878176
 h      3.07053486    -0.49644660     0.16132496
 c     -2.57106953    -0.31058079    -0.54427992
 h     -2.48307591    -0.68360589    -1.61747322
 h     -3.18596611    -1.11679764    -0.10858156
 h     -3.26763037     0.49463939    -0.53938703
 h     -0.06401517     0.77241077     1.58277197
          17

 c      1.16339303    -0.42142928     0.08748440
 c     -0.04325931    -1.01678049     0.19697205
 c     -1.17180428    -0.07577212    -0.03218519
 c     -0.80112951     1.04449555     0.89693419
 c     -0.26484632     1.20849585    -0.60507596
 c      1.14293069     0.82706346    -0.46480801
 h     -0.23390681    -2.01473780     0.68148871
 h     -1.71767140     1.62744010     1.15933153
 h     -0.91501186     1.74781562    -1.27026536
 h      2.03884996     1.50227913    -0.37448579
 o      2.38182121    -1.03624414     0.36556881
 h      3.09042355    -0.47857812     0.15070675
 c     -2.56621940    -0.31131713    -0.54384974
 h     -2.45946181    -0.65007613    -1.57725134
 h     -3.16539992    -1.13727380    -0.07556597
 h     -3.33771800     0.51239320    -0.52111314
 h     -0.11132499     0.75490765     1.62212150
          17

 c      1.17449446    -0.41956369     0.09082222
 c     -0.03721749    -0.99460169     0.19744015
 c     -1.19092633    -0.09293656    -0.04392931
 c     -0.79819429     1.05294097     0.90301387
 c     -0.25910489     1.20632762    -0.61944381
 c      1.15135825     0.81300653    -0.46220068
 h     -0.28480212    -2.03847803     0.66011579
 h     -1.74830110     1.62704229     1.21724494
 h     -0.90201330     1.78006805    -1.26859806
 h      2.00802458     1.49995302    -0.33814479
 o      2.37530443    -1.03761230     0.36287160
 h      3.12626202    -0.44776488     0.13490671
 c     -2.56239064    -0.31270755    -0.54360092
 h     -2.43744618    -0.61539288    -1.54031709
 h     -3.13631604    -1.15525221    -0.04015464
 h     -3.39577172     0.52959174    -0.50224014
 h     -0.14834203     0.74107391     1.67558436
          17

 c      1.18945177    -0.41906350     0.09333619
 c     -0.03462149    -0.97510358     0.19894598
 c     -1.20642404    -0.10834230    -0.05666883
 c     -0.79796407     1.06280148     0.90832633
 c     -0.25500852     1.20231211    -0.63148746
 c      1.15829860     0.80058978    -0.45952814
 h     -0.32694209    -2.04681883     0.63155222
 h     -1.76394306     1.62299079     1.27290724
 h     -0.88387269     1.82010618    -1.26936838
 h      1.97443536     1.49712240    -0.30777428
 o      2.36825946    -1.03884946     0.36038340
 h      3.15713770    -0.42066505     0.12039488
 c     -2.56085306    -0.31416098    -0.54219619
 h     -2.41776785    -0.58498462    -1.52123106
 h     -3.09846779    -1.16803885    -0.00634400
 h     -3.43303228     0.53772007    -0.48314916
 h     -0.17656909     0.73161395     1.73773076
          17

 c      1.20765850    -0.41991536     0.09501395
 c     -0.03602237    -0.95899607     0.20146023
 c     -1.21736251    -0.12119404    -0.06997791
 c     -0.80016598     1.07373094     0.91341599
 c     -0.25278379     1.19660836    -0.64091863
 c      1.16332550     0.79002214    -0.45696469
 h     -0.35720834    -2.03609813     0.59595541
 h     -1.76226807     1.61382788     1.32204865
 h     -0.85926902     1.86515153    -1.27083605
 h      1.94395143     1.49767807    -0.28299682
 o      2.36183834    -1.03949485     0.35795631
 h      3.17026283    -0.40764371     0.11125912
 c     -2.56234690    -0.31545232    -0.53876380
 h     -2.40126744    -0.56241311    -1.52963589
 h     -3.05318310    -1.17468667     0.02270638
 h     -3.44526374     0.53288907    -0.46424675
 h     -0.20020747     0.72864717     1.79921214
          17

 c      1.22806759    -0.42208459     0.09582229
 c     -0.04146033    -0.94650539     0.20480106
 c     -1.22305784    -0.13083315    -0.08354575
 c     -0.80428989     1.08528094     0.91885405
 c     -0.25261943     1.18947137    -0.64759032
 c      1.16616217     0.78145336    -0.45467821
 h     -0.37407403    -2.00687075     0.55528945
 h     -1.74442868     1.60005303     1.36158527
 h     -0.82681006     1.91164914    -1.27081560
 h      1.92123522     1.50503038    -0.26328434
 o      2.35676640    -1.03951042     0.35559953
 h      3.16100580    -0.41283848     0.10920281
 c     -2.56701106    -0.31670979    -0.53355970
 h     -2.38995193    -0.54762047    -1.56239697
 h     -3.00320055    -1.17621592     0.04513998
 h     -3.43171947     0.51440814    -0.44576443
 h     -0.22263926     0.73404238     1.85089031
          17

 c      1.24926356    -0.42545623     0.09569852
 c     -0.05047932    -0.93740918     0.20867063
 c     -1.22316866    -0.13672601    -0.09721778
 c     -0.80972210     1.09699185     0.92497486
 c     -0.25461324     1.18119646    -0.65142544
 c      1.16681430     0.77509002    -0.45276423
 h     -0.37785945    -1.96397828     0.51294229
 h     -1.71481555     1.58385695     1.38995409
 h     -0.78574903     1.95589827    -1.26733610
 h      1.90799241     1.52031625    -0.24852031
 o      2.35345093    -1.03918949     0.35344515
 h      3.13118940    -0.43560318     0.11406867
 c     -2.57436711    -0.31826324    -0.52773007
 h     -2.38677035    -0.53832254    -1.60628253
 h     -2.95228431    -1.17550165     0.06064649
 h     -3.39498727     0.48446551    -0.42764525
 h     -0.24514408     0.74847536     1.88628313
          17

 c      1.26960313    -0.42978400     0.09454530
 c     -0.06218347    -0.93100205     0.21266607
 c     -1.21774894    -0.13845872    -0.11099334
 c     -0.81573829     1.10839958     0.93176601
 c     -0.25873811     1.17207081    -0.65237066
 c      1.16558612     0.77123010    -0.45120101
 h     -0.37115671    -1.91751053     0.47362092
 h     -1.68111252     1.56906977     1.40753850
 h     -0.73641174     1.99465063    -1.25907550
 h      1.90261128     1.54164588    -0.23933687
 o      2.35193084    -1.03916621     0.35175358
 h      3.08964973    -0.47021122     0.12367547
 c     -2.58335554    -0.32057230    -0.52254634
 h     -2.39421385    -0.53229703    -1.64703290
 h     -2.90457099    -1.17667166     0.07029260
 h     -3.34201712     0.44910527    -0.40934138
 h     -0.26703999     0.77130631     1.90214039
          17

 c      1.28740755    -0.43468129     0.09223716
 c     -0.07534038    -0.92610373     0.21631748
 c     -1.20723614    -0.13574439    -0.12498158
 c     -0.82152083     1.11904109     0.93884141
 c     -0.26483156     1.16234423    -0.65038042
 c      1.16295488     0.77016775    -0.44985897
 h     -0.35889537    -1.88305395     0.44291920
 h     -1.65381536     1.56086660     1.41683581
 h     -0.68029539     2.02554018    -1.24555182
 h      1.90148067     1.56508315    -0.23688293
 o      2.35170537    -1.04048219     0.35094272
 h      3.05417064    -0.50444071     0.13319448
 c     -2.59235756    -0.32440278    -0.51898771
 h     -2.41353506    -0.52816993    -1.67448542
 h     -2.86373134    -1.18382200     0.07582457
 h     -3.28555898     0.41993957    -0.38934415
 h     -0.28607903     0.80074140     1.89839249
          17

 c      1.30119752    -0.43965538     0.08863971
 c     -0.08862605    -0.92147285     0.21923194
 c     -1.19237749    -0.12844892    -0.13934013
 c     -0.82636292     1.12855214     0.94551663
 c     -0.27260183     1.15222699    -0.64542065
 c      1.15940410     0.77205234    -0.44855120
 h     -0.34662745    -1.87687045     0.42564602
 h     -1.64364857     1.56440477     1.42140532
 h     -0.61994926     2.04731553    -1.22715096
 h      1.90078208     1.58641111    -0.24225962
 o      2.35188904    -1.04437732     0.35150801
 h      3.04754118    -0.52243341     0.13622391
 c     -2.59946808    -0.33088817    -0.51768542
 h     -2.44479168    -0.52523367    -1.68316180
 h     -2.83226881    -1.19933370     0.07864391
 h     -3.24230817     0.41309894    -0.36481620
 h     -0.29870241     0.83401912     1.87818580
          17

 c      1.30992905    -0.44418463     0.08364111
 c     -0.10098829    -0.91678137     0.22131755
 c     -1.17412971    -0.11662079    -0.15422344
 c     -0.83008710     1.13686663     0.95103161
 c     -0.28164487     1.14191163    -0.63748911
 c      1.15530201     0.77680766    -0.44709028
 h     -0.33702367    -1.90423936     0.42325566
 h     -1.65643787     1.58216955     1.42316679
 h     -0.55870462     2.05991689    -1.20505121
 h      1.89770403     1.60249196    -0.25606258
 o      2.35231467    -1.05137184     0.35364862
 h      3.07815723    -0.51878762     0.13052884
 c     -2.60344221    -0.34076602    -0.51883608
 h     -2.48706782    -0.52323932    -1.67166336
 h     -2.81128249    -1.22281555     0.07912127
 h     -3.22267628     0.43888070    -0.33304039
 h     -0.30026694     0.86769300     1.84791532
          17

 c      1.31314808    -0.44783659     0.07719635
 c     -0.11176249    -0.91306774     0.22282955
 c     -1.15357900    -0.10052112    -0.16974864
 c     -0.83330569     1.14432926     0.95479628
 c     -0.29146546     1.13161586    -0.62664512
 c      1.15084764     0.78412352    -0.44532303
 h     -0.32896426    -1.95379232     0.43330078
 h     -1.68930307     1.61198569     1.42044467
 h     -0.50029210     2.06437023    -1.18104978
 h      1.89094889     1.61189920    -0.27821415
 o      2.35409525    -1.06078961     0.35705715
 h      3.12947747    -0.50542475     0.12108848
 c     -2.60450279    -0.35333076    -0.52195253
 h     -2.53862782    -0.52239435    -1.64265632
 h     -2.80063054    -1.25141668     0.07671294
 h     -3.22155526     0.48943865    -0.29475902
 h     -0.28574130     0.89828100     1.81627375
          17

 c      1.31100503    -0.45039632     0.06937562
 c     -0.12046368    -0.91189178     0.22415630
 c     -1.13188608    -0.08066799    -0.18596372
 c     -0.83707936     1.15150173     0.95654530
 c     -0.30149473     1.12164661    -0.61304928
 c      1.14606769     0.79348356    -0.44313732
 h     -0.32047959    -2.00699218     0.45169543
 h     -1.73267440     1.64809154     1.40948263
 h     -0.44842197     2.06245645    -1.15728323
 h      1.88083753     1.61507517    -0.30803095
 o      2.35837766    -1.07161250     0.36126447
 h      3.17917867    -0.49717363     0.11424103
 c     -2.60365102    -0.36690802    -0.52584899
 h     -2.59719696    -0.52338788    -1.60356767
 h     -2.79921829    -1.28100599     0.07056780
 h     -3.22607747     0.54535886    -0.25424371
 h     -0.25166100     0.92347476     1.79093247
          17

 c      1.30414188    -0.45191719     0.06038319
 c     -0.12667947    -0.91439842     0.22560983
 c     -1.11022498    -0.05790423    -0.20280239
 c     -0.84221138     1.15882007     0.95649062
 c     -0.31109757     1.11248254    -0.59700888
 c      1.14084022     0.80421035    -0.44045609
 h     -0.31075326    -2.04858982     0.47470911
 h     -1.77558903     1.68402274     1.38732394
 h     -0.40642097     2.05620247    -1.13587341
 h      1.86919349     1.61420522    -0.34441986
 o      2.36553886    -1.08304144     0.36587940
 h      3.21274636    -0.50270394     0.11376912
 c     -2.60167785    -0.37996039    -0.52893710
 h     -2.66062055    -0.52725817    -1.56672593
 h     -2.80530060    -1.30743834     0.06017299
 h     -3.22644530     0.58965854    -0.21617994
 h     -0.19916096     0.94331467     1.77390853
          17

 c      1.29351602    -0.45266942     0.05053343
 c     -0.13013307    -0.92102640     0.22733806
 c     -1.08972212    -0.03346952    -0.22003202
 c     -0.84882942     1.16643944     0.95529519
 c     -0.31956978     1.10485325    -0.57900884
 c      1.13494893     0.81553717    -0.43722672
 h     -0.30006270    -2.06956618     0.49953879
 h     -1.80934937     1.71466128     1.35307738
 h     -0.37698012     2.04738229    -1.11859557
 h      1.85889601     1.61268134    -0.38615146
 o      2.37527619    -1.09451778     0.37060418
 h      3.22384467    -0.52495567     0.12096998
 c     -2.59891683    -0.39144604    -0.52970714
 h     -2.72767049    -0.53485750    -1.54586289
 h     -2.81676906    -1.32756050     0.04582642
 h     -3.21802014     0.61224112    -0.18389257
 h     -0.13528673     0.96000016     1.76061075
          17

 c      1.28022987    -0.45304390     0.04020455
 c     -0.13074282    -0.93155894     0.22930963
 c     -1.07142246    -0.00902357    -0.23722116
 c     -0.85650170     1.17430696     0.95372094
 c     -0.32614285     1.09977053    -0.55970510
 c      1.12818830     0.82673034    -0.43341067
 h     -0.28925219    -2.06639377     0.52428866
 h     -1.82866678     1.73691298     1.30773518
 h     -0.36200779     2.03725047    -1.10667190
 h      1.85286971     1.61390861    -0.43212932
 o      2.38683021    -1.10570362     0.37523084
 h      3.21265638    -0.56257766     0.13522838
 c     -2.59542764    -0.40076278    -0.52748393
 h     -2.79763511    -0.54584553    -1.54758621
 h     -2.83139994    -1.33983252     0.02882170
 h     -3.19966368     0.60857071    -0.15917298
 h     -0.07050073     0.97637228     1.74404776
          17

 c      1.26540441    -0.45346574     0.02979312
 c     -0.12860641    -0.94521908     0.23132544
 c     -1.05627276     0.01344549    -0.25376266
 c     -0.86455592     1.18226588     0.95228563
 c     -0.33002924     1.09846025    -0.53987029
 c      1.12050805     0.83724960    -0.42898815
 h     -0.27946160    -2.04032678     0.54802622
 h     -1.83168666     1.74976168     1.25368158
 h     -0.36254318     2.02658997    -1.10073241
 h      1.85262180     1.61963454    -0.48144435
 o      2.39903493    -1.11655690     0.37967878
 h      3.18646589    -0.60967505     0.15388960
 c     -2.59129530    -0.40765850    -0.52285922
 h     -2.86820931    -0.55821799    -1.56600056
 h     -2.84705738    -1.34452394     0.01128296
 h     -3.17237331     0.57807542    -0.14248471
 h     -0.01490190     0.99463759     1.71913244
          17

 c      1.25010048    -0.45433040     0.01967682
 c     -0.12393219    -0.96071800     0.23302823
 c     -1.04507245     0.03187397    -0.26897392
 c     -0.87226769     1.19008306     0.95115071
 c     -0.33054356     1.10215627    -0.52029800
 c      1.11211931     0.84685701    -0.42398978
 h     -0.27213583    -1.99775123     0.57118158
 h     -1.82000138     1.75432281     1.19434687
 h     -0.37869991     2.01594677    -1.10088931
 h      1.85720053     1.62882569    -0.53305391
 o      2.41022781    -1.12744964     0.38405327
 h      3.16188925    -0.65453666     0.17167179
 c     -2.58671121    -0.41217033    -0.51718634
 h     -2.93475224    -0.56922785    -1.58827754
 h     -2.86183844    -1.34348088    -0.00430034
 h     -3.13896238     0.52390456    -0.13293890
 h      0.02398857     1.01599655     1.68412379
          17

 c      1.23527596    -0.45595537     0.01018390
 c     -0.11696307    -0.97628684     0.23389542
 c     -1.03835246     0.04451419    -0.28223982
 c     -0.87890233     1.19742510     0.95015522
 c     -0.32730118     1.11177866    -0.50169744
 c      1.10347682     0.85558304    -0.41853384
 h     -0.26918272    -1.95093505     0.59626919
 h     -1.79888510     1.75402935     1.13391092
 h     -0.40964079     2.00583240    -1.10682139
 h      1.86353082     1.63810869    -0.58534500
 o      2.41847780    -1.13904278     0.38859790
 h      3.16165224    -0.68198095     0.18165877
 c     -2.58175545    -0.41469881    -0.51186717
 h     -2.99200105    -0.57655931    -1.60300563
 h     -2.87411591    -1.33953214    -0.01564551
 h     -3.10472412     0.45422988    -0.12769530
 h      0.04192420     1.04074663     1.64037869
          17

 c      1.22176377    -0.45854090     0.00156789
 c     -0.10794729    -0.98990993     0.23327134
 c     -1.03622017     0.05033398    -0.29312329
 c     -0.88376785     1.20385717     0.94889203
 c     -0.32042595     1.12762091    -0.48463098
 c      1.09515695     0.86358059    -0.41283090
 h     -0.27292387    -1.91629576     0.62807155
 h     -1.77701097     1.75449592     1.07675296
 h     -0.45359241     1.99671065    -1.11776404
 h      1.86788053     1.64340040    -0.63606076
 o      2.42283496    -1.15152021     0.39335582
 h      3.19498475    -0.68570400     0.18083593
 c     -2.57614388    -0.41621473    -0.50812367
 h     -3.03571478    -0.57873444    -1.60338958
 h     -2.88245563    -1.33567261    -0.02116601
 h     -3.07860683     0.38417044    -0.12080448
 h      0.03826790     1.06842005     1.59191895
          17

 c      1.21027334    -0.46214520    -0.00600538
 c     -0.09722596    -1.00008961     0.23061912
 c     -1.03828271     0.04922470    -0.30139221
 c     -0.88647371     1.20896128     0.94679053
 c     -0.31064567     1.14922722    -0.46952896
 c      1.08773311     0.87097344    -0.40714933
 h     -0.28502838    -1.90612440     0.67105186
 h     -1.76402099     1.76202084     1.02650901
 h     -0.50788069     1.98876370    -1.13238227
 h      1.86734129     1.64146883    -0.68266454
 o      2.42411909    -1.16412840     0.39795602
 h      3.24505261    -0.67546794     0.17347207
 c     -2.56923893    -0.41817095    -0.50698854
 h     -3.06321281    -0.57503790    -1.58692301
 h     -2.88548852    -1.33425998    -0.02024668
 h     -3.07244597     0.33378409    -0.10326317
 h      0.01669109     1.09783644     1.54535579
          17

 c      1.20141353    -0.46668302    -0.01245272
 c     -0.08541505    -1.00672111     0.22596717
 c     -1.04372501     0.04190337    -0.30696952
 c     -0.88741553     1.21259363     0.94317210
 c     -0.29919177     1.17554107    -0.45675236
 c      1.08169736     0.87776700    -0.40176732
 h     -0.30446134    -1.91863087     0.72420353
 h     -1.76547151     1.78033060     0.98530727
 h     -0.56896901     1.98166473    -1.14865013
 h      1.86068854     1.63077151    -0.72285896
 o      2.42365927    -1.17592152     0.40194409
 h      3.28852807    -0.66486571     0.16567917
 c     -2.56066639    -0.42148970    -0.50890203
 h     -3.07342841    -0.56542671    -1.55465639
 h     -2.88188676    -1.33648256    -0.01324807
 h     -3.09356589     0.31536306    -0.06852543
 h     -0.01399831     1.12720166     1.50991114
          17

 c      1.19570685    -0.47194759    -0.01775685
 c     -0.07343210    -1.01086218     0.21997280
 c     -1.05149868     0.02959205    -0.30986254
 c     -0.88796309     1.21504867     0.93730588
 c     -0.28754101     1.20521162    -0.44662441
 c      1.07740312     0.88381899    -0.39692826
 h     -0.32710952    -1.94050006     0.78012242
 h     -1.77927820     1.80804251     0.95401169
 h     -0.63258674     1.97466089    -1.16399507
 h      1.84870143     1.61170455    -0.75504770
 o      2.42231921    -1.18629198     0.40502338
 h      3.31055396    -0.66253185     0.16138465
 c     -2.55102870    -0.42558606    -0.51307862
 h     -3.06715894    -0.55053258    -1.51122993
 h     -2.87050800    -1.34215105    -0.00135277
 h     -3.13608940     0.32161159    -0.02017865
 h     -0.04102028     1.15456030     1.49629720
          17

 c      1.19357007    -0.47765478    -0.02194519
 c     -0.06228087    -1.01374859     0.21348983
 c     -1.06052110     0.01367332    -0.31011775
 c     -0.88969877     1.21688285     0.92867873
 c     -0.27711346     1.23686875    -0.43939212
 c      1.07500599     0.88884768    -0.39280386
 h     -0.34791376    -1.95789193     0.82974989
 h     -1.79804619     1.83982276     0.93293531
 h     -0.69410100     1.96699736    -1.17581756
 h      1.83417976     1.58654334    -0.77868416
 o      2.42045115    -1.19496396     0.40705343
 h      3.30513652    -0.67204968     0.16223988
 c     -2.54142087    -0.42918050    -0.51773075
 h     -3.04775409    -0.53164732    -1.46551777
 h     -2.85064425    -1.34982572     0.01359554
 h     -3.18593498     0.33548164     0.03119431
 h     -0.05423282     1.17866145     1.51250153
          17

 c      1.19526721    -0.48349840    -0.02506801
 c     -0.05282899    -1.01624706     0.20721730
 c     -1.06981136    -0.00454570    -0.30780802
 c     -0.89324822     1.21862157     0.91746516
 c     -0.26902628     1.26927254    -0.43515661
 c      1.07442412     0.89247040    -0.38947092
 h     -0.36276508    -1.96211021     0.86614781
 h     -1.81411011     1.86957016     0.92202085
 h     -0.74913633     1.95839016    -1.18217400
 h      1.82166143     1.55911852    -0.79443352
 o      2.41801483    -1.20191058     0.40801271
 h      3.27309466    -0.69318062     0.16815084
 c     -2.53253435    -0.43139783    -0.52075750
 h     -3.02162090    -0.51055037    -1.43074195
 h     -2.82228481    -1.35743408     0.02930160
 h     -3.23078187     0.34382353     0.07607728
 h     -0.05494185     1.19930335     1.55785396
          17

 c      1.20085409    -0.48920195    -0.02717883
 c     -0.04568798    -1.01879469     0.20160676
 c     -1.07854575    -0.02393407    -0.30303058
 c     -0.89813175     1.22065722     0.90458352
 c     -0.26395623     1.30134683    -0.43382605
 c      1.07536835     0.89428653    -0.38691969
 h     -0.36907442    -1.94962309     0.88533752
 h     -1.82239545     1.89247780     0.92070659
 h     -0.79422986     1.94931614    -1.18233127
 h      1.81654578     1.53399441    -0.80392506
 o      2.41455976    -1.20736153     0.40800248
 h      3.22231937    -0.72170066     0.17717751
 c     -2.52453709    -0.43193573    -0.52028872
 h     -2.99654357    -0.48897465    -1.42106962
 h     -2.78629378    -1.36316012     0.04333753
 h     -3.26304180     0.33992370     0.10868277
 h     -0.05475091     1.21652941     1.62248340
          17

 c      1.21013272    -0.49455287    -0.02832373
 c     -0.04115922    -1.02146014     0.19687127
 c     -1.08605647    -0.04354253    -0.29590090
 c     -0.90352316     1.22325326     0.89121115
 c     -0.26211350     1.33214834    -0.43510377
 c      1.07748035     0.89401178    -0.38511480
 h     -0.36575680    -1.92088342     0.88606689
 h     -1.82089940     1.90561728     0.92792313
 h     -0.82735170     1.94109886    -1.17707908
 h      1.82336744     1.51499738    -0.80886967
 o      2.40909866    -1.21188633     0.40728752
 h      3.16990016    -0.74809104     0.18488484
 c     -2.51758657    -0.43086593    -0.51541054
 h     -2.97664567    -0.46793977    -1.44277610
 h     -2.74441669    -1.36619906     0.05354908
 h     -3.27879717     0.32140752     0.12623720
 h     -0.06598144     1.22999835     1.69315696
          17

 c      1.22262819    -0.49940476    -0.02854829
 c     -0.03920942    -1.02396396     0.19297781
 c     -1.09181669    -0.06257020    -0.28654869
 c     -0.90874571     1.22653070     0.87836039
 c     -0.26329122     1.36082304    -0.43850375
 c      1.08053060     0.89161363    -0.38408833
 h     -0.35328494    -1.87993463     0.86987052
 h     -1.81039513     1.90797246     0.94222615
 h     -0.84824213     1.93582035    -1.16879213
 h      1.84373356     1.50362376    -0.80982846
 o      2.40027406    -1.21632421     0.40626793
 h      3.13976387    -0.75880372     0.18488024
 c     -2.51219907    -0.42842643    -0.50663872
 h     -2.95918733    -0.44791478    -1.48810235
 h     -2.69910101    -1.36718435     0.05843922
 h     -3.27661458     0.28853269     0.12807120
 h     -0.09601704     1.23914897     1.75832561
          17

 c      1.23760505    -0.50364296    -0.02792101
 c     -0.03946942    -1.02564066     0.18958971
 c     -1.09544813    -0.08033339    -0.27512503
 c     -0.91331187     1.23045898     0.86674219
 c     -0.26696057     1.38658365    -0.44338711
 c      1.08453596     0.88734510    -0.38398004
 h     -0.33399567    -1.83500807     0.84178327
 h     -1.79416110     1.90042564     0.96196890
 h     -0.85845993     1.93605982    -1.16120155
 h      1.87539587     1.49853448    -0.80564471
 o      2.38752180    -1.22111885     0.40516444
 h      3.14455744    -0.74714606     0.17399682
 c     -2.50894012    -0.42490434    -0.49541630
 h     -2.93820703    -0.42955961    -1.54108548
 h     -2.65316833    -1.36816773     0.05732881
 h     -3.25737356     0.24372829     0.11543821
 h     -0.14710365     1.24343180     1.80970587
          17

 c      1.25412930    -0.50713102    -0.02655879
 c     -0.04127368    -1.02542140     0.18601586
 c     -1.09674902    -0.09624699    -0.26181222
 c     -0.91684090     1.23487395     0.85676480
 c     -0.27240334     1.40872799    -0.44903366
 c      1.08971242     0.88164036    -0.38497529
 h     -0.31228785    -1.79913810     0.81102220
 h     -1.77766921     1.88564244     0.98547272
 h     -0.86089174     1.94436945    -1.15867481
 h      1.91331033     1.49660480    -0.79413128
 o      2.37201083    -1.22575473     0.40374041
 h      3.17086820    -0.72254665     0.15687143
 c     -2.50790290    -0.42071378    -0.48335922
 h     -2.90930988    -0.41381614    -1.58695111
 h     -2.60941611    -1.37205408     0.05018155
 h     -3.22533859     0.19227373     0.09226253
 h     -0.21767911     1.24235036     1.84221555
          17

 c      1.27115796    -0.50966510    -0.02463944
 c     -0.04381954    -1.02209709     0.18139320
 c     -1.09572016    -0.10981485    -0.24682567
 c     -0.91906138     1.23953987     0.84853648
 c     -0.27888116     1.42670948    -0.45476770
 c      1.09633968     0.87496068    -0.38720259
 h     -0.29347105    -1.78760322     0.78892914
 h     -1.76770004     1.86746320     1.01110607
 h     -0.85853851     1.96237989    -1.16481819
 h      1.95170524     1.49454252    -0.77330231
 o      2.35553799    -1.22943589     0.40162386
 h      3.19655220    -0.69986990     0.14085823
 c     -2.50839559    -0.41662345    -0.47202638
 h     -2.87096164    -0.40151810    -1.61594145
 h     -2.57028536    -1.38152848     0.03717386
 h     -3.19031784     0.14372682     0.06671686
 h     -0.30327903     1.23543322     1.85394367
          17

 c      1.28761887    -0.51094740    -0.02240006
 c     -0.04649482    -1.01512445     0.17532243
 c     -1.09257222    -0.12062130    -0.23040774
 c     -0.91995853     1.24427622     0.84183691
 c     -0.28580168     1.44023399    -0.46010933
 c      1.10464621     0.86768800    -0.39067079
 h     -0.28040622    -1.80888595     0.78150438
 h     -1.77037155     1.84946906     1.03709044
 h     -0.85299650     1.98976862    -1.18078999
 h      1.98573921     1.49000293    -0.74219780
 o      2.33949422    -1.23172966     0.39862068
 h      3.20688941    -0.68916786     0.13100635
 c     -2.50891951    -0.41387421    -0.46295258
 h     -2.82381912    -0.39311439    -1.62310109
 h     -2.53773887    -1.39786324     0.01829088
 h     -3.16853237     0.11197326     0.05174562
 h     -0.39682849     1.22218314     1.84678623
          17

 c      1.30246127    -0.51059397    -0.02012072
 c     -0.04906298    -1.00530787     0.16836541
 c     -1.08769944    -0.12832385    -0.21281813
 c     -0.91997831     1.24910536     0.83607328
 c     -0.29278809     1.44930788    -0.46485767
 c      1.11474225     0.86008729    -0.39526242
 h     -0.27142097    -1.85677800     0.78348788
 h     -1.78856061     1.83326123     1.06101600
 h     -0.84376906     2.02381549    -1.20448601
 h      2.01233368     1.48202992    -0.70109706
 o      2.32477223    -1.23261074     0.39473590
 h      3.19582769    -0.69489973     0.12963750
 c     -2.50789702    -0.41366699    -0.45721347
 h     -2.76993013    -0.38861107    -1.60749502
 h     -2.51332735    -1.42032211    -0.00672384
 h     -3.17504369     0.10855497     0.05903978
 h     -0.48888755     1.20199257     1.82764237
          17

 c      1.31468817    -0.50819232    -0.01809169
 c     -0.05142871    -0.99431740     0.16159121
 c     -1.08162370    -0.13265857    -0.19432434
 c     -0.92004177     1.25429996     0.83030370
 c     -0.29960876     1.45418304    -0.46904348
 c      1.12657828     0.85231273    -0.40076074
 h     -0.26291033    -1.91576639     0.78361396
 h     -1.82055126     1.81793387     1.07960799
 h     -0.82903620     2.06005959    -1.23137887
 h      2.03046333     1.47112043    -0.65135832
 o      2.31186970    -1.23235687     0.39012092
 h      3.16397513    -0.71733495     0.13701611
 c     -2.50501793    -0.41615415    -0.45447790
 h     -2.71231187    -0.38758642    -1.57235355
 h     -2.49822447    -1.44655437    -0.03804314
 h     -3.20873293     0.13115282     0.08748101
 h     -0.56893527     1.17401072     1.80870612
          17

 c      1.32340809    -0.50339386    -0.01657201
 c     -0.05338224    -0.98378449     0.15588489
 c     -1.07494570    -0.13345872    -0.17519454
 c     -0.92120387     1.26026987     0.82357435
 c     -0.30604868     1.45523684    -0.47280861
 c      1.13991750     0.84443607    -0.40689054
 h     -0.25235217    -1.97113318     0.77261323
 h     -1.86105559     1.80124650     1.08930921
 h     -0.80707483     2.09361876    -1.25632297
 h      2.04117398     1.45912508    -0.59508587
 o      2.30084456    -1.23150415     0.38504950
 h      3.11863356    -0.75275051     0.15143977
 c     -2.50117029    -0.42052522    -0.45304797
 h     -2.65479477    -0.38911297    -1.52616674
 h     -2.49311705    -1.47350308    -0.07538356
 h     -3.25362816     0.16554778     0.12431985
 h     -0.62853233     1.13721964     1.80335535
          17

 c      1.32793062    -0.49601492    -0.01574862
 c     -0.05458951    -0.97490998     0.15172821
 c     -1.06830077    -0.13067749    -0.15569292
 c     -0.92419732     1.26733584     0.81565627
 c     -0.31182545     1.45286284    -0.47630762
 c      1.15433899     0.83649590    -0.41336597
 h     -0.23884099    -2.01297009     0.74560664
 h     -1.90344190     1.78117741     1.08729119
 h     -0.77722634     2.12033577    -1.27510091
 h      2.04728575     1.44894500    -0.53468455
 o      2.29112088    -1.23086247     0.37992293
 h      3.07584196    -0.79248122     0.16878628
 c     -2.49721713    -0.42595391    -0.45077609
 h     -2.60162943    -0.39162867    -1.48346045
 h     -2.49806889    -1.49825364    -0.11780857
 h     -3.29386612     0.19768360     0.15671930
 h     -0.66465781     1.09150303     1.81687243
          17

 c      1.32789144    -0.48611901    -0.01570584
 c     -0.05470444    -0.96843914     0.14925741
 c     -1.06228920    -0.12440693    -0.13607230
 c     -0.92929845     1.27551170     0.80739024
 c     -0.31657501     1.44740343    -0.47964963
 c      1.16930247     0.82858293    -0.41994195
 h     -0.22253568    -2.03589883     0.70125175
 h     -1.94157613     1.75673672     1.07212616
 h     -0.74016100     2.13739906    -1.28523369
 h      2.05247024     1.44380556    -0.47234851
 o      2.28149783    -1.23140420     0.37521222
 h      3.05902043    -0.82404269     0.18312115
 c     -2.49357616    -0.43196029    -0.44574985
 h     -2.55629860    -0.39303682    -1.46148682
 h     -2.51249407    -1.51866282    -0.16371755
 h     -3.31992019     0.21865197     0.17666804
 h     -0.67953659     1.03936796     1.84182941
          17

 c      1.32335070    -0.47406411    -0.01641138
 c     -0.05348308    -0.96468862     0.14834482
 c     -1.05739257    -0.11488986    -0.11656294
 c     -0.93647979     1.28448148     0.80007858
 c     -0.31988365     1.43911230    -0.48285065
 c      1.18428009     0.82096661    -0.42645254
 h     -0.20419116    -2.03823602     0.64068475
 h     -1.97093854     1.72814148     1.04394501
 h     -0.69774168     2.14359291    -1.28625619
 h      2.05961995     1.44604384    -0.40971963
 o      2.27114425    -1.23367052     0.37117175
 h      3.08235547    -0.84026177     0.19114657
 c     -2.49043004    -0.43828270    -0.43710420
 h     -2.52020681    -0.39129080    -1.46970000
 h     -2.53525589    -1.53369655    -0.21100052
 h     -3.32751974     0.22394463     0.18038074
 h     -0.67763572     0.98598116     1.86479322
          17

 c      1.31479396    -0.46050516    -0.01771708
 c     -0.05085498    -0.96350827     0.14863794
 c     -1.05391213    -0.10253195    -0.09736992
 c     -0.94551068     1.29374964     0.79475181
 c     -0.32133491     1.42813444    -0.48578639
 c      1.19889637     0.81420762    -0.43280757
 h     -0.18498336    -2.02207929     0.56706256
 h     -1.98935551     1.69677617     1.00431506
 h     -0.65275511     2.13938556    -1.27974683
 h      2.06926074     1.45590351    -0.34802383
 o      2.26074780    -1.23727507     0.36762203
 h      3.13269072    -0.84718099     0.19572900
 c     -2.48784650    -0.44471189    -0.42557228
 h     -2.49305577    -0.38518109    -1.50153588
 h     -2.56481818    -1.54341759    -0.25734611
 h     -3.31587951     0.21210053     0.16706997
 h     -0.66353607     0.93742138     1.87451775
          17

 c      1.30303329    -0.44635710    -0.01936830
 c     -0.04693095    -0.96417497     0.14957668
 c     -1.05195284    -0.08790599    -0.07868246
 c     -0.95594303     1.30278066     0.79190999
 c     -0.32055687     1.41450648    -0.48817053
 c      1.21297074     0.80915870    -0.43894547
 h     -0.16652926    -1.99452325     0.48547785
 h     -1.99755994     1.66510198     0.95599704
 h     -0.60856291     2.12687528    -1.26916375
 h      2.07931403     1.47125974    -0.28860220
 o      2.25163929    -1.24147580     0.36423981
 h      3.18433026    -0.85504765     0.20137425
 c     -2.48569933    -0.45107884    -0.41287225
 h     -2.47421743    -0.37457638    -1.54077253
 h     -2.59937043    -1.54863148    -0.30061776
 h     -3.28720361     0.18432674     0.13847873
 h     -0.64133878     0.89916456     1.86473637
          17

 c      1.28907388    -0.43269451    -0.02103557
 c     -0.04196358    -0.96531635     0.15045465
 c     -1.05145044    -0.07173089    -0.06068411
 c     -0.96708593     1.31107921     0.79156675
 c     -0.31726768     1.39819941    -0.48959352
 c      1.22643476     0.80681567    -0.44478305
 h     -0.15090329    -1.96895964     0.40245090
 h     -1.99944191     1.63645390     0.90256368
 h     -0.56862568     2.10935649    -1.25925115
 h      2.08643414     1.48857093    -0.23327098
 o      2.24464956    -1.24572179     0.36080641
 h      3.21828657    -0.86988252     0.21043100
 c     -2.48355017    -0.45740065    -0.40080339
 h     -2.46316187    -0.36006906    -1.57247201
 h     -2.63689701    -1.55041107    -0.33911204
 h     -3.24763561     0.14528041     0.09930325
 h     -0.61460929     0.87540284     1.83378663
          17

 c      1.27400408    -0.42057791    -0.02237658
 c     -0.03631728    -0.96519704     0.15062247
 c     -1.05222984    -0.05481685    -0.04355526
 c     -0.97807744     1.31826410     0.79335428
 c     -0.31132022     1.37922800    -0.48964685
 c      1.23921522     0.80808066    -0.45019055
 h     -0.14023957    -1.96251402     0.32382085
 h     -2.00133497     1.61454071     0.84780754
 h     -0.53590070     2.09020079    -1.25472448
 h      2.08772814     1.50431673    -0.18417046
 o      2.23997383    -1.24969662     0.35721409
 h      3.22535414    -0.89333215     0.22324434
 c     -2.48050576    -0.46408308    -0.39096839
 h     -2.45926889    -0.34256378    -1.58725935
 h     -2.67521786    -1.54977414    -0.37160450
 h     -3.20916541     0.10458533     0.05809353
 h     -0.58624185     0.86868797     1.78398387
          17

 c      1.25893280    -0.41084912    -0.02311405
 c     -0.03050178    -0.96271867     0.14977309
 c     -1.05407127    -0.03798423    -0.02746997
 c     -0.98814152     1.32417874     0.79658491
 c     -0.30273757     1.35780454    -0.48810700
 c      1.25116068     0.81352980    -0.45498224
 h     -0.13558885    -1.98522603     0.25174986
 h     -2.00949346     1.60253080     0.79508209
 h     -0.51228722     2.07122660    -1.25845440
 h      2.08183280     1.51610160    -0.14330715
 o      2.23733119    -1.25326197     0.35343027
 h      3.20417735    -0.92414768     0.23896512
 c     -2.47525574    -0.47192438    -0.38476090
 h     -2.46168454    -0.32305462    -1.58093576
 h     -2.71206525    -1.54766920    -0.39724820
 h     -3.18934861     0.07645468     0.02647399
 h     -0.55796171     0.87945611     1.72173888
          17

 c      1.24496291    -0.40397054    -0.02310130
 c     -0.02520490    -0.95830937     0.14793700
 c     -1.05674875    -0.02199206    -0.01258427
 c     -0.99697538     1.32900762     0.80023946
 c     -0.29171977     1.33444150    -0.48507019
 c      1.26201125     0.82324960    -0.45891587
 h     -0.13602641    -2.03022937     0.18514049
 h     -2.02641089     1.60206082     0.74707348
 h     -0.49840948     2.05160532    -1.27025308
 h      2.06928060     1.52322557    -0.11208437
 o      2.23598469    -1.25645721     0.34948458
 h      3.16125909    -0.95859034     0.25589427
 c     -2.46688789    -0.48146323    -0.38294623
 h     -2.46926498    -0.30250693    -1.55346827
 h     -2.74523758    -1.54518112    -0.41545740
 h     -3.20170862     0.07184452     0.01290411
 h     -0.52937218     0.90545148     1.65810155
          17

 c      1.23316132    -0.39997394    -0.02234740
 c     -0.02119663    -0.95339092     0.14519149
 c     -1.06003355    -0.00750319     0.00098712
 c     -1.00495678     1.33326810     0.80300473
 c     -0.27861625     1.30991201    -0.48093730
 c      1.27138793     0.83678105    -0.46171298
 h     -0.13940740    -2.08010381     0.12320952
 h     -2.04909502     1.61291908     0.70616231
 h     -0.49381459     2.02829610    -1.28727039
 h      2.05248472     1.52688274    -0.09093660
 o      2.23459289    -1.25954086     0.34546618
 h      3.11350091    -0.98996347     0.27157742
 c     -2.45606347    -0.49208798    -0.38508119
 h     -2.48062546    -0.28164300    -1.50881077
 h     -2.77278734    -1.54359307    -0.42585435
 h     -3.24170726     0.08759472     0.01547005
 h     -0.49715798     0.94190829     1.60796818
          17

 c      1.22449353    -0.39851944    -0.02099499
 c     -0.01917231    -0.94931983     0.14153435
 c     -1.06369913     0.00492389     0.01319873
 c     -1.01283404     1.33753526     0.80366673
 c     -0.26387928     1.28510035    -0.47627363
 c      1.27880490     0.85318549    -0.46310461
 h     -0.14370428    -2.11900764     0.06679035
 h     -2.07116615     1.63362805     0.67462359
 h     -0.49737038     1.99759483    -1.30558365
 h      2.03546577     1.53005626    -0.07912901
 o      2.23126921    -1.26295993     0.34149049
 h      3.08746238    -1.00926710     0.28338827
 c     -2.44457787    -0.50244906    -0.38979607
 h     -2.49442172    -0.26047033    -1.45544098
 h     -2.79313108    -1.54401947    -0.42828529
 h     -3.29145116     0.11049956     0.02582739
 h     -0.45674360     0.98408882     1.58497866
          17

 c      1.21971699    -0.39901986    -0.01926675
 c     -0.01963794    -0.94695039     0.13692636
 c     -1.06753774     0.01483822     0.02409048
 c     -1.02098795     1.34203586     0.80182209
 c     -0.24802009     1.26085004    -0.47164437
 c      1.28373512     0.87122132    -0.46287822
 h     -0.14760607    -2.13731897     0.01745163
 h     -2.08638104     1.66230283     0.65421299
 h     -0.50763587     1.95657829    -1.32174459
 h      2.02310554     1.53690564    -0.07489852
 o      2.22476276    -1.26701075     0.33759736
 h      3.10096987    -1.01086889     0.29026363
 c     -2.43404566    -0.51149816    -0.39541663
 h     -2.50984215    -0.23769079    -1.40652730
 h     -2.80502685    -1.54695746    -0.42290563
 h     -3.33452289     0.12868955     0.03697568
 h     -0.40777083     1.03126627     1.59305605
          17

 c      1.21926634    -0.40078187    -0.01740380
 c     -0.02283835    -0.94663522     0.13133531
 c     -1.07137230     0.02189446     0.03378242
 c     -1.02900062     1.34661788     0.79807478
 c     -0.23157905     1.23787593    -0.46748671
 c      1.28576305     0.88959585    -0.46088002
 h     -0.15055616    -2.13110357    -0.02337105
 h     -2.09071052     1.69720048     0.64567056
 h     -0.52314089     1.90382488    -1.33364387
 h      2.01961598     1.55135768    -0.07617888
 o      2.21586428    -1.27147150     0.33371160
 h      3.14111125    -0.99852125     0.29341794
 c     -2.42542457    -0.51879523    -0.40035827
 h     -2.52693881    -0.21083230    -1.37697363
 h     -2.80751498    -1.55219361    -0.41031482
 h     -3.36116083     0.13534875     0.04527880
 h     -0.35736422     1.08661418     1.62409149
          17

 c      1.22318129    -0.40313883    -0.01561552
 c     -0.02870853    -0.94828483     0.12475838
 c     -1.07506095     0.02585650     0.04245169
 c     -1.03597740     1.35110235     0.79344577
 c     -0.21511405     1.21673160    -0.46403950
 c      1.28479175     0.90722464    -0.45695744
 h     -0.15268463    -2.10104123    -0.05482304
 h     -2.08272597     1.73691133     0.64858982
 h     -0.54259048     1.83953563    -1.34080308
 h      2.02656266     1.57520758    -0.08176672
 o      2.20636673    -1.27589506     0.32975734
 h      3.18063625    -0.98044241     0.29444406
 c     -2.41917543    -0.52421074    -0.40369932
 h     -2.54605164    -0.17840070    -1.37543168
 h     -2.79993817    -1.55906787    -0.39163975
 h     -3.36690343     0.12756338     0.04950321
 h     -0.31597535     1.15282502     1.66487570
          17

 c      1.23110303    -0.40553181    -0.01405680
 c     -0.03686695    -0.95135434     0.11724879
 c     -1.07849880     0.02660076     0.05030871
 c     -1.04101818     1.35548814     0.78881664
 c     -0.19919464     1.19781010    -0.46132803
 c      1.28117396     0.92337940    -0.45091675
 h     -0.15481716    -2.05249448    -0.07699828
 h     -2.06330608     1.78039181     0.66155493
 h     -0.56502772     1.76531920    -1.34436517
 h      2.04175640     1.60700433    -0.09199478
 o      2.19765010    -1.27997282     0.32571563
 h      3.20011798    -0.96309688     0.29425790
 c     -2.41552724    -0.52753670    -0.40562644
 h     -2.56646391    -0.14274121    -1.39801310
 h     -2.78203263    -1.56686764    -0.36848102
 h     -3.35075865     0.10490468     0.04983790
 h     -0.29205224     1.22962405     1.70371889
          17

 c      1.24232918    -0.40752815    -0.01283380
 c     -0.04665805    -0.95475871     0.10896279
 c     -1.08162086     0.02412465     0.05758272
 c     -1.04340775     1.35991007     0.78476223
 c     -0.18439463     1.18136480    -0.45919438
 c      1.27565524     0.93765581    -0.44256575
 h     -0.15855221    -1.99672133    -0.09145176
 h     -2.03516396     1.82694605     0.68237133
 h     -0.58990215     1.68374694    -1.34681695
 h      2.06010107     1.64273776    -0.10819879
 o      2.19047335    -1.28357972     0.32160785
 h      3.19105700    -0.95023170     0.29329279
 c     -2.41454412    -0.52846866    -0.40706955
 h     -2.58613044    -0.10954554    -1.43243873
 h     -2.75398637    -1.57508281    -0.34275347
 h     -3.31462483     0.06895266     0.04754607
 h     -0.29026532     1.31427706     1.73252289
          17

 c      1.25590735    -0.40879957    -0.01202312
 c     -0.05723681    -0.95686594     0.10020434
 c     -1.08441229     0.01855900     0.06451411
 c     -1.04265582     1.36455841     0.78157644
 c     -0.17128154     1.16755286    -0.45737344
 c      1.26918278     0.94983345    -0.43179873
 h     -0.16620410    -1.95141415    -0.10161887
 h     -2.00211916     1.87608255     0.70833354
 h     -0.61691618     1.59768534    -1.35128005
 h      2.07566954     1.67762541    -0.13158156
 o      2.18512689    -1.28673516     0.31747733
 h      3.15334332    -0.94341663     0.29177246
 c     -2.41596250    -0.52691288    -0.40905000
 h     -2.60276866    -0.08470785    -1.46639233
 h     -2.71640790    -1.58338625    -0.31651125
 h     -3.26412379     0.02377501     0.04535578
 h     -0.31180815     1.40271251     1.74652769
          17

 c      1.27074410    -0.40909463    -0.01168611
 c     -0.06770370    -0.95599494     0.09136406
 c     -1.08692625     0.01018385     0.07135113
 c     -1.03855804     1.36965509     0.77930207
 c     -0.16041222     1.15649639    -0.45561392
 c      1.26271135     0.95975435    -0.41864885
 h     -0.18009479    -1.93543117    -0.11195040
 h     -1.96800888     1.92710663     0.73648654
 h     -0.64556759     1.50951985    -1.36028039
 h      2.08351641     1.70763838    -0.16244786
 o      2.18144801    -1.28960935     0.31338027
 h      3.09486666    -0.94187478     0.28982135
 c     -2.41896512    -0.52326416    -0.41246560
 h     -2.61478081    -0.07228635    -1.49139749
 h     -2.67026198    -1.59138312    -0.29180585
 h     -3.21040971    -0.02305971     0.04858058
 h     -0.35483506     1.49026868     1.74392182
          17

 c      1.28570915    -0.40821849    -0.01187207
 c     -0.07728605    -0.95160845     0.08267810
 c     -1.08930091    -0.00055416     0.07834813
 c     -1.03129513     1.37545448     0.77769957
 c     -0.15233034     1.14832229    -0.45380246
 c      1.25706286     0.96726568    -0.40328871
 h     -0.20094378    -1.95532879    -0.12495473
 h     -1.93561323     1.97855481     0.76378696
 h     -0.67452581     1.42072592    -1.37442624
 h      2.08062488     1.73025522    -0.20006371
 o      2.17867439    -1.29259335     0.30938153
 h      3.03360379    -0.94127566     0.28746962
 c     -2.42215281    -0.51843302    -0.41816497
 h     -2.62150923    -0.07416687    -1.50283562
 h     -2.61687815    -1.59832824    -0.27057348
 h     -3.17030550    -0.06079924     0.06585943
 h     -0.41446924     1.57235786     1.72616576
          17

 c      1.29972722    -0.40602743    -0.01260976
 c     -0.08543713    -0.94488598     0.07408340
 c     -1.09175785    -0.01304449     0.08575647
 c     -1.02148345     1.38220431     0.77617740
 c     -0.14753470     1.14313347    -0.45200667
 c      1.25282438     0.97220690    -0.38600400
 h     -0.22691377    -1.99887032    -0.13947635
 h     -1.90631344     2.02789700     0.78711597
 h     -0.70132025     1.33224448    -1.39193124
 h      2.06624113     1.74470038    -0.24287373
 o      2.17550215    -1.29631963     0.30554865
 h      2.99628525    -0.93333980     0.28467441
 c     -2.42421237    -0.51337843    -0.42670769
 h     -2.62317432    -0.09030270    -1.49926934
 h     -2.55804547    -1.60308069    -0.25453350
 h     -3.15849022    -0.08089723     0.10546770
 h     -0.48264605     1.64536350     1.69888463
          17

 c      1.31186959    -0.40244854    -0.01389151
 c     -0.09176094    -0.93774382     0.06539722
 c     -1.09457275    -0.02655695     0.09380254
 c     -1.01008294     1.39004172     0.77377223
 c     -0.14639233     1.14094071    -0.45041121
 c      1.25026346     0.97441682    -0.36716068
 h     -0.25472757    -2.04626882    -0.15287308
 h     -1.88067192     2.07186341     0.80330350
 h     -0.72277377     1.24527952    -1.40939254
 h      2.04194732     1.75200576    -0.28884886
 o      2.17115294    -1.30126031     0.30192693
 h      3.00077660    -0.91218942     0.28162853
 c     -2.42504248    -0.50841358    -0.43758480
 h     -2.62080180    -0.11881135    -1.48260501
 h     -2.49610505    -1.60439257    -0.24508701
 h     -3.17423909    -0.08489556     0.16604674
 h     -0.54865827     1.70771481     1.67229249
          17

 c      1.32145067    -0.39751717    -0.01565736
 c     -0.09592947    -0.93178779     0.05650732
 c     -1.09803862    -0.04032584     0.10266105
 c     -0.99811521     1.39892015     0.76936745
 c     -0.14902726     1.14162371    -0.44921433
 c      1.24928545     0.97375438    -0.34716645
 h     -0.28119722    -2.08182051    -0.16332193
 h     -1.85921548     2.10723321     0.80937011
 h     -0.73591089     1.16177319    -1.42316000
 h      2.01144451     1.75488775    -0.33592472
 o      2.16656812    -1.30712751     0.29851231
 h      3.03622191    -0.88369319     0.27904433
 c     -2.42558654    -0.50336635    -0.44901109
 h     -2.61627850    -0.15583214    -1.45910219
 h     -2.43391402    -1.60130419    -0.24320548
 h     -3.20323794    -0.08221456     0.23504075
 h     -0.60172656     1.76022043     1.65876466
          17

 c      1.32808293    -0.39143411    -0.01778132
 c     -0.09769272    -0.92801670     0.04740663
 c     -1.10241728    -0.05364737     0.11243021
 c     -0.98629926     1.40874803     0.76226506
 c     -0.15525142     1.14493131    -0.44855447
 c      1.24948779     0.97015751    -0.32642882
 h     -0.30382789    -2.09660015    -0.17022782
 h     -1.84268264     2.13149325     0.80297096
 h     -0.73874230     1.08439711    -1.43050103
 h      1.97973491     1.75711633    -0.38246621
 o      2.16341808    -1.31319200     0.29526988
 h      3.07806456    -0.85989618     0.27764285
 c     -2.42668069    -0.49824027    -0.45865594
 h     -2.61238990    -0.19567020    -1.43998343
 h     -2.37463639    -1.59351903    -0.24931493
 h     -3.23112521    -0.08162824     0.29793418
 h     -0.63512167     1.80405298     1.66614415
          17

 c      1.33165663    -0.38461632    -0.02007032
 c     -0.09693459    -0.92687097     0.03816876
 c     -1.10786440    -0.06595868     0.12311851
 c     -0.97492305     1.41963386     0.75266186
 c     -0.16456306     1.15050507    -0.44848267
 c      1.25032954     0.96377609    -0.30533290
 h     -0.32081821    -2.08720578    -0.17386578
 h     -1.83176536     2.14308794     0.78284781
 h     -0.73066489     1.01620589    -1.43025823
 h      1.95147326     1.76201814    -0.42747690
 o      2.16283571    -1.31884862     0.29215418
 h      3.10815074    -0.84963161     0.27773155
 c     -2.42863008    -0.49330420    -0.46439876
 h     -2.61220297    -0.23230225    -1.43861234
 h     -2.32142855    -1.58177212    -0.26320815
 h     -3.24934814    -0.08813642     0.34430044
 h     -0.64805520     1.83782976     1.69211144
          17

 c      1.33228003    -0.37770931    -0.02227782
 c     -0.09371822    -0.92828625     0.02893291
 c     -1.11435288    -0.07688060     0.13465449
 c     -0.96404976     1.43185918     0.74144445
 c     -0.17619298     1.15791974    -0.44895837
 c      1.25134183     0.95513939    -0.28426604
 h     -0.33102282    -2.05470408    -0.17512634
 h     -1.82685792     2.14145371     0.74910326
 h     -0.71255830     0.96009807    -1.42310401
 h      1.92913040     1.77054784    -0.47022328
 o      2.16525645    -1.32372240     0.28910937
 h      3.11776088    -0.85687540     0.27928071
 c     -2.43146667    -0.48874789    -0.46509648
 h     -2.61735169    -0.26223979    -1.46199541
 h     -2.27708619    -1.56801675    -0.28404670
 h     -3.25427482    -0.10381065     0.36829179
 h     -0.64356943     1.85796184     1.72652665
          17

 c      1.33021867    -0.37155643    -0.02412670
 c     -0.08827880    -0.93166940     0.01991028
 c     -1.12163448    -0.08622122     0.14690514
 c     -0.95374197     1.44563877     0.72964202
 c     -0.18917529     1.16672960    -0.44984768
 c      1.25223297     0.94521448    -0.26366634
 h     -0.33416191    -2.00487646    -0.17553665
 h     -1.82812112     2.12707292     0.70320953
 h     -0.68669282     0.91825620    -1.41156979
 h      1.91242285     1.78046500    -0.50950680
 o      2.17059275    -1.32762396     0.28607009
 h      3.10538981    -0.88182376     0.28208094
 c     -2.43523254    -0.48449929    -0.46108151
 h     -2.62674173    -0.28564648    -1.50393855
 h     -2.24373890    -1.55515871    -0.31052867
 h     -3.24553105    -0.12891879     0.36769698
 h     -0.62578056     1.86139748     1.75782778
          17

 c      1.32585005    -0.36711943    -0.02533819
 c     -0.08094773    -0.93582259     0.01140341
 c     -1.12926667    -0.09394909     0.15968623
 c     -0.94413313     1.46098238     0.71810198
 c     -0.20243379     1.17650755    -0.45092343
 c      1.25284021     0.93525879    -0.24402834
 h     -0.33135788    -1.94948956    -0.17749486
 h     -1.83567239     2.10146114     0.64777383
 h     -0.65644869     0.89173546    -1.39987582
 h      1.89945683     1.78749986    -0.54336092
 o      2.17828509    -1.33056127     0.28296676
 h      3.07633033    -0.92118322     0.28584016
 c     -2.43993977    -0.48042901    -0.45372363
 h     -2.63756802    -0.30412491    -1.54974210
 h     -2.22269829    -1.54622582    -0.34119846
 h     -3.22550492    -0.16233998     0.34362848
 h     -0.59866417     1.84720533     1.77686759
          17

 c      1.31964103    -0.36534196    -0.02566295
 c     -0.07205421    -0.93898833     0.00380819
 c     -1.13669664    -0.10015237     0.17276725
 c     -0.93543258     1.47770691     0.70740927
 c     -0.21488708     1.18686564    -0.45189826
 c      1.25303352     0.92654192    -0.22584200
 h     -0.32559535    -1.90643630    -0.18437419
 h     -1.84952730     2.06689915     0.58619635
 h     -0.62574287     0.88036669    -1.39329541
 h      1.88836864     1.78743391    -0.56947268
 o      2.18718111    -1.33281463     0.27972831
 h      3.04476684    -0.96741668     0.29028825
 c     -2.44531353    -0.47662543    -0.44470411
 h     -2.64714917    -0.31857585    -1.58543953
 h     -2.21449459    -1.54328024    -0.37470001
 h     -3.20023839    -0.20135005     0.30139339
 h     -0.56578698     1.81661780     1.77788381
          17

 c      1.31214792    -0.36696591    -0.02490985
 c     -0.06195562    -0.93944098    -0.00247894
 c     -1.14336936    -0.10499134     0.18588000
 c     -0.92794710     1.49550285     0.69786767
 c     -0.22557302     1.19744328    -0.45252703
 c      1.25266228     0.92007178    -0.20950849
 h     -0.32059578    -1.89357174    -0.19953622
 h     -1.86912485     2.02595174     0.52241276
 h     -0.59811986     0.88316178    -1.39669297
 h      1.87834018     1.77764871    -0.58588353
 o      2.19551716    -1.33493513     0.27627793
 h      3.03411725    -1.00916217     0.29536878
 c     -2.45052948    -0.47351165    -0.43579430
 h     -2.65371606    -0.32885572    -1.60203238
 h     -2.21900643    -1.54666241    -0.40980265
 h     -3.18130304    -0.24122795     0.25218751
 h     -0.53019034     1.77259627     1.75860056
          17

 c      1.30402073    -0.37234031    -0.02296715
 c     -0.05128913    -0.93666921    -0.00728608
 c     -1.14882125    -0.10865548     0.19873421
 c     -0.92211967     1.51398540     0.68945268
 c     -0.23376216     1.20786894    -0.45276300
 c      1.25154233     0.91639221    -0.19527507
 h     -0.31733021    -1.91545083    -0.22378006
 h     -1.89275627     1.98107498     0.46076557
 h     -0.57581896     0.89915168    -1.41247422
 h      1.86993725     1.75781460    -0.59155995
 o      2.20181845    -1.33735720     0.27254293
 h      3.06294965    -1.03779028     0.30121367
 c     -2.45420251    -0.47175085    -0.42880143
 h     -2.65634045    -0.33416815    -1.59558578
 h     -2.23553105    -1.55501747    -0.44526113
 h     -3.18572574    -0.27598167     0.21245952
 h     -0.49410300     1.71941978     1.72053566
          17

 c      1.29597489    -0.38130310    -0.01981287
 c     -0.04107250    -0.93176315    -0.01078192
 c     -1.15272438    -0.11133503     0.21103267
 c     -0.91853702     1.53271850     0.68175501
 c     -0.23901033     1.21774237    -0.45286298
 c      1.24944962     0.91547833    -0.18320131
 h     -0.31257886    -1.95906498    -0.25405048
 h     -1.91752786     1.93456183     0.40582751
 h     -0.55939409     0.92801079    -1.43918560
 h      1.86513853     1.73004839    -0.58673941
 o      2.20636510    -1.33992346     0.26851466
 h      3.12226924    -1.05526231     0.30732886
 c     -2.45520021    -0.47187913    -0.42484717
 h     -2.65467211    -0.33335687    -1.56660397
 h     -2.26273572    -1.56607407    -0.47970871
 h     -3.22671124    -0.30179162     0.19462230
 h     -0.45842386     1.66218798     1.66950370
          17

 c      1.28873002    -0.39320755    -0.01550738
 c     -0.03240753    -0.92641163    -0.01330339
 c     -1.15487797    -0.11321099     0.22248047
 c     -0.91785763     1.55123674     0.67401339
 c     -0.24113522     1.22668291    -0.45333991
 c      1.24611885     0.91675324    -0.17316099
 h     -0.30212715    -2.00555825    -0.28551281
 h     -1.94017364     1.88884673     0.36203726
 h     -0.54809222     0.96983347    -1.47198012
 h      1.86719532     1.69867736    -0.57300210
 o      2.21060421    -1.34223066     0.26426620
 h      3.18535491    -1.06852055     0.31233784
 c     -2.45392431    -0.47399479    -0.42336838
 h     -2.64887284    -0.32492240    -1.52011335
 h     -2.29864459    -1.57758122    -0.51169386
 h     -3.29887975    -0.31993776     0.19531671
 h     -0.42229536     1.60596293     1.61533312
          17

 c      1.28294520    -0.40707739    -0.01016914
 c     -0.02619366    -0.92200892    -0.01515907
 c     -1.15519369    -0.11445444     0.23279193
 c     -0.92062576     1.56909690     0.66538499
 c     -0.24016011     1.23441960    -0.45479448
 c      1.24128270     0.91925629    -0.16489426
 h     -0.28355799    -2.04043015    -0.31389967
 h     -1.95824895     1.84671961     0.33309632
 h     -0.54055917     1.02433523    -1.50458671
 h      1.88002984     1.66925531    -0.55284479
 o      2.21570856    -1.34407858     0.25989076
 h      3.23074354    -1.08189930     0.31486166
 c     -2.45197684    -0.47798456    -0.42254961
 h     -2.63988169    -0.30682120    -1.46621578
 h     -2.34083528    -1.58777389    -0.53982840
 h     -3.38210913    -0.33395960     0.20132643
 h     -0.38376350     1.55469854     1.56907423
          17

 c      1.27915241    -0.42180535    -0.00394786
 c     -0.02302929    -0.91945084    -0.01656800
 c     -1.15369590    -0.11522700     0.24170157
 c     -0.92696641     1.58591590     0.65543555
 c     -0.23627115     1.24085952    -0.45773620
 c      1.23480070     0.92195612    -0.15812034
 h     -0.25660315    -2.05554545    -0.33626307
 h     -1.97100829     1.81112718     0.32131493
 h     -0.53538029     1.09023896    -1.53134055
 h      1.90666664     1.64642530    -0.52853443
 o      2.22222465    -1.34548078     0.25546219
 h      3.24770249    -1.09653517     0.31402791
 c     -2.45080566    -0.48383374    -0.42039864
 h     -2.62961850    -0.27625111    -1.41951846
 h     -2.38672728    -1.59543167    -0.56302895
 h     -3.45725171    -0.34619472     0.20207807
 h     -0.34231547     1.51080737     1.53758695
          17

 c      1.27768695    -0.43632079     0.00299448
 c     -0.02318327    -0.91920143    -0.01766455
 c     -1.15051430    -0.11567523     0.24898250
 c     -0.93634794     1.60131445     0.64441786
 c     -0.22980152     1.24610183    -0.46246289
 c      1.22685994     0.92407960    -0.15266239
 h     -0.22262699    -2.04796420    -0.35091651
 h     -1.97975173     1.78480688     0.32721700
 h     -0.53134347     1.16516801    -1.54840417
 h      1.94696443     1.63147433    -0.50075343
 o      2.23019735    -1.34656842     0.25102680
 h      3.23409940    -1.11161976     0.30951927
 c     -2.45124191    -0.49161872    -0.41542353
 h     -2.62020285    -0.23019665    -1.39394747
 h     -2.43377980    -1.59986163    -0.58079520
 h     -3.51230123    -0.35741149     0.19273487
 h     -0.30130116     1.47601442     1.52023671
          17

 c      1.27863141    -0.44969150     0.01049247
 c     -0.02657132    -0.92133459    -0.01849757
 c     -1.14586783    -0.11592241     0.25446536
 c     -0.94768213     1.61485507     0.63301415
 c     -0.22122654     1.25041047    -0.46900406
 c      1.21808966     0.92523747    -0.14847294
 h     -0.18424024    -2.01915984    -0.35740025
 h     -1.98763188     1.76997895     0.34958181
 h     -0.52753629     1.24593424    -1.55422397
 h      1.99643145     1.62176124    -0.46835488
 o      2.23920086    -1.34754956     0.24659862
 h      3.19579497    -1.12486482     0.30159802
 c     -2.45374926    -0.50123986    -0.40731353
 h     -2.61215461    -0.16793734    -1.39283900
 h     -2.47957826    -1.60097978    -0.59338448
 h     -3.54127943    -0.36746458     0.17249906
 h     -0.26700894     1.45222660     1.51151495
          17

 c      1.28179808    -0.46116385     0.01837848
 c     -0.03275605    -0.92548352    -0.01900135
 c     -1.14005764    -0.11606536     0.25803880
 c     -0.95967159     1.62608423     0.62191323
 c     -0.21114431     1.25415985    -0.47712571
 c      1.20945269     0.92529023    -0.14553563
 h     -0.14509262    -1.97544790    -0.35676604
 h     -1.99878610     1.76812087     0.38591847
 h     -0.52338580     1.32900861    -1.54953746
 h      2.04756292     1.61271801    -0.42958470
 o      2.24818886    -1.34873075     0.24215055
 h      3.14897329    -1.13206545     0.29123054
 c     -2.45861405    -0.51214296    -0.39707030
 h     -2.60395665    -0.09380547    -1.40575706
 h     -2.52188559    -1.59947943    -0.60179925
 h     -3.54238778    -0.37572828     0.14303602
 h     -0.24562977     1.44124361     1.50559841
          17

 c      1.28675893    -0.47015792     0.02647882
 c     -0.04100789    -0.93074079    -0.01894714
 c     -1.13347188    -0.11617555     0.25963382
 c     -0.97116513     1.63461942     0.61159309
 c     -0.20022607     1.25776682    -0.48638836
 c      1.20200074     0.92415047    -0.14376049
 h     -0.10952924    -1.92913110    -0.35211570
 h     -2.01653804     1.77979307     0.43325089
 h     -0.51866256     1.41101686    -1.53705403
 h      2.09250891     1.60034281    -0.38343967
 o      2.25546987    -1.35054580     0.23762206
 h      3.12061349    -1.12675346     0.28000090
 c     -2.46582164    -0.52340256    -0.38619851
 h     -2.59382200    -0.01607974    -1.41751875
 h     -2.55871522    -1.59689222    -0.60762428
 h     -3.51750750    -0.38119464     0.10787006
 h     -0.24129021     1.44413625     1.49861707
          17

 c      1.29291304    -0.47624037     0.03460835
 c     -0.05045365    -0.93572012    -0.01794219
 c     -1.12658457    -0.11629759     0.25921351
 c     -0.98144634     1.64021897     0.60229319
 c     -0.18914209     1.26162752    -0.49624407
 c      1.19665818     0.92168776    -0.14295631
 h     -0.08169456    -1.89782678    -0.34860659
 h     -2.04110291     1.80450184     0.48877309
 h     -0.51341289     1.48911748    -1.52075706
 h      2.12511401     1.58246758    -0.33017719
 o      2.25974291    -1.35337287     0.23299144
 h      3.13227686    -1.10348502     0.26904273
 c     -2.47483427    -0.53406275    -0.37601496
 h     -2.58103373     0.05653517    -1.41679497
 h     -2.58843110    -1.59529958    -0.61274757
 h     -3.47330325    -0.38229440     0.07259123
 h     -0.25559753     1.46097246     1.48895024
          17

 c      1.29957829    -0.47911600     0.04257207
 c     -0.06025953    -0.93918505    -0.01562460
 c     -1.11994021    -0.11643599     0.25677937
 c     -0.99038527     1.64282779     0.59406645
 c     -0.17848662     1.26607576    -0.50614656
 c      1.19408736     0.91773087    -0.14286337
 h     -0.06424995    -1.89715743    -0.35114742
 h     -2.06848414     1.84061548     0.54981668
 h     -0.50777940     1.56113905    -1.50485707
 h      2.14185653     1.55894133    -0.27113775
 o      2.26170989    -1.35711295     0.22834664
 h      3.17455171    -1.06480765     0.25792563
 c     -2.48440533    -0.54342310    -0.36758054
 h     -2.56594910     0.11710692    -1.39797296
 h     -2.60987185    -1.59661008    -0.61896271
 h     -3.42338459    -0.37649511     0.04548764
 h     -0.28768077     1.49078808     1.47705328
          17

 c      1.30609365    -0.47867706     0.05017935
 c     -0.06969674    -0.94107338    -0.01201997
 c     -1.11412270    -0.11653230     0.25238739
 c     -0.99837043     1.64259030     0.58682643
 c     -0.16872632     1.27136994    -0.51563913
 c      1.19460997     0.91210101    -0.14320617
 h     -0.05809228    -1.92876823    -0.36015659
 h     -2.09189119     1.88543733     0.61327725
 h     -0.50174406     1.62544343    -1.49268336
 h      2.14220160     1.53145461    -0.20830681
 o      2.26324366    -1.36125860     0.22380509
 h      3.21970804    -1.01975665     0.24578242
 c     -2.49264570    -0.55118255    -0.36182197
 h     -2.54955091     0.16098247    -1.35988658
 h     -2.62249997    -1.60163040    -0.62751111
 h     -3.38808804    -0.36009783     0.03716076
 h     -0.33413586     1.53163497     1.46549852
          17

 c      1.31189273    -0.47508054     0.05726083
 c     -0.07809258    -0.94258292    -0.00758955
 c     -1.10969513    -0.11645876     0.24615829
 c     -1.00608052     1.63980815     0.58034814
 c     -0.16017864     1.27769988    -0.52439000
 c      1.19815652     0.90464401    -0.14374397
 h     -0.06322668    -1.97921373    -0.37093004
 h     -2.10463473     1.93555007     0.67527866
 h     -0.49495205     1.68062911    -1.48598891
 h      2.12879434     1.50339133    -0.14380949
 o      2.26576019    -1.36528364     0.21943375
 h      3.24685455    -0.97693411     0.23240658
 c     -2.49795078    -0.55734474    -0.35929194
 h     -2.53310512     0.18576026    -1.30460299
 h     -2.62651546    -1.60948744    -0.63875841
 h     -3.38408873    -0.32994783     0.05601061
 h     -0.38906941     1.58077260     1.45903301
          17

 c      1.31653586    -0.46879584     0.06367853
 c     -0.08484924    -0.94518122    -0.00288969
 c     -1.10711734    -0.11604802     0.23827233
 c     -1.01419732     1.63484622     0.57430935
 c     -0.15301190     1.28519266    -0.53217220
 c      1.20425762     0.89527015    -0.14431780
 h     -0.07909347    -2.03125853    -0.37756639
 h     -2.10242929     1.98734096     0.73138781
 h     -0.48675310     1.72532816    -1.48495378
 h      2.10734809     1.47961483    -0.07934391
 o      2.26991230    -1.36877026     0.21525362
 h      3.24651580    -0.94210741     0.21812723
 c     -2.50040156    -0.56185573    -0.35958194
 h     -2.51804320     0.19158060    -1.23715541
 h     -2.62281819    -1.61788957    -0.65222060
 h     -3.40821101    -0.28776945     0.10090717
 h     -0.44513777     1.63516137     1.46358194
          17

 c      1.31971769    -0.46060607     0.06933107
 c     -0.08952907    -0.94987916     0.00167877
 c     -1.10668213    -0.11514878     0.22895223
 c     -1.02308891     1.62804373     0.56851859
 c     -0.14725903     1.29390488    -0.53881880
 c      1.21215030     0.88403685    -0.14488849
 h     -0.10445428    -2.07197428    -0.37584116
 h     -2.08433770     2.03751469     0.77712206
 h     -0.47642391     1.75828144    -1.48873726
 h      2.08542033     1.46567479    -0.01566797
 o      2.27578600    -1.37140080     0.21126329
 h      3.21758946    -0.91837256     0.20347937
 c     -2.50144032    -0.56454706    -0.36129863
 h     -2.50600459     0.18215230    -1.16611527
 h     -2.61280278    -1.62401603    -0.66689091
 h     -3.44134150    -0.24095656     0.16177313
 h     -0.49616985     1.69196247     1.48300335
          17

 c      1.32125826    -0.45157607     0.07415834
 c     -0.09192116    -0.95708984     0.00590876
 c     -1.10848409    -0.11367877     0.21843932
 c     -1.03259520     1.61970135     0.56320766
 c     -0.14284087     1.30380858    -0.54418752
 c      1.22105967     0.87131509    -0.14552822
 h     -0.13749622    -2.09404994    -0.36361865
 h     -2.05268881     2.08354358     0.80852197
 h     -0.46341739     1.77859858    -1.49615966
 h      2.06931964     1.46586794     0.04737004
 o      2.28299921    -1.37298973     0.20745800
 h      3.16605742    -0.90593587     0.18897540
 c     -2.50241731    -0.56557253    -0.36260948
 h     -2.49882916     0.16622758    -1.10424814
 h     -2.59811469    -1.62545656    -0.68163175
 h     -3.46558842    -0.19792298     0.22716932
 h     -0.53959895     1.74829224     1.51529356
          17

 c      1.32108447    -0.44299095     0.07814805
 c     -0.09206784    -0.96670038     0.00975142
 c     -1.11241420    -0.11165116     0.20696643
 c     -1.04211174     1.61010988     0.55898897
 c     -0.13958997     1.31478254    -0.54814079
 c      1.23052771     0.85797820    -0.14632849
 h     -0.17606226    -2.09483667    -0.34044280
 h     -2.01242475     2.12402596     0.82266587
 h     -0.44753114     1.78601390    -1.50621737
 h      2.06055875     1.48075798     0.10978973
 o      2.29063369    -1.37360502     0.20384929
 h      3.10638715    -0.90059009     0.17484292
 c     -2.50404621    -0.56557906    -0.36169238
 h     -2.49834005     0.15701448    -1.06685238
 h     -2.58047755    -1.62089104    -0.69546967
 h     -3.47082976    -0.16488993     0.28845253
 h     -0.57598147     1.80057665     1.55284731
          17

 c      1.31921202    -0.43624644     0.08133812
 c     -0.09024695    -0.97813289     0.01328806
 c     -1.11818512    -0.10916458     0.19473254
 c     -1.05085796     1.59952688     0.55648054
 c     -0.13726683     1.32661394    -0.55053390
 c      1.24047850     0.84540496    -0.14728995
 h     -0.21790524    -2.07585007    -0.30727431
 h     -1.97019601     2.15888778     0.81799286
 h     -0.42897758     1.78100068    -1.51833154
 h      2.05542882     1.50639073     0.17022889
 o      2.29721459    -1.37370310     0.20049060
 h      3.06205942    -0.89206439     0.16062923
 c     -2.50654864    -0.56510856    -0.35733042
 h     -2.50608489     0.16506663    -1.06443697
 h     -2.56159836    -1.61048433    -0.70775964
 h     -3.45313430    -0.14564468     0.33997960
 h     -0.60665042     1.84467426     1.58670702
          17

 c      1.31574099    -0.43267551     0.08380375
 c     -0.08690335    -0.99035036     0.01672116
 c     -1.12537880    -0.10636642     0.18188798
 c     -1.05808669     1.58812358     0.55601471
 c     -0.13557163     1.33901095    -0.55121788
 c      1.25097439     0.83519234    -0.14830740
 h     -0.26108340    -2.04323375    -0.26648132
 h     -1.93323627     2.18928679     0.79429134
 h     -0.40837004     1.76470519    -1.53234341
 h      2.04821394     1.53619580     0.22594758
 o      2.30139412    -1.37385487     0.19747500
 h      3.05464633    -0.86891000     0.14522821
 c     -2.50986381    -0.56374652    -0.34954948
 h     -2.52309820     0.18863089    -1.09417776
 h     -2.54308633    -1.59588687    -0.71822615
 h     -3.41247168    -0.14215364     0.37842655
 h     -0.63236648     1.87672949     1.61010631
          17

 c      1.31086302    -0.43332489     0.08562441
 c     -0.08253438    -1.00186858     0.02035784
 c     -1.13349206    -0.10340517     0.16853815
 c     -1.06322520     1.57600138     0.55760592
 c     -0.13416218     1.35162696    -0.55006855
 c      1.26196647     0.82874182    -0.14923047
 h     -0.30462334    -2.00837459    -0.22173636
 h     -1.90777557     2.21690103     0.75226339
 h     -0.38662431     1.73870835    -1.54825679
 h      2.03447218     1.56366422     0.27392205
 o      2.30327803    -1.37389723     0.19484271
 h      3.08245896    -0.83239929     0.12834442
 c     -2.51377464    -0.56034043    -0.33940356
 h     -2.54944396     0.21582660    -1.14237532
 h     -2.52635807    -1.57960857    -0.72684314
 h     -3.35179691    -0.15480866     0.40259570
 h     -0.65332885     1.89388929     1.61942565
          17

 c      1.30485821    -0.43873975     0.08684196
 c     -0.07758336    -1.01098487     0.02452669
 c     -1.14196695    -0.10039014     0.15476255
 c     -1.06602332     1.56331007     0.56104672
 c     -0.13267968     1.36409119    -0.54703578
 c      1.27321719     0.82691848    -0.14990860
 h     -0.34902128    -1.98606301    -0.17710134
 h     -1.89706598     2.24243498     0.69293841
 h     -0.36480162     1.70471600    -1.56580056
 h      2.01232568     1.58400608     0.31187328
 o      2.30417578    -1.37295480     0.19252664
 h      3.12425595    -0.79625814     0.11134590
 c     -2.51789970    -0.55397167    -0.32828312
 h     -2.58408699     0.23481468    -1.19397923
 h     -2.51255488    -1.56394062    -0.73354297
 h     -3.27752855    -0.18201909     0.41423243
 h     -0.66954398     1.89458243     1.61382702
          17

 c      1.29807136    -0.44883278     0.08743075
 c     -0.07248085    -1.01645736     0.02940627
 c     -1.15021348    -0.09736696     0.14063439
 c     -1.06666521     1.55036850     0.56594625
 c     -0.13077322     1.37603531    -0.54219382
 c      1.28432619     0.82987442    -0.15020572
 h     -0.39510789    -1.98722011    -0.13502564
 h     -1.90002771     2.26411376     0.61766306
 h     -0.34394482     1.66430862    -1.58396435
 h      1.98243267     1.59477680     0.33882835
 o      2.30528097    -1.37029209     0.19042901
 h      3.16025972    -0.77299208     0.09602085
 c     -2.52154933    -0.54449526    -0.31771581
 h     -2.62540137     0.23864562    -1.23761625
 h     -2.50250008    -1.55007708    -0.73790927
 h     -3.20098146    -0.21934755     0.42013966
 h     -0.68097503     1.87866076     1.59497653
          17

 c      1.29089184    -0.46289913     0.08729784
 c     -0.06786180    -1.01822591     0.03492758
 c     -1.15763393    -0.09431524     0.12623058
 c     -1.06574427     1.53763946     0.57163597
 c     -0.12811510     1.38710756    -0.53576033
 c      1.29475798     0.83705072    -0.15002662
 h     -0.44108729    -2.01073816    -0.09517371
 h     -1.91174658     2.27761915     0.52894193
 h     -0.32498420     1.61888279    -1.60080469
 h      1.94768718     1.59612490     0.35545531
 o      2.30724316    -1.36562216     0.18847930
 h      3.17920799    -0.76882742     0.08363852
 c     -2.52365868    -0.53250771    -0.30952853
 h     -2.67171590     0.22485565    -1.26589521
 h     -2.49666564    -1.53799742    -0.73911924
 h     -3.13869000    -0.25943282     0.43420403
 h     -0.68734704     1.84763041     1.56738121
          17

 c      1.28373759    -0.47977770     0.08631173
 c     -0.06461300    -1.01725319     0.04090276
 c     -1.16365167    -0.09116665     0.11163630
 c     -1.06410522     1.52555035     0.57704792
 c     -0.12440600     1.39697654    -0.52806637
 c      1.30385160     0.84731766    -0.14937322
 h     -0.48174403    -2.04521293    -0.05590573
 h     -1.92560329     2.27774649     0.43122478
 h     -0.30872685     1.56977437    -1.61371713
 h      1.91297886     1.59097056     0.36435411
 o      2.31026712    -1.35903203     0.18664513
 h      3.17697702    -0.78474567     0.07477586
 c     -2.52329074    -0.51886693    -0.30549667
 h     -2.72153913     0.19405511    -1.27458498
 h     -2.49509272    -1.52714116    -0.73625556
 h     -3.10614251    -0.29550397     0.47262513
 h     -0.68774020     1.80481833     1.53897560
          17

 c      1.27702132    -0.49809504     0.08434052
 c     -0.06361043    -1.01475083     0.04719098
 c     -1.16775361    -0.08782139     0.09694852
 c     -1.06263462     1.51433744     0.58078222
 c     -0.11937340     1.40533352    -0.51949191
 c      1.31085423     0.85920511    -0.14839260
 h     -0.51118240    -2.07765472    -0.01618461
 h     -1.93554170     2.26041644     0.33072957
 h     -0.29588225     1.51840703    -1.62008622
 h      1.88469232     1.58477306     0.37007948
 o      2.31417827    -1.35091259     0.18493905
 h      3.15561263    -0.81738954     0.06922350
 c     -2.52067970    -0.50408682    -0.30599651
 h     -2.77362998     0.14920096    -1.26241410
 h     -2.49731699    -1.51726769    -0.72874091
 h     -3.10507770    -0.32697479     0.53803608
 h     -0.68053858     1.75488322     1.52040312
          17

 c      1.27109997    -0.51648719     0.08128122
 c     -0.06547212    -1.01169664     0.05373611
 c     -1.16954652    -0.08416301     0.08227275
 c     -1.06201335     1.50407021     0.58154368
 c     -0.11276969     1.41190094    -0.51039374
 c      1.31505224     0.87121597    -0.14733022
 h     -0.52528321    -2.09875043     0.02400783
 h     -1.93748774     2.22386339     0.23445215
 h     -0.28707099     1.46634523    -1.61801322
 h      1.86921911     1.58389419     0.37809907
 o      2.31832838    -1.34197806     0.18344299
 h      3.12480526    -0.85850755     0.06562238
 c     -2.51720520    -0.48847674    -0.30952155
 h     -2.82731133     0.09561590    -1.23174209
 h     -2.50245009    -1.50872129    -0.71645577
 h     -3.12293655    -0.35752672     0.61453523
 h     -0.66469952     1.70215577     1.52078065
          17

 c      1.26622230    -0.53374872     0.07707076
 c     -0.07046133    -1.00874078     0.06053628
 c     -1.16880918    -0.08007127     0.06770520
 c     -1.06245164     1.49476893     0.57878603
 c     -0.10437717     1.41644678    -0.50105064
 c      1.31601065     0.88222057    -0.14633558
 h     -0.52233847    -2.10361546     0.06405794
 h     -1.92994109     2.16891958     0.14896224
 h     -0.28280850     1.41521652    -1.60686058
 h      1.87028289     1.59212527     0.39220946
 o      2.32147315    -1.33327861     0.18233987
 h      3.10378631    -0.89453846     0.06099216
 c     -2.51420502    -0.47268061    -0.31387435
 h     -2.88330513     0.04121595    -1.18963547
 h     -2.50938474    -1.50207002    -0.69953908
 h     -3.14548307    -0.38922221     0.68291180
 h     -0.64216964     1.64893142     1.54126639
          17

 c      1.26249017    -0.54888912     0.07168223
 c     -0.07847278    -1.00622763     0.06761155
 c     -1.16551414    -0.07543387     0.05331208
 c     -1.06361314     1.48638254     0.57290811
 c     -0.09402379     1.41880433    -0.49163066
 c      1.31376922     0.89173105    -0.14526063
 h     -0.50288101    -2.09124900     0.10311184
 h     -1.91413089     2.09884690     0.07938582
 h     -0.28348336     1.36654895    -1.58749989
 h      1.88680666     1.60777249     0.41205708
 o      2.32225107    -1.32585809     0.18186014
 h      3.11380780    -0.91201768     0.05163552
 c     -2.51232086    -0.45772337    -0.31701042
 h     -2.94469726    -0.00425779    -1.14775813
 h     -2.51696112    -1.49766372    -0.67825755
 h     -3.16326574    -0.42155300     0.73069930
 h     -0.61856865     1.59590176     1.57366552
          17

 c      1.25983716    -0.56111982     0.06511519
 c     -0.08904320    -1.00418188     0.07497827
 c     -1.15981441    -0.07016049     0.03912790
 c     -1.06480906     1.47866594     0.56482248
 c     -0.08161078     1.41889528    -0.48218652
 c      1.30879951     0.89979813    -0.14369020
 h     -0.46954320    -2.06447628     0.14036343
 h     -1.89404407     2.01906554     0.02863364
 h     -0.28933345     1.32157735    -1.56222319
 h      1.91359642     1.62466253     0.43353791
 o      2.32061612    -1.31999499     0.18205635
 h      3.15569176    -0.90975701     0.03677947
 c     -2.51162196    -0.44462838    -0.31741562
 h     -3.01593813    -0.03258880    -1.11774684
 h     -2.52408466    -1.49538671    -0.65309119
 h     -3.17115912    -0.45280639     0.75225027
 h     -0.60079089     1.54386302     1.60613626
          17

 c      1.25804047    -0.56983139     0.05739105
 c     -0.10137586    -1.00224276     0.08262012
 c     -1.15200226    -0.06420713     0.02517607
 c     -1.06521698     1.47116574     0.55551461
 c     -0.06715099     1.41674944    -0.47269053
 c      1.30179584     0.90665849    -0.14115820
 h     -0.42702361    -2.03059918     0.17536821
 h     -1.87631653     1.93669892    -0.00320785
 h     -0.30039528     1.28110163    -1.53428336
 h      1.94404593     1.63582035     0.45148788
 o      2.31800117    -1.31523841     0.18273528
 h      3.20735405    -0.89810759     0.01964262
 c     -2.51217895    -0.43395080    -0.31462618
 h     -3.09789042    -0.04163017    -1.10274872
 h     -2.52984358    -1.49463887    -0.62492722
 h     -3.16675480    -0.48097137     0.74652540
 h     -0.59441162     1.49436196     1.62888240
          17

 c      1.25678410    -0.57459500     0.04855821
 c     -0.11441921    -0.99964647     0.09045504
 c     -1.14247057    -0.05760421     0.01148608
 c     -1.06401416     1.46334615     0.54587923
 c     -0.05082186     1.41251307    -0.46311024
 c      1.29351098     0.91246207    -0.13731573
 h     -0.38160274    -2.00158728     0.20841710
 h     -1.86937788     1.85951106    -0.01889064
 h     -0.31638354     1.24548749    -1.50707840
 h      1.97236086     1.63614938     0.46184734
 o      2.31586722    -1.31113061     0.18366941
 h      3.24644523    -0.88690366     0.00396882
 c     -2.51445961    -0.42570570    -0.30928240
 h     -3.18410064    -0.03549124    -1.09564012
 h     -2.53361204    -1.49452043    -0.59520579
 h     -3.14958763    -0.50406828     0.71588998
 h     -0.60276579     1.44931904     1.63611471
          17

 c      1.25574773    -0.57517282     0.03870097
 c     -0.12706356    -0.99551066     0.09833278
 c     -1.13170601    -0.05046484    -0.00191347
 c     -1.06057018     1.45479338     0.53660882
 c     -0.03302453     1.40644192    -0.45350370
 c      1.28469413     0.91717333    -0.13197920
 h     -0.33936991    -1.99079979     0.24057404
 h     -1.88083053     1.79402130    -0.02242076
 h     -0.33649209     1.21483080    -1.48318351
 h      1.99450511     1.62319376     0.46240255
 o      2.31502920    -1.30743467     0.18471099
 h      3.26048483    -0.88132302    -0.00791059
 c     -2.51901608    -0.41966862    -0.30252956
 h     -3.26417877    -0.02031516    -1.08654074
 h     -2.53508845    -1.49417884    -0.56591799
 h     -3.12139886    -0.52035211     0.66642648
 h     -0.62702453     1.41052828     1.62595131
          17

 c      1.25467861    -0.57152458     0.02794838
 c     -0.13839351    -0.98954852     0.10612180
 c     -1.12029975    -0.04296152    -0.01501364
 c     -1.05477818     1.44540134     0.52797198
 c     -0.01442252     1.39888316    -0.44408818
 c      1.27607538     0.92056282    -0.12511948
 h     -0.30375269    -2.00467066     0.27265829
 h     -1.91320539     1.74363434    -0.01604330
 h     -0.35919818     1.18920331    -1.46368184
 h      2.00848194     1.59700946     0.45280078
 o      2.31570417    -1.30405547     0.18578841
 h      3.24571325    -0.88292407    -0.01511312
 c     -2.52593529    -0.41556910    -0.29568810
 h     -3.32895278    -0.00119210    -1.06873858
 h     -2.53427052    -1.49317644    -0.53943375
 h     -3.08735070    -0.52875449     0.60976991
 h     -0.66633535     1.37932058     1.60023035
          17

 c      1.25341992    -0.56382010     0.01648261
 c     -0.14775088    -0.98254707     0.11382615
 c     -1.10893833    -0.03528523    -0.02783564
 c     -1.04727960     1.43539946     0.51965321
 c      0.00407596     1.39025462    -0.43523915
 c      1.26833478     0.92222143    -0.11684825
 h     -0.27516629    -2.03703005     0.30384994
 h     -1.96142339     1.70848032     0.00128594
 h     -0.38224673     1.16880905    -1.44820483
 h      2.01457485     1.55996761     0.43448549
 o      2.31759667    -1.30099104     0.18689772
 h      3.20564619    -0.89042670    -0.01813673
 c     -2.53455623    -0.41308094    -0.29038994
 h     -3.37251933     0.01848486    -1.03953847
 h     -2.53143855    -1.49163499    -0.51816382
 h     -3.05733471    -0.52962436     0.56521497
 h     -0.71776618     1.35632613     1.56494121
          17

 c      1.25189836    -0.55245416     0.00454604
 c     -0.15460712    -0.97590516     0.12156297
 c     -1.09834612    -0.02762345    -0.04042690
 c     -1.03929119     1.42522288     0.51086070
 c      0.02140685     1.38102451    -0.42741866
 c      1.26202832     0.92158744    -0.10741852
 h     -0.25301042    -2.07418458     0.33190181
 h     -2.01501368     1.68698028     0.03194138
 h     -0.40291842     1.15397004    -1.43561038
 h      2.01574294     1.51666129     0.41070601
 o      2.31984209    -1.29838111     0.18813105
 h      3.15219809    -0.89911295    -0.01934389
 c     -2.54369553    -0.41182678    -0.28839707
 h     -3.39221827     0.03679622    -0.99927023
 h     -2.52719234    -1.49003081    -0.50410297
 h     -3.04355349    -0.52480583     0.55607062
 h     -0.77645580     1.34129485     1.53071426
          17

 c      1.25009605    -0.53804945    -0.00755927
 c     -0.15851389    -0.97086402     0.12943895
 c     -1.08918512    -0.02017450    -0.05284492
 c     -1.03214978     1.41536657     0.50069680
 c      0.03649561     1.37168735    -0.42107850
 c      1.25749761     0.91802345    -0.09721493
 h     -0.23697771    -2.10335398     0.35450608
 h     -2.06278090     1.67731519     0.07674653
 h     -0.41849322     1.14498728    -1.42483871
 h      2.01777060     1.47354635     0.38628406
 o      2.32096325    -1.29658813     0.18972091
 h      3.10683457    -0.89989606    -0.02364223
 c     -2.55255609    -0.41159000    -0.29029940
 h     -3.38841205     0.05321691    -0.95058602
 h     -2.52249340    -1.48881965    -0.49842913
 h     -3.05039086    -0.51552037     0.59305870
 h     -0.83679777     1.33317406     1.51098532
          17

 c      1.24802821    -0.52143383    -0.01948488
 c     -0.15917456    -0.96813718     0.13746765
 c     -1.08196128    -0.01319208    -0.06513021
 c     -1.02688298     1.40627742     0.48881823
 c      0.04842138     1.36272859    -0.41658687
 c      1.25486872     0.91100368    -0.08667336
 h     -0.22705316    -2.11640189     0.37013829
 h     -2.09613754     1.67796237     0.13381646
 h     -0.42670084     1.14202289    -1.41552214
 h      2.02798113     1.43754112     0.36642642
 o      2.31946991    -1.29600946     0.19193888
 h      3.09162718    -0.88289623    -0.03676498
 c     -2.56121137    -0.41248203    -0.29455603
 h     -3.36487458     0.06894673    -0.89836611
 h     -2.51862365    -1.48816493    -0.50135648
 h     -3.06868480    -0.50096998     0.66269267
 h     -0.89460740     1.33073709     1.51507248
          17

 c      1.24574227    -0.50361425    -0.03085854
 c     -0.15652069    -0.96786541     0.14554627
 c     -1.07697878    -0.00703074    -0.07727442
 c     -1.02406093     1.39829017     0.47603796
 c      0.05655525     1.35458032    -0.41419016
 c      1.25424602     0.90042273    -0.07610578
 h     -0.22322069    -2.10999236     0.37821978
 h     -2.11034430     1.68771036     0.19894355
 h     -0.42603564     1.14507144    -1.40825153
 h      2.05155192     1.41331655     0.35436446
 o      2.31525204    -1.29642487     0.19471892
 h      3.10751231    -0.84842210    -0.05912311
 c     -2.56973592    -0.41480105    -0.29867657
 h     -3.32954607     0.08756658    -0.84977328
 h     -2.51703884    -1.48786579    -0.51229467
 h     -3.08553229    -0.48059932     0.74155969
 h     -0.94784331     1.33324229     1.54054523
          17

 c      1.24333584    -0.48576999    -0.04130412
 c     -0.15072769    -0.96965946     0.15345503
 c     -1.07433171    -0.00214366    -0.08919688
 c     -1.02391895     1.39163665     0.46406249
 c      0.06064099     1.34757492    -0.41398650
 c      1.25594961     0.88685407    -0.06556618
 h     -0.22532247    -2.08518741     0.37909486
 h     -2.10464605     1.70563864     0.26654458
 h     -0.41589358     1.15401867    -1.40454786
 h      2.08758161     1.40105567     0.34952637
 o      2.30956633    -1.29692131     0.19757799
 h      3.13443920    -0.80843812    -0.08443362
 c     -2.57758097    -0.41891230    -0.30053145
 h     -3.29393025     0.11521222    -0.81339752
 h     -2.51917409    -1.48751446    -0.53021472
 h     -3.09259187    -0.45541165     0.81140015
 h     -0.99486787     1.34014446     1.57521763
          17

 c      1.24096315    -0.46925030    -0.05045941
 c     -0.14216884    -0.97263113     0.16086183
 c     -1.07391762     0.00097973    -0.10073965
 c     -1.02643227     1.38646569     0.45463297
 c      0.06080452     1.34190634    -0.41590070
 c      1.26044676     0.87153374    -0.05493223
 h     -0.23309702    -2.04766154     0.37407848
 h     -2.08210063     1.73124153     0.33064520
 h     -0.39655273     1.16873858    -1.40657621
 h      2.12936132     1.39710840     0.34840711
 o      2.30365935    -1.29659385     0.19999965
 h      3.15299547    -0.77542040    -0.10576323
 c     -2.58399564    -0.42505624    -0.29881062
 h     -3.26820458     0.15793891    -0.79584183
 h     -2.52626942    -1.48676068    -0.55399257
 h     -3.08635192    -0.42737666     0.86147109
 h     -1.03328866     1.35045477     1.60595207
          17

 c      1.23881630    -0.45552494    -0.05799962
 c     -0.13133607    -0.97543522     0.16733789
 c     -1.07547193     0.00190776    -0.11168502
 c     -1.03126835     1.38281626     0.44896460
 c      0.05748916     1.33761036    -0.41968393
 c      1.26802662     0.85611253    -0.04410307
 h     -0.24638541    -2.00808954     0.36549511
 h     -2.04920316     1.76465538     0.38573162
 h     -0.36900460     1.18919591    -1.41658826
 h      2.16846389     1.39664305     0.34703320
 o      2.29823279    -1.29488922     0.20164153
 h      3.15284895    -0.75695631    -0.11876086
 c     -2.58882326    -0.43290252    -0.29320883
 h     -3.25394607     0.21577868    -0.79705422
 h     -2.53923394    -1.48548454    -0.58255462
 h     -3.06621657    -0.39879285     0.88626120
 h     -1.06040352     1.36265969     1.62399173
          17

 c      1.23709559    -0.44604995    -0.06366349
 c     -0.11876152    -0.97649497     0.17241778
 c     -1.07862533     0.00035947    -0.12179186
 c     -1.03779730     1.38059210     0.44761873
 c      0.05133179     1.33457386    -0.42496985
 c      1.27858748     0.84235508    -0.03310997
 h     -0.26536665    -1.98049596     0.35626578
 h     -2.01475975     1.80675399     0.42742258
 h     -0.33462643     1.21550815    -1.43606301
 h      2.19826851     1.39570541     0.34259700
 o      2.29354028    -1.29159612     0.20233946
 h      3.13126633    -0.75603592    -0.12165514
 c     -2.59259939    -0.44141489    -0.28426686
 h     -3.24412734     0.28047226    -0.81037836
 h     -2.55856682    -1.48365266    -0.61481352
 h     -3.03329328    -0.37202154     0.88370912
 h     -1.07389047     1.37499909     1.62555743
          17

 c      1.23599076    -0.44202805    -0.06727205
 c     -0.10501355    -0.97463392     0.17573770
 c     -1.08296389    -0.00373292    -0.13084083
 c     -1.04528137     1.37961036     0.45056040
 c      0.04301519     1.33257139    -0.43138469
 c      1.29164447     0.83182226    -0.02211678
 h     -0.29016269    -1.97571606     0.34859337
 h     -1.98723133     1.85859944     0.45285776
 h     -0.29479244     1.24793767    -1.46470404
 h      2.21530751     1.39202853     0.33384397
 o      2.28948205    -1.28681676     0.20209665
 h      3.09167106    -0.77163774    -0.11502920
 c     -2.59594053    -0.44935564    -0.27293808
 h     -3.23035900     0.34060660    -0.82747368
 h     -2.58435118    -1.48085864    -0.64946454
 h     -2.99010041    -0.34931361     0.85491427
 h     -1.07217638     1.38574619     1.61091693
          17

 c      1.23568306    -0.44411618    -0.06873348
 c     -0.09080320    -0.96981065     0.17717478
 c     -1.08806826    -0.01021421    -0.13866811
 c     -1.05318729     1.37974820     0.45724672
 c      0.03316416     1.33132193    -0.43865793
 c      1.30641600     0.82554269    -0.01139086
 h     -0.31935863    -1.99328242     0.34259798
 h     -1.97107168     1.91990953     0.46071230
 h     -0.25067554     1.28671704    -1.49979479
 h      2.21945280     1.38525181     0.32096741
 o      2.28554433    -1.28101933     0.20112118
 h      3.04462124    -0.79797053    -0.10238800
 c     -2.59910019    -0.45580487    -0.26042134
 h     -3.20753214     0.38696133    -0.84184214
 h     -2.61627629    -1.47597440    -0.68476794
 h     -2.94091860    -0.33244789     0.80554232
 h     -1.05461297     1.39343474     1.58379895
          17

 c      1.23636737    -0.45219881    -0.06803413
 c     -0.07705073    -0.96307065     0.17682706
 c     -1.09352506    -0.01875271    -0.14517928
 c     -1.06136689     1.38108992     0.46667329
 c      0.02230530     1.33054908    -0.44665875
 c      1.32187511     0.82375773    -0.00128768
 h     -0.34917463    -2.02200746     0.33672473
 h     -1.96481816     1.98746674     0.45113641
 h     -0.20339416     1.33176532    -1.53650598
 h      2.21393978     1.37706289     0.30544488
 o      2.28069901    -1.27510726     0.19987703
 h      3.00939850    -0.82346216    -0.09093217
 c     -2.60187644    -0.46034194    -0.24837798
 h     -3.17407584     0.41410876    -0.84943063
 h     -2.65364332    -1.46731505    -0.71849450
 h     -2.89248915    -0.32198254     0.74896365
 h     -1.02154193     1.39708624     1.55147023
          17

 c      1.23826438    -0.46535192    -0.06522851
 c     -0.06476258    -0.95579541     0.17488191
 c     -1.09893201    -0.02891051    -0.15034133
 c     -1.06994761     1.38392029     0.47741582
 c      0.01087556     1.33002763    -0.45534214
 c      1.33677007     0.82587402     0.00776254
 h     -0.37479390    -2.04840747     0.32931114
 h     -1.96285886     2.05519955     0.42594941
 h     -0.15432576     1.38244604    -1.56914121
 h      2.20522484     1.37120895     0.28980991
 o      2.27382085    -1.27015722     0.19892703
 h      3.00743884    -0.83512452    -0.08898915
 c     -2.60368602    -0.46302809    -0.23915755
 h     -3.13093139     0.42009853    -0.84820534
 h     -2.69537727    -1.45331308    -0.74817568
 h     -2.85406100    -0.31633730     0.70870707
 h     -0.97408413     1.39640560     1.52449044
          17

 c      1.24158135    -0.48201433    -0.06044077
 c     -0.05484728    -0.94914387     0.17153170
 c     -1.10391482    -0.04020364    -0.15416374
 c     -1.07909363     1.38857593     0.48791282
 c     -0.00075443     1.32960430    -0.46466170
 c      1.34973408     0.83069722     0.01531092
 h     -0.39214715    -2.06269004     0.31944535
 h     -1.95890109     2.11597885     0.38868850
 h     -0.10527854     1.43751998    -1.59262577
 h      2.20165854     1.37272366     0.27702897
 o      2.26502954    -1.26663119     0.19841237
 h      3.04130762    -0.83137274    -0.09762996
 c     -2.60388212    -0.46423196    -0.23507222
 h     -3.08089001     0.40617774    -0.83799027
 h     -2.74009582    -1.43340370    -0.77168206
 h     -2.83412821    -0.31253871     0.71014253
 h     -0.91369017     1.39177744     1.51360287
          17

 c      1.24640628    -0.50027815    -0.05386912
 c     -0.04798920    -0.94390376     0.16694914
 c     -1.10815601    -0.05214571    -0.15667852
 c     -1.08878128     1.39529295     0.49711187
 c     -0.01226610     1.32919313    -0.47450375
 c      1.35961507     0.83689457     0.02101281
 h     -0.39872039    -2.05995346     0.30698097
 h     -1.94841365     2.16362214     0.34405788
 h     -0.05840850     1.49531343    -1.60360104
 h      2.20985135     1.38563108     0.26924621
 o      2.25598351    -1.26430538     0.19797017
 h      3.09041938    -0.82318927    -0.10929370
 c     -2.60225306    -0.46427039    -0.23631495
 h     -3.02855372     0.37734183    -0.82093428
 h     -2.78626125    -1.40872547    -0.78792438
 h     -2.83429512    -0.31020440     0.75673120
 h     -0.84247924     1.38404766     1.52282251
          17

 c      1.25258508    -0.51818513    -0.04577563
 c     -0.04456127    -0.94050039     0.16127645
 c     -1.11142364    -0.06427077    -0.15793277
 c     -1.09859612     1.40410668     0.50488995
 c     -0.02339752     1.32875065    -0.48464762
 c      1.36588648     0.84346661     0.02474945
 h     -0.39369461    -2.03966582     0.29234758
 h     -1.92952439     2.19415091     0.29701591
 h     -0.01597395     1.55403513    -1.60093021
 h      2.23027816     1.41007055     0.26655177
 o      2.24854271    -1.26305271     0.19726089
 h      3.13237268    -0.82116623    -0.11625207
 c     -2.59896820    -0.46341969    -0.24050582
 h     -2.98056904     0.34353926    -0.80229891
 h     -2.83239218    -1.38212303    -0.79713909
 h     -2.84931445    -0.31250955     0.82558657
 h     -0.76481281     1.37444082     1.54546097
          17

 c      1.25966736    -0.53393950    -0.03645736
 c     -0.04456375    -0.93899001     0.15461059
 c     -1.11358606    -0.07614528    -0.15799259
 c     -1.10771126     1.41480310     0.51168828
 c     -0.03395418     1.32824776    -0.49473580
 c      1.36872551     0.84991186     0.02662831
 h     -0.37800552    -2.00546975     0.27643530
 h     -1.90306651     2.20631954     0.25196878
 h      0.01993091     1.61211944    -1.58577450
 h      2.25669844     1.44179386     0.26704834
 o      2.24405577    -1.26310561     0.19619088
 h      3.15382905    -0.83040673    -0.11440403
 c     -2.59411831    -0.46231797    -0.24468487
 h     -2.94508643     0.31956025    -0.79033173
 h     -2.87720650    -1.35730236    -0.80049643
 h     -2.87281150    -0.32211388     0.89069290
 h     -0.68756196     1.36460907     1.56920187
          17

 c      1.26696568    -0.54604148    -0.02620850
 c     -0.04758820    -0.93900112     0.14699500
 c     -1.11461034    -0.08736330    -0.15695609
 c     -1.11507695     1.42692360     0.51793659
 c     -0.04381474     1.32764312    -0.50427252
 c      1.36868177     0.85605125     0.02687035
 h     -0.35450408    -1.96573193     0.26058404
 h     -1.87236124     2.20178565     0.21221635
 h      0.04760817     1.66851189    -1.56133209
 h      2.28012607     1.47464493     0.26812110
 o      2.24332332    -1.26490750     0.19485272
 h      3.15000052    -0.85172859    -0.10271685
 c     -2.58774441    -0.46174571    -0.24672655
 h     -2.92880932     0.31929956    -0.79258804
 h     -2.91955887    -1.33758296    -0.79941349
 h     -2.89997608    -0.33943440     0.93547058
 h     -0.61812545     1.35642597     1.58343585
          17

 c      1.27372472    -0.55337608    -0.01528266
 c     -0.05285414    -0.93971490     0.13842692
 c     -1.11455724    -0.09754490    -0.15496142
 c     -1.11960824     1.43980404     0.52385161
 c     -0.05292364     1.32686947    -0.51266839
 c      1.36632409     0.86179235     0.02570443
 h     -0.32782889    -1.93372553     0.24652363
 h     -1.84294355     2.18506905     0.17952938
 h      0.06590450     1.72280446    -1.53222151
 h      2.29288210     1.50321696     0.26754824
 o      2.24656633    -1.26895824     0.19345336
 h      3.12348067    -0.88279853    -0.08254417
 c     -2.58025331    -0.46178604    -0.24588058
 h     -2.93255666     0.34515161    -0.80914675
 h     -2.95816438    -1.32476907    -0.79496184
 h     -2.92742295    -0.36339156     0.95193297
 h     -0.56254768     1.35162706     1.58213572
          17

 c      1.27934293    -0.55528014    -0.00386478
 c     -0.05938891    -0.94014694     0.12890112
 c     -1.11357551    -0.10634233    -0.15218586
 c     -1.12030902     1.45265584     0.52949376
 c     -0.06127210     1.32584399    -0.51933964
 c      1.36208139     0.86700921     0.02331945
 h     -0.30303721    -1.92428915     0.23595177
 h     -1.82188379     2.16289683     0.15395372
 h      0.07421424     1.77509686    -1.50340263
 h      2.29028154     1.52402835     0.26390165
 o      2.25321540    -1.27575786     0.19230553
 h      3.08580835    -0.91778688    -0.05787591
 c     -2.57252178    -0.46165715    -0.24260424
 h     -2.95091979     0.38618494    -0.83171585
 h     -2.99129894    -1.31864560    -0.78763032
 h     -2.95264699    -0.39222196     0.93761807
 h     -0.52483582     1.35155863     1.56353133
          17

 c      1.28355156    -0.55156990     0.00793426
 c     -0.06633232    -0.93990300     0.11849858
 c     -1.11189356    -0.11345137    -0.14883448
 c     -1.11644535     1.46475005     0.53479219
 c     -0.06887116     1.32451228    -0.52384105
 c      1.35620965     0.87151564     0.01985050
 h     -0.28290943    -1.94487027     0.22957193
 h     -1.81598624     2.14217900     0.13439291
 h      0.07231317     1.82548425    -1.47877641
 h      2.27079817     1.53569755     0.25654934
 o      2.26170019    -1.28581695     0.19184345
 h      3.05970003    -0.94659179    -0.03569154
 c     -2.56555236    -0.46046541    -0.23785223
 h     -2.97653326     0.42785783    -0.85033123
 h     -3.01676540    -1.31737942    -0.77755435
 h     -2.97387273    -0.42380764     0.89406320
 h     -0.50682756     1.35702867     1.52937525
          17

 c      1.28646145    -0.54250604     0.02005485
 c     -0.07310118    -0.93973007     0.10744606
 c     -1.10980413    -0.11862554    -0.14511707
 c     -1.10783011     1.47569300     0.53939996
 c     -0.07572852     1.32290988    -0.52597356
 c      1.34878051     0.87507181     0.01537275
 h     -0.26678121    -1.98886405     0.22640300
 h     -1.82882633     2.12684517     0.12032542
 h      0.06013903     1.87334215    -1.46007037
 h      2.23594128     1.53893376     0.24560162
 o      2.27003257    -1.29945868     0.19245170
 h      3.07006642    -0.95848739    -0.02295921
 c     -2.56013464    -0.45770915    -0.23266697
 h     -3.00329798     0.45929350    -0.85810647
 h     -3.03223377    -1.31855912    -0.76505110
 h     -2.99047192    -0.45578717     0.82713509
 h     -0.50783429     1.36814458     1.48501092
          17

 c      1.28846702    -0.52871451     0.03245433
 c     -0.07927626    -0.94103507     0.09605853
 c     -1.10763477    -0.12170131    -0.14121573
 c     -1.09507948     1.48559118     0.54247126
 c     -0.08184075     1.32119868    -0.52580189
 c      1.33965887     0.87739265     0.00989711
 h     -0.25254665    -2.04094550     0.22435853
 h     -1.85855391     2.11600526     0.11339649
 h      0.03772388     1.91689966    -1.44670107
 h      2.19026191     1.53666212     0.23190017
 o      2.27758711    -1.31622095     0.19403800
 h      3.11731113    -0.95292783    -0.01938103
 c     -2.55663989    -0.45325124    -0.22825594
 h     -3.02708155     0.47438299    -0.85172737
 h     -3.03575548    -1.32023968    -0.75110970
 h     -3.00409403    -0.48580613     0.74881547
 h     -0.52375929     1.38408560     1.44034886
          17

 c      1.29008141    -0.51113662     0.04508660
 c     -0.08447478    -0.94504064     0.08463493
 c     -1.10570148    -0.12262098    -0.13725295
 c     -1.07958172     1.49491586     0.54263937
 c     -0.08720849     1.31963791    -0.52358651
 c      1.32851276     0.87817338     0.00337348
 h     -0.23870622    -2.08659359     0.22132989
 h     -1.89870820     2.10547335     0.11694319
 h      0.00536475     1.95347178    -1.43663131
 h      2.14115606     1.53406225     0.21698236
 o      2.28527301    -1.33488432     0.19610686
 h      3.17641470    -0.94011365    -0.01825251
 c     -2.55487504    -0.44711477    -0.22616595
 h     -3.04545495     0.47078615    -0.83063521
 h     -3.02618407    -1.32157094    -0.73758295
 h     -3.02012576    -0.51223368     0.67854551
 h     -0.54656224     1.40302652     1.41046427
          17

 c      1.29178429    -0.49100201     0.05789612
 c     -0.08835949    -0.95239434     0.07340120
 c     -1.10424701    -0.12145592    -0.13327670
 c     -1.06301567     1.50418555     0.53851482
 c     -0.09185050     1.31851142    -0.51968808
 c      1.31494682     0.87719378    -0.00427644
 h     -0.22476720    -2.11632728     0.21572652
 h     -1.94122883     2.09085524     0.13392147
 h     -0.03614184     1.98017467    -1.42756573
 h      2.09737351     1.53764302     0.20271492
 o      2.29393738    -1.35418501     0.19823242
 h      3.22371009    -0.93021335    -0.01383374
 c     -2.55417327    -0.43934987    -0.22792173
 h     -3.05752417     0.44934614    -0.79658539
 h     -3.00335692    -1.32291787    -0.72698293
 h     -3.04663697    -0.53504823     0.63827874
 h     -0.56695590     1.42274445     1.41166181
          17

 c      1.29391578    -0.46978483     0.07081265
 c     -0.09069973    -0.96314058     0.06250104
 c     -1.10337499    -0.11841877    -0.12927341
 c     -1.04654276     1.51369527     0.52981094
 c     -0.09580126     1.31804907    -0.51451033
 c      1.29881252     0.87457571    -0.01308231
 h     -0.21093232    -2.12581407     0.20654881
 h     -1.97907431     2.06947149     0.16529627
 h     -0.08539006     1.99466586    -1.41787325
 h      2.06543744     1.55245615     0.19038681
 o      2.30381441    -1.37311882     0.20019562
 h      3.24669189    -0.92919532    -0.00341556
 c     -2.55401447    -0.43017209    -0.23379069
 h     -3.06428976     0.41455643    -0.75387078
 h     -2.96803713    -1.32549682    -0.72189000
 h     -3.08697119    -0.55513687     0.63754182
 h     -0.58155676     1.44200675     1.44990025
          17

 c      1.29663755    -0.44912524     0.08375057
 c     -0.09140743    -0.97677316     0.05200588
 c     -1.10301920    -0.11385496    -0.12519736
 c     -1.03051027     1.52346430     0.51802701
 c     -0.09909315     1.31836833    -0.50849229
 c      1.28051793     0.87105993    -0.02294997
 h     -0.19782787    -2.11528480     0.19336212
 h     -2.00738149     2.04072307     0.20970391
 h     -0.14043188     1.99563534    -1.40708485
 h      2.04597399     1.57871393     0.17976975
 o      2.31469868    -1.39094656     0.20193407
 h      3.24183788    -0.93947514     0.01354825
 c     -2.55446669    -0.42031719    -0.24216261
 h     -3.06966074     0.37575840    -0.70979264
 h     -2.92169463    -1.33061809    -0.72416062
 h     -3.13391779    -0.57217736     0.66590786
 h     -0.59551696     1.46100956     1.51344646
          17

 c      1.29995418    -0.43069944     0.09661530
 c     -0.09052737    -0.99225268     0.04192642
 c     -1.10297708    -0.10820903    -0.12099528
 c     -1.01502653     1.53337304     0.50565526
 c     -0.10173988     1.31944642    -0.50211124
 c      1.26099516     0.86795809    -0.03367652
 h     -0.18639638    -2.08970230     0.17634140
 h     -2.02365619     2.00575399     0.26395706
 h     -0.19898684     1.98301227    -1.39606470
 h      2.03396691     1.61141045     0.16921923
 o      2.32606597    -1.40719755     0.20350020
 h      3.21276034    -0.96039629     0.03608924
 c     -2.55562445    -0.41110416    -0.25066912
 h     -3.08119557     0.34711320    -0.67411283
 h     -2.86624111    -1.33880190    -0.73435291
 h     -3.17582060    -0.58482171     0.70529514
 h     -0.61559126     1.48020208     1.58207372
          17

 c      1.30376485    -0.41602697     0.10930688
 c     -0.08819182    -1.00800150     0.03222155
 c     -1.10297254    -0.10197409    -0.11662001
 c     -1.00039836     1.54326990     0.49511664
 c     -0.10373874     1.32112763    -0.49586668
 c      1.24136250     0.86671796    -0.04503832
 h     -0.17787774    -2.05951033     0.15635455
 h     -2.02774269     1.96701033     0.32377420
 h     -0.25873420     1.95789857    -1.38691406
 h      2.02260155     1.64346076     0.15673597
 o      2.33699046    -1.42174082     0.20505330
 h      3.17123702    -0.98734642     0.06177290
 c     -2.55723949    -0.40389646    -0.25745914
 h     -3.10729831     0.34206886    -0.65540972
 h     -2.80384668    -1.34918916    -0.75168671
 h     -3.20385862    -0.59216099     0.74144601
 h     -0.64470340     1.49949841     1.63875828
          17

 c      1.30791324    -0.40624406     0.12170796
 c     -0.08456712    -1.02203508     0.02282166
 c     -1.10270910    -0.09563391    -0.11203537
 c     -0.98707905     1.55300024     0.48834353
 c     -0.10510447     1.32316648    -0.49024848
 c      1.22264263     0.86842952    -0.05684699
 h     -0.17372040    -2.03996524     0.13482216
 h     -2.02178766     1.92778999     0.38445730
 h     -0.31759790     1.92219701    -1.38253280
 h      2.00658016     1.66892383     0.14086456
 o      2.34601307    -1.43487045     0.20684744
 h      3.13884753    -1.01042830     0.08680324
 c     -2.55926728    -0.39916517    -0.26180668
 h     -3.14954605     0.36268541    -0.65544252
 h     -2.73692447    -1.35955494    -0.77440620
 h     -3.21338484    -0.59412961     0.76579921
 h     -0.68194103     1.51836417     1.67317232
          17

 c      1.31221966    -0.40191681     0.13365810
 c     -0.07983767    -1.03254094     0.01369952
 c     -1.10191497    -0.08960453    -0.10721713
 c     -0.97548240     1.56241667     0.48670620
 c     -0.10593462     1.32530358    -0.48570868
 c      1.20567210     0.87351986    -0.06894227
 h     -0.17514202    -2.04520960     0.11293269
 h     -2.00998821     1.89174183     0.44145321
 h     -0.37389098     1.87794323    -1.38573796
 h      1.98332660     1.68444584     0.12099438
 o      2.35159125    -1.44708803     0.20911438
 h      3.13937923    -1.01787706     0.10781856
 c     -2.56221534    -0.39628872    -0.26396546
 h     -3.19973177     0.39768688    -0.66890130
 h     -2.66821796    -1.36687309    -0.80023334
 h     -3.20280048    -0.59127864     0.77389668
 h     -0.72409287     1.53606594     1.68078089
          17

 c      1.31649840    -0.40298314     0.14493160
 c     -0.07424573    -1.03881682     0.00495786
 c     -1.10038481    -0.08418373    -0.10215481
 c     -0.96588212     1.57139302     0.49095566
 c     -0.10649260     1.32734609    -0.48264758
 c      1.19110057     0.88167495    -0.08116344
 h     -0.18226554    -2.07789656     0.09058174
 h     -1.99781549     1.86230614     0.49074122
 h     -0.42619327     1.82660330    -1.39809428
 h      1.95307458     1.68955615     0.09734629
 o      2.35351551    -1.45832969     0.21185837
 h      3.17599402    -1.00827454     0.12511337
 c     -2.56664889    -0.39433658    -0.26458239
 h     -3.24648930     0.43249372    -0.68880368
 h     -2.60082999    -1.36811538    -0.82676244
 h     -3.17271064    -0.58458964     0.76420043
 h     -0.76666631     1.55181761     1.66179570
          17

 c      1.32056934    -0.40885728     0.15523826
 c     -0.06811718    -1.04152134    -0.00319254
 c     -1.09799980    -0.07953256    -0.09685097
 c     -0.95843562     1.57983999     0.50109504
 c     -0.10726379     1.32920662    -0.48139333
 c      1.17937884     0.89193441    -0.09334101
 h     -0.19368061    -2.12648862     0.06655003
 h     -1.99059124     1.84215345     0.52901021
 h     -0.47305345     1.76881132    -1.41904282
 h      1.91879456     1.68669141     0.07089643
 o      2.35311955    -1.46779862     0.21491722
 h      3.22760665    -0.99299742     0.14162378
 c     -2.57269643    -0.39261587    -0.26438634
 h     -3.28119378     0.45657366    -0.70991607
 h     -2.53809971    -1.36100378    -0.85179475
 h     -3.12589743    -0.57552013     0.73818771
 h     -0.80432723     1.56486091     1.62145632
          17

 c      1.32426748    -0.41863919     0.16424892
 c     -0.06180468    -1.04188824    -0.01054817
 c     -1.09472222    -0.07568700    -0.09131825
 c     -0.95328784     1.58771026     0.51618071
 c     -0.10892987     1.33087573    -0.48215366
 c      1.17071365     0.90289340    -0.10531577
 h     -0.20710860    -2.17437783     0.03977926
 h     -1.99173726     1.83278873     0.55373718
 h     -0.51284598     1.70474425    -1.44590483
 h      1.88604405     1.68108281     0.04326098
 o      2.35183436    -1.47472370     0.21817919
 h      3.27164840    -0.98387196     0.15943746
 c     -2.57992525    -0.39067717    -0.26426035
 h     -3.29907245     0.46433020    -0.72900830
 h     -2.48333843    -1.34454283    -0.87361803
 h     -3.06793059    -0.56628114     0.70178185
 h     -0.83120287     1.57454007     1.57186245
          17

 c      1.32745342    -0.43132501     0.17163291
 c     -0.05561325    -1.04098299    -0.01697615
 c     -1.09057840    -0.07258393    -0.08557815
 c     -0.95066493     1.59499178     0.53417338
 c     -0.11223824     1.33235388    -0.48495645
 c      1.16505868     0.91298363    -0.11695910
 h     -0.22033758    -2.20830961     0.01003699
 h     -2.00148229     1.83443793     0.56345021
 h     -0.54400159     1.63479630    -1.47475874
 h      1.86202244     1.67980537     0.01638299
 o      2.35050970    -1.47871407     0.22162268
 h      3.29479864    -0.98733797     0.17914283
 c     -2.58739707    -0.38815928    -0.26544191
 h     -3.29845190     0.45390206    -0.74424479
 h     -2.43948377    -1.31929170    -0.89122912
 h     -3.00767524    -0.56020193     0.66738498
 h     -0.84150189     1.58039475     1.53382650
          17

 c      1.33002110    -0.44594960     0.17709184
 c     -0.04976851    -1.03948875    -0.02241067
 c     -1.08563962    -0.07008871    -0.07966480
 c     -0.95086439     1.60169819     0.55241032
 c     -0.11780830     1.33358537    -0.48962727
 c      1.16225242     0.92085539    -0.12816241
 h     -0.23168336    -2.22059748    -0.02220836
 h     -2.01671685     1.84620184     0.55823556
 h     -0.56543289     1.56006048    -1.50162495
 h      1.85288345     1.68896660    -0.00811243
 o      2.34948030    -1.47970866     0.22527520
 h      3.29197961    -1.00516773     0.20047596
 c     -2.59389161    -0.38473172    -0.26942980
 h     -3.28021289     0.42642811    -0.75490305
 h     -2.40872790    -1.28748256    -0.90455698
 h     -2.95566074    -0.56153212     0.65275458
 h     -0.83078049     1.58226495     1.53186087
          17

 c      1.33189690    -0.46164943     0.18038147
 c     -0.04441661    -1.03774502    -0.02683381
 c     -1.08000867    -0.06802441    -0.07362899
 c     -0.95408036     1.60784837     0.56929174
 c     -0.12595847     1.33442165    -0.49582257
 c      1.16226381     0.92577231    -0.13880720
 h     -0.24009403    -2.20846147    -0.05609767
 h     -2.03217958     1.86638722     0.54004920
 h     -0.57686546     1.48242013    -1.52343383
 h      1.86014726     1.70984189    -0.02958288
 o      2.34867105    -1.47790667     0.22918179
 h      3.26475254    -1.03554405     0.22281490
 c     -2.59838184    -0.38028201    -0.27702761
 h     -3.24804374     0.38638681    -0.76175003
 h     -2.39216096    -1.25306762    -0.91471747
 h     -2.91858985    -0.57344543     0.67025923
 h     -0.79795107     1.58052433     1.57529446
          17

 c      1.33303593    -0.47767482     0.18132209
 c     -0.03962517    -1.03579014    -0.03025805
 c     -1.07382461    -0.06619380    -0.06753078
 c     -0.96014047     1.61341744     0.58533556
 c     -0.13663410     1.33462674    -0.50306837
 c      1.16526512     0.92772222    -0.14876998
 h     -0.24519855    -2.17340026    -0.09065007
 h     -2.04247977     1.89292540     0.51242335
 h     -0.57896745     1.40433427    -1.53858407
 h      1.87966686     1.73765724    -0.04838120
 o      2.34753851    -1.47377496     0.23338292
 h      3.22228747    -1.07290030     0.24551688
 c     -2.60028861    -0.37525888    -0.28715887
 h     -3.20937870     0.34278338    -0.76802744
 h     -2.38954466    -1.22153327    -0.92409093
 h     -2.89547055    -0.59519813     0.71376923
 h     -0.74696233     1.57641021     1.64700519
          17

 c      1.33342146    -0.49336797     0.17980224
 c     -0.03537289    -1.03333306    -0.03270530
 c     -1.06728049    -0.06439499    -0.06142139
 c     -0.96846482     1.61831633     0.60180321
 c     -0.14944722     1.33391979    -0.51076531
 c      1.17142407     0.92713869    -0.15796487
 h     -0.24747549    -2.12145284    -0.12505620
 h     -2.04390517     1.92376992     0.47972838
 h     -0.57329079     1.32849730    -1.54710756
 h      1.90440331     1.76450342    -0.06525600
 o      2.34492232    -1.46808476     0.23788299
 h      3.18376256    -1.10732712     0.26840483
 c     -2.59908917    -0.37071631    -0.29732474
 h     -3.17561031     0.30940877    -0.78007045
 h     -2.39945139    -1.19901025    -0.93575802
 h     -2.88166762    -0.62255004     0.76406020
 h     -0.68540199     1.57174331     1.72056737
          17

 c      1.33306943    -0.50813335     0.17577968
 c     -0.03153266    -1.02968764    -0.03417298
 c     -1.06062055    -0.06243313    -0.05533133
 c     -0.97825196     1.62241669     0.61937165
 c     -0.16377438     1.33202406    -0.51820700
 c      1.18067208     0.92454411    -0.16637071
 h     -0.24853560    -2.06392022    -0.15911258
 h     -2.03527125     1.95719370     0.44641154
 h     -0.56207059     1.25750701    -1.55052313
 h      1.92786213     1.78305587    -0.08083096
 o      2.33933597    -1.46173948     0.24261575
 h      3.17383778    -1.12738248     0.29231959
 c     -2.59420444    -0.36780580    -0.30516074
 h     -3.15802667     0.29996258    -0.80471192
 h     -2.41988639    -1.19039018    -0.95214472
 h     -2.87366653    -0.65065120     0.80331790
 h     -0.62125712     1.56824739     1.77668112
          17

 c      1.33203000    -0.52140186     0.16928070
 c     -0.02788667    -1.02384670    -0.03459864
 c     -1.05411087    -0.06013040    -0.04926767
 c     -0.98863576     1.62557328     0.63801679
 c     -0.17886873     1.32870654    -0.52464749
 c      1.19263755     0.92035025    -0.17402330
 h     -0.25114381    -2.01645652    -0.19368627
 h     -2.01783244     1.99195705     0.41646178
 h     -0.54789002     1.19362016    -1.55135999
 h      1.94579633     1.78846192    -0.09545613
 o      2.33036997    -1.45519442     0.24750021
 h      3.20061750    -1.12951394     0.31826122
 c     -2.58562478    -0.36696162    -0.30963655
 h     -3.15921701     0.31776904    -0.84231911
 h     -2.44904436    -1.19703978    -0.97343069
 h     -2.86977288    -0.67571975     0.82081131
 h     -0.56112304     1.56722079     1.80524094
          17

 c      1.33038474    -0.53260647     0.16039643
 c     -0.02424092    -1.01500029    -0.03388906
 c     -1.04801350    -0.05732528    -0.04321605
 c     -0.99876919     1.62763577     0.65730428
 c     -0.19396903     1.32380036    -0.52941117
 c      1.20669631     0.91479402    -0.18099321
 h     -0.25806939    -1.99297318    -0.23038911
 h     -1.99463880     2.02736267     0.39309809
 h     -0.53322927     1.13864831    -1.55232385
 h      1.95652878     1.77873872    -0.10925723
 o      2.31940346    -1.44828328     0.25257430
 h      3.24456708    -1.12090504     0.34531169
 c     -2.57415582    -0.36775985    -0.31125517
 h     -3.17104364     0.35317122    -0.88428547
 h     -2.48548115    -1.21576461    -0.99689316
 h     -2.86933364    -0.69526287     0.81206728
 h     -0.50990181     1.56952941     1.80252325
          17

 c      1.32825408    -0.54119129     0.14927477
 c     -0.02063127    -1.00335246    -0.03207864
 c     -1.04257988    -0.05386815    -0.03714710
 c     -1.00790036     1.62846491     0.67659842
 c     -0.20839089     1.31720599    -0.53200553
 c      1.22204428     0.90791582    -0.18736623
 h     -0.26975817    -1.99599866    -0.26964179
 h     -1.96957114     2.06315994     0.37864874
 h     -0.52003718     1.09405203    -1.55534921
 h      1.96087815     1.75475056    -0.12221816
 o      2.30820498    -1.44079341     0.25796357
 h      3.28058261    -1.10999601     0.37116126
 c     -2.56085157    -0.36960758    -0.31128391
 h     -3.18248998     0.39272050    -0.91955572
 h     -2.52754592    -1.24014374    -1.01794458
 h     -2.87226152    -0.70789966     0.77728718
 h     -0.47084516     1.57566166     1.76913870
          17

 c      1.32580428    -0.54665297     0.13610871
 c     -0.01738978    -0.99023081    -0.02945158
 c     -1.03804773    -0.04963176    -0.03102191
 c     -1.01548562     1.62796107     0.69509940
 c     -0.22158135     1.30887754    -0.53218996
 c      1.23774528     0.89954664    -0.19323387
 h     -0.28354368    -2.01513515    -0.30908068
 h     -1.94624981     2.09926770     0.37462899
 h     -0.50951208     1.06115021    -1.56097018
 h      1.96210751     1.72021438    -0.13423919
 o      2.29796256    -1.43274195     0.26377987
 h      3.29303036    -1.10153776     0.39372961
 c     -2.54656003    -0.37212524    -0.31109075
 h     -3.18552000     0.42627037    -0.94018392
 h     -2.57283522    -1.26316105    -1.03208901
 h     -2.87908282    -0.71341525     0.72095392
 h     -0.44519865     1.58573493     1.70970183
          17

 c      1.32323599    -0.54860364     0.12112475
 c     -0.01496522    -0.97729476    -0.02643478
 c     -1.03463408    -0.04453532    -0.02478917
 c     -1.02135800     1.62609644     0.71173096
 c     -0.23313496     1.29881357    -0.52997550
 c      1.25277416     0.88933222    -0.19869122
 h     -0.29560841    -2.03590976    -0.34467405
 h     -1.92712268     2.13538342     0.38195121
 h     -0.50215214     1.04121790    -1.56832691
 h      1.96567115     1.68144073    -0.14519229
 o      2.28925014    -1.42430801     0.27008456
 h      3.27590978    -1.09714286     0.41173673
 c     -2.53181507    -0.37503174    -0.31200952
 h     -3.17577446     0.44799528    -0.94216873
 h     -2.61821389    -1.27924800    -1.03641184
 h     -2.89142594    -0.71316555     0.65249018
 h     -0.43096437     1.59947064     1.63400819
          17

 c      1.32076051    -0.54683874     0.10457703
 c     -0.01373786    -0.96586607    -0.02342272
 c     -1.03252806    -0.03857102    -0.01837321
 c     -1.02592179     1.62292451     0.72498371
 c     -0.24278301     1.28706613    -0.52556858
 c      1.26613367     0.87687613    -0.20383357
 h     -0.30294533    -2.04717863    -0.37271408
 h     -1.91312401     2.17067891     0.40107520
 h     -0.49795953     1.03537204    -1.57571308
 h      1.97793780     1.64585567    -0.15503321
 o      2.28212823    -1.41574890     0.27687684
 h      3.23093594    -1.09618470     0.42484896
 c     -2.51682168    -0.37796050    -0.31537884
 h     -3.15163634     0.45541715    -0.92461510
 h     -2.66021502    -1.28517344    -1.03017808
 h     -2.91263368    -0.71039740     0.58639085
 h     -0.42078955     1.61628024     1.55866412
          17

 c      1.31856656    -0.54140718     0.08674965
 c     -0.01394860    -0.95675235    -0.02069717
 c     -1.03188302    -0.03181845    -0.01166375
 c     -1.03014370     1.61852999     0.73308795
 c     -0.25037120     1.27375916    -0.51930178
 c      1.27710015     0.86205409    -0.20874915
 h     -0.30393589    -2.04287374    -0.39074507
 h     -1.90405160     2.20381615     0.43193394
 h     -0.49664432     1.04432471    -1.58127657
 h      2.00328876     1.61874782    -0.16397898
 o      2.27608159    -1.40739588     0.28406418
 h      3.16834115    -1.09556692     0.43408937
 c     -2.50152055    -0.38049115    -0.32225369
 h     -3.11365349     0.44887572    -0.88921266
 h     -2.69551458    -1.28024571    -1.01487509
 h     -2.94705399    -0.70914109     0.53825277
 h     -0.40160194     1.63573319     1.50500397
          17

 c      1.31678316    -0.53266965     0.06796418
 c     -0.01569169    -0.95028402    -0.01841662
 c     -1.03279850    -0.02445215    -0.00452207
 c     -1.03480629     1.61296239     0.73504195
 c     -0.25583062     1.25910600    -0.51157704
 c      1.28547276     0.84533169    -0.21351938
 h     -0.29825363    -2.02139783    -0.39769812
 h     -1.89936738     2.23327513     0.47368805
 h     -0.49776885     1.06815656    -1.58355253
 h      2.04107192     1.60015967    -0.17259896
 o      2.26986735    -1.39971839     0.29141387
 h      3.10930713    -1.08865831     0.44256377
 c     -2.48587554    -0.38247966    -0.33262836
 h     -3.06476658     0.43205974    -0.84039725
 h     -2.72139646    -1.26630279    -0.99401383
 h     -2.99605440    -0.71089726     0.51550582
 h     -0.36267479     1.65801796     1.48703938
          17

 c      1.31544858    -0.52132600     0.04858710
 c     -0.01891714    -0.94634555    -0.01661407
 c     -1.03529622    -0.01674268     0.00319762
 c     -1.03942843     1.60630407     0.73163115
 c     -0.25914722     1.24342055    -0.50281945
 c      1.29155881     0.82778704    -0.21824229
 h     -0.28677144    -1.98521380    -0.39394361
 h     -1.89869962     2.25764124     0.52462907
 h     -0.50084063     1.10620917    -1.58169782
 h      2.08556191     1.58530029    -0.18165118
 o      2.26186397    -1.39327566     0.29858706
 h      3.08068924    -1.06642090     0.45494376
 c     -2.47011037    -0.38435464    -0.34503504
 h     -3.01119940     0.41341880    -0.78575720
 h     -2.73622705    -1.24756271    -0.97271450
 h     -3.05407217    -0.71279381     0.51270239
 h     -0.30805293     1.68292208     1.49929998
          17

 c      1.31450051    -0.50839772     0.02903022
 c     -0.02342429    -0.94434497    -0.01517615
 c     -1.03930495    -0.00904635     0.01163153
 c     -1.04261143     1.59878624     0.72470307
 c     -0.26033792     1.22711824    -0.49344506
 c      1.29589250     0.81085484    -0.22306456
 h     -0.27164792    -1.94126964    -0.38156538
 h     -1.90157766     2.27551074     0.58244406
 h     -0.50536646     1.15711164    -1.57542892
 h      2.12901001     1.56799930    -0.19178958
 o      2.25161283    -1.38822212     0.30542226
 h      3.09088712    -1.02592946     0.47305954
 c     -2.45446213    -0.38698535    -0.35724022
 h     -2.96272165     0.40673606    -0.73534407
 h     -2.73981583    -1.23002982    -0.95697659
 h     -3.11106645    -0.71039142     0.51845656
 h     -0.25287806     1.70856699     1.52491674
          17

 c      1.31380239    -0.49517939     0.00974171
 c     -0.02885821    -0.94318698    -0.01381794
 c     -1.04465843    -0.00177658     0.02089952
 c     -1.04315294     1.59075176     0.71596755
 c     -0.25943855     1.21070191    -0.48386270
 c      1.29896276     0.79605940    -0.22819194
 h     -0.25637694    -1.90153997    -0.36464531
 h     -1.90689933     2.28523254     0.64454808
 h     -0.51085147     1.21886827    -1.56475672
 h      2.16468763     1.54368255    -0.20339803
 o      2.24046636    -1.38397850     0.31210756
 h      3.11958409    -0.97596016     0.49321229
 c     -2.43906241    -0.39112234    -0.36731765
 h     -2.92902792     0.42603881    -0.69787739
 h     -2.73328017    -1.21995789    -0.95249991
 h     -3.15774796    -0.70083042     0.52327231
 h     -0.21089429     1.73209997     1.54941177
          17

 c      1.31318676    -0.48314221    -0.00881686
 c     -0.03476831    -0.94147579    -0.01213579
 c     -1.05110504     0.00464572     0.03109583
 c     -1.04045055     1.58256546     0.70668406
 c     -0.25650126     1.19473534    -0.47450399
 c      1.30109160     0.78482545    -0.23386835
 h     -0.24512330    -1.88105198    -0.34854499
 h     -1.91283616     2.28493500     0.70817936
 h     -0.51675062     1.28893813    -1.54964393
 h      2.18833336     1.51050120    -0.21659239
 o      2.23002526    -1.37976759     0.31890058
 h      3.14231474    -0.92835581     0.51057385
 c     -2.42444526    -0.39656321    -0.37438084
 h     -2.91232402     0.47356738    -0.67563997
 h     -2.71812591    -1.22129310    -0.96302849
 h     -3.18786328    -0.68342040     0.52153068
 h     -0.18993538     1.75079062     1.56441610
          17

 c      1.31248174    -0.47373757    -0.02621171
 c     -0.04078504    -0.93821196    -0.00984061
 c     -1.05833733     0.00986054     0.04227189
 c     -1.03439152     1.57455196     0.69779486
 c     -0.25159829     1.17981578    -0.46584752
 c      1.30240445     0.77828687    -0.24033202
 h     -0.24075298    -1.89019987    -0.33702429
 h     -1.91726304     2.27292555     0.77035552
 h     -0.52242094     1.36425939    -1.52976385
 h      2.19857570     1.46943178    -0.23130103
 o      2.22122906    -1.37503152     0.32593325
 h      3.14487232    -0.89133260     0.52226622
 c     -2.41173178    -0.40211744    -0.37855780
 h     -2.90618255     0.53618306    -0.66531013
 h     -2.69505336    -1.23335956    -0.98881121
 h     -3.19809097    -0.65899548     0.51058425
 h     -0.19292410     1.76246142     1.56624531
          17

 c      1.31151743    -0.46811740    -0.04208809
 c     -0.04678864    -0.93356258    -0.00700598
 c     -1.06602812     0.01362978     0.05441944
 c     -1.02518361     1.56694567     0.69003813
 c     -0.24483058     1.16654559    -0.45840515
 c      1.30281309     0.77704541    -0.24776255
 h     -0.24303140    -1.92608740    -0.32925107
 h     -1.91841536     2.24824376     0.82791429
 h     -0.52713714     1.44129345    -1.50458257
 h      2.19718960     1.42418003    -0.24736283
 o      2.21442358    -1.36947035     0.33321492
 h      3.12242464    -0.86903784     0.52736729
 c     -2.40207309    -0.40659947    -0.38049530
 h     -2.90243848     0.59649842    -0.66304454
 h     -2.66365766    -1.25087229    -1.02638447
 h     -3.18761110    -0.62933641     0.48987606
 h     -0.21926093     1.76556550     1.55445557
          17

 c      1.31011571    -0.46687670    -0.05621309
 c     -0.05285107    -0.92868350    -0.00397033
 c     -1.07384486     0.01585838     0.06745993
 c     -1.01327617     1.55984034     0.68392712
 c     -0.23633685     1.15549339    -0.45266291
 c      1.30199359     0.78095554    -0.25623655
 h     -0.24946611    -1.97472235    -0.32099905
 h     -1.91548733     2.21110989     0.87770931
 h     -0.53019550     1.51622431    -1.47377387
 h      2.18933571     1.38095255    -0.26462469
 o      2.20952406    -1.36301979     0.34066440
 h      3.07715242    -0.86212044     0.52649526
 c     -2.39615467    -0.40937552    -0.38104880
 h     -2.89562481     0.64179415    -0.66665567
 h     -2.62331738    -1.26645217    -1.06999552
 h     -3.15828714    -0.59698495     0.46096879
 h     -0.26511579     1.75929498     1.53163170
          17

 c      1.30808393    -0.46994001    -0.06849214
 c     -0.05906824    -0.92487636    -0.00104828
 c     -1.08144752     0.01657427     0.08124342
 c     -0.99938149     1.55313431     0.67959770
 c     -0.22630181     1.14715030    -0.44899944
 c      1.29943102     0.78909986    -0.26571009
 h     -0.25743857    -2.02075587    -0.30815926
 h     -1.90904979     2.16313361     0.91688356
 h     -0.53107979     1.58533123    -1.43774983
 h      2.18298632     1.34748901    -0.28302603
 o      2.20600233    -1.35590122     0.34810921
 h      3.01859057    -0.86705090     0.52191026
 c     -2.39399569    -0.41020798    -0.38123058
 h     -2.88315000     0.66523203    -0.67525514
 h     -2.57424548    -1.27341258    -1.11346555
 h     -3.11559579    -0.56530980     0.42849035
 h     -0.32263810     1.74391498     1.50449635
          17

 c      1.30522374    -0.47663646    -0.07895575
 c     -0.06548114    -0.92307713     0.00160427
 c     -1.08848804     0.01589630     0.09555152
 c     -0.98451864     1.54648948     0.67659852
 c     -0.21496193     1.14188877    -0.44761165
 c      1.29466622     0.80007893    -0.27603703
 h     -0.26523467    -2.05326907    -0.28840125
 h     -1.90119998     2.10725014     0.94315177
 h     -0.52962332     1.64547077    -1.39802967
 h      2.18595679     1.33055293    -0.30260499
 o      2.20275888    -1.34873645     0.35526309
 h      2.96565670    -0.87434189     0.51793714
 c     -2.39489369    -0.40898780    -0.38226587
 h     -2.86440345     0.66437899    -0.68860478
 h     -2.51791362    -1.26728118    -1.15145055
 h     -3.06967734    -0.53850525     0.40141203
 h     -0.37912439     1.72119944     1.48563408
          17

 c      1.30136116    -0.48589921    -0.08772822
 c     -0.07207963    -0.92377989     0.00397670
 c     -1.09461938     0.01400165     0.11010512
 c     -0.96981972     1.53939492     0.67396076
 c     -0.20260571     1.13993266    -0.44847399
 c      1.28772144     0.81249315    -0.28701914
 h     -0.27207854    -2.06650462    -0.26106252
 h     -1.89527997     2.04735926     0.95503518
 h     -0.52612990     1.69454598    -1.35733482
 h      2.20086850     1.33268785    -0.32332262
 o      2.19834584    -1.34246112     0.36178289
 h      2.94293313    -0.87000175     0.52008949
 c     -2.39758996    -0.40564915    -0.38549920
 h     -2.84021769     0.64014921    -0.70682303
 h     -2.45689574    -1.24624346    -1.18008169
 h     -3.03409798    -0.52103652     0.39222159
 h     -0.41947233     1.69401866     1.49207228
          17

 c      1.29638681    -0.49648128    -0.09499103
 c     -0.07882153    -0.92709031     0.00615764
 c     -1.09951423     0.01109384     0.12457704
 c     -0.95584316     1.53143717     0.67111013
 c     -0.18956329     1.14134294    -0.45135186
 c      1.27930505     0.82525611    -0.29846265
 h     -0.27795033    -2.05913809    -0.22666877
 h     -1.89495219     1.98765148     0.95196464
 h     -0.52143105     1.73179741    -1.31943163
 h      2.22273257     1.35121605    -0.34480597
 o      2.19222326    -1.33756338     0.36754823
 h      2.96044527    -0.84776830     0.53061060
 c     -2.40088221    -0.40029499    -0.39176176
 h     -2.81287301     0.59691070    -0.73048059
 h     -2.39440713    -1.21124193    -1.19743824
 h     -3.01908629    -0.51620252     0.40984837
 h     -0.43522888     1.66400184     1.53433563
          17

 c      1.29028289    -0.50713278    -0.10095181
 c     -0.08563571    -0.93274215     0.00830555
 c     -1.10289534     0.00737580     0.13861146
 c     -0.94214426     1.52251292     0.66890599
 c     -0.17619183     1.14602429    -0.45586222
 c      1.27053444     0.83757475    -0.31020521
 h     -0.28351553    -2.03405240    -0.18663474
 h     -1.90268194     1.93175834     0.93417661
 h     -0.51684452     1.75781603    -1.28871675
 h      2.24222199     1.38051151    -0.36631079
 o      2.18552765    -1.33354836     0.37282734
 h      3.00118292    -0.81754100     0.54575525
 c     -2.40427628    -0.39341213    -0.40049325
 h     -2.78649337     0.54362645    -0.76108389
 h     -2.33368606    -1.16608927    -1.20406126
 h     -3.02391635    -0.52467414     0.45011877
 h     -0.43119761     1.63013410     1.60437362
          17

 c      1.28312308    -0.51674647    -0.10581701
 c     -0.09240151    -0.94004896     0.01063530
 c     -1.10457786     0.00304395     0.15184828
 c     -0.92797248     1.51267786     0.66907042
 c     -0.16287443     1.15376296    -0.46154364
 c      1.26251398     0.84881365    -0.32211342
 h     -0.29020482    -1.99893755    -0.14312688
 h     -1.91824720     1.88210573     0.90245563
 h     -0.51397972     1.77420029    -1.26948447
 h      2.25061431     1.41481145    -0.38692759
 o      2.17979243    -1.32968115     0.37799089
 h      3.04121487    -0.79306267     0.56015786
 c     -2.40777504    -0.38593417    -0.40983334
 h     -2.76721519     0.49454818    -0.80168209
 h     -2.27730716    -1.11740362    -1.20324110
 h     -3.03962883    -0.54452704     0.49775366
 h     -0.41851763     1.59122944     1.68246773
          17

 c      1.27505992    -0.52445610    -0.10977076
 c     -0.09892236    -0.94787182     0.01339344
 c     -1.10450179    -0.00169853     0.16394493
 c     -0.91300758     1.50198293     0.67300438
 c     -0.15002808     1.16429894    -0.46792927
 c      1.25609454     0.85842517    -0.33407681
 h     -0.30029524    -1.96673750    -0.09875895
 h     -1.93827707     1.83984300     0.85800498
 h     -0.51434866     1.78279904    -1.26489643
 h      2.24239787     1.44961509    -0.40579418
 o      2.17598346    -1.32553788     0.38328752
 h      3.06492162    -0.78258447     0.57021111
 c     -2.41136680    -0.37888055    -0.41760263
 h     -2.76150421     0.46527681    -0.85613870
 h     -2.22663021    -1.07373876    -1.20045844
 h     -3.05719082    -0.57251358     0.53682059
 h     -0.40617869     1.54781212     1.75105969
          17

 c      1.26632272    -0.52967626    -0.11295708
 c     -0.10494688    -0.95485828     0.01678759
 c     -1.10273456    -0.00662782     0.17459586
 c     -0.89741891     1.49046569     0.68136625
 c     -0.13810735     1.17740486    -0.47462088
 c      1.25179334     0.86593524    -0.34600808
 h     -0.31645359    -1.95290045    -0.05575457
 h     -1.95716539     1.80527759     0.80266078
 h     -0.51885448     1.78477264    -1.27596422
 h      2.21580444     1.48202866    -0.42221597
 o      2.17446242    -1.32098337     0.38882235
 h      3.06552357    -0.78888006     0.57425304
 c     -2.41511370    -0.37257267    -0.42231115
 h     -2.77183851     0.46222637    -0.92493524
 h     -2.18187995    -1.04319959    -1.20128050
 h     -3.07096934    -0.60526899     0.55640832
 h     -0.39925218     1.50169285     1.79930487
          17

 c      1.25722636    -0.53209158    -0.11546706
 c     -0.11030036    -0.96018150     0.02089993
 c     -1.09945294    -0.01149717     0.18355179
 c     -0.88163191     1.47817031     0.69413268
 c     -0.12758822     1.19292241    -0.48133390
 c      1.24976153     0.87093003    -0.35784333
 h     -0.34005553    -1.96675180    -0.01495717
 h     -1.96873783     1.77839275     0.73923763
 h     -0.52740539     1.78004519    -1.30104512
 h      2.17271165     1.51087107    -0.43573429
 o      2.17510568    -1.31607533     0.39457647
 h      3.04314445    -0.81067408     0.57215690
 c     -2.41932731    -0.36641550    -0.42379935
 h     -2.79437582     0.47737981    -1.00122438
 h     -2.14325127    -1.03006408    -1.20812719
 h     -3.07838812    -0.63990801     0.55094695
 h     -0.39996628     1.45517041     1.82200118
          17

 c      1.24817375    -0.53162275    -0.11733224
 c     -0.11503971    -0.96419887     0.02570552
 c     -1.09492530    -0.01605040     0.19062921
 c     -0.86612660     1.46515486     0.71072108
 c     -0.11891967     1.21072357    -0.48788608
 c      1.24975754     0.87302712    -0.36953845
 h     -0.36932503    -2.00375252     0.02387363
 h     -1.96781342     1.75915143     0.67163542
 h     -0.53891838     1.76757051    -1.33619368
 h      2.11852219     1.53690418    -0.44617903
 o      2.17727560    -1.31107348     0.40040259
 h      3.00530184    -0.84255968     0.56537783
 c     -2.42428171    -0.35972174    -0.42303707
 h     -2.82231035     0.49685827    -1.07393186
 h     -2.11217346    -1.03310758    -1.21861077
 h     -3.07905425    -0.67416230     0.51917341
 h     -0.40863957     1.41059067     1.81823780
          17

 c      1.23963315    -0.52838777    -0.11852683
 c     -0.11941065    -0.96809281     0.03118055
 c     -1.08949700    -0.02005569     0.19570610
 c     -0.85135327     1.45150110     0.73003840
 c     -0.11244972     1.23062371    -0.49414207
 c      1.25117119     0.87185683    -0.38106541
 h     -0.39990691    -2.04959329     0.06069351
 h     -1.95121420     1.74759473     0.60459921
 h     -0.55172241     1.74617849    -1.37619648
 h      2.06160516     1.56296555    -0.45366620
 o      2.17967017    -1.30652639     0.40600567
 h      2.96946671    -0.87382073     0.55734000
 c     -2.42991949    -0.35228526    -0.42146001
 h     -2.84975943     0.50982856    -1.13328600
 h     -2.09120016    -1.04724628    -1.22736367
 h     -3.07451885    -0.70652396     0.46363208
 h     -0.42386468     1.37007659     1.79140922
          17

 c      1.23208252    -0.52267088    -0.11897919
 c     -0.12365578    -0.97302407     0.03733890
 c     -1.08357447    -0.02333404     0.19871440
 c     -0.83775687     1.43733808     0.75042834
 c     -0.10835626     1.25230143    -0.49995741
 c      1.25319173     0.86714149    -0.39242130
 h     -0.42716352    -2.08994210     0.09470091
 h     -1.91824228     1.74386919     0.54323866
 h     -0.56411669     1.71540332    -1.41575745
 h      2.01126263     1.59308999    -0.45844176
 o      2.18050528    -1.30318266     0.41100534
 h      2.96054431    -0.89025520     0.55266241
 c     -2.43582273    -0.34423994    -0.42054053
 h     -2.87286449     0.51040858    -1.17294545
 h     -2.08273799    -1.06643261    -1.22922551
 h     -3.06867341    -0.73676437     0.39093094
 h     -0.44198481     1.33514875     1.75078287
          17

 c      1.22593614    -0.51489227    -0.11859180
 c     -0.12789836    -0.97970358     0.04419661
 c     -1.07760717    -0.02577566     0.19964038
 c     -0.82584583     1.42288192     0.76959062
 c     -0.10660024     1.27526980    -0.50515426
 c      1.25513778     0.85894271    -0.40365236
 h     -0.44763122    -2.11527888     0.12477314
 h     -1.87083565     1.74826717     0.49244366
 h     -0.57485117     1.67588557    -1.45041188
 h      1.97400418     1.62972081    -0.46055870
 o      2.17884490    -1.30132067     0.41521534
 h      2.99031617    -0.88540130     0.55306307
 c     -2.44128821    -0.33573544    -0.42164458
 h     -2.88946942     0.49654057    -1.18978810
 h     -2.08794065    -1.08554851    -1.22119158
 h     -3.06816093    -0.76671930     0.31177577
 h     -0.45634808     1.30608984     1.71351622
          17

 c      1.22147990    -0.50559962    -0.11725374
 c     -0.13213105    -0.98835506     0.05173994
 c     -1.07206036    -0.02735107     0.19852643
 c     -0.81611490     1.40843982     0.78490336
 c     -0.10690795     1.29889521    -0.50953534
 c      1.25671586     0.84793068    -0.41486515
 h     -0.45931121    -2.12115937     0.14989699
 h     -1.81361132     1.76133737     0.45623923
 h     -0.58341273     1.62936785    -1.47708920
 h      1.95082775     1.67059373    -0.45970539
 o      2.17562318    -1.30030203     0.41880431
 h      3.04166995    -0.86793765     0.55504787
 c     -2.44550471    -0.32681329    -0.42581876
 h     -2.89874904     0.46907288    -1.18350622
 h     -2.10625000    -1.10115787    -1.20294762
 h     -3.08108446    -0.80012637     0.23854777
 h     -0.45832829     1.28166643     1.70199868
          17

 c      1.21883578    -0.49548507    -0.11483903
 c     -0.13622961    -0.99876574     0.05991413
 c     -1.06737585    -0.02810832     0.19546139
 c     -0.80858508     1.39424529     0.79475770
 c     -0.10879239     1.32244055    -0.51292372
 c      1.25795186     0.83535940    -0.42619518
 h     -0.46159063    -2.10752322     0.16940739
 h     -1.75372308     1.78405629     0.43709948
 h     -0.59007972     1.57843111    -1.49435848
 h      1.93841346     1.70886911    -0.45547355
 o      2.17235744    -1.29927230     0.42201953
 h      3.08912170    -0.85036083     0.55427269
 c     -2.44795884    -0.31766527    -0.43327565
 h     -2.90132635     0.43188124    -1.15691822
 h     -2.13538586    -1.11179839    -1.17677931
 h     -3.11223762    -0.83949514     0.17938899
 h     -0.44289866     1.26083463     1.72926737
          17

 c      1.21796639    -0.48537358    -0.11120236
 c     -0.13996515    -1.01028568     0.06861709
 c     -1.06393180    -0.02816612     0.19056730
 c     -0.80242004     1.38024913     0.79975698
 c     -0.11161549     1.34513220    -0.51519758
 c      1.25894465     0.82273452    -0.43776146
 h     -0.45529107    -2.07867262     0.18315177
 h     -1.69996528     1.81785146     0.43559628
 h     -0.59581276     1.52608701    -1.50240664
 h      1.93247205     1.73647150    -0.44776478
 o      2.17004826    -1.29767434     0.42499682
 h      3.11613810    -0.84053219     0.54842188
 c     -2.44875693    -0.30907734    -0.44301038
 h     -2.90009517     0.39294394    -1.11706864
 h     -2.17167098    -1.11816067    -1.14718779
 h     -3.15838497    -0.88190154     0.13437156
 h     -0.41381701     1.24506768     1.78545785
          17

 c      1.21870049    -0.47615894    -0.10619006
 c     -0.14299714    -1.02177733     0.07768938
 c     -1.06202230    -0.02769176     0.18399022
 c     -0.79644486     1.36627180     0.80177418
 c     -0.11469183     1.36623688    -0.51629973
 c      1.25971667     0.81147055    -0.44964131
 h     -0.44289827    -2.04399271     0.19169161
 h     -1.66015018     1.86388433     0.45104783
 h     -0.60200798     1.47531247    -1.50269067
 h      1.92992347     1.74712446    -0.43692517
 o      2.16912330    -1.29524228     0.42777113
 h      3.11590858    -0.84167690     0.53696702
 c     -2.44831642    -0.30245288    -0.45310794
 h     -2.90133325     0.36518979    -1.07596936
 h     -2.21071394    -1.12296472    -1.12012716
 h     -3.21029995    -0.91982769     0.09912413
 h     -0.37960146     1.23700105     1.84823481
          17

 c      1.22076868    -0.46869016    -0.09966828
 c     -0.14488373    -1.03164895     0.08691238
 c     -1.06185156    -0.02688462     0.17589905
 c     -0.78994540     1.35235606     0.80244566
 c     -0.11740348     1.38512722    -0.51623907
 c      1.26019719     0.80266819    -0.46185887
 h     -0.42852283    -2.01788753     0.19639083
 h     -1.63739628     1.92119041     0.48299033
 h     -0.61015518     1.42868424    -1.49731976
 h      1.92944177     1.73758810    -0.42363724
 o      2.16957530    -1.29192496     0.43031636
 h      3.08907747    -0.85364661     0.52051765
 c     -2.44690807    -0.29924815    -0.46156934
 h     -2.91351428     0.36341705    -1.04733431
 h     -2.24835536    -1.13002142    -1.10175426
 h     -3.25855889    -0.94578390     0.07004452
 h     -0.34727069     1.23795691     1.89883897
          17

 c      1.22383831    -0.46363332    -0.09156285
 c     -0.14520008    -1.03827748     0.09605318
 c     -1.06352568    -0.02596726     0.16649069
 c     -0.78292371     1.33895687     0.80273920
 c     -0.11928845     1.40131812    -0.51509958
 c      1.26024483     0.79696818    -0.47437304
 h     -0.41652040    -2.01530686     0.19891878
 h     -1.62853407     1.98496308     0.53174898
 h     -0.62147204     1.38822864    -1.48834555
 h      1.93139539     1.70788685    -0.40872835
 o      2.17094341    -1.28789474     0.43256372
 h      3.04401441    -0.87287058     0.50053248
 c     -2.44491368    -0.30004811    -0.46740245
 h     -2.94052519     0.39403210    -1.03696406
 h     -2.28156024    -1.14225595    -1.09679563
 h     -3.29655126    -0.95500151     0.04585907
 h     -0.32068321     1.24749988     1.92629041
          17

 c      1.22754020    -0.46135052    -0.08190071
 c     -0.14378212    -1.04090597     0.10496323
 c     -1.06704734    -0.02516297     0.15599222
 c     -0.77584465     1.32685788     0.80317633
 c     -0.12008093     1.41447575    -0.51304696
 c      1.25964941     0.79445005    -0.48706893
 h     -0.40860981    -2.04175488     0.20008866
 h     -1.62650427     2.04717219     0.59718000
 h     -0.63661164     1.35543808    -1.47718116
 h      1.93784582     1.66135338    -0.39295000
 o      2.17216020    -1.28362619     0.43441762
 h      2.99926194    -0.89124406     0.47909304
 c     -2.44325938    -0.30415548    -0.47109543
 h     -2.97614024     0.44814078    -1.03800148
 h     -2.30881717    -1.15958547    -1.10708917
 h     -3.32056598    -0.94555660     0.02698090
 h     -0.30124715     1.26399266     1.92568090
          17

 c      1.23147971    -0.46183841    -0.07083736
 c     -0.14083496    -1.04011904     0.11361591
 c     -1.07232205    -0.02466411     0.14465004
 c     -0.76927675     1.31691011     0.80405888
 c     -0.11970298     1.42440993    -0.51031606
 c      1.25811458     0.79461414    -0.49976891
 h     -0.40267630    -2.08806371     0.19941837
 h     -1.62418083     2.09927262     0.67735841
 h     -0.65552909     1.33135970    -1.46436685
 h      1.95257953     1.60445058    -0.37671506
 o      2.17170730    -1.27984243     0.43581832
 h      2.98111240    -0.89722979     0.45798097
 c     -2.44302758    -0.31036944    -0.47385485
 h     -3.00934593     0.50954938    -1.03941856
 h     -2.32986726    -1.17837755    -1.13118710
 h     -3.32918537    -0.91775452     0.01467152
 h     -0.28861988     1.28509947     1.89649668
          17

 c      1.23523921    -0.46474651    -0.05866075
 c     -0.13675288    -1.03721146     0.12202399
 c     -1.07916304    -0.02461563     0.13271821
 c     -0.76372412     1.30981353     0.80547203
 c     -0.11822606     1.43105963    -0.50717220
 c      1.25529191     0.79654162    -0.51226254
 h     -0.39511385    -2.13782765     0.19611862
 h     -1.61659661     2.13449648     0.76847960
 h     -0.67753062     1.31668264    -1.44976113
 h      1.98041577     1.54540494    -0.35992743
 o      2.16890071    -1.27694720     0.43683982
 h      3.00325035    -0.88524176     0.43724994
 c     -2.44489402    -0.31771617    -0.47682988
 h     -3.03143602     0.56465776    -1.03373063
 h     -2.34515732    -1.19307564    -1.16530072
 h     -3.32315036    -0.87382813     0.01067846
 h     -0.28072143     1.30807626     1.84242976
          17

 c      1.23838734    -0.46946578    -0.04576785
 c     -0.13193012    -1.03337004     0.13016680
 c     -1.08729240    -0.02511423     0.12045494
 c     -0.75966231     1.30601239     0.80711564
 c     -0.11583212     1.43447783    -0.50386215
 c      1.25098161     0.79927461    -0.52431231
 h     -0.38326083    -2.17678766     0.18996414
 h     -1.60143045     2.14878189     0.86551874
 h     -0.70143998     1.31176215    -1.43300276
 h      2.02464376     1.49083818    -0.34232742
 o      2.16494983    -1.27455917     0.43763960
 h      3.04984185    -0.86322152     0.41607010
 c     -2.44895194    -0.32547533    -0.48091821
 h     -3.03773571     0.60506936    -1.01785626
 h     -2.35552929    -1.19847340    -1.20473642
 h     -3.30583866    -0.81802536     0.01736866
 h     -0.27296505     1.33001827     1.77258042
          17

 c      1.24049986    -0.47524839    -0.03262052
 c     -0.12671243    -1.02937195     0.13798491
 c     -1.09634495    -0.02621407     0.10811865
 c     -0.75765434     1.30564236     0.80813410
 c     -0.11279529     1.43481627    -0.50057833
 c      1.24544995     0.80219058    -0.53560354
 h     -0.36598526    -2.19612374     0.18136061
 h     -1.57881699     2.14097382     0.96308958
 h     -0.72580818     1.31659181    -1.41399956
 h      2.08331337     1.44243685    -0.32448421
 o      2.16169235    -1.27209278     0.43833226
 h      3.09530293    -0.84312446     0.39456465
 c     -2.45474722    -0.33298914    -0.48681985
 h     -3.02672453     0.62664399    -0.99166883
 h     -2.36218273    -1.19113886    -1.24494639
 h     -3.28369894    -0.75650889     0.03804634
 h     -0.25708927     1.34826227     1.70269830
          17

 c      1.24118944    -0.48131336    -0.01969541
 c     -0.12140784    -1.02559925     0.14539729
 c     -1.10587711    -0.02794010     0.09595422
 c     -0.75830554     1.30851075     0.80736390
 c     -0.10947280     1.43231141    -0.49745226
 c      1.23950805     0.80500952    -0.54572005
 h     -0.34338684    -2.19210126     0.17110897
 h     -1.55111829     2.11276950     1.05622616
 h     -0.74912427     1.33077231    -1.39325749
 h      2.14840008     1.39762272    -0.30835548
 o      2.16042204    -1.26924903     0.43898538
 h      3.12255180    -0.83259592     0.37359610
 c     -2.46147670    -0.33964450    -0.49503632
 h     -2.99916697     0.62850533    -0.95692623
 h     -2.36666841    -1.16990085    -1.28212474
 h     -3.26485390    -0.69605568     0.07649904
 h     -0.22190112     1.36078841     1.65181772
          17

 c      1.24014697    -0.48692140    -0.00744026
 c     -0.11629190    -1.02208961     0.15231414
 c     -1.11538255    -0.03031330     0.08416857
 c     -0.76170080     1.31415845     0.80436922
 c     -0.10628198     1.42726890    -0.49457278
 c      1.23420662     0.80751883    -0.55421744
 h     -0.31649954    -2.16538601     0.16020063
 h     -1.52272748     2.06858526     1.14119439
 h     -0.77000158     1.35353793    -1.37197794
 h      2.20936111     1.35328173    -0.29658111
 o      2.16178647    -1.26600162     0.43964634
 h      3.12426416    -0.83468988     0.35408210
 c     -2.46842628    -0.34508161    -0.50563029
 h     -2.95790052     0.61304678    -0.91692696
 h     -2.37074150    -1.13595269    -1.31372903
 h     -3.25442224    -0.64142207     0.13430805
 h     -0.16017178     1.36588262     1.62967012
          17

 c      1.23718830    -0.49143327     0.00376096
 c     -0.11159429    -1.01852278     0.15864700
 c     -1.12431981    -0.03337140     0.07291050
 c     -0.76674104     1.32195947     0.80014324
 c     -0.10366220     1.42004130    -0.49200063
 c      1.23047643     0.80939944    -0.56072107
 h     -0.28719792    -2.12122706     0.14966556
 h     -1.49957802     2.01510139     1.21635732
 h     -0.78730388     1.38385680    -1.35189683
 h      2.25717843     1.30819094    -0.29142338
 o      2.16590823    -1.26248892     0.44035161
 h      3.10052919    -0.84914703     0.33662493
 c     -2.47533019    -0.34939395    -0.51784854
 h     -2.90819148     0.58704861    -0.87659834
 h     -2.37607165    -1.09288294    -1.33913630
 h     -3.25025373    -0.59394400     0.20706432
 h     -0.07710151     1.36164035     1.62769876
          17

 c      1.23229987    -0.49435468     0.01361403
 c     -0.10748158    -1.01415887     0.16432411
 c     -1.13215157    -0.03716869     0.06226928
 c     -0.77153970     1.33115212     0.79618311
 c     -0.10203965     1.41099735    -0.48976609
 c      1.22895399     0.81023699    -0.56497336
 h     -0.25817774    -2.07031552     0.14039294
 h     -1.48784604     1.95988696     1.28250922
 h     -0.80016445     1.42057594    -1.33490043
 h      2.28616051     1.26320231    -0.29427559
 o      2.17235576    -1.25898321     0.44114235
 h      3.05889222    -0.87253301     0.32109586
 c     -2.48217092    -0.35311369    -0.53010275
 h     -2.85799132     0.56311697    -0.84239618
 h     -2.38393263    -1.04646187    -1.36018613
 h     -3.24521572    -0.55321199     0.28452668
 h      0.01295234     1.34702856     1.62933297
          17

 c      1.22567890    -0.49535620     0.02192950
 c     -0.10407057    -1.00788249     0.16931184
 c     -1.13838759    -0.04175964     0.05228032
 c     -0.77440870     1.34097997     0.79351326
 c     -0.10180275     1.40049139    -0.48788092
 c      1.22994101     0.80959441    -0.56683782
 h     -0.23265086    -2.02846250     0.13289882
 h     -1.49158923     1.90888663     1.34167357
 h     -0.80788616     1.46253468    -1.32255564
 h      2.29417106     1.22060732    -0.30563967
 o      2.17997249    -1.25593904     0.44211248
 h      3.01674853    -0.89731327     0.30580766
 c     -2.48882707    -0.35697278    -0.54049031
 h     -2.81634230     0.55797562    -0.82083074
 h     -2.39506233    -1.00370762    -1.38095353
 h     -3.23287995    -0.51906802     0.35508710
 h      0.09568377     1.32275314     1.62236354
          17

 c      1.21776075    -0.49426248     0.02862269
 c     -0.10150613    -0.99868012     0.17362297
 c     -1.14262786    -0.04716484     0.04292186
 c     -0.77439029     1.35091218     0.79269950
 c     -0.10328340     1.38884319    -0.48637344
 c      1.23337828     0.80706908    -0.56629603
 h     -0.21331897    -2.01118770     0.12726629
 h     -1.51052481     1.86435623     1.39452876
 h     -0.80978651     1.50858850    -1.31571959
 h      2.28265637     1.18362251    -0.32519390
 o      2.18696631    -1.25396143     0.44346034
 h      2.99985933    -0.91255514     0.28682433
 c     -2.49519793    -0.36123126    -0.54753808
 h     -2.78885018     0.58270637    -0.81503455
 h     -2.40983346    -0.97088231    -1.40598582
 h     -3.21021751    -0.49198117     0.40945970
 h      0.16083771     1.29081674     1.60125483
          17

 c      1.20921470    -0.49101954     0.03370199
 c     -0.10006070    -0.98654507     0.17728176
 c     -1.14460755    -0.05332324     0.03410404
 c     -0.77124853     1.36067638     0.79414967
 c     -0.10673912     1.37633372    -0.48531747
 c      1.23877997     0.80232014    -0.56345439
 h     -0.20105856    -2.02315723     0.12359589
 h     -1.54001916     1.82529487     1.43892347
 h     -0.80512621     1.55755757    -1.31437265
 h      2.25709970     1.15618258    -0.35179221
 o      2.19211661    -1.25334467     0.44534860
 h      3.02350928    -0.91179581     0.26052329
 c     -2.50142721    -0.36505414    -0.55073186
 h     -2.77474299     0.63222183    -0.82262630
 h     -2.42861472    -0.95103086    -1.43717369
 h     -3.17735891    -0.47270307     0.44181320
 h      0.20212486     1.25378249     1.56511540
          17

 c      1.20088065    -0.48567939     0.03725695
 c     -0.10010510    -0.97279307     0.18028541
 c     -1.14423327    -0.06005551     0.02566232
 c     -0.76519957     1.37010808     0.79816366
 c     -0.11233727     1.36321156    -0.48483582
 c      1.24517483     0.79508241    -0.55854188
 h     -0.19488839    -2.05431860     0.12247302
 h     -1.57336070     1.78966875     1.47098011
 h     -0.79319640     1.60814583    -1.31768762
 h      2.22747431     1.14285575    -0.38355460
 o      2.19602814    -1.25362785     0.44760378
 h      3.07324970    -0.90061029     0.22870281
 c     -2.50769751    -0.36704877    -0.55049285
 h     -2.76988190     0.69008541    -0.83812155
 h     -2.45188729    -0.94295842    -1.47155164
 h     -3.13676004    -0.46198290     0.44977725
 h      0.21643582     1.21433400     1.51597045
          17

 c      1.19365784    -0.47842978     0.03946471
 c     -0.10194261    -0.95929566     0.18262619
 c     -1.14159490    -0.06706402     0.01736374
 c     -0.75668918     1.37903052     0.80479940
 c     -0.12014941     1.34970338    -0.48507978
 c      1.25124750     0.78521192    -0.55185788
 h     -0.19320914    -2.08855324     0.12468734
 h     -1.60418376     1.75609783     1.48716654
 h     -0.77354437     1.65888875    -1.32427120
 h      2.20665956     1.14829946    -0.41849919
 o      2.20005032    -1.25407798     0.44982552
 h      3.12264321    -0.88899430     0.19689458
 c     -2.51396711    -0.36616409    -0.54783112
 h     -2.77057704     0.74048379    -0.85624788
 h     -2.47991384    -0.94267635    -1.50240357
 h     -3.09283247    -0.46045354     0.43467987
 h      0.20378679     1.17494639     1.45816706
          17

 c      1.18837448    -0.46964494     0.04060403
 c     -0.10566009    -0.94768394     0.18432921
 c     -1.13696084    -0.07395676     0.00892503
 c     -0.74637661     1.38725612     0.81371900
 c     -0.13015566     1.33602012    -0.48619252
 c      1.25590661     0.77286283    -0.54367245
 h     -0.19470762    -2.11261433     0.13075053
 h     -1.62773207     1.72431184     1.48558766
 h     -0.74621681     1.70818775    -1.33247649
 h      2.20410285     1.17528038    -0.45578970
 o      2.20504553    -1.25417585     0.45166545
 h      3.15329923    -0.88355884     0.16985779
 c     -2.51991359    -0.36190100    -0.54407609
 h     -2.77458561     0.77324441    -0.87309259
 h     -2.51235441    -0.94574573    -1.52245958
 h     -3.05208080    -0.46868846     0.40250954
 h      0.16847772     1.13731409     1.39875202
          17

 c      1.18567099    -0.45993248     0.04106514
 c     -0.11105988    -0.93909264     0.18546033
 c     -1.13076945    -0.08027739     0.00003422
 c     -0.73529080     1.39468227     0.82405516
 c     -0.14224555     1.32234645    -0.48825806
 c      1.25897859     0.75877773    -0.53421048
 h     -0.19855508    -2.11877745     0.14077750
 h     -1.64128664     1.69499910     1.46638208
 h     -0.71190029     1.75448954    -1.34073539
 h      2.21808380     1.22161259    -0.49612153
 o      2.21127830    -1.25364976     0.45290599
 h      3.15701106    -0.88702887     0.15031227
 c     -2.52496644    -0.35411471    -0.54077075
 h     -2.78078667     0.78340035    -0.88598166
 h     -2.54816711    -0.94875342    -1.52642827
 h     -3.02315359    -0.48746145     0.36487572
 h      0.12131255     1.10127538     1.34844281
          17

 c      1.18592166    -0.45016045     0.04134649
 c     -0.11766231    -0.93417982     0.18611582
 c     -1.12360898    -0.08554074    -0.00962829
 c     -0.72487881     1.40143753     0.83442873
 c     -0.15619885     1.30881789    -0.49124817
 c      1.26114727     0.74437042    -0.52380431
 h     -0.20434368    -2.10434675     0.15458661
 h     -1.64450304     1.66959871     1.43172320
 h     -0.67192430     1.79651245    -1.34782264
 h      2.23681252     1.27957362    -0.54009686
 o      2.21858643    -1.25241025     0.45345750
 h      3.13328371    -0.89936237     0.13902223
 c     -2.52845545    -0.34283417    -0.53942392
 h     -2.78883208     0.76996365    -0.89325074
 h     -2.58572308    -0.94981836    -1.51212508
 h     -3.01520635    -0.51798226     0.33681040
 h      0.08022503     1.06330898     1.32116120
          17

 c      1.18921070    -0.44142436     0.04202440
 c     -0.12477336    -0.93314637     0.18640861
 c     -1.11616108    -0.08927871    -0.02036928
 c     -0.71632516     1.40779371     0.84340106
 c     -0.17165782     1.29550212    -0.49499486
 c      1.26323685     0.73142834    -0.51300595
 h     -0.21202404    -2.07116041     0.17182411
 h     -1.64003000     1.65018303     1.38570152
 h     -0.62818076     1.83334595    -1.35296567
 h      2.24714422     1.33922761    -0.58683258
 o      2.22640589    -1.25054445     0.45338565
 h      3.08907889    -0.91791767     0.13440038
 c     -2.53001000    -0.32830281    -0.54072371
 h     -2.79908171     0.73571884    -0.89433876
 h     -2.62300463    -0.94874671    -1.48086008
 h     -3.03294668    -0.56092429     0.32781669
 h      0.06235469     1.01788995     1.32866746
          17

 c      1.19536174    -0.43492076     0.04368288
 c     -0.13160014    -0.93566676     0.18645033
 c     -1.10910054    -0.09108757    -0.03246526
 c     -0.70926059     1.41357962     0.85028408
 c     -0.18812585     1.28238700    -0.49920959
 c      1.26573579     0.72171068    -0.50251906
 h     -0.22191671    -2.02606578     0.19210703
 h     -1.63397700     1.63929921     1.33394104
 h     -0.58297291     1.86445149    -1.35583402
 h      2.24031935     1.39191177    -0.63424657
 o      2.23363998    -1.24837286     0.45299605
 h      3.04097966    -0.93666642     0.13120724
 c     -2.52990750    -0.31128369    -0.54379206
 h     -2.81289673     0.68828139    -0.89029147
 h     -2.65791402    -0.94716810    -1.43742118
 h     -3.07200142    -0.61370869     0.33350218
 h      0.06877199     0.96489678     1.37160987
          17

 c      1.20400361    -0.43171789     0.04680539
 c     -0.13737853    -0.94077949     0.18632429
 c     -1.10298306    -0.09066230    -0.04614459
 c     -0.70189442     1.41794801     0.85533388
 c     -0.20500571     1.26938147    -0.50354511
 c      1.26873473     0.71663125    -0.49303734
 h     -0.23479988    -1.98179380     0.21527773
 h     -1.63461106     1.63945681     1.28234701
 h     -0.53877902     1.88964462    -1.35642915
 h      2.21265299     1.43162224    -0.67988576
 o      2.23872779    -1.24644269     0.45286879
 h      3.01417747    -0.94654736     0.12010160
 c     -2.52877896    -0.29326060    -0.54663947
 h     -2.83327852     0.64150336    -0.88443918
 h     -2.68869810    -0.94842691    -1.38925082
 h     -3.12157583    -0.66974742     0.34092242
 h      0.08464630     0.91292003     1.43897819
          17

 c      1.21464534    -0.43247851     0.05165354
 c     -0.14147445    -0.94698858     0.18605283
 c     -1.09816756    -0.08781254    -0.06156837
 c     -0.69263982     1.42000013     0.85924521
 c     -0.22165812     1.25634158    -0.50767996
 c      1.27199395     0.71700091    -0.48507839
 h     -0.25191645    -1.95540903     0.24178671
 h     -1.64795532     1.65212718     1.23485756
 h     -0.49798696     1.90902767    -1.35489211
 h      2.16456282     1.45523606    -0.72155254
 o      2.24072656    -1.24514916     0.45347217
 h      3.02535517    -0.94186263     0.09395529
 c     -2.52705757    -0.27614213    -0.54725403
 h     -2.86503354     0.61360373    -0.88210872
 h     -2.71420429    -0.95657740    -1.34435982
 h     -3.17082197    -0.72127683     0.33920179
 h      0.09436531     0.87252942     1.51685449
          17

 c      1.22673566    -0.43725424     0.05818062
 c     -0.14346918    -0.95296698     0.18560007
 c     -1.09478778    -0.08246449    -0.07881068
 c     -0.68111453     1.41929512     0.86283212
 c     -0.23745794     1.24311097    -0.51138714
 c      1.27498081     0.72283048    -0.47885699
 h     -0.27438449    -1.96000408     0.27270267
 h     -1.67288262     1.67676974     1.19197834
 h     -0.46269900     1.92287507    -1.35132486
 h      2.10003260     1.46276237    -0.75783057
 o      2.24054820    -1.24429083     0.45456864
 h      3.06302369    -0.92761085     0.05744616
 c     -2.52500263    -0.26137428    -0.54444194
 h     -2.91199662     0.61695364    -0.88734349
 h     -2.73360426    -0.97417524    -1.30846154
 h     -3.21193015    -0.76200286     0.32332160
 h      0.08885488     0.85090682     1.59401449
          17

 c      1.23968772    -0.44546166     0.06603141
 c     -0.14325600    -0.95851243     0.18496846
 c     -1.09275651    -0.07466409    -0.09783461
 c     -0.66803715     1.41588716     0.86686483
 c     -0.25183800     1.22955597    -0.51455502
 c      1.27686090     0.73324308    -0.47421390
 h     -0.30182707    -1.99376870     0.30856132
 h     -1.70118548     1.71080543     1.15199423
 h     -0.43463887     1.93155967    -1.34572289
 h      2.02688865     1.45815306    -0.78882058
 o      2.23997992    -1.24344300     0.45553408
 h      3.10285754    -0.91343500     0.02194945
 c     -2.52321999    -0.24910623    -0.53825812
 h     -2.97176339     0.64687931    -0.89863551
 h     -2.74580077    -1.00011811    -1.28318509
 h     -3.24015352    -0.78788919     0.29305115
 h      0.06478618     0.85129224     1.66262873
          17

 c      1.25286623    -0.45605376     0.07463570
 c     -0.14105362    -0.96445997     0.18428851
 c     -1.09179355    -0.06459672    -0.11847420
 c     -0.65461500     1.41016019     0.87189677
 c     -0.26431722     1.21558855    -0.51716585
 c      1.27649751     0.74654653    -0.47060166
 h     -0.33180643    -2.04137936     0.34816244
 h     -1.72246802     1.75061385     1.11330331
 h     -0.41512223     1.93556752    -1.33802831
 h      1.95709628     1.45028239    -0.81714929
 o      2.24041885    -1.24241251     0.45592801
 h      3.12758481    -0.90604652    -0.00370163
 c     -2.52273750    -0.23862805    -0.52968968
 h     -3.03567782     0.68687105    -0.91030317
 h     -2.74928258    -1.02960027    -1.26680241
 h     -3.25315505    -0.79697939     0.25125657
 h      0.02255197     0.87387709     1.71764601
          17

 c      1.26556541    -0.46779674     0.08334701
 c     -0.13727338    -0.97172292     0.18376270
 c     -1.09148767    -0.05260918    -0.14043222
 c     -0.64207198     1.40268431     0.87814637
 c     -0.27450813     1.20118178    -0.51925649
 c      1.27265324     0.76059748    -0.46718342
 h     -0.36097382    -2.08560224     0.38904079
 h     -1.72846919     1.79264459     1.07548666
 h     -0.40505189     1.93555637    -1.32823346
 h      1.90458130     1.45158853    -0.84813740
 o      2.24269801    -1.24126550     0.45559824
 h      3.12959415    -0.90840846    -0.01508298
 c     -2.52449786    -0.22926745    -0.51999436
 h     -3.09422880     0.72143418    -0.91711037
 h     -2.74264841    -1.05623508    -1.25645698
 h     -3.25082034    -0.78926664     0.20302378
 h     -0.03476172     0.91636638     1.75667709
          17

 c      1.27701081    -0.47953401     0.09156778
 c     -0.13236748    -0.98072907     0.18356186
 c     -1.09139329    -0.03920825    -0.16328961
 c     -0.63149855     1.39415722     0.88541033
 c     -0.28210848     1.18638613    -0.52088651
 c      1.26459799     0.77363834    -0.46321299
 h     -0.38634164    -2.11435336     0.42862017
 h     -1.71460386     1.83406596     1.03912020
 h     -0.40490970     1.93239783    -1.31645778
 h      1.87815232     1.47083737    -0.88649062
 o      2.24721614    -1.24023484     0.45461752
 h      3.10858701    -0.92077092    -0.01139235
 c     -2.52893275    -0.22057870    -0.51037780
 h     -3.14045804     0.74113317    -0.91619598
 h     -2.72524152    -1.07435351    -1.24987811
 h     -3.23579677    -0.76710792     0.15565572
 h     -0.10150880     0.97401209     1.78085423
          17

 c      1.28639982    -0.49035274     0.09882682
 c     -0.12673967    -0.99140684     0.18377727
 c     -1.09113527    -0.02503684    -0.18651727
 c     -0.62385472     1.38537737     0.89295938
 c     -0.28688451     1.17135289    -0.52212885
 c      1.25265334     0.78509615    -0.45855164
 h     -0.40576994    -2.12140663     0.46484913
 h     -1.67998514     1.87307162     1.00523319
 h     -0.41473845     1.92715249    -1.30295225
 h      1.87510155     1.50505806    -0.93076965
 o      2.25392664    -1.23966992     0.45326893
 h      3.07120254    -0.94092241     0.00451667
 c     -2.53578317    -0.21211394    -0.50200039
 h     -3.17036206     0.74188451    -0.90680282
 h     -2.69747401    -1.08016828    -1.24587077
 h     -3.21448386    -0.73608120     0.11908588
 h     -0.16941608     1.03961668     1.79644209
          17

 c      1.29298897    -0.49963775     0.10480108
 c     -0.12070267    -1.00332400     0.18441305
 c     -1.09048378    -0.01084023    -0.20949139
 c     -0.61988728     1.37712240     0.89955489
 c     -0.28865567     1.15636254    -0.52308551
 c      1.23787440     0.79532144    -0.45365040
 h     -0.41804121    -2.10527515     0.49641780
 h     -1.62729046     1.90917092     0.97483532
 h     -0.43411302     1.92095454    -1.28803156
 h      1.88491176     1.54267287    -0.97356241
 o      2.26215509    -1.24003989     0.45211063
 h      3.03305116    -0.96352966     0.02483344
 c     -2.54412537    -0.20329183    -0.49600281
 h     -3.18247831     0.72356524    -0.88971920
 h     -2.66087542    -1.07196046    -1.24404278
 h     -3.19693965    -0.70506389     0.10535894
 h     -0.22869769     1.10470953     1.81525471
          17

 c      1.29621028    -0.50706021     0.10930043
 c     -0.11445372    -1.01576875     0.18537902
 c     -1.08937451     0.00257822    -0.23152280
 c     -0.61981343     1.36984504     0.90396372
 c     -0.28729765     1.14184046    -0.52392090
 c      1.22137938     0.80478441    -0.44908058
 h     -0.42296804    -2.06863501     0.52297787
 h     -1.56283531     1.94367669     0.94857087
 h     -0.46210147     1.91481684    -1.27196173
 h      1.89708430     1.57248832    -1.00673422
 o      2.27056705    -1.24189418     0.45196861
 h      3.01820623    -0.98032618     0.03678142
 c     -2.55277549    -0.19368153    -0.49320872
 h     -3.17788125     0.68966408    -0.86712949
 h     -2.61800740    -1.04992010    -1.24440487
 h     -3.19238047    -0.68284072     0.12451886
 h     -0.27167131     1.16274699     1.84934893
          17

 c      1.29577543    -0.51254005     0.11223579
 c     -0.10805190    -1.02774106     0.18646224
 c     -1.08787808     0.01442016    -0.25190649
 c     -0.62301475     1.36342188     0.90590095
 c     -0.28277546     1.12834153    -0.52488860
 c      1.20406336     0.81370596    -0.44524135
 h     -0.42172682    -2.01865865     0.54561891
 h     -1.49621953     1.98021821     0.92652831
 h     -0.49722740     1.90941345    -1.25484989
 h      1.90444371     1.58766291    -1.02460719
 o      2.27811328    -1.24552223     0.45341410
 h      3.04343560    -0.98549453     0.03105792
 c     -2.56096175    -0.18363699    -0.49347431
 h     -3.16097241     0.64812512    -0.84291705
 h     -2.57225670    -1.01608210    -1.24726929
 h     -3.20103660    -0.67167139     0.17710068
 h     -0.29662412     1.21165381     1.90052911
          17

 c      1.29172124    -0.51619867     0.11359080
 c     -0.10139706    -1.03793017     0.18728521
 c     -1.08614575     0.02397247    -0.26997893
 c     -0.62829080     1.35734269     0.90623957
 c     -0.27520749     1.11649586    -0.52631909
 c      1.18660712     0.82206135    -0.44231466
 h     -0.41728253    -1.96742076     0.56753018
 h     -1.43801802     2.02422803     0.90826428
 h     -0.53744780     1.90494792    -1.23659810
 h      1.90306136     1.58545005    -1.02429706
 o      2.28530944    -1.25055637     0.45606889
 h      3.09774585    -0.98224143     0.01307195
 c     -2.56835226    -0.17449218    -0.49545560
 h     -3.14062714     0.61250440    -0.82300253
 h     -2.52743532    -0.97434447    -1.25348321
 h     -3.21332803    -0.66620591     0.25203137
 h     -0.30700569     1.25206472     1.95797782
          17

 c      1.28438511    -0.51831425     0.11341525
 c     -0.09426936    -1.04490190     0.18732831
 c     -1.08434620     0.03068870    -0.28516406
 c     -0.63459305     1.35120618     0.90621314
 c     -0.26494349     1.10692501    -0.52856708
 c      1.16954371     0.82964222    -0.44028998
 h     -0.41406626    -1.92984096     0.59391343
 h     -1.39492638     2.07988330     0.89304453
 h     -0.58017942     1.90118877    -1.21698158
 h      1.89169275     1.56626627    -1.00529329
 o      2.29341119    -1.25629292     0.45906954
 h      3.15588601    -0.97788218    -0.00446120
 c     -2.57450210    -0.16791917    -0.49726116
 h     -3.12899685     0.59993493    -0.81428780
 h     -2.48722379    -0.93011843    -1.26460693
 h     -3.21818755    -0.65936077     0.33360269
 h     -0.30755340     1.28439710     2.00725004
          17

 c      1.27434325    -0.51926324     0.11181993
 c     -0.08654612    -1.04772904     0.18617045
 c     -1.08259208     0.03425301    -0.29700213
 c     -0.64153507     1.34512671     0.90674176
 c     -0.25262400     1.10015177    -0.53194697
 c      1.15327869     0.83606125    -0.43896782
 h     -0.41559297    -1.91640492     0.62927995
 h     -1.36608483     2.14583234     0.88025588
 h     -0.62243409     1.89767560    -1.19586905
 h      1.87184340     1.53343515    -0.96936555
 o      2.30316591    -1.26211635     0.46175581
 h      3.19893939    -0.97738327    -0.01252368
 c     -2.57905313    -0.16480510    -0.49740387
 h     -3.13399161     0.62095906    -0.82042274
 h     -2.45470402    -0.88917939    -1.28250813
 h     -3.20868214    -0.64649166     0.40819173
 h     -0.30205183     1.30820474     2.03759184
          17

 c      1.26234251    -0.51945020     0.10895751
 c     -0.07849284    -1.04665434     0.18386942
 c     -1.08088423     0.03461514    -0.30516565
 c     -0.64926325     1.33972330     0.90826305
 c     -0.23919065     1.09652773    -0.53667916
 c      1.13803186     0.84070435    -0.43793165
 h     -0.42125732    -1.92540600     0.67301513
 h     -1.34522285     2.21474173     0.86973060
 h     -0.66108831     1.89401900    -1.17348808
 h      1.84861805     1.49364932    -0.92091348
 o      2.31465763    -1.26757587     0.46377422
 h      3.21770596    -0.98268875    -0.00731207
 c     -2.58236092    -0.16448813    -0.49540121
 h     -3.15166419     0.66921910    -0.83788558
 h     -2.43228207    -0.85588111    -1.30812829
 h     -3.18226493    -0.62580182     0.46631180
 h     -0.29296984     1.32269241     2.04341521
          17

 c      1.24923531    -0.51925675     0.10500167
 c     -0.07074945    -1.04287944     0.18099471
 c     -1.07910947     0.03198499    -0.30947019
 c     -0.65803506     1.33574632     0.91078311
 c     -0.22582855     1.09619035    -0.54285852
 c      1.12375230     0.84270539    -0.43654603
 h     -0.42667173    -1.94527575     0.71895206
 h     -1.32575588     2.27726686     0.86171652
 h     -0.69326975     1.89021361    -1.15062820
 h      1.83160722     1.45725871    -0.86702066
 o      2.32749646    -1.27236731     0.46500644
 h      3.21047309    -0.99356097     0.01111854
 c     -2.58516380    -0.16545509    -0.49162196
 h     -3.17098179     0.72765230    -0.85884382
 h     -2.42193527    -0.83175373    -1.34002637
 h     -3.13950519    -0.59754879     0.50235716
 h     -0.28161310     1.32715182     2.02360384
          17

 c      1.23591445    -0.51902816     0.10013651
 c     -0.06404527    -1.03778488     0.17827263
 c     -1.07708384     0.02679237    -0.30987833
 c     -0.66800084     1.33375433     0.91392615
 c     -0.21384427     1.09905382    -0.55045021
 c      1.11024500     0.84115289    -0.43413710
 h     -0.42699460    -1.96344058     0.75947488
 h     -1.30357194     2.32573114     0.85666216
 h     -0.71677876     1.88687961    -1.12871005
 h      1.83295662     1.43591683    -0.81534570
 o      2.34087745    -1.27634904     0.46556062
 h      3.18262969    -1.00768581     0.03916350
 c     -2.58788928    -0.16641152    -0.48684583
 h     -3.18256117     0.78076811    -0.87622872
 h     -2.42530796    -0.81563537    -1.37405239
 h     -3.08329390    -0.56345420     0.51430090
 h     -0.26810139     1.32114663     1.98113067
          17

 c      1.22325226    -0.51908248     0.09455370
 c     -0.05899630    -1.03247322     0.17630591
 c     -1.07461131     0.01963068    -0.30649605
 c     -0.67922954     1.33400576     0.91692767
 c     -0.20450145     1.10482864    -0.55930494
 c      1.09777918     0.83568307    -0.43041305
 h     -0.41906086    -1.97131838     0.78873589
 h     -1.27723545     2.35545634     0.85506742
 h     -0.73043833     1.88537397    -1.10972754
 h      1.85939018     1.43569725    -0.76919780
 o      2.35346855    -1.27960068     0.46583753
 h      3.14879148    -1.01991559     0.06871572
 c     -2.59046891    -0.16653846    -0.48205656
 h     -3.18126489     0.81893197    -0.88543287
 h     -2.44343342    -0.80506739    -1.40456860
 h     -3.01870923    -0.52660528     0.50426207
 h     -0.25096988     1.30452518     1.92340117
          17

 c      1.21204745    -0.51971204     0.08844603
 c     -0.05604403    -1.02769120     0.17549628
 c     -1.07153622     0.01119850    -0.29956678
 c     -0.69180337     1.33647235     0.91866174
 c     -0.19883100     1.11305305    -0.56917905
 c      1.08759074     0.82691140    -0.42565022
 h     -0.40169126    -1.96483625     0.80348068
 h     -1.24743166     2.36487480     0.85742101
 h     -0.73428204     1.88772686    -1.09607772
 h      1.90492200     1.45206700    -0.72546457
 o      2.36344062    -1.28244211     0.46651688
 h      3.13257975    -1.02210875     0.08746843
 c     -2.59244673    -0.16529234    -0.47845626
 h     -3.16526573     0.83751344    -0.88393081
 h     -2.47638416    -0.79767434    -1.42615113
 h     -2.95314751    -0.49168791     0.48001638
 h     -0.22664644     1.27724690     1.86220469
          17

 c      1.20297673    -0.52116735     0.08199388
 c     -0.05543351    -1.02384770     0.17604097
 c     -1.06777792     0.00224320    -0.28946689
 c     -0.70578406     1.34085983     0.91794502
 c     -0.19743613     1.12312611    -0.57975491
 c      1.08131804     0.81605234    -0.42033234
 h     -0.37543831    -1.94378577     0.80298234
 h     -1.21662678     2.35570161     0.86415705
 h     -0.72946999     1.89632856    -1.09025903
 h      1.95551554     1.47443543    -0.67911025
 o      2.36945859    -1.28514307     0.46807282
 h      3.15114144    -1.00792276     0.08671345
 c     -2.59313908    -0.16224098    -0.47749452
 h     -3.13495302     0.83559221    -0.87075255
 h     -2.52312724    -0.79189725    -1.43483914
 h     -2.89581600    -0.46494149     0.45601141
 h     -0.19015875     1.23912542     1.81043969
          17

 c      1.19655352    -0.52364152     0.07535296
 c     -0.05717822    -1.02098585     0.17790981
 c     -1.06335290    -0.00649482    -0.27669741
 c     -0.72087515     1.34652269     0.91421863
 c     -0.20037556     1.13435771    -0.59066789
 c      1.08007704     0.80432815    -0.41482214
 h     -0.34246659    -1.91173988     0.78918997
 h     -1.18909984     2.33366407     0.87560677
 h     -0.71782046     1.91325441    -1.09438764
 h      1.99826818     1.49317906    -0.62727468
 o      2.37200640    -1.28745439     0.47014421
 h      3.19424481    -0.98033866     0.07138803
 c     -2.59187262    -0.15716298    -0.48047565
 h     -3.09258405     0.81579181    -0.84642767
 h     -2.58160008    -0.78724998    -1.42888092
 h     -2.85519775    -0.45248905     0.44924350
 h     -0.13902981     1.19029968     1.77431251
          17

 c      1.19310203    -0.52728201     0.06865565
 c     -0.06101300    -1.01870852     0.18078971
 c     -1.05839494    -0.01433835    -0.26185987
 c     -0.73603049     1.35227558     0.90794007
 c     -0.20720639     1.14606188    -0.60154908
 c      1.08412295     0.79274751    -0.40933391
 h     -0.30657212    -1.87669123     0.76726892
 h     -1.17090902     2.30917727     0.89203893
 h     -0.70101172     1.93925831    -1.10955641
 h      2.02514955     1.50218570    -0.56962913
 o      2.37254949    -1.28880826     0.47194531
 h      3.23730484    -0.94824087     0.05344031
 c     -2.58824867    -0.15045235    -0.48748972
 h     -3.04268807     0.78552591    -0.81342080
 h     -2.64896528    -0.78438719    -1.40919554
 h     -2.83508311    -0.45654738     0.46718697
 h     -0.07785448     1.13296365     1.74868685
          17

 c      1.19275479    -0.53220139     0.06201465
 c     -0.06640237    -1.01617035     0.18406762
 c     -1.05316979    -0.02072574    -0.24561564
 c     -0.74966745     1.35650337     0.90004278
 c     -0.21716068     1.15768137    -0.61207147
 c      1.09298777     0.78208995    -0.40399418
 h     -0.27281641    -1.85117826     0.74568921
 h     -1.16872137     2.29542097     0.91395707
 h     -0.67988524     1.97283957    -1.13526941
 h      2.03277018     1.49862001    -0.50740000
 o      2.37219779    -1.28875816     0.47289094
 h      3.26220867    -0.91910859     0.04175144
 c     -2.58209970    -0.14344773    -0.49681828
 h     -2.99273041     0.75896650    -0.77654757
 h     -2.72206954    -0.78496761    -1.37933174
 h     -2.83366652    -0.47341041     0.50082602
 h     -0.01689503     1.07210887     1.72296079
          17

 c      1.19547038    -0.53846208     0.05552122
 c     -0.07268684    -1.01241600     0.18704720
 c     -1.04806003    -0.02524543    -0.22864060
 c     -0.76041231     1.35792051     0.89122520
 c     -0.22933249     1.16887381    -0.62197990
 c      1.10572373     0.77288131    -0.39886978
 h     -0.24593219    -1.84856900     0.73356705
 h     -1.18660862     2.30104876     0.94231881
 h     -0.65441298     2.01009061    -1.16934863
 h      2.02162523     1.48246739    -0.44257985
 o      2.37148051    -1.28708114     0.47269081
 h      3.26067745    -0.89723747     0.04057840
 c     -2.57326501    -0.13812844    -0.50591640
 h     -2.95207942     0.75571638    -0.74183631
 h     -2.79798080    -0.79098089    -1.34437664
 h     -2.84658202    -0.49626957     0.53389989
 h      0.03348728     1.01388144     1.68897375
          17

 c      1.20105930    -0.54604459     0.04924020
 c     -0.07931037    -1.00717842     0.18946275
 c     -1.04351170    -0.02763585    -0.21158791
 c     -0.76765512     1.35637762     0.88180543
 c     -0.24279024     1.17950440    -0.63108900
 c      1.12106377     0.76531003    -0.39397608
 h     -0.22800516    -1.87400116     0.73454556
 h     -1.22291910     2.32250998     0.97776807
 h     -0.62434816     2.04561979    -1.20847462
 h      1.99607970     1.45670558    -0.37738630
 o      2.37049992    -1.28374719     0.47127538
 h      3.23180802    -0.88421171     0.05075055
 c     -2.56184919    -0.13594111    -0.51283494
 h     -2.92661110     0.78899634    -0.71260311
 h     -2.87412327    -0.80338253    -1.30888017
 h     -2.86936119    -0.51877656     0.55365015
 h      0.06614892     0.96372526     1.64336953
          17

 c      1.20919459    -0.55483205     0.04320842
 c     -0.08587215    -1.00132637     0.19172539
 c     -1.03996716    -0.02775853    -0.19506063
 c     -0.77152035     1.35271778     0.87190342
 c     -0.25662950     1.18956524    -0.63925640
 c      1.13748026     0.75912686    -0.38930570
 h     -0.21821912    -1.91923254     0.74388336
 h     -1.27117784     2.34652376     1.01941901
 h     -0.58996501     2.07401453    -1.24905666
 h      1.96487582     1.42791965    -0.31362304
 o      2.36898309    -1.27892618     0.46877599
 h      3.18136582    -0.87880420     0.07002199
 c     -2.54867708    -0.13662587    -0.51680769
 h     -2.91367877     0.85148419    -0.68716199
 h     -2.94767091    -0.82077713    -1.27509133
 h     -2.89807431    -0.53639838     0.55359386
 h      0.07762505     0.92560038     1.58669966
          17

 c      1.21940452    -0.56462349     0.03744004
 c     -0.09199200    -0.99627916     0.19451052
 c     -1.03780837    -0.02557610    -0.17958593
 c     -0.77254165     1.34803118     0.86153684
 c     -0.27001014     1.19908064    -0.64635313
 c      1.15328563     0.75365714    -0.38489722
 h     -0.21487775    -1.96929593     0.75330628
 h     -1.32372635     2.35908316     1.06486324
 h     -0.55238776     2.09106736    -1.28800517
 h      1.94048097     1.40603258    -0.25178551
 o      2.36618331    -1.27306861     0.46558022
 h      3.12356187    -0.87569029     0.09223600
 c     -2.53503568    -0.13880917    -0.51785552
 h     -2.90602423     0.92201934    -0.66243596
 h     -3.01483511    -0.83940548    -1.24296160
 h     -2.92935594    -0.54634982     0.53232176
 h      0.06788232     0.90173743     1.52236736
          17

 c      1.23106492    -0.57515612     0.03193251
 c     -0.09725333    -0.99323517     0.19830045
 c     -1.03730804    -0.02115260    -0.16558616
 c     -0.77148920     1.34324419     0.85057718
 c     -0.28218909     1.20803517    -0.65224475
 c      1.16704517     0.74814646    -0.38087368
 h     -0.21674389    -2.01111782     0.75634730
 h     -1.37410984     2.35059394     1.11106818
 h     -0.51349704     2.09442936    -1.32321821
 h      1.93426204     1.40052540    -0.19077681
 o      2.36087908    -1.26696842     0.46234785
 h      3.08138357    -0.86452554     0.10717396
 c     -2.52213590    -0.14125133    -0.51628861
 h     -2.89783610     0.98145947    -0.63710174
 h     -3.07104230    -0.85461417    -1.21170788
 h     -2.96050977    -0.54729462     0.49222198
 h      0.04063463     0.89220979     1.45633207
          17

 c      1.24341248    -0.58611204     0.02666308
 c     -0.10126682    -0.99287451     0.20326020
 c     -1.03858840    -0.01467057    -0.15335285
 c     -0.76941411     1.33913612     0.83866941
 c     -0.29254174     1.21633033    -0.65677804
 c      1.17822608     0.74238289    -0.37730796
 h     -0.22313653    -2.03654716     0.74976074
 h     -1.41765771     2.31633128     1.15507122
 h     -0.47563587     2.08380718    -1.35384218
 h      1.94854307     1.41356212    -0.12980260
 o      2.35218826    -1.26140745     0.45963834
 h      3.07400192    -0.83583769     0.10668412
 c     -2.51086793    -0.14317220    -0.51255034
 h     -2.88619738     1.01821860    -0.61148145
 h     -3.11192627    -0.86256624    -1.18137491
 h     -2.98987418    -0.53930335     0.43906096
 h      0.00438747     0.89408549     1.39736133
          17

 c      1.25558729    -0.59710668     0.02157587
 c     -0.10375127    -0.99535884     0.20928193
 c     -1.04159459    -0.00644618    -0.14303192
 c     -0.76768146     1.33644150     0.82522663
 c     -0.30056368     1.22376734    -0.65977091
 c      1.18727653     0.73688680    -0.37404066
 h     -0.23370529    -2.04207783     0.73298795
 h     -1.45147611     2.25553716     1.19428654
 h     -0.44127103     2.06088030    -1.38039053
 h      1.97516036     1.43810627    -0.07077678
 o      2.34087940    -1.25640638     0.45730110
 h      3.09605148    -0.79322295     0.09460212
 c     -2.50172491    -0.14404627    -0.50723024
 h     -2.87029493     1.02702874    -0.58671564
 h     -3.13429022    -0.86118847    -1.15346987
 h     -3.01743233    -0.52401829     0.38198230
 h     -0.02729854     0.90099908     1.35672470
          17

 c      1.26669002    -0.60768280     0.01657162
 c     -0.10457216    -1.00037925     0.21603652
 c     -1.04608888     0.00307184    -0.13462318
 c     -0.76756900     1.33567810     0.80970269
 c     -0.30585985     1.23006161    -0.66101350
 c      1.19497390     0.73242377    -0.37074262
 h     -0.24831732    -2.02833165     0.70758654
 h     -1.47470873     2.17092394     1.22673550
 h     -0.41267078     2.02895159    -1.40470157
 h      2.00269007     1.46379860    -0.01767827
 o      2.32882683    -1.25143126     0.45476987
 h      3.12595728    -0.75008059     0.08213465
 c     -2.49477367    -0.14343558    -0.50104334
 h     -2.85067392     1.00720150    -0.56432908
 h     -3.13662551    -0.85038602    -1.13083935
 h     -3.04525592    -0.50461105     0.33277810
 h     -0.04045767     0.90570321     1.34472951
          17

 c      1.27582932    -0.61733179     0.01150893
 c     -0.10372808    -1.00716481     0.22299029
 c     -1.05166654     0.01332442    -0.12799120
 c     -0.76933800     1.33661909     0.79216494
 c     -0.30813599     1.23490260    -0.66030291
 c      1.20190037     0.72954848    -0.36709793
 h     -0.26714106    -2.00032972     0.67710175
 h     -1.48934674     2.06878694     1.25156161
 h     -0.39162585     1.99218020    -1.42954622
 h      2.02242110     1.48237271     0.02561928
 o      2.31769851    -1.24612545     0.45168624
 h      3.14625384    -0.71764919     0.07780104
 c     -2.48972678    -0.14105663    -0.49462076
 h     -2.82901885     0.96234306    -0.54610395
 h     -3.11926876    -0.83190952    -1.11719516
 h     -3.07663019    -0.48484680     0.30289237
 h     -0.03110476     0.90634800     1.36351711
          17

 c      1.28216968    -0.62553715     0.00621815
 c     -0.10129684    -1.01447454     0.22941793
 c     -1.05778824     0.02368899    -0.12288966
 c     -0.77188346     1.33813254     0.77346167
 c     -0.30719769     1.23806034    -0.65753240
 c      1.20833293     0.72849202    -0.36289651
 h     -0.29093182    -1.96813422     0.64709152
 h     -1.50114903     1.95886647     1.26992458
 h     -0.37925614     1.95432984    -1.45763346
 h      2.02959685     1.48906890     0.05647415
 o      2.30862163    -1.24048375     0.44800513
 h      3.14829128    -0.70172988     0.08548281
 c     -2.48617364    -0.13708894    -0.48812767
 h     -2.80845738     0.90174662    -0.53403765
 h     -3.08432359    -0.80907065    -1.11650582
 h     -3.11307600    -0.46721734     0.29835700
 h     -0.00855977     0.90857080     1.40430246
          17

 c      1.28500779    -0.63182810     0.00053073
 c     -0.09738195    -1.02074729     0.23450032
 c     -1.06382750     0.03354130    -0.11900831
 c     -0.77356276     1.33883431     0.75466759
 c     -0.30295078     1.23949286    -0.65281678
 c      1.21429866     0.72920854    -0.35804561
 h     -0.32124689    -1.94564286     0.62429893
 h     -1.51906932     1.85232840     1.28533270
 h     -0.37594409     1.91746711    -1.49015656
 h      2.02274586     1.48222970     0.07365470
 o      2.30225104    -1.23474552     0.44388843
 h      3.13025107    -0.70376019     0.10570909
 c     -2.48377977    -0.13251921    -0.48106873
 h     -2.79420341     0.84264517    -0.53025415
 h     -3.03524004    -0.78619212    -1.13227558
 h     -3.15171828    -0.45187165     0.31686016
 h      0.01389989     0.91969362     1.45372636
          17

 c      1.28388487    -0.63583469    -0.00567907
 c     -0.09216333    -1.02468828     0.23760037
 c     -1.06913614     0.04231453    -0.11603887
 c     -0.77319300     1.33786432     0.73676359
 c     -0.29539585     1.23937307    -0.64658234
 c      1.21961618     0.73142144    -0.35257240
 h     -0.35955799    -1.94420039     0.61376267
 h     -1.55101009     1.75734592     1.30131124
 h     -0.38136963     1.88147542    -1.52573844
 h      2.00319192     1.46293372     0.07737460
 o      2.29874199    -1.22932129     0.43962841
 h      3.09635466    -0.72127167     0.13634143
 c     -2.48228674    -0.12906222    -0.47257229
 h     -2.79330537     0.80880185    -0.53684334
 h     -2.97576792    -0.76742259    -1.16652100
 h     -3.18641497    -0.43759364     0.35013588
 h      0.02685511     0.94397843     1.50025112
          17

 c      1.27871465    -0.63733321    -0.01245303
 c     -0.08610337    -1.02604345     0.23857747
 c     -1.07311172     0.04954356    -0.11372648
 c     -0.77063427     1.33517981     0.72086275
 c     -0.28462021     1.23800628    -0.63953862
 c      1.22387692     0.73462014    -0.34665388
 h     -0.40473801    -1.96384910     0.61539293
 h     -1.59773624     1.67615412     1.31705281
 h     -0.39457924     1.84477728    -1.56067487
 h      1.97529098     1.43520587     0.06958142
 o      2.29756155    -1.22482444     0.43563082
 h      3.05857022    -0.74676183     0.17230253
 c     -2.48168356    -0.12806456    -0.46194087
 h     -2.81062706     0.81688748    -0.55531661
 h     -2.90849414    -0.75485889    -1.21821178
 h     -3.21100439    -0.42332677     0.38848657
 h      0.02588440     0.98223882     1.53606249
          17

 c      1.26987508    -0.63626694    -0.01972431
 c     -0.08005039    -1.02558858     0.23775898
 c     -1.07524757     0.05488888    -0.11187713
 c     -0.76669441     1.33125013     0.70825787
 c     -0.27079920     1.23570528    -0.63252519
 c      1.22639168     0.73803220    -0.34066293
 h     -0.45185274    -1.99356145     0.62445490
 h     -1.65230538     1.60746157     1.32681256
 h     -0.41408514     1.80560958    -1.59030674
 h      1.94706398     1.40651196     0.05438738
 o      2.29735634    -1.22210993     0.43238197
 h      3.03785595    -0.76685948     0.20579906
 c     -2.48255935    -0.12916237    -0.44915188
 h     -2.84306153     0.85976026    -0.58502519
 h     -2.83429418    -0.74718824    -1.28184516
 h     -3.22132877    -0.40884159     0.42366360
 h      0.01025230     1.03299835     1.55680550
          17

 c      1.25820159    -0.63272970    -0.02732371
 c     -0.07504862    -1.02437070     0.23562705
 c     -1.07517050     0.05813866    -0.11033637
 c     -0.76255406     1.32664187     0.70003707
 c     -0.25421321     1.23270567    -0.62630789
 c      1.22623925     0.74069644    -0.33515226
 h     -0.49433102    -2.02007222     0.63524413
 h     -1.70543347     1.55022095     1.32393572
 h     -0.43803394     1.76296616    -1.61054920
 h      1.92965493     1.38708705     0.03773001
 o      2.29662224    -1.22189102     0.43019029
 h      3.05367879    -0.76884825     0.23057891
 c     -2.48576928    -0.13089139    -0.43497922
 h     -2.88156724     0.91468739    -0.62238096
 h     -2.75361319    -0.74047066    -1.34790218
 h     -3.21571220    -0.39472068     0.44992393
 h     -0.01813886     1.09335510     1.56117368
          17

 c      1.24485340    -0.62693559    -0.03501115
 c     -0.07208825    -1.02317631     0.23260439
 c     -1.07266829     0.05919698    -0.10896896
 c     -0.75935879     1.32186096     0.69668835
 c     -0.23527486     1.22914083    -0.62140564
 c      1.22266453     0.74184877    -0.33064357
 h     -0.52656088    -2.03396686     0.64347787
 h     -1.74982708     1.50471148     1.30406317
 h     -0.46443955     1.71694379    -1.61891116
 h      1.93283477     1.38560858     0.02474907
 o      2.29521282    -1.22393174     0.42883888
 h      3.10136450    -0.75427574     0.24794953
 c     -2.49171753    -0.13201393    -0.42064733
 h     -2.91768316     0.96174772    -0.66252764
 h     -2.66824853    -0.73054842    -1.40562466
 h     -3.19497826    -0.38219451     0.46439893
 h     -0.05495482     1.15944211     1.55123512
          17

 c      1.23110202    -0.61922145    -0.04250413
 c     -0.07195125    -1.02243595     0.22900421
 c     -1.06770049     0.05807176    -0.10764709
 c     -0.75813948     1.31733646     0.69789731
 c     -0.21454896     1.22505459    -0.61799121
 c      1.21574185     0.74150278    -0.32730262
 h     -0.54491269    -2.03065174     0.64668578
 h     -1.78129296     1.47201957     1.26573548
 h     -0.49144572     1.66869826    -1.61496927
 h      1.95763333     1.40249401     0.01596177
 o      2.29416152    -1.22727109     0.42783746
 h      3.15651244    -0.73580495     0.26320083
 c     -2.50008949    -0.13180571    -0.40746352
 h     -2.94605339     0.98939103    -0.70100758
 h     -2.58187221    -0.71491856    -1.44602527
 h     -3.16255137    -0.37310024     0.46747743
 h     -0.09310225     1.22692165     1.53337346
          17

 c      1.21813547    -0.61006250    -0.04949440
 c     -0.07511402    -1.02227567     0.22503072
 c     -1.06039070     0.05486636    -0.10624424
 c     -0.75980566     1.31338297     0.70256397
 c     -0.19274316     1.22043356    -0.61587689
 c      1.20651841     0.74049981    -0.32493093
 h     -0.54784267    -2.00962384     0.64396854
 h     -1.79849112     1.45346958     1.20990372
 h     -0.51759657     1.62023143    -1.60048225
 h      1.99509636     1.42922457     0.00735772
 o      2.29431309    -1.23105618     0.42681521
 h      3.19781127    -0.72401887     0.27961145
 c     -2.50996035    -0.12982891    -0.39668267
 h     -2.96395532     0.99242824    -0.73426380
 h     -2.49936975    -0.69321301    -1.46341858
 h     -3.12451161    -0.36996546     0.46327980
 h     -0.12305617     1.29197832     1.51839613
          17

 c      1.20692453    -0.60005362    -0.05566428
 c     -0.08166179    -1.02253343     0.22076421
 c     -1.05100649     0.04977211    -0.10463553
 c     -0.76490010     1.31012916     0.70920235
 c     -0.17066340     1.21525107    -0.61458080
 c      1.19645280     0.73992184    -0.32327421
 h     -0.53598159    -1.97418500     0.63595103
 h     -1.80285848     1.45035206     1.13945620
 h     -0.54207356     1.57407274    -1.57917706
 h      2.03306888     1.45488935    -0.00568115
 o      2.29592211    -1.23476710     0.42556390
 h      3.21401042    -0.72395245     0.29797170
 c     -2.52004155    -0.12576690    -0.38945971
 h     -2.97045821     0.96971090    -0.75962332
 h     -2.42589751    -0.66692041    -1.45571112
 h     -3.08886150    -0.37598183     0.45937457
 h     -0.13600264     1.35261256     1.51778142
          17

 c      1.19815278    -0.58986057    -0.06070343
 c     -0.09120991    -1.02270663     0.21612098
 c     -1.03993782     0.04306777    -0.10270583
 c     -0.77308462     1.30754716     0.71669520
 c     -0.14916149     1.20951631    -0.61346580
 c      1.18691956     0.74060930    -0.32220693
 h     -0.51250024    -1.93204190     0.62513722
 h     -1.79905879     1.46388095     1.05890833
 h     -0.56476410     1.53282861    -1.55600863
 h      2.06193646     1.47132610    -0.02590113
 o      2.29879023    -1.23814698     0.42397800
 h      3.20203586    -0.73640939     0.31770421
 c     -2.52903761    -0.11945305    -0.38659777
 h     -2.96607736     0.92334798    -0.77537189
 h     -2.36607595    -0.63907392    -1.42439052
 h     -3.06291443    -0.39431280     0.46383951
 h     -0.12971223     1.40853182     1.53588198
          17

 c      1.19220726    -0.58015799    -0.06432584
 c     -0.10288380    -1.02191420     0.21082116
 c     -1.02768401     0.03513862    -0.10036094
 c     -0.78295639     1.30561417     0.72467634
 c     -0.12911048     1.20331745    -0.61192237
 c      1.17906292     0.74302456    -0.32171943
 h     -0.48327660    -1.89590193     0.61633854
 h     -1.79509325     1.49527804     0.97375627
 h     -0.58595235     1.49864833    -1.53575609
 h      2.07609082     1.47420063    -0.05406365
 o      2.30233858    -1.24117461     0.42202084
 h      3.16595909    -0.75857864     0.33748289
 c     -2.53603260    -0.11110308    -0.38798945
 h     -2.95311893     0.85961040    -0.78130768
 h     -2.32325032    -0.61423869    -1.37482952
 h     -3.04944970    -0.42632993     0.47949685
 h     -0.11081152     1.45915529     1.56669788
          17

 c      1.18922081    -0.57155794    -0.06629088
 c     -0.11548566    -1.01914489     0.20448353
 c     -1.01485510     0.02651408    -0.09753928
 c     -0.79268805     1.30438864     0.73319654
 c     -0.11141028     1.19684007    -0.60954013
 c      1.17378789     0.74726057    -0.32185553
 h     -0.45532877    -1.88093040     0.61575626
 h     -1.79970380     1.54562461     0.88887789
 h     -0.60562146     1.47281028    -1.52139237
 h      2.07362073     1.46250534    -0.08953498
 o      2.30550481    -1.24413546     0.41971325
 h      3.11866985    -0.78304454     0.35544433
 c     -2.54057003    -0.10163531    -0.39219333
 h     -2.93679077     0.79137400    -0.78004173
 h     -2.29868437    -0.59877573    -1.31684544
 h     -3.04552315    -0.46994723     0.50082197
 h     -0.09000801     1.50267337     1.59976681
          17

 c      1.18913922    -0.56453148    -0.06642947
 c     -0.12790115    -1.01405784     0.19698816
 c     -1.00218362     0.01789620    -0.09423292
 c     -0.80105640     1.30402834     0.74234553
 c     -0.09697482     1.19034376    -0.60619078
 c      1.17171234     0.75305169    -0.32268049
 h     -0.43268300    -1.89584376     0.62694520
 h     -1.81594181     1.61463618     0.80691809
 h     -0.62283308     1.45565072    -1.51321999
 h      2.05620433     1.43825524    -0.13072029
 o      2.30667975    -1.24768587     0.41711226
 h      3.08295584    -0.79694904     0.36958065
 c     -2.54232874    -0.09278215    -0.39666271
 h     -2.92631938     0.73995929    -0.77846667
 h     -2.29101434    -0.60076341    -1.26424792
 h     -3.04554979    -0.52002640     0.51783693
 h     -0.07658744     1.53693608     1.62653224
          17

 c      1.19177174    -0.55934925    -0.06466631
 c     -0.13935384    -1.00768915     0.18882984
 c     -0.99052043     0.01014712    -0.09051382
 c     -0.80797683     1.30488653     0.75205015
 c     -0.08665423     1.18410228    -0.60197755
 c      1.17302004     0.75975764    -0.32428358
 h     -0.41398876    -1.93485977     0.64675587
 h     -1.83712094     1.69868960     0.72911983
 h     -0.63576903     1.44683838    -1.50935847
 h      2.02980642     1.40683194    -0.17527739
 o      2.30443578    -1.25249001     0.41424236
 h      3.08013740    -0.78804613     0.37895164
 c     -2.54095654    -0.08648474    -0.39875910
 h     -2.93233830     0.72815435    -0.78568056
 h     -2.29718014    -0.62788025    -1.23063367
 h     -3.04475893    -0.57038330     0.52201234
 h     -0.07633076     1.56032415     1.64224237
          17

 c      1.19681288    -0.55606742    -0.06102635
 c     -0.14918936    -1.00198988     0.18092609
 c     -0.98078323     0.00420796    -0.08653769
 c     -0.81410794     1.30750219     0.76194549
 c     -0.08110029     1.17833800    -0.59709489
 c      1.17727581     0.76636349    -0.32678069
 h     -0.39571254    -1.98266660     0.66746078
 h     -1.85147339     1.79074844     0.65748173
 h     -0.64240651     1.44574830    -1.50706620
 h      2.00557049     1.37741391    -0.22042671
 o      2.29900935    -1.25837196     0.41104839
 h      3.10672504    -0.75843209     0.38453855
 c     -2.53650943    -0.08346428    -0.39743657
 h     -2.95756309     0.76004984    -0.80402320
 h     -2.31530784    -0.68210748    -1.22119288
 h     -3.04045088    -0.61555382     0.50912234
 h     -0.09158178     1.57205854     1.64555805
          17

 c      1.20385690    -0.55457309    -0.05561724
 c     -0.15666130    -0.99883428     0.17415647
 c     -0.97384676     0.00096365    -0.08251472
 c     -0.82021233     1.31240485     0.77139432
 c     -0.08063909     1.17317523    -0.59170052
 c      1.18347819     0.77166090    -0.33026459
 h     -0.37568486    -2.02475121     0.68181000
 h     -1.84926912     1.88261337     0.59506673
 h     -0.64128038     1.45177300    -1.50397333
 h      1.99813490     1.36142454    -0.26385411
 o      2.29196671    -1.26443456     0.40747871
 h      3.13958791    -0.72260722     0.38784859
 c     -2.52965991    -0.08302886    -0.39385341
 h     -2.99325073     0.81591471    -0.82568859
 h     -2.34601176    -0.75583788    -1.22906536
 h     -3.03188739    -0.65166928     0.47936384
 h     -0.12165626     1.57233037     1.63811827
          17

 c      1.21241587    -0.55465914    -0.04860345
 c     -0.16102090    -0.99947878     0.16912477
 c     -0.97039895     0.00107885    -0.07865644
 c     -0.82691481     1.31992634     0.77955692
 c     -0.08520713     1.16862932    -0.58585198
 c      1.19071600     0.77480529    -0.33471348
 h     -0.35361879    -2.05185623     0.68529356
 h     -1.82564029     1.96703081     0.54502395
 h     -0.63195031     1.46452063    -1.49880408
 h      2.01749132     1.36647937    -0.30493668
 o      2.28472808    -1.26989915     0.40354603
 h      3.15905885    -0.69386395     0.38977422
 c     -2.52119524    -0.08441884    -0.39004334
 h     -3.02806740     0.87201933    -0.84125920
 h     -2.38981025    -0.83542064    -1.24193875
 h     -3.01999278    -0.67681452     0.43655397
 h     -0.16289129     1.56246790     1.62469598
          17

 c      1.22192909    -0.55608229    -0.04018986
 c     -0.16171346    -1.00441354     0.16612108
 c     -0.97079957     0.00484330    -0.07511927
 c     -0.83474937     1.33012644     0.78542898
 c     -0.09435722     1.16462064    -0.57950607
 c      1.19895931     0.77587606    -0.34000603
 h     -0.33037882    -2.05987947     0.67608878
 h     -1.78013459     2.03865877     0.50980405
 h     -0.61508471     1.48392255    -1.49157104
 h      2.05983252     1.39005809    -0.34448547
 o      2.27814540    -1.27437939     0.39931259
 h      3.15548718    -0.67975529     0.39072786
 c     -2.51171035    -0.08725395    -0.38776743
 h     -3.05417658     0.91259169    -0.84504241
 h     -2.44490431    -0.90775411    -1.24984097
 h     -3.00721318    -0.69133899     0.38742922
 h     -0.20862083     1.54498781     1.61352647
          17

 c      1.23176999    -0.55858109    -0.03061387
 c     -0.15849898    -1.01334052     0.16513719
 c     -0.97500658     0.01208207    -0.07197531
 c     -0.84414091     1.34283139     0.78797773
 c     -0.10730641     1.16099998    -0.57256164
 c      1.20881852     0.77565375    -0.34604960
 h     -0.30741072    -2.04913805     0.65464367
 h     -1.71574050     2.09442403     0.49076356
 h     -0.59223684     1.51023527    -1.48334261
 h      2.11087789     1.42209780    -0.38299878
 o      2.27263614    -1.27781986     0.39486883
 h      3.12710123    -0.68300582     0.39093930
 c     -2.50160160    -0.09125132    -0.38828265
 h     -3.06738880     0.92954145    -0.83482212
 h     -2.50746204    -0.96351797    -1.24753832
 h     -2.99730298    -0.69793412     0.34085826
 h     -0.25041084     1.52298849     1.61514863
          17

 c      1.24125812    -0.56186896    -0.02013905
 c     -0.15144789    -1.02518822     0.16587695
 c     -0.98261305     0.02217729    -0.06922395
 c     -0.85509195     1.35773458     0.78659909
 c     -0.12302260     1.15759080    -0.56494126
 c      1.22072476     0.77497449    -0.35281394
 h     -0.28653995    -2.02459288     0.62367939
 h     -1.63860899     2.13411533     0.48780099
 h     -0.56536165     1.54385607    -1.47558646
 h      2.15629198     1.45231736    -0.42000980
 o      2.26825813    -1.28046178     0.39032000
 h      3.07881764    -0.70201137     0.39062415
 c     -2.49115621    -0.09608517    -0.39238177
 h     -3.06595734     0.91982016    -0.81060678
 h     -2.57275387    -0.99732428    -1.23371322
 h     -2.99443581    -0.70067673     0.30613088
 h     -0.28201660     1.49857848     1.63748409
          17

 c      1.24968585    -0.56562889    -0.00904668
 c     -0.14084426    -1.03816166     0.16776446
 c     -0.99297284     0.03420273    -0.06682433
 c     -0.86677510     1.37438161     0.78172009
 c     -0.14034934     1.15425849    -0.55670114
 c      1.23459174     0.77440112    -0.36027190
 h     -0.26998585    -1.99690963     0.58849345
 h     -1.55845476     2.16170704     0.49883766
 h     -0.53621698     1.58488030    -1.46916728
 h      2.18670332     1.47372043    -0.45459949
 o      2.26461277    -1.28291555     0.38577403
 h      3.02366181    -0.72960423     0.39010021
 c     -2.48070168    -0.10156207    -0.40030588
 h     -3.05000473     0.88416136    -0.77401683
 h     -2.63600853    -1.00700505    -1.20970561
 h     -3.00120355    -0.70254777     0.28998909
 h     -0.30372117     1.47182812     1.67930422
          17

 c      1.25637846    -0.56951439     0.00237534
 c     -0.12707662    -1.04995756     0.17002737
 c     -1.00535165     0.04711619    -0.06472258
 c     -0.87760467     1.39192489     0.77481699
 c     -0.15813315     1.15099419    -0.54811708
 c      1.24990371     0.77419027    -0.36835074
 h     -0.26029641    -1.98209619     0.55645792
 h     -1.48850228     2.18691496     0.51952896
 h     -0.50597056     1.63252044    -1.46344195
 h      2.19772200     1.48267669    -0.48590176
 o      2.26075063    -1.28623210     0.38132806
 h      2.98387798    -0.75183397     0.38989182
 c     -2.47069937    -0.10792075    -0.41158849
 h     -3.02194979     0.82765169    -0.72833880
 h     -2.69294265    -0.99317565    -1.17873089
 h     -3.01654265    -0.70302461     0.29403006
 h     -0.32137372     1.44202047     1.73017358
          17

 c      1.26080067    -0.57314200     0.01384354
 c     -0.11062544    -1.05849055     0.17200423
 c     -1.01904406     0.05993154    -0.06286846
 c     -0.88590599     1.40909392     0.76770914
 c     -0.17531122     1.14797546    -0.53967625
 c      1.26586078     0.77432746    -0.37691616
 h     -0.25959247    -1.99484446     0.53377806
 h     -1.44235902     2.22362930     0.54448700
 h     -0.47526975     1.68475493    -1.45612545
 h      2.18898019     1.47835080    -0.51336672
 o      2.25575111    -1.29148683     0.37706452
 h      2.98100853    -0.75459259     0.39066520
 c     -2.46156186    -0.11598171    -0.42505200
 h     -2.98799182     0.76202719    -0.67889049
 h     -2.74026646    -0.95945655    -1.14569866
 h     -3.03578686    -0.69851233     0.31489117
 h     -0.34139160     1.40937092     1.77720799
          17

 c      1.26268550    -0.57608154     0.02509002
 c     -0.09219403    -1.06301306     0.17356377
 c     -1.03342496     0.07181556    -0.06122954
 c     -0.89079090     1.42494927     0.76178091
 c     -0.19095156     1.14556405    -0.53196717
 c      1.28143510     0.77453561    -0.38576948
 h     -0.26783204    -2.03644940     0.52075101
 h     -1.42668494     2.28063938     0.57061920
 h     -0.44465054     1.73851375    -1.44412324
 h      2.16385965     1.46263545    -0.53697426
 o      2.25007408    -1.29876465     0.37307741
 h      3.01356562    -0.73974735     0.39267409
 c     -2.45325055    -0.12703224    -0.43900135
 h     -2.95963793     0.70787930    -0.63267701
 h     -2.77647343    -0.91332365    -1.11759810
 h     -3.05290256    -0.68513369     0.34671606
 h     -0.36763554     1.37520389     1.81051479
          17

 c      1.26212028    -0.57788925     0.03587863
 c     -0.07279637    -1.06429801     0.17507929
 c     -1.04793214     0.08211534    -0.05980171
 c     -0.89254627     1.43972092     0.75769758
 c     -0.20426902     1.14423044    -0.52553496
 c      1.29535562     0.77425156    -0.39463786
 h     -0.28194970    -2.09289351     0.51213357
 h     -1.43691846     2.35217968     0.59871197
 h     -0.41491738     1.79030898    -1.42476349
 h      2.12993001     1.44063636    -0.55753438
 o      2.24535365    -1.30725457     0.36948292
 h      3.05952135    -0.72318213     0.39537322
 c     -2.44527014    -0.14210689    -0.45161013
 h     -2.95039707     0.68885299    -0.59538940
 h     -2.80290151    -0.86665589    -1.10396007
 h     -3.06266477    -0.66091811     0.38336422
 h     -0.40113668     1.34131835     1.82462107
          17

 c      1.25954942    -0.57819202     0.04602532
 c     -0.05363092    -1.06363999     0.17700173
 c     -1.06201241     0.09037399    -0.05860988
 c     -0.89213445     1.45441580     0.75564706
 c     -0.21464575     1.14443145    -0.52076313
 c      1.30613213     0.77264110    -0.40316280
 h     -0.29737366    -2.14629645     0.50216817
 h     -1.46253337     2.42292167     0.63058281
 h     -0.38726618     1.83701699    -1.39676098
 h      2.09893419     1.42086729    -0.57696485
 o      2.24297897    -1.31621189     0.36637417
 h      3.09839311    -0.71864912     0.39790715
 c     -2.43759714    -0.16049536    -0.46145560
 h     -2.96379688     0.71180237    -0.56736972
 h     -2.82383137    -0.83318747    -1.11540880
 h     -3.06159973    -0.62629343     0.41934732
 h     -0.44079604     1.30947145     1.81815380
          17

 c      1.25570783    -0.57677159     0.05541318
 c     -0.03589887    -1.06208490     0.17961401
 c     -1.07508700     0.09636374    -0.05770652
 c     -0.89057561     1.46992679     0.75554459
 c     -0.22166129     1.14648717    -0.51780242
 c      1.31234341     0.76884100    -0.41094544
 h     -0.30991632    -2.18349813     0.48740905
 h     -1.49375759     2.47877444     0.66661470
 h     -0.36316446     1.87657231    -1.36066797
 h      2.08358214     1.41290146    -0.59790651
 o      2.24361661    -1.32523234     0.36378674
 h      3.11882557    -0.73278945     0.39957793
 c     -2.43129810    -0.17984768    -0.46786701
 h     -2.98921528     0.75955873    -0.54575478
 h     -2.84313390    -0.82071033    -1.15764799
 h     -3.04815152    -0.58359966     0.45005780
 h     -0.48389799     1.28101705     1.79365750
          17

 c      1.25150864    -0.57361689     0.06399999
 c     -0.02069237    -1.06027467     0.18302510
 c     -1.08656255     0.10009943    -0.05717535
 c     -0.88873607     1.48671416     0.75699701
 c     -0.22511464     1.15049408    -0.51654491
 c      1.31328911     0.76253064    -0.41770952
 h     -0.31657321    -2.19737906     0.46667898
 h     -1.52375633     2.51113314     0.70574272
 h     -0.34413655     1.90845426    -1.31892151
 h      2.08992382     1.42112546    -0.62197049
 o      2.24732250    -1.33414722     0.36169647
 h      3.11712741    -0.76668764     0.39996838
 c     -2.42791257    -0.19831244    -0.47111400
 h     -3.01356682     0.80977861    -0.52898350
 h     -2.85949227    -0.82524700    -1.22502986
 h     -3.02272980    -0.53646770     0.47207858
 h     -0.52631407     1.25644344     1.75795400
          17

 c      1.24790376    -0.56893475     0.07181676
 c     -0.00891705    -1.05849980     0.18721931
 c     -1.09587586     0.10179446    -0.05713786
 c     -0.88732115     1.50490314     0.75924944
 c     -0.22502230     1.15629300    -0.51664146
 c      1.30938657     0.75431584    -0.42345597
 h     -0.31564810    -2.18571560     0.44035393
 h     -1.54833689     2.51639990     0.74614544
 h     -0.33155065     1.93390754    -1.27561392
 h      2.11260718     1.44046541    -0.64804992
 o      2.25363126    -1.34297613     0.36002896
 h      3.09635970    -0.81690892     0.39898050
 c     -2.42867575    -0.21517050    -0.47219485
 h     -3.02866090     0.84745573    -0.51714129
 h     -2.86754053    -0.83625526    -1.30332913
 h     -2.98785405    -0.48941455     0.48388863
 h     -0.56284042     1.23481110     1.72214075
          17

 c      1.24574675    -0.56311259     0.07895124
 c     -0.00120790    -1.05670246     0.19208147
 c     -1.10255411     0.10176834    -0.05775408
 c     -0.88681578     1.52438937     0.76137927
 c     -0.22159066     1.16350458    -0.51756958
 c      1.30173037     0.74536966    -0.42839716
 h     -0.30684698    -2.15060252     0.40992385
 h     -1.56552428     2.49492911     0.78571073
 h     -0.32644284     1.95572180    -1.23590733
 h      2.13991654     1.46045717    -0.67309827
 o      2.26147999    -1.35200043     0.35866676
 h      3.06810621    -0.87484051     0.39694870
 c     -2.43407724    -0.23015566    -0.47231023
 h     -3.03094130     0.86497310    -0.51090573
 h     -2.86268083    -0.84465823    -1.37778094
 h     -2.94822610    -0.44753541     0.48673394
 h     -0.58836826     1.21375676     1.69899223
          17

 c      1.24568014    -0.55664996     0.08552462
 c      0.00216963    -1.05437274     0.19739506
 c     -1.10626818     0.10035348    -0.05920432
 c     -0.88729527     1.54472423     0.76284070
 c     -0.21518047     1.17164485    -0.51876298
 c      1.29145058     0.73684775    -0.43278231
 h     -0.29164189    -2.09922704     0.37787801
 h     -1.57580021     2.45087322     0.82232262
 h     -0.32936962     1.97725055    -1.20489784
 h      2.16114453     1.47168316    -0.69409782
 o      2.26913662    -1.36182040     0.35745839
 h      3.05415537    -0.92641195     0.39472198
 c     -2.44383080    -0.24301691    -0.47258673
 h     -3.01974782     0.85941817    -0.51098510
 h     -2.84318375    -0.84544434    -1.43736729
 h     -2.91031279    -0.41604646     0.48507733
 h     -0.59999470     1.19122052     1.69643057
          17

 c      1.24806908    -0.55006766     0.09166360
 c      0.00139079    -1.05039061     0.20284073
 c     -1.10685454     0.09782717    -0.06164961
 c     -0.88823480     1.56485245     0.76388943
 c     -0.20628608     1.18031209    -0.51976767
 c      1.27945741     0.72961398    -0.43680045
 h     -0.27379433    -2.04548235     0.34761095
 h     -1.58313133     2.39283742     0.85425897
 h     -0.34026889     2.00064798    -1.18607194
 h      2.16945147     1.46839099    -0.70905761
 o      2.27488024    -1.37297519     0.35626557
 h      3.07627412    -0.95884452     0.39313764
 c     -2.45709630    -0.25349288    -0.47397899
 h     -2.99634470     0.83105707    -0.51795340
 h     -2.80981748    -0.83698455    -1.47532013
 h     -2.88099075    -0.39956114     0.48559996
 h     -0.59836442     1.16809485     1.71214754
          17

 c      1.25299222    -0.54382227     0.09747195
 c     -0.00298184    -1.04309050     0.20805170
 c     -1.10431295     0.09438543    -0.06518742
 c     -0.88852074     1.58310183     0.76529153
 c     -0.19553607     1.18935120    -0.52034840
 c      1.26644778     0.72419580    -0.44055789
 h     -0.25904451    -2.00927991     0.32275986
 h     -1.59602256     2.33392945     0.88083930
 h     -0.35829723     2.02528421    -1.18016587
 h      2.16174821     1.44842396    -0.71711785
 o      2.27858737    -1.38516773     0.35504860
 h      3.13160162    -0.97347991     0.39183127
 c     -2.47275564    -0.26146602    -0.47705579
 h     -2.96382799     0.78339922    -0.53220996
 h     -2.76501578    -0.82006480    -1.48870794
 h     -2.86535356    -0.40129076     0.49390661
 h     -0.58659429     1.14842988     1.73632863
          17

 c      1.26028778    -0.53824404     0.10300917
 c     -0.01031119    -1.03109766     0.21276862
 c     -1.09878958     0.09014777    -0.06982514
 c     -0.88679260     1.59772391     0.76771672
 c     -0.18369006     1.19887529    -0.52047927
 c      1.25295506     0.72077659    -0.44407034
 h     -0.25217458    -2.00710697     0.30549664
 h     -1.62563488     2.28794335     0.90271031
 h     -0.38175734     2.04769373    -1.18528956
 h      2.13824705     1.41275166    -0.71848909
 o      2.28158126    -1.39749721     0.35384863
 h      3.19527794    -0.98207925     0.38951981
 c     -2.48958434    -0.26718698    -0.48167404
 h     -2.92770400     0.72480180    -0.55398665
 h     -2.71230233    -0.79754348    -1.47854362
 h     -2.86497432    -0.42247519     0.51046858
 h     -0.56822060     1.13703653     1.75854147
          17

 c      1.26961968    -0.53351808     0.10828111
 c     -0.02026769    -1.01461555     0.21695673
 c     -1.09055784     0.08518569    -0.07548225
 c     -0.88223055     1.60781046     0.77153471
 c     -0.17160117     1.20913497    -0.52025024
 c      1.23933850     0.71916226    -0.44724435
 h     -0.25311357    -2.03735983     0.29535890
 h     -1.67777999     2.26077183     0.92054163
 h     -0.40828352     2.06314099    -1.19813737
 h      2.10273659     1.36550978    -0.71457522
 o      2.28508205    -1.40923367     0.35270149
 h      3.24486951    -0.99413230     0.38524722
 c     -2.50625194    -0.27148961    -0.48681966
 h     -2.89653316     0.67078422    -0.58351567
 h     -2.65586723    -0.77461978    -1.45068871
 h     -2.87808020    -0.46211234     0.52964245
 h     -0.54601493     1.13746334     1.77165591
          17

 c      1.28051041    -0.52970555     0.11324595
 c     -0.03273889    -0.99533096     0.22071053
 c     -1.08000860     0.07956604    -0.08201164
 c     -0.87518204     1.61368193     0.77692725
 c     -0.16014631     1.22035771    -0.51976293
 c      1.22569861     0.71874682    -0.44985262
 h     -0.25805228    -2.08180187     0.29055167
 h     -1.74583771     2.24658836     0.93329668
 h     -0.43526982     2.06745956    -1.21530828
 h      2.06349655     1.31438749    -0.70827075
 o      2.28968267    -1.41998341     0.35161225
 h      3.26846264    -1.01393635     0.37867866
 c     -2.52139416    -0.27563908    -0.49075770
 h     -2.88055660     0.64235551    -0.62137709
 h     -2.59988157    -0.75915995    -1.41677033
 h     -2.90120722    -0.51706459     0.54271544
 h     -0.52169966     1.15134514     1.77245235
          17

 c      1.29235567    -0.52678776     0.11783286
 c     -0.04745916    -0.97515075     0.22412316
 c     -1.06765234     0.07339718    -0.08922164
 c     -0.86676041     1.61627819     0.78385144
 c     -0.15015456     1.23265396    -0.51905402
 c      1.21184551     0.71858208    -0.45154234
 h     -0.26353780    -2.12064262     0.28960003
 h     -1.81541348     2.23494819     0.93898851
 h     -0.46034599     2.05816118    -1.23414883
 h      2.03331199     1.27010357    -0.70395146
 o      2.29545907    -1.42958625     0.35056403
 h      3.26276277    -1.04211317     0.36989562
 c     -2.53411338    -0.28027364    -0.49157357
 h     -2.88590342     0.65256908    -0.66788561
 h     -2.54725820    -0.76046230    -1.39218286
 h     -2.93071665    -0.58271039     0.54179673
 h     -0.49595380     1.17840542     1.76128154
          17

 c      1.30445947    -0.52471056     0.12196611
 c     -0.06386595    -0.95553192     0.22727108
 c     -1.05412803     0.06687066    -0.09689233
 c     -0.85810455     1.61652612     0.79188992
 c     -0.14234879     1.24598654    -0.51805447
 c      1.19763242     0.71773759    -0.45197031
 h     -0.26804668    -2.14064281     0.29166991
 h     -1.87310382     2.21791933     0.93642550
 h     -0.48174997     2.03480183    -1.25314686
 h      2.02495235     1.24265604    -0.70604703
 o      2.30204243    -1.43806068     0.34952680
 h      3.23188033    -1.07646736     0.35921401
 c     -2.54443054    -0.28453060    -0.48828343
 h     -2.90966760     0.69227827    -0.72066442
 h     -2.49879786    -0.78450824    -1.38758220
 h     -2.96351009    -0.65395137     0.52216466
 h     -0.46830785     1.21655067     1.74195664
          17

 c      1.31609763    -0.52340789     0.12558199
 c     -0.08115453    -0.93749198     0.23024639
 c     -1.04021219     0.06027926    -0.10479428
 c     -0.85009530     1.61518045     0.80021310
 c     -0.13729377     1.26016856    -0.51657590
 c      1.18369505     0.71586683    -0.45106490
 h     -0.27158936    -2.13521710     0.29633669
 h     -1.91006628     2.19149419     0.92571867
 h     -0.49859624     1.99893934    -1.27211054
 h      2.04168800     1.23505655    -0.71607156
 o      2.30851154    -1.44563288     0.34846631
 h      3.18902059    -1.11156582     0.34702694
 c     -2.55282160    -0.28717532    -0.48165477
 h     -2.94385659     0.73933718    -0.77433845
 h     -2.45459709    -0.82871562    -1.39995369
 h     -2.99726071    -0.72605984     0.48294282
 h     -0.43693956     1.26212539     1.72161056
          17

 c      1.32659073    -0.52279758     0.12863087
 c     -0.09837173    -0.92175048     0.23317894
 c     -1.02680886     0.05401426    -0.11271330
 c     -0.84335357     1.61281866     0.80774313
 c     -0.13533789     1.27486989    -0.51431983
 c      1.17165344     0.71333766    -0.44912104
 h     -0.27509879    -2.10283744     0.30341204
 h     -1.92189696     2.15457228     0.90796138
 h     -0.51103516     1.95383473    -1.29221540
 h      2.07389642     1.24202112    -0.73147480
 o      2.31329396    -1.45276849     0.34736564
 h      3.15807635    -1.13835496     0.33347725
 c     -2.55955105    -0.28777337    -0.47360767
 h     -2.98121887     0.77491120    -0.82318364
 h     -2.41599082    -0.88348065    -1.41646868
 h     -3.03052040    -0.79521027     0.42670158
 h     -0.39893765     1.31089308     1.70914008
          17

 c      1.33536545    -0.52275914     0.13106759
 c     -0.11450311    -0.90874817     0.23623337
 c     -1.01489642     0.04853956    -0.12047143
 c     -0.83815431     1.60975999     0.81356350
 c     -0.13655887     1.28964542    -0.51092243
 c      1.16332866     0.71078320    -0.44658864
 h     -0.28011016    -2.04649546     0.31291789
 h     -1.90811551     2.10809342     0.88484729
 h     -0.52018395     1.90377326    -1.31573220
 h      2.10714993     1.25543970    -0.74798125
 o      2.31484058    -1.45993461     0.34625397
 h      3.16299530    -1.14820755     0.31806140
 c     -2.56457719    -0.28653197    -0.46608790
 h     -3.01685327     0.78808557    -0.86285797
 h     -2.38510299    -0.93815694    -1.42497914
 h     -3.06272233    -0.85880290     0.35845260
 h     -0.35199759     1.35989911     1.71095219
          17

 c      1.34198877    -0.52312975     0.13284630
 c     -0.12855097    -0.89849085     0.23957678
 c     -1.00542979     0.04434172    -0.12793221
 c     -0.83417522     1.60598120     0.81735902
 c     -0.14076266     1.30400563    -0.50606188
 c      1.15999857     0.70874179    -0.44385793
 h     -0.28872759    -1.97474649     0.32522060
 h     -1.87260773     2.05488409     0.85845135
 h     -0.52761215     1.85290270    -1.34505827
 h      2.13010638     1.26887952    -0.76197850
 o      2.31323538    -1.46704579     0.34516803
 h      3.20230015    -1.14199186     0.30030560
 c     -2.56773906    -0.28386020    -0.46052449
 h     -3.04769401     0.77412410    -0.89066706
 h     -2.36354513    -0.98452769    -1.41871801
 h     -3.09391571    -0.91543753     0.28426102
 h     -0.29712633     1.40868922     1.72628321
          17

 c      1.34617882    -0.52374185     0.13392702
 c     -0.13959592    -0.89029088     0.24331784
 c     -0.99922154     0.04186064    -0.13498547
 c     -0.83031310     1.60117531     0.81943045
 c     -0.14755616     1.31751268    -0.49962601
 c      1.16220556     0.70759253    -0.44119151
 h     -0.30379794    -1.90362861     0.34135246
 h     -1.82516254     2.00001264     0.83107999
 h     -0.53442542     1.80398351    -1.38101997
 h      2.13655945     1.27853422    -0.77122679
 o      2.31005691    -1.47352833     0.34407640
 h      3.25113235    -1.12894229     0.28093870
 c     -2.56891470    -0.28021682    -0.45774440
 h     -3.07194219     0.73256604    -0.90545116
 h     -2.35184688    -1.01732003    -1.39592105
 h     -3.12417334    -0.96435934     0.20980160
 h     -0.23943102     1.45823218     1.74748404
          17

 c      1.34779623    -0.52447546     0.13428628
 c     -0.14685487    -0.88277654     0.24744895
 c     -0.99684097     0.04142146    -0.14152086
 c     -0.82478977     1.59490193     0.82032398
 c     -0.15643854     1.32982947    -0.49185542
 c      1.16984518     0.70758424    -0.43872652
 h     -0.32888831    -1.85544895     0.36328745
 h     -1.78260785     1.95082200     0.80494368
 h     -0.54056708     1.75796468    -1.42144623
 h      2.12482895     1.28282865    -0.77478137
 o      2.30676358    -1.47887014     0.34290487
 h      3.28658269    -1.11752205     0.26138890
 c     -2.56808321    -0.27617330    -0.45800054
 h     -3.08907124     0.66674701    -0.90773506
 h     -2.34941778    -1.03386426    -1.35846461
 h     -3.15294940    -1.00466086     0.13951942
 h     -0.18584449     1.50900027     1.76502156
          17

 c      1.34682552    -0.52527692     0.13392060
 c     -0.14983891    -0.87485119     0.25189816
 c     -0.99856493     0.04319223    -0.14740751
 c     -0.81576001     1.58682623     0.82054523
 c     -0.16683951     1.34068181    -0.48334668
 c      1.18227617     0.70882795    -0.43647720
 h     -0.36672287    -1.84680089     0.39305347
 h     -1.76442540     1.91477399     0.78164833
 h     -0.54497948     1.71476873    -1.46138525
 h      2.09724589     1.28221780    -0.77295352
 o      2.30413280    -1.48279319     0.34158555
 h      3.29641248    -1.11241868     0.24294195
 c     -2.56526207    -0.27253130    -0.46098970
 h     -3.10065220     0.58472122    -0.90039608
 h     -2.35460262    -1.03404066    -1.31110213
 h     -3.17887868    -1.03495847     0.07676545
 h     -0.14237644     1.56024124     1.77167314
          17

 c      1.34336474    -0.52614129     0.13284168
 c     -0.14865054    -0.86702244     0.25672474
 c     -1.00437206     0.04716258    -0.15248250
 c     -0.80257995     1.57710590     0.82045761
 c     -0.17811398     1.34979276    -0.47491780
 c      1.19837052     0.71122695    -0.43431571
 h     -0.41576437    -1.87265515     0.43022697
 h     -1.77911104     1.89462438     0.76237620
 h     -0.54639623     1.67445185    -1.49489922
 h      2.06040523     1.27954816    -0.76755148
 o      2.30238337    -1.48520174     0.34007530
 h      3.27704398    -1.11528564     0.22643746
 c     -2.56032271    -0.27036311    -0.46582848
 h     -3.11199793     0.50069829    -0.88968163
 h     -2.36466482    -1.02082708    -1.26140814
 h     -3.20018536    -1.05387101     0.02445949
 h     -0.11267566     1.61025274     1.76387737
          17

 c      1.33762737    -0.52708922     0.13107013
 c     -0.14404729    -0.86091502     0.26214814
 c     -1.01394235     0.05311663    -0.15653388
 c     -0.78650981     1.56649556     0.82021724
 c     -0.18955686     1.35686237    -0.46743492
 c      1.21655351     0.71439184    -0.43194841
 h     -0.46967799    -1.91196805     0.47133197
 h     -1.81593054     1.88660028     0.74884449
 h     -0.54403281     1.63780232    -1.51703025
 h      2.02539036     1.28057156    -0.76216293
 o      2.30127304    -1.48614916     0.33836874
 h      3.23202486    -1.12524299     0.21205895
 c     -2.55287401    -0.27074785    -0.47110401
 h     -3.13283838     0.43357181    -0.88491433
 h     -2.37578620    -1.00115635    -1.21994682
 h     -3.21530307    -1.06082031    -0.01447307
 h     -0.09764734     1.65691296     1.74162565
          17

 c      1.32994010    -0.52815998     0.12863415
 c     -0.13714287    -0.85780606     0.26834511
 c     -1.02666327     0.06063491    -0.15928759
 c     -0.76976665     1.55591707     0.81978074
 c     -0.20045945     1.36159270    -0.46166884
 c      1.23503957     0.71769739    -0.42897144
 h     -0.52086652    -1.94509192     0.51215768
 h     -1.85564795     1.88466363     0.74308660
 h     -0.53785718     1.60632356    -1.52502337
 h      2.00551282     1.29298734    -0.76152514
 o      2.30001831    -1.48587583     0.33653066
 h      3.17338891    -1.13825398     0.19880615
 c     -2.54267045    -0.27395487    -0.47537986
 h     -3.17178178     0.39729925    -0.89348664
 h     -2.38354981    -0.98547895    -1.19924386
 h     -3.22323565    -1.05646897    -0.03719258
 h     -0.09546612     1.69825383     1.70819281
          17

 c      1.32072266    -0.52941395     0.12557438
 c     -0.12913110    -0.85812919     0.27533638
 c     -1.04166938     0.06916014    -0.16042281
 c     -0.75444007     1.54606887     0.81894464
 c     -0.21017048     1.36371886    -0.45818672
 c      1.25245785     0.72067935    -0.42511496
 h     -0.56310692    -1.96040400     0.54945419
 h     -1.88282255     1.88426907     0.74642534
 h     -0.52858308     1.58198046    -1.51886913
 h      2.00933519     1.32184631    -0.76877628
 o      2.29718726    -1.48487639     0.33474913
 h      3.12353636    -1.14615109     0.18365405
 c     -2.53039165    -0.27892678    -0.47813088
 h     -3.22589610     0.39003908    -0.91395495
 h     -2.38451287    -0.98315085    -1.20915218
 h     -3.22352464    -1.04251423    -0.04145483
 h     -0.10166453     1.73305335     1.66999509
          17

 c      1.31045075    -0.53092800     0.12194724
 c     -0.12114740    -0.86168218     0.28301438
 c     -1.05792394     0.07810379    -0.15962066
 c     -0.74216741     1.53732475     0.81737369
 c     -0.21812841     1.36302301    -0.45726564
 c      1.26841322     0.72351732    -0.42051847
 h     -0.59209294    -1.95302506     0.58121905
 h     -1.88883434     1.88297797     0.75911365
 h     -0.51759053     1.56696974    -1.50154215
 h      2.03428150     1.36418074    -0.78237429
 o      2.29123139    -1.48373855     0.33330143
 h      3.10701799    -1.13948817     0.16215364
 c     -2.51744344    -0.28437213    -0.48011173
 h     -3.28171925     0.39921379    -0.93814763
 h     -2.37805747    -0.99509119    -1.24973631
 h     -3.21600607    -1.02109408    -0.02624550
 h     -0.10964152     1.76129183     1.63590206
          17

 c      1.29961515    -0.53276691     0.11781562
 c     -0.11418179    -0.86789027     0.29119994
 c     -1.07431984     0.08694504    -0.15662386
 c     -0.73406439     1.52979579     0.81475106
 c     -0.22386402     1.35933660    -0.45884028
 c      1.28322295     0.72693160    -0.41565662
 h     -0.60529986    -1.92273519     0.60656218
 h     -1.87068737     1.87995674     0.78049634
 h     -0.50682173     1.56356507    -1.47896659
 h      2.06975965     1.41038620    -0.79700290
 o      2.28202493    -1.48254576     0.33226442
 h      3.12627888    -1.11739534     0.13313411
 c     -2.50509969    -0.28983008    -0.48280923
 h     -3.32570816     0.41300358    -0.95825352
 h     -2.36621532    -1.01321330    -1.31026815
 h     -3.20064371    -0.99430400     0.00785968
 h     -0.11251991     1.78393538     1.61474433
          17

 c      1.28868457    -0.53494816     0.11323202
 c     -0.10898400    -0.87591911     0.29966417
 c     -1.08977167     0.09528953    -0.15128238
 c     -0.73052761     1.52347641     0.81109170
 c     -0.22700515     1.35254493    -0.46254359
 c      1.29725498     0.73165090    -0.41102923
 h     -0.60210850    -1.87326715     0.62576406
 h     -1.83002439     1.87566730     0.80923401
 h     -0.49850065     1.57394297    -1.45909057
 h      2.10492652     1.45032244    -0.80709098
 o      2.27103651    -1.48076504     0.33136644
 h      3.15891328    -1.08943666     0.10109540
 c     -2.49420523    -0.29541351    -0.48762397
 h     -3.34927248     0.42410972    -0.96952132
 h     -2.35185809    -1.02759468    -1.37622568
 h     -3.17748657    -0.96396137     0.05871954
 h     -0.10639580     1.80157692     1.61104544
          17

 c      1.27806551    -0.53742640     0.10822935
 c     -0.10593413    -0.88462796     0.30809640
 c     -1.10329215     0.10288989    -0.14357621
 c     -0.73102243     1.51834980     0.80692927
 c     -0.22732115     1.34261344    -0.46791944
 c      1.31060918     0.73808030    -0.40697809
 h     -0.58455995    -1.81310334     0.64078260
 h     -1.77350861     1.87207052     0.84353482
 h     -0.49443985     1.59976129    -1.44912560
 h      2.13249128     1.47693523    -0.80880582
 o      2.25978469    -1.47785582     0.33026460
 h      3.18204459    -1.06568592     0.07173991
 c     -2.48527033    -0.30131621    -0.49541283
 h     -3.34845847     0.42882734    -0.96976335
 h     -2.33749016    -1.03160447    -1.43533933
 h     -3.14658589    -0.93143290     0.12277713
 h     -0.09239512     1.81297683     1.62241879
          17

 c      1.26806708    -0.54009442     0.10282204
 c     -0.10490328    -0.89243753     0.31602471
 c     -1.11405523     0.10964008    -0.13361738
 c     -0.73409817     1.51430070     0.80308919
 c     -0.22480268     1.32966181    -0.47475706
 c      1.32311036     0.74624787    -0.40366275
 h     -0.55855659    -1.75701180     0.65619798
 h     -1.71401121     1.87326301     0.88161683
 h     -0.49504966     1.64124906    -1.45147818
 h      2.14888687     1.48676036    -0.80025932
 o      2.24916454    -1.47354864     0.32873147
 h      3.18294259    -1.05205258     0.04893302
 c     -2.47856060    -0.30766417    -0.50641384
 h     -3.32275327     0.42586745    -0.95854935
 h     -2.32496066    -1.02253440    -1.47928800
 h     -3.10787795    -0.89750618     0.19511414
 h     -0.07517976     1.81532359     1.64167228
          17

 c      1.25889409    -0.54278632     0.09701006
 c     -0.10528138    -0.89742087     0.32279092
 c     -1.12144635     0.11554673    -0.12163631
 c     -0.73773419     1.51095966     0.80025495
 c     -0.21969721     1.31406056    -0.48325584
 c      1.33436881     0.75584585    -0.40108564
 h     -0.53357506    -1.72488060     0.67946186
 h     -1.66954210     1.88561661     0.92249629
 h     -0.49885686     1.69616221    -1.46182588
 h      2.15366806     1.47953376    -0.78123227
 o      2.23953649    -1.46780780     0.32666741
 h      3.15758022    -1.05076764     0.03446907
 c     -2.47407149    -0.31454865    -0.52029186
 h     -3.27474732     0.41613492    -0.93694359
 h     -2.31548999    -1.00069600    -1.50342701
 h     -3.06129709    -0.86250496     0.26954069
 h     -0.05981297     1.80576050     1.66104928
          17

 c      1.25067173    -0.54528258     0.09078337
 c     -0.10649186    -0.89818854     0.32785872
 c     -1.12509085     0.12069169    -0.10795982
 c     -0.74025029     1.50783661     0.79875099
 c     -0.21243413     1.29645133    -0.49382963
 c      1.34379985     0.76626136    -0.39911077
 h     -0.51703915    -1.73129090     0.71718852
 h     -1.65452629     1.91504922     0.96603046
 h     -0.50313081     1.75969507    -1.47173653
 h      2.14943497     1.45811186    -0.75308141
 o      2.23083385    -1.46078577     0.32409547
 h      3.10889954    -1.06107085     0.02814499
 c     -2.47139722    -0.32209799    -0.53617313
 h     -3.21085075     0.40358471    -0.90777339
 h     -2.30969854    -0.96877760    -1.50653038
 h     -3.00725687    -0.82672852     0.33906833
 h     -0.04981591     1.78247092     1.67486751
          17

 c      1.24347321    -0.54732371     0.08412866
 c     -0.10865172    -0.89508014     0.33139373
 c     -1.12485460     0.12519374    -0.09299076
 c     -0.74140865     1.50477758     0.79870105
 c     -0.20348458     1.27765472    -0.50677986
 c      1.35059905     0.77659046    -0.39747336
 h     -0.50702617    -1.77154108     0.76818896
 h     -1.66756356     1.96153494     1.01077088
 h     -0.50502755     1.82563050    -1.47303528
 h      2.14229440     1.42870377    -0.71879451
 o      2.22249788    -1.45285340     0.32120519
 h      3.04782931    -1.07871989     0.02706771
 c     -2.46960229    -0.33055491    -0.55265616
 h     -3.14233088     0.39678820    -0.87598313
 h     -2.30751884    -0.93182317    -1.49128083
 h     -2.94720225    -0.79093542     0.39686286
 h     -0.04673554     1.74492171     1.68017074
          17

 c      1.23730490    -0.54865244     0.07704508
 c     -0.11229287    -0.88977119     0.33422365
 c     -1.12081549     0.12918057    -0.07718952
 c     -0.74225559     1.50207367     0.80019014
 c     -0.19325650     1.25853805    -0.52211131
 c      1.35376125     0.78572050    -0.39582230
 h     -0.49558530    -1.82619656     0.82377455
 h     -1.69349125     2.01819024     1.05258221
 h     -0.50238851     1.88777770    -1.46038091
 h      2.14174776     1.40037746    -0.68261638
 o      2.21334861    -1.44465920     0.31842831
 h      2.99534769    -1.09506354     0.02446407
 c     -2.46737773    -0.34019884    -0.56789052
 h     -3.08381449     0.40871497    -0.84770146
 h     -2.30797135    -0.89761932    -1.46552180
 h     -2.88381665    -0.75655892     0.43737660
 h     -0.05036380     1.69374063     1.67656936
          17

 c      1.23206466    -0.54906892     0.06956078
 c     -0.11766339    -0.88395541     0.33724272
 c     -1.11321864     0.13278660    -0.06105313
 c     -0.74404032     1.50006934     0.80313420
 c     -0.18206081     1.23990796    -0.53951396
 c      1.35235689     0.79263966    -0.39386754
 h     -0.47664062    -1.87636790     0.87464188
 h     -1.71620456     2.07629354     1.08667540
 h     -0.49402799     1.94096259    -1.43176613
 h      2.15748033     1.38193995    -0.64837888
 o      2.20198970    -1.43695563     0.31633578
 h      2.97608934    -1.09994494     0.01138316
 c     -2.46376993    -0.35073998    -0.57992358
 h     -3.04547329     0.44929580    -0.82664990
 h     -2.30903920    -0.87654662    -1.44291002
 h     -2.82082347    -0.72567858     0.45730694
 h     -0.05894650     1.63052955     1.66606442
          17

 c      1.22751945    -0.54846361     0.06173704
 c     -0.12453228    -0.87879933     0.34109486
 c     -1.10244263     0.13617774    -0.04509830
 c     -0.74765905     1.49889176     0.80716627
 c     -0.17012109     1.22243034    -0.55842545
 c      1.34612558     0.79693295    -0.39158643
 h     -0.44810664    -1.90992004     0.91450847
 h     -1.72513211     2.12897625     1.10966939
 h     -0.47975424     1.98163714    -1.38816184
 h      2.19239799     1.37652434    -0.61709733
 o      2.18827987    -1.42997729     0.31509043
 h      2.99504791    -1.09184926    -0.01448159
 c     -2.45883167    -0.36065029    -0.58735375
 h     -3.02520639     0.51409365    -0.81147973
 h     -2.30842614    -0.87855659    -1.43878565
 h     -2.76262563    -0.70091089     0.45635651
 h     -0.06937241     1.55755506     1.65277060
          17

 c      1.22331823    -0.54682821     0.05366440
 c     -0.13231062    -0.87500448     0.34616448
 c     -1.08898687     0.13957892    -0.02985093
 c     -0.75360730     1.49845968     0.81174721
 c     -0.15759264     1.20655699    -0.57810716
 c      1.33579421     0.79894353    -0.38923125
 h     -0.41068391    -1.92063746     0.94012439
 h     -1.71506124     2.17185459     1.11996881
 h     -0.46034366     2.00842841    -1.33310511
 h      2.23895528     1.37979471    -0.58683587
 o      2.17372970    -1.42332072     0.31422269
 h      3.03123123    -1.07981844    -0.04518315
 c     -2.45307461    -0.36796022    -0.59009784
 h     -3.01338852     0.58656294    -0.79869727
 h     -2.30556846    -0.90638706    -1.45892720
 h     -2.71399018    -0.68526786     0.43790325
 h     -0.07793174     1.47723431     1.64179216
          17

 c      1.21903108    -0.54425910     0.04546148
 c     -0.14019676    -0.87294770     0.35262788
 c     -1.07346274     0.14327675    -0.01582731
 c     -0.76195064     1.49855607     0.81643649
 c     -0.14457317     1.19245260    -0.59771107
 c      1.32265479     0.79937779    -0.38710757
 h     -0.36665846    -1.90652190     0.95056868
 h     -1.68468750     2.20269959     1.11744261
 h     -0.43754193     2.02278904    -1.27236179
 h      2.28420790     1.38436632    -0.55520362
 o      2.16000469    -1.41658116     0.31317697
 h      3.06121269    -1.07292244    -0.07132416
 c     -2.44666122    -0.37155709    -0.58965305
 h     -3.00175121     0.65001036    -0.78603722
 h     -2.30244152    -0.95236825    -1.49359404
 h     -2.67970883    -0.68200064     0.40937518
 h     -0.08212275     1.39182087     1.63680848
          17

 c      1.21420282    -0.54095506     0.03727465
 c     -0.14728407    -0.87271131     0.36046035
 c     -1.05657998     0.14758483    -0.00350083
 c     -0.77221789     1.49878422     0.82111426
 c     -0.13111247     1.17995239    -0.61635529
 c      1.30798557     0.79889240    -0.38541390
 h     -0.31932690    -1.86929643     0.94708300
 h     -1.63602840     2.22148022     1.10320397
 h     -0.41399501     2.02947193    -1.21332009
 h      2.31661814     1.38434138    -0.52112173
 o      2.14814704    -1.40961067     0.31162587
 h      3.07126522    -1.07572938    -0.08722165
 c     -2.43937758    -0.37120598    -0.58821757
 h     -2.98598073     0.69334912    -0.77280856
 h     -2.30161331    -1.00415122    -1.52670968
 h     -2.66395787    -0.69426707     0.38113792
 h     -0.08255734     1.30400858     1.63782427
          17

 c      1.20841096    -0.53720904     0.02927462
 c     -0.15264665    -0.87397211     0.36937403
 c     -1.03912357     0.15278136     0.00673751
 c     -0.78338119     1.49842422     0.82593705
 c     -0.11724966     1.16863587    -0.63325199
 c      1.29281116     0.79795677    -0.38422829
 h     -0.27277889    -1.81543136     0.93375236
 h     -1.57480834     2.23118168     1.07967772
 h     -0.39281715     2.03582950    -1.16353082
 h      2.32880787     1.37662688    -0.48489073
 o      2.13862196    -1.40244291     0.30945445
 h      3.05643914    -1.08926725    -0.09077069
 c     -2.43093101    -0.36707641    -0.58754828
 h     -2.96477508     0.71091758    -0.75927782
 h     -2.30452091    -1.05099450    -1.54587589
 h     -2.66918181    -0.72406532     0.36219809
 h     -0.08290725     1.21784349     1.64143043
          17

 c      1.20131888    -0.53339750     0.02165195
 c     -0.15543098    -0.87579187     0.37869917
 c     -1.02191091     0.15904353     0.01461212
 c     -0.79400022     1.49633380     0.83107918
 c     -0.10310513     1.15810677    -0.64790149
 c      1.27789583     0.79685916    -0.38354517
 h     -0.23158179    -1.75824857     0.91887594
 h     -1.51097388     2.23912151     1.05068834
 h     -0.37653088     2.04877382    -1.12828316
 h      2.31758664     1.36059926    -0.44768212
 o      2.13141820    -1.39521949     0.30671909
 h      3.01879430    -1.11210161    -0.08283930
 c     -2.42116702    -0.35964846    -0.58827587
 h     -2.93881177     0.70134165    -0.74630794
 h     -2.31126703    -1.08559755    -1.54478789
 h     -2.69474463    -0.77023918     0.35413726
 h     -0.08777905     1.13858625     1.64332457
          17

 c      1.19272275    -0.52996323     0.01461122
 c     -0.15498579    -0.87659160     0.38736207
 c     -1.00573458     0.16640561     0.01997187
 c     -0.80254968     1.49107037     0.83655526
 c     -0.08899057     1.14837429    -0.66024007
 c      1.26376500     0.79571832    -0.38330460
 h     -0.19983108    -1.71798685     0.91523302
 h     -1.45704031     2.25672669     1.02075447
 h     -0.36583189     2.07049063    -1.10864581
 h      2.28365650     1.33771458    -0.41110999
 o      2.12597570    -1.38818782     0.30368186
 h      2.96839198    -1.14037171    -0.06780926
 c     -2.41013189    -0.34984537    -0.58989746
 h     -2.91047847     0.66744040    -0.73526606
 h     -2.32097678    -1.10371845    -1.52206512
 h     -2.73637158    -0.82725682     0.34991557
 h     -0.10055976     1.07159970     1.64065787
          17

 c      1.18259430    -0.52738108     0.00835724
 c     -0.15100684    -0.87497132     0.39436959
 c     -0.99131776     0.17476019     0.02276191
 c     -0.80805581     1.48151601     0.84230149
 c     -0.07543379     1.13998062    -0.67058408
 c      1.25066050     0.79445831    -0.38341190
 h     -0.17971387    -1.71224553     0.93443298
 h     -1.42164648     2.29360920     0.99293164
 h     -0.35935444     2.09701629    -1.10191833
 h      2.23201007     1.31156314    -0.37690873
 o      2.12103111    -1.38172598     0.30088895
 h      2.92565028    -1.16754500    -0.05473434
 c     -2.39794050    -0.33905934    -0.59133829
 h     -2.88436742     0.61741575    -0.72805879
 h     -2.33210129    -1.10379034    -1.48005242
 h     -2.78729813    -0.88670246     0.33961710
 h     -0.12236593     1.02113964     1.63299260
          17

 c      1.17111771    -0.52610045     0.00306734
 c     -0.14357605    -0.87112902     0.39972026
 c     -0.97929146     0.18388720     0.02297171
 c     -0.81067473     1.46777767     0.84829865
 c     -0.06309357     1.13375006    -0.67941763
 c      1.23843324     0.79276083    -0.38376275
 h     -0.17121942    -1.73953145     0.97625703
 h     -1.40299048     2.34800243     0.96724699
 h     -0.35468666     2.12115906    -1.10393596
 h      2.17288277     1.28823346    -0.34653721
 o      2.11498418    -1.37622659     0.29903389
 h      2.91562686    -1.18664947    -0.05497457
 c     -2.38454374    -0.32901399    -0.59143588
 h     -2.86808545     0.56620323    -0.72717900
 h     -2.34258343    -1.08727706    -1.42454548
 h     -2.84031279    -0.94013551     0.31622865
 h     -0.15177408     0.98950236     1.62240100
          17

 c      1.15869576    -0.52648430    -0.00114030
 c     -0.13310776    -0.86669736     0.40439124
 c     -0.97016895     0.19347023     0.02061211
 c     -0.81142481     1.45121359     0.85443639
 c     -0.05264764     1.13045028    -0.68721146
 c      1.22652557     0.79008333    -0.38428326
 h     -0.17310635    -1.78111288     1.02886326
 h     -1.39196998     2.40684057     0.94236368
 h     -0.34955401     2.13632433    -1.11101086
 h      2.12141745     1.27605214    -0.32064943
 o      2.10743160    -1.37175201     0.29831198
 h      2.94411342    -1.19630080    -0.07172355
 c     -2.36968380    -0.32127624    -0.58905510
 h     -2.87129109     0.53259490    -0.73537238
 h     -2.34997543    -1.05980155    -1.36534212
 h     -2.88922645    -0.98100396     0.27738208
 h     -0.18487506     0.97652851     1.61336823
          17

 c      1.14592148    -0.52877503    -0.00422388
 c     -0.12033263    -0.86329340     0.40945737
 c     -0.96430273     0.20309823     0.01574511
 c     -0.81149051     1.43359703     0.86033873
 c     -0.04471726     1.13059281    -0.69433852
 c      1.21439188     0.78590666    -0.38495005
 h     -0.18343515    -1.81772870     1.07921930
 h     -1.38004872     2.45527743     0.91771581
 h     -0.34246281     2.13860984    -1.12071127
 h      2.09216831     1.28271407    -0.29891851
 o      2.09972251    -1.36803654     0.29818378
 h      2.98932205    -1.20093235    -0.09619700
 c     -2.35335457    -0.31612330    -0.58313430
 h     -2.89950965     0.52721323    -0.75412291
 h     -2.35168963    -1.03199553    -1.31654208
 h     -2.92944526    -1.00527587     0.22465997
 h     -0.21568987     0.97952372     1.61246425
          17

 c      1.13353474    -0.53309479    -0.00621554
 c     -0.10626172    -0.86185311     0.41564013
 c     -0.96183933     0.21229283     0.00854034
 c     -0.81183256     1.41647244     0.86543988
 c     -0.03981285     1.13435394    -0.70104267
 c      1.20232112     0.78021314    -0.38572661
 h     -0.19990277    -1.83727560     1.11850244
 h     -1.36248871     2.48286823     0.89369676
 h     -0.33292583     2.12745472    -1.13199824
 h      2.08890974     1.30970336    -0.28101866
 o      2.09343005    -1.36486374     0.29802681
 h      3.02631661    -1.20459608    -0.11813868
 c     -2.33635801    -0.31197544    -0.57303582
 h     -2.94716758     0.54276515    -0.78173854
 h     -2.34549899    -1.01655229    -1.29338811
 h     -2.95810040    -1.01142710     0.16247951
 h     -0.23760279     0.99417539     1.62688982
          17

 c      1.12236538    -0.53944778    -0.00721391
 c     -0.09210161    -0.86270568     0.42331715
 c     -0.96268974     0.22057122    -0.00067996
 c     -0.81297485     1.40086358     0.86931806
 c     -0.03825318     1.14153032    -0.70740982
 c      1.19159349     0.77366571    -0.38649681
 h     -0.22022102    -1.83413924     1.14205055
 h     -1.33792480     2.48438196     0.87104470
 h     -0.32155977     2.10581930    -1.14526792
 h      2.10200350     1.35022973    -0.26774693
 o      2.08950276    -1.36217435     0.29748809
 h      3.04045124    -1.20898745    -0.13157980
 c     -2.32000165    -0.30694152    -0.55919790
 h     -3.00109639     0.56296645    -0.81398347
 h     -2.32985255    -1.01898228    -1.30325088
 h     -2.97418733    -1.00034811     0.09719831
 h     -0.24635108     1.01688527     1.66089718
          17

 c      1.11325233    -0.54771185    -0.00737547
 c     -0.07913174    -0.86576067     0.43260351
 c     -0.96652832     0.22751669    -0.01143800
 c     -0.81484342     1.38715901     0.87206556
 c     -0.04006122     1.15150541    -0.71332875
 c      1.18362255     0.76721337    -0.38713066
 h     -0.24240347    -1.80733516     1.14836066
 h     -1.30744968     2.45911119     0.85040191
 h     -0.31010407     2.08014874    -1.16243569
 h      2.11743756     1.39392901    -0.26053827
 o      2.08831192    -1.36000784     0.29645681
 h      3.02656726    -1.21426238    -0.13447925
 c     -2.30540696    -0.30035211    -0.54340786
 h     -3.04874900     0.57503618    -0.84639073
 h     -2.30381807    -1.03186914    -1.33951183
 h     -2.97890878    -0.97549618     0.03642402
 h     -0.24280764     1.04676286     1.71184566
          17

 c      1.10693119    -0.55763869    -0.00689282
 c     -0.06853841    -0.87057994     0.44335071
 c     -0.97282389     0.23282831    -0.02314529
 c     -0.81683967     1.37519651     0.87429489
 c     -0.04492599     1.16330848    -0.71848292
 c      1.17923149     0.76166964    -0.38757904
 h     -0.26508282    -1.75991411     1.13890169
 h     -1.27427523     2.41086139     0.83213356
 h     -0.30109843     2.05932424    -1.18670202
 h      2.12467556     1.43184469    -0.26044161
 o      2.08976467    -1.35846225     0.29501705
 h      2.98717624    -1.21964957    -0.12799452
 c     -2.29316765    -0.29238900    -0.52810388
 h     -3.08156515     0.57273112    -0.87552297
 h     -2.26745879    -1.04213914    -1.38779117
 h     -2.97607766    -0.94311065    -0.01170258
 h     -0.23230583     1.08470117     1.77046519
          17

 c      1.10390283    -0.56888115    -0.00595032
 c     -0.06120563    -0.87631014     0.45503930
 c     -0.98089208     0.23634828    -0.03516505
 c     -0.81809550     1.36438167     0.87677935
 c     -0.05230500     1.17589446    -0.72245964
 c      1.17853053     0.75756502    -0.38789300
 h     -0.28812265    -1.69983183     1.11903578
 h     -1.24397581     2.34906417     0.81620763
 h     -0.29685614     2.05134437    -1.22120418
 h      2.11835417     1.45810178    -0.26776410
 o      2.09323254    -1.35769744     0.29349114
 h      2.93361720    -1.22339196    -0.11718673
 c     -2.28335932    -0.28326262    -0.51551107
 h     -3.09477548     0.55466846    -0.89915270
 h     -2.22219168    -1.03977674    -1.43467741
 h     -2.97174313    -0.91155169    -0.03965418
 h     -0.22120851     1.13090593     1.82543835
          17

 c      1.10432706    -0.58102877    -0.00467737
 c     -0.05750359    -0.88156212     0.46662733
 c     -0.98994690     0.23807078    -0.04686373
 c     -0.81766643     1.35369462     0.88013900
 c     -0.06161853     1.18857903    -0.72498924
 c      1.18107111     0.75513603    -0.38819468
 h     -0.31366934    -1.64133034     1.09947564
 h     -1.22474250     2.28976538     0.80197773
 h     -0.29807361     2.05858507    -1.26645145
 h      2.09746534     1.46985411    -0.28214850
 o      2.09741812    -1.35796811     0.29253375
 h      2.88827188    -1.22230580    -0.11248581
 c     -2.27582638    -0.27311382    -0.50721813
 h     -3.08664787     0.52260087    -0.91615855
 h     -2.17051600    -1.01990233    -1.47074798
 h     -2.97164273    -0.88860103    -0.04245351
 h     -0.21428811     1.18384465     1.86756078
          17

 c      1.10799222    -0.59361604    -0.00313593
 c     -0.05721932    -0.88459140     0.47664556
 c     -0.99914477     0.23813044    -0.05764942
 c     -0.81472983     1.34197600     0.88473307
 c     -0.07236768     1.20123031    -0.72611591
 c      1.18599485     0.75431772    -0.38864583
 h     -0.34661051    -1.60284864     1.09510644
 h     -1.22583119     2.25186994     0.78814406
 h     -0.30344624     2.07617468    -1.31871055
 h      2.06471875     1.46719678    -0.30269988
 o      2.10086350    -1.35959452     0.29294782
 h      2.87673360    -1.21256969    -0.12660448
 c     -2.27056951    -0.26237309    -0.50401059
 h     -3.05833928     0.48073563    -0.92659313
 h     -2.11551974    -0.98163116    -1.49025114
 h     -2.97702498    -0.87756956    -0.01978043
 h     -0.21395202     1.24066007     1.89129427
          17

 c      1.11438794    -0.60609905    -0.00135827
 c     -0.05991856    -0.88427566     0.48400159
 c     -1.00763835     0.23677093    -0.06700748
 c     -0.80902604     1.32893911     0.89059252
 c     -0.08410885     1.21402209    -0.72611132
 c      1.19209986     0.75470628    -0.38942851
 h     -0.39112002    -1.59576351     1.11581960
 h     -1.25231163     2.24455657     0.77381447
 h     -0.31075604     2.09554065    -1.37137252
 h      2.02663727     1.45357143    -0.32809140
 o      2.10358671    -1.36272661     0.29487156
 h      2.90201260    -1.19388910    -0.16136896
 c     -2.26780006    -0.25197538    -0.50582878
 h     -3.01471054     0.43606130    -0.93217360
 h     -2.06046172    -0.92698802    -1.49052215
 h     -2.98316847    -0.87596943     0.02357726
 h     -0.22032599     1.29785455     1.89477198
          17

 c      1.12283564    -0.61786629     0.00061604
 c     -0.06555357    -0.88105804     0.48887256
 c     -1.01465583     0.23430555    -0.07452212
 c     -0.80122598     1.31584762     0.89730533
 c     -0.09639787     1.22708992    -0.72525896
 c      1.19789506     0.75553735    -0.39072524
 h     -0.44448950    -1.61355906     1.15639866
 h     -1.30053602     2.25853570     0.76012777
 h     -0.31811521     2.10893197    -1.41771516
 h      1.99365344     1.43617260    -0.35680123
 o      2.10725721    -1.36723142     0.29755759
 h      2.94127894    -1.17113181    -0.20415335
 c     -2.26750776    -0.24321607    -0.51181490
 h     -2.96581003     0.39926041    -0.93719749
 h     -2.00836747    -0.86060641    -1.47212136
 h     -2.98267807    -0.87812976     0.07952807
 h     -0.23140940     1.35192724     1.87966146
          17

 c      1.13257758    -0.62832613     0.00276039
 c     -0.07438272    -0.87627759     0.49222898
 c     -1.01959048     0.23108488    -0.07987359
 c     -0.79264804     1.30461315     0.90403520
 c     -0.10878638     1.24037152    -0.72370979
 c      1.20183197     0.75583462    -0.39267946
 h     -0.49831973    -1.63971528     1.20231121
 h     -1.36123888     2.27572973     0.74981356
 h     -0.32447417     2.11154209    -1.45271068
 h      1.97805909     1.42446236    -0.38763671
 o      2.11348219    -1.37291229     0.30019521
 h      2.97203933    -1.14998186    -0.24123569
 c     -2.26912298    -0.23739352    -0.52040696
 h     -2.92658416     0.38425624    -0.94873157
 h     -1.96142210    -0.78995286    -1.43975426
 h     -2.96957322    -0.87846353     0.13906592
 h     -0.24316492     1.40009567     1.85127258
          17

 c      1.14281713    -0.63701137     0.00510594
 c     -0.08644290    -0.87108097     0.49488982
 c     -1.02205940     0.22747541    -0.08282924
 c     -0.78473572     1.29667068     0.90967910
 c     -0.12084946     1.25359601    -0.72143923
 c      1.20287699     0.75488970    -0.39536346
 h     -0.54465142    -1.66037011     1.24091281
 h     -1.42525504     2.28164456     0.74547740
 h     -0.32961485     2.10172369    -1.47362964
 h      1.98774893     1.42479465    -0.42018149
 o      2.12309415    -1.37961530     0.30230002
 h      2.98262616    -1.13436499    -0.26438701
 c     -2.27201091    -0.23514116    -0.52969684
 h     -2.90976806     0.40211466    -0.97284473
 h     -1.92003962    -0.72537593    -1.40338964
 h     -2.94103309    -0.87309679     0.19392383
 h     -0.24978848     1.44102377     1.81833493
          17

 c      1.15277068    -0.64363991     0.00775885
 c     -0.10135169    -0.86613569     0.49725267
 c     -1.02191688     0.22383539    -0.08325425
 c     -0.77875317     1.29270424     0.91311701
 c     -0.13220360     1.26630983    -0.71824542
 c      1.20105331     0.75274184    -0.39882076
 h     -0.57858393    -1.66764156     1.26482662
 h     -1.48584803     2.26841467     0.74880645
 h     -0.33402931     2.08069310    -1.48021043
 h      2.01999529     1.43492614    -0.45432037
 o      2.13625482    -1.38720067     0.30366602
 h      2.97012419    -1.12637120    -0.27037987
 c     -2.27643509    -0.23567163    -0.53817133
 h     -2.91507727     0.45103056    -1.00766663
 h     -1.88225717    -0.67857360    -1.37738334
 h     -2.89738922    -0.86029406     0.23759214
 h     -0.24486301     1.47508871     1.79101789
          17

 c      1.16173952    -0.64812081     0.01088466
 c     -0.11839194    -0.86174852     0.49940424
 c     -1.01925195     0.22047471    -0.08115679
 c     -0.77556398     1.29287961     0.91363097
 c     -0.14250008     1.27789299    -0.71374741
 c      1.19724672     0.75000809    -0.40313736
 h     -0.59800866    -1.65828579     1.27094136
 h     -1.53862077     2.23322435     0.76060373
 h     -0.33884428     2.05233033    -1.47486244
 h      2.06356940     1.44602851    -0.48933399
 o      2.15257632    -1.39552687     0.30431342
 h      2.93834855    -1.12632508    -0.26026492
 c     -2.28328471    -0.23717859    -0.54525123
 h     -2.93108148     0.51686027    -1.04391669
 h     -1.84558779    -0.65815266    -1.37404375
 h     -2.84170578    -0.84047273     0.26611081
 h     -0.22403320     1.50347014     1.77626714
          17

 c      1.16917465    -0.65052245     0.01467542
 c     -0.13663689    -0.85797929     0.50123637
 c     -1.01437534     0.21761238    -0.07674306
 c     -0.77542977     1.29714470     0.91127525
 c     -0.15141129     1.28759031    -0.70739067
 c      1.19255257     0.74732587    -0.40843169
 h     -0.60299910    -1.63242700     1.25932005
 h     -1.58109496     2.17672833     0.78098716
 h     -0.34575447     2.02286991    -1.46275387
 h      2.10609869     1.44914387    -0.52389324
 o      2.17108975    -1.40450316     0.30455533
 h      2.89852249    -1.13208823    -0.24038107
 c     -2.29280136    -0.23809100    -0.55146933
 h     -2.94617488     0.58358010    -1.07223421
 h     -1.81153359    -0.66496427    -1.39446349
 h     -2.77948010    -0.81615962     0.27883601
 h     -0.18784580     1.52640496     1.77344911
          17

 c      1.17471814    -0.65102284     0.01930970
 c     -0.15501992    -0.85465235     0.50246419
 c     -1.00777670     0.21536224    -0.07042718
 c     -0.77799818     1.30531694     0.90677773
 c     -0.15864224     1.29463094    -0.69853084
 c      1.18787590     0.74504885    -0.41479588
 h     -0.59574976    -1.59346636     1.23317279
 h     -1.61286921     2.10258510     0.80951047
 h     -0.35676174     1.99966061    -1.45092748
 h      2.13842862     1.43863556    -0.55663316
 o      2.19019884    -1.41418977     0.30511002
 h      2.87038353    -1.13790900    -0.22392427
 c     -2.30414765    -0.23751467    -0.55819210
 h     -2.95345355     0.63938897    -1.08679585
 h     -1.78656467    -0.69295263    -1.42859017
 h     -2.71820224    -0.79192274     0.27905717
 h     -0.14178202     1.54260498     1.77533776
          17

 c      1.17822869    -0.64985301     0.02490752
 c     -0.17234595    -0.85127848     0.50255189
 c     -1.00005542     0.21375663    -0.06277493
 c     -0.78245085     1.31693892     0.90108479
 c     -0.16399176     1.29849355    -0.68668166
 c      1.18384630     0.74322623    -0.42225532
 h     -0.58106319    -1.54901640     1.19983205
 h     -1.63661416     2.01778772     0.84525785
 h     -0.37346454     1.98827806    -1.44544625
 h      2.15530027     1.41236098    -0.58654852
 o      2.20816951    -1.42472957     0.30683466
 h      2.87482121    -1.13619240    -0.22633054
 c     -2.31596466    -0.23494969    -0.56691467
 h     -2.95013534     0.67715987    -1.08503767
 h     -1.77783737    -0.73381408    -1.46380561
 h     -2.66613617    -0.77374994     0.27358592
 h     -0.09349687     1.55039778     1.77315440
          17

 c      1.17979483    -0.64724835     0.03149065
 c     -0.18730908    -0.84699853     0.50065024
 c     -0.99185452     0.21278234    -0.05441736
 c     -0.78761221     1.33115802     0.89499856
 c     -0.16744199     1.29919713    -0.67183664
 c      1.18082753     0.74166274    -0.43075222
 h     -0.56659667    -1.51158300     1.17152609
 h     -1.65938422     1.93264072     0.88713083
 h     -0.39606103     1.98930027    -1.44766710
 h      2.15493707     1.37099918    -0.61316539
 o      2.22442052    -1.43588010     0.30976551
 h      2.91375808    -1.12561963    -0.24962306
 c     -2.32699977    -0.23015966    -0.57866955
 h     -2.93616200     0.69352292    -1.06677917
 h     -1.78987084    -0.77999181    -1.49064657
 h     -2.63012520    -0.76701624     0.26986049
 h     -0.05013244     1.54891661     1.76037730
          17

 c      1.17971551    -0.64342251     0.03897048
 c     -0.19869639    -0.84088221     0.49587208
 c     -0.98382495     0.21240610    -0.04598426
 c     -0.79213683     1.34690328     0.88902440
 c     -0.16919086     1.29732853    -0.65454749
 c      1.17890550     0.73995936    -0.44013688
 h     -0.56064885    -1.49516680     1.16209478
 h     -1.69163904     1.85824792     0.93448219
 h     -0.42294039     1.99801198    -1.45338626
 h      2.13900848     1.31769210    -0.63669973
 o      2.23966986    -1.44689383     0.31295510
 h      2.96819697    -1.11339251    -0.27965756
 c     -2.33638830    -0.22336205    -0.59361872
 h     -2.91358500     0.68864431    -1.03391489
 h     -1.82410632    -0.82539655    -1.50375696
 h     -2.61357705    -0.77347328     0.27107141
 h     -0.01696942     1.53843599     1.73389912
          17

 c      1.17844057    -0.63856049     0.04716600
 c     -0.20586607    -0.83279312     0.48813513
 c     -0.97661941     0.21259332    -0.03806940
 c     -0.79513816     1.36337439     0.88336362
 c     -0.16957936     1.29376639    -0.63567338
 c      1.17782953     0.73752669    -0.45015526
 h     -0.56646349    -1.50527449     1.17689555
 h     -1.74033407     1.80101317     0.98734612
 h     -0.45134705     2.00745416    -1.45587544
 h      2.11326963     1.25807309    -0.65833478
 o      2.25469768    -1.45702851     0.31544696
 h      3.01833657    -1.10716327    -0.30169808
 c     -2.34358618    -0.21542800    -0.61092766
 h     -2.88690538     0.66724252    -0.99067225
 h     -1.87953089    -0.86537449    -1.50125140
 h     -2.61630664    -0.78996432     0.27389894
 h      0.00317318     1.52018782     1.69397176
          17

 c      1.17649812    -0.63282339     0.05583603
 c     -0.20895284    -0.82384375     0.47861566
 c     -0.97088771     0.21331801    -0.03120509
 c     -0.79690140     1.38030826     0.87804330
 c     -0.16897798     1.28938209    -0.61609054
 c      1.17696007     0.73362091    -0.46043611
 h     -0.57970757    -1.53353181     1.20712191
 h     -1.80097651     1.75993447     1.04505581
 h     -0.47841601     2.01157016    -1.44934692
 h      2.08811518     1.20006155    -0.68052380
 o      2.26981559    -1.46579978     0.31671706
 h      3.05246122    -1.11102688    -0.30757341
 c     -2.34812676    -0.20787100    -0.62904410
 h     -2.86400352     0.64047918    -0.94387526
 h     -1.95318859    -0.89683681    -1.48425739
 h     -2.63591378    -0.81033248     0.27151212
 h      0.01043393     1.49607218     1.64406136
          17

 c      1.17442884    -0.62637927     0.06472231
 c     -0.20845156    -0.81564641     0.46899245
 c     -0.96724315     0.21454733    -0.02581706
 c     -0.79870267     1.39766128     0.87302156
 c     -0.16770917     1.28488844    -0.59655055
 c      1.17543008     0.72751299    -0.47052560
 h     -0.59332087    -1.56596917     1.23816509
 h     -1.86034208     1.73072988     1.10491565
 h     -0.50184588     2.00662037    -1.43058788
 h      2.07655620     1.15213282    -0.70674394
 o      2.28494303    -1.47295498     0.31661304
 h      3.06595029    -1.12590018    -0.29482624
 c     -2.34951889    -0.20253419    -0.64616709
 h     -2.85585407     0.62569179    -0.90170228
 h     -2.04041705    -0.91887275    -1.45699012
 h     -2.66905988    -0.82830248     0.25798067
 h      0.00837843     1.46833218     1.59075359
          17

 c      1.17274662    -0.61943030     0.07358206
 c     -0.20485282    -0.80950271     0.46064028
 c     -0.96619785     0.21619791    -0.02218825
 c     -0.80204947     1.41527613     0.86816428
 c     -0.16602304     1.28079412    -0.57763378
 c      1.17274910     0.71882996    -0.48004721
 h     -0.60195448    -1.59167073     1.25853749
 h     -1.90538581     1.71025968     1.16296398
 h     -0.52019344     1.99140385    -1.39925927
 h      2.08702215     1.11944853    -0.73975213
 o      2.29969266    -1.47843354     0.31527705
 h      3.05994355    -1.15011052    -0.26554500
 c     -2.34762585    -0.20060419    -0.66076072
 h     -2.87116345     0.63732716    -0.86951161
 h     -2.13517003    -0.93373653    -1.42704728
 h     -2.71213399    -0.83922988     0.23056208
 h      0.00378187     1.43906976     1.54305420
          17

 c      1.17192153    -0.61223097     0.08220910
 c     -0.19859490    -0.80617363     0.45442500
 c     -0.96809304     0.21808815    -0.02044289
 c     -0.80810852     1.43286284     0.86332782
 c     -0.16408994     1.27738416    -0.55972020
 c      1.16940315     0.70779454    -0.48891306
 h     -0.60268120    -1.60463430     1.26182575
 h     -1.92777780     1.69736963     1.21531427
 h     -0.53305628     1.96723506    -1.35789917
 h      2.11617682     1.10109903    -0.77923274
 o      2.31330738    -1.48238270     0.31317524
 h      3.04226072    -1.17908127    -0.22687224
 c     -2.34326036    -0.20139377    -0.67189669
 h     -2.90795951     0.67308891    -0.84673497
 h     -2.23111575    -0.94705392    -1.40471458
 h     -2.76163740    -0.84061367     0.19000618
 h      0.00422924     1.40969371     1.50994650
          17

 c      1.17238173    -0.60508132     0.09043804
 c     -0.19012400    -0.80591788     0.45076877
 c     -0.97305046     0.21991792    -0.02055493
 c     -0.81728295     1.45007863     0.85864158
 c     -0.16197899     1.27469256    -0.54294658
 c      1.16660309     0.69505061    -0.49732760
 h     -0.59438980    -1.60283177     1.24570072
 h     -1.92412102     1.69219015     1.25883365
 h     -0.54131062     1.93798584    -1.31198789
 h      2.15161503     1.09211784    -0.82181972
 o      2.32453330    -1.48519175     0.31116161
 h      3.02933900    -1.20477236    -0.19203009
 c     -2.33789444    -0.20286995    -0.67925058
 h     -2.95484204     0.71681364    -0.83009601
 h     -2.32351421    -0.96473147    -1.39926904
 h     -2.81455830    -0.83193775     0.13999765
 h      0.01321268     1.38084936     1.49627777
          17

 c      1.17451119    -0.59830489     0.09813981
 c     -0.17991235    -0.80854516     0.44971245
 c     -0.98095227     0.22129701    -0.02235764
 c     -0.82900814     1.46652106     0.85465120
 c     -0.15963570     1.27249873    -0.52718687
 c      1.16553099     0.68133592    -0.50559838
 h     -0.57742594    -1.58754094     1.21117443
 h     -1.89528321     1.69556387     1.29144591
 h     -0.54724051     1.90984460    -1.26966350
 h      2.18038644     1.08724840    -0.86330840
 o      2.33192333    -1.48734631     0.31021676
 h      3.04145654    -1.21808180    -0.17615202
 c     -2.33286340    -0.20340331    -0.68319188
 h     -2.99973174     0.75280406    -0.81737353
 h     -2.40964489    -0.98707105    -1.41340912
 h     -2.86870833    -0.81432029     0.08626160
 h      0.02697871     1.35321772     1.50049413
          17

 c      1.17862693    -0.59222192     0.10521785
 c     -0.16839535    -0.81341386     0.45090335
 c     -0.99145599     0.22181035    -0.02555472
 c     -0.84197808     1.48168548     0.85204765
 c     -0.15692541     1.27043926    -0.51215820
 c      1.16691804     0.66732017    -0.51398580
 h     -0.55383590    -1.56374385     1.16289050
 h     -1.84642487     1.70890788     1.31263641
 h     -0.55391634     1.88980768    -1.23993792
 h      2.19373903     1.08271886    -0.90032703
 o      2.33507550    -1.48895135     0.31057843
 h      3.08331026    -1.21660256    -0.18246206
 c     -2.32916644    -0.20245569    -0.68474208
 h     -3.03421357     0.77197688    -0.80780792
 h     -2.48681934    -1.00737406    -1.44225556
 h     -2.92281712    -0.79008476     0.03533076
 h      0.03722281     1.32817366     1.51687853
          17

 c      1.18494651    -0.58712750     0.11161221
 c     -0.15584607    -0.81938523     0.45353169
 c     -1.00404714     0.22109169    -0.02974725
 c     -0.85450228     1.49497043     0.85124043
 c     -0.15379381     1.26828116    -0.49771917
 c      1.17100506     0.65357142    -0.52264723
 h     -0.52807676    -1.54135241     1.11007458
 h     -1.78777351     1.73444864     1.32438784
 h     -0.56326902     1.88237966    -1.22877479
 h      2.18764907     1.07639189    -0.93084315
 o      2.33508769    -1.48961273     0.31152046
 h      3.13695055    -1.20655584    -0.19882065
 c     -2.32758956    -0.20014471    -0.68510915
 h     -3.05347380     0.77102878    -0.80146712
 h     -2.55135916    -1.01703596    -1.47794410
 h     -2.97615662    -0.76206729    -0.00697120
 h      0.03612251     1.30742309     1.53923632
          17

 c      1.19357319    -0.58327829     0.11730443
 c     -0.14230170    -0.82489614     0.45639373
 c     -1.01810887     0.21888916    -0.03447523
 c     -0.86474030     1.50570008     0.85211479
 c     -0.15043273     1.26616142    -0.48415708
 c      1.17761431     0.64054358    -0.53161651
 h     -0.50710717    -1.53517933     1.06600753
 h     -1.73457893     1.77563888     1.33192319
 h     -0.57409573     1.88672083    -1.23555686
 h      2.16224670     1.06759194    -0.95425519
 o      2.33332035    -1.48890605     0.31222591
 h      3.18126067    -1.19515908    -0.21169418
 c     -2.32875587    -0.19679009    -0.68526034
 h     -3.05545667     0.75070363    -0.79884246
 h     -2.59956280    -1.01000541    -1.51360167
 h     -3.02773146    -0.73277980    -0.03682219
 h      0.01908319     1.29229304     1.56287694
          17

 c      1.20451063    -0.58086765     0.12230738
 c     -0.12779642    -0.82855362     0.45843557
 c     -1.03298582     0.21511052    -0.03926751
 c     -0.87115169     1.51320827     0.85417016
 c     -0.14724083     1.26450884    -0.47212976
 c      1.18618446     0.62854198    -0.54077593
 h     -0.49720544    -1.55866484     1.04181844
 h     -1.70227886     1.83671371     1.34181883
 h     -0.58244327     1.89754856    -1.25389690
 h      2.12167012     1.05717630    -0.97161348
 o      2.33065967    -1.48661195     0.31223276
 h      3.20341534    -1.18672940    -0.21327845
 c     -2.33310287    -0.19281462    -0.68578095
 h     -3.04064497     0.71513487    -0.80069264
 h     -2.62870608    -0.98373087    -1.54444360
 h     -3.07560709    -0.70392258    -0.05287003
 h     -0.01483619     1.28329782     1.58507595
          17

 c      1.21768785    -0.57999089     0.12664176
 c     -0.11286189    -0.83016869     0.45957119
 c     -1.04802925     0.20982832    -0.04369194
 c     -0.87337842     1.51715179     0.85707630
 c     -0.14461904     1.26374937    -0.46234892
 c      1.19576443     0.61766645    -0.54981508
 h     -0.49797421    -1.61207147     1.03700243
 h     -1.69588672     1.91943425     1.35582710
 h     -0.58393837     1.90861590    -1.27567581
 h      2.07436011     1.04788477    -0.98606781
 o      2.32753087    -1.48269630     0.31139233
 h      3.19855400    -1.18298690    -0.20081196
 c     -2.34077291    -0.18881820    -0.68689686
 h     -3.01267734     0.67236703    -0.80804677
 h     -2.63739551    -0.93861307    -1.56764612
 h     -3.11700317    -0.67648795    -0.05581626
 h     -0.06326731     1.27996472     1.60515910
          17

 c      1.23295112    -0.58062835     0.13032092
 c     -0.09852649    -0.83082684     0.46056827
 c     -1.06262606     0.20324420    -0.04739213
 c     -0.87257685     1.51787477     0.86097977
 c     -0.14282260     1.26409759    -0.45532947
 c      1.20508786     0.60778470    -0.55822364
 h     -0.50221564    -1.68151477     1.04083782
 h     -1.70584141     2.01905695     1.36745702
 h     -0.57557062     1.91522083    -1.29418052
 h      2.03242997     1.04439962    -1.00298547
 o      2.32399796    -1.47727696     0.30979197
 h      3.16823603    -1.18364729    -0.17531230
 c     -2.35143466    -0.18565963    -0.68850156
 h     -2.97934186     0.63540213    -0.82233071
 h     -2.62565640    -0.87761779    -1.58238500
 h     -3.14905882    -0.65110344    -0.04768214
 h     -0.12097147     1.28080057     1.62473302
          17

 c      1.25000903    -0.58265841     0.13335885
 c     -0.08576257    -0.83187658     0.46219662
 c     -1.07622321     0.19564445    -0.05009804
 c     -0.87056756     1.51629050     0.86604663
 c     -0.14193806     1.26550782    -0.45128381
 c      1.21294426     0.59866369    -0.56544347
 h     -0.50206662    -1.75044215     1.04237700
 h     -1.71734921     2.12561427     1.36736001
 h     -0.55619765     1.91493217    -1.30520906
 h      2.00758649     1.05170153    -1.02828228
 o      2.31972373    -1.47064557     0.30776769
 h      3.12126990    -1.18615816    -0.14177782
 c     -2.36425805    -0.18433342    -0.69013198
 h     -2.95174685     0.62111554    -0.84535966
 h     -2.59504705    -0.80638387    -1.59050599
 h     -3.16964948    -0.62820752    -0.03129576
 h     -0.18064115     1.28344761     1.64778702
          17

 c      1.26836359    -0.58587410     0.13578376
 c     -0.07515148    -0.83427641     0.46482702
 c     -1.08835159     0.18736986    -0.05161881
 c     -0.86891861     1.51343673     0.87205601
 c     -0.14190892     1.26769729    -0.45009331
 c      1.21880987     0.59030663    -0.57122551
 h     -0.49255332    -1.80694657     1.03515093
 h     -1.71924776     2.22849909     1.34911051
 h     -0.52644346     1.90753607    -1.30721499
 h      2.00392398     1.07117380    -1.06434909
 o      2.31384409    -1.46333346     0.30596597
 h      3.07607399    -1.18482721    -0.11017114
 c     -2.37839434    -0.18528350    -0.69100117
 h     -2.93808709     0.64220817    -0.87824255
 h     -2.54866467    -0.73325851    -1.59754776
 h     -3.17788430    -0.60810127    -0.01002242
 h     -0.23477334     1.28527379     1.67961843
          17

 c      1.28726496    -0.58997137     0.13763722
 c     -0.06687496    -0.83852501     0.46847619
 c     -1.09864062     0.17879665    -0.05182605
 c     -0.86853528     1.51015503     0.87858211
 c     -0.14255151     1.27017301    -0.45130857
 c      1.22306788     0.58315326    -0.57584410
 h     -0.47162590    -1.84438987     1.01667040
 h     -1.70568594     2.31908324     1.31025776
 h     -0.48852444     1.89495740    -1.30139508
 h      2.01535299     1.09833151    -1.10755211
 o      2.30523261    -1.45606827     0.30519289
 h      3.05697003    -1.17188896    -0.09294425
 c     -2.39363931    -0.18756345    -0.69027712
 h     -2.93621192     0.69595541    -0.91899334
 h     -2.49051719    -0.66786785    -1.61239856
 h     -3.17437178    -0.59114758     0.01260420
 h     -0.27865541     1.28449262     1.72367178
          17

 c      1.30571850    -0.59450377     0.13894542
 c     -0.06081112    -0.84475024     0.47292676
 c     -1.10682652     0.17031903    -0.05063794
 c     -0.86959844     1.50697611     0.88539905
 c     -0.14356273     1.27225194    -0.45417427
 c      1.22650264     0.57784547    -0.57986237
 h     -0.43938480    -1.86028030     0.98710180
 h     -1.67475784     2.39112632     1.25125003
 h     -0.44603149     1.88123401    -1.29182156
 h      2.03135506     1.12556770    -1.15083166
 o      2.29381484    -1.44935287     0.30573127
 h      3.07369557    -1.14473077    -0.09399130
 c     -2.41025417    -0.18930809    -0.68760124
 h     -2.93693379     0.76621140    -0.96222310
 h     -2.42416140    -0.61718052    -1.64236260
 h     -3.16141547    -0.57810338     0.03357959
 h     -0.31229993     1.28110891     1.77810184
          17

 c      1.32255050    -0.59885200     0.13968601
 c     -0.05661830    -0.85274664     0.47779305
 c     -1.11275221     0.16232566    -0.04800810
 c     -0.87177477     1.50415309     0.89258229
 c     -0.14456100     1.27312071    -0.45772081
 c      1.22975946     0.57488538    -0.58377936
 h     -0.39766482    -1.85586339     0.94861339
 h     -1.62721749     2.44058542     1.17443786
 h     -0.40334336     1.87202674    -1.28490529
 h      2.04315243     1.14611934    -1.18765261
 o      2.28129351    -1.44318367     0.30703465
 h      3.10972540    -1.11060410    -0.10361413
 c     -2.42825774    -0.18901171    -0.68359114
 h     -2.93252262     0.83549116    -1.00186184
 h     -2.35250980    -0.58205828    -1.68537506
 h     -3.14306197    -0.57032105     0.05126643
 h     -0.33917575     1.27669806     1.83590657
          17

 c      1.33651639    -0.60226142     0.13978119
 c     -0.05377673    -0.86191594     0.48253006
 c     -1.11636300     0.15516977    -0.04392584
 c     -0.87450733     1.50173093     0.90027202
 c     -0.14518406     1.27200703    -0.46101092
 c      1.23317903     0.57449629    -0.58787543
 h     -0.35006065    -1.83695559     0.90541526
 h     -1.56594962     2.46576120     1.08356725
 h     -0.36440417     1.87280715    -1.28696165
 h      2.04564847     1.15573692    -1.21374102
 o      2.26981408    -1.43748278     0.30844619
 h      3.14259202    -1.07923778    -0.10999214
 c     -2.44707701    -0.18590755    -0.67969752
 h     -2.91952602     0.89133837    -1.03318558
 h     -2.27956840    -0.55900501    -1.72988933
 h     -3.12460867    -0.56961833     0.06577264
 h     -0.36335501     1.27336305     1.88848020
          17

 c      1.34643537    -0.60395000     0.13912301
 c     -0.05161860    -0.87115121     0.48642604
 c     -1.11769897     0.14914393    -0.03841748
 c     -0.87717217     1.49953837     0.90843914
 c     -0.14519152     1.26844830    -0.46351527
 c      1.23683278     0.57663637    -0.59221036
 h     -0.30196202    -1.81546028     0.86396292
 h     -1.49601786     2.46809687     0.98345698
 h     -0.33144023     1.88589277    -1.30014163
 h      2.03708021     1.15271894    -1.22721604
 o      2.26097152    -1.43238353     0.30962704
 h      3.15833570    -1.05712715    -0.10625040
 c     -2.46571652    -0.17966357    -0.67741059
 h     -2.89770730     0.92644545    -1.05313752
 h     -2.21082059    -0.54426912    -1.76300722
 h     -3.11121300    -0.57771467     0.07820536
 h     -0.38777055     1.27293421     1.92885040
          17

 c      1.35134946    -0.60325424     0.13761035
 c     -0.04943587    -0.87891004     0.48869073
 c     -1.11687891     0.14447126    -0.03153932
 c     -0.87911201     1.49710614     0.91683461
 c     -0.14446585     1.26244209    -0.46531185
 c      1.24056782     0.58104482    -0.59665213
 h     -0.25959804    -1.80863779     0.83203251
 h     -1.42479320     2.45335862     0.87936296
 h     -0.30484833     1.90880554    -1.32033629
 h      2.01850789     1.13767661    -1.22845321
 o      2.25569760    -1.42814715     0.31050592
 h      3.15167824    -1.04732084    -0.09000436
 c     -2.48315855    -0.17020955    -0.67764665
 h     -2.86871623     0.93740116    -1.06008771
 h     -2.15175293    -0.53554693    -1.77614797
 h     -3.10601796    -0.59529460     0.08888859
 h     -0.41386229     1.27670712     1.95299920
          17

 c      1.35068768    -0.59978019     0.13518629
 c     -0.04673630    -0.88394928     0.48877737
 c     -1.11407766     0.14131402    -0.02336348
 c     -0.87970284     1.49366157     0.92507677
 c     -0.14291975     1.25432105    -0.46688856
 c      1.24400373     0.58726256    -0.60087998
 h     -0.22723275    -1.83055770     0.81503467
 h     -1.36117631     2.43172645     0.77570948
 h     -0.28422704     1.93584728    -1.33965235
 h      1.99384031     1.11357791    -1.22027722
 o      2.25427774    -1.42501858     0.31117428
 h      3.12404505    -1.05010647    -0.06203684
 c     -2.49862317    -0.15779488    -0.68058254
 h     -2.83543248     0.92422996    -1.05375866
 h     -2.10667955    -0.53174713    -1.76570009
 h     -3.10907033    -0.62117252     0.09588562
 h     -0.44170622     1.28541967     1.96010252
          17

 c      1.34438633    -0.59351387     0.13186510
 c     -0.04345021    -0.88639648     0.48672701
 c     -1.10950432     0.13978350    -0.01396644
 c     -0.87858098     1.48844775     0.93271079
[truncated: 34,518 more chars]
