# Supplementary material for: Photochemical permutation of meta-substituted phenols
Source: Nat Commun. 2025 Aug 13;16:7502. doi: 10.1038/s41467-025-62549-5 (PMC12350626; doi:10.1038/s41467-025-62549-5)
Supplement: Supplementary file 3 — Source Data [file 41467_2025_62549_MOESM3_ESM.zip › Source data/NAMD_trajectories/trajectory077.xyz]

          17

 c      1.13814356    -0.42160369     0.05042044
 c     -0.14688779    -1.03516240     0.04135074
 c     -1.24443824    -0.28421985     0.00662608
 c     -1.10030078     1.18844336     0.02095531
 c      0.21490830     1.85367346    -0.07629253
 c      1.33814662     1.06287117    -0.02620665
 h     -0.10883822    -2.16684598    -0.06315052
 h     -1.97582368     1.77256346    -0.65351853
 h      0.40901475     3.00760397     0.06103808
 h      2.22993703     1.44768009    -0.03672256
 o      2.20202657    -1.22775144     0.02761372
 h      3.11184862    -0.64750149    -0.34630662
 c     -2.54554637    -0.86828439    -0.03414931
 h     -2.55476881    -2.01893172    -0.43573853
 h     -3.16278442    -0.81905765     0.96526482
 h     -3.27321966    -0.33840902    -0.75146512
 h     -1.67284546     1.42762763     1.02839057
          17

 c      1.13658484    -0.42526491     0.04462587
 c     -0.13989151    -1.03173062     0.04245587
 c     -1.24778387    -0.28803683     0.00259259
 c     -1.09761577     1.19571705     0.02509884
 c      0.21785885     1.85950917    -0.07733014
 c      1.33708095     1.06539553    -0.02807362
 h     -0.13156088    -2.18402208    -0.05065310
 h     -1.97778664     1.76904262    -0.62398599
 h      0.41257846     2.99291418     0.05200814
 h      2.24463086     1.46784392    -0.04209518
 o      2.20131292    -1.22850232     0.03076297
 h      3.05813550    -0.67337762    -0.32814191
 c     -2.54469342    -0.87354809    -0.03788777
 h     -2.56125799    -2.01249327    -0.43877858
 h     -3.17774289    -0.83783137     0.97318124
 h     -3.26477019    -0.35984333    -0.73469883
 h     -1.67792601     1.43906136     1.04469685
          17

 c      1.13658009    -0.42717985     0.03877651
 c     -0.13069260    -1.03090997     0.04323062
 c     -1.25176243    -0.29032281    -0.00199617
 c     -1.09847877     1.20515028     0.02996393
 c      0.22054493     1.86614964    -0.07761687
 c      1.33261727     1.06414537    -0.03000210
 h     -0.15593252    -2.18446079    -0.03529464
 h     -1.96116224     1.75308095    -0.58731628
 h      0.40777435     2.96274760     0.03831583
 h      2.29878157     1.50308578    -0.04797880
 o      2.20227431    -1.22821054     0.03312008
 h      2.97838910    -0.71841185    -0.29734779
 c     -2.54625282    -0.88096908    -0.04188321
 h     -2.56525158    -1.98453528    -0.43013074
 h     -3.18138780    -0.85672067     0.96816740
 h     -3.25195229    -0.37933413    -0.71456705
 h     -1.67232028     1.45328134     1.05145488
          17

 c      1.13814385    -0.42739865     0.03289259
 c     -0.12003038    -1.03259931     0.04370250
 c     -1.25595488    -0.29099556    -0.00699821
 c     -1.10266296     1.21629471     0.03573763
 c      0.22273638     1.87282185    -0.07724976
 c      1.32728169     1.06022101    -0.03203918
 h     -0.17999095    -2.16800103    -0.01728295
 h     -1.92926629     1.72784221    -0.54710286
 h      0.39622028     2.92632168     0.02078932
 h      2.36381459     1.54046601    -0.05380000
 o      2.20356205    -1.22768663     0.03522202
 h      2.89552421    -0.76895200    -0.26281312
 c     -2.54984408    -0.89035658    -0.04562381
 h     -2.56629104    -1.94147023    -0.41209005
 h     -3.17334834    -0.87522109     0.95076281
 h     -3.23999886    -0.39298372    -0.69613048
 h     -1.65577478     1.46948958     1.04937504
          17

 c      1.14124308    -0.42607269     0.02700540
 c     -0.10872879    -1.03624402     0.04390931
 c     -1.25992685    -0.29009286    -0.01225788
 c     -1.10943196     1.22845118     0.04271041
 c      0.22419798     1.87829126    -0.07637421
 c      1.32301624     1.05463135    -0.03422575
 h     -0.20186719    -2.13875046     0.00290125
 h     -1.89005476     1.69928526    -0.51004355
 h      0.38065580     2.89769412     0.00056705
 h      2.41755737     1.56958792    -0.05900812
 o      2.20221371    -1.22878441     0.03830348
 h      2.85823986    -0.79440156    -0.24456743
 c     -2.55484600    -0.90096963    -0.04858601
 h     -2.56416375    -1.89590861    -0.38940761
 h     -3.15502994    -0.89274694     0.92404350
 h     -3.23434431    -0.39707349    -0.68457104
 h     -1.62929866     1.48714528     1.04107725
          17

 c      1.14582088    -0.42336198     0.02114067
 c     -0.09758477    -1.04086488     0.04388417
 c     -1.26329585    -0.28774125    -0.01761213
 c     -1.11742928     1.24062337     0.05135635
 c      0.22477008     1.88122293    -0.07514015
 c      1.32078724     1.04810660    -0.03658129
 h     -0.22019124    -2.10514431     0.02468543
 h     -1.85732909     1.67665636    -0.48675230
 h      0.36407497     2.89145897    -0.02148679
 h      2.44828941     1.58471213    -0.06323703
 o      2.19613807    -1.23286361     0.04326190
 h      2.90172752    -0.77264813    -0.25717397
 c     -2.56060364    -0.91133417    -0.05044491
 h     -2.55884050    -1.86696910    -0.36940798
 h     -3.12982135    -0.90864591     0.89393434
 h     -3.23809702    -0.38991119    -0.68284905
 h     -1.59522840     1.50608624     1.03104921
          17

 c      1.15182219    -0.41936681     0.01530541
 c     -0.08727791    -1.04518422     0.04363689
 c     -1.26577669    -0.28412569    -0.02289660
 c     -1.12504193     1.25174291     0.06212218
 c      0.22448387     1.88101014    -0.07364810
 c      1.32087648     1.04118755    -0.03910646
 h     -0.23445625    -2.07882974     0.04767732
 h     -1.84657739     1.66973516    -0.48887934
 h      0.34814813     2.91319725    -0.04542977
 h      2.45125673     1.58334546    -0.06628704
 o      2.18812398    -1.23824215     0.04895962
 h      2.98408466    -0.73127032    -0.28262114
 c     -2.56660210    -0.91973493    -0.05143311
 h     -2.55030289    -1.87298096    -0.35937338
 h     -3.10307495    -0.92225439     0.86928129
 h     -3.25033681    -0.37327155    -0.69011675
 h     -1.55717925     1.52666328     1.02532167
          17

 c      1.15917220    -0.41419120     0.00950188
 c     -0.07830960    -1.04800306     0.04313974
 c     -1.26719447    -0.27946179    -0.02794969
 c     -1.13148654     1.26129088     0.07474919
 c      0.22356064     1.87823394    -0.07196895
 c      1.32317228     1.03428370    -0.04179323
 h     -0.24486110    -2.07048424     0.07190487
 h     -1.86269000     1.68164341    -0.51990550
 h      0.33275082     2.95425808    -0.07185368
 h      2.42607909     1.56509759    -0.06809351
 o      2.18116350    -1.24322874     0.05422946
 h      3.06000520    -0.69852167    -0.30228450
 c     -2.57248566    -0.92554146    -0.05257737
 h     -2.53871832    -1.91620052    -0.36125677
 h     -3.08095848    -0.93307679     0.86015445
 h     -3.26705179    -0.35180271    -0.70250725
 h     -1.51951915     1.54967864     1.03023709
          17

 c      1.16773093    -0.40800785     0.00374324
 c     -0.07104707    -1.04874421     0.04234737
 c     -1.26748357    -0.27397703    -0.03261956
 c     -1.13731931     1.26956871     0.08804141
 c      0.22226555     1.87408917    -0.07021516
 c      1.32725970     1.02766235    -0.04463029
 h     -0.25131371    -2.08348190     0.09763801
 h     -1.89495580     1.70624954    -0.57000131
 h      0.31720870     2.99864193    -0.10082121
 h      2.37636247     1.53156625    -0.06872965
 o      2.17664406    -1.24716368     0.05859210
 h      3.10930728    -0.68598162    -0.30848657
 c     -2.57805202    -0.92960151    -0.05519157
 h     -2.52508608    -1.97996844    -0.37077632
 h     -3.06754901    -0.94098954     0.87303339
 h     -3.28353511    -0.33097598    -0.71527510
 h     -1.48618986     1.57581386     1.04994347
          17

 c      1.17727446    -0.40106490    -0.00194527
 c     -0.06579173    -1.04765182     0.04125432
 c     -1.26668285    -0.26789987    -0.03677018
 c     -1.14355787     1.27721412     0.10074888
 c      0.22078293     1.86961317    -0.06855332
 c      1.33227787     1.02135418    -0.04759962
 h     -0.25266061    -2.11151685     0.12475648
 h     -1.92833494     1.73474004    -0.62393827
 h      0.30134680     3.03220886    -0.13156498
 h      2.31156086     1.48732372    -0.06844869
 o      2.17509845    -1.24987847     0.06190893
 h      3.12508161    -0.69697749    -0.29903492
 c     -2.58333544    -0.93314821    -0.05992147
 h     -2.51115411    -2.04336285    -0.38218339
 h     -3.06218267    -0.94619585     0.90578923
 h     -3.29610399    -0.31542240    -0.72442638
 h     -1.45949048     1.60466662     1.08371585
          17

 c      1.18749930    -0.39367203    -0.00753182
 c     -0.06275013    -1.04540768     0.03992793
 c     -1.26491848    -0.26145592    -0.04028020
 c     -1.15091175     1.28479369     0.11227478
 c      0.21918760     1.86540790    -0.06716559
 c      1.33661827     1.01499318    -0.05066868
 h     -0.24727009    -2.14314347     0.15239723
 h     -1.95248225     1.76074965    -0.66937600
 h      0.28560375     3.04614934    -0.16287383
 h      2.25055269     1.44165976    -0.06773519
 o      2.17667388    -1.25139435     0.06417792
 h      3.10622270    -0.73142905    -0.27396890
 c     -2.58853842    -0.93702315    -0.06650499
 h     -2.49871109    -2.09137263    -0.39143632
 h     -3.06040069    -0.94899561     0.94862681
 h     -3.30271601    -0.30826034    -0.72741633
 h     -1.43993377     1.63430858     1.12577461
          17

 c      1.19804097    -0.38620900    -0.01298163
 c     -0.06196761    -1.04264037     0.03848502
 c     -1.26237719    -0.25486526    -0.04304055
 c     -1.15966094     1.29270927     0.12258940
 c      0.21746452     1.86168133    -0.06621338
 c      1.33794903     1.00783777    -0.05379217
 h     -0.23409776    -2.16766491     0.17922407
 h     -1.96237806     1.78079405    -0.69862912
 h      0.27080039     3.03675178    -0.19353830
 h      2.22142383     1.40830611    -0.06721169
 o      2.18117904    -1.25187707     0.06550406
 h      3.05651616    -0.78649942    -0.23507336
 c     -2.59379650    -0.94163153    -0.07422765
 h     -2.48917836    -2.11580260    -0.39646087
 h     -3.05720457    -0.94967500     0.98990567
 h     -3.30304630    -0.31096427    -0.72333469
 h     -1.42711564     1.66190291     1.16807555
          17

 c      1.20850200    -0.37915873    -0.01825884
 c     -0.06331265    -1.03970292     0.03705041
 c     -1.25927831    -0.24833603    -0.04495762
 c     -1.16977404     1.30119542     0.13188860
 c      0.21553094     1.85832692    -0.06581671
 c      1.33473074     0.99950922    -0.05694153
 h     -0.21316162    -2.17795154     0.20388354
 h     -1.95645646     1.79330315    -0.70758342
 h      0.25794304     3.00471390    -0.22270063
 h      2.24369973     1.39687725    -0.06720892
 o      2.18773183    -1.25179148     0.06620562
 h      2.98999939    -0.85398318    -0.18755336
 c     -2.59902909    -0.94710623    -0.08232788
 h     -2.48353141    -2.11351854    -0.39660319
 h     -3.04908878    -0.94851442     1.02048608
 h     -3.29847639    -0.32331611    -0.71295216
 h     -1.42052134     1.68469191     1.20339139
          17

 c      1.21850368    -0.37310511    -0.02333414
 c     -0.06650963    -1.03665694     0.03572796
 c     -1.25584894    -0.24205532    -0.04596113
 c     -1.18102591     1.31032381     0.14039771
 c      0.21325867     1.85492781    -0.06603415
 c      1.32814820     0.99085523    -0.06012053
 h     -0.18548504    -2.17088447     0.22533674
 h     -1.93534531     1.79797111    -0.69470753
 h      0.24810610     2.95520290    -0.25022497
 h      2.30540046     1.40277583    -0.06752587
 o      2.19391850    -1.25225962     0.06703419
 h      2.94406143    -0.91467974    -0.14347219
 c     -2.60393164    -0.95340456    -0.09011382
 h     -2.48225910    -2.08548169    -0.39230200
 h     -3.03433503    -0.94580747     1.03485592
 h     -3.29207786    -0.34332935    -0.69871915
 h     -1.41979662     1.70059516     1.22681633
          17

 c      1.22777499    -0.36861778    -0.02820189
 c     -0.07119158    -1.03330536     0.03458204
 c     -1.25230708    -0.23617841    -0.04601388
 c     -1.19304055     1.31999281     0.14836019
 c      0.21052780     1.85069342    -0.06682847
 c      1.32082477     0.98331138    -0.06332419
 h     -0.15287101    -2.14718836     0.24309175
 h     -1.90169449     1.79571136    -0.66102476
 h      0.24233383     2.89847918    -0.27718400
 h      2.37746613     1.41435924    -0.06789023
 o      2.19606948    -1.25479437     0.06894771
 h      2.97495539    -0.94324593    -0.11801148
 c     -2.60804902    -0.96025731    -0.09694288
 h     -2.48517795    -2.03729665    -0.38517354
 h     -3.01267269    -0.94187156     1.03080800
 h     -3.28834397    -0.36737418    -0.68451266
 h     -1.42472058     1.70837530     1.23600441
          17

 c      1.23618606    -0.36606983    -0.03289186
 c     -0.07696480    -1.02920380     0.03361903
 c     -1.24885611    -0.23081998    -0.04512068
 c     -1.20523763     1.32987831     0.15614391
 c      0.20727694     1.84449774    -0.06803327
 c      1.31476123     0.97797367    -0.06651665
 h     -0.11763230    -2.11139772     0.25742531
 h     -1.86098254     1.78923839    -0.61121774
 h      0.24151257     2.84929933    -0.30623512
 h      2.43729563     1.42309839    -0.06824834
 o      2.19457108    -1.25907852     0.07168743
 h      3.07419263    -0.94457278    -0.10677210
 c     -2.61091541    -0.96694606    -0.10222787
 h     -2.49106617    -1.98105245    -0.37846638
 h     -2.98500033    -0.93705196     1.00913523
 h     -3.29217431    -0.39100007    -0.67470867
 h     -1.43515102     1.70764136     1.23104955
          17

 c      1.24368451    -0.36558095    -0.03745527
 c     -0.08343406    -1.02367973     0.03277444
 c     -1.24568727    -0.22604446    -0.04333448
 c     -1.21670326     1.33933405     0.16439046
 c      0.20350120     1.83531834    -0.06940136
 c      1.31099812     0.97540342    -0.06964278
 h     -0.08222479    -2.07164374     0.26954574
 h     -1.82291047     1.78420762    -0.55558394
 h      0.24619077     2.82173525    -0.34091682
 h      2.47284329     1.42495689    -0.06869408
 o      2.19305365    -1.26379578     0.07441158
 h      3.18210190    -0.94053308    -0.09598444
 c     -2.61224337    -0.97207207    -0.10556840
 h     -2.49740009    -1.93634536    -0.37741025
 h     -2.95334550    -0.93169490     0.97389709
 h     -3.30689747    -0.41065749    -0.67245935
 h     -1.45101699     1.69891360     1.21457877
          17

 c      1.25023584    -0.36707954    -0.04194556
 c     -0.09020554    -1.01596356     0.03192717
 c     -1.24298396    -0.22185494    -0.04075732
 c     -1.22616330     1.34735219     0.17399985
 c      0.19922804     1.82303515    -0.07080878
 c      1.30997028     0.97570924    -0.07264079
 h     -0.04879220    -2.03809243     0.28142702
 h     -1.80134385     1.78962788    -0.51036114
 h      0.25625117     2.81977726    -0.38304776
 h      2.47908325     1.41876832    -0.06936455
 o      2.19365497    -1.26835038     0.07677291
 h      3.26297725    -0.94163453    -0.07982396
 c     -2.61200997    -0.97394969    -0.10707011
 h     -2.50115573    -1.92400130    -0.38773145
 h     -2.92097132    -0.92606043     0.93317261
 h     -3.33233243    -0.42535120    -0.67811087
 h     -1.47239618     1.68374003     1.19210813
          17

 c      1.25579458    -0.37035558    -0.04641092
 c     -0.09688606    -1.00552754     0.03097113
 c     -1.24092700    -0.21818528    -0.03753157
 c     -1.23248428     1.35293422     0.18548337
 c      0.19451312     1.80868722    -0.07242308
 c      1.31176583     0.97863932    -0.07544988
 h     -0.01891341    -2.01893420     0.29492936
 h     -1.80800039     1.81366781    -0.49020686
 h      0.27056809     2.83418684    -0.43056422
 h      2.45537378     1.40514184    -0.07039537
 o      2.19713753    -1.27259980     0.07872303
 h      3.30314179    -0.95075910    -0.05735079
 c     -2.61029378    -0.97198543    -0.10775590
 h     -2.50105414    -1.94973309    -0.41103968
 h     -2.89225834    -0.92024125     0.89924545
 h     -3.36462715    -0.43665767    -0.68915692
 h     -1.49967279     1.66463934     1.17205917
          17

 c      1.26029651    -0.37509547    -0.05088740
 c     -0.10304267    -0.99247834     0.02992137
 c     -1.23970209    -0.21490646    -0.03382356
 c     -1.23558049     1.35587510     0.19798721
 c      0.18943255     1.79378009    -0.07459269
 c      1.31615793     0.98364616    -0.07801673
 h      0.00605558    -2.01576745     0.31047897
 h     -1.84171006     1.85513642    -0.49493466
 h      0.28716717     2.85037682    -0.47876235
 h      2.40511092     1.38629385    -0.07190945
 o      2.20365958    -1.27654235     0.08030902
 h      3.29861841    -0.96807867    -0.02927172
 c     -2.60714782    -0.96727993    -0.10939644
 h     -2.49836323    -1.99827488    -0.44241203
 h     -2.87162009    -0.91431725     0.88548246
 h     -3.39798459    -0.44722137    -0.70164869
 h     -1.53350832     1.64451446     1.16398110
          17

 c      1.26367544    -0.38092221    -0.05538825
 c     -0.10816490    -0.97759864     0.02894644
 c     -1.23950972    -0.21184480    -0.02980836
 c     -1.23639662     1.35687098     0.20979591
 c      0.18406024     1.77957410    -0.07763774
 c      1.32241567     0.98989716    -0.08029993
 h      0.02446375    -2.02302961     0.32660747
 h     -1.88953118     1.90349369    -0.51091290
 h      0.30381550     2.85651224    -0.52288280
 h      2.33770255     1.36670743    -0.07401041
 o      2.21303812    -1.28022492     0.08160850
 h      3.25076538    -0.99250121     0.00307924
 c     -2.60275491    -0.96145218    -0.11337968
 h     -2.49500230    -2.04827664    -0.47442030
 h     -2.86126957    -0.90879121     0.89837200
 h     -3.42671239    -0.45925667    -0.71177614
 h     -1.57402181     1.62537850     1.17396843
          17

 c      1.26590434    -0.38745230    -0.05989328
 c     -0.11170712    -0.96198098     0.02828577
 c     -1.24055774    -0.20880060    -0.02565700
 c     -1.23611522     1.35685649     0.21980906
 c      0.17846123     1.76686658    -0.08175736
 c      1.32896441     0.99623021    -0.08227179
 h      0.03449447    -2.03204911     0.34086097
 h     -1.93776453     1.94753862    -0.52424364
 h      0.31848079     2.84591447    -0.55944824
 h      2.27219633     1.35436711    -0.07676093
 o      2.22457720    -1.28377398     0.08272238
 h      3.16874396    -1.02102355     0.03782712
 c     -2.59752881    -0.95567458    -0.11982093
 h     -2.49212710    -2.08424030    -0.50120366
 h     -2.85991315    -0.90473924     0.93186837
 h     -3.44654965    -0.47382060    -0.71684823
 h     -1.61931722     1.60734356     1.20040312
          17

 c      1.26704520    -0.39434430    -0.06434395
 c     -0.11319813    -0.94663991     0.02814681
 c     -1.24302446    -0.20557162    -0.02152313
 c     -1.23576137     1.35656261     0.22793622
 c      0.17269446     1.75604204    -0.08702614
 c      1.33342102     1.00121121    -0.08391467
 h      0.03473585    -2.03524857     0.35098606
 h     -1.97719899     1.97991697    -0.52653103
 h      0.32951776     2.81648961    -0.58654097
 h      2.23666076     1.36054390    -0.08019824
 o      2.23636629    -1.28757828     0.08377097
 h      3.08047201    -1.04570444     0.07259567
 c     -2.59195049    -0.95060601    -0.12786572
 h     -2.49004504    -2.09791242    -0.51933431
 h     -2.86414477    -0.90330661     0.97213017
 h     -3.45524824    -0.49068961    -0.71565160
 h     -1.66514251     1.58916614     1.23516483
          17

 c      1.26726817    -0.40131476    -0.06865049
 c     -0.11235006    -0.93232367     0.02865474
 c     -1.24700506    -0.20197821    -0.01753536
 c     -1.23612986     1.35641667     0.23459858
 c      0.16679228     1.74714745    -0.09339768
 c      1.33415734     1.00373919    -0.08520872
 h      0.02455780    -2.02801240     0.35554709
 h     -2.00273529     1.99686463    -0.51402564
 h      0.33575802     2.77000132    -0.60389345
 h      2.24986726     1.39297478    -0.08445875
 o      2.24447932    -1.29257379     0.08478470
 h      3.04550742    -1.04946047     0.10629605
 c     -2.58635391    -0.94659008    -0.13643627
 h     -2.48849709    -2.08638473    -0.52732864
 h     -2.87057120    -0.90519397     1.00592115
 h     -3.45278815    -0.50846205    -0.70849128
 h     -1.70633985     1.56961810     1.26879213
          17

 c      1.26681151    -0.40808904    -0.07271594
 c     -0.10914059    -0.91945928     0.02984409
 c     -1.25246479    -0.19788436    -0.01379917
 c     -1.23777008     1.35658288     0.24027591
 c      0.16073180     1.73989972    -0.10067918
 c      1.33216765     1.00387523    -0.08613080
 h      0.00419625    -2.00899890     0.35408080
 h     -2.01207379     1.99703952    -0.48589734
 h      0.33665953     2.71207931    -0.61324261
 h      2.29940369     1.44641757    -0.08976121
 o      2.24643037    -1.29942786     0.08553950
 h      3.10107427    -1.02018595     0.14194621
 c     -2.58083772    -0.94375128    -0.14458948
 h     -2.48683047    -2.05094705    -0.52525606
 h     -2.87675439    -0.91059240     1.02442313
 h     -3.44144744    -0.52470311    -0.69712620
 h     -1.73844103     1.54821217     1.29422055
          17

 c      1.26594581    -0.41435944    -0.07645289
 c     -0.10384383    -0.90813337     0.03166259
 c     -1.25921217    -0.19321135    -0.01040464
 c     -1.24097225     1.35702091     0.24536437
 c      0.15443842     1.73362948    -0.10848230
 c      1.32974961     1.00246378    -0.08667522
 h     -0.02531315    -1.98009928     0.34710199
 h     -2.00513233     1.98096340    -0.44344199
 h      0.33257052     2.65267271    -0.61892329
 h      2.35708745     1.50743146    -0.09612512
 o      2.24559555    -1.30712890     0.08602449
 h      3.19249360    -0.97386507     0.17937158
 c     -2.57529101    -0.94193514    -0.15152405
 h     -2.48400437    -1.99744639    -0.51485394
 h     -2.88125504    -0.91934890     1.02323569
 h     -3.42558611    -0.53619240    -0.68454754
 h     -1.75835232     1.52519204     1.30775175
          17

 c      1.26498078    -0.41985958    -0.07977399
 c     -0.09697705    -0.89809321     0.03397560
 c     -1.26689266    -0.18794065    -0.00743248
 c     -1.24571268     1.35749623     0.25022726
 c      0.14780622     1.72731220    -0.11621727
 c      1.32856857     1.00030519    -0.08685801
 h     -0.06231955    -1.94640705     0.33607042
 h     -1.98445810     1.95131907    -0.39031373
 h      0.32485065     2.60528827    -0.62787190
 h      2.40172464     1.56429003    -0.10333520
 o      2.24518966    -1.31458662     0.08647002
 h      3.26807841    -0.92807914     0.21461097
 c     -2.56951141    -0.94052173    -0.15651394
 h     -2.47847696    -1.93780717    -0.50010912
 h     -2.88347824    -0.93111753     1.00153113
 h     -3.41066278    -0.53950865    -0.67433921
 h     -1.76439042     1.50129255     1.30871234
          17

 c      1.26424476    -0.42443306    -0.08258570
 c     -0.08920353    -0.88880673     0.03658330
 c     -1.27501421    -0.18210115    -0.00495283
 c     -1.25152657     1.35751210     0.25532338
 c      0.14076488     1.71996085    -0.12328727
 c      1.32937258     0.99794209    -0.08671223
 h     -0.10487382    -1.91563643     0.32316283
 h     -1.95668032     1.91405870    -0.33361420
 h      0.31513854     2.58214504    -0.64720574
 h      2.42254940     1.60959376    -0.11108028
 o      2.24650399    -1.32123166     0.08704755
 h      3.30669769    -0.89164731     0.24460072
 c     -2.56339563    -0.93828498    -0.15895771
 h     -2.46817171    -1.89057860    -0.48759872
 h     -2.88365186    -0.94544020     0.96174622
 h     -3.40116260    -0.53212527    -0.66948190
 h     -1.75619457     1.47754747     1.29904713
          17

 c      1.26404199    -0.42803992    -0.08479107
 c     -0.08122045    -0.87967419     0.03927773
 c     -1.28299502    -0.17574463    -0.00301598
 c     -1.25736142     1.35622317     0.26130246
 c      0.13340136     1.71131663    -0.12949937
 c      1.33231934     0.99574745    -0.08629029
 h     -0.15110276    -1.89584562     0.31055260
 h     -1.93413930     1.87954421    -0.28490524
 h      0.30375028     2.58605526    -0.67923898
 h      2.41554077     1.63920176    -0.11903037
 o      2.24989449    -1.32676209     0.08784873
 h      3.30215329    -0.86863191     0.26754043
 c     -2.55706995    -0.93381648    -0.15869496
 h     -2.45107537    -1.87469127    -0.48455079
 h     -2.88305550    -0.96179729     0.91009312
 h     -3.39832304    -0.51363213    -0.67111776
 h     -1.73474300     1.45517733     1.28322621
          17

 c      1.26461940    -0.43072789    -0.08629462
 c     -0.07368596    -0.87039431     0.04193471
 c     -1.29022072    -0.16892561    -0.00163817
 c     -1.26176229     1.35261610     0.26878980
 c      0.12598018     1.70205287    -0.13524050
 c      1.33721935     0.99399307    -0.08566708
 h     -0.19921348    -1.89137086     0.29929076
 h     -1.93255206     1.86046568    -0.25769140
 h      0.28923446     2.60819610    -0.71932949
 h      2.38075038     1.65119191    -0.12687027
 o      2.25533070    -1.33099336     0.08891777
 h      3.25458915    -0.86093544     0.28243122
 c     -2.55076421    -0.92671885    -0.15653035
 h     -2.42687372    -1.89475753    -0.49380329
 h     -2.88443969    -0.97977079     0.85738187
 h     -3.39957114    -0.48610270    -0.67825856
 h     -1.70242331     1.43551938     1.26825874
          17

 c      1.26614451    -0.43259894    -0.08700651
 c     -0.06721428    -0.86122035     0.04456250
 c     -1.29610957    -0.16170540    -0.00078959
 c     -1.26384359     1.34625969     0.27763437
 c      0.11881105     1.69319884    -0.14116394
 c      1.34359583     0.99282339    -0.08493514
 h     -0.24689605    -1.90000509     0.28873754
 h     -1.95970877     1.86301868    -0.25793912
 h      0.26985826     2.63511990    -0.75959565
 h      2.32176146     1.64579234    -0.13436414
 o      2.26246336    -1.33385805     0.09024404
 h      3.16951027    -0.86839545     0.28922268
 c     -2.54456732    -0.91803520    -0.15425840
 h     -2.39793365    -1.93629004    -0.51174793
 h     -2.89203084    -0.99942567     0.81805588
 h     -3.40016568    -0.45321645    -0.68860716
 h     -1.66282570     1.41996101     1.26305005
          17

 c      1.26868678    -0.43378322    -0.08684829
 c     -0.06237134    -0.85282876     0.04724767
 c     -1.30018265    -0.15417060    -0.00039135
 c     -1.26409518     1.33781977     0.28657964
 c      0.11213405     1.68557206    -0.14783444
 c      1.35057797     0.99211539    -0.08418574
 h     -0.29094537    -1.91461157     0.27725432
 h     -2.00693067     1.88080893    -0.27770172
 h      0.24487231     2.65565026    -0.79319065
 h      2.24712213     1.62657460    -0.14152441
 o      2.27028994    -1.33559172     0.09167062
 h      3.06319474    -0.88578739     0.29029960
 c     -2.53846043    -0.90919540    -0.15370832
 h     -2.36794519    -1.97915256    -0.53248365
 h     -2.90974361    -1.02138140     0.80412393
 h     -3.39543493    -0.41893674    -0.69965645
 h     -1.61972743     1.40979738     1.27582809
          17

 c      1.27219492    -0.43441471    -0.08576403
 c     -0.05960861    -0.84596058     0.05006376
 c     -1.30211627    -0.14643477    -0.00032382
 c     -1.26373719     1.32844631     0.29429754
 c      0.10608532     1.67961541    -0.15560966
 c      1.35666989     0.99123309    -0.08346817
 h     -0.32780409    -1.92727739     0.26335071
 h     -2.05824251     1.90214907    -0.30293606
 h      0.21465900     2.66296751    -0.81580338
 h      2.17322078     1.60295439    -0.14898171
 o      2.27641617    -1.33723846     0.09265429
 h      2.97460221    -0.89483518     0.29438211
 c     -2.53259767    -0.90124450    -0.15562228
 h     -2.34021354    -2.00851237    -0.55148951
 h     -2.93769107    -1.04572652     0.81633523
 h     -3.38223256    -0.38658090    -0.70943934
 h     -1.57540277     1.40590797     1.30957489
          17

 c      1.27649281    -0.43459208    -0.08373119
 c     -0.05919706    -0.84115950     0.05302256
 c     -1.30175759    -0.13863328    -0.00044069
 c     -1.26384907     1.31911607     0.30036120
 c      0.10069405     1.67544387    -0.16465228
 c      1.35973203     0.98891226    -0.08274216
 h     -0.35444872    -1.93227374     0.24629276
 h     -2.10113081     1.91803602    -0.32231138
 h      0.18041482     2.65419338    -0.82557507
 h      2.12458553     1.59142436    -0.15841281
 o      2.27756466    -1.34068146     0.09223592
 h      2.95749858    -0.86421317     0.31708885
 c     -2.52738596    -0.89484340    -0.15952206
 h     -2.31709893    -2.01632945    -0.56627500
 h     -2.97114592    -1.07086459     0.84372955
 h     -3.35946250    -0.35842779    -0.71687548
 h     -1.52995538     1.40835944     1.35920044
          17

 c      1.28133464    -0.43435230    -0.08075096
 c     -0.06121866    -0.83867871     0.05606913
 c     -1.29911006    -0.13093266    -0.00058329
 c     -1.26507713     1.31052938     0.30517638
 c      0.09588442     1.67289878    -0.17494552
 c      1.35807486     0.98404388    -0.08192992
 h     -0.36897394    -1.92705939     0.22615132
 h     -2.12857570     1.92352227    -0.32904814
 h      0.14383079     2.62987558    -0.82293397
 h      2.12091175     1.60660764    -0.17181685
 o      2.27437157    -1.34565026     0.09046311
 h      3.00411023    -0.79785784     0.35824729
 c     -2.52322250    -0.89037876    -0.16445138
 h     -2.30009935    -1.99967748    -0.57592603
 h     -3.00358793    -1.09406170     0.87228952
 h     -3.32810360    -0.33559596    -0.72190736
 h     -1.48264621     1.41629906     1.41416608
          17

 c      1.28646633    -0.43372611    -0.07682808
 c     -0.06555883    -0.83847545     0.05909537
 c     -1.29430863    -0.12354121    -0.00059016
 c     -1.26763117     1.30319565     0.30944916
 c      0.09148865     1.67153704    -0.18626961
 c      1.35217941     0.97714297    -0.08112572
 h     -0.37086940    -1.91240967     0.20363856
 h     -2.13755194     1.91655907    -0.31979112
 h      0.10684117     2.59413437    -0.81083643
 h      2.15675913     1.64435966    -0.18894348
 o      2.27012889    -1.34994342     0.08840113
 h      3.06418491    -0.73128712     0.40145863
 c     -2.52025969    -0.88795844    -0.16953268
 h     -2.28993415    -1.95968275    -0.58082137
 h     -3.02966987    -1.11269173     0.89140261
 h     -3.29102147    -0.31798126    -0.72554625
 h     -1.43341403     1.42824312     1.46365651
          17

 c      1.29161949    -0.43279074    -0.07197333
 c     -0.07188381    -0.84021263     0.06195781
 c     -1.28759540    -0.11670771    -0.00030529
 c     -1.27136662     1.29747824     0.31384114
 c      0.08730379     1.67057124    -0.19815514
 c      1.34404173     0.96995488    -0.08061315
 h     -0.36114466    -1.89244895     0.17990850
 h     -2.12785528     1.89712885    -0.29361000
 h      0.07133982     2.55527632    -0.79526018
 h      2.20923271     1.68643896    -0.20702857
 o      2.26671870    -1.35224614     0.08676617
 h      3.10914187    -0.68609257     0.43574510
 c     -2.51839581    -0.88733434    -0.17405284
 h     -2.28635070    -1.90185501    -0.58285342
 h     -3.04607277    -1.12487328     0.89501710
 h     -3.25252124    -0.30428492    -0.72976727
 h     -1.38320876     1.44248635     1.49971360
          17

 c      1.29649390    -0.43163910    -0.06621803
 c     -0.07965651    -0.84327004     0.06450037
 c     -1.27929012    -0.11070871     0.00041422
 c     -1.27583938     1.29356282     0.31892210
 c      0.08316477     1.66890647    -0.20990933
 c      1.33542468     0.96399924    -0.08066318
 h     -0.34226863    -1.87447556     0.15631138
 h     -2.10207726     1.86721201    -0.25185069
 h      0.03873276     2.52532562    -0.78489702
 h      2.25843295     1.71729581    -0.22319618
 o      2.26486019    -1.35209559     0.08587895
 h      3.12849847    -0.67025466     0.45640307
 c     -2.51742745    -0.88775634    -0.17736735
 h     -2.28762200    -1.83743083    -0.58613780
 h     -3.05129132    -1.12957773     0.88075099
 h     -3.21741279    -0.29238653    -0.73704184
 h     -1.33359924     1.45739409     1.51776481
          17

 c      1.30075267    -0.43033895    -0.05961866
 c     -0.08819300    -0.84687173     0.06658935
 c     -1.26976740    -0.10581962     0.00168804
 c     -1.28026332     1.29134978     0.32527933
 c      0.07898903     1.66552204    -0.22087299
 c      1.32739499     0.96014085    -0.08144741
 h     -0.31760921    -1.86748787     0.13404127
 h     -2.06682983     1.83160478    -0.19887006
 h      0.00962497     2.51563221    -0.78812218
 h      2.29282649     1.72873959    -0.23557313
 o      2.26478584    -1.34941493     0.08587511
 h      3.11946312    -0.68564123     0.46174235
 c     -2.51723279    -0.88788595    -0.17887575
 h     -2.29018797    -1.78362140    -0.59755024
 h     -3.04541200    -1.12663809     0.84925027
 h     -3.18962611    -0.28021289    -0.74943026
 h     -1.28633786     1.47156551     1.51617921
          17

 c      1.30403396    -0.42890080    -0.05225478
 c     -0.09677659    -0.85042597     0.06815362
 c     -1.25944438    -0.10227589     0.00360263
 c     -1.28338741     1.29031656     0.33363393
 c      0.07472436     1.66015684    -0.23087545
 c      1.32053933     0.95873715    -0.08305311
 h     -0.29023214    -1.87829024     0.11374842
 h     -2.03462459     1.79910872    -0.14310900
 h     -0.01566642     2.52896906    -0.80761387
 h      2.30682182     1.71782480    -0.24317190
 o      2.26647643    -1.34434509     0.08678439
 h      3.08334679    -0.73082022     0.45184713
 c     -2.51776990    -0.88621724    -0.17829833
 h     -2.28991705    -1.75752489    -0.62469672
 h     -3.03031539    -1.11686882     0.80448026
 h     -3.17097454    -0.26679504    -0.76756570
 h     -1.24304978     1.48393914     1.49600120
          17

 c      1.30597405    -0.42727445    -0.04422076
 c     -0.10475046    -0.85393024     0.06919677
 c     -1.24878062    -0.10023275     0.00620427
 c     -1.28358852     1.28956358     0.34471145
 c      0.07026341     1.65353222    -0.24037664
 c      1.31516576     0.95979534    -0.08550919
 h     -0.26188834    -1.90688442     0.09546221
 h     -2.02298676     1.78167313    -0.09606596
 h     -0.03625920     2.55697860    -0.83859856
 h      2.29849351     1.68481575    -0.24563572
 o      2.26955347    -1.33730918     0.08847663
 h      3.02717532    -0.80000020     0.42939480
 c     -2.51876043    -0.88211271    -0.17633838
 h     -2.28559541    -1.76312183    -0.66962915
 h     -3.01035722    -1.10236019     0.75491965
 h     -3.16087660    -0.25275390    -0.79019556
 h     -1.20494019     1.49393933     1.46136862
          17

 c      1.30625283    -0.42536553    -0.03561190
 c     -0.11151069    -0.85802837     0.06976465
 c     -1.23827648    -0.09974756     0.00949899
 c     -1.27976272     1.28840693     0.35855697
 c      0.06546060     1.64678558    -0.25009461
 c      1.31133909     0.96302412    -0.08879308
 h     -0.23330289    -1.94593435     0.07896781
 h     -2.04416898     1.78719500    -0.06541578
 h     -0.05089842     2.58673929    -0.87314022
 h      2.26908222     1.63259526    -0.24319923
 o      2.27276580    -1.32931984     0.09043042
 h      2.97144598    -0.87795660     0.40321325
 c     -2.51947136    -0.87610091    -0.17499914
 h     -2.28024482    -1.78794963    -0.72537133
 h     -2.99285130    -1.08670761     0.71430440
 h     -3.15709285    -0.23989338    -0.81456043
 h     -1.17241478     1.50175453     1.42058550
          17

 c      1.30467203    -0.42305506    -0.02650273
 c     -0.11646395    -0.86364077     0.06990578
 c     -1.22845142    -0.10078712     0.01345993
 c     -1.27243919     1.28706157     0.37387238
 c      0.06021247     1.64088227    -0.26062692
 c      1.30873287     0.96778759    -0.09281193
 h     -0.20516760    -1.98511698     0.06418697
 h     -2.09228082     1.81121793    -0.04801171
 h     -0.05870596     2.60751160    -0.90452681
 h      2.22440478     1.56741344    -0.23693157
 o      2.27330378    -1.32226490     0.09143076
 h      2.96035358    -0.93541406     0.39287364
 c     -2.51902435    -0.86900928    -0.17675562
 h     -2.27804074    -1.81517163    -0.78108464
 h     -2.98618247    -1.07416872     0.69792020
 h     -3.15685257    -0.23028495    -0.83732463
 h     -1.14473077     1.50871645     1.38680054
          17

 c      1.30121579    -0.42020178    -0.01692716
 c     -0.11906003    -0.87155142     0.06965812
 c     -1.21979486    -0.10323784     0.01804018
 c     -1.26326095     1.28626515     0.38863221
 c      0.05449847     1.63642674    -0.27232880
 c      1.30631406     0.97300532    -0.09736057
 h     -0.17857244    -2.01567586     0.05122919
 h     -2.14916834     1.84152587    -0.03467009
 h     -0.05952424     2.61285927    -0.92865840
 h      2.17803874     1.50049522    -0.22922801
 o      2.26901346    -1.31731258     0.09056962
 h      3.02644136    -0.95477887     0.41263719
 c     -2.51701345    -0.86149509    -0.18309481
 h     -2.28171034    -1.83275896    -0.82782072
 h     -2.99408572    -1.06700435     0.71198822
 h     -3.15780528    -0.22537013    -0.85558884
 h     -1.12016870     1.51713839     1.37525229
          17

 c      1.29599444    -0.41664836    -0.00689183
 c     -0.11888600    -0.88219158     0.06905473
 c     -1.21270369    -0.10693212     0.02318416
 c     -1.25369208     1.28662815     0.40144019
 c      0.04837615     1.63368762    -0.28532160
 c      1.30218743     0.97720542    -0.10210726
 h     -0.15482965    -2.03244448     0.04026304
 h     -2.19837198     1.86749298    -0.01800737
 h     -0.05388842     2.60033214    -0.94389297
 h      2.15291703     1.44787545    -0.22393169
 o      2.26234227    -1.31319888     0.08891166
 h      3.12899175    -0.95777246     0.44517755
 c     -2.51379896    -0.85414766    -0.19378517
 h     -2.29217852    -1.83454401    -0.86011688
 h     -3.01203922    -1.06378474     0.74719342
 h     -3.15855707    -0.22542903    -0.86757558
 h     -1.09726313     1.52858869     1.39481165
          17

 c      1.28916998    -0.41230277     0.00359061
 c     -0.11575248    -0.89557675     0.06813358
 c     -1.20742155    -0.11170056     0.02883197
 c     -1.24450703     1.28858109     0.41228927
 c      0.04194110     1.63263185    -0.29950171
 c      1.29460212     0.97922286    -0.10674955
 h     -0.13518453    -2.03417841     0.03138659
 h     -2.22977265     1.88289593     0.00570198
 h     -0.04291066     2.57102784    -0.95086909
 h      2.16993117     1.42234784    -0.22440428
 o      2.25617646    -1.30884365     0.08762678
 h      3.22075038    -0.96312056     0.47153360
 c     -2.51009403    -0.84746231    -0.20757770
 h     -2.30903162    -1.81872782    -0.87555200
 h     -3.03155620    -1.06129602     0.78676415
 h     -3.15885230    -0.22944607    -0.87286868
 h     -1.07621491     1.54182585     1.44075513
          17

 c      1.28096087    -0.40721151     0.01449014
 c     -0.10974055    -0.91128977     0.06694447
 c     -1.20400403    -0.11741121     0.03492110
 c     -1.23593071     1.29241182     0.42213003
 c      0.03527540     1.63290381    -0.31451443
 c      1.28394374     0.97919777    -0.11127958
 h     -0.12060527    -2.02356498     0.02452893
 h     -2.23844554     1.88497675     0.03755614
 h     -0.02819241     2.52978801    -0.95278761
 h      2.22494527     1.42175293    -0.23034126
 o      2.25183769    -1.30393624     0.08720555
 h      3.27950059    -0.97645680     0.48368153
 c     -2.50647864    -0.84169709    -0.22310157
 h     -2.33089208    -1.78702393    -0.87432560
 h     -3.04561244    -1.05691939     0.81660328
 h     -3.15954027    -0.23522438    -0.87234331
 h     -1.05851394     1.55343668     1.49888701
          17

 c      1.27167771    -0.40155178     0.02576240
 c     -0.10119507    -0.92847401     0.06555335
 c     -1.20231696    -0.12397568     0.04138403
 c     -1.22789895     1.29816811     0.43201227
 c      0.02843081     1.63377649    -0.32971208
 c      1.27238868     0.97815658    -0.11589877
 h     -0.11164852    -2.00731127     0.01936880
 h     -2.22321186     1.87340217     0.07701163
 h     -0.01168633     2.48562908    -0.95591992
 h      2.29287121     1.43385034    -0.23880727
 o      2.24974283    -1.29844900     0.08778372
 h      3.29724271    -0.99793774     0.47938345
 c     -2.50328386    -0.83675804    -0.23911782
 h     -2.35555244    -1.74498960    -0.85951975
 h     -3.05019563    -1.04928223     0.82824890
 h     -3.16230871    -0.23972032    -0.86785436
 h     -1.04545212     1.56013801     1.55484669
          17

 c      1.26173241    -0.39557847     0.03735014
 c     -0.09067018    -0.94590726     0.06404503
 c     -1.20206536    -0.13133451     0.04814024
 c     -1.22014763     1.30559147     0.44269345
 c      0.02143465     1.63423404    -0.34420445
 c      1.26193611     0.97699632    -0.12076086
 h     -0.10841224    -1.99553204     0.01530743
 h     -2.18646704     1.85003197     0.12221590
 h      0.00464378     2.45058784    -0.96910329
 h      2.35059871     1.44811805    -0.24731680
 o      2.24989234    -1.29242536     0.08935546
 h      3.27233373    -1.02586004     0.45879533
 c     -2.50068869    -0.83207557    -0.25443750
 h     -2.38006372    -1.70304457    -0.83781895
 h     -3.04378728    -1.03801269     0.81798808
 h     -3.16905009    -0.23971702    -0.86162319
 h     -1.03738369     1.55996033     1.59865344
          17

 c      1.25161139    -0.38959439     0.04918177
 c     -0.07885045    -0.96230078     0.06251814
 c     -1.20283891    -0.13943422     0.05508756
 c     -1.21211435     1.31408987     0.45467166
 c      0.01428287     1.63342088    -0.35718283
 c      1.25373996     0.97623540    -0.12591295
 h     -0.11058427    -1.99869934     0.01159913
 h     -2.13543538     1.81948185     0.16979938
 h      0.01929790     2.43435923    -1.00004066
 h      2.38473471     1.45863891    -0.25459315
 o      2.25194202    -1.28595352     0.09180677
 h      3.20843023    -1.05728967     0.42393951
 c     -2.49882462    -0.82658237    -0.26793110
 h     -2.40120903    -1.67606637    -0.81922191
 h     -3.02676714    -1.02344461     0.78581836
 h     -3.18088831    -0.23281455    -0.85542983
 h     -1.03377514     1.55222843     1.62484253
          17

 c      1.24184032    -0.38393272     0.06116885
 c     -0.06648349    -0.97683450     0.06106523
 c     -1.20416084    -0.14820310     0.06210072
 c     -1.20276284     1.32271432     0.46832082
 c      0.00695702     1.63125686    -0.36842678
 c      1.24831282     0.97613033    -0.13133587
 h     -0.11744828    -2.02186294     0.00767945
 h     -2.08412960     1.78995329     0.21452774
 h      0.03123557     2.43707156    -1.04946429
 h      2.38927760     1.46267595    -0.26015439
 o      2.25484810    -1.27924088     0.09479728
 h      3.12026808    -1.08697014     0.38058193
 c     -2.49776471    -0.81916898    -0.27893528
 h     -2.41671380    -1.67727529    -0.81291972
 h     -3.00135666    -1.00651172     0.73545510
 h     -3.19731296    -0.21831916    -0.85002470
 h     -1.03342250     1.53722516     1.63155451
          17

 c      1.23295269    -0.37891743     0.07320390
 c     -0.05435069    -0.98951893     0.05975144
 c     -1.20552797    -0.15753631     0.06903797
 c     -1.19066921     1.33028100     0.48387957
 c     -0.00051849     1.62843816    -0.37840051
 c      1.24575523     0.97677450    -0.13697856
 h     -0.12770109    -2.06081225     0.00345316
 h     -2.05224098     1.77223160     0.25000142
 h      0.03933791     2.44929947    -1.11008189
 h      2.36295406     1.45941982    -0.26396278
 o      2.25595854    -1.27279609     0.09748835
 h      3.04828697    -1.10463529     0.34253802
 c     -2.49740577    -0.80957297    -0.28792390
 h     -2.42635111    -1.70746153    -0.82052030
 h     -2.97212828    -0.98889912     0.67542968
 h     -3.21605447    -0.19741071    -0.84516244
 h     -1.03454107     1.51595859     1.62020098
          17

 c      1.22543535    -0.37477767     0.08516470
 c     -0.04324104    -1.00097249     0.05861629
 c     -1.20645372    -0.16730018     0.07575049
 c     -1.17495996     1.33590281     0.50112271
 c     -0.00804229     1.62581910    -0.38781738
 c      1.24579387     0.97812030    -0.14276928
 h     -0.13939374    -2.10493008    -0.00077203
 h     -2.05402925     1.77358502     0.27202111
 h      0.04227788     2.45936468    -1.17172350
 h      2.30858190     1.44969310    -0.26636414
 o      2.25125010    -1.26739377     0.09871096
 h      3.05543928    -1.09637954     0.32896520
 c     -2.49739142    -0.79853434    -0.29659375
 h     -2.43145396    -1.75348876    -0.83567446
 h     -2.94653381    -0.97335888     0.62018005
 h     -3.23380029    -0.17249346    -0.84012923
 h     -1.03473561     1.49009211     1.59605401
          17

 c      1.21963562    -0.37153777     0.09692272
 c     -0.03389431    -1.01190810     0.05769094
 c     -1.20652598    -0.17734600     0.08209456
 c     -1.15647887     1.33954483     0.51896442
 c     -0.01544362     1.62396551    -0.39725173
 c      1.24762798     0.97991859    -0.14860091
 h     -0.15030815    -2.14320116    -0.00457518
 h     -2.08437891     1.79107472     0.28212150
 h      0.03885271     2.45870658    -1.22590079
 h      2.23461692     1.43664529    -0.26831105
 o      2.24121567    -1.26296788     0.09873776
 h      3.13488624    -1.06358191     0.33618134
 c     -2.49720720    -0.78701529    -0.30705247
 h     -2.43364453    -1.79866363    -0.85054766
 h     -2.93358295    -0.96343809     0.58741090
 h     -3.24724221    -0.14623432    -0.83431396
 h     -1.03105606     1.46193347     1.56932077
          17

 c      1.21572376    -0.36903577     0.10834525
 c     -0.02690987    -1.02280422     0.05701046
 c     -1.20545724    -0.18751710     0.08794538
 c     -1.13725128     1.34172404     0.53562558
 c     -0.02252309     1.62308055    -0.40701281
 c      1.24966742     0.98156974    -0.15429048
 h     -0.15848460    -2.16789414    -0.00762906
 h     -2.12444374     1.81514953     0.28579141
 h      0.02823478     2.44288795    -1.26717249
 h      2.15835652     1.42738966    -0.27181278
 o      2.23004631    -1.25876555     0.09876429
 h      3.22291050    -1.02031611     0.34586464
 c     -2.49656699    -0.77576196    -0.32054879
 h     -2.43421623    -1.83050453    -0.86000864
 h     -2.93859355    -0.96147870     0.58752324
 h     -3.25393624    -0.12079337    -0.82756277
 h     -1.02043354     1.43412934     1.55464731
          17

 c      1.21372158    -0.36704432     0.11928918
 c     -0.02266991    -1.03380830     0.05661845
 c     -1.20311020    -0.19765659     0.09320607
 c     -1.11910568     1.34293509     0.54944409
 c     -0.02911495     1.62307428    -0.41714881
 c      1.24955903     0.98204770    -0.15955471
 h     -0.16255431    -2.17546777    -0.00976937
 h     -2.15673229     1.83720040     0.28850086
 h      0.01003908     2.41089919    -1.29306589
 h      2.10616312     1.43375338    -0.28012252
 o      2.22028958    -1.25434856     0.09942037
 h      3.28257352    -0.97611414     0.34869164
 c     -2.49575475    -0.76540804    -0.33663335
 h     -2.43407781    -1.84197607    -0.86196398
 h     -2.95846113    -0.96635958     0.61407000
 h     -3.25276464    -0.09742841    -0.82028695
 h     -1.00062122     1.40874144     1.56526184
          17

 c      1.21350742    -0.36537614     0.12960457
 c     -0.02130989    -1.04472739     0.05656934
 c     -1.19950230    -0.20761604     0.09780865
 c     -1.10311750     1.34350330     0.55986296
 c     -0.03513088     1.62362532    -0.42746643
 c      1.24548634     0.98047559    -0.16415774
 h     -0.16187662    -2.16649023    -0.01101630
 h     -2.17063252     1.85199322     0.29409938
 h     -0.01568472     2.36460752    -1.30404298
 h      2.09864167     1.46573250    -0.29600473
 o      2.21301377    -1.24955409     0.10092559
 h      3.30059272    -0.93590656     0.34188263
 c     -2.49533216    -0.75648332    -0.35377515
 h     -2.43386154    -1.83048122    -0.85656442
 h     -2.98486144    -0.97442877     0.65028946
 h     -3.24402992    -0.07639730    -0.81339644
 h     -0.97121762     1.38647890     1.60290554
          17

 c      1.21480721    -0.36394718     0.13914658
 c     -0.02271786    -1.05502400     0.05693132
 c     -1.19479074    -0.21725216     0.10171157
 c     -1.08969039     1.34358987     0.56761542
 c     -0.04057133     1.62419618    -0.43750609
 c      1.23805365     0.97721535    -0.16820882
 h     -0.15660580    -2.14565185    -0.01160488
 h     -2.16139145     1.85701484     0.30486961
 h     -0.04852676     2.30872624    -1.30401785
 h      2.12868540     1.51901534    -0.31830991
 o      2.20865657    -1.24432911     0.10334476
 h      3.27377601    -0.90253226     0.32513810
 c     -2.49566148    -0.74924495    -0.37040638
 h     -2.43400102    -1.79733943    -0.84572123
 h     -3.01014820    -0.98201709     0.68102239
 h     -3.22928059    -0.05702197    -0.80816316
 h     -0.93380772     1.36723467     1.65572317
          17

 c      1.21719862    -0.36278307     0.14777998
 c     -0.02654542    -1.06382665     0.05779125
 c     -1.18924779    -0.22641057     0.10489882
 c     -1.07876676     1.34317574     0.57392817
 c     -0.04548031     1.62404022    -0.44649039
 c      1.22942590     0.97360021    -0.17210691
 h     -0.14766657    -2.12170612    -0.01201684
 h     -2.12854805     1.85168113     0.32187513
 h     -0.08795411     2.25080221    -1.30104032
 h      2.17146866     1.57819448    -0.34268413
 o      2.20731574    -1.23867419     0.10667010
 h      3.20440724    -0.87758717     0.29931221
 c     -2.49678805    -0.74352293    -0.38527410
 h     -2.43470140    -1.74837349    -0.83320210
 h     -3.02947698    -0.98658197     0.69687470
 h     -3.21087801    -0.03791168    -0.80602930
 h     -0.89104289     1.35099406     1.70741137
          17

 c      1.22012527    -0.36200279     0.15537911
 c     -0.03223965    -1.07007232     0.05925496
 c     -1.18324062    -0.23490993     0.10738134
 c     -1.06993437     1.34204989     0.57984272
 c     -0.04986650     1.62233473    -0.45341188
 c      1.22141033     0.97084040    -0.17624595
 h     -0.13645675    -2.10595324    -0.01293101
 h     -2.07566321     1.83722548     0.34509497
 h     -0.13372299     2.19978057    -1.30629235
 h      2.20670525     1.62948501    -0.36508225
 o      2.20860340    -1.23269805     0.11080312
 h      3.10260363    -0.86037873     0.26666307
 c     -2.49856765    -0.73859434    -0.39735149
 h     -2.43580786    -1.69504796    -0.82503327
 h     -3.04040413    -0.98669334     0.69328848
 h     -3.19128861    -0.01744383    -0.80831620
 h     -0.84566055     1.33798033     1.74516642
          17

 c      1.22290714    -0.36181927     0.16183864
 c     -0.03911217    -1.07292534     0.06142821
 c     -1.17721586    -0.24253351     0.10919905
 c     -1.06238029     1.33976481     0.58608294
 c     -0.05366624     1.61856324    -0.45749837
 c      1.21500951     0.96967729    -0.18091369
 h     -0.12417549    -2.10759371    -0.01496348
 h     -2.01143982     1.81731817     0.37324745
 h     -0.18590380     2.16179574    -1.32868945
 h      2.22365784     1.66474511    -0.38304130
 o      2.21102680    -1.22689794     0.11546949
 h      2.99623776    -0.84323677     0.23213744
 c     -2.50081926    -0.73322808    -0.40577041
 h     -2.43673161    -1.65360464    -0.82915351
 h     -3.04218916    -0.98177940     0.66904799
 h     -3.17228074     0.00556036    -0.81588375
 h     -0.80001732     1.32842492     1.76153684
          17

 c      1.22477342    -0.36250924     0.16709075
 c     -0.04643484    -1.07231240     0.06437754
 c     -1.17166426    -0.24903509     0.11041743
 c     -1.05478540     1.33557599     0.59315062
 c     -0.05683544     1.61288547    -0.45883622
 c      1.21067117     0.97049930    -0.18631171
 h     -0.11127480    -2.12775916    -0.01825890
 h     -1.95118355     1.79897228     0.40355189
 h     -0.24368134     2.13600384    -1.36758579
 h      2.21809965     1.68011863    -0.39542096
 o      2.21142349    -1.22265838     0.12021864
 h      2.93997120    -0.80365436     0.20327567
 c     -2.50337822    -0.72627965    -0.41005075
 h     -2.43681938    -1.63764291    -0.85233204
 h     -3.03559017    -0.97201583     0.62570409
 h     -3.15440895     0.03129527    -0.82890204
 h     -0.75593397     1.32238776     1.75362648
          17

 c      1.22499217    -0.36427243     0.17110523
 c     -0.05354009    -1.06901973     0.06810337
 c     -1.16704237    -0.25416287     0.11110962
 c     -1.04552644     1.32856775     0.60133243
 c     -0.05950151     1.60597614    -0.45835815
 c      1.20850632     0.97342582    -0.19255544
 h     -0.09774249    -2.15854198    -0.02232891
 h     -1.91443163     1.79167063     0.43240396
 h     -0.30416978     2.11605795    -1.41288646
 h      2.18977330     1.67459077    -0.40199106
 o      2.20813264    -1.22103491     0.12497227
 h      2.96468942    -0.72437320     0.18139894
 c     -2.50602467    -0.71761428    -0.41059042
 h     -2.43613938    -1.64690654    -0.89494286
 h     -3.02327450    -0.95848004     0.56811112
 h     -3.13702391     0.05885121    -0.84683314
 h     -0.71451127     1.31965880     1.72242930
          17

 c      1.22308785    -0.36708166     0.17385913
 c     -0.05988027    -1.06423363     0.07254852
 c     -1.16370226    -0.25768454     0.11133889
 c     -1.03369770     1.31821326     0.61046835
 c     -0.06198459     1.59853302    -0.45722281
 c      1.20833946     0.97825276    -0.19963963
 h     -0.08378319    -2.18834650    -0.02631015
 h     -1.91313309     1.80148526     0.45794194
 h     -0.36314672     2.09511947    -1.45238046
 h      2.14185017     1.64975886    -0.40325964
 o      2.20420716    -1.22041201     0.13011936
 h      3.02538278    -0.63126880     0.16017643
 c     -2.50837200    -0.70805760    -0.40886724
 h     -2.43558558    -1.66758219    -0.95005289
 h     -3.01071091    -0.94359145     0.50587669
 h     -3.11868757     0.08645021    -0.86853162
 h     -0.67567079     1.31970540     1.67317269
          17

 c      1.21892899    -0.37069975     0.17530910
 c     -0.06501518    -1.05905580     0.07762646
 c     -1.16188741    -0.25940623     0.11116720
 c     -1.02014799     1.30491827     0.61970392
 c     -0.06468379     1.59101577    -0.45635955
 c      1.20958880     0.98433618    -0.20740538
 h     -0.07004373    -2.20737396    -0.02933602
 h     -1.94017949     1.82462982     0.48186503
 h     -0.41653976     2.06869313    -1.47712090
 h      2.08234592     1.61088534    -0.40076511
 o      2.20237261    -1.21902250     0.13579840
 h      3.07999632    -0.55288854     0.13724472
 c     -2.50979664    -0.69842566    -0.40709510
 h     -2.43612134    -1.68379254    -1.00820024
 h     -3.00674947    -0.93145299     0.45410480
 h     -3.09777256     0.11190247    -0.89238813
 h     -0.63738871     1.32173726     1.61642573
          17

 c      1.21265010    -0.37476898     0.17539451
 c     -0.06862290    -1.05427876     0.08324389
 c     -1.16174635    -0.25919154     0.11067423
 c     -1.00689159     1.28967685     0.62765782
 c     -0.06796828     1.58363667    -0.45636320
 c      1.21100316     0.99045877    -0.21550055
 h     -0.05742167    -2.20983083    -0.03075115
 h     -1.97695913     1.85086094     0.50729015
 h     -0.46125273     2.03485715    -1.48256008
 h      2.02703024     1.56893716    -0.39780739
 o      2.20369713    -1.21603978     0.14195889
 h      3.11089390    -0.50260134     0.11330759
 c     -2.50959711    -0.68905853    -0.40745669
 h     -2.43825839    -1.68479639    -1.06142682
 h     -3.02117930    -0.92667851     0.42853364
 h     -3.07308032     0.13321428    -0.91658955
 h     -0.59517832     1.32501221     1.56800276
          17

 c      1.20457309    -0.37888449     0.17405500
 c     -0.07054555    -1.05032981     0.08931266
 c     -1.16332171    -0.25698233     0.10996256
 c     -0.99582200     1.27340457     0.63308444
 c     -0.07211975     1.57641260    -0.45752039
 c      1.21063087     0.99489102    -0.22339089
 h     -0.04682989    -2.19412983    -0.03017943
 h     -2.00703154     1.87083922     0.53625690
 h     -0.49546103     1.99372518    -1.46810752
 h      1.99962601     1.54053502    -0.39959723
 o      2.20841773    -1.21115283     0.14850698
 h      3.11243633    -0.48518973     0.08978210
 c     -2.50756694    -0.68012554    -0.41095186
 h     -2.44199324    -1.66551598    -1.10440281
 h     -3.05738514    -0.93081569     0.43331732
 h     -3.04429566     0.14919538    -0.93949049
 h     -0.54366413     1.32914480     1.54340533
          17

 c      1.19515996    -0.38266562     0.17125076
 c     -0.07082827    -1.04725013     0.09575858
 c     -1.16652533    -0.25282471     0.10914553
 c     -0.98791990     1.25675475     0.63582812
 c     -0.07729918     1.56920733    -0.45981748
 c      1.20698650     0.99627550    -0.23063847
 h     -0.03903306    -2.16281400    -0.02757573
 h     -2.02057776     1.87879378     0.56930572
 h     -0.51888329     1.94707678    -1.43694063
 h      2.01817292     1.53810697    -0.41021020
 o      2.21639400    -1.20427958     0.15534615
 h      3.08412342    -0.50136170     0.06809236
 c     -2.50432557    -0.67193495    -0.41699770
 h     -2.44689904    -1.62518914    -1.13428278
 h     -3.10827546    -0.94047566     0.45651064
 h     -3.01214917     0.15985671    -0.95993388
 h     -0.48161244     1.33367494     1.54688737
          17

 c      1.18498818    -0.38579892     0.16697297
 c     -0.06973539    -1.04466820     0.10252937
 c     -1.17112374    -0.24688602     0.10832685
 c     -0.98308622     1.24025532     0.63703499
 c     -0.08351893     1.56173939    -0.46287959
 c      1.20080948     0.99479067    -0.23730243
 h     -0.03454115    -2.12276096    -0.02330887
 h     -2.01333933     1.87206553     0.60592495
 h     -0.53332799     1.89826687    -1.39650530
 h      2.07460052     1.55640168    -0.42795858
 o      2.22716294    -1.19554462     0.16239649
 h      3.02984793    -0.54810047     0.04931917
 c     -2.50083185    -0.66475955    -0.42434603
 h     -2.45223209    -1.56663470    -1.15061469
 h     -3.16224063    -0.95030565     0.48115284
 h     -2.97830818     0.16649457    -0.97739002
 h     -0.41505483     1.33718618     1.56845286
          17

 c      1.17473973    -0.38803512     0.16123269
 c     -0.06771678    -1.04181949     0.10959846
 c     -1.17675423    -0.23943603     0.10758385
 c     -0.98058779     1.22437071     0.63828055
 c     -0.09060634     1.55358686    -0.46590790
 c      1.19430957     0.99151738    -0.24376155
 h     -0.03355011    -2.08498836    -0.01820270
 h     -1.98518639     1.85039414     0.64503791
 h     -0.54330592     1.85199545    -1.35895556
 h      2.14372015     1.57985717    -0.44738503
 o      2.23964122    -1.18552896     0.16966250
 h      2.96270481    -0.61477037     0.03310891
 c     -2.49785995    -0.65854204    -0.43182374
 h     -2.45700859    -1.49651914    -1.15589393
 h     -3.20967819    -0.95607705     0.49470499
 h     -2.94507325     0.17149840    -0.99191969
 h     -0.35339893     1.33751800     1.59358144
          17

 c      1.16518957    -0.38917149     0.15403541
 c     -0.06530622    -1.03777578     0.11694596
 c     -1.18297563    -0.23077652     0.10695503
 c     -0.97949699     1.20943020     0.64084930
 c     -0.09826781     1.54428007    -0.46785320
 c      1.18937531     0.98724413    -0.25031481
 h     -0.03600817    -2.06208754    -0.01326443
 h     -1.93985033     1.81590912     0.68542559
 h     -0.55541934     1.81301476    -1.33903835
 h      2.20417785     1.59641436    -0.46377384
 o      2.25141066    -1.17584161     0.17745532
 h      2.91644140    -0.67433507     0.01419709
 c     -2.49589344    -0.65274737    -0.43836851
 h     -2.46006999    -1.42594371    -1.15665216
 h     -3.24459870    -0.95536926     0.49036250
 h     -2.91492060     0.17784764    -1.00395394
 h     -0.30446995     1.33266475     1.61143185
          17

 c      1.15714144    -0.38908598     0.14534088
 c     -0.06290359    -1.03197702     0.12449537
 c     -1.18936066    -0.22106517     0.10643040
 c     -0.97877676     1.19549510     0.64563685
 c     -0.10644304     1.53355178    -0.46808515
 c      1.18709621     0.98221395    -0.25709749
 h     -0.04181095    -2.06201028    -0.00878251
 h     -1.88577642     1.77388222     0.72623818
 h     -0.57476604     1.78315450    -1.34672365
 h      2.24375661     1.60021580    -0.47399575
 o      2.25906406    -1.16883000     0.18658863
 h      2.94055523    -0.68882206    -0.02040905
 c     -2.49520004    -0.64642705    -0.44295836
 h     -2.46024485    -1.36922227    -1.16343989
 h     -3.26391438    -0.94718566     0.46556172
 h     -2.88997337     0.18826073    -1.01390057
 h     -0.27293681     1.32122695     1.61634269
          17

 c      1.15097176    -0.38814516     0.13488451
 c     -0.05981896    -1.02461806     0.13200778
 c     -1.19579441    -0.20939215     0.10590569
 c     -0.97737817     1.18209838     0.65361102
 c     -0.11603284     1.52162448    -0.46736413
 c      1.18792172     0.97610160    -0.26420364
 h     -0.05079125    -2.08273107    -0.00244480
 h     -1.83662195     1.73372794     0.76792740
 h     -0.60087474     1.75725389    -1.37936078
 h      2.25693708     1.59007887    -0.47445442
 o      2.26317005    -1.16419716     0.19727680
 h      3.02533254    -0.66555362    -0.07256525
 c     -2.49581330    -0.63866610    -0.44512667
 h     -2.45690908    -1.33774554    -1.18628122
 h     -3.26645119    -0.93151590     0.42126406
 h     -2.87164992     0.20416523    -1.02168469
 h     -0.26075007     1.30240502     1.60707454
          17

 c      1.14962764    -0.38388308     0.12285812
 c     -0.06011554    -1.01781646     0.13962014
 c     -1.20168517    -0.19909429     0.10587596
 c     -0.97366707     1.16926057     0.66150949
 c     -0.12672921     1.50987013    -0.46531572
 c      1.19180922     0.96877716    -0.27138229
 h     -0.06270712    -2.11202499    -0.00041350
 h     -1.81023722     1.70637003     0.81379037
 h     -0.62811099     1.73448041    -1.42633505
 h      2.24360170     1.56560603    -0.46601969
 o      2.26632133    -1.15976178     0.20865851
 h      3.11928924    -0.63736376    -0.12824581
 c     -2.49771674    -0.62918012    -0.44444558
 h     -2.44872941    -1.33376741    -1.22526798
 h     -3.25758861    -0.91093716     0.36060452
 h     -2.85977046     0.22569982    -1.02676259
 h     -0.25820394     1.27435863     1.58931371
          17

 c      1.15231114    -0.37757359     0.10945158
 c     -0.06295401    -1.01242189     0.14704599
 c     -1.20697439    -0.19010861     0.10647818
 c     -0.96744287     1.15649580     0.66953433
 c     -0.13842924     1.49891236    -0.46338060
 c      1.19810674     0.96091258    -0.27894412
 h     -0.07709358    -2.13815911     0.00024605
 h     -1.81500830     1.69768469     0.86471536
 h     -0.65030080     1.71046821    -1.47322117
 h      2.20608872     1.52877269    -0.44925271
 o      2.27059081    -1.15441838     0.22004044
 h      3.19044210    -0.62287767    -0.17632585
 c     -2.50041927    -0.61847748    -0.44268643
 h     -2.43642057    -1.34716308    -1.27047779
 h     -3.24306886    -0.88791586     0.29180802
 h     -2.85374633     0.25121718    -1.02820395
 h     -0.26383186     1.23789989     1.56526389
          17

 c      1.15946778    -0.37197594     0.09649172
 c     -0.07112054    -1.01129598     0.15336323
 c     -1.20871427    -0.18269163     0.10788804
 c     -0.95896134     1.14074061     0.67879533
 c     -0.14918966     1.49025855    -0.46428285
 c      1.20476750     0.95559427    -0.28639724
 h     -0.09464054    -2.14134981     0.00877453
 h     -1.84241484     1.70589662     0.91741335
 h     -0.66058406     1.69448943    -1.51059976
 h      2.14794422     1.47979507    -0.43797810
 o      2.27574374    -1.14695404     0.23062162
 h      3.24330550    -0.62515684    -0.20801641
 c     -2.50320875    -0.60738287    -0.44235470
 h     -2.42006369    -1.36011163    -1.30588336
 h     -3.23126109    -0.86696808     0.22912249
 h     -2.85364918     0.27859113    -1.02556967
 h     -0.28243206     1.19696070     1.53552204
          17

 c      1.17085614    -0.36433621     0.08251237
 c     -0.08266718    -1.01128099     0.15901500
 c     -1.20832611    -0.17827364     0.10903406
 c     -0.95014827     1.12813995     0.68918758
 c     -0.16157579     1.48054864    -0.46655132
 c      1.21198173     0.94895134    -0.29356390
 h     -0.11358176    -2.13186537     0.01951356
 h     -1.87815781     1.71640514     0.96773535
 h     -0.66019278     1.67647767    -1.53127740
 h      2.08825283     1.43351329    -0.42615381
 o      2.28261316    -1.13819474     0.24018945
 h      3.25542929    -0.64698870    -0.22057990
 c     -2.50508164    -0.59552884    -0.44530568
 h     -2.40246704    -1.36853736    -1.32731330
 h     -3.23852944    -0.85344400     0.18580731
 h     -2.85683423     0.30367679    -1.01864761
 h     -0.30341886     1.15094462     1.50974509
          17

 c      1.18562826    -0.35549327     0.06779116
 c     -0.09660934    -1.01196395     0.16393053
 c     -1.20613664    -0.17685339     0.10981211
 c     -0.94302886     1.11950418     0.70014595
 c     -0.17524618     1.46973590    -0.47033639
 c      1.21715015     0.94014510    -0.30027997
 h     -0.13363833    -2.11216837     0.03214933
 h     -1.90836307     1.72091866     1.01177103
 h     -0.64965924     1.65607086    -1.53260487
 h      2.05453553     1.40617110    -0.41802461
 o      2.29125320    -1.12827876     0.24868143
 h      3.22647400    -0.68687924    -0.21332331
 c     -2.50529002    -0.58289960    -0.45253568
 h     -2.38513862    -1.36765202    -1.33104978
 h     -3.27246926    -0.85060568     0.16936187
 h     -2.86207094     0.32470060    -1.00773469
 h     -0.31619066     1.10143858     1.50034989
          17

 c      1.20280147    -0.34649001     0.05270512
 c     -0.11180599    -1.01273317     0.16806328
 c     -1.20259711    -0.17823151     0.11013623
 c     -0.93890560     1.11523451     0.71115398
 c     -0.18969907     1.45769837    -0.47538801
 c      1.21820554     0.92878914    -0.30654733
 h     -0.15471487    -2.08796688     0.04592224
 h     -1.92478129     1.71488403     1.04698643
 h     -0.63128520     1.63388670    -1.51574048
 h      2.06832126     1.41086343    -0.41654635
 o      2.30146174    -1.11745173     0.25616038
 h      3.16065780    -0.74135888    -0.18767592
 c     -2.50438901    -0.56984270    -0.46349313
 h     -2.36927558    -1.35565990    -1.31696326
 h     -3.32487985    -0.85602663     0.17350896
 h     -2.86857434     0.34133858    -0.99396333
 h     -0.31283736     1.04970315     1.51616662
          17

 c      1.22138347    -0.33855018     0.03771267
 c     -0.12706594    -1.01291778     0.17138050
 c     -1.19825350    -0.18198705     0.10993902
 c     -0.93793023     1.11535235     0.72244686
 c     -0.20433218     1.44424576    -0.48101625
 c      1.21577676     0.91615944    -0.31280786
 h     -0.17684710    -2.06727956     0.05984243
 h     -1.92381207     1.69676272     1.07216201
 h     -0.60920113     1.61141786    -1.48634822
 h      2.11984773     1.44318777    -0.42010233
 o      2.31235796    -1.10622823     0.26304633
 h      3.07348447    -0.80244884    -0.15085475
 c     -2.50362187    -0.55685607    -0.47675817
 h     -2.35570295    -1.33359362    -1.28818279
 h     -3.37921579    -0.86420234     0.18575465
 h     -2.87607192     0.35455511    -0.97908463
 h     -0.29445827     0.99727185     1.55442952
          17

 c      1.24047666    -0.33294624     0.02331287
 c     -0.14124114    -1.01204028     0.17384845
 c     -1.19372593    -0.18749199     0.10917709
 c     -0.93929659     1.11945294     0.73488468
 c     -0.21844144     1.42912853    -0.48604810
 c      1.21210080     0.90460709    -0.31970274
 h     -0.20007648    -2.05785295     0.07303340
 h     -1.90561830     1.66738692     1.08723784
 h     -0.58940537     1.59101638    -1.45537995
 h      2.18056668     1.48717358    -0.42500123
 o      2.32132695    -1.09573326     0.27073540
 h      3.00841622    -0.85231223    -0.12570864
 c     -2.50400013    -0.54419160    -0.49077676
 h     -2.34474237    -1.30574268    -1.25127177
 h     -3.42168484    -0.87040977     0.19603711
 h     -2.88470870     0.36617569    -0.96515937
 h     -0.26977762     0.94720921     1.60257693
          17

 c      1.25932964    -0.33072474     0.00995512
 c     -0.15330236    -1.01013246     0.17541920
 c     -1.18967431    -0.19395114     0.10783377
 c     -0.94178644     1.12673990     0.74917361
 c     -0.23129329     1.41208655    -0.48899002
 c      1.20886560     0.89617593    -0.32772965
 h     -0.22424114    -2.06333723     0.08510102
 h     -1.87440342     1.62999857     1.09358242
 h     -0.57880338     1.57554728    -1.43735919
 h      2.22816490     1.52932842    -0.42880812
 o      2.32448440    -1.08734802     0.28154981
 h      3.02964202    -0.86957092    -0.14965110
 c     -2.50608815    -0.53167711    -0.50404987
 h     -2.33596854    -1.28000181    -1.21619451
 h     -3.44432210    -0.87182421     0.19860192
 h     -2.89478485     0.37826256    -0.95421768
 h     -0.24825287     0.90366221     1.64729612
          17

 c      1.27729987    -0.33240155    -0.00208098
 c     -0.16240554    -1.00786089     0.17603699
 c     -1.18673980    -0.20048018     0.10591103
 c     -0.94397862     1.13611812     0.76541348
 c     -0.24238358     1.39297884    -0.48868697
 c      1.20682436     0.89210035    -0.33715527
 h     -0.24877660    -2.08112201     0.09620358
 h     -1.83972006     1.59070230     1.09460933
 h     -0.58226763     1.56715423    -1.44283646
 h      2.25105119     1.56194199    -0.43060923
 o      2.32346693    -1.08053774     0.29483991
 h      3.11500846    -0.86501183    -0.21214408
 c     -2.51013577    -0.51882748    -0.51526104
 h     -2.32828628    -1.26612557    -1.19416599
 h     -3.44383173    -0.86715904     0.19097799
 h     -2.90640394     0.39238361    -0.94792076
 h     -0.23624582     0.87047253     1.67961933
          17

 c      1.29380274    -0.33784488    -0.01273116
 c     -0.16793095    -1.00628422     0.17566352
 c     -1.18545307    -0.20621794     0.10341316
 c     -0.94424139     1.14631928     0.78311658
 c     -0.25170374     1.37192988    -0.48511169
 c      1.20616762     0.89276453    -0.34802019
 h     -0.27269920    -2.10412259     0.10672865
 h     -1.81689294     1.55817131     1.09592642
 h     -0.59961381     1.56562860    -1.46944479
 h      2.24461260     1.58142554    -0.43035041
 o      2.32252423    -1.07431921     0.30827754
 h      3.20184285    -0.85789372    -0.27523723
 c     -2.51612761    -0.50530210    -0.52368687
 h     -2.32101015    -1.27007171    -1.19220986
 h     -3.42036618    -0.85624995     0.17311907
 h     -2.91919132     0.40906652    -0.94730645
 h     -0.23677162     0.85037418     1.69523124
          17

 c      1.30828061    -0.34636950    -0.02210605
 c     -0.16951827    -1.00642337     0.17429496
 c     -1.18612327    -0.21045148     0.10032944
 c     -0.94116347     1.15624548     0.80152639
 c     -0.25965976     1.34931667    -0.47925017
 c      1.20680668     0.89778621    -0.36016430
 h     -0.29477661    -2.12458481     0.11694419
 h     -1.82151534     1.54032265     1.10312398
 h     -0.62645866     1.56837726    -1.50363700
 h      2.20849387     1.58691918    -0.42840258
 o      2.32381674    -1.06846742     0.32072013
 h      3.26073200    -0.85552899    -0.31960838
 c     -2.52368741    -0.49133795    -0.52957692
 h     -2.31525648    -1.28860144    -1.20874947
 h     -3.37741753    -0.84005974     0.14740035
 h     -2.93222978     0.42767082    -0.95267447
 h     -0.25005604     0.84472833     1.69358137
          17

 c      1.32019909    -0.35693759    -0.03043212
 c     -0.16710697    -1.00893485     0.17195716
 c     -1.18874706    -0.21271313     0.09662681
 c     -0.93462964     1.16549642     0.82004765
 c     -0.26676248     1.32560826    -0.47229506
 c      1.20840881     0.90615306    -0.37327537
 h     -0.31373880    -2.13682043     0.12687818
 h     -1.85689484     1.53864391     1.11726220
 h     -0.65758387     1.57203823    -1.53043320
 h      2.14620950     1.58022401    -0.42541154
 o      2.32820225    -1.06306932     0.33180107
 h      3.28257498    -0.85970187    -0.33838777
 c     -2.53200656    -0.47752933    -0.53401713
 h     -2.31361434    -1.31149341    -1.23601930
 h     -3.32279554    -0.82120805     0.11944071
 h     -2.94423684     0.44661710    -0.96358647
 h     -0.27354207     0.85327081     1.67768279
          17

 c      1.32908896    -0.36839918    -0.03798631
 c     -0.16093926    -1.01397807     0.16869071
 c     -1.19297347    -0.21280219     0.09225914
 c     -0.92622382     1.17445093     0.83823233
 c     -0.27344163     1.30123530    -0.46513970
 c      1.21021080     0.91630436    -0.38694851
 h     -0.32844270    -2.13823109     0.13637449
 h     -1.90997935     1.54772939     1.13413269
 h     -0.68892496     1.57378757    -1.53934018
 h      2.06692959     1.56724573    -0.42226206
 o      2.33601370    -1.05825870     0.34143621
 h      3.26578810    -0.87054977    -0.32948132
 c     -2.53986486    -0.46424499    -0.53853897
 h     -2.31854513    -1.32816396    -1.26562273
 h     -3.26961360    -0.80468486     0.09910397
 h     -2.95390992     0.46382180    -0.97895405
 h     -0.30124351     0.87362913     1.65495961
          17

 c      1.33461828    -0.37971199    -0.04502490
 c     -0.15150098    -1.02122149     0.16453855
 c     -1.19814087    -0.21073426     0.08718837
 c     -0.91831014     1.18381151     0.85530504
 c     -0.28002029     1.27654545    -0.45829259
 c      1.21072748     0.92609718    -0.40074891
 h     -0.33800750    -2.12942945     0.14519182
 h     -1.96256480     1.56081351     1.14863226
 h     -0.71788365     1.57176011    -1.52508900
 h      1.98841529     1.56064586    -0.41994511
 o      2.34725458    -1.05413503     0.34966754
 h      3.21265677    -0.88752724    -0.29332279
 c     -2.54591030    -0.45142731    -0.54472098
 h     -2.33141918    -1.33141967    -1.29144538
 h     -3.23360291    -0.79707959     0.09880514
 h     -2.96031296     0.47726070    -0.99723213
 h     -0.32331157     0.90098939     1.63809422
          17

 c      1.33665823    -0.39010225    -0.05171633
 c     -0.13941258    -1.02992496     0.15953740
 c     -1.20337583    -0.20666228     0.08139983
 c     -0.91301086     1.19418812     0.87014508
 c     -0.28673963     1.25179875    -0.45193016
 c      1.20790835     0.93297735    -0.41429543
 h     -0.34196137    -2.11407118     0.15310682
 h     -2.00086414     1.57332054     1.15761383
 h     -0.74316588     1.56509937    -1.48683560
 h      1.93493473     1.57944380    -0.41902407
 o      2.36140811    -1.05076483     0.35676469
 h      3.13186412    -0.90905111    -0.23481650
 c     -2.54947834    -0.43899275    -0.55344151
 h     -2.35239708    -1.31790665    -1.31003617
 h     -3.22328195    -0.80203308     0.12520371
 h     -2.96315293     0.48559419    -1.01673668
 h     -0.32846224     0.92937473     1.64213258
          17

 c      1.33530556    -0.39915422    -0.05809574
 c     -0.12531352    -1.03907695     0.15371208
 c     -1.20773342    -0.20081233     0.07490121
 c     -0.91141124     1.20576107     0.88214968
 c     -0.29377060     1.22715942    -0.44593438
 c      1.20065342     0.93523030    -0.42733607
 h     -0.34036499    -2.09831768     0.16002833
 h     -2.01730579     1.58309126     1.15985182
 h     -0.76484303     1.55409758    -1.42781002
 h      1.91952767     1.63524277    -0.41907734
 o      2.37675713    -1.04828083     0.36373399
 h      3.04907321    -0.93081386    -0.17165984
 c     -2.55115504    -0.42728138    -0.56422193
 h     -2.38059548    -1.28763333    -1.32035514
 h     -3.23285714    -0.81586423     0.17138677
 h     -2.96286199     0.48868926    -1.03600006
 h     -0.31155934     0.95553432     1.67443057
          17

 c      1.33086886    -0.40679738    -0.06407875
 c     -0.10978795    -1.04760386     0.14707822
 c     -1.21034244    -0.19344679     0.06770880
 c     -0.91319339     1.21816112     0.89194384
 c     -0.30117594     1.20266809    -0.43987375
 c      1.19007067     0.93335978    -0.43969652
 h     -0.33374517    -2.08934155     0.16609444
 h     -2.00944625     1.58973522     1.15532372
 h     -0.78483485     1.54061075    -1.35566160
 h      1.92935242     1.71632616    -0.41952822
 o      2.38951061    -1.04704089     0.37314053
 h      3.02093647    -0.94372001    -0.14712817
 c     -2.55210913    -0.41681368    -0.57567861
 h     -2.41428041    -1.24383866    -1.32376396
 h     -3.24965418    -0.83066737     0.22243128
 h     -2.96050371     0.48779715    -1.05397982
 h     -0.27899446     0.98116670     1.72720734
          17

 c      1.32385046    -0.41317417    -0.06955306
 c     -0.09336495    -1.05465551     0.13965608
 c     -1.21050603    -0.18484245     0.05983408
 c     -0.91715816     1.23076358     0.90079977
 c     -0.30882798     1.17821627    -0.43298617
 c      1.17800594     0.92904782    -0.45120931
 h     -0.32265437    -2.09255551     0.17166017
 h     -1.97928471     1.59427429     1.14490363
 h     -0.80749578     1.52854140    -1.28251619
 h      1.94276964     1.79969662    -0.42057494
 o      2.39722659    -1.04712081     0.38664229
 h      3.08137527    -0.94308770    -0.18991956
 c     -2.55327478    -0.40778986    -0.58630556
 h     -2.45107718    -1.19324200    -1.32436480
 h     -3.26350507    -0.83967858     0.26511606
 h     -2.95754149     0.48531860    -1.07005016
 h     -0.24312127     1.00977731     1.78473790
          17

 c      1.31490718    -0.41851292    -0.07444468
 c     -0.07655958    -1.05987058     0.13149175
 c     -1.20774048    -0.17527553     0.05127713
 c     -0.92182736     1.24294194     0.90975648
 c     -0.31643839     1.15359923    -0.42439463
 c      1.16564870     0.92369967    -0.46174138
 h     -0.30705142    -2.10878402     0.17712887
 h     -1.93380383     1.59929841     1.13048202
 h     -0.83886017     1.52338688    -1.22225627
 h      1.94547735     1.86764769    -0.42279690
 o      2.40307502    -1.04778911     0.40138182
 h      3.17471228    -0.93771059    -0.25623132
 c     -2.55516348    -0.39992918    -0.59475614
 h     -2.48835536    -1.14565624    -1.32899731
 h     -3.26886762    -0.83896348     0.29115580
 h     -2.95548694     0.48421468    -1.08381671
 h     -0.21454464     1.04343194     1.83357775
          17

 c      1.30478463    -0.42308616    -0.07868388
 c     -0.05987505    -1.06343426     0.12268106
 c     -1.20177269    -0.16502146     0.04202934
 c     -0.92555038     1.25406218     0.91933949
 c     -0.32387963     1.12875961    -0.41372252
 c      1.15350585     0.91816084    -0.47119702
 h     -0.28614076    -2.13375909     0.18272849
 h     -1.88604162     1.60942545     1.11510355
 h     -0.88261249     1.52944197    -1.18334235
 h      1.93108818     1.91035630    -0.42674570
 o      2.40957539    -1.04849534     0.41495972
 h      3.25530857    -0.93368801    -0.30938028
 c     -2.55795443    -0.39269073    -0.59998440
 h     -2.52390145    -1.11111130    -1.34513794
 h     -3.26361485    -0.82690210     0.29649719
 h     -2.95547800     0.48715398    -1.09482971
 h     -0.19974134     1.08233029     1.86572525
          17

 c      1.29424579    -0.42717065    -0.08218855
 c     -0.04376966    -1.06588330     0.11337916
 c     -1.19252757    -0.15437268     0.03208657
 c     -0.92660056     1.26346322     0.92967271
 c     -0.33155213     1.10408884    -0.40157019
 c      1.14170160     0.91288863    -0.47949917
 h     -0.25890697    -2.16041849     0.18842611
 h     -1.85348520     1.63098924     1.10236028
 h     -0.93544169     1.54628111    -1.16325861
 h      1.89788427     1.92335996    -0.43286108
 o      2.41748803    -1.04895239     0.42640273
 h      3.30564288    -0.93294995    -0.33558964
 c     -2.56158795    -0.38571966    -0.60161204
 h     -2.55640926    -1.09442646    -1.37596569
 h     -3.24796733    -0.80357135     0.28041481
 h     -2.95792139     0.49563850    -1.10234057
 h     -0.20157971     1.12544569     1.87784496
          17

 c      1.28402911    -0.43099912    -0.08488491
 c     -0.02861685    -1.06784301     0.10378875
 c     -1.18012577    -0.14366828     0.02146505
 c     -0.92391350     1.27070019     0.94071850
 c     -0.34022630     1.08038982    -0.38917683
 c      1.13014181     0.90807704    -0.48657881
 h     -0.22480454    -2.18187498     0.19403659
 h     -1.84891674     1.66887964     1.09434334
 h     -0.98839002     1.56921114    -1.15244760
 h      1.84691996     1.90577482    -0.44147599
 o      2.42684527    -1.04898276     0.43534924
 h      3.32030696    -0.93589390    -0.33093606
 c     -2.56581911    -0.37906058    -0.60023731
 h     -2.58514416    -1.09233926    -1.41698793
 h     -3.22440413    -0.77070169     0.24563232
 h     -2.96235577     0.50950926    -1.10526109
 h     -0.21986924     1.17100353     1.87035216
          17

 c      1.27482308    -0.43472426    -0.08672941
 c     -0.01468491    -1.06984942     0.09413542
 c     -1.16489898    -0.13333729     0.01021778
 c     -0.91806158     1.27595395     0.95238683
 c     -0.35053452     1.05859111    -0.37778302
 c      1.11852516     0.90363431    -0.49237509
 h     -0.18412419    -2.19328810     0.19939755
 h     -1.86925078     1.72160621     1.08995969
 h     -1.03227492     1.59275300    -1.14172510
 h      1.78181850     1.86034973    -0.45279513
 o      2.43742691    -1.04846753     0.44168258
 h      3.29858899    -0.94236168    -0.29530622
 c     -2.57016729    -0.37284357    -0.59729635
 h     -2.60937663    -1.09691196    -1.45883025
 h     -3.19857078    -0.73223423     0.19960322
 h     -2.96761790     0.52714180    -1.10239483
 h     -0.25108555     1.21670858     1.84764235
          17

 c      1.26724499    -0.43840794    -0.08771255
 c     -0.00213386    -1.07226130     0.08464093
 c     -1.14741310    -0.12394463    -0.00154364
 c     -0.91104223     1.27998961     0.96426894
 c     -0.36267685     1.03958571    -0.36834505
 c      1.10623515     0.89899245    -0.49684161
 h     -0.13803401    -2.19261074     0.20450625
 h     -1.89888330     1.78140048     1.08645079
 h     -1.06083411     1.61285682    -1.12543225
 h      1.71006080     1.79561692    -0.46682286
 o      2.44880353    -1.04734228     0.44550396
 h      3.24375941    -0.95170845    -0.23188281
 c     -2.57377054    -0.36688161    -0.59472257
 h     -2.62837466    -1.10051705    -1.49238855
 h     -3.18049197    -0.69489322     0.15598718
 h     -2.97223142     0.54624066    -1.09284292
 h     -0.28749012     1.26005084     1.81940241
          17

 c      1.26181914    -0.44204068    -0.08784463
 c      0.00898248    -1.07521412     0.07549907
 c     -1.12847300    -0.11621714    -0.01362760
 c     -0.90521649     1.28365134     0.97536058
 c     -0.37639739     1.02422479    -0.36152053
 c      1.09216576     0.89278850    -0.49995276
 h     -0.08844965    -2.18082473     0.20961699
 h     -1.92213689     1.83925077     1.08176933
 h     -1.07105936     1.62730748    -1.10129535
 h      1.64525227     1.72974530    -0.48333644
 o      2.45999684    -1.04562730     0.44740783
 h      3.16833427    -0.96219539    -0.15157326
 c     -2.57547519    -0.36068230    -0.59447841
 h     -2.64162420    -1.09806759    -1.51150829
 h     -3.18289650    -0.66679302     0.13211681
 h     -2.97482739     0.56480134    -1.07638678
 h     -0.31709847     1.29901881     1.80110769
          17

 c      1.25895018    -0.44558886    -0.08713568
 c      0.01870652    -1.07859706     0.06685611
 c     -1.10907843    -0.11102680    -0.02576169
 c     -0.90242493     1.28749764     0.98446704
 c     -0.39106546     1.01331802    -0.35770613
 c      1.07481374     0.88292805    -0.50168882
 h     -0.03779754    -2.16195066     0.21531583
 h     -1.92926069     1.88826636     1.07512733
 h     -1.06274163     1.63561393    -1.06972452
 h      1.60644264     1.69018639    -0.50226361
 o      2.46858255    -1.04352054     0.44922113
 h      3.10823036    -0.96940440    -0.08477115
 c     -2.57458988    -0.35394256    -0.59753287
 h     -2.64889971    -1.08716047    -1.51342679
 h     -3.21220614    -0.65223600     0.13744333
 h     -2.97444715     0.58182137    -1.05368159
 h     -0.32801485     1.33290156     1.80853944
          17

 c      1.25888812    -0.44906129    -0.08558777
 c      0.02715208    -1.08208325     0.05879974
 c     -1.09032953    -0.10930066    -0.03762352
 c     -0.90324522     1.29179473     0.99132651
 c     -0.40578770     1.00753619    -0.35703323
 c      1.05338314     0.86825213    -0.50201485
 h      0.01134286    -2.14251620     0.22254178
 h     -1.91628165     1.92427807     1.06653613
 h     -1.03833351     1.63918690    -1.03362547
 h      1.60554923     1.69469723    -0.52434777
 o      2.47068427    -1.04140419     0.45400012
 h      3.12310027    -0.96628815    -0.08104708
 c     -2.57159227    -0.34689694    -0.60310304
 h     -2.65027265    -1.06781355    -1.49865264
 h     -3.26042659    -0.64818622     0.16430309
 h     -2.97068785     0.59750204    -1.02615500
 h     -0.31735747     1.36172414     1.84513273
          17

 c      1.26168339    -0.45254206    -0.08321174
 c      0.03446252    -1.08527063     0.05136433
 c     -1.07330239    -0.11184255    -0.04889659
 c     -0.90692589     1.29666252     0.99696873
 c     -0.41953403     1.00719701    -0.35928858
 c      1.02899902     0.85040599    -0.50099808
 h      0.05665838    -2.12978166     0.23242076
 h     -1.88366318     1.94562010     1.05641489
 h     -1.00323858     1.64198965    -0.99872116
 h      1.63322479     1.72970321    -0.55010903
 o      2.46680725    -1.03921223     0.46125843
 h      3.20456665    -0.95365557    -0.13287437
 c     -2.56756765    -0.33994194    -0.60941171
 h     -2.64622403    -1.04251390    -1.47103826
 h     -3.31197095    -0.64842624     0.19671774
 h     -2.96368419     0.61290413    -0.99564710
 h     -0.29340186     1.38468839     1.89821033
          17

 c      1.26719000    -0.45615223    -0.08003409
 c      0.04079571    -1.08794624     0.04457465
 c     -1.05891121    -0.11910557    -0.05934144
 c     -0.91210427     1.30204831     1.00273416
 c     -0.43127465     1.01202407    -0.36383007
 c      1.00375835     0.83228738    -0.49891019
 h      0.09632733    -2.12865308     0.24577530
 h     -1.83582392     1.95326545     1.04548155
 h     -0.96574331     1.65108205    -0.97357958
 h      1.67006124     1.76796740    -0.57836196
 o      2.46079602    -1.03654610     0.46797164
 h      3.29273570    -0.93824417    -0.19167927
 c     -2.56335852    -0.33317086    -0.61465808
 h     -2.63779945    -1.01650191    -1.43802699
 h     -3.35386328    -0.64821167     0.22189397
 h     -2.95391256     0.62932420    -0.96403025
 h     -0.26750296     1.40032254     1.95047701
          17

 c      1.27509969    -0.45998923    -0.07609204
 c      0.04635020    -1.09031137     0.03850813
 c     -1.04780375    -0.13101218    -0.06885412
 c     -0.91727539     1.30758137     1.00948026
 c     -0.44023373     1.02113568    -0.36971275
 c      0.97947839     0.81608757    -0.49610726
 h      0.12886611    -2.13911381     0.26252590
 h     -1.78164037     1.95159852     1.03474359
 h     -0.93480338     1.67497042    -0.96743440
 h      1.70128406     1.79043500    -0.60703244
 o      2.45477154    -1.03321090     0.47261647
 h      3.35582642    -0.92374561    -0.23250616
 c     -2.55936553    -0.32629002    -0.61730603
 h     -2.62658053    -0.99733449    -1.41000882
 h     -3.37846519    -0.64509988     0.23281907
 h     -2.94188634     0.64765683    -0.93297594
 h     -0.24803068     1.40754062     1.98920430
          17

 c      1.28495159    -0.46407819    -0.07144683
 c      0.05138314    -1.09294921     0.03331677
 c     -1.04033108    -0.14692771    -0.07747509
 c     -0.92085752     1.31250661     1.01748385
 c     -0.44628942     1.03351200    -0.37616017
 c      0.95750642     0.80303256    -0.49290828
 h      0.15290077    -2.15655532     0.28152127
 h     -1.73460253     1.94906313     1.02535616
 h     -0.91512018     1.71787057    -0.98469233
 h      1.71876699     1.78823756    -0.63418010
 o      2.44957207    -1.02916160     0.47472337
 h      3.38297696    -0.91156295    -0.24708911
 c     -2.55570240    -0.31888427    -0.61626741
 h     -2.61425689    -0.99199015    -1.39679958
 h     -3.38235060    -0.63827241     0.22685163
 h     -2.92790620     0.66796565    -0.90388146
 h     -0.23956248     1.40600748     2.00758113
          17

 c      1.29612519    -0.46834507    -0.06620498
 c      0.05618717    -1.09657026     0.02919452
 c     -1.03657312    -0.16579985    -0.08534869
 c     -0.92143436     1.31589464     1.02660357
 c     -0.45011994     1.04852938    -0.38297064
 c      0.93887484     0.79366857    -0.48955709
 h      0.16724270    -2.17457310     0.30097489
 h     -1.70932314     1.95604470     1.01826731
 h     -0.90436951     1.77476964    -1.02096038
 h      1.71881670     1.75881986    -0.65828851
 o      2.44556825    -1.02442391     0.47422524
 h      3.37142683    -0.90219817    -0.23339657
 c     -2.55234963    -0.31087965    -0.61128976
 h     -2.60199444    -1.00181604    -1.40179425
 h     -3.36518933    -0.62800264     0.20450088
 h     -2.91199237     0.68945138    -0.87789679
 h     -0.24366429     1.39599260     2.00346155
          17

 c      1.30784046    -0.47261562    -0.06052721
 c      0.06103361    -1.10175300     0.02632552
 c     -1.03638089    -0.18637498    -0.09266696
 c     -0.91848980     1.31725815     1.03637773
 c     -0.45279217     1.06586498    -0.39033679
 c      0.92436835     0.78806708    -0.48622030
 h      0.17116172    -2.18770897     0.31909963
 h     -1.71265337     1.97785096     1.01408580
 h     -0.89661530     1.83459443    -1.06628679
 h      1.70072615     1.70355265    -0.67831563
 o      2.44294198    -1.01907332     0.47125100
 h      3.32226963    -0.89571173    -0.19223114
 c     -2.54915520    -0.30271918    -0.60311728
 h     -2.59030128    -1.02062858    -1.41989693
 h     -3.32972886    -0.61562754     0.16932315
 h     -2.89398384     0.71074811    -0.85594936
 h     -0.25918277     1.37816904     1.97872175
          17

 c      1.31918071    -0.47663927    -0.05461609
 c      0.06611245    -1.10879703     0.02484543
 c     -1.03941820    -0.20739972    -0.09962244
 c     -0.91292481     1.31699303     1.04594796
 c     -0.45526133     1.08510476    -0.39843592
 c      0.91444170     0.78587075    -0.48297584
 h      0.16457647    -2.19285201     0.33455839
 h     -1.73812586     2.00946688     1.01356828
 h     -0.88680065     1.88678574    -1.11092227
 h      1.66690027     1.62756244    -0.69392425
 o      2.44159319    -1.01324972     0.46618850
 h      3.24203436    -0.89150487    -0.12824713
 c     -2.54568386    -0.29499453    -0.59319006
 h     -2.57943851    -1.03878691    -1.44200284
 h     -3.28291866    -0.60403175     0.12884481
 h     -2.87371717     0.73027594    -0.83869674
 h     -0.28169259     1.35349392     1.93990173
          17

 c      1.32915046    -0.48013779    -0.04868101
 c      0.07148685    -1.11767080     0.02481862
 c     -1.04519543    -0.22776119    -0.10637659
 c     -0.90660614     1.31598462     1.05393847
 c     -0.45815189     1.10560942    -0.40725422
 c      0.90898079     0.78618556    -0.47975862
 h      0.14809300    -2.18963833     0.34669834
 h     -1.77211540     2.04015354     1.01787168
 h     -0.87224584     1.92438899    -1.14796247
 h      1.62477575     1.54153009    -0.70625502
 o      2.44056655    -1.00723738     0.46006948
 h      3.15168588    -0.88692153    -0.05624051
 c     -2.54106299    -0.28799169    -0.58330179
 h     -2.56971207    -1.04804717    -1.46012537
 h     -3.23722915    -0.59832045     0.09556628
 h     -2.85123431     0.74650885    -0.82642548
 h     -0.30260158     1.32303536     1.89943290
          17

 c      1.33677025    -0.48285323    -0.04290577
 c      0.07706457    -1.12801051     0.02622087
 c     -1.05308973    -0.24655858    -0.11304202
 c     -0.90155696     1.31503558     1.05862124
 c     -0.46172915     1.12658890    -0.41659856
 c      0.90697006     0.78739963    -0.47624880
 h      0.12293280    -2.18042995     0.35566335
 h     -1.80237971     2.06058518     1.02813106
 h     -0.85236083     1.94415458    -1.17351970
 h      1.59002077     1.46426435    -0.71943842
 o      2.43697670    -1.00167632     0.45527894
 h      3.10334309    -0.87375730    -0.01249979
 c     -2.53417627    -0.28160694    -0.57522833
 h     -2.56147714    -1.04346159    -1.46935128
 h     -3.20828777    -0.60508374     0.08441440
 h     -2.82697110     0.75820458    -0.81897933
 h     -0.31011522     1.28743956     1.87417510
          17

 c      1.34118643    -0.48456753    -0.03745913
 c      0.08258489    -1.13916591     0.02892608
 c     -1.06235618    -0.26311922    -0.11967556
 c     -0.89914100     1.31468657     1.05876479
 c     -0.46594011     1.14718939    -0.42613832
 c      0.90659377     0.78747944    -0.47185586
 h      0.09076378    -2.16994751     0.36239810
 h     -1.82115295     2.06539637     1.04502596
 h     -0.82814990     1.94598894    -1.18641684
 h      1.58500958     1.41951944    -0.74107217
 o      2.42803802    -0.99735626     0.45404481
 h      3.14776890    -0.84173278    -0.03037166
 c     -2.52455394    -0.27576350    -0.56988427
 h     -2.55506236    -1.02332218    -1.46785605
 h     -3.20453526    -0.62779754     0.10268734
 h     -2.80185568     0.76470682    -0.81580895
 h     -0.29582695     1.24649781     1.87602290
          17

 c      1.34175456    -0.48510773    -0.03252514
 c      0.08763291    -1.15033322     0.03271866
 c     -1.07215789    -0.27698000    -0.12627263
 c     -0.89938652     1.31514365     1.05461281
 c     -0.47048815     1.16651474    -0.43540382
 c      0.90678086     0.78554152    -0.46625418
 h      0.05342651    -2.16410897     0.36838024
 h     -1.82494514     2.05283642     1.06862770
 h     -0.80196635     1.93278670    -1.18827543
 h      1.62085966     1.41772144    -0.77606314
 o      2.41707440    -0.99398279     0.45447154
 h      3.23882778    -0.79838486    -0.07673877
 c     -2.51305843    -0.27085610    -0.56669848
 h     -2.55077018    -0.98878930    -1.45664512
 h     -3.21926138    -0.66220710     0.14239032
 h     -2.77726150     0.76625084    -0.81611275
 h     -0.26299725     1.20038907     1.90064590
          17

 c      1.33814431    -0.48439373    -0.02824361
 c      0.09170377    -1.16079305     0.03736278
 c     -1.08162611    -0.28785261    -0.13276368
 c     -0.90126605     1.31619076     1.04749929
 c     -0.47490159     1.18359379    -0.44373901
 c      0.90849685     0.78280490    -0.46000917
 h      0.01270030    -2.16772759     0.37490051
 h     -1.81395740     2.02407534     1.09846881
 h     -0.77741556     1.91064332    -1.18400236
 h      1.68282089     1.44473512    -0.81893349
 o      2.40786285    -0.99100120     0.45453387
 h      3.32182265    -0.75519454    -0.11638556
 c     -2.50119792    -0.26748863    -0.56426567
 h     -2.54898503    -0.94381797    -1.43959742
 h     -3.23858754    -0.69950236     0.18808994
 h     -2.75482185     0.76400594    -0.81893461
 h     -0.22376187     1.15130257     1.93186349
          17

 c      1.33041292    -0.48246619    -0.02464769
 c      0.09424618    -1.17014751     0.04268929
 c     -1.08991726    -0.29558819    -0.13902857
 c     -0.90346253     1.31726045     1.03873959
 c     -0.47858935     1.19738116    -0.45027881
 c      0.91326213     0.78103773    -0.45407195
 h     -0.02959330    -2.18197245     0.38218881
 h     -1.79207268     1.98299388     1.13382286
 h     -0.75902031     1.88851749    -1.18180671
 h      1.74806374     1.47999167    -0.85943814
 o      2.40201872    -0.98815581     0.45352805
 h      3.37376461    -0.71783290    -0.13617815
 c     -2.49024523    -0.26596788    -0.56118030
 h     -2.55029650    -0.89510535    -1.42363879
 h     -3.25157846    -0.73197254     0.22712838
 h     -2.73616220     0.75975666    -0.82317848
 h     -0.18993181     1.10272585     1.95424095
          17

 c      1.31899483    -0.47947489    -0.02165824
 c      0.09467594    -1.17838735     0.04863587
 c     -1.09625687    -0.30015387    -0.14492726
 c     -0.90467596     1.31756023     1.02914772
 c     -0.48097350     1.20695281    -0.45414079
 c      0.92186218     0.78141694    -0.44915584
 h     -0.07127140    -2.20365122     0.38912648
 h     -1.76716288     1.93618676     1.17419515
 h     -0.75099180     1.87551933    -1.19076266
 h      1.80127059     1.50984913    -0.88983471
 o      2.39999680    -0.98531763     0.45128065
 h      3.38717816    -0.68872423    -0.13281536
 c     -2.48103637    -0.26619083    -0.55630501
 h     -2.55548976    -0.85095211    -1.41782034
 h     -3.25241139    -0.75486214     0.25209860
 h     -2.72262750     0.75535428    -0.82759003
 h     -0.16894517     1.05795963     1.95824274
          17

 c      1.30462003    -0.47565129    -0.01911109
 c      0.09241429    -1.18573835     0.05521160
 c     -1.09998218    -0.30161632    -0.15033292
 c     -0.90368693     1.31622947     1.01906381
 c     -0.48170693     1.21192464    -0.45491388
 c      0.93437473     0.78453851    -0.44565885
 h     -0.10977322    -2.22703033     0.39385450
 h     -1.75000290     1.89186113     1.21983455
 h     -0.75510220     1.87559249    -1.21509219
 h      1.83496084     1.52743449    -0.90581352
 o      2.40172455    -0.98237558     0.44775170
 h      3.36036686    -0.66900652    -0.10633430
 c     -2.47409352    -0.26790646    -0.54897258
 h     -2.56519115    -0.81799486    -1.42948454
 h     -3.23901628    -0.76590852     0.25966846
 h     -2.71507893     0.75211110    -0.83075568
 h     -0.16414015     1.01941166     1.93958826
          17

 c      1.28820302    -0.47127315    -0.01679101
 c      0.08696311    -1.19243293     0.06242950
 c     -1.10058698    -0.30012849    -0.15515916
 c     -0.89969638     1.31267106     1.00853045
 c     -0.48078475     1.21266621    -0.45300435
 c      0.95048264     0.79063128    -0.44375530
 h     -0.14258984    -2.24645402     0.39466978
 h     -1.74942176     1.85622198     1.27133179
 h     -0.76957775     1.88469461    -1.25030450
 h      1.84637678     1.52993307    -0.90537756
 o      2.40675742    -0.97923698     0.44297416
 h      3.29554674    -0.65881879    -0.05883950
 c     -2.46974897    -0.27103315    -0.53932742
 h     -2.57915246    -0.79761410    -1.45886351
 h     -3.21194475    -0.76476518     0.24952583
 h     -2.71380974     0.75036021    -0.83117046
 h     -0.17561051     0.98836084     1.89790484
          17

 c      1.27073393    -0.46663243    -0.01445863
 c      0.07798907    -1.19855217     0.07025703
 c     -1.09777304    -0.29591169    -0.15937591
 c     -0.89288572     1.30692166     0.99751570
 c     -0.47841748     1.20997740    -0.44938091
 c      0.96963176     0.79964378    -0.44344419
 h     -0.16779221    -2.25807256     0.39059553
 h     -1.76573416     1.82947009     1.32751472
 h     -0.79045230     1.89441282    -1.28645989
 h      1.83587118     1.51722018    -0.88819031
 o      2.41404662    -0.97594891     0.43721424
 h      3.20318713    -0.65557194     0.00322340
 c     -2.46813103    -0.27563024    -0.52838120
 h     -2.59589042    -0.78618966    -1.49818176
 h     -3.17433716    -0.75307568     0.22439554
 h     -2.71858373     0.74937110    -0.82738490
 h     -0.20026858     0.96464061     1.83648051
          17

 c      1.25318226    -0.46199894    -0.01187703
 c      0.06538708    -1.20395776     0.07859376
 c     -1.09150382    -0.28923700    -0.16301041
 c     -0.88452220     1.29963983     0.98595835
 c     -0.47483467     1.20465182    -0.44509199
 c      0.99100287     0.81118568    -0.44452167
 h     -0.18438706    -2.26053204     0.38156023
 h     -1.79047437     1.80666492     1.38396009
 h     -0.81363968     1.89707380    -1.31397141
 h      1.80725185     1.49211323    -0.85580412
 o      2.42114547    -0.97310472     0.43142292
 h      3.11530709    -0.64768880     0.06219782
 c     -2.46897307    -0.28156032    -0.51767914
 h     -2.61324337    -0.77871274    -1.53658134
 h     -3.13295589    -0.73529923     0.19115022
 h     -2.72877176     0.74771082    -0.81819234
 h     -0.23099378     0.94592492     1.76330461
          17

 c      1.23641339    -0.45756859    -0.00885857
 c      0.04931293    -1.20827690     0.08726493
 c     -1.08203876    -0.28041165    -0.16613222
 c     -0.87650679     1.29179830     0.97352345
 c     -0.47018479     1.19730725    -0.44101465
 c      1.01330456     0.82433721    -0.44648260
 h     -0.19247728    -2.25514291     0.36836756
 h     -1.81277944     1.78228481     1.43454217
 h     -0.83598792     1.88787023    -1.32646558
 h      1.77008772     1.46228904    -0.81279021
 o      2.42374169    -0.97239271     0.42748060
 h      3.09380689    -0.60635539     0.08592042
 c     -2.47140348    -0.28824151    -0.50900564
 h     -2.62920020    -0.77146629    -1.56493258
 h     -3.09935458    -0.71966411     0.16210687
 h     -2.74354747     0.74392637    -0.80280385
 h     -0.25565580     0.92675144     1.69233837
          17

 c      1.22112712    -0.45340810    -0.00533035
 c      0.03016936    -1.21092440     0.09602441
 c     -1.06992162    -0.26977850    -0.16882862
 c     -0.87075754     1.28439565     0.95962674
 c     -0.46451871     1.18840661    -0.43780987
 c      1.03448506     0.83742414    -0.44842330
 h     -0.19324727    -2.24575420     0.35254181
 h     -1.82442542     1.75298561     1.47384475
 h     -0.85548625     1.86482879    -1.32110128
 h      1.74288182     1.44305391    -0.76800261
 o      2.42081306    -0.97442358     0.42555780
 h      3.14987522    -0.52082694     0.07049366
 c     -2.47411405    -0.29478612    -0.50405249
 h     -2.64232071    -0.76259902    -1.57756744
 h     -3.08750246    -0.71662488     0.15263551
 h     -2.76208791     0.73725770    -0.78097246
 h     -0.25940137     0.89915691     1.64072760
          17

 c      1.20786210    -0.44947961    -0.00133060
 c      0.00856586    -1.21119415     0.10458345
 c     -1.05592335    -0.25772153    -0.17118090
 c     -0.86827470     1.27795471     0.94430326
 c     -0.45779610     1.17830205    -0.43592929
 c      1.05204820     0.84831157    -0.44928408
 h     -0.18869805    -2.23800562     0.33598351
 h     -1.82111424     1.71780548     1.49824261
 h     -0.87127031     1.82840291    -1.29832066
 h      1.74948593     1.45456616    -0.73198400
 o      2.41603884    -0.97714001     0.42366698
 h      3.22180124    -0.42382276     0.04746714
 c     -2.47625520    -0.30065539    -0.50354657
 h     -2.65178220    -0.75182151    -1.57234194
 h     -3.10375240    -0.73185727     0.17058095
 h     -2.78372952     0.72810189    -0.75303532
 h     -0.23450145     0.85848800     1.61739110
          17

 c      1.19702284    -0.44575801     0.00306996
 c     -0.01473374    -1.20846502     0.11267364
 c     -1.04097845    -0.24465466    -0.17324923
 c     -0.86848483     1.27204564     0.92885753
 c     -0.44988699     1.16722566    -0.43557504
 c      1.06490028     0.85601336    -0.44871765
 h     -0.18106000    -2.23737049     0.32038030
 h     -1.80222416     1.67760761     1.50604700
 h     -0.88380410     1.78143952    -1.26195882
 h      1.79801958     1.50382347    -0.70715750
 o      2.41162245    -0.97900694     0.42073430
 h      3.27223477    -0.34012188     0.03432961
 c     -2.47813042    -0.30613359    -0.50659338
 h     -2.65737008    -0.74014650    -1.55058327
 h     -3.13940804    -0.76086820     0.20813293
 h     -2.80804471     0.71793697    -0.71980080
 h     -0.18848518     0.80969138     1.61491542
          17

 c      1.18887974    -0.44229472     0.00781426
 c     -0.03888055    -1.20248693     0.12011818
 c     -1.02613614    -0.23098809    -0.17507077
 c     -0.86988789     1.26564879     0.91498873
 c     -0.44054891     1.15524800    -0.43660073
 c      1.07433665     0.86162272    -0.44730057
 h     -0.17212952    -2.24624007     0.30659046
 h     -1.77062368     1.63468824     1.49770958
 h     -0.89535363     1.72944896    -1.21963974
 h      1.86969037     1.57428880    -0.68576443
 o      2.40824531    -0.97936886     0.41646612
 h      3.28867982    -0.28048532     0.03627095
 c     -2.48054523    -0.31181555    -0.51136409
 h     -2.65960409    -0.72990415    -1.51740498
 h     -3.17892089    -0.79435944     0.25010051
 h     -2.83477663     0.70857352    -0.68229596
 h     -0.13667141     0.76335769     1.61897367
          17

 c      1.18357713    -0.43916910     0.01285192
 c     -0.06298169    -1.19356418     0.12686809
 c     -1.01250103    -0.21709545    -0.17667015
 c     -0.87088368     1.25775811     0.90376788
 c     -0.42940247     1.14229795    -0.43848996
 c      1.08221281     0.86673055    -0.44564047
 h     -0.16308631    -2.26209961     0.29449283
 h     -1.73301912     1.59266584     1.47642198
 h     -0.91028028     1.68031601    -1.18234159
 h      1.94033276     1.64428417    -0.66040081
 o      2.40602087    -0.97796851     0.41085025
 h      3.26827979    -0.24931962     0.05406185
 c     -2.48399834    -0.31794987    -0.51594673
 h     -2.65990265    -0.72482229    -1.48204427
 h     -3.20987641    -0.82494416     0.28431197
 h     -2.86360520     0.70112470    -0.64159828
 h     -0.09186101     0.72856279     1.61899707
          17

 c      1.18113328    -0.43642515     0.01811952
 c     -0.08610354    -1.18246461     0.13297828
 c     -1.00115852    -0.20330035    -0.17806947
 c     -0.86995787     1.24757428     0.89541158
 c     -0.41605251     1.12837458    -0.44063708
 c      1.08973145     0.87229763    -0.44400206
 h     -0.15488146    -2.27868035     0.28346015
 h     -1.70023644     1.55635643     1.44858306
 h     -0.93361830     1.64182119    -1.16092334
 h      1.99451010     1.69972956    -0.62810751
 o      2.40485778    -0.97473458     0.40398343
 h      3.21209272    -0.24813621     0.08682368
 c     -2.48856650    -0.32431053    -0.51864152
 h     -2.66039171    -0.72945272    -1.45654890
 h     -3.22510758    -0.84861543     0.30394024
 h     -2.89388803     0.69532281    -0.59889575
 h     -0.06167711     0.71063707     1.60998584
          17

 c      1.18142936    -0.43405053     0.02353231
 c     -0.10729033    -1.17013903     0.13855564
 c     -0.99309412    -0.18988236    -0.17928947
 c     -0.86577085     1.23454123     0.88954322
 c     -0.40044215     1.11391837    -0.44291274
 c      1.09750081     0.87866293    -0.44241186
 h     -0.14861141    -2.28899555     0.27297077
 h     -1.68515900     1.53084333     1.42241084
 h     -0.96691936     1.61714944    -1.15971805
 h      2.02471573     1.73368957    -0.58879778
 o      2.40445670    -0.96980953     0.39606322
 h      3.12528978    -0.27508716     0.13215712
 c     -2.49412695    -0.33046665    -0.51828005
 h     -2.66289768    -0.74699257    -1.45057342
 h     -3.22137411    -0.86392005     0.30627935
 h     -2.92459234     0.68961802    -0.55565973
 h     -0.04952944     0.71168644     1.59090878
          17

 c      1.18419648    -0.43199011     0.02898539
 c     -0.12562806    -1.15745600     0.14371472
 c     -0.98911413    -0.17708935    -0.18034626
 c     -0.85767409     1.21851029     0.88571501
 c     -0.38310226     1.09991395    -0.44591106
 c      1.10580590     0.88577695    -0.44077239
 h     -0.14551921    -2.28785250     0.26292093
 h     -1.69593493     1.51908196     1.40315575
 h     -1.00527080     1.60324630    -1.17390824
 h      2.02812908     1.74352785    -0.54369155
 o      2.40395770    -0.96390385     0.38749731
 h      3.02294653    -0.31919637     0.18438538
 c     -2.50055679    -0.33616498    -0.51470104
 h     -2.66762458    -0.77633758    -1.46463461
 h     -3.19822873    -0.87126878     0.29170102
 h     -2.95447883     0.68197007    -0.51370344
 h     -0.05536949     0.73115902     1.56359449
          17

 c      1.18901041    -0.43016639     0.03435169
 c     -0.14033210    -1.14503396     0.14854632
 c     -0.98977342    -0.16514209    -0.18124861
 c     -0.84634924     1.19994841     0.88375588
 c     -0.36492969     1.08752486    -0.45053375
 c      1.11472934     0.89333116    -0.43891498
 h     -0.14677975    -2.27302521     0.25365257
 h     -1.72905777     1.51970237     1.38882485
 h     -1.03992060     1.59437245    -1.19435932
 h      2.00505179     1.72949578    -0.49462911
 o      2.40115718    -0.95922546     0.37909512
 h      2.94267340    -0.34550413     0.23158124
 c     -2.50771213    -0.34143293    -0.50878257
 h     -2.67313663    -0.81183358    -1.48985147
 h     -3.15789067    -0.87298094     0.26362761
 h     -2.98242184     0.67077921    -0.47502082
 h     -0.07512948     0.76568860     1.53294253
          17

 c      1.19532628    -0.42846455     0.03946450
 c     -0.15083297    -1.13314476     0.15309395
 c     -0.99531468    -0.15422941    -0.18199156
 c     -0.83376035     1.17991038     0.88341201
 c     -0.34681365     1.07770519    -0.45747661
 c      1.12408352     0.90075345    -0.43663308
 h     -0.15328330    -2.24562152     0.24587016
 h     -1.77174354     1.52792564     1.37276399
 h     -1.06281091     1.58591289    -1.21315365
 h      1.95921489     1.69507418    -0.44378663
 o      2.39318295    -0.95919696     0.37165984
 h      2.93406764    -0.30001316     0.26238030
 c     -2.51522059    -0.34630762    -0.50198638
 h     -2.67764298    -0.84629856    -1.51452637
 h     -3.10597427    -0.87409089     0.22944866
 h     -3.00771982     0.65544792    -0.44147993
 h     -0.09898066     0.80851827     1.50823970
          17

 c      1.20255945    -0.42667962     0.04411183
 c     -0.15683914    -1.12166534     0.15733715
 c     -1.00562376    -0.14449692    -0.18254639
 c     -0.82248868     1.15972902     0.88381660
 c     -0.32946678     1.07105392    -0.46701986
 c      1.13316268     0.90706891    -0.43374524
 h     -0.16550436    -2.21014231     0.24054675
 h     -1.81022143     1.53838979     1.34922053
 h     -1.06871600     1.57556139    -1.22549098
 h      1.89990407     1.64909525    -0.39323907
 o      2.38159015    -0.96265071     0.36477552
 h      2.97791676    -0.20294921     0.28557019
 c     -2.52233446    -0.35052941    -0.49599435
 h     -2.67995885    -0.87381195    -1.52956996
 h     -3.05200678    -0.88331304     0.20138357
 h     -3.03031019     0.63644839    -0.41449505
 h     -0.11103957     0.85032772     1.50343564
          17

 c      1.21014885    -0.42453079     0.04806825
 c     -0.15834138    -1.11010736     0.16119156
 c     -1.02021441    -0.13603417    -0.18285842
 c     -0.81463793     1.14043974     0.88386909
 c     -0.31340631     1.06780244    -0.47903658
 c      1.14050663     0.91066979    -0.43020762
 h     -0.18349346    -2.17403358     0.23881735
 h     -1.83477060     1.54693156     1.31558609
 h     -1.05542147     1.56311304    -1.22953419
 h      1.84489698     1.60874723    -0.34377970
 o      2.36965829    -0.96624093     0.35804293
 h      3.02825876    -0.11041469     0.31007488
 c     -2.52815291    -0.35358160    -0.49235856
 h     -2.67965160    -0.89066579    -1.53000420
 h     -3.00669990    -0.91143961     0.19363707
 h     -3.05084024     0.61504071    -0.39477118
 h     -0.09745713     0.88437061     1.53050993
          17

 c      1.21753920    -0.42176304     0.05112690
 c     -0.15556710    -1.09779644     0.16452552
 c     -1.03825820    -0.12886283    -0.18286318
 c     -0.81055177     1.12231237     0.88340919
 c     -0.29897089     1.06783673    -0.49306570
 c      1.14423727     0.90955747    -0.42625320
 h     -0.20697045    -2.14582045     0.24181500
 h     -1.84058277     1.55105214     1.27191961
 h     -1.02352950     1.55017920    -1.22608262
 h      1.81737068     1.59704553    -0.29330744
 o      2.35912255    -0.96845949     0.35154444
 h      3.06368855    -0.04966461     0.33708580
 c     -2.53229673    -0.35531929    -0.49169660
 h     -2.67685748    -0.89533370    -1.51470420
 h     -2.97442722    -0.96363264     0.21245722
 h     -3.07057196     0.59289470    -0.38220496
 h     -0.06081538     0.91174168     1.58680990
          17

 c      1.22416629    -0.41825786     0.05312909
 c     -0.14892064    -1.08423535     0.16719509
 c     -1.05867129    -0.12291917    -0.18250078
 c     -0.80904165     1.10518501     0.88325994
 c     -0.28632811     1.07072781    -0.50836197
 c      1.14371390     0.90295870    -0.42222880
 h     -0.23535205    -2.13129386     0.25042507
 h     -1.82713920     1.54991844     1.22011503
 h     -0.97662951     1.54022394    -1.21869890
 h      1.82699086     1.62432891    -0.23888201
 o      2.35080686    -0.96894389     0.34550077
 h      3.07715865    -0.02955204     0.36536220
 c     -2.53519965    -0.35650736    -0.49315836
 h     -2.67215792    -0.88841657    -1.48613797
 h     -2.95019252    -1.03270906     0.24952203
 h     -3.09109696     0.57171961    -0.37597472
 h     -0.01788295     0.93734343     1.65609259
          17

 c      1.22948990    -0.41408854     0.05398629
 c     -0.13894978    -1.06945740     0.16908634
 c     -1.08023524    -0.11804013    -0.18172078
 c     -0.80865055     1.08893566     0.88417777
 c     -0.27544587     1.07576589    -0.52391260
 c      1.14048062     0.89243678    -0.41809466
 h     -0.26745096    -2.12987993     0.26502377
 h     -1.79781467     1.54447381     1.16347847
 h     -0.92159185     1.53874209    -1.21401877
 h      1.85869384     1.67541091    -0.18267777
 o      2.34518436    -0.96775407     0.34014050
 h      3.06683604    -0.05185389     0.39328130
 c     -2.53752639    -0.35827520    -0.49508008
 h     -2.66659515    -0.87289319    -1.45054286
 h     -2.92670954    -1.10473855     0.29002889
 h     -3.11384579     0.55277534    -0.37477692
 h      0.01519291     0.96393528     1.72164538
          17

 c      1.23305892    -0.40950330     0.05368536
 c     -0.12634157    -1.05403718     0.17014159
 c     -1.10169779    -0.11396815    -0.18049414
 c     -0.80814250     1.07349206     0.88636930
 c     -0.26610158     1.08204931    -0.53853747
 c      1.13658825     0.88033300    -0.41351690
 h     -0.30106116    -2.13491217     0.28537302
 h     -1.76004223     1.53777659     1.10642466
 h     -0.86756080     1.55269587    -1.22086921
 h      1.89169978     1.72772037    -0.13071341
 o      2.34251780    -0.96514617     0.33566831
 h      3.03350308    -0.11472773     0.41931389
 c     -2.53972328    -0.36131571    -0.49575137
 h     -2.66167402    -0.85429930    -1.41804098
 h     -2.89992007    -1.16774235     0.32220311
 h     -3.13953347     0.53637517    -0.37712761
 h      0.02891321     0.99156694     1.77244410
          17

 c      1.23458279    -0.40490307     0.05228792
 c     -0.11189448    -1.03877151     0.17036131
 c     -1.12184076    -0.11037330    -0.17882972
 c     -0.80645439     1.05871024     0.88960793
 c     -0.25815878     1.08874780    -0.55126949
 c      1.13337753     0.86848608    -0.40824095
 h     -0.33306344    -2.13757070     0.31075225
 h     -1.72482215     1.53505274     1.05375496
 h     -0.82173960     1.58769323    -1.24602632
 h      1.91309451     1.76602672    -0.08823474
 o      2.34271090    -0.96167600     0.33222748
 h      2.98238147    -0.21078918     0.44251316
 c     -2.54204721    -0.36573462    -0.49372305
 h     -2.65904209    -0.83959869    -1.40076291
 h     -2.86903093    -1.21437672     0.33937111
 h     -3.16783368     0.52172332    -0.38160719
 h      0.01936165     1.01896840     1.80272690
          17

 c      1.23400603    -0.40082836     0.04992893
 c     -0.09645003    -1.02437193     0.16979437
 c     -1.13953038    -0.10687983    -0.17678432
 c     -0.80284451     1.04443481     0.89350185
 c     -0.25195581     1.09549628    -0.56189779
 c      1.13149156     0.85817946    -0.40218156
 h     -0.36006108    -2.13060808     0.34022557
 h     -1.70320563     1.54216417     1.00926379
 h     -0.78429470     1.64356538    -1.28810153
 h      1.91730206     1.78270379    -0.05850631
 o      2.34475922    -0.95873489     0.32976602
 h      2.93109507    -0.31833346     0.46446137
 c     -2.54472997    -0.37143227    -0.48818527
 h     -2.65964179    -0.83370655    -1.40694890
 h     -2.83512333    -1.24115592     0.33872333
 h     -3.19747982     0.50724142    -0.38695696
 h     -0.01351717     1.04437625     1.81052140
          17

 c      1.23158796    -0.39789639     0.04681533
 c     -0.08082343    -1.01133658     0.16852787
 c     -1.15376940    -0.10309405    -0.17446446
 c     -0.79739552     1.03077111     0.89763236
 c     -0.24819803     1.10249387    -0.57101339
 c      1.13111027     0.85035057    -0.39538082
 h     -0.37904233    -2.10993819     0.37289154
 h     -1.69976765     1.56196952     0.97458994
 h     -0.74936461     1.71344076    -1.33718427
 h      1.90301438     1.77483155    -0.04324590
 o      2.34586827    -0.95933205     0.32769872
 h      2.92286659    -0.38913552     0.49442432
 c     -2.54806105    -0.37851083    -0.47940181
 h     -2.66291995    -0.83609198    -1.43463828
 h     -2.80028965    -1.24752134     0.32023838
 h     -3.22669193     0.49115808    -0.39206452
 h     -0.06638383     1.06587665     1.79731111
          17

 c      1.22790621    -0.39664414     0.04321445
 c     -0.06575835    -0.99993622     0.16667371
 c     -1.16376547    -0.09862445    -0.17202319
 c     -0.79132473     1.01825116     0.90139582
 c     -0.24745253     1.11017688    -0.57946956
 c      1.13204447     0.84566710    -0.38798462
 h     -0.38783742    -2.07481568     0.40809581
 h     -1.70957925     1.59181188     0.94965855
 h     -0.71083198     1.78779429    -1.38111011
 h      1.87159630     1.74271533    -0.04292930
 o      2.34365158    -0.96555322     0.32521452
 h      2.99203281    -0.38995820     0.54445640
 c     -2.55230589    -0.38720906    -0.46858294
 h     -2.66715619    -0.84187995    -1.47299314
 h     -2.76736429    -1.23587988     0.28657004
 h     -3.25366855     0.47202298    -0.39593850
 h     -0.13174572     1.08176316     1.76929937
          17

 c      1.22367915    -0.39738786     0.03940221
 c     -0.05188866    -0.99021535     0.16434515
 c     -1.16900789    -0.09309894    -0.16964998
 c     -0.78667408     1.00759958     0.90367280
 c     -0.24987004     1.11889215    -0.58792837
 c      1.13372664     0.84441295    -0.38024866
 h     -0.38543964    -2.02767010     0.44566228
 h     -1.72286505     1.62541510     0.93391203
 h     -0.66558889     1.85836011    -1.41050572
 h      1.82724383     1.69032370    -0.05653659
 o      2.34070992    -0.97477623     0.32292920
 h      3.09347087    -0.36336912     0.60346332
 c     -2.55753387    -0.39747785    -0.45735237
 h     -2.67052658    -0.84578848    -1.50943965
 h     -2.73995178    -1.21282293     0.24389404
 h     -3.27699189     0.44904453    -0.39770675
 h     -0.19686024     1.09121456     1.73976853
          17

 c      1.21960903    -0.40023359     0.03558932
 c     -0.03967330    -0.98198038     0.16162268
 c     -1.16932528    -0.08620743    -0.16754740
 c     -0.78563738     0.99937308     0.90281808
 c     -0.25519644     1.12879076    -0.59674498
 c      1.13511604     0.84617910    -0.37256983
 h     -0.37228350    -1.97398100     0.48617305
 h     -1.73108303     1.65648493     0.92676621
 h     -0.61351578     1.91944354    -1.41995733
 h      1.77897841     1.62777715    -0.08066714
 o      2.33970084    -0.98478226     0.32170423
 h      3.18147697    -0.34532679     0.65617396
 c     -2.56350361    -0.40863364    -0.44744595
 h     -2.67177343    -0.84442202    -1.53453488
 h     -2.72236048    -1.19090802     0.20308884
 h     -3.29592817     0.42231518    -0.39661788
 h     -0.24544071     1.09494368     1.72862604
          17

 c      1.21633951    -0.40510173     0.03188914
 c     -0.02935839    -0.97482116     0.15851178
 c     -1.16490618    -0.07777275    -0.16590664
 c     -0.78958090     0.99390730     0.89768105
 c     -0.26287037     1.13984904    -0.60601516
 c      1.13450569     0.84949984    -0.36557387
 h     -0.35033373    -1.92174452     0.53122474
 h     -1.72937241     1.68063437     0.92748440
 h     -0.55658552     1.96788357    -1.40752765
 h      1.74361290     1.57492174    -0.10836520
 o      2.34161010    -0.99479598     0.32189739
 h      3.23687695    -0.34782003     0.69519251
 c     -2.56969445    -0.41942401    -0.44053035
 h     -2.67031371    -0.83647517    -1.54302646
 h     -2.71874561    -1.18755145     0.17839897
 h     -3.31063491     0.39296530    -0.39203823
 h     -0.26672827     1.09418894     1.75073582
          17

 c      1.21444907    -0.41175924     0.02833825
 c     -0.02101129    -0.96826333     0.15494396
 c     -1.15627396    -0.06780593    -0.16489127
 c     -0.79828971     0.99151690     0.88898380
 c     -0.27212541     1.15189235    -0.61562841
 c      1.12979780     0.85218866    -0.35999019
 h     -0.32252797    -1.87944772     0.58318163
 h     -1.71645327     1.69573170     0.93507685
 h     -0.49815224     2.00300286    -1.37430476
 h      1.74302649     1.55755987    -0.13095557
 o      2.34660192    -1.00459065     0.32357991
 h      3.25335013    -0.37316695     0.71763259
 c     -2.57552060    -0.42890385    -0.43755153
 h     -2.66613326    -0.82227757    -1.53354606
 h     -2.73085842    -1.21495698     0.17913939
 h     -3.32223632     0.36320285    -0.38344344
 h     -0.26454580     1.08831412     1.80005645
          17

 c      1.21443530    -0.41990369     0.02493583
 c     -0.01462999    -0.96208735     0.15089611
 c     -1.14422082    -0.05650158    -0.16461935
 c     -0.81052994     0.99244363     0.87876777
 c     -0.28210260     1.16456855    -0.62526476
 c      1.12018345     0.85339057    -0.35599853
 h     -0.29139879    -1.85216600     0.64367822
 h     -1.69402413     1.70183520     0.94837996
 h     -0.44245481     2.02704940    -1.32437844
 h      1.78496481     1.58422102    -0.14629632
 o      2.35450518    -1.01410705     0.32670195
 h      3.22973998    -0.42038102     0.72255734
 c     -2.58057978    -0.43746151    -0.43799605
 h     -2.65968305    -0.80351490    -1.50854666
 h     -2.75607245    -1.26797192     0.20074885
 h     -3.33257399     0.33598141    -0.37039832
 h     -0.25123679     1.07544245     1.85594869
          17

 c      1.21669072    -0.42922458     0.02166039
 c     -0.01022986    -0.95658482     0.14658487
 c     -1.12971757    -0.04418578    -0.16515415
 c     -0.82492724     0.99663005     0.86892319
 c     -0.29195974     1.17728328    -0.63436895
 c      1.10715708     0.85460533    -0.35307971
 h     -0.25796911    -1.83842086     0.71134324
 h     -1.66652567     1.70131648     0.96626255
 h     -0.39406689     2.04595349    -1.26487043
 h      1.85155883     1.63478176    -0.16064345
 o      2.36486606    -1.02341748     0.33110356
 h      3.16923533    -0.48586968     0.71083661
 c     -2.58467499    -0.44630562    -0.44026349
 h     -2.65182578    -0.78326107    -1.47477378
 h     -2.78871601    -1.32948862     0.22981525
 h     -3.34339276     0.31401326    -0.35257395
 h     -0.23743841     1.05468373     1.89982045
          17

 c      1.22146920    -0.43938563     0.01845487
 c     -0.00778763    -0.95243189     0.14252372
 c     -1.11381353    -0.03125694    -0.16651368
 c     -0.84020125     1.00364443     0.86066186
 c     -0.30096533     1.18920937    -0.64221813
 c      1.09284342     0.85760198    -0.35074423
 h     -0.22225766    -1.83146168     0.78115193
 h     -1.64099520     1.69899176     0.98789826
 h     -0.35704145     2.06916565    -1.20492145
 h      1.91917279     1.68482890    -0.17960636
 o      2.37658424    -1.03295652     0.33633290
 h      3.08514260    -0.55973128     0.68803456
 c     -2.58772604    -0.45627180    -0.44247849
 h     -2.64376340    -0.76590432    -1.44353576
 h     -2.82294359    -1.38381927     0.25434390
 h     -3.35523436     0.29854098    -0.32991569
 h     -0.22939500     1.02656480     1.92067105
          17

 c      1.22882082    -0.45000881     0.01521951
 c     -0.00710977    -0.95030213     0.13936143
 c     -1.09754707    -0.01814177    -0.16867967
 c     -0.85518139     1.01277149     0.85461542
 c     -0.30858436     1.19957801    -0.64819803
 c      1.07882221     0.86318584    -0.34877814
 h     -0.18460469    -1.82358644     0.84633205
 h     -1.62584606     1.70132034     1.01293379
 h     -0.33397257     2.10616685    -1.15244880
 h      1.97214225     1.71993928    -0.20496654
 o      2.38698030    -1.04415439     0.34113465
 h      3.01600601    -0.61582526     0.67256460
 c     -2.58975984    -0.46748030    -0.44293637
 h     -2.63679890    -0.75609103    -1.42836923
 h     -2.85410911    -1.42149614     0.26712784
 h     -3.36685967     0.28878060    -0.30293031
 h     -0.23004901     0.99251731     1.91361851
          17

 c      1.23850760    -0.46065082     0.01181788
 c     -0.00778665    -0.95058510     0.13767086
 c     -1.08187817    -0.00527414    -0.17159756
 c     -0.86901187     1.02328275     0.85102314
 c     -0.31449980     1.20823586    -0.65214277
 c      1.06613893     0.87136689    -0.34712339
 h     -0.14629585    -1.80931607     0.90079954
 h     -1.62756238     1.71359863     1.04115658
 h     -0.32579530     2.15976357    -1.11023711
 h      2.00231165     1.73398674    -0.23622268
 o      2.39210125    -1.05939720     0.34342853
 h      3.02182682    -0.61321875     0.69623131
 c     -2.59091581    -0.47967492    -0.44062287
 h     -2.63191389    -0.75629757    -1.43783846
 h     -2.87884029    -1.43829401     0.26493609
 h     -3.37571177     0.28244526    -0.27284024
 h     -0.24012113     0.95443130     1.87801946
          17

 c      1.24995181    -0.47076534     0.00808769
 c     -0.00926338    -0.95330853     0.13781920
 c     -1.06764248     0.00691504    -0.17517341
 c     -0.88148192     1.03477926     0.84984954
 c     -0.31856512     1.21587533    -0.65434273
 c      1.05550947     0.88173019    -0.34579456
 h     -0.10938042    -1.78626660     0.94054939
 h     -1.64687048     1.73636741     1.07157029
 h     -0.33236736     2.22306896    -1.07587242
 h      2.00604489     1.72549343    -0.27192937
 o      2.39295432    -1.07796455     0.34359462
 h      3.08666263    -0.56194858     0.75241733
 c     -2.59138609    -0.49259106    -0.43571967
 h     -2.62952907    -0.76504268    -1.46859239
 h     -2.89484007    -1.43377438     0.24744904
 h     -3.37902010     0.27686535    -0.24143390
 h     -0.25830306     0.91434805     1.81701800
          17

 c      1.26235688    -0.47977749     0.00387550
 c     -0.01093099    -0.95816695     0.13992403
 c     -1.05552108     0.01801322    -0.17928245
 c     -0.89313035     1.04729257     0.85073503
 c     -0.32076862     1.22359105    -0.65522145
 c      1.04741443     0.89365266    -0.34485013
 h     -0.07627379    -1.75496780     0.96414413
 h     -1.67836053     1.76487599     1.10191860
 h     -0.35281173     2.28421042    -1.04543199
 h      1.98275014     1.69585157    -0.31027439
 o      2.39328106    -1.09721816     0.34365405
 h      3.15305338    -0.50371695     0.80889165
 c     -2.59129961    -0.50595382    -0.42938982
 h     -2.62968805    -0.77818646    -1.50797907
 h     -2.90092862    -1.41099074     0.21699003
 h     -3.37478257     0.26997127    -0.21071266
 h     -0.28050069     0.87399143     1.73857700
          17

 c      1.27488454    -0.48721485    -0.00092761
 c     -0.01220108    -0.96456371     0.14383890
 c     -1.04602305     0.02765175    -0.18378371
 c     -0.90506466     1.06110857     0.85279834
 c     -0.32122606     1.23231827    -0.65508662
 c      1.04204819     0.90635364    -0.34438070
 h     -0.04941089    -1.71860234     0.97295639
 h     -1.71390837     1.79223154     1.12947507
 h     -0.38551999     2.33243503    -1.01624538
 h      1.93524579     1.64934449    -0.34931624
 o      2.39488557    -1.11575976     0.34463585
 h      3.19431829    -0.46039030     0.84920435
 c     -2.59060242    -0.51922238    -0.42314691
 h     -2.63231781    -0.79153297    -1.54244011
 h     -2.89751101    -1.37745791     0.17907562
 h     -3.36229005     0.26081517    -0.18252732
 h     -0.29850055     0.83380564     1.65697777
          17

 c      1.28676547    -0.49276672    -0.00637103
 c     -0.01257181    -0.97164373     0.14912962
 c     -1.03947785     0.03553143    -0.18853732
 c     -0.91861628     1.07658945     0.85472769
 c     -0.32016664     1.24258154    -0.65407856
 c      1.03908382     0.91877457    -0.34449124
 h     -0.03093628    -1.68282706     0.97143446
 h     -1.74613507     1.81258589     1.15214636
 h     -0.42827468     2.36078653    -0.98740139
 h      1.87215776     1.59485684    -0.38728400
 o      2.39832442    -1.13299851     0.34687260
 h      3.20291692    -0.44030578     0.86784904
 c     -2.58896880    -0.53137605    -0.41853017
 h     -2.63731660    -0.80212558    -1.56246241
 h     -2.88731654    -1.34657352     0.14323067
 h     -3.34227123     0.24969668    -0.15828614
 h     -0.30059399     0.79202599     1.59077233
          17

 c      1.29736385    -0.49628948    -0.01243979
 c     -0.01167331    -0.97836481     0.15508557
 c     -1.03603411     0.04144247    -0.19341837
 c     -0.93457675     1.09389297     0.85567768
 c     -0.31790467     1.25447055    -0.65220823
 c      1.03730840     0.92934499    -0.34523579
 h     -0.02241585    -1.65519381     0.96686687
 h     -1.77011078     1.82252598     1.16891099
 h     -0.47849667     2.36638528    -0.95937377
 h      1.81191696     1.54866430    -0.42344925
 o      2.40366941    -1.14862422     0.35042421
 h      3.17820832    -0.44662504     0.86349268
 c     -2.58583413    -0.54103686    -0.41694912
 h     -2.64454628    -0.80832194    -1.56334909
 h     -2.87514012    -1.33604075     0.12172744
 h     -3.31678029     0.23800535    -0.13874228
 h     -0.27909985     0.74684462     1.55205078
          17

 c      1.30620454    -0.49780271    -0.01905643
 c     -0.00928596    -0.98368342     0.16088913
 c     -1.03566287     0.04528997    -0.19830568
 c     -0.95238119     1.11247383     0.85604970
 c     -0.31481672     1.26767370    -0.64939703
 c      1.03472339     0.93609403    -0.34650569
 h     -0.02465963    -1.64323973     0.96734099
 h     -1.78397469     1.82139186     1.17974831
 h     -0.53354651     2.35026188    -0.93367454
 h      1.78167084     1.53303036    -0.45949568
 o      2.41073578    -1.16245163     0.35520658
 h      3.12287464    -0.47985043     0.83691971
 c     -2.58071932    -0.54730868    -0.41915408
 h     -2.65382912    -0.80956972    -1.54479015
 h     -2.86439053    -1.35788290     0.12279094
 h     -3.28887419     0.22783045    -0.12388222
 h     -0.23975573     0.70205582     1.53724647
          17

 c      1.31296743    -0.49749329    -0.02609032
 c     -0.00533474    -0.98687406     0.16599738
 c     -1.03818117     0.04711723    -0.20305668
 c     -0.97047735     1.13111312     0.85679273
 c     -0.31133226     1.28150037    -0.64548647
 c      1.03034206     0.93803288    -0.34814764
 h     -0.03771301    -1.65103953     0.97738011
 h     -1.78911413     1.81124459     1.18557100
 h     -0.59116297     2.31744582    -0.91269131
 h      1.79656934     1.55976302    -0.49797598
 o      2.41898610    -1.17452582     0.36091695
 h      3.04459592    -0.53610059     0.79224176
 c     -2.57360534    -0.55070348    -0.42460291
 h     -2.66502591    -0.80637696    -1.51087400
 h     -2.85315570    -1.40693325     0.14318510
 h     -3.26203607     0.22132560    -0.11298327
 h     -0.19736458     0.66656054     1.53488956
          17

 c      1.31746934    -0.49570157    -0.03337724
 c      0.00010381    -0.98777125     0.17046011
 c     -1.04329343     0.04709042    -0.20750494
 c     -0.98721995     1.14842745     0.85846920
 c     -0.30789054     1.29492695    -0.64024135
 c      1.02578981     0.93637789    -0.35038590
 h     -0.06077933    -1.67661928     0.99446786
 h     -1.79002824     1.79660136     1.18828298
 h     -0.65007817     2.27681708    -0.89955341
 h      1.84104587     1.61553553    -0.53699264
 o      2.42707277    -1.18562252     0.36670626
 h      2.96356793    -0.59915612     0.74217315
 c     -2.56477881    -0.55261987    -0.43169264
 h     -2.67826691    -0.80054327    -1.47059966
 h     -2.83652943    -1.46588190     0.17183112
 h     -3.23930239     0.21983113    -0.10493209
 h     -0.16522234     0.64851585     1.53608501
          17

 c      1.31966502    -0.49284391    -0.04073982
 c      0.00676852    -0.98668143     0.17480181
 c     -1.05061370     0.04544547    -0.21148209
 c     -1.00124629     1.16319814     0.86110873
 c     -0.30485419     1.30678896    -0.63339044
 c      1.02347861     0.93314261    -0.35370365
 h     -0.09198718    -1.71314396     1.01065990
 h     -1.79345613     1.78354290     1.19060742
 h     -0.71034867     2.23918441    -0.89767965
 h      1.88961729     1.67808437    -0.57137267
 o      2.43221607    -1.19812947     0.37070841
 h      2.92266036    -0.62686760     0.71556310
 c     -2.55448622    -0.55416860    -0.43845384
 h     -2.69427585    -0.79523009    -1.43752452
 h     -2.81107081    -1.51824997     0.19823861
 h     -3.22239068     0.22310039    -0.09874681
 h     -0.15133781     0.65258224     1.53647093
          17

 c      1.31968061    -0.48929861    -0.04798225
 c      0.01419956    -0.98408982     0.17962353
 c     -1.05966847     0.04243525    -0.21483482
 c     -1.01162589     1.17457422     0.86444628
 c     -0.30253642     1.31620214    -0.62473262
 c      1.02492333     0.92979782    -0.35847512
 h     -0.12845442    -1.75245231     1.01733955
 h     -1.80585529     1.77754143     1.19514571
 h     -0.77224982     2.21253304    -0.90964294
 h      1.92571963     1.73165079    -0.59701227
 o      2.43239517    -1.21401001     0.37153274
 h      2.95282505    -0.58448664     0.73360543
 c     -2.54287360    -0.55580783    -0.44315320
 h     -2.71429108    -0.79394337    -1.42543957
 h     -2.77584783    -1.55351982     0.21570269
 h     -3.21138313     0.22918042    -0.09397729
 h     -0.15911574     0.68014397     1.53470264
          17

 c      1.31784805    -0.48533885    -0.05487210
 c      0.02178131    -0.98043672     0.18532595
 c     -1.06989402     0.03830280    -0.21742655
 c     -1.01811660     1.18230267     0.86816484
 c     -0.30137865     1.32295096    -0.61426799
 c      1.03068230     0.92718522    -0.36488856
 h     -0.16678136    -1.78768593     1.00844082
 h     -1.82962749     1.78056179     1.20278449
 h     -0.83376315     2.19747803    -0.93571861
 h      1.94188861     1.76778652    -0.61181513
 o      2.42987055    -1.23049274     0.37073469
 h      3.01701245    -0.51383324     0.77042890
 c     -2.53013489    -0.55765022    -0.44501178
 h     -2.73877698    -0.79821674    -1.43947894
 h     -2.73164591    -1.56647005     0.22086794
 h     -3.20513783     0.23506829    -0.09070460
 h     -0.18813658     0.72985795     1.53145810
          17

 c      1.31465963    -0.48115808    -0.06116044
 c      0.02883696    -0.97603134     0.19204454
 c     -1.08064004     0.03328753    -0.21913026
 c     -1.02136251     1.18682855     0.87194150
 c     -0.30200400     1.32739937    -0.60222842
 c      1.04070061     0.92574832    -0.37299197
 h     -0.20362011    -1.81429764     0.98122609
 h     -1.86131117     1.78999220     1.21187574
 h     -0.88960211     2.18813456    -0.97345689
 h      1.93592754     1.78252405    -0.61510497
 o      2.42683873    -1.24485335     0.36976562
 h      3.07876927    -0.45685679     0.80157746
 c     -2.51666180    -0.55977208    -0.44452746
 h     -2.76580012    -0.80638576    -1.47179890
 h     -2.68025242    -1.55579762     0.21286823
 h     -3.20200999     0.23765936    -0.08924361
 h     -0.23362946     0.79760615     1.52977557
          17

 c      1.31066488    -0.47689861    -0.06662206
 c      0.03471265    -0.97102832     0.19967169
 c     -1.09118589     0.02764604    -0.21981852
 c     -1.02282626     1.18913609     0.87523928
 c     -0.30501979     1.33005989    -0.58897490
 c      1.05451587     0.92566567    -0.38272691
 h     -0.23611343    -1.83024113     0.93598600
 h     -1.89391270     1.80064511     1.21917013
 h     -0.93325589     2.17701063    -1.01873213
 h      1.90883781     1.77477176    -0.60719494
 o      2.42417536    -1.25597401     0.36914434
 h      3.12251289    -0.43036029     0.81746996
 c     -2.50299043    -0.56217750    -0.44292358
 h     -2.79143105    -0.81518919    -1.50820776
 h     -2.62416861    -1.52380101     0.19307946
 h     -3.20044854     0.23448018    -0.08983014
 h     -0.28503366     0.87625005     1.53647654
          17

 c      1.30640051    -0.47265078    -0.07107669
 c      0.03884628    -0.96540760     0.20788085
 c     -1.10076996     0.02166609    -0.21936041
 c     -1.02440777     1.19037868     0.87714770
 c     -0.31079072     1.33129076    -0.57487588
 c      1.07128809     0.92682825    -0.39392419
 h     -0.26226377    -1.83609929     0.87564507
 h     -1.92076831     1.80757409     1.22134943
 h     -0.95950329     2.15854135    -1.06712403
 h      1.86479219     1.74649934    -0.58940308
 o      2.42214443    -1.26350104     0.36897900
 h      3.14255043    -0.43926366     0.81526905
 c     -2.48962052    -0.56458455    -0.44151449
 h     -2.81154180    -0.82184516    -1.53643149
 h     -2.56653342    -1.47734603     0.16566764
 h     -3.19936939     0.22410109    -0.09239986
 h     -0.32679753     0.95706900     1.56253773
          17

 c      1.30235441    -0.46844215    -0.07439527
 c      0.04083383    -0.95894530     0.21614484
 c     -1.10863357     0.01566093    -0.21763731
 c     -1.02751076     1.19135458     0.87688936
 c     -0.31934441     1.33123448    -0.56025218
 c      1.08968353     0.92864570    -0.40626347
 h     -0.28131680    -1.83537667     0.80541766
 h     -1.93789881     1.80760652     1.21590437
 h     -0.96555148     2.12996134    -1.11478608
 h      1.81293622     1.70487932    -0.56444474
 o      2.42077256    -1.26739593     0.36923038
 h      3.13714278    -0.48376196     0.79470606
 c     -2.47690901    -0.56625256    -0.44154931
 h     -2.82295533    -0.82479564    -1.54905422
 h     -2.51087613    -1.42940194     0.13856782
 h     -3.19837236     0.20632026    -0.09645072
 h     -0.34716240     1.03445657     1.61664632
          17

 c      1.29894923    -0.46423811    -0.07649725
 c      0.04047872    -0.95121192     0.22378991
 c     -1.11408307     0.00994272    -0.21457549
 c     -1.03205637     1.19228850     0.87482518
 c     -0.33038242     1.32986609    -0.54537234
 c      1.10768863     0.92973096    -0.41923234
 h     -0.29401425    -1.83451973     0.73209606
 h     -1.94454167     1.79960436     1.20140208
 h     -0.95116940     2.09101037    -1.15890010
 h      1.77017413     1.66592231    -0.53673547
 o      2.41989591    -1.26786451     0.36975311
 h      3.10761206    -0.56042092     0.75736372
 c     -2.46508808    -0.56608343    -0.44419325
 h     -2.82371603    -0.82360401    -1.54320626
 h     -2.46028343    -1.39791642     0.12286114
 h     -3.19785632     0.18219436    -0.10098260
 h     -0.34917011     1.10834699     1.69368168
          17

 c      1.29653948    -0.45997350    -0.07733833
 c      0.03778001    -0.94169840     0.23014110
 c     -1.11656093     0.00478909    -0.21015663
 c     -1.03690425     1.19324158     0.87230425
 c     -0.34333224     1.32704624    -0.53043891
 c      1.12283925     0.92801152    -0.43223154
 h     -0.30220086    -1.84146181     0.66236749
 h     -1.94278752     1.78423045     1.17758442
 h     -0.91852994     2.04356196    -1.19805326
 h      1.75915481     1.65342002    -0.51100905
 o      2.41890791    -1.26558158     0.37016718
 h      3.06212829    -0.65849864     0.70862185
 c     -2.45431239    -0.56337983    -0.45008571
 h     -2.81311967    -0.81873886    -1.51999163
 h     -2.41647996    -1.39663836     0.12687911
 h     -3.19901184     0.15392168    -0.10453441
 h     -0.34575387     1.17950137     1.77661211
          17

 c      1.29541510    -0.45561314    -0.07688882
 c      0.03282199    -0.93014828     0.23473804
 c     -1.11571431     0.00040603    -0.20438886
 c     -1.04087453     1.19435442     0.87058264
 c     -0.35741487     1.32255430    -0.51554748
 c      1.13373747     0.92238000    -0.44489774
 h     -0.30736378    -1.86175577     0.60043755
 h     -1.93715212     1.76373926     1.14540358
 h     -0.87194936     1.99134702    -1.23266950
 h      1.79106190     1.68013631    -0.48869910
 o      2.41601756    -1.26229173     0.36951239
 h      3.02729185    -0.75034333     0.66304965
 c     -2.44457197    -0.55875220    -0.45864799
 h     -2.79192113    -0.81157848    -1.48474101
 h     -2.38049843    -1.42338748     0.14826667
 h     -3.20352761     0.12441110    -0.10539607
 h     -0.34794136     1.24654646     1.84895981
          17

 c      1.29580673    -0.45117635    -0.07511543
 c      0.02565407    -0.91690784     0.23744618
 c     -1.11145179    -0.00310784    -0.19728126
 c     -1.04309322     1.19577698     0.87035986
 c     -0.37172607     1.31613797    -0.50066765
 c      1.14124373     0.91417723    -0.45711238
 h     -0.30912248    -1.89451093     0.54694905
 h     -1.93408666     1.74166098     1.10681616
 h     -0.81724287     1.93938214    -1.26516866
 h      1.85182287     1.73082898    -0.46830025
 o      2.40784338    -1.26081217     0.36621691
 h      3.05464617    -0.79160579     0.64491744
 c     -2.43559026    -0.55368251    -0.46816076
 h     -2.76271516    -0.80467410    -1.44778845
 h     -2.35380502    -1.46348820     0.17605275
 h     -3.21279367     0.09635569    -0.10210281
 h     -0.36135715     1.30692016     1.90027595
          17

 c      1.29784446    -0.44667540    -0.07200208
 c      0.01632427    -0.90289751     0.23835122
 c     -1.10396103    -0.00577152    -0.18884965
 c     -1.04300563     1.19763910     0.87189910
 c     -0.38534874     1.30763391    -0.48572641
 c      1.14702351     0.90559726    -0.46868423
 h     -0.30553173    -1.93258233     0.50043225
 h     -1.94051592     1.72177729     1.06408869
 h     -0.76036784     1.89257406    -1.29899154
 h      1.91896186     1.78088440    -0.44942236
 o      2.39399460    -1.26121198     0.36032073
 h      3.14894147    -0.78254177     0.65330245
 c     -2.42694586    -0.54936869    -0.47646418
 h     -2.72983554    -0.80177277    -1.42394055
 h     -2.33775213    -1.50215171     0.19915570
 h     -3.22684501     0.07119877    -0.09413787
 h     -0.38770731     1.35814023     1.92542766
          17

 c      1.30148111    -0.44207173    -0.06758637
 c      0.00504616    -0.88925243     0.23759702
 c     -1.09368591    -0.00769941    -0.17913943
 c     -1.04050579     1.20016514     0.87525546
 c     -0.39748468     1.29713595    -0.47082391
 c      1.15224237     0.89814317    -0.47932105
 h     -0.29478292    -1.96671357     0.45937725
 h     -1.96079106     1.70622984     1.01882856
 h     -0.70578035     1.85372574    -1.33606775
 h      1.97677189     1.81393728    -0.43311756
 o      2.37802121    -1.26115940     0.35340055
 h      3.25396068    -0.76252493     0.66365650
 c     -2.41835334    -0.54636343    -0.48170664
 h     -2.69748433    -0.80643486    -1.42698146
 h     -2.33280394    -1.52990763     0.21034644
 h     -3.24385565     0.04880219    -0.08241023
 h     -0.42633508     1.39827407     1.92300797
          17

 c      1.30648349    -0.43729649    -0.06195631
 c     -0.00767546    -0.87701786     0.23532628
 c     -1.08128631    -0.00905683    -0.16824346
 c     -1.03612816     1.20376888     0.88033921
 c     -0.40750388     1.28507413    -0.45642330
 c      1.15751223     0.89254368    -0.48871703
 h     -0.27636903    -1.98926802     0.42307875
 h     -1.99375177     1.69408440     0.97166561
 h     -0.65588885     1.82250643    -1.37449524
 h      2.01694876     1.82243664    -0.42076327
 o      2.36228228    -1.25954637     0.34634503
 h      3.33359469    -0.75176293     0.66292014
 c     -2.40992519    -0.54493425    -0.48318614
 h     -2.66661477    -0.81911673    -1.45960109
 h     -2.33845880    -1.54214374     0.20607688
 h     -3.26066808     0.02805177    -0.06908369
 h     -0.47470062     1.42613365     1.89495714
          17

 c      1.31246177    -0.43225687    -0.05523836
 c     -0.02103488    -0.86703393     0.23169561
 c     -1.06760474    -0.01000812    -0.15630862
 c     -1.03104058     1.20893702     0.88671123
 c     -0.41488282     1.27211370    -0.44327930
 c      1.16312472     0.88904213    -0.49659437
 h     -0.25121322    -1.99577849     0.39153131
 h     -2.03298996     1.68204677     0.92305062
 h     -0.61198063     1.79646469    -1.40903840
 h      2.03571942     1.80413897    -0.41357758
 o      2.34778573    -1.25617149     0.33947724
 h      3.37396805    -0.75601773     0.64734131
 c     -2.40210152    -0.54536922    -0.48157078
 h     -2.63475008    -0.83608704    -1.51048430
 h     -2.35346794    -1.53776445     0.18555756
 h     -3.27393549     0.00782855    -0.05687172
 h     -0.52789290     1.44176720     1.84789170
          17

 c      1.31890272    -0.42682301    -0.04759775
 c     -0.03398442    -0.85991564     0.22689838
 c     -1.05363734    -0.01067582    -0.14353081
 c     -1.02683406     1.21594479     0.89321035
 c     -0.41914333     1.25897814    -0.43216142
 c      1.16917447     0.88756856    -0.50271514
 h     -0.22134993    -1.98529064     0.36513317
 h     -2.07014514     1.66664426     0.87418023
 h     -0.57524227     1.77288438    -1.43384415
 h      2.03220147     1.76013127    -0.41251699
 o      2.33498374    -1.25115435     0.33291882
 h      3.37069087    -0.77599616     0.61662437
 c     -2.39529039    -0.54786277    -0.47817664
 h     -2.59913447    -0.85194801    -1.56319145
 h     -2.37603297    -1.51880953     0.15036794
 h     -3.28115744    -0.01227714    -0.04828240
 h     -0.57751407     1.44747013     1.79602719
          17

 c      1.32520417    -0.42082483    -0.03924189
 c     -0.04532902    -0.85601990     0.22116469
 c     -1.04047794    -0.01112990    -0.13013493
 c     -1.02524645     1.22464806     0.89777600
 c     -0.41985511     1.24632935    -0.42362048
 c      1.17553683     0.88775097    -0.50689024
 h     -0.18956679    -1.96058017     0.34449819
 h     -2.09809276     1.64583166     0.82713885
 h     -0.54703023     1.74994635    -1.44475784
 h      2.00850953     1.69480789    -0.41819487
 o      2.32409418    -1.24474604     0.32672069
 h      3.32375698    -0.81048638     0.57184438
 c     -2.38964026    -0.55225484    -0.47433004
 h     -2.55871435    -0.86224019    -1.60452844
 h     -2.40397905    -1.49120756     0.10474060
 h     -3.28129397    -0.03167249    -0.04512159
 h     -0.61157445     1.44855380     1.76269829
          17

 c      1.33071640    -0.41407822    -0.03041479
 c     -0.05385945    -0.85536034     0.21473552
 c     -1.02921442    -0.01142347    -0.11634597
 c     -1.02757633     1.23467220     0.89834562
 c     -0.41666670     1.23471435    -0.41790523
 c      1.18168775     0.88877948    -0.50900049
 h     -0.15903027    -1.92851661     0.33037198
 h     -2.11251068     1.61941176     0.78443522
 h     -0.52870842     1.72705709    -1.44031019
 h      1.97177801     1.61764084    -0.43066024
 o      2.31502958    -1.23733657     0.32085822
 h      3.23862704    -0.85615930     0.51546713
 c     -2.38501384    -0.55786383    -0.47124597
 h     -2.51406211    -0.86418736    -1.62674038
 h     -2.43510587    -1.46594528     0.05599819
 h     -3.27497010    -0.04878757    -0.04827637
 h     -0.61988533     1.45078445     1.77028219
          17

 c      1.33479391    -0.40644529    -0.02137648
 c     -0.05852154    -0.85753190     0.20782819
 c     -1.02078623    -0.01165555    -0.10236019
 c     -1.03380093     1.24594850     0.89481875
 c     -0.40933589     1.22452808    -0.41497179
 c      1.18638569     0.88919330    -0.50902614
 h     -0.13277293    -1.89984154     0.32356992
 h     -2.11245198     1.58887202     0.74841039
 h     -0.52147058     1.70485573    -1.42196872
 h      1.93784455     1.54597456    -0.44913031
 o      2.30682353    -1.22964113     0.31512777
 h      3.13519153    -0.90429862     0.45284559
 c     -2.38102625    -0.56357534    -0.47000473
 h     -2.46673037    -0.85646842    -1.62682682
 h     -2.46782730    -1.45798662     0.01347591
 h     -3.26431666    -0.06134129    -0.05771482
 h     -0.60408225     1.45438054     1.81797863
          17

 c      1.33685499    -0.39790439    -0.01237002
 c     -0.05858664    -0.86182765     0.20062478
 c     -1.01584223    -0.01199735    -0.08831223
 c     -1.04264730     1.25866536     0.88904080
 c     -0.39777125     1.21596840    -0.41448229
 c      1.18768697     0.88706287    -0.50702527
 h     -0.11304686    -1.88657705     0.32478536
 h     -2.10069700     1.55713300     0.72074795
 h     -0.52627207     1.68520414    -1.39418006
 h      1.93101073     1.50333942    -0.47248863
 o      2.29641123    -1.22309785     0.30904842
 h      3.06693938    -0.93425840     0.39361301
 c     -2.37714786    -0.56846548    -0.47121474
 h     -2.41873856    -0.83893985    -1.60587873
 h     -2.50137893    -1.47877694    -0.01600978
 h     -3.25241756    -0.06685936    -0.07268429
 h     -0.57640924     1.45479908     1.88251980
          17

 c      1.33643002    -0.38856940    -0.00358761
 c     -0.05377552    -0.86767154     0.19330648
 c     -1.01464820    -0.01265636    -0.07424813
 c     -1.05244056     1.27276923     0.88292092
 c     -0.38208985     1.20900777    -0.41580284
 c      1.18446757     0.88146205    -0.50302395
 h     -0.10085350    -1.89612109     0.33407251
 h     -2.08396690     1.52824061     0.70210730
 h     -0.54384438     1.67103352    -1.36397658
 h      1.96596210     1.50274790    -0.50108403
 o      2.28007787    -1.21926896     0.30240877
 h      3.09812153    -0.92358384     0.34302772
 c     -2.37294676    -0.57260254    -0.47455759
 h     -2.37219347    -0.81264638    -1.56931042
 h     -2.53459708    -1.52624998    -0.03292475
 h     -3.24234452    -0.06343036    -0.09212015
 h     -0.54924875     1.44863975     1.94037913
          17

 c      1.33320414    -0.37865412     0.00484700
 c     -0.04431090    -0.87503479     0.18610973
 c     -1.01706444    -0.01382913    -0.06012702
 c     -1.06153357     1.28786612     0.87762758
 c     -0.36266974     1.20344623    -0.41813511
 c      1.17807835     0.87376241    -0.49711565
 h     -0.09592699    -1.92615311     0.35018465
 h     -2.07212643     1.50671389     0.69196184
 h     -0.57462495     1.66554068    -1.33916493
 h      2.02802801     1.53194825    -0.53596205
 o      2.26077261    -1.21732980     0.29581138
 h      3.18802953    -0.88894899     0.29353150
 c     -2.36830650    -0.57686505    -0.47882189
 h     -2.32887523    -0.78003434    -1.52775328
 h     -2.56500131    -1.58629065    -0.04315085
 h     -3.23598342    -0.05049644    -0.11517629
 h     -0.53067811     1.43522448     1.97725443
          17

 c      1.32712359    -0.36851520     0.01289125
 c     -0.03088898    -0.88431955     0.17933954
 c     -1.02257191    -0.01569309    -0.04585000
 c     -1.06854734     1.30341733     0.87370469
 c     -0.34019637     1.19908655    -0.42084742
 c      1.17086657     0.86623841    -0.48968614
 h     -0.09699448    -1.96645108     0.37050264
 h     -2.07472683     1.49632481     0.68900627
 h     -0.61816272     1.67037952    -1.32457818
 h      2.09074803     1.56952664    -0.57588309
 o      2.24295471    -1.21602168     0.28952812
 h      3.27155120    -0.85400701     0.24260504
 c     -2.36343882    -0.58205925    -0.48232598
 h     -2.28968936    -0.74474635    -1.49687604
 h     -2.58979363    -1.64317498    -0.05274382
 h     -3.23325833    -0.02925712    -0.14156676
 h     -0.52500683     1.41554187     1.98655074
          17

 c      1.31844241    -0.35869627     0.02058394
 c     -0.01459558    -0.89589310     0.17332281
 c     -1.03034518    -0.01840615    -0.03129841
 c     -1.07276878     1.31893776     0.87124254
 c     -0.31573483     1.19592143    -0.42378287
 c      1.16451840     0.86067815    -0.48132218
 h     -0.10206427    -2.00525534     0.39178695
 h     -2.09529078     1.49886553     0.69220779
 h     -0.67185804     1.68391996    -1.31886735
 h      2.13575556     1.60051735    -0.61782454
 o      2.22868436    -1.21484331     0.28351784
 h      3.32016630    -0.82892876     0.19210804
 c     -2.35877249    -0.58854951    -0.48356239
 h     -2.25443880    -0.71017653    -1.49205263
 h     -2.60697142    -1.68564769    -0.06565187
 h     -3.23232783    -0.00241536    -0.17144714
 h     -0.53387239     1.39132977     1.96675065
          17

 c      1.30767397    -0.34986959     0.02801654
 c      0.00322189    -0.90980254     0.16836067
 c     -1.03937163    -0.02208719    -0.01637554
 c     -1.07438883     1.33406407     0.86991946
 c     -0.29073873     1.19414382    -0.42719137
 c      1.15997211     0.85823395    -0.47263344
 h     -0.10877660    -2.03373456     0.41102033
 h     -2.12844894     1.51394008     0.70143903
 h     -0.73031581     1.70159521    -1.31569302
 h      2.15418515     1.61724274    -0.65855115
 o      2.21868959    -1.21360538     0.27767125
 h      3.32501548    -0.81716980     0.14437360
 c     -2.35474737    -0.59641341    -0.48213201
 h     -2.22284591    -0.67768810    -1.51749029
 h     -2.61557172    -1.70746798    -0.08379546
 h     -3.23056876     0.02654380    -0.20494663
 h     -0.55656437     1.36466779     1.92057254
          17

 c      1.29550359    -0.34271217     0.03528623
 c      0.02111277    -0.92575924     0.16470879
 c     -1.04859377    -0.02678851    -0.00104847
 c     -1.07429320     1.34851391     0.86895368
 c     -0.26688915     1.19399126    -0.43138137
 c      1.15775053     0.85956932    -0.46415123
 h     -0.11478643    -2.04722589     0.42588557
 h     -2.16343195     1.53981326     0.71691047
 h     -0.78651218     1.71811601    -1.30809387
 h      2.14299840     1.61650627    -0.69524857
 o      2.21315976    -1.21217770     0.27186613
 h      3.28467382    -0.81983690     0.10147002
 c     -2.35160727    -0.60551673    -0.47904588
 h     -2.19587412    -0.64716103    -1.56235881
 h     -2.61558692    -1.70654363    -0.10751217
 h     -3.22559441     0.05409158    -0.24176029
 h     -0.58941384     1.33774987     1.85619405
          17

 c      1.28269525    -0.33777400     0.04244909
 c      0.03767507    -0.94320999     0.16256645
 c     -1.05704165    -0.03248708     0.01462542
 c     -1.07373143     1.36206355     0.86694490
 c     -0.24584350     1.19560755    -0.43646939
 c      1.15813279     0.86490656    -0.45626765
 h     -0.11810224    -2.04509868     0.43497811
 h     -2.18967731     1.57432984     0.73832933
 h     -0.83374086     1.72934900    -1.29161643
 h      2.10282539     1.59797404    -0.72569745
 o      2.21194940    -1.21045221     0.26598642
 h      3.20231681    -0.83670279     0.06501921
 c     -2.34936620    -0.61540094    -0.47592008
 h     -2.17523791    -0.61889067    -1.61006244
 h     -2.60800016    -1.68472866    -0.13576229
 h     -3.21587603     0.07717081    -0.28102598
 h     -0.62448372     1.31235924     1.79000860
          17

 c      1.27000783    -0.33538032     0.04949028
 c      0.05168218    -0.96137034     0.16205644
 c     -1.06392859    -0.03910306     0.03049661
 c     -1.07406392     1.37461222     0.86189745
 c     -0.22901908     1.19899051    -0.44233235
 c      1.16110034     0.87396317    -0.44917363
 h     -0.11740125    -2.03059718     0.43796323
 h     -2.19999735     1.61541720     0.76460426
 h     -0.86695207     1.73299165    -1.26505545
 h      2.03802755     1.56420861    -0.74863285
 o      2.21435170    -1.20845033     0.25999448
 h      3.08962887    -0.86480750     0.03509683
 c     -2.34785050    -0.62519144    -0.47420565
 h     -2.16216231    -0.59406814    -1.64734187
 h     -2.59504962    -1.64871351    -0.16604787
 h     -3.20104159     0.09355247    -0.32139637
 h     -0.64961935     1.28879065     1.74676430
          17

 c      1.25813356    -0.33558154     0.05631992
 c      0.06217991    -0.97921139     0.16319722
 c     -1.06870280    -0.04653626     0.04633821
 c     -1.07615036     1.38619140     0.85232975
 c     -0.21743293     1.20397781    -0.44865163
 c      1.16606661     0.88579638    -0.44275638
 h     -0.11234501    -2.01091456     0.43574251
 h     -2.19140918     1.66131917     0.79391695
 h     -0.88340773     1.72859636    -1.23016287
 h      1.95898550     1.52242715    -0.76489830
 o      2.21829418    -1.20666612     0.25420753
 h      2.97971651    -0.89329119     0.00584580
 c     -2.34669406    -0.63355821    -0.47500309
 h     -2.15691239    -0.57425772    -1.66657019
 h     -2.58054251    -1.61131873    -0.19425852
 h     -3.18200482     0.10212514    -0.36117088
 h     -0.65494812     1.26579349     1.74653974
          17

 c      1.24766904    -0.33814453     0.06278927
 c      0.06854056    -0.99548975     0.16589140
 c     -1.07106167    -0.05468932     0.06187473
 c     -1.07953358     1.39669944     0.83898955
 c     -0.21157851     1.21022901    -0.45494240
 c      1.17148332     0.89860439    -0.43642239
 h     -0.10373465    -1.99667112     0.43040760
 h     -2.16512939     1.71080397     0.82393141
 h     -0.88320637     1.71758270    -1.19145819
 h      1.88581398     1.48756272    -0.77990748
 o      2.21968415    -1.20646246     0.24981202
 h      2.93753027    -0.89771603    -0.04257519
 c     -2.34536375    -0.63890423    -0.47908463
 h     -2.15886096    -0.56091094    -1.66486836
 h     -2.56944850    -1.59007630    -0.21528237
 h     -3.16100499     0.10314628    -0.39842805
 h     -0.64258094     1.24374183     1.78426704
          17

 c      1.23911539    -0.34257930     0.06870442
 c      0.07042731    -1.00898431     0.16997646
 c     -1.07094479    -0.06345643     0.07682438
 c     -1.08277006     1.40576155     0.82423491
 c     -0.21135212     1.21721190    -0.46052008
 c      1.17498673     0.90995474    -0.42905196
 h     -0.09308075    -1.99900079     0.42445606
 h     -2.12619143     1.76340179     0.85223460
 h     -0.86996469     1.70344318    -1.15637235
 h      1.84613827     1.48098873    -0.80491057
 o      2.21713294    -1.20832630     0.24758264
 h      2.98512733    -0.86893325    -0.12318972
 c     -2.34335132    -0.64017230    -0.48675094
 h     -2.16657434    -0.55508137    -1.64329423
 h     -2.56566665    -1.59820869    -0.22551295
 h     -3.14153864     0.09840876    -0.43114710
 h     -0.62303923     1.22598284     1.83628905
          17

 c      1.23288049    -0.34828170     0.07385438
 c      0.06770182    -1.01900197     0.17535333
 c     -1.06852053    -0.07269399     0.09093088
 c     -1.08435734     1.41293978     0.81018178
 c     -0.21608694     1.22422139    -0.46447606
 c      1.17527731     0.91840300    -0.41986128
 h     -0.08146125    -2.02361446     0.41916076
 h     -2.08231862     1.81953547     0.87690312
 h     -0.85107105     1.69175516    -1.13507215
 h      1.85335398     1.51305069    -0.84750798
 o      2.21455102    -1.21063739     0.24602990
 h      3.06032780    -0.83293772    -0.21241421
 c     -2.34044188    -0.63782539    -0.49756169
 h     -2.17777024    -0.55724494    -1.60711298
 h     -2.56930096    -1.63303577    -0.22572692
 h     -3.12796639     0.09104457    -0.45734402
 h     -0.60536797     1.21600179     1.88126066
          17

 c      1.22923339    -0.35472453     0.07806239
 c      0.06040321    -1.02575207     0.18207298
 c     -1.06416894    -0.08221166     0.10396450
 c     -1.08318895     1.41791449     0.79810137
 c     -0.22478915     1.23051873    -0.46585122
 c      1.17352620     0.92474821    -0.40947772
 h     -0.06879849    -2.06641510     0.41354959
 h     -2.04141120     1.88010643     0.89679789
 h     -0.83557875     1.68867228    -1.13818115
 h      1.89101035     1.56895900    -0.89910002
 o      2.21458340    -1.21232505     0.24383741
 h      3.12035315    -0.80754024    -0.28902721
 c     -2.33675463    -0.63355135    -0.51029049
 h     -2.18925590    -0.56719679    -1.56695111
 h     -2.57728023    -1.67853706    -0.22024958
 h     -3.12439584     0.08451409    -0.47527684
 h     -0.59430826     1.21571418     1.90672168
          17

 c      1.22824608    -0.36149607     0.08120171
 c      0.04882464    -1.03010830     0.19025767
 c     -1.05844991    -0.09180155     0.11570328
 c     -1.07876202     1.42062515     0.78861542
 c     -0.23663467     1.23567292    -0.46412065
 c      1.17152031     0.93044180    -0.39909077
 h     -0.05457061    -2.11608849     0.40538346
 h     -2.00805771     1.94507269     0.91127987
 h     -0.82853025     1.69692277    -1.17102873
 h      1.93516453     1.62709356    -0.94464076
 o      2.21812238    -1.21305746     0.24043202
 h      3.14971945    -0.79871905    -0.34359566
 c     -2.33263718    -0.62904872    -0.52314139
 h     -2.19718216    -0.58411943    -1.53903662
 h     -2.58613029    -1.71786255    -0.21373020
 h     -3.13286084     0.08089432    -0.48376685
 h     -0.59141936     1.22553570     1.90700455
          17

 c      1.22977274    -0.36825733     0.08318565
 c      0.03360040    -1.03305482     0.19996638
 c     -1.05205391    -0.10127128     0.12592632
 c     -1.07125094     1.42139527     0.78195462
 c     -0.25132202     1.23981866    -0.45962820
 c      1.17030205     0.93629791    -0.38948507
 h     -0.03890268    -2.16045110     0.39283896
 h     -1.98169809     2.01187587     0.91960821
 h     -0.82691536     1.71273520    -1.22867413
 h      1.97056176     1.67351811    -0.97382964
 o      2.22533564    -1.21279216     0.23559682
 h      3.14416212    -0.80768895    -0.37249671
 c     -2.32858558    -0.62532262    -0.53430252
 h     -2.19816917    -0.60702492    -1.53995444
 h     -2.59337473    -1.73992902    -0.20939812
 h     -3.15191502     0.07965619    -0.48259291
 h     -0.59620935     1.24475923     1.88091586
          17

 c      1.23346388    -0.37470848     0.08396443
 c      0.01570268    -1.03534820     0.21114049
 c     -1.04574850    -0.11044402     0.13442810
 c     -1.06135534     1.42091600     0.77803889
 c     -0.26877320     1.24344057    -0.45339751
 c      1.17023685     0.94250790    -0.38098834
 h     -0.02286880    -2.19049996     0.37526347
 h     -1.95832389     2.07545797     0.92077630
 h     -0.82336050     1.72830225    -1.29849843
 h      1.98984906     1.70159329    -0.98172756
 o      2.23608929    -1.21159654     0.22927134
 h      3.10405508    -0.83379590    -0.37479351
 c     -2.32508594    -0.62267261    -0.54297417
 h     -2.19114272    -0.63513274    -1.57450072
 h     -2.59759231    -1.73958164    -0.20889866
 h     -3.17694914     0.07806446    -0.47272688
 h     -0.60641496     1.27171588     1.83126127
          17

 c      1.23881464    -0.38057526     0.08353474
 c     -0.00364548    -1.03745185     0.22361710
 c     -1.04033238    -0.11913201     0.14104081
 c     -1.05008003     1.42008098     0.77634103
 c     -0.28864783     1.24697098    -0.44659569
 c      1.17130489     0.94891552    -0.37365811
 h     -0.00820419    -2.20141643     0.35308676
 h     -1.93373027     2.12994739     0.91395191
 h     -0.81204506     1.73644519    -1.36695603
 h      1.99011337     1.70887236    -0.96667453
 o      2.24994899    -1.20964002     0.22157058
 h      3.03442980    -0.87456471    -0.35258174
 c     -2.32245074    -0.62099926    -0.54980956
 h     -2.17789571    -0.66718992    -1.63051908
 h     -2.59821542    -1.71629378    -0.21257178
 h     -3.20201940     0.07279288    -0.45617270
 h     -0.61743226     1.30373778     1.76633546
          17

 c      1.24523760    -0.38561401     0.08195523
 c     -0.02309468    -1.03956699     0.23715669
 c     -1.03659398    -0.12710615     0.14565005
 c     -1.03865039     1.41979124     0.77564137
 c     -0.31020410     1.25060726    -0.44022478
 c      1.17325071     0.95516891    -0.36739005
 h      0.00309545    -2.19240092     0.32749839
 h     -1.90555538     2.17044065     0.89897475
 h     -0.79074185     1.73273189    -1.42354429
 h      1.97121226     1.69552821    -0.92913349
 o      2.26577557    -1.20734069     0.21309434
 h      2.95133707    -0.92316979    -0.31595432
 c     -2.32078788    -0.62002770    -0.55608088
 h     -2.16155436    -0.70086294    -1.68923989
 h     -2.59551756    -1.67365806    -0.21960868
 h     -3.22179363     0.06144062    -0.43550612
 h     -0.62120601     1.33725167     1.70254811
          17

 c      1.25215130    -0.38961646     0.07934916
 c     -0.04131252    -1.04163644     0.25146573
 c     -1.03525644    -0.13409189     0.14820228
 c     -1.02842774     1.42076875     0.77412299
 c     -0.33240567     1.25432074    -0.43507170
 c      1.17558309     0.96072212    -0.36191519
 h      0.00913275    -2.16659506     0.30013593
 h     -1.87376762     2.19396009     0.87655862
 h     -0.76017865     1.71539543    -1.46158182
 h      1.93597200     1.66451170    -0.87178246
 o      2.28081960    -1.20570533     0.20570083
 h      2.89606498    -0.96294711    -0.29522387
 c     -2.32000531    -0.61927660    -0.56285989
 h     -2.14502549    -0.73332584    -1.73572972
 h     -2.59085197    -1.61993851    -0.22787369
 h     -3.23276398     0.04330379    -0.41339773
 h     -0.60656597     1.36872515     1.66322423
          17

 c      1.25906726    -0.39239353     0.07586722
 c     -0.05714221    -1.04329259     0.26622066
 c     -1.03690177    -0.13981080     0.14870463
 c     -1.02037130     1.42336810     0.77061666
 c     -0.35406080     1.25791471    -0.43173430
 c      1.17741439     0.96469754    -0.35669803
 h      0.00845371    -2.13127387     0.27274789
 h     -1.84056569     2.19984091     0.84824912
 h     -0.72303105     1.68473886    -1.47800384
 h      1.89219507     1.62342046    -0.80072055
 o      2.29150871    -1.20598153     0.20214351
 h      2.92262313    -0.97337186    -0.33472590
 c     -2.31978769    -0.61796355    -0.57087296
 h     -2.13049396    -0.76201980    -1.76135087
 h     -2.58691051    -1.56860134    -0.23357308
 h     -3.23377128     0.01954299    -0.39226597
 h     -0.56555383     1.39652405     1.66402724
          17

 c      1.26562564    -0.39376457     0.07163296
 c     -0.06974554    -1.04382736     0.28110211
 c     -1.04189178    -0.14404545     0.14722049
 c     -1.01428290     1.42755284     0.76603283
 c     -0.37392477     1.26106524    -0.43059297
 c      1.17719278     0.96567544    -0.35081994
 h      0.00034328    -2.09748622     0.24675610
 h     -1.81030346     2.19001198     0.81628602
 h     -0.68329201     1.64277492    -1.47347123
 h      1.85584914     1.58745009    -0.72686974
 o      2.29926885    -1.20752756     0.20131740
 h      3.00583602    -0.96467206    -0.41677887
 c     -2.31963211    -0.61518511    -0.58058311
 h     -2.11946052    -0.78496590    -1.76258276
 h     -2.58718467    -1.53570687    -0.23178302
 h     -3.22614397    -0.00696984    -0.37403223
 h     -0.50229647     1.42107642     1.69604660
          17

 c      1.27158219    -0.39365061     0.06676829
 c     -0.07863948    -1.04237979     0.29582516
 c     -1.05031282    -0.14666651     0.14387473
 c     -1.00906097     1.43303359     0.76243640
 c     -0.39079307     1.26332951    -0.43166056
 c      1.17289095     0.96187604    -0.34322679
 h     -0.01519801    -2.07732197     0.22287461
 h     -1.78927419     2.16909488     0.78339222
 h     -0.64590151     1.59316893    -1.45319535
 h      1.84928650     1.57767177    -0.66319900
 o      2.30737577    -1.20919033     0.20044948
 h      3.09119983    -0.95534727    -0.49672603
 c     -2.31905686    -0.61059477    -0.59206733
 h     -2.11278392    -0.80084875    -1.73997978
 h     -2.59371148    -1.53134983    -0.21923163
 h     -3.21351866    -0.03208426    -0.35992374
 h     -0.42975177     1.44300271     1.73625172
          17

 c      1.27677413    -0.39220325     0.06145767
 c     -0.08363971    -1.03842600     0.31012273
 c     -1.06196219    -0.14762714     0.13886582
 c     -1.00351968     1.43936625     0.76142377
 c     -0.40361213     1.26415928    -0.43437307
 c      1.16362148     0.95265265    -0.33368021
 h     -0.03790728    -2.07792064     0.20132822
 h     -1.78465930     2.14351012     0.75236782
 h     -0.61634937     1.54111614    -1.42807863
 h      1.88265257     1.60392490    -0.61373470
 o      2.31728043    -1.21047567     0.19821595
 h      3.15296223    -0.95267768    -0.55304076
 c     -2.31787450    -0.60496449    -0.60473317
 h     -2.11052029    -0.80922048    -1.69836990
 h     -2.60483480    -1.55188673    -0.19758667
 h     -3.20105624    -0.05125677    -0.35040934
 h     -0.36039036     1.46252388     1.76597291
          17

 c      1.28110457    -0.38985214     0.05596223
 c     -0.08481065    -1.03219328     0.32367414
 c     -1.07636366    -0.14696429     0.13247024
 c     -0.99687228     1.44614475     0.76372764
 c     -0.41159869     1.26299348    -0.43758663
 c      1.15084885     0.93961808    -0.32302962
 h     -0.06751618    -2.09658140     0.18282234
 h     -1.80172995     2.11870759     0.72559509
 h     -0.59982493     1.49237097    -1.41383847
 h      1.93953961     1.65186714    -0.57054123
 o      2.32934675    -1.21118730     0.19417961
 h      3.18242935    -0.95832765    -0.57857655
 c     -2.31626862    -0.59967793    -0.61725189
 h     -2.11153123    -0.81102722    -1.64821433
 h     -2.61636041    -1.58404107    -0.17260056
 h     -3.19374556    -0.06089763    -0.34547769
 h     -0.30276285     1.47976832     1.77524155
          17

 c      1.28455536    -0.38724211     0.05058746
 c     -0.08247960    -1.02449043     0.33607250
 c     -1.09278834    -0.14480730     0.12503624
 c     -0.98899197     1.45326857     0.76941435
 c     -0.41436231     1.25947324    -0.44016011
 c      1.13674942     0.92515442    -0.31219035
 h     -0.10326291    -2.12291929     0.16909042
 h     -1.84009107     2.09587641     0.70493723
 h     -0.59962285     1.45091486    -1.42399126
 h      1.99589379     1.70018163    -0.52573388
 o      2.34351666    -1.21120852     0.18823947
 h      3.17740962    -0.97207437    -0.57174410
 c     -2.31475590    -0.59577299    -0.62772360
 h     -2.11311688    -0.80918935    -1.60661501
 h     -2.62439320    -1.61444437    -0.15044279
 h     -3.19430071    -0.05961386    -0.34526741
 h     -0.26195537     1.49490072     1.76045451
          17

 c      1.28718990    -0.38513469     0.04564455
 c     -0.07724077    -1.01619286     0.34688563
 c     -1.11028939    -0.14136174     0.11697116
 c     -0.98043820     1.46096146     0.77805793
 c     -0.41200726     1.25361090    -0.44188937
 c      1.12284558     0.91114160    -0.30170295
 h     -0.14341165    -2.14530265     0.16231624
 h     -1.89259054     2.07181762     0.69205978
 h     -0.61558065     1.41710343    -1.45913455
 h      2.03574394     1.73474289    -0.47639374
 o      2.35949110    -1.21046160     0.18048842
 h      3.13938316    -0.99272249    -0.53415836
 c     -2.31409880    -0.59360607    -0.63416482
 h     -2.11172129    -0.80792954    -1.59311860
 h     -2.62662718    -1.63407977    -0.13556905
 h     -3.20213497    -0.04850349    -0.35053754
 h     -0.24033273     1.50812074     1.72237943
          17

 c      1.28913329    -0.38432038     0.04142212
 c     -0.06988267    -1.00792513     0.35573816
 c     -1.12776354    -0.13685313     0.10871947
 c     -0.97220152     1.46949551     0.78878304
 c     -0.40511471     1.24568185    -0.44358711
 c      1.10999258     0.89886678    -0.29186031
 h     -0.18541705    -2.15514111     0.16431417
 h     -1.94846985     2.04223122     0.68851781
 h     -0.64417991     1.38895074    -1.50627746
 h      2.05129570     1.74873257    -0.42269714
 o      2.37656376    -1.20895872     0.17137502
 h      3.07622798    -1.01743836    -0.47317329
 c     -2.31500390    -0.59319856    -0.63565888
 h     -2.10569505    -0.80958382    -1.61650287
 h     -2.62227794    -1.63830298    -0.13043303
 h     -3.21420919    -0.03033412    -0.36244841
 h     -0.23734676     1.51970374     1.66587775
          17

 c      1.29054284    -0.38552765     0.03816216
 c     -0.06127500    -1.00001872     0.36235814
 c     -1.14403819    -0.13146084     0.10072661
 c     -0.96547888     1.47893825     0.80020433
 c     -0.39460114     1.23601603    -0.44622870
 c      1.09867554     0.88917927    -0.28282761
 h     -0.22641259    -2.14795453     0.17614215
 h     -1.99745036     2.00458346     0.69548034
 h     -0.68022916     1.36454431    -1.54915060
 h      2.03964855     1.73975509    -0.36608844
 o      2.39297907    -1.20697554     0.16230161
 h      3.01249734    -1.03909943    -0.41136390
 c     -2.31782862    -0.59460549    -0.63310614
 h     -2.09725926    -0.81227382    -1.66615629
 h     -2.61178119    -1.62600774    -0.13571101
 h     -3.22671719    -0.00839722    -0.38191676
 h     -0.24809219     1.53013802     1.60107198
          17

 c      1.29157352    -0.38931269     0.03602668
 c     -0.05226299    -0.99256629     0.36659407
 c     -1.15797734    -0.12528070     0.09339110
 c     -0.96167309     1.48907849     0.81038073
 c     -0.38156261     1.22492378    -0.45035392
 c      1.08917740     0.88253256    -0.27467388
 h     -0.26367501    -2.12313020     0.19805953
 h     -2.03200796     1.95884394     0.71346982
 h     -0.71846914     1.34286948    -1.57579623
 h      2.00103884     1.70831630    -0.30850029
 o      2.40523411    -1.20526475     0.15631379
 h      3.00073188    -1.04330697    -0.39732030
 c     -2.32262964    -0.59778091    -0.62838179
 h     -2.09038593    -0.81231763    -1.72221316
 h     -2.59670644    -1.59947561    -0.15036316
 h     -3.23631820     0.01423602    -0.40915805
 h     -0.26128082     1.54031024     1.54456785
          17

 c      1.29233200    -0.39593985     0.03505109
 c     -0.04359101    -0.98544695     0.36842149
 c     -1.16859038    -0.11833364     0.08702021
 c     -0.96222042     1.49948017     0.81717811
 c     -0.36715350     1.21271283    -0.45602146
 c      1.08155307     0.87890730    -0.26737167
 h     -0.29504604    -2.08369384     0.22960333
 h     -2.04818263     1.90708207     0.74222078
 h     -0.75439271     1.32358026    -1.57994938
 h      1.93905283     1.65806683    -0.25203740
 o      2.41170796    -1.20417657     0.15483771
 h      3.06459781    -1.02328394    -0.45349492
 c     -2.32927872    -0.60227320    -0.62328061
 h     -2.08811097    -0.80721037    -1.76818309
 h     -2.57989336    -1.56512349    -0.17135255
 h     -3.24075016     0.03505360    -0.44356532
 h     -0.26096541     1.55141528     1.51601349
          17

 c      1.29284526    -0.40533599     0.03512960
 c     -0.03583799    -0.97831448     0.36793941
 c     -1.17512381    -0.11061030     0.08180123
 c     -0.96757406     1.50961693     0.81942565
 c     -0.35248971     1.19970926    -0.46295654
 c      1.07541712     0.87762019    -0.26082309
 h     -0.31939907    -2.03633963     0.26974459
 h     -2.04618335     1.85295057     0.78059146
 h     -0.78457518     1.30669817    -1.56013635
 h      1.86291361     1.59790971    -0.19852237
 o      2.41569991    -1.20286448     0.15486290
 h      3.15113444    -0.99290694    -0.53137823
 c     -2.33744622    -0.60709666    -0.61923390
 h     -2.09188504    -0.79621989    -1.79433146
 h     -2.56550531    -1.53430876    -0.19334310
 h     -3.23910041     0.05227797    -0.48377537
 h     -0.23845805     1.56408741     1.52518471
          17

 c      1.29308985    -0.41717081     0.03605868
 c     -0.02935618    -0.97062199     0.36534318
 c     -1.17712046    -0.10212438     0.07779630
 c     -0.97626556     1.51898236     0.81769794
 c     -0.33856550     1.18625879    -0.47064889
 c      1.06961807     0.87705653    -0.25497369
 h     -0.33704530    -1.99103684     0.31724743
 h     -2.03124852     1.80128161     0.82665706
 h     -0.80693871     1.29251115    -1.51902485
 h      1.79126891     1.54548892    -0.14822597
 o      2.41969253    -1.20072524     0.15417166
 h      3.22103399    -0.96294937    -0.59488040
 c     -2.34660347    -0.61092564    -0.61731937
 h     -2.10189475    -0.77988117    -1.79641196
 h     -2.55826039    -1.52140725    -0.20963486
 h     -3.23190322     0.06502120    -0.52780912
 h     -0.20279348     1.57759805     1.56299041
          17

 c      1.29303571    -0.43096813     0.03758101
 c     -0.02427903    -0.96180335     0.36087659
 c     -1.17444332    -0.09294052     0.07496187
 c     -0.98570188     1.52707911     0.81340081
 c     -0.32617202     1.17271158    -0.47835761
 c      1.06236029     0.87486406    -0.24999690
 h     -0.34953050    -1.95869786     0.37128522
 h     -2.01379561     1.75744159     0.87825430
 h     -0.82129515     1.28166208    -1.46354990
 h      1.75052273     1.52581255    -0.09794720
 o      2.42462601    -1.19756262     0.15196792
 h      3.25965459    -0.93786157    -0.63055605
 c     -2.35617905    -0.61280099    -0.61806573
 h     -2.11733766    -0.75951826    -1.77436192
 h     -2.56128783    -1.53591736    -0.21569661
 h     -3.22113157     0.07346719    -0.57325384
 h     -0.17115008     1.59052082     1.61180402
          17

 c      1.29268410    -0.44620183     0.03941692
 c     -0.02064994    -0.95169217     0.35480733
 c     -1.16727021    -0.08317235     0.07317749
 c     -0.99348074     1.53344959     0.80772183
 c     -0.31582548     1.15939117    -0.48509386
 c      1.05298686     0.86969415    -0.24613165
 h     -0.35819721    -1.94608093     0.43177827
 h     -2.00638879     1.72600126     0.93375358
 h     -0.83015895     1.27536181    -1.40529723
 h      1.75370983     1.55170650    -0.04337244
 o      2.43078659    -1.19335328     0.14805068
 h      3.26277061    -0.91936704    -0.63449375
 c     -2.36575464    -0.61286888    -0.62115306
 h     -2.13640137    -0.73707170    -1.73229042
 h     -2.57426536    -1.57398264    -0.21270033
 h     -3.20998865     0.07895514    -0.61747723
 h     -0.15640167     1.60161633     1.65721350
          17

 c      1.29208225    -0.46233966     0.04128653
 c     -0.01857840    -0.94089092     0.34749394
 c     -1.15606447    -0.07296300     0.07226715
 c     -0.99825387     1.53780752     0.80145589
 c     -0.30774777     1.14656380    -0.48973225
 c      1.04336977     0.86263507    -0.24308386
 h     -0.36244426    -1.95132002     0.49855479
 h     -2.01627279     1.70912155     0.99187370
 h     -0.83889792     1.27553472    -1.35927525
 h      1.78415851     1.60730578     0.01342319
 o      2.43819551    -1.18814878     0.14245727
 h      3.23036705    -0.90804378    -0.60664326
 c     -2.37509962    -0.61212539    -0.62542552
 h     -2.15599623    -0.71516668    -1.67973422
 h     -2.59429829    -1.62128201    -0.20604292
 h     -3.20225645     0.08366426    -0.65786123
 h     -0.16460344     1.61000169     1.69042810
          17

 c      1.29132176    -0.47882844     0.04292459
 c     -0.01823083    -0.93063667     0.33948173
 c     -1.14152326    -0.06247200     0.07201479
 c     -1.00006988     1.54010099     0.79525442
 c     -0.30202467     1.13446063    -0.49144713
 c      1.03600949     0.85550624    -0.24019120
 h     -0.35991600    -1.96530750     0.56993420
 h     -2.03976704     1.70616069     1.05000260
 h     -0.85310934     1.28435816    -1.33838221
 h      1.81766249     1.66800078     0.06578407
 o      2.44661202    -1.18207696     0.13544965
 h      3.16649788    -0.90323095    -0.55066971
 c     -2.38414764    -0.61154661    -0.62912675
 h     -2.17154927    -0.69707277    -1.63288423
 h     -2.61806951    -1.66284589    -0.20122972
 h     -3.20110629     0.08973437    -0.69203003
 h     -0.19672580     1.61503710     1.70693678
          17

 c      1.29050958    -0.49510679     0.04410318
 c     -0.01966347    -0.92230319     0.33148331
 c     -1.12451453    -0.05186282     0.07217971
 c     -0.99993828     1.54043124     0.78975034
 c     -0.29897406     1.12337469    -0.49032065
 c      1.03255109     0.84943380    -0.23691191
 h     -0.34836027    -1.97730225     0.64254220
 h     -2.06597367     1.71488119     1.10337914
 h     -0.87334481     1.30286136    -1.34547145
 h      1.83930384     1.71727868     0.10825092
 o      2.45517679    -1.17547640     0.12783430
 h      3.08493348    -0.90074882    -0.47918516
 c     -2.39299137    -0.61163354    -0.63034935
 h     -2.17783572    -0.68599233    -1.61127358
 h     -2.64292596    -1.68835577    -0.20182169
 h     -3.20780690     0.09816066    -0.71805252
 h     -0.25013116     1.61626690     1.70550654
          17

 c      1.28971877    -0.51064096     0.04465626
 c     -0.02269888    -0.91702083     0.32425953
 c     -1.10601470    -0.04129612     0.07251729
 c     -0.99915491     1.53894705     0.78538418
 c     -0.29921924     1.11372879    -0.48737231
 c      1.03377215     0.84487646    -0.23292906
 h     -0.32695279    -1.97908703     0.71232210
 h     -2.08434137     1.73270952     1.14642516
 h     -0.89350898     1.32984476    -1.37222777
 h      1.84266243     1.74676879     0.13774143
 o      2.46161787    -1.16931448     0.12173265
 h      3.02201077    -0.88625471    -0.42610919
 c     -2.40171765    -0.61245733    -0.62809998
 h     -2.17188878    -0.68363817    -1.62531457
 h     -2.66701449    -1.69259339    -0.20927866
 h     -3.22114112     0.10819707    -0.73460375
 h     -0.31889458     1.61346457     1.68844500
          17

 c      1.28894059    -0.52493133     0.04447100
 c     -0.02692221    -0.91553373     0.31850441
 c     -1.08705629    -0.03093766     0.07280080
 c     -0.99901505     1.53578437     0.78211501
 c     -0.30325217     1.10600784    -0.48391891
 c      1.03980086     0.84194084    -0.22809828
 h     -0.29648196    -1.96620608     0.77561546
 h     -2.08846484     1.75729682     1.17433233
 h     -0.90540203     1.36249683    -1.40621409
 h      1.82611966     1.75289994     0.15284546
 o      2.46289372    -1.16523666     0.12007094
 h      3.02709853    -0.83492724    -0.43839074
 c     -2.41016869    -0.61381308    -0.62312239
 h     -2.15564389    -0.68949278    -1.66627243
 h     -2.68921825    -1.67472632    -0.22322867
 h     -3.23793835     0.11771765    -0.74106694
 h     -0.39330261     1.60675796     1.66306748
          17

 c      1.28807732    -0.53748770     0.04343958
 c     -0.03175693    -0.91816416     0.31476784
 c     -1.06868571    -0.02098758     0.07283927
 c     -1.00078029     1.53103901     0.77923590
 c     -0.31104427     1.10065351    -0.48104808
 c      1.05019546     0.84054226    -0.22241317
 h     -0.25903302    -1.93783024     0.82988681
 h     -2.07637571     1.78670468     1.18376928
 h     -0.90307246     1.39769853    -1.43695099
 h      1.79105306     1.73520899     0.15340159
 o      2.46035568    -1.16294868     0.12163786
 h      3.08135375    -0.75382699    -0.49704292
 c     -2.41796378    -0.61523953    -0.61716058
 h     -2.13437110    -0.70162735    -1.71484783
 h     -2.70924716    -1.63817699    -0.24161173
 h     -3.25429193     0.12422294    -0.73755703
 h     -0.45991733     1.59671226     1.64301645
          17

 c      1.28701200    -0.54785508     0.04145018
 c     -0.03654232    -0.92479828     0.31339062
 c     -1.05191409    -0.01172013     0.07249217
 c     -1.00541857     1.52478054     0.77566511
 c     -0.32199352     1.09801177    -0.47948815
 c      1.06396391     0.84036506    -0.21601869
 h     -0.21763434    -1.89654971     0.87428049
 h     -2.04988505     1.81954765     1.17305515
 h     -0.88390921     1.43282207    -1.45768315
 h      1.74192625     1.69667429     0.14074733
 o      2.45718938    -1.16085850     0.12347277
 h      3.13744993    -0.67135889    -0.55495125
 c     -2.42463531    -0.61596218    -0.61185556
 h     -2.11341629    -0.71781046    -1.75433303
 h     -2.72798739    -1.59121398    -0.26063529
 h     -3.26677687     0.12589361    -0.72485970
 h     -0.50522644     1.58401481     1.64469672
          17

 c      1.28565483    -0.55566710     0.03842361
 c     -0.04061200    -0.93485885     0.31443331
 c     -1.03765517    -0.00351212     0.07167816
 c     -1.01297174     1.51710512     0.77098413
 c     -0.33506661     1.09831559    -0.47966372
 c      1.07953281     0.84062527    -0.20928804
 h     -0.17592002    -1.84842035     0.91024673
 h     -2.01410814     1.85526022     1.14231032
 h     -0.84813974     1.46602396    -1.46514229
 h      1.68799938     1.64621801     0.11878856
 o      2.45496687    -1.15812275     0.12418956
 h      3.17333473    -0.60386364    -0.58999722
 c     -2.42964964    -0.61491445    -0.60839654
 h     -2.09675072    -0.73602443    -1.77468961
 h     -2.74785173    -1.54695348    -0.27491406
 h     -3.27327433     0.12230264    -0.70431170
 h     -0.52355564     1.56864369     1.67501617
          17

 c      1.28395471    -0.56067997     0.03433729
 c     -0.04338334    -0.94731508     0.31762324
 c     -1.02666237     0.00317534     0.07036929
 c     -1.02231271     1.50810492     0.76606416
 c     -0.34898452     1.10165943    -0.48173494
 c      1.09468019     0.83972490    -0.20293607
 h     -0.13763709    -1.80269570     0.94206734
 h     -1.97711255     1.89452790     1.09369228
 h     -0.79823361     1.49644266    -1.45923887
 h      1.64564764     1.60264827     0.09548950
 o      2.45425806    -1.15444912     0.12334489
 h      3.18229238    -0.55830695    -0.59525473
 c     -2.43243684    -0.61107940    -0.60751241
 h     -2.08692520    -0.75454821    -1.77141631
 h     -2.77208196    -1.51963144    -0.27881684
 h     -3.27338105     0.11472089    -0.67765506
 h     -0.52027856     1.54979710     1.72378434
          17

 c      1.28190486    -0.56281287     0.02923124
 c     -0.04444106    -0.96087215     0.32241240
 c     -1.01948613     0.00788276     0.06856694
 c     -1.03176642     1.49773419     0.76225515
 c     -0.36239667     1.10793905    -0.48555135
 c      1.10690173     0.83548105    -0.19789237
 h     -0.10586402    -1.76979280     0.97620104
 h     -1.94868683     1.93952446     1.03113287
 h     -0.73849363     1.52455307    -1.44322322
 h      1.63537645     1.59219653     0.08139210
 o      2.45523091    -1.14974975     0.12083938
 h      3.16334955    -0.53765685    -0.56947909
 c     -2.43260539    -0.60422146    -0.60934993
 h     -2.08526472    -0.77193406    -1.74414860
 h     -2.80196930    -1.51594740    -0.26946083
 h     -3.26845963     0.10601304    -0.64684558
 h     -0.50563063     1.52704734     1.77334373
          17

 c      1.27953431    -0.56221976     0.02321550
 c     -0.04358584    -0.97440897     0.32825778
 c     -1.01646289     0.01026530     0.06626406
 c     -1.03993817     1.48584065     0.76056590
 c     -0.37403011     1.11676953    -0.49058252
 c      1.11489966     0.82711484    -0.19454126
 h     -0.08228091    -1.75669346     1.01804744
 h     -1.93647007     1.99271800     0.95876562
 h     -0.67451034     1.55258115    -1.42391389
 h      1.66515284     1.62568583     0.08045407
 o      2.45782585    -1.14403324     0.11674650
 h      3.11851270    -0.54252809    -0.51434927
 c     -2.43018844    -0.59525954    -0.61333795
 h     -2.09180646    -0.78713924    -1.69650003
 h     -2.83440034    -1.52990342    -0.24866601
 h     -3.26119463     0.09998020    -0.61380016
 h     -0.48876301     1.50098594     1.80956064
          17

 c      1.27689843    -0.55934152     0.01648011
 c     -0.04081689    -0.98738132     0.33498789
 c     -1.01771866     0.01016447     0.06340946
 c     -1.04632843     1.47247369     0.76157572
 c     -0.38282084     1.12746536    -0.49597567
 c      1.11939348     0.81658804    -0.19236134
 h     -0.06713310    -1.76285752     1.06768030
 h     -1.94039957     2.05348594     0.87921901
 h     -0.61197772     1.58435406    -1.41060426
 h      1.72103028     1.68325868     0.08562008
 o      2.46164303    -1.13751295     0.11141031
 h      3.05460275    -0.56936953    -0.43603435
 c     -2.42563362    -0.58562403    -0.61824665
 h     -2.10487287    -0.80002827    -1.63724125
 h     -2.86344639    -1.54862966    -0.22120185
 h     -3.25445246     0.10009812    -0.58018050
 h     -0.47610437     1.47298571     1.82444739
          17

 c      1.27408109    -0.55486382     0.00929022
 c     -0.03627401    -0.99976791     0.34285232
 c     -1.02316558     0.00761136     0.05989545
 c     -1.05137843     1.45811737     0.76544777
 c     -0.38804325     1.13919989    -0.50088787
 c      1.12167151     0.80658379    -0.19072970
 h     -0.05978549    -1.78138366     1.11936323
 h     -1.95203533     2.11587719     0.79445637
 h     -0.55494201     1.62356848    -1.41103077
 h      1.78387700     1.73794717     0.08842116
 o      2.46546288    -1.13108476     0.10585430
 h      2.99090730    -0.60284680    -0.35169738
 c     -2.41968881    -0.57636090    -0.62229270
 h     -2.12054947    -0.81224629    -1.58187561
 h     -2.88365817    -1.56063297    -0.19187096
 h     -3.24975827     0.10812905    -0.54741673
 h     -0.47152930     1.44476233     1.81512336
          17

 c      1.27120195    -0.54959877     0.00194907
 c     -0.03019621    -1.01169834     0.35222781
 c     -1.03250196     0.00279228     0.05557858
 c     -1.05593617     1.44350778     0.77181945
 c     -0.38937058     1.15130494    -0.50494814
 c      1.12258176     0.79899261    -0.18936002
 h     -0.05916564    -1.80378726     1.16525084
 h     -1.96053494     2.17101023     0.70782725
 h     -0.50492124     1.67086323    -1.42610509
 h      1.84081007     1.77270726     0.08432821
 o      2.46658619    -1.12713641     0.10225382
 h      2.96973576    -0.60333418    -0.29681159
 c     -2.41327886    -0.56778419    -0.62340478
 h     -2.13340822    -0.82753859    -1.55059530
 h     -2.89159649    -1.55887427    -0.16412656
 h     -3.24645507     0.12351559    -0.51697378
 h     -0.47658718     1.41806361     1.78299231
          17

 c      1.26843234    -0.54432376    -0.00526631
 c     -0.02290468    -1.02318730     0.36335030
 c     -1.04522475    -0.00398011     0.05032013
 c     -1.06081722     1.42930138     0.77975131
 c     -0.38678034     1.16342190    -0.50835186
 c      1.12250771     0.79489614    -0.18821775
 h     -0.06394571    -1.82338595     1.19888463
 h     -1.95802648     2.21099875     0.62427410
 h     -0.46194241     1.72273647    -1.44916811
 h      1.88485534     1.77975938     0.07187996
 o      2.46315198    -1.12746913     0.10180567
 h      3.01996420    -0.54093745    -0.29094328
 c     -2.40714384    -0.55977328    -0.62020401
 h     -2.14025124    -0.84915752    -1.55673180
 h     -2.88584771    -1.54042090    -0.13989919
 h     -3.24229927     0.14401650    -0.49050185
 h     -0.49017773     1.39446922     1.73407499
          17

 c      1.26598226    -0.53964027    -0.01213672
 c     -0.01478246    -1.03406878     0.37622051
 c     -1.06064700    -0.01228127     0.04402914
 c     -1.06677017     1.41592303     0.78772311
 c     -0.38041455     1.17537373    -0.51150486
 c      1.12154301     0.79481829    -0.18738718
 h     -0.07266982    -1.83625489     1.21656149
 h     -1.94088847     2.23080533     0.54922668
 h     -0.42596868     1.77360694    -1.47065681
 h      1.91252645     1.75678980     0.05120316
 o      2.45766528    -1.12955725     0.10243926
 h      3.10146162    -0.45565661    -0.30132088
 c     -2.40147169    -0.55232572    -0.61307171
 h     -2.14355183    -0.87540800    -1.59429710
 h     -2.86675472    -1.50564852    -0.11971104
 h     -3.23483544     0.16694623    -0.46963376
 h     -0.50758668     1.37516785     1.68017928
          17

 c      1.26403365    -0.53594381    -0.01847050
 c     -0.00622217    -1.04401963     0.39059553
 c     -1.07791865    -0.02158420     0.03669750
 c     -1.07457619     1.40356574     0.79375194
 c     -0.37051388     1.18697474    -0.51468846
 c      1.11965195     0.79881653    -0.18700413
 h     -0.08389756    -1.84115055     1.21747170
 h     -1.90901161     2.22836626     0.48760105
 h     -0.39726665     1.81841376    -1.48264815
 h      1.92261182     1.70500321     0.02326516
 o      2.45249659    -1.13105744     0.10261723
 h      3.17620848    -0.38506731    -0.30356196
 c     -2.39606580    -0.54559696    -0.60366225
 h     -2.14869757    -0.90036080    -1.64426787
 h     -2.83640722    -1.45810152    -0.10264271
 h     -3.22237843     0.19005692    -0.45566113
 h     -0.52006031     1.36074264     1.63869829
          17

 c      1.26266360    -0.53343189    -0.02408833
 c      0.00241924    -1.05257815     0.40599031
 c     -1.09604953    -0.03128598     0.02842016
 c     -1.08480918     1.39219428     0.79603868
 c     -0.35739605     1.19795804    -0.51796835
 c      1.11669312     0.80643992    -0.18723809
 h     -0.09637233    -1.83941861     1.20364759
 h     -1.86515252     2.20445600     0.44310569
 h     -0.37616935     1.85385651    -1.48053312
 h      1.91648906     1.62919669    -0.01027276
 o      2.44865325    -1.13104474     0.10186270
 h      3.22788261    -0.34405400    -0.29022992
 c     -2.39067293    -0.53951834    -0.59376237
 h     -2.15967395    -0.91836243    -1.68879982
 h     -2.79891227    -1.40498519    -0.08596362
 h     -3.20436591     0.21185361    -0.44933972
 h     -0.51845237     1.35133975     1.62597789
          17

 c      1.26181216    -0.53211764    -0.02882645
 c      0.01085565    -1.05914521     0.42168061
 c     -1.11393589    -0.04074141     0.01940041
 c     -1.09711978     1.38145761     0.79411696
 c     -0.34143955     1.20798995    -0.52123298
 c      1.11225820     0.81659376    -0.18830727
 h     -0.10924154    -1.83506353     1.17994692
 h     -1.81511517     2.16318529     0.41746228
 h     -0.36286031     1.87865267    -1.46300429
 h      1.90023828     1.53948468    -0.04686757
 o      2.44650546    -1.12923931     0.10011101
 h      3.25052897    -0.33703088    -0.26048074
 c     -2.38507812    -0.53362785    -0.58488730
 h     -2.17808265    -0.92617093    -1.71652923
 h     -2.76038797    -1.35715670    -0.06478032
 h     -3.18138949     0.23161976    -0.45081655
 h     -0.50169468     1.34735254     1.64480160
          17

 c      1.26129329    -0.53187358    -0.03253854
 c      0.01889493    -1.06301654     0.43675852
 c     -1.13039768    -0.04929188     0.00994599
 c     -1.10996281     1.37057544     0.78911926
 c     -0.32307745     1.21669990    -0.52422649
 c      1.10538213     0.82743219    -0.19048838
 h     -0.12227044    -1.83444029     1.15349749
 h     -1.76863256     2.11332766     0.40928520
 h     -0.35730869     1.89360252    -1.43175897
 h      1.88817968     1.45321358    -0.08304927
 o      2.44617463    -1.12561350     0.09744216
 h      3.24239807    -0.36429056    -0.21572197
 c     -2.37918192    -0.52733195    -0.57825506
 h     -2.20383759    -0.92278129    -1.72172653
 h     -2.72748374    -1.32610676    -0.03323033
 h     -3.15508933     0.24935529    -0.45962579
 h     -0.47910784     1.34943280     1.68240940
          17

 c      1.26083449    -0.53251586    -0.03509104
 c      0.02643001    -1.06354474     0.45032650
 c     -1.14424130    -0.05629457     0.00045827
 c     -1.12121284     1.35831945     0.78284197
 c     -0.30281624     1.22369400    -0.52654944
 c      1.09464336     0.83677190    -0.19402207
 h     -0.13576142    -1.84439466     1.13157410
 h     -1.73962285     2.06917344     0.41318639
 h     -0.35931112     1.90175930    -1.39133327
 h      1.90190531     1.39115135    -0.11566070
 o      2.44757832    -1.12034060     0.09403360
 h      3.20506820    -0.42284129    -0.15882250
 c     -2.37320993    -0.52050786    -0.57455608
 h     -2.23580581    -0.90885329    -1.70285268
 h     -2.70419750    -1.31706632     0.01142697
 h     -3.12792729     0.26568821    -0.47473370
 h     -0.46257290     1.35765507     1.72228296
          17

 c      1.26013533    -0.53389500    -0.03635508
 c      0.03337443    -1.06046521     0.46181782
 c     -1.15436147    -0.06117286    -0.00859429
 c     -1.12899760     1.34337766     0.77687237
 c     -0.28128230     1.22857308    -0.52769198
 c      1.07967698     0.84345354    -0.19890115
 h     -0.14984840    -1.86841491     1.11800145
 h     -1.74217689     2.04636381     0.42170424
 h     -0.36859634     1.90841328    -1.34865647
 h      1.95275173     1.36242598    -0.14446466
 o      2.45014578    -1.11402902     0.09022428
 h      3.14768381    -0.50260297    -0.09514848
 c     -2.36780321    -0.51381191    -0.57364857
 h     -2.27210695    -0.88656115    -1.66234841
 h     -2.69014796    -1.32483081     0.06525550
 h     -3.10276732     0.28168357    -0.49462797
 h     -0.46037494     1.37115057     1.75247188
          17

 c      1.25894480    -0.53590773    -0.03620763
 c      0.03957990    -1.05414474     0.47118358
 c     -1.15986506    -0.06349276    -0.01672944
 c     -1.13263532     1.32535609     0.77197464
 c     -0.25927042     1.23103355    -0.52719209
 c      1.06255237     0.84791653    -0.20489496
 h     -0.16362641    -1.90362282     1.11110451
 h     -1.78032330     2.04986920     0.43172435
 h     -0.38490678     1.91996099    -1.31129062
 h      2.02576553     1.35788210    -0.17177408
 o      2.45199534    -1.10837511     0.08663763
 h      3.09968452    -0.57601909    -0.03455254
 c     -2.36378668    -0.50817308    -0.57458676
 h     -2.31028829    -0.86001288    -1.60785528
 h     -2.68256084    -1.33833443     0.11976153
 h     -3.08222059     0.29842933    -0.51745468
 h     -0.47624966     1.38826857     1.76661914
          17

 c      1.25714187    -0.53841406    -0.03455144
 c      0.04481856    -1.04544901     0.47873740
 c     -1.16017711    -0.06303211    -0.02352727
 c     -1.13298942     1.30525512     0.76800247
 c     -0.23777376     1.23110043    -0.52493621
 c      1.04636670     0.85094014    -0.21178746
 h     -0.17519853    -1.94213058     1.10567920
 h     -1.84317078     2.06836775     0.44696217
 h     -0.40774158     1.94097096    -1.28394795
 h      2.09608285     1.36437599    -0.19936008
 o      2.44952685    -1.10632997     0.08394119
 h      3.11719751    -0.59583451     0.01244605
 c     -2.36186794    -0.50407615    -0.57579113
 h     -2.34771606    -0.83590145    -1.55410767
 h     -2.67884292    -1.34744724     0.16660749
 h     -3.06792864     0.31647444    -0.54120126
 h     -0.51023536     1.40689134     1.76277344
          17

 c      1.25473170    -0.54114703    -0.03134585
 c      0.04882253    -1.03536713     0.48486759
 c     -1.15509835    -0.05980416    -0.02870581
 c     -1.13167244     1.28456610     0.76446952
 c     -0.21801191     1.22934201    -0.52137624
 c      1.03371746     0.85286554    -0.21941428
 h     -0.18257523    -1.97512686     1.09653058
 h     -1.91394021     2.08507508     0.47192571
 h     -0.43560497     1.97111405    -1.26570367
 h      2.14615111     1.37366829    -0.22771013
 o      2.44246951    -1.10805029     0.08187481
 h      3.20402271    -0.56036015     0.05010299
 c     -2.36245523    -0.50132837    -0.57529937
 h     -2.38244498    -0.82292230    -1.52162793
 h     -2.67745566    -1.34571262     0.20004878
 h     -3.06015641     0.33541714    -0.56391877
 h     -0.55934709     1.42485707     1.74274289
          17

 c      1.25178520    -0.54374067    -0.02661145
 c      0.05134184    -1.02473264     0.48986951
 c     -1.14479526    -0.05402958    -0.03216450
 c     -1.13027525     1.26442685     0.76086690
 c     -0.20137604     1.22677357    -0.51737504
 c      1.02648422     0.85368044    -0.22761391
 h     -0.18443412    -1.99585693     1.08041105
 h     -1.97900116     2.08765112     0.50778337
 h     -0.46557278     2.00533680    -1.25120755
 h      2.16724696     1.38175601    -0.25665895
 o      2.43462190    -1.11089848     0.08000668
 h      3.30060271    -0.51342669     0.08536170
 c     -2.36560621    -0.49943550    -0.57171666
 h     -2.41381805    -0.82761344    -1.52538059
 h     -2.67781638    -1.33021237     0.21725703
 h     -3.05791662     0.35389885    -0.58394620
 h     -0.61776088     1.44055189     1.71246149
          17

 c      1.24843358    -0.54584196    -0.02040963
 c      0.05220120    -1.01412167     0.49389843
 c     -1.12974083    -0.04608558    -0.03398420
 c     -1.13015959     1.24546695     0.75659382
 c     -0.18918920     1.22447773    -0.51380501
 c      1.02594274     0.85326186    -0.23624190
 h     -0.18040197    -2.00067241     1.05631626
 h     -2.02989810     2.06966565     0.55274366
 h     -0.49398395     2.03704616    -1.23447872
 h      2.15635456     1.38684469    -0.28583588
 o      2.42833228    -1.11347869     0.07830702
 h      3.37072285    -0.47915646     0.11868304
 c     -2.37114718    -0.49815542    -0.56541695
 h     -2.44135535    -0.84912353    -1.56044453
 h     -2.68012746    -1.30100968     0.21816794
 h     -3.05946753     0.36996923    -0.60008911
 h     -0.67714735     1.45360461     1.68246916
          17

 c      1.24487157    -0.54716599    -0.01283207
 c      0.05132946    -1.00382457     0.49696520
 c     -1.11065065    -0.03647328    -0.03440785
 c     -1.13238194     1.22794695     0.75102390
 c     -0.18236581     1.22325512    -0.51124680
 c      1.03268267     0.85154059    -0.24522057
 h     -0.17108964    -1.98923217     1.02527020
 h     -2.06238885     2.02897764     0.60335814
 h     -0.51760406     2.06095787    -1.21156268
 h      2.11432428     1.38843581    -0.31485743
 o      2.42446909    -1.11538650     0.07685152
 h      3.40137884    -0.46541350     0.14882293
 c     -2.37876514    -0.49745023    -0.55814426
 h     -2.46372550    -0.88069418    -1.60722586
 h     -2.68541223    -1.26112538     0.20560933
 h     -3.06288283     0.38162744    -0.61172041
 h     -0.72845288     1.46506951     1.66594329
          17

 c      1.24135935    -0.54749394    -0.00399762
 c      0.04877813    -0.99381562     0.49893106
 c     -1.08842479    -0.02580970    -0.03381528
 c     -1.13746012     1.21199799     0.74403317
 c     -0.18114122     1.22345551    -0.50989447
 c      1.04635158     0.84853552    -0.25456575
 h     -0.15809261    -1.96474642     0.99018139
 h     -2.07559505     1.96646670     0.65532829
 h     -0.53439542     2.07427218    -1.18124654
 h      2.04634844     1.38760835    -0.34351076
 o      2.42327301    -1.11656033     0.07571681
 h      3.38904225    -0.47412591     0.17458253
 c     -2.38792999    -0.49706624    -0.55178284
 h     -2.47954734    -0.91506196    -1.64701692
 h     -2.69573411    -1.21694934     0.18581012
 h     -3.06655103     0.38744539    -0.61878658
 h     -0.76554287     1.47596385     1.67186833
          17

 c      1.23822793    -0.54665921     0.00594962
 c      0.04473377    -0.98372433     0.49950700
 c     -1.06408279    -0.01481886    -0.03267932
 c     -1.14517556     1.19783264     0.73654804
 c     -0.18499830     1.22496003    -0.50959077
 c      1.06536076     0.84420861    -0.26434116
 h     -0.14394261    -1.93425696     0.95570351
 h     -2.07207215     1.88576868     0.70398726
 h     -0.54383818     2.07695864    -1.14492485
 h      1.96477452     1.38867284    -0.37221519
 o      2.42467228    -1.11707057     0.07496932
 h      3.33456142    -0.50471445     0.19505216
 c     -2.39785435    -0.49640841    -0.54787715
 h     -2.48815035    -0.94695973    -1.66817921
 h     -2.71423095    -1.17796775     0.16839542
 h     -3.06954862     0.38714715    -0.62175093
 h     -0.78759913     1.48491915     1.69817102
          17

 c      1.23589335    -0.54454457     0.01683634
 c      0.03949775    -0.97290204     0.49830791
 c     -1.03869326    -0.00428739    -0.03151001
 c     -1.15463530     1.18564847     0.73027504
 c     -0.19283126     1.22724923    -0.50990634
 c      1.08679181     0.83815851    -0.27452584
 h     -0.13176619    -1.90789532     0.92757501
 h     -2.05895821     1.79384843     0.74491467
 h     -0.54704422     2.07190821    -1.10636585
 h      1.89209394     1.40194909    -0.40292875
 o      2.42819177    -1.11717592     0.07464281
 h      3.24452226    -0.55313564     0.21002198
 c     -2.40762986    -0.49485289    -0.54749295
 h     -2.48957279    -0.97310753    -1.66528777
 h     -2.74402709    -1.15361454     0.16350727
 h     -3.07183537     0.38197109    -0.62151453
 h     -0.79733908     1.48830184     1.73399891
          17

 c      1.23484124    -0.54110980     0.02845614
 c      0.03341262    -0.96074541     0.49502320
 c     -1.01331681     0.00502519    -0.03079788
 c     -1.16438250     1.17530843     0.72689880
 c     -0.20325364     1.22952427    -0.51023688
 c      1.10725645     0.82966805    -0.28493105
 h     -0.12437488    -1.89523964     0.91073309
 h     -2.04967145     1.70153630     0.77495333
 h     -0.54664589     2.06487798    -1.07129190
 h      1.85427357     1.44224235    -0.43938382
 o      2.43239272    -1.11770849     0.07462139
 h      3.14025792    -0.60562887     0.22189411
 c     -2.41653171    -0.49231319    -0.55083925
 h     -2.48432218    -0.99177944    -1.63747723
 h     -2.78547488    -1.14717528     0.17544255
 h     -3.07423014     0.37464534    -0.61929831
 h     -0.79805784     1.48262537     1.76749410
          17

 c      1.23554514    -0.53643959     0.04057107
 c      0.02676427    -0.94722375     0.48965699
 c     -0.98897788     0.01248858    -0.03098086
 c     -1.17260936     1.16632702     0.72756783
 c     -0.21491205     1.23090841    -0.50994752
 c      1.12512390     0.81899110    -0.29548242
 h     -0.12314312    -1.89937674     0.90674122
 h     -2.06249852     1.62131849     0.79322960
 h     -0.54610112     2.06320996    -1.04614405
 h      1.85766065     1.51321451    -0.48335559
 o      2.43394051    -1.12085328     0.07433011
 h      3.07328255    -0.62642559     0.24065377
 c     -2.42424787    -0.48941679    -0.55703515
 h     -2.47321063    -1.00285152    -1.58800030
 h     -2.83431644    -1.15321413     0.19931922
 h     -3.07805163     0.36874650    -0.61645715
 h     -0.79249146     1.46610291     1.79018479
          17

 c      1.23832980    -0.53072182     0.05292931
 c      0.01975200    -0.93309950     0.48261304
 c     -0.96665507     0.01766901    -0.03243680
 c     -1.17808533     1.15844027     0.73286571
 c     -0.22670177     1.23078434    -0.50860183
 c      1.14102671     0.80815657    -0.30652032
 h     -0.12775198    -1.91447241     0.91300610
 h     -2.10953247     1.56012894     0.80067360
 h     -0.54816950     2.07234667    -1.03562154
 h      1.88428335     1.59768968    -0.53105161
 o      2.42992987    -1.12880166     0.07298035
 h      3.08981804    -0.57997057     0.27990594
 c     -2.43079251    -0.48693575    -0.56442969
 h     -2.45728797    -1.00859613    -1.52506061
 h     -2.88362672    -1.16235584     0.22560971
 h     -3.08436247     0.36740510    -0.61429883
 h     -0.78283379     1.43871179     1.79751226
          17

 c      1.24330617    -0.52414038     0.06529362
 c      0.01255998    -0.91956247     0.47452618
 c     -0.94727180     0.02036371    -0.03547790
 c     -1.18124233     1.15201330     0.74297754
 c     -0.23786661     1.22913188    -0.50617120
 c      1.15589140     0.79952208    -0.31849369
 h     -0.13699015    -1.93003698     0.92474497
 h     -2.18365882     1.51481653     0.79827357
 h     -0.55342816     2.09186935    -1.04027464
 h      1.91472429     1.67405647    -0.57673452
 o      2.42329834    -1.13942708     0.07125109
 h      3.14562294    -0.50052852     0.32999247
 c     -2.43631586    -0.48510427    -0.57100485
 h     -2.43770204    -1.01495211    -1.46294329
 h     -2.92698591    -1.16674377     0.24601991
 h     -3.09312278     0.37193353    -0.61404658
 h     -0.77074133     1.40179602     1.78850561
          17

 c      1.25042673    -0.51684291     0.07745250
 c      0.00546309    -0.90773988     0.46603447
 c     -0.93168451     0.02062353    -0.04032073
 c     -1.18367127     1.14751913     0.75761601
 c     -0.24797142     1.22652466    -0.50300540
 c      1.17007151     0.79467810    -0.33165973
 h     -0.14959971    -1.93657602     0.93736520
 h     -2.26447860     1.47826179     0.78728951
 h     -0.56036107     2.11529518    -1.05654403
 h      1.93813084     1.72819996    -0.61626827
 o      2.41720253    -1.15018538     0.07017260
 h      3.19357695    -0.42949699     0.37564133
 c     -2.44103186    -0.48344765    -0.57473218
 h     -2.41529116    -1.03126419    -1.41987638
 h     -2.95993332    -1.16176800     0.25564565
 h     -3.10287768     0.38132404    -0.61693578
 h     -0.75699078     1.35783973     1.76607130
          17

 c      1.25949960    -0.50892561     0.08920204
 c     -0.00114706    -0.89844004     0.45765492
 c     -0.92064899     0.01873932    -0.04706043
 c     -1.18691368     1.14499809     0.77583862
 c     -0.25678860     1.22377402    -0.49959005
 c      1.18353649     0.79440228    -0.34605621
 h     -0.16462179    -1.92827066     0.94761504
 h     -2.33292788     1.44578686     0.77028829
 h     -0.56682421     2.13390085    -1.07911813
 h      1.94994102     1.75325978    -0.64740139
 o      2.41291761    -1.15996484     0.07028245
 h      3.21607540    -0.38513840     0.40941322
 c     -2.44517275    -0.48134735    -0.57440455
 h     -2.39038217    -1.06459275    -1.40790503
 h     -2.98005010    -1.14567356     0.25279637
 h     -3.11129166     0.39301028    -0.62424541
 h     -0.74083556     1.31030005     1.73773846
          17

 c      1.27018075    -0.50040248     0.10032788
 c     -0.00680819    -0.89207432     0.44973694
 c     -0.91475723     0.01516910    -0.05567284
 c     -1.19202600     1.14407805     0.79611374
 c     -0.26419955     1.22157758    -0.49633168
 c      1.19610253     0.79885629    -0.36155049
 h     -0.18144269    -1.90337006     0.95385121
 h     -2.37691967     1.41584903     0.75086447
 h     -0.57125397     2.14047563    -1.10316135
 h      1.94891261     1.74700538    -0.66918719
 o      2.41084869    -1.16835365     0.07183031
 h      3.20901417    -0.37401739     0.42844591
 c     -2.44882946    -0.47885567    -0.57046681
 h     -2.36378743    -1.11174785    -1.42256500
 h     -2.98679983    -1.11900502     0.23851969
 h     -3.11606730     0.40421227    -0.63714616
 h     -0.71955149     1.26300175     1.71525018
          17

 c      1.28198414    -0.49119502     0.11059469
 c     -0.01105876    -0.88862117     0.44243189
 c     -0.91436199     0.01042606    -0.06604058
 c     -1.19956392     1.14424494     0.81679640
 c     -0.27014840     1.22035619    -0.49347336
 c      1.20749809     0.80769507    -0.37786443
 h     -0.19980730    -1.86404556     0.95614218
 h     -2.39066447     1.38874634     0.73284348
 h     -0.57303496     2.13091276    -1.12531115
 h      1.93601299     1.71069240    -0.68175245
 o      2.41107917    -1.17519807     0.07494160
 h      3.17326744    -0.39808929     0.43181369
 c     -2.45179998    -0.47658762    -0.56453948
 h     -2.33766926    -1.16132821    -1.44848874
 h     -2.98165963    -1.08454814     0.21655112
 h     -3.11557125     0.41286772    -0.65650022
 h     -0.68967767     1.21887503     1.71026751
          17

 c      1.29431332    -0.48116467     0.11974397
 c     -0.01350466    -0.88759004     0.43565801
 c     -0.91951185     0.00497728    -0.07797520
 c     -1.20940416     1.14504384     0.83687143
 c     -0.27462104     1.22021995    -0.49108911
 c      1.21728481     0.82003836    -0.39455376
 h     -0.21991409    -1.81635512     0.95649830
 h     -2.37340386     1.36569133     0.71967601
 h     -0.57244630     2.10441416    -1.14393340
 h      1.91507436     1.64989856    -0.68668623
 o      2.41346903    -1.18052003     0.07964355
 h      3.11319921    -0.45599653     0.42008422
 c     -2.45359644    -0.47498922    -0.55843445
 h     -2.31473600    -1.20219075    -1.47141389
 h     -2.96854634    -1.04761031     0.19367220
 h     -3.10901424     0.41787675    -0.68273944
 h     -0.65086975     1.17909091     1.72675648
          17

 c      1.30650964    -0.47017809     0.12750310
 c     -0.01386414    -0.88805450     0.42909213
 c     -0.92991926    -0.00080537    -0.09121747
 c     -1.22053698     1.14606323     0.85624643
 c     -0.27762627     1.22097971    -0.48908814
 c      1.22463542     0.83430564    -0.41093545
 h     -0.24252356    -1.76970841     0.95893689
 h     -2.32953437     1.34851350     0.71398738
 h     -0.57057320     2.06335792    -1.15925522
 h      1.89525134     1.57721376    -0.68815624
 o      2.41741996    -1.18473686     0.08575044
 h      3.04030367    -0.53944008     0.39712693
 c     -2.45353775    -0.47401714    -0.55377185
 h     -2.29722932    -1.22739536    -1.48254983
 h     -2.95382964    -1.01569553     0.17951443
 h     -3.09640098     0.41896861    -0.71580521
 h     -0.60854201     1.14383707     1.75826341
          17

 c      1.31792532    -0.45817372     0.13361319
 c     -0.01200964    -0.88890031     0.42227586
 c     -0.94497812    -0.00663758    -0.10542911
 c     -1.23113712     1.14682041     0.87530537
 c     -0.27917939     1.22218231    -0.48721035
 c      1.22809211     0.84813323    -0.42602527
 h     -0.26868619    -1.73427679     0.96840517
 h     -2.27037394     1.33982458     0.71700860
 h     -0.56926359     2.01307131    -1.17353946
 h      1.89382133     1.51412936    -0.69401803
 o      2.42118300    -1.18934543     0.09251199
 h      2.98384413    -0.62227150     0.37562313
 c     -2.45097121    -0.47336067    -0.55180030
 h     -2.28657540    -1.23400648    -1.47781200
 h     -2.94433929    -0.99591452     0.18359125
 h     -3.07842014     0.41647125    -0.75512894
 h     -0.57131067     1.11352897     1.79378211
          17

 c      1.32804400    -0.44519683     0.13788740
 c     -0.00805388    -0.88931734     0.41489377
 c     -0.96382765    -0.01228455    -0.12019004
 c     -1.23875072     1.14670855     0.89443674
 c     -0.27931126     1.22320680    -0.48505738
 c      1.22607655     0.85923744    -0.43881942
 h     -0.29856451    -1.71592296     0.98782808
 h     -2.21608939     1.34341982     0.72781485
 h     -0.57094695     1.96097844    -1.19088695
 h      1.93016845     1.48192549    -0.71298002
 o      2.42146776    -1.19726826     0.09838412
 h      2.99627182    -0.65543943     0.38045574
 c     -2.44566276    -0.47290355    -0.55298238
 h     -2.28334868    -1.22225047    -1.45663424
 h     -2.94312273    -0.99029914     0.20910279
 h     -3.05631769     0.41109861    -0.79966504
 h     -0.54677159     1.08895820     1.82408934
          17

 c      1.33660133    -0.43140154     0.14027417
 c     -0.00244635    -0.88915908     0.40703561
 c     -0.98543717    -0.01752890    -0.13499784
 c     -1.24085249     1.14506281     0.91384752
 c     -0.27813707     1.22347537    -0.48223778
 c      1.21874255     0.86729051    -0.44909434
 h     -0.32998653    -1.71267812     1.01532062
 h     -2.19117841     1.36392696     0.74354208
 h     -0.57795382     1.91435323    -1.21574580
 h      2.00388634     1.48050308    -0.74559463
 o      2.41770538    -1.20863940     0.10313548
 h      3.08498611    -0.63472458     0.41495910
 c     -2.43800486    -0.47287649    -0.55674054
 h     -2.28721991    -1.19546554    -1.42183188
 h     -2.94738828    -0.99403282     0.24969528
 h     -3.03171511     0.40374344    -0.84797004
 h     -0.53938210     1.07085293     1.84387966
          17

 c      1.34356173    -0.41704328     0.14084538
 c      0.00408385    -0.88877321     0.39913403
 c     -1.00866655    -0.02216922    -0.14927704
 c     -1.23641471     1.14147159     0.93332352
 c     -0.27595672     1.22272846    -0.47862788
 c      1.20825852     0.87363975    -0.45746753
 h     -0.35860413    -1.71713466     1.04499308
 h     -2.20642281     1.40361209     0.76258812
 h     -0.59126079     1.87720915    -1.24989852
 h      2.09159483     1.49170141    -0.78352757
 o      2.41316730    -1.22033804     0.10829185
 h      3.19501013    -0.60803007     0.45395688
 c     -2.42880127    -0.47345143    -0.56175514
 h     -2.29680844    -1.16099977    -1.38052977
 h     -2.95156259    -0.99929139     0.29387658
 h     -3.00633993     0.39525336    -0.89828575
 h     -0.54993756     1.05950830     1.85175097
          17

 c      1.34900442    -0.40246931     0.13973190
 c      0.01073896    -0.88857977     0.39167919
 c     -1.03229586    -0.02603038    -0.16241001
 c     -1.22690907     1.13613138     0.95203760
 c     -0.27329754     1.22113850    -0.47454863
 c      1.19690603     0.87946057    -0.46461587
 h     -0.37962672    -1.72154679     1.07026513
 h     -2.24719499     1.45847428     0.78716216
 h     -0.60960135     1.84897414    -1.29022378
 h      2.16946040     1.50033793    -0.81844994
 o      2.40993247    -1.23062155     0.11471213
 h      3.28964174    -0.60094755     0.48264691
 c     -2.41897852    -0.47428703    -0.56638592
 h     -2.30965888    -1.13112595    -1.34512648
 h     -2.95104164    -0.99955285     0.33107337
 h     -2.98173125     0.38624916    -0.94861092
 h     -0.57540646     1.05458188     1.85020594
          17

 c      1.35304824    -0.38809128     0.13708622
 c      0.01683357    -0.88882494     0.38502173
 c     -1.05505705    -0.02895709    -0.17378227
 c     -1.21497541     1.12968551     0.96877047
 c     -0.27084153     1.21913721    -0.47064239
 c      1.18621442     0.88527120    -0.47095558
 h     -0.38931461    -1.72071454     1.08623890
 h     -2.28922596     1.52021065     0.82026508
 h     -0.62999704     1.82637300    -1.32986944
 h      2.22307966     1.49944710    -0.84554276
 o      2.40871867    -1.23889400     0.12262251
 h      3.35368688    -0.62024486     0.49627221
 c     -2.40942681    -0.47459381    -0.56909456
 h     -2.32297844    -1.12066719    -1.33059641
 h     -2.94348593    -0.99100719     0.35421672
 h     -2.95905803     0.37704687    -0.99681091
 h     -0.60892679     1.05501745     1.84603996
          17

 c      1.35581473    -0.37434482     0.13307438
 c      0.02188456    -0.88953650     0.37932153
 c     -1.07567595    -0.03080281    -0.18282791
 c     -1.20297826     1.12283268     0.98219831
 c     -0.26927914     1.21715756    -0.46757621
 c      1.17709231     0.89118510    -0.47670293
 h     -0.38554646    -1.71245092     1.09039118
 h     -2.31462870     1.58072375     0.86276334
 h     -0.64915742     1.80621395    -1.36151357
 h      2.24551484     1.48715672    -0.86264332
 o      2.40966926    -1.24496866     0.13200638
 h      3.38119612    -0.66591055     0.49394409
 c     -2.40087576    -0.47391402    -0.56929147
 h     -2.33521300    -1.13794187    -1.34427328
 h     -2.92867021    -0.97226300     0.35992251
 h     -2.93909483     0.36767401    -1.04080026
 h     -0.64079446     1.05919831     1.84985782
          17

 c      1.35741005    -0.36165593     0.12787668
 c      0.02564506    -0.89054176     0.37455112
 c     -1.09293192    -0.03143227    -0.18906762
 c     -1.19249816     1.11613455     0.99126817
 c     -0.26917972     1.21549440    -0.46583304
 c      1.17004954     0.89712830    -0.48196323
 h     -0.36790384    -1.69730296     1.08257670
 h     -2.31422204     1.63393209     0.91337096
 h     -0.66455593     1.78681256    -1.37977617
 h      2.23428877     1.46414097    -0.86914230
 o      2.41268497    -1.24882703     0.14274987
 h      3.37024130    -0.73534201     0.47629394
 c     -2.39385893    -0.47276802    -0.56794980
 h     -2.34636296    -1.17747676    -1.37799094
 h     -2.90821768    -0.94391476     0.34826173
 h     -2.92227867     0.35789938    -1.07875205
 h     -0.66206114     1.06550138     1.87183415
          17

 c      1.35792709    -0.35042593     0.12168780
 c      0.02811674    -0.89147069     0.37049159
 c     -1.10575435    -0.03074244    -0.19214057
 c     -1.18410497     1.10996746     0.99581564
 c     -0.27091058     1.21427815    -0.46564504
 c      1.16526451     0.90291990    -0.48676268
 h     -0.33769536    -1.67844874     1.06507332
 h     -2.28503926     1.67577080     0.96947787
 h     -0.67487832     1.76816699    -1.38209928
 h      2.19024124     1.43275125    -0.86559514
 o      2.41739856    -1.25062466     0.15464140
 h      3.32320271    -0.82340580     0.44546166
 c     -2.38874812    -0.47213840    -0.56694356
 h     -2.35654774    -1.22609490    -1.41574604
 h     -2.88566441    -0.90851139     0.32294049
 h     -2.90880368     0.34732141    -1.10929970
 h     -0.66965296     1.07290031     1.91379876
          17

 c      1.35747064    -0.34102955     0.11471254
 c      0.02953898    -0.89174816     0.36672161
 c     -1.11335008    -0.02869416    -0.19182536
 c     -1.17745046     1.10454992     0.99675790
 c     -0.27459206     1.21348508    -0.46698473
 c      1.16247569     0.90824253    -0.49101342
 h     -0.29791331    -1.66176412     1.04268633
 h     -2.22843150     1.70400262     1.02776557
 h     -0.68015843     1.75176198    -1.36890515
 h      2.11855310     1.39744283    -0.85412505
 o      2.42272828    -1.25086590     0.16724644
 h      3.25360049    -0.91960369     0.40707980
 c     -2.38565681    -0.47268517    -0.56816137
 h     -2.36537476    -1.27211748    -1.44431438
 h     -2.86672163    -0.87068695     0.29182826
 h     -2.89878007     0.33566116    -1.13173187
 h     -0.66709384     1.08078017     1.96641356
          17

 c      1.35619733    -0.33380704     0.10715671
 c      0.03032213    -0.89065531     0.36266876
 c     -1.11532659    -0.02533750    -0.18804349
 c     -1.17168297     1.09996451     0.99549066
 c     -0.28007553     1.21294612    -0.46955554
 c      1.16067528     0.91250453    -0.49439570
 h     -0.25266902    -1.65516639     1.02213261
 h     -2.14965115     1.71848033     1.08466120
 h     -0.68185589     1.74044135    -1.34364145
 h      2.03223409     1.36643643    -0.83979572
 o      2.42577390    -1.25070405     0.17965666
 h      3.20337109    -1.00323659     0.37425750
 c     -2.38432102    -0.47456610    -0.57318618
 h     -2.37224698    -1.30821212    -1.45608274
 h     -2.85884225    -0.83652523     0.26636726
 h     -2.89240308     0.32316415    -1.14617390
 h     -0.65991016     1.08830052     2.01574422
          17

 c      1.35433098    -0.32901543     0.09920898
 c      0.03088543    -0.88758701     0.35783343
 c     -1.11176593    -0.02081979    -0.18085203
 c     -1.16569701     1.09608206     0.99322449
 c     -0.28696029     1.21236201    -0.47279638
 c      1.15776440     0.91465621    -0.49619596
 h     -0.20565655    -1.66572808     1.00942079
 h     -2.05858547     1.72212248     1.13696942
 h     -0.68282798     1.73826975    -1.31259263
 h      1.95627502     1.35387630    -0.83248894
 o      2.42209137    -1.25144244     0.19077621
 h      3.23888268    -1.05174553     0.36309081
 c     -2.38422932    -0.47771431    -0.58299174
 h     -2.37662895    -1.33069467    -1.44789773
 h     -2.86849561    -0.81103715     0.25699681
 h     -2.89005090     0.31089437    -1.15370244
 h     -0.65188736     1.09422170     2.05030106
          17

 c      1.35209020    -0.32675182     0.09101957
 c      0.03148556    -0.88246824     0.35213455
 c     -1.10323057    -0.01537252    -0.17043644
 c     -1.15815323     1.09243540     0.99069242
 c     -0.29469477     1.21137302    -0.47598566
 c      1.15122525     0.91347861    -0.49551376
 h     -0.15854806    -1.69493146     1.00582533
 h     -1.97035410     1.72220205     1.18292153
 h     -0.68675212     1.74983490    -1.28352753
 h      1.92007803     1.37651693    -0.84453161
 o      2.41259240    -1.25255240     0.20097474
 h      3.34307762    -1.07324336     0.36664082
 c     -2.38500556    -0.48217705    -0.59740659
 h     -2.37809844    -1.33869934    -1.41993999
 h     -2.89663626    -0.79495119     0.26551945
 h     -2.89224798     0.30071393    -1.15626045
 h     -0.64428822     1.09709597     2.06334532
          17

 c      1.34964016    -0.32700150     0.08271095
 c      0.03224415    -0.87593886     0.34601757
 c     -1.09070125    -0.00929313    -0.15710853
 c     -1.14768834     1.08827435     0.98811987
 c     -0.30277585     1.20973835    -0.47852397
 c      1.14073593     0.90901899    -0.49236909
 h     -0.11131032    -1.73670792     1.00665843
 h     -1.90247514     1.72953438     1.22297862
 h     -0.69652106     1.77832066    -1.26236177
 h      1.92729883     1.43701879    -0.87782212
 o      2.40152499    -1.25310938     0.21112250
 h      3.44800035    -1.08357119     0.37035541
 c     -2.38659842    -0.48806204    -0.61502460
 h     -2.37632912    -1.33432456    -1.37562146
 h     -2.93747874    -0.78488285     0.28343142
 h     -2.89940313     0.29474590    -1.15622180
 h     -0.63631405     1.09547526     2.05254825
          17

 c      1.34712001    -0.32974357     0.07440065
 c      0.03331701    -0.86906138     0.34016572
 c     -1.07545097    -0.00293694    -0.14130975
 c     -1.13363080     1.08311049     0.98543805
 c     -0.31091847     1.20757089    -0.48026490
 c      1.12853202     0.90309671    -0.48804296
 h     -0.06399447    -1.78096965     1.00467829
 h     -1.86601056     1.75199445     1.25827555
 h     -0.71233833     1.82291312    -1.24952387
 h      1.95199749     1.51791499    -0.91977682
 o      2.39113397    -1.25284982     0.22154090
 h      3.51852061    -1.08840641     0.36859629
 c     -2.38909491    -0.49509331    -0.63378730
 h     -2.37106941    -1.32388821    -1.32231972
 h     -2.98241680    -0.77665535     0.29878805
 h     -2.91131409     0.29436184    -1.15568430
 h     -0.62561682     1.08809321     2.01934758
          17

 c      1.34465351    -0.33494558     0.06619073
 c      0.03497292    -0.86290071     0.33516377
 c     -1.05887876     0.00329227    -0.12360095
 c     -1.11659199     1.07735079     0.98260668
 c     -0.31903802     1.20540482    -0.48154713
 c      1.11674256     0.89774695    -0.48388658
 h     -0.01768475    -1.81837441     0.99397008
 h     -1.85837022     1.78695619     1.28722600
 h     -0.73149725     1.87806673    -1.23997289
 h      1.96989484     1.59926234    -0.95698651
 o      2.38223283    -1.25177276     0.23227423
 h      3.54267259    -1.08908902     0.36022724
 c     -2.39254703    -0.50225645    -0.65153677
 h     -2.36205018    -1.31932033    -1.27177030
 h     -3.02397131    -0.76750112     0.30241707
 h     -2.92670493     0.29922176    -1.15594511
 h     -0.60858095     1.07410980     1.96883359
          17

 c      1.34233351    -0.34249952     0.05814267
 c      0.03755869    -0.85829934     0.33136126
 c     -1.04235228     0.00897565    -0.10462183
 c     -1.09805970     1.07206790     0.97957317
 c     -0.32709590     1.20399289    -0.48289721
 c      1.10646777     0.89434863    -0.48074191
 h      0.02573304    -1.84267538     0.97144447
 h     -1.86802678     1.82378391     1.30578068
 h     -0.75012657     1.93572604    -1.22694301
 h      1.96896087     1.66804312    -0.98160278
 o      2.37508799    -1.24993417     0.24328578
 h      3.51747368    -1.08587539     0.34547651
 c     -2.39696704    -0.50801065    -0.66644351
 h     -2.34882690    -1.33563826    -1.23692914
 h     -3.05713669    -0.75625516     0.28955371
 h     -2.94322515     0.30712572    -1.15757056
 h     -0.58037282     1.05338337     1.91003112
          17

 c      1.34019985    -0.35217152     0.05026104
 c      0.04142849    -0.85581162     0.32886889
 c     -1.02708995     0.01372829    -0.08503642
 c     -1.07963368     1.06831999     0.97606260
 c     -0.33497500     1.20402660    -0.48474486
 c      1.09812074     0.89365826    -0.47902568
 h      0.06409306    -1.85115942     0.93676069
 h     -1.88304918     1.85169162     1.31069435
 h     -0.76497886     1.98824738    -1.20532967
 h      1.94525530     1.71716235    -0.99009409
 o      2.36969393    -1.24740273     0.25451136
 h      3.44457217    -1.07869296     0.32507146
 c     -2.40231290    -0.51134374    -0.67765409
 h     -2.33108163    -1.38004633    -1.22363064
 h     -3.07933761    -0.74288461     0.25933974
 h     -2.95802316     0.31492340    -1.16091456
 h     -0.53530307     1.02654580     1.85495952
          17

 c      1.33822595    -0.36359100     0.04249220
 c      0.04687478    -0.85567080     0.32757726
 c     -1.01409115     0.01723277    -0.06549397
 c     -1.06252484     1.06683514     0.97185132
 c     -0.34244916     1.20595330    -0.48731684
 c      1.09176016     0.89598900    -0.47888492
 h      0.09534157    -1.84468241     0.89197644
 h     -1.89454536     1.86345042     1.30103518
 h     -0.77418097     2.03010843    -1.17285479
 h      1.89895415     1.74311875    -0.98139277
 o      2.36559433    -1.24428277     0.26585656
 h      3.33317596    -1.06671637     0.30023991
 c     -2.40835753    -0.51264730    -0.68557415
 h     -2.30964155    -1.44320644    -1.22640851
 h     -3.09032027    -0.72818233     0.21428776
 h     -2.96849369     0.31981894    -1.16658641
 h     -0.46918556     0.99485982     1.81368124
          17

 c      1.33631739    -0.37627129     0.03473617
 c      0.05406256    -0.85772998     0.32715911
 c     -1.00410526     0.01924834    -0.04660757
 c     -1.04715227     1.06796148     0.96735922
 c     -0.34920529     1.20989293    -0.49063511
 c      1.08720836     0.90130098    -0.48027347
 h      0.11783013    -1.82804233     0.84139762
 h     -1.89681712     1.85555931     1.27785620
 h     -0.77730830     2.05854150    -1.12993915
 h      1.83289421     1.74505368    -0.95613900
 o      2.36110556    -1.24086742     0.27719583
 h      3.21257028    -1.04584961     0.27265997
 c     -2.41458510    -0.51310712    -0.69127333
 h     -2.28664760    -1.50716567    -1.23539372
 h     -3.09246019    -0.71375976     0.16027753
 h     -2.97274841     0.32018938    -1.17559807
 h     -0.38394329     0.96043565     1.78732673
          17

 c      1.33430621    -0.38962379     0.02686002
 c      0.06296445    -0.86140470     0.32707955
 c     -0.99761980     0.01961935    -0.02892675
 c     -1.03303605     1.07163415     0.96362943
 c     -0.35487375     1.21560053    -0.49452703
 c      1.08400165     0.90915824    -0.48294038
 h      0.13058534    -1.81042069     0.79137894
 h     -1.88718086     1.82785560     1.24363394
 h     -0.77533669     2.07385551    -1.07933293
 h      1.75307536     1.72558307    -0.91702449
 o      2.35232350    -1.23804061     0.28852548
 h      3.14846203    -1.00263262     0.24205088
 c     -2.42019171    -0.51372761    -0.69592778
 h     -2.26453944    -1.55684114    -1.24308547
 h     -3.09129916    -0.70209513     0.10670105
 h     -2.96975073     0.31572426    -1.18925749
 h     -0.28914212     0.92670160     1.76830471
          17

 c      1.33192635    -0.40292851     0.01870101
 c      0.07330365    -0.86576130     0.32669201
 c     -0.99486315     0.01829623    -0.01290259
 c     -1.01915302     1.07737327     0.96164133
 c     -0.35905759     1.22245337    -0.49862942
 c      1.08119963     0.91849932    -0.48632454
 h      0.13343599    -1.80418910     0.74919542
 h     -1.86640750     1.78363799     1.20208373
 h     -0.77066128     2.07977256    -1.02578348
 h      1.67085376     1.69396839    -0.87023167
 o      2.33713794    -1.23670277     0.30014887
 h      3.18052380    -0.92447436     0.20345997
 c     -2.42418056    -0.51504267    -0.70062679
 h     -2.24526078    -1.58340336    -1.24549604
 h     -3.09505949    -0.69615487     0.06516015
 h     -2.95925569     0.30714264    -1.20891138
 h     -0.19746191     0.89790073     1.74776443
          17

 c      1.32888533    -0.41536350     0.01007556
 c      0.08455424    -0.86997816     0.32549172
 c     -0.99582260     0.01535067     0.00113741
 c     -1.00427052     1.08430461     0.96182763
 c     -0.36137034     1.22950181    -0.50243486
 c      1.07717838     0.92728511    -0.48942679
 h      0.12671432    -1.81952565     0.72017531
 h     -1.83987472     1.73025005     1.15816741
 h     -0.76693325     2.08332400    -0.97539387
 h      1.60549708     1.67089959    -0.82711982
 o      2.32004688    -1.23582330     0.31190756
 h      3.24590010    -0.83109107     0.15965057
 c     -2.42569448    -0.51726015    -0.70607382
 h     -2.22999964    -1.58327321    -1.24118136
 h     -3.11104242    -0.69811910     0.04466844
 h     -2.94163823     0.29570229    -1.23558965
 h     -0.11970683     0.87791632     1.72058016
          17

 c      1.32502463    -0.42617601     0.00082315
 c      0.09601220    -0.87401558     0.32338430
 c     -1.00027637     0.01095829     0.01298970
 c     -0.98703879     1.09122311     0.96406127
 c     -0.36152522     1.23568141    -0.50543785
 c      1.07007981     0.93289640    -0.49110735
 h      0.11087677    -1.85686273     0.70474520
 h     -1.81836357     1.67896610     1.11769280
 h     -0.76809671     2.09295096    -0.93403303
 h      1.57934880     1.68446209    -0.80088290
 o      2.30479630    -1.23419352     0.32334275
 h      3.29367770    -0.74525079     0.11826176
 c     -2.42451126    -0.52043730    -0.71216273
 h     -2.21908820    -1.55707957    -1.23053260
 h     -3.14007657    -0.70778561     0.04556839
 h     -2.91764788     0.28265047    -1.26961219
 h     -0.06295993     0.86954418     1.68569944
          17

 c      1.32034696    -0.43483814    -0.00914699
 c      0.10682121    -0.87870740     0.32065132
 c     -1.00783928     0.00534485     0.02255825
 c     -0.96628062     1.09692761     0.96790222
 c     -0.35951129     1.24023521    -0.50735823
 c      1.05956792     0.93458285    -0.49119695
 h      0.08692429    -1.90600262     0.69897426
 h     -1.81475150     1.64148604     1.08581045
 h     -0.77635128     2.11405519    -0.90494800
 h      1.59759798     1.74174302    -0.79363917
 o      2.29296523    -1.23124523     0.33413894
 h      3.30622129    -0.67873337     0.08451043
 c     -2.42115056    -0.52442635    -0.71799876
 h     -2.21180895    -1.50990787    -1.21578641
 h     -3.17563500    -0.72249257     0.05951044
 h     -2.88816094     0.26876358    -1.31026878
 h     -0.03051097     0.87427387     1.64503141
          17

 c      1.31496378    -0.44109117    -0.01983919
 c      0.11599964    -0.88515134     0.31766846
 c     -1.01799948    -0.00126827     0.02983111
 c     -0.94185361     1.10086759     0.97285260
 c     -0.35572967     1.24307464    -0.50826554
 c      1.04731573     0.93438322    -0.49063494
 h      0.05693347    -1.95327637     0.69788111
 h     -1.83400373     1.62277089     1.06511110
 h     -0.79042742     2.14507745    -0.88750741
 h      1.64274750     1.81774671    -0.79479901
 o      2.28515994    -1.22673000     0.34409970
 h      3.28000752    -0.63706916     0.06144579
 c     -2.41649723    -0.52859989    -0.72236389
 h     -2.20600218    -1.45275484    -1.20167346
 h     -3.20878442    -0.73871606     0.07553972
 h     -2.85401206     0.25415978    -1.35571121
 h     -0.02164101     0.89217752     1.60280978
          17

 c      1.30902581    -0.44489980    -0.03117825
 c      0.12255698    -0.89415584     0.31470102
 c     -1.03014546    -0.00867175     0.03486972
 c     -0.91526266     1.10338278     0.97833616
 c     -0.35091679     1.24468959    -0.50846811
 c      1.03525478     0.93452860    -0.49030357
 h      0.02375728    -1.98787143     0.69770345
 h     -1.86696016     1.61856425     1.05577216
 h     -0.80620496     2.17864014    -0.87853511
 h      1.69511239     1.88527562    -0.79453092
 o      2.28156212    -1.22049636     0.35307650
 h      3.21687514    -0.62296561     0.05097397
 c     -2.41146133    -0.53168616    -0.72406374
 h     -2.19774589    -1.40326352    -1.19593486
 h     -3.23249557    -0.75348385     0.08489422
 h     -2.81598841     0.23848350    -1.40315897
 h     -0.03042905     0.92169557     1.56581762
          17

 c      1.30263278    -0.44640732    -0.04300994
 c      0.12565101    -0.90605847     0.31184956
 c     -1.04359572    -0.01663992     0.03781616
 c     -0.88913724     1.10520375     0.98349155
 c     -0.34593201     1.24574247    -0.50829841
 c      1.02475719     0.93620146    -0.49063624
 h     -0.00965113    -2.00374004     0.69635889
 h     -1.89782567     1.62129274     1.05717428
 h     -0.81898286     2.20616542    -0.87458598
 h      1.74222268     1.92904876    -0.78810340
 o      2.28200456    -1.21246171     0.36095884
 h      3.12294774    -0.63677440     0.05393768
 c     -2.40677676    -0.53224191    -0.72220193
 h     -2.18243030    -1.38015499    -1.20694481
 h     -3.24285235    -0.76482299     0.08227044
 h     -2.77497031     0.22133919    -1.44937581
 h     -0.04427447     0.95954990     1.54391245
          17

 c      1.29574773    -0.44590908    -0.05509824
 c      0.12471676    -0.92072993     0.30905264
 c     -1.05762413    -0.02491326     0.03889626
 c     -0.86623721     1.10693358     0.98723660
 c     -0.34157331     1.24675330    -0.50798138
 c      1.01673386     0.93978277    -0.49176804
 h     -0.04076509    -1.99939125     0.69324557
 h     -1.91366515     1.62527586     1.06853467
 h     -0.82521911     2.22128059    -0.87319687
 h      1.77729713     1.94268893    -0.77401200
 o      2.28569240    -1.20281859     0.36778502
 h      3.01327847    -0.67337333     0.06834650
 c     -2.40271501    -0.52986546    -0.71673450
 h     -2.15829992    -1.38933239    -1.23649154
 h     -3.23890239    -0.77168533     0.06561356
 h     -2.73206735     0.20265815    -1.49121305
 h     -0.04613788     1.00171419     1.54847899
          17

 c      1.28817604    -0.44381695    -0.06713972
 c      0.11954152    -0.93759180     0.30608754
 c     -1.07148632    -0.03321727     0.03839460
 c     -0.84824695     1.10880438     0.98890897
 c     -0.33846536     1.24798139    -0.50760637
 c      1.01179447     0.94521178    -0.49367968
 h     -0.06786327    -1.97768003     0.68914765
 h     -1.90738129     1.62767401     1.08875624
 h     -0.82316706     2.22091640    -0.87313134
 h      1.79680017     1.92457289    -0.75229705
 o      2.29043321    -1.19266274     0.37412159
 h      2.92401390    -0.71255156     0.08347651
 c     -2.39892778    -0.52561727    -0.70873001
 h     -2.12849246    -1.41899832    -1.27621469
 h     -3.22260290    -0.77390094     0.03593815
 h     -2.68861577     0.18274350    -1.52599751
 h     -0.02588065     1.04573668     1.58542382
          17

 c      1.27967691    -0.44059084    -0.07880258
 c      0.11027850    -0.95560246     0.30256234
 c     -1.08446180    -0.04129773     0.03660472
 c     -0.83492377     1.11073796     0.98894465
 c     -0.33699408     1.24940590    -0.50713971
 c      1.01027204     0.95213917    -0.49625604
 h     -0.09041090    -1.94613714     0.68643535
 h     -1.87716590     1.62783101     1.11635446
 h     -0.81299207     2.20536408    -0.87432187
 h      1.79942459     1.87609755    -0.72387128
 o      2.29238418    -1.18439066     0.38141736
 h      2.91562091    -0.71338936     0.07454775
 c     -2.39466110    -0.52093512    -0.69981241
 h     -2.09817588    -1.45216476    -1.31416433
 h     -3.19921646    -0.77239256    -0.00252413
 h     -2.64608033     0.16213346    -1.55175886
 h      0.00926394     1.09114608     1.64794004
          17

 c      1.27018050    -0.43665566    -0.08977262
 c      0.09738071    -0.97328649     0.29792427
 c     -1.09590083    -0.04893296     0.03379048
 c     -0.82481052     1.11261772     0.98852284
 c     -0.33726950     1.25072871    -0.50642606
 c      1.01211317     0.95989271    -0.49929054
 h     -0.10934633    -1.91688614     0.68926969
 h     -1.82574173     1.62678178     1.14969058
 h     -0.79683403     2.17825342    -0.87788094
 h      1.78662784     1.80211503    -0.69049377
 o      2.29099824    -1.17810517     0.38985519
 h      2.99338938    -0.67218150     0.03720507
 c     -2.38898049    -0.51676655    -0.69159839
 h     -2.07149606    -1.47669627    -1.34118149
 h     -3.17765060    -0.76943592    -0.04235732
 h     -2.60597871     0.14162672    -1.56746960
 h      0.04274385     1.13690163     1.72082576
          17

 c      1.25985760    -0.43236449    -0.09978695
 c      0.08148180    -0.98904143     0.29156873
 c     -1.10525713    -0.05591886     0.03018329
 c     -0.81630408     1.11434320     0.98873621
 c     -0.33910907     1.25138849    -0.50518173
 c      1.01664961     0.96728779    -0.50245435
 h     -0.12664003    -1.90352061     0.70274817
 h     -1.76032299     1.62729893     1.18743342
 h     -0.77874983     2.14643870    -0.88616539
 h      1.76513496     1.71330069    -0.65515379
 o      2.28967150    -1.17117030     0.39771147
 h      3.09735665    -0.62958004    -0.00218855
 c     -2.38095373    -0.51352929    -0.68542198
 h     -2.05088710    -1.48642547    -1.35210451
 h     -3.16889141    -0.76823413    -0.07469384
 h     -2.56982601     0.12249669    -1.57333912
 h      0.06154878     1.18052806     1.78972832
          17

 c      1.24900009    -0.42801115    -0.10864730
 c      0.06320570    -1.00184353     0.28313513
 c     -1.11210310    -0.06204956     0.02599820
 c     -0.80795583     1.11571534     0.99021324
 c     -0.34209225     1.25067014    -0.50302795
 c      1.02226909     0.97238356    -0.50527049
 h     -0.14350189    -1.91338869     0.72981346
 h     -1.69245011     1.63406878     1.22911386
 h     -0.76400062     2.11875295    -0.90248080
 h      1.75135338     1.62938881    -0.62238444
 o      2.29037858    -1.16217334     0.40393738
 h      3.18886687    -0.60717014    -0.02771326
 c     -2.37008469    -0.51143624    -0.68199865
 h     -2.03738820    -1.47940874    -1.34489144
 h     -3.18048705    -0.77103527    -0.09382349
 h     -2.53905873     0.10669579    -1.57103178
 h      0.05963762     1.21904001     1.84486418
          17

 c      1.23792585    -0.42386087    -0.11621157
 c      0.04300228    -1.01177590     0.27280060
 c     -1.11613721    -0.06711349     0.02144691
 c     -0.79858383     1.11646271     0.99314019
 c     -0.34576191     1.24802536    -0.49961946
 c      1.02654495     0.97280581    -0.50724894
 h     -0.15881204    -1.94177014     0.76794695
 h     -1.63530253     1.65267208     1.27519459
 h     -0.75711431     2.10236875    -0.92970344
 h      1.77074637     1.57586131    -0.59684363
 o      2.29368216    -1.15073336     0.40817485
 h      3.25167538    -0.61032693    -0.03429185
 c     -2.35679930    -0.51076607    -0.68115218
 h     -2.03092066    -1.45678272    -1.31992396
 h     -3.21049365    -0.77702147    -0.10119760
 h     -2.51494539     0.09680260    -1.56353705
 h      0.03641296     1.24956108     1.88065258
          17

 c      1.22693409    -0.42020474    -0.12236901
 c      0.02123716    -1.01968447     0.26119757
 c     -1.11720042    -0.07090644     0.01674627
 c     -0.78770935     1.11651945     0.99747466
 c     -0.34989703     1.24346777    -0.49485216
 c      1.02820521     0.96756201    -0.50825039
 h     -0.17012813    -1.97608205     0.81005096
 h     -1.59722219     1.68605998     1.32547814
 h     -0.75948465     2.09821187    -0.96796159
 h      1.83557678     1.56310249    -0.57937169
 o      2.29957210    -1.13685985     0.41034819
 h      3.27909196    -0.63845565    -0.02123075
 c     -2.34233799    -0.51176200    -0.68203515
 h     -2.03026506    -1.42288655    -1.28006523
 h     -3.24872289    -0.78279558    -0.10339691
 h     -2.49846730     0.09547441    -1.55438561
 h     -0.00488739     1.26955082     1.89490685
          17

 c      1.21629661    -0.41738141    -0.12702548
 c     -0.00161788    -1.02647583     0.24907546
 c     -1.11529796    -0.07324870     0.01210856
 c     -0.77591666     1.11630604     1.00316302
 c     -0.35458652     1.23761675    -0.48896041
 c      1.02875935     0.95798135    -0.50851451
 h     -0.17567917    -2.00409288     0.84825180
 h     -1.57708673     1.73104508     1.37669929
 h     -0.76892636     2.10028228    -1.01354222
 h      1.92598414     1.57561728    -0.56691722
 o      2.30779696    -1.12073689     0.41051536
 h      3.26875037    -0.68854722     0.01020372
 c     -2.32820732    -0.51423063    -0.68359394
 h     -2.03273371    -1.38649255    -1.23140825
 h     -3.28348678    -0.78474917    -0.10700986
 h     -2.49011267     0.10438412    -1.54626739
 h     -0.05782348     1.27702705     1.88886997
          17

 c      1.20628508    -0.41574271    -0.13010547
 c     -0.02491466    -1.03277064     0.23707600
 c     -1.11061297    -0.07399065     0.00771569
 c     -0.76457641     1.11657000     1.01002388
 c     -0.36001027     1.23131814    -0.48238558
 c      1.03044202     0.94588689    -0.50829416
 h     -0.17510728    -2.01785513     0.87641378
 h     -1.56777285     1.77975519     1.42287089
 h     -0.78163011     2.09984622    -1.06042336
 h      2.01345820     1.59352650    -0.55677915
 o      2.31782139    -1.10272660     0.40888545
 h      3.22311208    -0.75517861     0.05654267
 c     -2.31581698    -0.51722506    -0.68483219
 h     -2.03391103    -1.36184562    -1.18375976
 h     -3.30611279    -0.78053308    -0.11598477
 h     -2.48960591     0.12309125    -1.53981717
 h     -0.11263522     1.27099901     1.86832847
          17

 c      1.19719579    -0.41562529    -0.13155617
 c     -0.04786264    -1.03887802     0.22567581
 c     -1.10350554    -0.07301500     0.00369387
 c     -0.75533838     1.11796286     1.01736654
 c     -0.36620742     1.22526503    -0.47556929
 c      1.03455086     0.93253570    -0.50774252
 h     -0.16923775    -2.01388721     0.89075480
 h     -1.56223853     1.82410825     1.45814045
 h     -0.79420005     2.08970037    -1.10265649
 h      2.07963890     1.60489317    -0.54771758
 o      2.32834409    -1.08351125     0.40599307
 h      3.15691280    -0.82818654     0.10932915
 c     -2.30628641    -0.51928980    -0.68502834
 h     -2.02889800    -1.36508515    -1.14802672
 h     -3.31192614    -0.76922450    -0.13149489
 h     -2.49577114     0.14866734    -1.53357365
 h     -0.15606356     1.25197046     1.84522588
          17

 c      1.18935038    -0.41733563    -0.13135336
 c     -0.06959190    -1.04484284     0.21518181
 c     -1.09449181    -0.07025082     0.00009926
 c     -0.74975277     1.12086091     1.02395566
 c     -0.37299074     1.21985371    -0.46884015
 c      1.04147054     0.91873056    -0.50695227
 h     -0.15969101    -1.99251189     0.88983420
 h     -1.55586912     1.85830823     1.47871016
 h     -0.80449779     2.06583453    -1.13578107
 h      2.11583460     1.60415589    -0.53930411
 o      2.33619713    -1.06426389     0.40303421
 h      3.11460884    -0.88987673     0.14980298
 c     -2.30012267    -0.51954331    -0.68417534
 h     -2.01615594    -1.40238212    -1.12916563
 h     -3.30001483    -0.75105510    -0.15243219
 h     -2.50672270     0.17654102    -1.52519853
 h     -0.17340663     1.22159630     1.83623993
          17

 c      1.18305257    -0.42110850    -0.12952788
 c     -0.08923003    -1.05044938     0.20569796
 c     -1.08420959    -0.06570074    -0.00308630
 c     -0.74866383     1.12552573     1.02889852
 c     -0.37995911     1.21519426    -0.46239555
 c      1.05103135     0.90503672    -0.50598897
 h     -0.14859315    -1.95767460     0.87476916
 h     -1.54614375     1.87899874     1.48307208
 h     -0.81173224     2.02744990    -1.15731895
 h      2.11898318     1.58916402    -0.53145308
 o      2.33712929    -1.04598470     0.40145086
 h      3.15870386    -0.92581451     0.15580245
 c     -2.29699890    -0.51843907    -0.68309210
 h     -1.99969331    -1.46248014    -1.12306316
 h     -3.27323563    -0.72725900    -0.17567539
 h     -2.52030404     0.20202013    -1.51293674
 h     -0.15611026     1.18073608     1.85235520
          17

 c      1.17847628    -0.42703737    -0.12621164
 c     -0.10599226    -1.05517541     0.19704979
 c     -1.07337624    -0.05946323    -0.00594303
 c     -0.75160335     1.13218025     1.03269125
 c     -0.38654146     1.21115672    -0.45630360
 c      1.06270409     0.89184886    -0.50490681
 h     -0.13830513    -1.91730887     0.84983289
 h     -1.53216348     1.88491902     1.47170706
 h     -0.81641823     1.97666143    -1.16702722
 h      2.08965712     1.55991968    -0.52423406
 o      2.33266814    -1.02824471     0.40083835
 h      3.26266416    -0.94539864     0.13557648
 c     -2.29595726    -0.51704929    -0.68284930
 h     -1.98573052    -1.52638660    -1.12246526
 h     -3.23863075    -0.70009618    -0.19609599
 h     -2.53451713     0.22152978    -1.49645488
 h     -0.10958705     1.12892892     1.88701373
          17

 c      1.17563267    -0.43505483    -0.12163125
 c     -0.11924131    -1.05818918     0.18875252
 c     -1.06272933    -0.05173342    -0.00857953
 c     -0.75712493     1.14072515     1.03667274
 c     -0.39204093     1.20740464    -0.45047471
 c      1.07561373     0.87932815    -0.50374165
 h     -0.13106729    -1.88332510     0.82272835
 h     -1.51491579     1.87712066     1.44703088
 h     -0.82041004     1.91832173    -1.16723981
 h      2.03246425     1.51890236    -0.51784133
 o      2.32694602    -1.01067595     0.40019783
 h      3.36144349    -0.95801491     0.10773407
 c     -2.29571155    -0.51618243    -0.68430253
 h     -1.97909931    -1.57869531    -1.12214845
 h     -3.20719265    -0.67265662    -0.20680847
 h     -2.54781163     0.23319441    -1.47701068
 h     -0.04901181     1.06732303     1.92239089
          17

 c      1.17443343    -0.44494311    -0.11606651
 c     -0.12852922    -1.05858867     0.18018754
 c     -1.05295771    -0.04279166    -0.01109592
 c     -0.76354807     1.15054405     1.04179000
 c     -0.39568400     1.20344983    -0.44462356
 c      1.08835252     0.86720215    -0.50249649
 h     -0.12860492    -1.86881290     0.80257146
 h     -1.49816387     1.85978249     1.41362463
 h     -0.82686931     1.85959887    -1.16303227
 h      1.95886030     1.47305497    -0.51261284
 o      2.32209905    -0.99339444     0.39916999
 h      3.42332316    -0.96569014     0.08102190
 c     -2.29501387    -0.51625475    -0.68793038
 h     -1.98246871    -1.61029408    -1.11950264
 h     -3.19043235    -0.64789918    -0.20091856
 h     -2.55926648     0.23692012    -1.45722265
 h      0.01046651     0.99989281     1.94322679
          17

 c      1.17473765    -0.45634466    -0.10982729
 c     -0.13360846    -1.05600514     0.17108009
 c     -1.04464847    -0.03299379    -0.01356279
 c     -0.76924806     1.16056083     1.04818812
 c     -0.39671448     1.19880551    -0.43833712
 c      1.09866514     0.85447463    -0.50114018
 h     -0.13201654    -1.88091269     0.79430223
 h     -1.48917915     1.84080025     1.37814485
 h     -0.83960184     1.80841144    -1.16117790
 h      1.89127172     1.43706866    -0.50901177
 o      2.31898658    -0.97665010     0.39774653
 h      3.43788950    -0.96838738     0.05860343
 c     -2.29326258    -0.51750953    -0.69364626
 h     -1.99676977    -1.61708110    -1.11363650
 h     -3.19307683    -0.62721861    -0.17537289
 h     -2.56869848     0.23414329    -1.44057753
 h      0.05790477     0.93203931     1.94142569
          17

 c      1.17637226    -0.46880658    -0.10323298
 c     -0.13441477    -1.05106246     0.16186043
 c     -1.03826169    -0.02277581    -0.01601842
 c     -0.77277897     1.16950983     1.05546713
 c     -0.39458480     1.19325920    -0.43134680
 c      1.10378157     0.83957203    -0.49963372
 h     -0.14195016    -1.91529510     0.79441426
 h     -1.49721064     1.83000342     1.34778450
 h     -0.86115651     1.77035180    -1.16690372
 h      1.85947518     1.43198429    -0.50748323
 o      2.31799786    -0.96070686     0.39603603
 h      3.40305135    -0.96585015     0.04168842
 c     -2.29083868    -0.52009132    -0.70069568
 h     -2.02154529    -1.59888657    -1.10479899
 h     -3.20904068    -0.61014693    -0.13367953
 h     -2.57663727     0.22725494    -1.43066252
 h      0.08644450     0.86919451     1.91462945
          17

 c      1.17912958    -0.48188448    -0.09657252
 c     -0.13108017    -1.04504230     0.15339132
 c     -1.03412615    -0.01266932    -0.01847836
 c     -0.77331271     1.17650318     1.06314385
 c     -0.38917978     1.18708120    -0.42385140
 c      1.10261510     0.82198042    -0.49798400
 h     -0.15848691    -1.95983487     0.79412650
 h     -1.52750569     1.83327276     1.32704878
 h     -0.89053080     1.74609359    -1.18017155
 h      1.87494466     1.46666433    -0.50816943
 o      2.31926391    -0.94581198     0.39420197
 h      3.32159142    -0.95797206     0.03038201
 c     -2.28869815    -0.52384277    -0.70791709
 h     -2.05496985    -1.55979340    -1.09438526
 h     -3.22653721    -0.59553638    -0.08385383
 h     -2.58405377     0.21868849    -1.43014794
 h      0.09250047     0.81605648     1.86431316
          17

 c      1.18276738    -0.49522598    -0.09006189
 c     -0.12396396    -1.03921608     0.14646550
 c     -1.03243252    -0.00329380    -0.02095489
 c     -0.77113302     1.18150815     1.07088713
 c     -0.38085180     1.18092435    -0.41651689
 c      1.09695426     0.80344920    -0.49627551
 h     -0.18090436    -2.00215816     0.78530007
 h     -1.57529012     1.84746766     1.31592720
 h     -0.92293953     1.73216491    -1.19564736
 h      1.91692434     1.52402993    -0.51073013
 o      2.32238690    -0.93216855     0.39255047
 h      3.20523836    -0.94497723     0.02201341
 c     -2.28781568    -0.52799401    -0.71411741
 h     -2.09367069    -1.50983514    -1.08547507
 h     -3.23524665    -0.58255454    -0.03434662
 h     -2.59185872     0.20994161    -1.43984249
 h      0.07567324     0.77601758     1.79504896
          17

 c      1.18702075    -0.50853587    -0.08383863
 c     -0.11365120    -1.03450428     0.14158523
 c     -1.03321119     0.00470228    -0.02347782
 c     -0.76750326     1.18515489     1.07829122
 c     -0.37023130     1.17551763    -0.41014653
 c      1.08916560     0.78628372    -0.49462843
 h     -0.20777318    -2.03347763     0.76306047
 h     -1.62821305     1.86350448     1.31195347
 h     -0.95202248     1.72402247    -1.20636138
 h      1.95936032     1.58061093    -0.51455510
 o      2.32556703    -0.91990619     0.39194337
 h      3.08832534    -0.92771797     0.00434506
 c     -2.28896592    -0.53099465    -0.71824414
 h     -2.13289443    -1.46638697    -1.08343194
 h     -3.22912678    -0.57085482     0.00824412
 h     -2.60046291     0.20111219    -1.45836423
 h      0.03981399     0.75026462     1.71504100
          17

 c      1.19156142    -0.52148424    -0.07800129
 c     -0.10091844    -1.03144583     0.13896134
 c     -1.03631206     0.01073710    -0.02609953
 c     -0.76422320     1.18833235     1.08454161
 c     -0.35803709     1.17143355    -0.40537926
 c      1.08080878     0.77202646    -0.49314277
 h     -0.23725325    -2.04902607     0.72573849
 h     -1.67362840     1.87285088     1.31287949
 h     -0.97216111     1.71826220    -1.20698077
 h      1.98688676     1.62119460    -0.51907005
 o      2.32518417    -0.90910977     0.39441726
 h      3.03507920    -0.90748762    -0.05400086
 c     -2.29262557    -0.53096325    -0.71950599
 h     -2.16805483    -1.44953369    -1.09456591
 h     -3.20620114    -0.56038516     0.03968617
 h     -2.60971431     0.19129465    -1.48267634
 h     -0.00481148     0.73596775     1.63722389
          17

 c      1.19590231    -0.53362841    -0.07268692
 c     -0.08668630    -1.03024797     0.13854934
 c     -1.04139467     0.01439337    -0.02887899
 c     -0.76339136     1.19209033     1.08837351
 c     -0.34498436     1.16899926    -0.40257011
 c      1.07276118     0.76145196    -0.49188207
 h     -0.26739976    -2.04764547     0.67425471
 h     -1.70266463     1.87044862     1.31744493
 h     -0.97960314     1.71324070    -1.19499868
 h      1.99290751     1.63840194    -0.52385945
 o      2.32107722    -0.89995885     0.40084109
 h      3.05742392    -0.88453113    -0.16539540
 c     -2.29881313    -0.52703476    -0.71775904
 h     -2.19728341    -1.46733471    -1.12078891
 h     -3.16791234    -0.55118739     0.05817149
 h     -2.61917790     0.17944733    -1.50909697
 h     -0.04039217     0.72450829     1.57884261
          17

 c      1.19950602    -0.54443716    -0.06809473
 c     -0.07194579    -1.03080405     0.14007597
 c     -1.04793653     0.01547675    -0.03186627
 c     -0.76674839     1.19734434     1.08862431
 c     -0.33173751     1.16828136    -0.40177441
 c      1.06552953     0.75482670    -0.49087322
 h     -0.29654341    -2.03180355     0.61171961
 h     -1.71096689     1.85474847     1.32509670
 h     -0.97280185     1.70902228    -1.17078262
 h      1.97565106     1.62954161    -0.52869994
 o      2.31772386    -0.89259651     0.40885551
 h      3.09505245    -0.85989584    -0.29024616
 c     -2.30708484    -0.52010660    -0.71378434
 h     -2.22150186    -1.50785420    -1.15598373
 h     -3.11900509    -0.54333337     0.06466861
 h     -2.62844388     0.16500358    -1.53413305
 h     -0.04891814     0.70508165     1.55512893
          17

 c      1.20202151    -0.55339091    -0.06440750
 c     -0.05764799    -1.03267102     0.14307032
 c     -1.05527939     0.01401695    -0.03509847
 c     -0.77426138     1.20394238     1.08519093
 c     -0.31885832     1.16908697    -0.40275337
 c      1.05941082     0.75204581    -0.49009470
 h     -0.32385064    -2.00808749     0.54313979
 h     -1.69875897     1.82732910     1.33569544
 h     -0.95261308     1.70733661    -1.13744157
 h      1.93642478     1.59506547    -0.53357932
 o      2.31782741    -0.88703707     0.41656391
 h      3.11372721    -0.83569340    -0.39680646
 c     -2.31668835    -0.51180641    -0.70893171
 h     -2.24208663    -1.55157707    -1.19052928
 h     -3.06780109    -0.53701241     0.06366636
 h     -2.63729584     0.14802553    -1.55491869
 h     -0.02917014     0.67639579     1.56813794
          17

 c      1.20335946    -0.56004543    -0.06171913
 c     -0.04459488    -1.03508423     0.14693443
 c     -1.06270641     0.01024086    -0.03859195
 c     -0.78401374     1.21044580     1.07896563
 c     -0.30674685     1.17097521    -0.40497970
 c      1.05446256     0.75261639    -0.48946721
 h     -0.34987811    -1.98706903     0.47466340
 h     -1.67128189     1.79293954     1.34965986
 h     -0.92251388     1.71167765    -1.10070238
 h      1.88003837     1.53899050    -0.53876195
 o      2.32228244    -0.88321609     0.42308478
 h      3.10442908    -0.81381837    -0.47087112
 c     -2.32666048    -0.50343984    -0.70466375
 h     -2.25977873    -1.58373097    -1.21665577
 h     -3.02577990    -0.53262787     0.06348596
 h     -2.64580694     0.12922886    -1.56948395
 h      0.00227516     0.64926891     1.60702699
          17

 c      1.20367801    -0.56405250    -0.06000314
 c     -0.03341127    -1.03720062     0.15111370
 c     -1.06953386     0.00452786    -0.04234862
 c     -0.79356397     1.21505424     1.07089461
 c     -0.29563058     1.17331549    -0.40770482
 c      1.05027245     0.75547221    -0.48883893
 h     -0.37629464    -1.98034008     0.41173180
 h     -1.63912788     1.75952034     1.36853691
 h     -0.88827109     1.72710535    -1.06820068
 h      1.81740732     1.47134550    -0.54499164
 o      2.33118017    -0.88100769     0.42795035
 h      3.06737509    -0.79579155    -0.50647160
 c     -2.33606020    -0.49580952    -0.70220297
 h     -2.27481050    -1.59642729    -1.22973450
 h     -3.00433470    -0.53070844     0.07372114
 h     -2.65440404     0.11005383    -1.57702447
 h      0.02764776     0.63550748     1.65849587
          17

 c      1.20332644    -0.56518071    -0.05910417
 c     -0.02467547    -1.03863340     0.15529259
 c     -1.07519670    -0.00264584    -0.04636828
 c     -0.80080698     1.21625723     1.06154106
 c     -0.28569562     1.17546334    -0.41019111
 c      1.04561890     0.75872431    -0.48796211
 h     -0.40383020    -1.99406601     0.35692691
 h     -1.61609428     1.73664342     1.39512662
 h     -0.85593626     1.75873750    -1.04710471
 h      1.76940274     1.41150646    -0.55396457
 o      2.34421087    -0.88023567     0.43082460
 h      3.00617921    -0.78286204    -0.50125091
 c     -2.34444757    -0.48938902    -0.70199988
 h     -2.28713314    -1.58688541    -1.22769830
 h     -3.00854765    -0.53150329     0.09855795
 h     -2.66386956     0.09271100    -1.57812303
 h      0.03621712     0.64171087     1.71215518
          17

 c      1.20274682    -0.56336663    -0.05873119
 c     -0.01905871    -1.03979387     0.15939916
 c     -1.07931006    -0.01077317    -0.05064959
 c     -0.80455474     1.21321944     1.05128973
 c     -0.27735907     1.17708182    -0.41207609
 c      1.03878714     0.76007102    -0.48651135
 h     -0.43011044    -2.02472294     0.30998916
 h     -1.61167937     1.73070433     1.43130552
 h     -0.82827444     1.80845263    -1.04027337
 h      1.76309437     1.38392712    -0.56850238
 o      2.36073522    -0.88069466     0.43152547
 h      2.92755950    -0.77590976    -0.45654618
 c     -2.35211868    -0.48444877    -0.70342004
 h     -2.29653354    -1.55610865    -1.21051763
 h     -3.03410006    -0.53453829     0.13242905
 h     -2.67523946     0.08002832    -1.57467013
 h      0.02365622     0.66967055     1.76075514
          17

 c      1.20233003    -0.55879343    -0.05845053
 c     -0.01719803    -1.04157803     0.16341699
 c     -1.08170299    -0.01937848    -0.05517742
 c     -0.80501362     1.20606805     1.04076305
 c     -0.27140453     1.17838812    -0.41355517
 c      1.02968946     0.75875912    -0.48431338
 h     -0.45045099    -2.06246550     0.26996437
 h     -1.62358904     1.74026093     1.47413617
 h     -0.80302733     1.87229133    -1.04440836
 h      1.80678206     1.39560335    -0.59024216
 o      2.37962568    -0.88220700     0.43040114
 h      2.84482501    -0.77472442    -0.38304394
 c     -2.35975416    -0.48099099    -0.70516267
 h     -2.30269513    -1.50897480    -1.18023832
 h     -3.07147302    -0.53870124     0.16436331
 h     -2.68954257     0.07491465    -1.56919015
 h     -0.00994169     0.71786351     1.79942177
          17

 c      1.20229567    -0.55190740    -0.05772060
 c     -0.01941755    -1.04481026     0.16724946
 c     -1.08241437    -0.02805195    -0.05991170
 c     -0.80343471     1.19567576     1.03083121
 c     -0.26873317     1.18003276    -0.41516258
 c      1.02085159     0.75629799    -0.48158798
 h     -0.46046526    -2.09734242     0.23663383
 h     -1.64106042     1.75799959     1.51574994
 h     -0.77541774     1.94182284    -1.05264267
 h      1.87779004     1.42790997    -0.61681148
 o      2.39886131    -0.88478141     0.42931250
 h      2.78507767    -0.77574714    -0.31581858
 c     -2.36799333    -0.47851806    -0.70587392
 h     -2.30519157    -1.45560727    -1.14157235
 h     -3.11149164    -0.54273036     0.18469722
 h     -2.70735493     0.07945398    -1.56364286
 h     -0.06099937     0.78225621     1.82557744
          17

 c      1.20272254    -0.54333023    -0.05601200
 c     -0.02559250    -1.04994587     0.17071149
 c     -1.08164909    -0.03645432    -0.06479295
 c     -0.80135890     1.18318771     1.02216393
 c     -0.26996244     1.18273734    -0.41741448
 c      1.01504254     0.75445518    -0.47872843
 h     -0.45763497    -2.12255465     0.21049370
 h     -1.65378291     1.77619925     1.54740911
 h     -0.74171185     2.00786342    -1.05842729
 h      1.94878075     1.46011128    -0.64403713
 o      2.41570555    -0.88875441     0.43199264
 h      2.78630235    -0.77020222    -0.31891151
 c     -2.37731009    -0.47583578    -0.70443091
 h     -2.30339743    -1.41250602    -1.10232229
 h     -3.14759191    -0.54557446     0.18782632
 h     -2.72833173     0.09398374    -1.55834750
 h     -0.12243788     0.85662162     1.83991958
          17

 c      1.20372475    -0.53376158    -0.05294054
 c     -0.03518010    -1.05702497     0.17356925
 c     -1.07972322    -0.04429371    -0.06974833
 c     -0.80026046     1.16973844     1.01483939
 c     -0.27520329     1.18701171    -0.42061236
 c      1.01381912     0.75429554    -0.47606292
 h     -0.44156453    -2.13500174     0.19228263
 h     -1.65610120     1.78951826     1.56249076
 h     -0.70071346     2.06310440    -1.05747077
 h      2.00295083     1.48058279    -0.66860060
 o      2.42978048    -0.89399238     0.43837417
 h      2.84765536    -0.75717546    -0.39399072
 c     -2.38803634    -0.47137398    -0.70011686
 h     -2.29656964    -1.39836018    -1.07137245
 h     -3.17593071    -0.54649024     0.17211650
 h     -2.75106808     0.11674377    -1.55186145
 h     -0.18361804     0.93314713     1.84790600
          17

 c      1.20549342    -0.52390388    -0.04829951
 c     -0.04730191    -1.06570169     0.17558691
 c     -1.07702434    -0.05130729    -0.07469851
 c     -0.80138902     1.15627155     1.00833153
 c     -0.28404377     1.19303622    -0.42481774
 c      1.01762133     0.75635925    -0.47380963
 h     -0.41377341    -2.13514721     0.18265082
 h     -1.64689372     1.79516658     1.55708703
 h     -0.65360256     2.10304655    -1.04798064
 h      2.03234259     1.48453039    -0.68842135
 o      2.44286688    -0.89973879     0.44441674
 h      2.93271217    -0.74615946    -0.47756513
 c     -2.40028893    -0.46437040    -0.69297453
 h     -2.28482441    -1.42056349    -1.05304507
 h     -3.19520320    -0.54502654     0.13937124
 h     -2.77344575     0.14444647    -1.54194048
 h     -0.23214765     1.00429806     1.85934999
          17

 c      1.20815485    -0.51438997    -0.04200817
 c     -0.06083405    -1.07526373     0.17656752
 c     -1.07399505    -0.05726947    -0.07957466
 c     -0.80541495     1.14334861     1.00204612
 c     -0.29564303     1.20063694    -0.42989447
 c      1.02617598     0.76088999    -0.47208330
 h     -0.37743722    -2.12711814     0.18200956
 h     -1.62843780     1.79240960     1.52971102
 h     -0.60333864     2.12625347    -1.03043100
 h      2.03410368     1.47083497    -0.70231729
 o      2.45601372    -0.90551965     0.44784618
 h      3.01689574    -0.74257259    -0.53310080
 c     -2.41379048    -0.45563477    -0.68391279
 h     -2.27046157    -1.46709386    -1.04442443
 h     -3.20689923    -0.54108952     0.09472374
 h     -2.79322971     0.17342296    -1.52680742
 h     -0.25898520     1.06543046     1.88257724
          17

 c      1.21171001    -0.50571757    -0.03407444
 c     -0.07453011    -1.08467341     0.17637597
 c     -1.07112112    -0.06200925    -0.08433632
 c     -0.81209327     1.13112871     0.99601719
 c     -0.30887553     1.20929317    -0.43554108
 c      1.03874456     0.76788026    -0.47089784
 h     -0.33691490    -2.11862392     0.19048773
 h     -1.60560490     1.78233898     1.48116307
 h     -0.55410459     2.13463468    -1.00741275
 h      2.00893460     1.44084304    -0.70985912
 o      2.46955990    -0.91113291     0.44794580
 h      3.08817132    -0.74790518    -0.54841308
 c     -2.42781580    -0.44666212    -0.67424356
 h     -2.25733097    -1.51767509    -1.03999937
 h     -3.21587914    -0.53514930     0.04669356
 h     -2.80857295     0.20063870    -1.50596428
 h     -0.26314732     1.11515942     1.91650584
          17

 c      1.21607673    -0.49820368    -0.02459851
 c     -0.08718529    -1.09275895     0.17494612
 c     -1.06889933    -0.06541175    -0.08897043
 c     -0.82040917     1.11952770     0.99082078
 c     -0.32249690     1.21815996    -0.44130419
 c      1.05416459     0.77696868    -0.47013670
 h     -0.29668058    -2.11915188     0.20800456
 h     -1.58558777     1.76814383     1.41476574
 h     -0.51071274     2.13372646    -0.98348849
 h      1.96190654     1.39891149    -0.71169767
 o      2.48356154    -0.91650071     0.44463127
 h      3.14027671    -0.76204870    -0.52111985
 c     -2.44132268    -0.43861612    -0.66522509
 h     -2.24908031    -1.55622260    -1.03584737
 h     -3.23015874    -0.52833922     0.00624249
 h     -2.81830827     0.22425753    -1.48043358
 h     -0.25030392     1.15311916     1.95136694
          17

 c      1.22115508    -0.49196563    -0.01378322
 c     -0.09781170    -1.09865850     0.17228381
 c     -1.06778219    -0.06740410    -0.09347604
 c     -0.82900028     1.10828423     0.98692971
 c     -0.33531407     1.22616246    -0.44662850
 c      1.07066517     0.78722720    -0.46947054
 h     -0.25983731    -2.13516039     0.23433051
 h     -1.57765091     1.75544897     1.33632364
 h     -0.47775538     2.13207512    -0.96451847
 h      1.90568472     1.35454627    -0.71060730
 o      2.49795569    -0.92161519     0.43811255
 h      3.16973705    -0.78411576    -0.45322253
 c     -2.45329930    -0.43215319    -0.65772730
 h     -2.24829548    -1.57355873    -1.03017535
 h     -3.25766004    -0.52201355    -0.01684439
 h     -2.82207082     0.24380840    -1.45259523
 h     -0.22813732     1.17879026     1.97621626
          17

 c      1.22688601    -0.48694343    -0.00192598
 c     -0.10571844    -1.10226557     0.16849101
 c     -1.06811677    -0.06794941    -0.09784962
 c     -0.83657860     1.09705112     0.98447155
 c     -0.34633648     1.23227415    -0.45101763
 c      1.08561978     0.79698146    -0.46824847
 h     -0.22750128    -2.16508123     0.26878563
 h     -1.59096886     1.75083922     1.25243926
 h     -0.45855722     2.13828196    -0.95579056
 h      1.86414593     1.32468365    -0.71298679
 o      2.51250076    -0.92654095     0.42892232
 h      3.17632337    -0.81231934    -0.35153955
 c     -2.46331392    -0.42762592    -0.65189116
 h     -2.25643006    -1.56585941    -1.02264916
 h     -3.30004912    -0.51679125    -0.01917625
 h     -2.82029341     0.26003078    -1.42570507
 h     -0.20368539     1.19187492     1.98348830
          17

 c      1.23329094    -0.48298236     0.01061696
 c     -0.11044488    -1.10417717     0.16379360
 c     -1.07010007    -0.06706584    -0.10207413
 c     -0.84249179     1.08577982     0.98344749
 c     -0.35486789     1.23594474    -0.45426932
 c      1.09623608     0.80434057    -0.46565793
 h     -0.19972468    -2.19990498     0.30973147
 h     -1.62894085     1.75693168     1.16752899
 h     -0.45449287     2.15608780    -0.95937322
 h      1.86464436     1.32826207    -0.72733351
 o      2.52639751    -0.93145893     0.41827344
 h      3.16857214    -0.84313042    -0.23346703
 c     -2.47174476    -0.42519062    -0.64712882
 h     -2.27389508    -1.53337363    -1.01393252
 h     -3.35026881    -0.51210758    -0.00496765
 h     -2.81405319     0.27439416    -1.40310527
 h     -0.18258034     1.19264277     1.96957426
          17

 c      1.24047732    -0.47994482     0.02347904
 c     -0.11167245    -1.10521041     0.15851720
 c     -1.07376498    -0.06485382    -0.10610806
 c     -0.84711916     1.07502296     0.98379136
 c     -0.36051947     1.23731874    -0.45657281
 c      1.10194503     0.80890999    -0.46152552
 h     -0.17658271    -2.22865500     0.35458750
 h     -1.68495415     1.76862662     1.08354986
 h     -0.46511058     2.18176224    -0.97298235
 h      1.90993347     1.36714839    -0.75513177
 o      2.53741645    -0.93672733     0.40867931
 h      3.17735521    -0.87018046    -0.13692951
 c     -2.47940819    -0.42467558    -0.64255010
 h     -2.30002426    -1.48060986    -1.00571778
 h     -3.39729504    -0.50680079     0.01817498
 h     -2.80473987     0.28833443    -1.38725411
 h     -0.16863856     1.18194997     1.93444703
          17

 c      1.24858794    -0.47774341     0.03630206
 c     -0.10921386    -1.10599569     0.15301756
 c     -1.07898424    -0.06150259    -0.10987952
 c     -0.85157611     1.06561146     0.98509605
 c     -0.36316565     1.23700035    -0.45835478
 c      1.10468041     0.81206337    -0.45658111
 h     -0.15840264    -2.24285014     0.40040931
 h     -1.74630674     1.77669648     1.00290852
 h     -0.48866903     2.20679020    -0.99165129
 h      1.97457706     1.42343191    -0.78777200
 o      2.54235655    -0.94269788     0.40287420
 h      3.24919215    -0.88732100    -0.10319730
 c     -2.48712462    -0.42531585    -0.63732344
 h     -2.33289003    -1.41790391    -1.00129714
 h     -3.43170942    -0.49985053     0.04341035
 h     -2.79365311     0.30248124    -1.37893847
 h     -0.16321821     1.16123004     1.88175486
          17

 c      1.25767028    -0.47627385     0.04872781
 c     -0.10304196    -1.10682561     0.14761451
 c     -1.08548535    -0.05727586    -0.11329231
 c     -0.85717840     1.05813749     0.98644198
 c     -0.36288519     1.23565667    -0.46005773
 c      1.10642439     0.81526647    -0.45164974
 h     -0.14553579    -2.23793589     0.44449376
 h     -1.80115244     1.77368285     0.92969152
 h     -0.52260795     2.22250263    -1.01026040
 h      2.03339567     1.47879821    -0.81583566
 o      2.54223623    -0.94927115     0.39979331
 h      3.36571944    -0.89618306    -0.11297332
 c     -2.49554519    -0.42559345    -0.63074227
 h     -2.36933371    -1.36261916    -1.00631113
 h     -3.44776466    -0.49067073     0.06609875
 h     -2.78178613     0.31633987    -1.37710042
 h     -0.16428936     1.13252094     1.81935640
          17

 c      1.26762974    -0.47537662     0.06041502
 c     -0.09328806    -1.10765059     0.14255726
 c     -1.09287596    -0.05249439    -0.11624468
 c     -0.86521360     1.05278301     0.98648873
 c     -0.35990920     1.23377956    -0.46202547
 c      1.10827061     0.81935850    -0.44723801
 h     -0.13816682    -2.21321401     0.48480021
 h     -1.84161362     1.75604644     0.86865770
 h     -0.56392166     2.22280700    -1.02499410
 h      2.07231303     1.52243763    -0.83367702
 o      2.54036980    -0.95627693     0.39728971
 h      3.47454732    -0.90009359    -0.12983127
 c     -2.50504814    -0.42367948    -0.62226569
 h     -2.40610495    -1.33428761    -1.02766376
 h     -3.44329294    -0.47908349     0.08380121
 h     -2.76991474     0.32867940    -1.37939992
 h     -0.16574538     1.09828347     1.75927174
          17

 c      1.27829209    -0.47485163     0.07105746
 c     -0.08021065    -1.10810660     0.13800681
 c     -1.10067142    -0.04751701    -0.11865491
 c     -0.87678024     1.04943039     0.98385526
 c     -0.35457035     1.23161897    -0.46448299
 c      1.11068518     0.82468188    -0.44358110
 h     -0.13626263    -2.17166105     0.52031169
 h     -1.86380559     1.72365327     0.82412393
 h     -0.60949772     2.20488369    -1.03374020
 h      2.08526758     1.54922615    -0.83869713
 o      2.53859649    -0.96367971     0.39450089
 h      3.54789125    -0.90033285    -0.13814291
 c     -2.51557714    -0.41874401    -0.61191468
 h     -2.44191085    -1.34004285    -1.06788549
 h     -3.41940383    -0.46520220     0.09621398
 h     -2.75883064     0.33829722    -1.38311909
 h     -0.15914640     1.06074522     1.71461562
          17

 c      1.28944319    -0.47447863     0.08038650
 c     -0.06415561    -1.10754234     0.13401316
 c     -1.10832307    -0.04271602    -0.12048365
 c     -0.89228461     1.04779785     0.97780342
 c     -0.34725249     1.22918690    -0.46754209
 c      1.11380684     0.83128403    -0.44074721
 h     -0.13963859    -2.11986998     0.55145791
 h     -1.86741719     1.67899804     0.79932988
 h     -0.65645483     2.16911383    -1.03611556
 h      2.07063832     1.55732967    -0.83009918
 o      2.53765190    -0.97149067     0.39123844
 h      3.57594740    -0.89728600    -0.13350050
 c     -2.52662542    -0.41162224    -0.60064504
 h     -2.47737997    -1.36750584    -1.12041300
 h     -3.38065800    -0.44937911     0.10549435
 h     -2.74948568     0.34453623    -1.38586233
 h     -0.14012088     1.02130344     1.69247221
          17

 c      1.30084539    -0.47402957     0.08816881
 c     -0.04551589    -1.10509864     0.13050065
 c     -1.11525640    -0.03845094    -0.12174857
 c     -0.91092678     1.04740795     0.96865519
 c     -0.33834234     1.22627469    -0.47119018
 c      1.11755768     0.83900220    -0.43868641
 h     -0.14810905    -2.06743226     0.58040140
 h     -1.85613722     1.62708840     0.79596962
 h     -0.70253797     2.11893575    -1.03349195
 h      2.02990246     1.54729976    -0.80838936
 o      2.53780953    -0.97972194     0.38752222
 h      3.55646773    -0.89111436    -0.11530168
 c     -2.53737923    -0.40376139    -0.58999697
 h     -2.51304876    -1.39759849    -1.17394405
 h     -3.33533698    -0.43222851     0.11675260
 h     -2.74298829     0.34739057    -1.38588284
 h     -0.11408840     0.98113640     1.68945017
          17

 c      1.31225787    -0.47327670     0.09421037
 c     -0.02470857    -1.09994805     0.12732615
 c     -1.12091475    -0.03504095    -0.12252386
 c     -0.93085540     1.04745357     0.95741578
 c     -0.32819071     1.22248983    -0.47526776
 c      1.12158069     0.84742007    -0.43721191
 h     -0.16154941    -2.02438214     0.61041809
 h     -1.83912947     1.57593084     0.81371539
 h     -0.74655443     2.06054146    -1.02897834
 h      1.96837922     1.52271933    -0.77567256
 o      2.53905843    -0.98837916     0.38346188
 h      3.49180973    -0.88183930    -0.08485834
 c     -2.54687086    -0.39624333    -0.58151455
 h     -2.54865179    -1.41638006    -1.21869470
 h     -3.29429891    -0.41453837     0.13759772
 h     -2.74053309     0.34753367    -1.38222333
 h     -0.09286973     0.94215936     1.69623227
          17

 c      1.32346778    -0.47200526     0.09837054
 c     -0.00220437    -1.09170416     0.12446399
 c     -1.12480144    -0.03273912    -0.12292513
 c     -0.94969729     1.04679891     0.94516999
 c     -0.31710465     1.21736322    -0.47948983
 c      1.12500777     0.85568244    -0.43591289
 h     -0.17947269    -1.99653204     0.64369415
 h     -1.83192324     1.53643993     0.85021396
 h     -0.78854101     2.00178137    -1.02695736
 h      1.89802917     1.49257093    -0.73671832
 o      2.54085956    -0.99749210     0.37936199
 h      3.39265496    -0.86876576    -0.04710757
 c     -2.55433251    -0.38967880    -0.57628094
 h     -2.58345291    -1.41672097    -1.24830044
 h     -3.26647759    -0.39697647     0.17464972
 h     -2.74329864     0.34641002    -1.37480248
 h     -0.08729332     0.90675291     1.70422342
          17

 c      1.33432086    -0.47002962     0.10057754
 c      0.02138919    -1.08069069     0.12219059
 c     -1.12652070    -0.03172065    -0.12309351
 c     -0.96531037     1.04434581     0.93272479
 c     -0.30541521     1.21055956    -0.48356629
 c      1.12620633     0.86225529    -0.43406951
 h     -0.20014605    -1.98235431     0.67898571
 h     -1.85091674     1.51868322     0.90262532
 h     -0.82902416     1.94976685    -1.03168471
 h      1.84060919     1.47427384    -0.69997290
 o      2.54136342    -1.00727452     0.37611801
 h      3.29040715    -0.84786006    -0.01690773
 c     -2.55965539    -0.38438507    -0.57446253
 h     -2.61653581    -1.39641163    -1.25940554
 h     -3.25320184    -0.37990766     0.22769869
 h     -2.75230603     0.34625087    -1.36438824
 h     -0.10359922     0.87694928     1.70805113
          17

 c      1.34468693    -0.46721903     0.10083617
 c      0.04529351    -1.06776255     0.12103547
 c     -1.12581655    -0.03209157    -0.12318007
 c     -0.97706794     1.03975440     0.92051128
 c     -0.29362053     1.20209694    -0.48739280
 c      1.12333731     0.86532192    -0.43090789
 h     -0.22030303    -1.97503319     0.71192017
 h     -1.89870320     1.52399121     0.96915446
 h     -0.86728808     1.90816094    -1.04529313
 h      1.82137262     1.48933663    -0.67464225
 o      2.53696034    -1.01847672     0.37557476
 h      3.24508418    -0.80631526    -0.02453397
 c     -2.56336473    -0.38045272    -0.57525550
 h     -2.64697521    -1.35685681    -1.25120143
 h     -3.24831925    -0.36361552     0.28823361
 h     -2.76824688     0.34978298    -1.35225289
 h     -0.14311699     0.85394915     1.70544231
          17

 c      1.35435474    -0.46350396     0.09921183
 c      0.06861571    -1.05389932     0.12154497
 c     -1.12259752    -0.03391095    -0.12334198
 c     -0.98626867     1.03364342     0.90883396
 c     -0.28249140     1.19238160    -0.49113874
 c      1.11644671     0.86458790    -0.42637710
 h     -0.23599261    -1.96711587     0.73751227
 h     -1.95932656     1.54335518     1.04666415
 h     -0.90020074     1.87644083    -1.06682585
 h      1.84466640     1.54232508    -0.66165655
 o      2.52693751    -1.03160759     0.37826070
 h      3.27307869    -0.73554129    -0.07920274
 c     -2.56612335    -0.37765252    -0.57736872
 h     -2.67407905    -1.30317619    -1.22567788
 h     -3.24387296    -0.34855035     0.34464030
 h     -2.79127748     0.35949677    -1.33941315
 h     -0.20272721     0.83794427     1.69692214
          17

 c      1.36306398    -0.45887973     0.09581071
 c      0.09045171    -1.03993651     0.12410567
 c     -1.11692903    -0.03720581    -0.12374589
 c     -0.99491887     1.02695965     0.89799522
 c     -0.27298177     1.18202736    -0.49514373
 c      1.10788516     0.86185327    -0.42117502
 h     -0.24368469    -1.95344190     0.75219742
 h     -2.01283344     1.56549007     1.12879090
 h     -0.92306241     1.85170605    -1.09321146
 h      1.88877565     1.61396421    -0.65336793
 o      2.51531483    -1.04553691     0.38200129
 h      3.31768279    -0.65348028    -0.14682206
 c     -2.56836621    -0.37524342    -0.57944669
 h     -2.69784965    -1.24550465    -1.18868394
 h     -3.23418800    -0.33529529     0.38742452
 h     -2.82078925     0.37667511    -1.32581016
 h     -0.27517591     0.82801743     1.68612941
          17

 c      1.37065632    -0.45342260     0.09078825
 c      0.10999064    -1.02647358     0.12889584
 c     -1.10899704    -0.04197268    -0.12457161
 c     -1.00476172     1.02051557     0.88807605
 c     -0.26599709     1.17163759    -0.49974348
 c      1.10012526     0.85914977    -0.41593716
 h     -0.24092968    -1.93189238     0.75452876
 h     -2.04615494     1.58247354     1.20790234
 h     -0.93155417     1.83095885    -1.12099798
 h      1.93090736     1.68259417    -0.64292388
 o      2.50479041    -1.05906280     0.38515797
 h      3.34271785    -0.57890608    -0.20187227
 c     -2.57021390    -0.37183932    -0.58016999
 h     -2.71965173    -1.20002552    -1.15083783
 h     -3.21656786    -0.32441672     0.41100100
 h     -2.85525794     0.40070713    -1.31006178
 h     -0.34971294     0.82209852     1.68020135
          17

 c      1.37709768    -0.44728048     0.08434612
 c      0.12658991    -1.01384639     0.13588489
 c     -1.09906330    -0.04817300    -0.12600360
 c     -1.01699502     1.01491186     0.87889990
 c     -0.26220224     1.16167453    -0.50515207
 c      1.09475700     0.85779101    -0.41097736
 h     -0.22667157    -1.90334165     0.74525442
 h     -2.05374896     1.59013166     1.27707670
 h     -0.92315416     1.81230873    -1.14754893
 h      1.95804781     1.73503899    -0.62717728
 o      2.49637946    -1.07147412     0.38701625
 h      3.33735483    -0.52216091    -0.23385357
 c     -2.57153647    -0.36577770    -0.57845397
 h     -2.74220512    -1.18482661    -1.12468363
 h     -3.19074199    -0.31631441     0.41368974
 h     -2.89234177     0.42916172    -1.29005044
 h     -0.41473817     0.81745075     1.68810459
          17

 c      1.38241692    -0.44064675     0.07671288
 c      0.13983463    -1.00209513     0.14482844
 c     -1.08742763    -0.05572471    -0.12821263
 c     -1.03202880     1.01049910     0.87046694
 c     -0.26191560     1.15240561    -0.51141624
 c      1.09262089     0.85849896    -0.40640032
 h     -0.20148463    -1.87172097     0.72738023
 h     -2.03531999     1.58692910     1.33074170
 h     -0.89767869     1.79528615    -1.17157634
 h      1.96454236     1.76504221    -0.60533266
 o      2.49038644    -1.08233617     0.38726849
 h      3.30087421    -0.48871371    -0.23904642
 c     -2.57217863    -0.35631521    -0.57414101
 h     -2.76719186    -1.20670577    -1.11560488
 h     -3.15852001    -0.31110308     0.39774833
 h     -2.92924905     0.45862326    -1.26393642
 h     -0.46292909     0.81214350     1.71491969
          17

 c      1.38663278    -0.43373576     0.06812858
 c      0.14957748    -0.99093343     0.15526052
 c     -1.07441220    -0.06449313    -0.13133613
 c     -1.04935212     1.00731773     0.86339994
 c     -0.26506409     1.14388586    -0.51840162
 c      1.09404052     0.86164821    -0.40220505
 h     -0.16770573    -1.84416539     0.70619208
 h     -1.99430494     1.57325599     1.36484702
 h     -0.85732258     1.78085247    -1.19337409
 h      1.94880437     1.77039570    -0.57772966
 o      2.48681477    -1.09135093     0.38577675
 h      3.23660857    -0.48160977    -0.21665781
 c     -2.57213358    -0.34436561    -0.56837037
 h     -2.79267501    -1.25353276    -1.11724975
 h     -3.12393695    -0.30861693     0.36995966
 h     -2.96320837     0.48580369    -1.23096162
 h     -0.49431578     0.80629972     1.75641988
          17

 c      1.38970425    -0.42676927     0.05884349
 c      0.15591325    -0.97981826     0.16654870
 c     -1.06037339    -0.07428508    -0.13545881
 c     -1.06779338     1.00512862     0.85867563
 c     -0.27119783     1.13597058    -0.52578820
 c      1.09891802     0.86735787    -0.39832359
 h     -0.12896006    -1.83013104     0.68847164
 h     -1.93767092     1.55146880     1.37740600
 h     -0.80634502     1.77127083    -1.21486312
 h      1.91201624     1.75180692    -0.54537707
 o      2.48540657    -1.09836979     0.38256286
 h      3.15169261    -0.50136833    -0.16862825
 c     -2.57133874    -0.33160667    -0.56291507
 h     -2.81477163    -1.30543905    -1.11940649
 h     -3.09339704    -0.30862234     0.34204737
 h     -2.99188324     0.50842862    -1.19177682
 h     -0.51338108     0.80139798     1.80147787
          17

 c      1.39151820    -0.41996267     0.04911816
 c      0.15903788    -0.96828528     0.17810950
 c     -1.04572061    -0.08484665    -0.14059939
 c     -1.08580394     1.00344131     0.85690955
 c     -0.27958989     1.12838878    -0.53311330
 c      1.10670063     0.87540464    -0.39461621
 h     -0.08849429    -1.83758820     0.67985846
 h     -1.87694976     1.52677265     1.36987922
 h     -0.75014899     1.76951105    -1.23908292
 h      1.85877564     1.71372441    -0.50995041
 o      2.48538884    -1.10364165     0.37802109
 h      3.06127495    -0.54203817    -0.10296521
 c     -2.56951001    -0.31948493    -0.55939419
 h     -2.83039019    -1.34665681    -1.11509713
 h     -3.07437231    -0.31116781     0.32846530
 h     -3.01369244     0.52575114    -1.14838322
 h     -0.52464357     0.79879165     1.83887857
          17

 c      1.39193492    -0.41350207     0.03920511
 c      0.15908994    -0.95647475     0.18970486
 c     -1.03092837    -0.09586771    -0.14671265
 c     -1.10148375     1.00143959     0.85788451
 c     -0.28941750     1.12091201    -0.53992293
 c      1.11620610     0.88493779    -0.39085006
 h     -0.04733378    -1.86710951     0.68141359
 h     -1.82959906     1.50857385     1.34903998
 h     -0.69365021     1.77775566    -1.26859694
 h      1.79966696     1.66737013    -0.47398049
 o      2.48486272    -1.10849619     0.37343118
 h      2.99789674    -0.58039342    -0.04167870
 c     -2.56641387    -0.30899679    -0.55859635
 h     -2.83791678    -1.36796976    -1.10142612
 h     -3.07125615    -0.31676608     0.33890269
 h     -3.02801217     0.53869781    -1.10379997
 h     -0.53100664     0.79914488     1.86110283
          17

 c      1.39093171    -0.40751583     0.02930625
 c      0.15618563    -0.94529677     0.20148723
 c     -1.01653431    -0.10701100    -0.15371666
 c     -1.11279049     0.99807327     0.86066441
 c     -0.29993836     1.11356574    -0.54599014
 c      1.12540913     0.89412681    -0.38671746
 h     -0.00472202    -1.91014363     0.68930534
 h     -1.81634385     1.50940027     1.32594340
 h     -0.63985108     1.79545280    -1.30327953
 h      1.75425012     1.63465110    -0.44065186
 o      2.48089235    -1.11550995     0.37084159
 h      3.00885870    -0.57362954    -0.01844939
 c     -2.56223144    -0.30081719    -0.56000250
 h     -2.83687374    -1.36526545    -1.07835922
 h     -3.08146867    -0.32594288     0.37076347
 h     -3.03518695     0.54958890    -1.06147532
 h     -0.53406986     0.80263053     1.86456156
          17

 c      1.38876539    -0.40207765     0.01955609
 c      0.15059176    -0.93599738     0.21373237
 c     -1.00312315    -0.11796638    -0.16152975
 c     -1.11861161     0.99281095     0.86449149
 c     -0.31054142     1.10671288    -0.55141510
 c      1.13194618     0.90066410    -0.38199861
 h      0.03972782    -1.95409809     0.69815906
 h     -1.84825121     1.53608440     1.30684796
 h     -0.58997449     1.81867282    -1.33949108
 h      1.74539531     1.64250496    -0.41215434
 o      2.47353574    -1.12445435     0.36988416
 h      3.09100707    -0.52430933    -0.02767815
 c     -2.55744681    -0.29537551    -0.56217050
 h     -2.82767475    -1.33841600    -1.04784571
 h     -3.09739089    -0.33852288     0.41198642
 h     -3.03622855     0.56131463    -1.02447950
 h     -0.53463865     0.80921009     1.84880425
          17

 c      1.38588499    -0.39727997     0.01008420
 c      0.14281858    -0.92965069     0.22660079
 c     -0.99129573    -0.12848659    -0.17008456
 c     -1.11976136     0.98642471     0.86944614
 c     -0.32070158     1.10090732    -0.55649993
 c      1.13509262     0.90409857    -0.37674990
 h      0.08494885    -1.98811018     0.70397603
 h     -1.91512521     1.58055518     1.28595595
 h     -0.54476617     1.84164842    -1.37169822
 h      1.77669774     1.69606000    -0.38787050
 o      2.46560152    -1.13256578     0.36854265
 h      3.19527656    -0.47609715    -0.03710231
 c     -2.55247037    -0.29272167    -0.56355465
 h     -2.81177167    -1.29159902    -1.01371302
 h     -3.11136037    -0.35357813     0.44984865
 h     -3.03217974     0.57608406    -0.99474457
 h     -0.53267586     0.81869307     1.81633530
          17

 c      1.38270065    -0.39328940     0.00106799
 c      0.13358305    -0.92692970     0.24007524
 c     -0.98161674    -0.13837127    -0.17930856
 c     -1.11818744     0.98039274     0.87562854
 c     -0.32994354     1.09665813    -0.56153133
 c      1.13621318     0.90649497    -0.37114854
 h      0.12872678    -2.00542449     0.70490623
 h     -1.99541257     1.62674152     1.25416940
 h     -0.50537752     1.85905176    -1.39489051
 h      1.82788508     1.77113482    -0.36632105
 o      2.45882650    -1.13838208     0.36588528
 h      3.28918052    -0.45228446    -0.03173866
 c     -2.54744579    -0.29224535    -0.56288456
 h     -2.79215455    -1.23504309    -0.98225227
 h     -3.11818572    -0.36987645     0.47567206
 h     -3.02346714     0.59431251    -0.97273305
 h     -0.52665948     0.83062829     1.77327513
          17

 c      1.37948696    -0.39029431    -0.00728332
 c      0.12369239    -0.92806416     0.25397827
 c     -0.97454386    -0.14743742    -0.18909848
 c     -1.11580847     0.97595297     0.88237147
 c     -0.33784067     1.09427544    -0.56663962
 c      1.13680554     0.91005851    -0.36530706
 h      0.16835989    -2.00354436     0.70097656
 h     -2.07043802     1.66149431     1.20764988
 h     -0.47342229     1.86741841    -1.40602660
 h      1.87793746     1.84176463    -0.34706494
 o      2.45389555    -1.14150045     0.36171070
 h      3.35752697    -0.45936987    -0.00835870
 c     -2.54223227    -0.29250461    -0.55912302
 h     -2.77374362    -1.18643356    -0.96275694
 h     -3.11520666    -0.38626456     0.48512173
 h     -3.00974592     0.61438181    -0.95771112
 h     -0.51287644     0.84424763     1.72969055
          17

 c      1.37638647    -0.38841603    -0.01476805
 c      0.11392189    -0.93283621     0.26798546
 c     -0.97036323    -0.15550930    -0.19930350
 c     -1.11411742     0.97383439     0.88845455
 c     -0.34403354     1.09381176    -0.57175866
 c      1.13767272     0.91600911    -0.35928148
 h      0.20120869    -1.98407357     0.69380200
 h     -2.12809841     1.67729221     1.14761761
 h     -0.45069859     1.86562033    -1.40446240
 h      1.91470804     1.89276937    -0.33027355
 o      2.45104041    -1.14193604     0.35607609
 h      3.39309008    -0.49733902     0.03212063
 c     -2.53653097    -0.29172123    -0.55151708
 h     -2.76206484    -1.16573439    -0.96544813
 h     -3.10177210    -0.40185227     0.47736907
 h     -2.99035217     0.63348199    -0.94840205
 h     -0.48623695     0.85881113     1.69717095
          17

 c      1.37344033    -0.38764665    -0.02122311
 c      0.10490739    -0.94055243     0.28161418
 c     -0.96914094    -0.16242929    -0.20971837
 c     -1.11395191     0.97431105     0.89286270
 c     -0.34824514     1.09504790    -0.57662762
 c      1.13911449     0.92474961    -0.35309992
 h      0.22519720    -1.95297767     0.68656138
 h     -2.16153587     1.67090918     1.07782931
 h     -0.43892803     1.85497394    -1.39202413
 h      1.93262041     1.91730809    -0.31622947
 o      2.45028563    -1.13989625     0.34914562
 h      3.39255681    -0.56339428     0.08717444
 c     -2.53020464    -0.28923033    -0.54011590
 h     -2.75913513    -1.17925311    -0.99447102
 h     -3.07906741    -0.41612958     0.45479613
 h     -2.96493805     0.64893067    -0.94356891
 h     -0.44425381     0.87439652     1.68260522
          17

 c      1.37063151    -0.38783485    -0.02653525
 c      0.09706620    -0.95003070     0.29421371
 c     -0.97070830    -0.16807731    -0.22008307
 c     -1.11525475     0.97730262     0.89532780
 c     -0.35028376     1.09750047    -0.58079816
 c      1.14116962     0.93615942    -0.34677505
 h      0.23935553    -1.92083415     0.68402624
 h     -2.16770603     1.64207413     1.00298739
 h     -0.43958694     1.83926321    -1.37300755
 h      1.92976167     1.91332133    -0.30517718
 o      2.45139958    -1.13578948     0.34118176
 h      3.35700645    -0.65183375     0.15285529
 c     -2.52337809    -0.28613477    -0.52617159
 h     -2.76161542    -1.21251608    -1.04338662
 h     -3.05046086    -0.42920464     0.42352057
 h     -2.93384328     0.65904826    -0.94226090
 h     -0.39136625     0.89219835     1.68356343
          17

 c      1.36793867    -0.38871307    -0.03063369
 c      0.09057407    -0.95976905     0.30502809
 c     -0.97468707    -0.17238913    -0.23009081
 c     -1.11721551     0.98248664     0.89611068
 c     -0.35004376     1.10047727    -0.58366917
 c      1.14370105     0.94972558    -0.34031630
 h      0.24409023    -1.90111857     0.69189595
 h     -2.14707638     1.59304492     0.92809999
 h     -0.45381242     1.82435372    -1.35375440
 h      1.90682112     1.88216776    -0.29726504
 o      2.45346456    -1.13040727     0.33259312
 h      3.29834710    -0.75101861     0.22297955
 c     -2.51606966    -0.28403447    -0.51172170
 h     -2.76454560    -1.24497646    -1.10067453
 h     -3.02197721    -0.44219536     0.39400313
 h     -2.89814340     0.66326982    -0.94376599
 h     -0.33767919     0.91368854     1.69146334
          17

 c      1.36538914    -0.38994133    -0.03347207
 c      0.08544656    -0.96849629     0.31341674
 c     -0.98053555    -0.17536297    -0.23940644
 c     -1.11860817     0.98933398     0.89548934
 c     -0.34750982     1.10325080    -0.58463321
 c      1.14632614     0.96450425    -0.33374876
 h      0.24044470    -1.90414345     0.71447131
 h     -2.10485651     1.52911885     0.85813712
 h     -0.48229176     1.81652402    -1.34089258
 h      1.86783596     1.82945234    -0.29244411
 o      2.45389246    -1.12520290     0.32390673
 h      3.25464961    -0.83878823     0.28943795
 c     -2.50799500    -0.28395845    -0.49891420
 h     -2.76443832    -1.26233236    -1.15617016
 h     -3.00153026    -0.45728487     0.37942944
 h     -2.85954600     0.66193814    -0.94746389
 h     -0.29381852     0.93970740     1.69781636
          17

 c      1.36306520    -0.39113170    -0.03501746
 c      0.08167051    -0.97584216     0.31915234
 c     -0.98759020    -0.17706002    -0.24769314
 c     -1.11783969     0.99704654     0.89357322
 c     -0.34278837     1.10536536    -0.58336572
 c      1.14818616     0.97891416    -0.32713983
 h      0.22864358    -1.92955522     0.75151418
 h     -2.05382571     1.45966412     0.79721698
 h     -0.52485629     1.81924239    -1.33796851
 h      1.82282197     1.76800381    -0.29027044
 o      2.44882318    -1.12170364     0.31529579
 h      3.28431994    -0.89202464     0.34966184
 c     -2.49887854    -0.28635792    -0.48929873
 h     -2.75952689    -1.25768276    -1.20286683
 h     -2.99516568    -0.47650875     0.38902198
 h     -2.82024104     0.65613045    -0.95274763
 h     -0.26757663     0.97027150     1.69722867
          17

 c      1.36099714    -0.39184832    -0.03526286
 c      0.07920362    -0.98233923     0.32248306
 c     -0.99510149    -0.17760551    -0.25463626
 c     -1.11287167     1.00456471     0.89042177
 c     -0.33617940     1.10687376    -0.58005489
 c      1.14769219     0.99054582    -0.32062065
 h      0.20799728    -1.96649157     0.79782540
 h     -2.01614503     1.39791249     0.74709056
 h     -0.57964347     1.83063199    -1.34283934
 h      1.79078098     1.72089537    -0.28973568
 o      2.43905535    -1.11959520     0.30646836
 h      3.37389636    -0.91785806     0.40863387
 c     -2.48891132    -0.29146968    -0.48321548
 h     -2.74915969    -1.22921932    -1.23652257
 h     -3.00248645    -0.49967384     0.42033423
 h     -2.78267630     0.64749326    -0.95900049
 h     -0.26307572     1.00475978     1.68759678
          17

 c      1.35910362    -0.39168583    -0.03422477
 c      0.07788746    -0.98878303     0.32389381
 c     -1.00227818    -0.17718559    -0.25995360
 c     -1.10196773     1.01102606     0.88610527
 c     -0.32823164     1.10823705    -0.57530381
 c      1.14306360     0.99690063    -0.31435164
 h      0.17822269    -2.00124579     0.84617216
 h     -2.01465248     1.35529325     0.70681638
 h     -0.64257087     1.84462459    -1.34894243
 h      1.79374224     1.71359982    -0.28972976
 o      2.42851657    -1.11807418     0.29760548
 h      3.46279429    -0.93204006     0.46404794
 c     -2.47874226    -0.29944642    -0.47998757
 h     -2.73344706    -1.17871709    -1.25523483
 h     -3.01730381    -0.52413442     0.46099481
 h     -2.74923697     0.63791240    -0.96551132
 h     -0.28053104     1.04211813     1.66986279
          17

 c      1.35724709    -0.39040759    -0.03191254
 c      0.07743829    -0.99573486     0.32385909
 c     -1.00835346    -0.17602517    -0.26339229
 c     -1.08552230     1.01645382     0.88032973
 c     -0.31971365     1.11000140    -0.56981619
 c      1.13430565     0.99761902    -0.30842988
 h      0.14018242    -2.02323923     0.89010750
 h     -2.05163897     1.33292005     0.67681733
 h     -0.70797278     1.85453637    -1.34908459
 h      1.83399063     1.74833360    -0.29012072
 o      2.41946472    -1.11694716     0.28904285
 h      3.51797766    -0.94042262     0.51109555
 c     -2.46907846    -0.31017704    -0.47863081
 h     -2.71334144    -1.11144663    -1.25980557
 h     -3.03235684    -0.54671822     0.49732235
 h     -2.72190552     0.62900834    -0.97130796
 h     -0.31548875     1.08110596     1.64847848
          17

 c      1.35527591    -0.38799269    -0.02831552
 c      0.07750715    -1.00339365     0.32273673
 c     -1.01265846    -0.17434853    -0.26472313
 c     -1.06626292     1.02147977     0.87215187
 c     -0.31150711     1.11256619    -0.56416309
 c      1.12355171     0.99467469    -0.30290579
 h      0.09569950    -2.02651425     0.92505594
 h     -2.10672219     1.32409531     0.66119048
 h     -0.76991883     1.85564160    -1.33817052
 h      1.89017038     1.80170506    -0.29136010
 o      2.41278790    -1.11625848     0.28099798
 h      3.52820225    -0.94425090     0.54665918
 c     -2.46038162    -0.32305271    -0.47816635
 h     -2.69106637    -1.03709531    -1.25521909
 h     -3.04232314    -0.56524491     0.51951735
 h     -2.70202506     0.62173205    -0.97503406
 h     -0.35825389     1.12081830     1.63223079
          17

 c      1.35305152    -0.38459311    -0.02341339
 c      0.07774225    -1.01163047     0.32074492
 c     -1.01467842    -0.17235569    -0.26375431
 c     -1.04733696     1.02658010     0.86042403
 c     -0.30446735     1.11612188    -0.55870798
 c      1.11306174     0.99012417    -0.29784950
 h      0.04712175    -2.00927007     0.94843760
 h     -2.15710098     1.32259017     0.66348976
 h     -0.82330828     1.84588471    -1.31398705
 h      1.94043953     1.85061644    -0.29347394
 o      2.40877937    -1.11606085     0.27358825
 h      3.49126823    -0.94361154     0.56905368
 c     -2.45276333    -0.33688042    -0.47748785
 h     -2.67050302    -0.97025310    -1.25253389
 h     -3.04430516    -0.57885109     0.52231336
 h     -2.69022588     0.61628320    -0.97498652
 h     -0.39627065     1.16127832     1.63293380
          17

 c      1.35046335    -0.38048880    -0.01718806
 c      0.07783302    -1.02002901     0.31794891
 c     -1.01408254    -0.17023009    -0.26036516
 c     -1.03081225     1.03194632     0.84463044
 c     -0.29929575     1.12065923    -0.55361667
 c      1.10433553     0.98522978    -0.29334383
 h     -0.00306992    -1.97338698     0.95972860
 h     -2.18806506     1.32495486     0.68410585
 h     -0.86453061     1.82573641    -1.27709648
 h      1.97219042     1.88201694    -0.29611439
 o      2.40737009    -1.11636362     0.26684963
 h      3.41013855    -0.93822616     0.57779733
 c     -2.44605376    -0.35020237    -0.47541798
 h     -2.65630322    -0.92681050    -1.26710367
 h     -3.03753195    -0.58781427     0.50436206
 h     -2.68652888     0.61226223    -0.96937536
 h     -0.42151809     1.20280946     1.65840639
          17

 c      1.34743572    -0.37605900    -0.00963418
 c      0.07754414    -1.02789188     0.31423464
 c     -1.01072782    -0.16815534    -0.25453947
 c     -1.01724513     1.03777306     0.82559807
 c     -0.29642606     1.12597333    -0.54887812
 c      1.09823569     0.98066284    -0.28946852
 h     -0.05267277    -1.92442384     0.96080000
 h     -2.19244085     1.32955638     0.72073230
 h     -0.89199240     1.79805490    -1.23072590
 h      1.97988169     1.89017315    -0.29884579
 o      2.40790520    -1.11717691     0.26064664
 h      3.29644411    -0.92676507     0.57510665
 c     -2.44006370    -0.36213233    -0.47159573
 h     -2.65061060    -0.91429433    -1.30756211
 h     -3.02334787    -0.59343193     0.46821683
 h     -2.69052287     0.60885536    -0.95672002
 h     -0.43631790     1.24390757     1.70417387
          17

 c      1.34392987    -0.37174584    -0.00077650
 c      0.07675218    -1.03425634     0.30929109
 c     -1.00465702    -0.16631364    -0.24638217
 c     -1.00627308     1.04437472     0.80521479
 c     -0.29591908     1.13165034    -0.54430406
 c      1.09518440     0.97675579    -0.28629749
 h     -0.10030219    -1.87159080     0.95632402
 h     -2.16831417     1.33569363     0.76938761
 h     -0.90677459     1.76815247    -1.18083967
 h      1.96213985     1.87351185    -0.30126918
 o      2.40839131    -1.11872654     0.25434636
 h      3.18258215    -0.90359105     0.57118078
 c     -2.43471681    -0.37277878    -0.46734447
 h     -2.65084724    -0.92682920    -1.36590240
 h     -3.00574101    -0.59817025     0.42111975
 h     -2.70151278     0.60499635    -0.93623942
 h     -0.44864995     1.28083215     1.75609032
          17

 c      1.33991139    -0.36797595     0.00929364
 c      0.07546675    -1.03804445     0.30268228
 c     -0.99610889    -0.16486041    -0.23612073
 c     -0.99732366     1.05203291     0.78555318
 c     -0.29740050     1.13707770    -0.53953652
 c      1.09521363     0.97358254    -0.28389559
 h     -0.14582344    -1.82627875     0.95321343
 h     -2.11820594     1.34332528     0.82515656
 h     -0.91313454     1.74362735    -1.13594201
 h      1.92076817     1.83357450    -0.30306132
 o      2.40516045    -1.12184849     0.24645479
 h      3.12785472    -0.85318133     0.59025697
 c     -2.42977159    -0.38260080    -0.46503156
 h     -2.65232759    -0.95278962    -1.42518468
 h     -2.99182529    -0.60590483     0.37536691
 h     -2.71861069     0.59964585    -0.90810728
 h     -0.46461329     1.30953660     1.79976744
          17

 c      1.33528451    -0.36503978     0.02037841
 c      0.07376363    -1.03846336     0.29412356
 c     -0.98552555    -0.16388165    -0.22409503
 c     -0.98975101     1.06084775     0.76835060
 c     -0.30015420     1.14157207    -0.53416583
 c      1.09786549     0.97086632    -0.28230797
 h     -0.18980018    -1.79775254     0.95758370
 h     -2.04976816     1.35330892     0.88289014
 h     -0.91756046     1.73284175    -1.10547962
 h      1.86177744     1.77612765    -0.30402067
 o      2.39746733    -1.12699483     0.23638423
 h      3.14696336    -0.76725056     0.64292325
 c     -2.42469640    -0.39185314    -0.46681953
 h     -2.65129969    -0.98248325    -1.47127972
 h     -2.99021107    -0.62137308     0.34520003
 h     -2.74080973     0.59227546    -0.87348964
 h     -0.48613736     1.32708445     1.82554209
          17

 c      1.32995656    -0.36306197     0.03219600
 c      0.07162895    -1.03546319     0.28385939
 c     -0.97353843    -0.16335050    -0.21073722
 c     -0.98266871     1.07067986     0.75484087
 c     -0.30347739     1.14469878    -0.52803150
 c      1.10195923     0.96769942    -0.28154005
 h     -0.23163062    -1.78820289     0.97030680
 h     -1.97686415     1.36791476     0.93825404
 h     -0.92498544     1.74114235    -1.09601107
 h      1.79843425     1.71447932    -0.30419116
 o      2.38908021    -1.13277044     0.22587028
 h      3.18422574    -0.66817734     0.70337264
 c     -2.41911720    -0.40069686    -0.47369168
 h     -2.64555404    -1.00970016    -1.49620256
 h     -3.00531697    -0.64788171     0.33821396
 h     -2.76706046     0.58323396    -0.83432675
 h     -0.51179549     1.33187058     1.82885855
          17

 c      1.32396907    -0.36210249     0.04443873
 c      0.06890151    -1.02976223     0.27272020
 c     -0.96094246    -0.16310549    -0.19654294
 c     -0.97498953     1.08117590     0.74566994
 c     -0.30708323     1.14658787    -0.52151134
 c      1.10543732     0.96228443    -0.28153615
 h     -0.26843626    -1.79266911     0.98610424
 h     -1.91797314     1.39085648     0.98894447
 h     -0.93451835     1.76709448    -1.10748405
 h      1.75374758     1.67250626    -0.30403888
 o      2.38245204    -1.13780002     0.21633676
 h      3.20399600    -0.57806612     0.75068865
 c     -2.41329287    -0.40946751    -0.48507312
 h     -2.63400747    -1.03090329    -1.49703490
 h     -3.03251242    -0.68495548     0.34916770
 h     -2.79633293     0.57357359    -0.79290451
 h     -0.53779314     1.32341563     1.80960580
          17

 c      1.31749515    -0.36224917     0.05680414
 c      0.06540925    -1.02244243     0.26177336
 c     -0.94867617    -0.16285955    -0.18204012
 c     -0.96605620     1.09195062     0.74092675
 c     -0.31109405     1.14786630    -0.51544439
 c      1.10626584     0.95281579    -0.28221096
 h     -0.29628889    -1.80364682     0.99731445
 h     -1.88814120     1.42544191     1.03422157
 h     -0.94011220     1.80321305    -1.13388679
 h      1.75045892     1.67455387    -0.30418011
 o      2.37839539    -1.14132459     0.20841957
 h      3.19540102    -0.50873665     0.77632074
 c     -2.40788673    -0.41860134    -0.49944399
 h     -2.61641066    -1.04463648    -1.47479066
 h     -3.06147440    -0.72909468     0.36545357
 h     -2.82756540     0.56428046    -0.75136438
 h     -0.55852207     1.30223010     1.77199701
          17

 c      1.31076787    -0.36368132     0.06901547
 c      0.06113501    -1.01458874     0.25197371
 c     -0.93778752    -0.16223323    -0.16775977
 c     -0.95643622     1.10287163     0.74033060
 c     -0.31570802     1.14928301    -0.51077243
 c      1.10457268     0.93985205    -0.28354998
 h     -0.31201236    -1.81494699     0.99761998
 h     -1.88909466     1.47133802     1.07193081
 h     -0.93513659     1.84030344    -1.16726449
 h      1.78613553     1.71791530    -0.30443949
 o      2.37705223    -1.14293043     0.20238343
 h      3.15744716    -0.46617835     0.77757313
 c     -2.40345217    -0.42832890    -0.51510129
 h     -2.59338101    -1.05175003    -1.43444813
 h     -3.08264499    -0.77624425     0.37577814
 h     -2.85948539     0.55539928    -0.71142993
 h     -0.56699332     1.26982012     1.72521170
          17

 c      1.30401325    -0.36664529     0.08082529
 c      0.05626572    -1.00713400     0.24401743
 c     -0.92935444    -0.16079518    -0.15421728
 c     -0.94776428     1.11411315     0.74324763
 c     -0.32095602     1.15142159    -0.50824644
 c      1.10227221     0.92602938    -0.28559895
 h     -0.31399160    -1.82295161     0.98343009
 h     -1.91014041     1.52408768     1.09771289
 h     -0.91547212     1.87079494    -1.20077331
 h      1.83737205     1.77600827    -0.30406682
 o      2.37830242    -1.14238076     0.19833276
 h      3.09303653    -0.45345337     0.75433179
 c     -2.40021352    -0.43843581    -0.53033670
 h     -2.56660856    -1.05639918    -1.38598973
 h     -3.08994575    -0.82318640     0.37336822
 h     -2.89051849     0.54572160    -0.67451710
 h     -0.55555467     1.22854147     1.68371837
          17

 c      1.29740310    -0.37135902     0.09199531
 c      0.05113832    -1.00078932     0.23830960
 c     -0.92436511    -0.15811677    -0.14189315
 c     -0.94179777     1.12600504     0.74874427
 c     -0.32665226     1.15460697    -0.50829305
 c      1.10096489     0.91367921    -0.28836966
 h     -0.30222794    -1.82664536     0.95391269
 h     -1.93712523     1.57785314     1.10797207
 h     -0.88004243     1.88982090    -1.22970908
 h      1.88413991     1.82551901    -0.30267896
 o      2.38180542    -1.13962619     0.19621899
 h      3.00863693    -0.47060423     0.70899879
 c     -2.39809312    -0.44820700    -0.54334923
 h     -2.53877693    -1.06686010    -1.34475505
 h     -3.08058713    -0.86777658     0.35553815
 h     -2.91898506     0.53327127    -0.64204036
 h     -0.51781019     1.18062103     1.66329253
          17

 c      1.29100860    -0.37793067     0.10226772
 c      0.04615503    -0.99596619     0.23494725
 c     -0.92359418    -0.15383503    -0.13119901
 c     -0.93953896     1.13894019     0.75637991
 c     -0.33243661     1.15889774    -0.51098262
 c      1.10141282     0.90411605    -0.29181386
 h     -0.27824449    -1.82762434     0.91084607
 h     -1.95823865     1.62757716     1.10182750
 h     -0.83032636     1.89526677    -1.25164683
 h      1.91584353     1.85384436    -0.30037051
 o      2.38677138    -1.13507614     0.19563986
 h      2.91820385    -0.51033802     0.64972870
 c     -2.39685239    -0.45673807    -0.55255293
 h     -2.51239567    -1.09288012    -1.32686002
 h     -3.05435899    -0.90888056     0.32279646
 h     -2.94352962     0.51626898    -0.61557340
 h     -0.45313020     1.12707417     1.66955425
          17

 c      1.28478733    -0.38631070     0.11135415
 c      0.04170460    -0.99268536     0.23369938
 c     -0.92750089    -0.14770243    -0.12242973
 c     -0.94079593     1.15317231     0.76676163
 c     -0.33782603     1.16408376    -0.51602036
 c      1.10382270     0.89788513    -0.29582923
 h     -0.24500289    -1.83036326     0.85854798
 h     -1.96565944     1.66968981     1.08086941
 h     -0.76986652     1.88779284    -1.26660470
 h      1.92808424     1.85564490    -0.29750532
 o      2.39142934    -1.13033977     0.19534646
 h      2.85163154    -0.54634804     0.59816775
 c     -2.39624886    -0.46371748    -0.55748616
 h     -2.48789822    -1.13723228    -1.33839789
 h     -3.01336153    -0.94653455     0.27857248
 h     -2.96358314     0.49406860    -0.59669631
 h     -0.37030182     1.06929412     1.69163475
          17

 c      1.27867384    -0.39625850     0.11897515
 c      0.03808268    -0.99055337     0.23404282
 c     -0.93617544    -0.13960394    -0.11572302
 c     -0.94450111     1.16859411     0.78070760
 c     -0.34226299     1.16967588    -0.52272658
 c      1.10807160     0.89501350    -0.30026401
 h     -0.20653620    -1.84206657     0.80328381
 h     -1.95581165     1.70236464     1.04838917
 h     -0.70389233     1.87105014    -1.27742948
 h      1.91998550     1.82983432    -0.29456652
 o      2.39318931    -1.12838939     0.19328917
 h      2.85139908    -0.53114458     0.58824424
 c     -2.39598122    -0.46982019    -0.55922692
 h     -2.46380059    -1.19089415    -1.37105100
 h     -2.96218141    -0.98252791     0.22943704
 h     -2.97965577     0.46759206    -0.58666419
 h     -0.28367663     1.01118271     1.71267204
          17

 c      1.27276186    -0.40731761     0.12493725
 c      0.03537688    -0.98896380     0.23535560
 c     -0.94934655    -0.12954626    -0.11105668
 c     -0.94929100     1.18476543     0.79835541
 c     -0.34517985     1.17493998    -0.53007477
 c      1.11373803     0.89509860    -0.30492343
 h     -0.16683913    -1.87039590     0.75111011
 h     -1.92950311     1.72585679     1.00889718
 h     -0.63864826     1.85153464    -1.28988864
 h      1.89354301     1.77887142    -0.29205995
 o      2.39220438    -1.12915124     0.18968513
 h      2.91476894    -0.46680164     0.61676514
 c     -2.39550556    -0.47602586    -0.55963713
 h     -2.43878114    -1.24006531    -1.41110327
 h     -2.90784147    -1.02110639     0.18497642
 h     -2.99331562     0.43901961    -0.58612542
 h     -0.20649023     0.95823833     1.72091227
          17

 c      1.26734438    -0.41884009     0.12914330
 c      0.03336444    -0.98758215     0.23723489
 c     -0.96642904    -0.11763706    -0.10827819
 c     -0.95374556     1.20101117     0.81909241
 c     -0.34611426     1.17907792    -0.53690487
 c      1.12000815     0.89722112    -0.30958246
 h     -0.12838546    -1.91830015     0.70452432
 h     -1.89229086     1.74302515     0.96776191
 h     -0.57989929     1.83683134    -1.31107398
 h      1.85491823     1.71018447    -0.29045466
 o      2.39098639    -1.12974095     0.18658291
 h      2.99973780    -0.40128904     0.65038615
 c     -2.39413153    -0.48293846    -0.56047109
 h     -2.41252247    -1.27398617    -1.44779604
 h     -2.85810143    -1.06830855     0.15551380
 h     -3.00680296     0.41088931    -0.59498360
 h     -0.14806278     0.91574833     1.71153988
          17

 c      1.26276901    -0.43008741     0.13154715
 c      0.03155778    -0.98671972     0.23962872
 c     -0.98658784    -0.10406130    -0.10714121
 c     -0.95640883     1.21646940     0.84187861
 c     -0.34484421     1.18158383    -0.54236453
 c      1.12546745     0.89971680    -0.31401602
 h     -0.09190111    -1.98020019     0.66142154
 h     -1.85441181     1.75967411     0.93050882
 h     -0.53109092     1.83175134    -1.34517736
 h      1.81756061     1.63934238    -0.29005766
 o      2.39109596    -1.12865541     0.18506025
 h      3.07875966    -0.36115956     0.67077297
 c     -2.39143958    -0.49087500    -0.56278195
 h     -2.38531675    -1.28677208    -1.47491767
 h     -2.81762070    -1.12799869     0.14662569
 h     -3.02232725     0.38498391    -0.61240725
 h     -0.11392096     0.88786114     1.68457835
          17

 c      1.25931976    -0.44036233     0.13214045
 c      0.02939413    -0.98713154     0.24262829
 c     -1.00881362    -0.08906189    -0.10733451
 c     -0.95599062     1.23023585     0.86557625
 c     -0.34141278     1.18251014    -0.54629352
 c      1.12801584     0.90017881    -0.31805154
 h     -0.05765067    -2.04467632     0.61797724
 h     -1.82796502     1.78329431     0.90156727
 h     -0.49291098     1.83534934    -1.38962130
 h      1.80367700     1.59077549    -0.29078073
 o      2.39318619    -1.12553964     0.18542057
 h      3.13892898    -0.35461746     0.67186665
 c     -2.38758127    -0.50026789    -0.56666791
 h     -2.35761114    -1.27645198    -1.48972370
 h     -2.78565267    -1.19722182     0.15504622
 h     -3.04125257     0.36147377    -0.63695105
 h     -0.10635164     0.87722176     1.64314208
          17

 c      1.25715588    -0.44913547     0.13097451
 c      0.02641958    -0.98952720     0.24622954
 c     -1.03201750    -0.07291583    -0.10849611
 c     -0.95198824     1.24175469     0.88908985
 c     -0.33603192     1.18233020    -0.54913734
 c      1.12596052     0.89674322    -0.32158237
 h     -0.02641656    -2.10030958     0.57169632
 h     -1.81990560     1.81890671     0.88334100
 h     -0.46458947     1.84244395    -1.43625600
 h      1.83171109     1.58345903    -0.29242878
 o      2.39750893    -1.12047879     0.18766205
 h      3.17403763    -0.38247785     0.65248746
 c     -2.38312258    -0.51162812    -0.57158998
 h     -2.32978350    -1.24410911    -1.49212050
 h     -2.75849428    -1.26731340     0.17165822
 h     -3.06355689     0.33874394    -0.66669972
 h     -0.12398087     0.88452736     1.59308703
          17

 c      1.25628344    -0.45611952     0.12818099
 c      0.02238660    -0.99428211     0.25027126
 c     -1.05512919    -0.05590148    -0.11021800
 c     -0.94530567     1.25123026     0.91119392
 c     -0.32901059     1.18159786    -0.55153749
 c      1.11994255     0.88996662    -0.32450484
 h      0.00047188    -2.13912826     0.52220513
 h     -1.82661300     1.86505002     0.87683411
 h     -0.44513912     1.84743570    -1.47593946
 h      1.89392558     1.60922405    -0.29568394
 o      2.40410590    -1.11374366     0.19164517
 h      3.18129062    -0.44211152     0.61363742
 c     -2.37873468    -0.52516028    -0.57682998
 h     -2.30199193    -1.19385941    -1.48489110
 h     -2.73292396    -1.32910943     0.18727669
 h     -3.08790707     0.31403542    -0.69939467
 h     -0.15967739     0.90755393     1.54418888
          17

 c      1.25658089    -0.46125276     0.12396506
 c      0.01727616    -1.00138171     0.25447447
 c     -1.07717063    -0.03827192    -0.11205475
 c     -0.93822293     1.25963304     0.93024305
 c     -0.32072704     1.18074446    -0.55401576
 c      1.11217141     0.88180727    -0.32673505
 h      0.02146070    -2.15732307     0.47074144
 h     -1.83736065     1.91513286     0.88269747
 h     -0.43372910     1.84658952    -1.50175967
 h      1.96539912     1.64454320    -0.30169642
 o      2.41271739    -1.10582368     0.19707401
 h      3.16232505    -0.52683309     0.55877372
 c     -2.37503611    -0.54054138    -0.58160047
 h     -2.27391148    -1.13329890    -1.47484404
 h     -2.70732034    -1.37620536     0.19535848
 h     -3.11231327     0.28454141    -0.73258233
 h     -0.19723572     0.93964643     1.51194937
          17

 c      1.25786342    -0.46464725     0.11858188
 c      0.01126931    -1.01044614     0.25849028
 c     -1.09730218    -0.02024799    -0.11353895
 c     -0.93363388     1.26825754     0.94430472
 c     -0.31159804     1.18003494    -0.55685286
 c      1.10454038     0.87378875    -0.32826407
 h      0.03504666    -2.15508545     0.41949167
 h     -1.84168877     1.96197894     0.90114139
 h     -0.42967452     1.83847539    -1.50997405
 h      2.02590812     1.67170314    -0.31107867
 o      2.42229231    -1.09772762     0.20331066
 h      3.13053408    -0.62101703     0.49675728
 c     -2.37254911    -0.55699664    -0.58496388
 h     -2.24435839    -1.07301861    -1.47346396
 h     -2.68135611    -1.40547984     0.19206371
 h     -3.13496625     0.24836668    -0.76381837
 h     -0.21295076     0.97053696     1.51562780
          17

 c      1.25994982    -0.46654105     0.11231540
 c      0.00468263    -1.02074365     0.26193623
 c     -1.11485231    -0.00203381    -0.11420983
 c     -0.93317241     1.27781054     0.95236695
 c     -0.30204453     1.17957341    -0.56006759
 c      1.09820984     0.86671652    -0.32915023
 h      0.03997751    -2.13667055     0.37108579
 h     -1.83333302     2.00067942     0.93139493
 h     -0.43242509     1.82379046    -1.50003319
 h      2.06444090     1.68187623    -0.32384857
 o      2.43000516    -1.09144412     0.20911661
 h      3.12648474    -0.69288704     0.44596137
 c     -2.37164761    -0.57367151    -0.58607897
 h     -2.21139728    -1.02293399    -1.49317008
 h     -2.65557041    -1.41679487     0.17585253
 h     -3.15488383     0.20501559    -0.79091163
 h     -0.19397095     0.99468812     1.56452339
          17

 c      1.26266748    -0.46722208     0.10545863
 c     -0.00212049    -1.03117941     0.26443906
 c     -1.12934024     0.01615649    -0.11365821
 c     -0.93581660     1.28788250     0.95544107
 c     -0.29246018     1.17930389    -0.56341661
 c      1.09383097     0.86095922    -0.32949421
 h      0.03543242    -2.11067868     0.32814508
 h     -1.81063369     2.02922511     0.97157335
 h     -0.44165166     1.80528505    -1.47463695
 h      2.07611265     1.67172266    -0.33969689
 o      2.43250173    -1.08877402     0.21346248
 h      3.19905697    -0.71378104     0.42150343
 c     -2.37239397    -0.59009176    -0.58500344
 h     -2.17393431    -0.98661824    -1.53753027
 h     -2.63120878    -1.41309897     0.14767373
 h     -3.17221543     0.15541551    -0.81217594
 h     -0.15442257     1.01725564     1.64546260
          17

 c      1.26576442    -0.46693960     0.09828520
 c     -0.00881930    -1.04035485     0.26569470
 c     -1.14049443     0.03407632    -0.11156614
 c     -0.93945282     1.29769617     0.95546227
 c     -0.28318329     1.17900683    -0.56638168
 c      1.09171958     0.85664203    -0.32942126
 h      0.02113188    -2.08938027     0.29272852
 h     -1.77564081     2.04823231     1.01903974
 h     -0.45743042     1.78782167    -1.43986578
 h      2.05973056     1.64104469    -0.35817128
 o      2.43168173    -1.08853178     0.21716572
 h      3.31576237    -0.70351307     0.40950061
 c     -2.37437201    -0.60607854    -0.58312292
 h     -2.13352982    -0.96102193    -1.59649262
 h     -2.61025434    -1.40119146     0.11176959
 h     -3.18819970     0.10162514    -0.82665788
 h     -0.11752342     1.04541428     1.73565311
          17

 c      1.26892845    -0.46592669     0.09102627
 c     -0.01515783    -1.04690484     0.26552355
 c     -1.14825792     0.05143455    -0.10772415
 c     -0.94239744     1.30664692     0.95400407
 c     -0.27446624     1.17833002    -0.56822152
 c      1.09189225     0.85368629    -0.32906970
 h     -0.00278786    -2.08487006     0.26584276
 h     -1.73320918     2.06062413     1.07095453
 h     -0.48037819     1.77796220    -1.40449564
 h      2.01735474     1.59226753    -0.37880566
 o      2.43099789    -1.08919600     0.22111625
 h      3.42128561    -0.68767504     0.39534381
 c     -2.37676975    -0.62119786    -0.58249307
 h     -2.09370316    -0.94181341    -1.65439364
 h     -2.59533447    -1.39229495     0.07618641
 h     -3.20484454     0.04641235    -0.83426137
 h     -0.09827038     1.08206159     1.81736575
          17

 c      1.27188990    -0.46445147     0.08387144
 c     -0.02093268    -1.05011302     0.26387241
 c     -1.15276603     0.06789744    -0.10202462
 c     -0.94354823     1.31429102     0.95206825
 c     -0.26648423     1.17695227    -0.56822694
 c      1.09393312     0.85170751    -0.32857694
 h     -0.03597533    -2.10203350     0.24752937
 h     -1.68990004     2.07103285     1.12477250
 h     -0.51129143     1.78195639    -1.37696567
 h      1.95594889     1.53163438    -0.40134793
 o      2.43209223    -1.09017930     0.22558585
 h      3.48930635    -0.67647962     0.37450171
 c     -2.37866341    -0.63465262    -0.58494290
 h     -2.05801736    -0.92648715    -1.69868309
 h     -2.58888846    -1.39975440     0.05074357
 h     -3.22443544    -0.00719551    -0.83564538
 h     -0.10277249     1.12649336     1.87993340
          17

 c      1.27447715    -0.46282495     0.07697765
 c     -0.02601670    -1.05024757     0.26076164
 c     -1.15429745     0.08309938    -0.09444133
 c     -0.94226498     1.32034263     0.95026391
 c     -0.25943715     1.17488660    -0.56614161
 c      1.09667862     0.84977536    -0.32802927
 h     -0.07759927    -2.13474104     0.23752373
 h     -1.65205517     2.08418299     1.17835728
 h     -0.54980596     1.80213853    -1.36044513
 h      1.89113868     1.47201765    -0.42640514
 o      2.43547061    -1.09129531     0.23058793
 h      3.51101402    -0.67290444     0.34663286
 c     -2.37935448    -0.64590326    -0.59140044
 h     -2.02911437    -0.91419187    -1.72221375
 h     -2.59125351    -1.43144983     0.04077618
 h     -3.24884713    -0.05646714    -0.83185004
 h     -0.13172959     1.17613096     1.91756936
          17

 c      1.27662686    -0.46139648     0.07048244
 c     -0.03039540    -1.04819020     0.25625258
 c     -1.15321905     0.09666096    -0.08500812
 c     -0.93840486     1.32480794     0.94898428
 c     -0.25366977     1.17264603    -0.56233738
 c      1.09805416     0.84630043    -0.32736050
 h     -0.12584350    -2.17029594     0.23560133
 h     -1.62348724     2.10244452     1.22936574
 h     -0.59302057     1.83494063    -1.35083112
 h      1.84923106     1.43428170    -0.45665862
 o      2.44113959    -1.09246107     0.23605520
 h      3.48484026    -0.67747532     0.31264971
 c     -2.37860642    -0.65526176    -0.60160938
 h     -2.00858861    -0.90490722    -1.72239828
 h     -2.59941566    -1.48313890     0.04224162
 h     -3.27862855    -0.09964706    -0.82378487
 h     -0.18249607     1.22746326     1.92787573
          17

 c      1.27836912    -0.46057798     0.06452414
 c     -0.03414943    -1.04484594     0.25045603
 c     -1.14994746     0.10820965    -0.07380724
 c     -0.93237031     1.32807230     0.94847256
 c     -0.24966284     1.17104972    -0.55750587
 c      1.09630266     0.84000375    -0.32641064
 h     -0.17798467    -2.19642097     0.24140505
 h     -1.60461934     2.12449899     1.27437773
 h     -0.63595503     1.87309020    -1.34040778
 h      1.85294179     1.43606541    -0.49617950
 o      2.44874198    -1.09364915     0.24188081
 h      3.41438841    -0.68910402     0.27398345
 c     -2.37661723    -0.66357725    -0.61454678
 h     -1.99697970    -0.89904532    -1.70042589
 h     -2.60852609    -1.54232062     0.04549878
 h     -3.31220168    -0.13643126    -0.81190273
 h     -0.24950114     1.27638669     1.91179172
          17

 c      1.27979194    -0.46087902     0.05925373
 c     -0.03739857    -1.04084595     0.24354014
 c     -1.14492547     0.11740221    -0.06096627
 c     -0.92505592     1.33077125     0.94866324
 c     -0.24790814     1.17089859    -0.55225316
 c      1.09224039     0.83168686    -0.32542768
 h     -0.23095677    -2.20475462     0.25428343
 h     -1.59384616     2.14656229     1.30893203
 h     -0.67339346     1.90929669    -1.32255827
 h      1.89488216     1.47114390    -0.54439079
 o      2.45725488    -1.09502841     0.24793100
 h      3.31348053    -0.70288518     0.23233836
 c     -2.37386060    -0.67155437    -0.62894374
 h     -1.99347457    -0.89748036    -1.66157098
 h     -2.61426371    -1.59660923     0.04194234
 h     -3.34589563    -0.16777979    -0.79633913
 h     -0.32354092     1.31847386     1.87522498
          17

 c      1.28099482    -0.46285355     0.05481208
 c     -0.04026258    -1.03650377     0.23572479
 c     -1.13859416     0.12394769    -0.04666786
 c     -0.91777597     1.33353527     0.94881239
 c     -0.24875292     1.17277991    -0.54691727
 c      1.08830548     0.82350777    -0.32515797
 h     -0.28187486    -2.19131880     0.27331971
 h     -1.58943036     2.16471544     1.32860187
 h     -0.70132561     1.93832915    -1.29374464
 h      1.94827266     1.51762636    -0.59465170
 o      2.46419384    -1.09740519     0.25414712
 h      3.21929581    -0.70326006     0.18808866
 c     -2.37098061    -0.67947106    -0.64335835
 h     -1.99523373    -0.90181453    -1.61643572
 h     -2.61380075    -1.63763384     0.02660411
 h     -3.37501053    -0.19517005    -0.77736818
 h     -0.39066136     1.34962650     1.83222436
          17

 c      1.28200232    -0.46695018     0.05128975
 c     -0.04284745    -1.03183977     0.22726792
 c     -1.13136280     0.12762575    -0.03116837
 c     -0.91209826     1.33677711     0.94732562
 c     -0.25228938     1.17699560    -0.54155949
 c      1.08632959     0.81719813    -0.32632457
 h     -0.32839435    -2.15612632     0.29746318
 h     -1.59030472     2.17627980     1.33013470
 h     -0.71752602     1.95755090    -1.25352247
 h      1.99240004     1.55805640    -0.64007853
 o      2.46586573    -1.10244963     0.26085250
 h      3.18952697    -0.66106534     0.13548886
 c     -2.36871589    -0.68722281    -0.65609403
 h     -1.99695366    -0.91452230    -1.58124785
 h     -2.60572596    -1.66114937    -0.00212046
 h     -3.39524947    -0.21983981    -0.75575876
 h     -0.43326670     1.36726043     1.80600915
          17

 c      1.28268885    -0.47335713     0.04869443
 c     -0.04523680    -1.02658617     0.21844400
 c     -1.12359279     0.12829699    -0.01481959
 c     -0.90915123     1.34065520     0.94277330
 c     -0.25831215     1.18352798    -0.53601043
 c      1.08711685     0.81367098    -0.32938777
 h     -0.36906721    -2.10306969     0.32573495
 h     -1.59583329     2.17989009     1.31200890
 h     -0.72175360     1.96703550    -1.20417729
 h      2.01696850     1.58321086    -0.67619811
 o      2.46259888    -1.11009268     0.26829324
 h      3.22062565    -0.57587035     0.07015101
 c     -2.36767327    -0.69449776    -0.66558433
 h     -1.99262500    -0.93796860    -1.57261082
 h     -2.58978251    -1.66641724    -0.04311817
 h     -3.40386969    -0.24232017    -0.73280876
 h     -0.43861011     1.37085412     1.81682884
          17

 c      1.28285820    -0.48195905     0.04694377
 c     -0.04744522    -1.02018705     0.20951293
 c     -1.11559339     0.12591289     0.00192105
 c     -0.90872521     1.34520521     0.93572907
 c     -0.26631073     1.19199802    -0.52991136
 c      1.09077215     0.81323148    -0.33456758
 h     -0.40380383    -2.04005906     0.35757163
 h     -1.60541872     2.17515481     1.27454841
 h     -0.71594837     1.96990272    -1.15059521
 h      2.01819772     1.58918899    -0.70060409
 o      2.45800209    -1.11805857     0.27583138
 h      3.25850264    -0.48345838     0.00189247
 c     -2.36786488    -0.70103847    -0.67139782
 h     -1.98038394    -0.97156389    -1.59570667
 h     -2.56674549    -1.65622121    -0.09273558
 h     -3.40040721    -0.26220817    -0.71011112
 h     -0.40989400     1.36090782     1.86053752
          17

 c      1.28234455    -0.49238715     0.04588199
 c     -0.04936677    -1.01187977     0.20068662
 c     -1.10762208     0.12054689     0.01851640
 c     -0.90962178     1.35031214     0.92831338
 c     -0.27550194     1.20164282    -0.52274105
 c      1.09698524     0.81575632    -0.34189442
 h     -0.43417088    -1.97835473     0.39324289
 h     -1.61861919     2.16271622     1.21993553
 h     -0.70429859     1.97264940    -1.10005828
 h      1.99606510     1.57525622    -0.71233649
 o      2.45407682    -1.12477859     0.28279432
 h      3.27438771    -0.40885619    -0.05889420
 c     -2.36849549    -0.70672382    -0.67465091
 h     -1.96472732    -1.01013220    -1.63991559
 h     -2.53838689    -1.63762120    -0.14469876
 h     -3.38697524    -0.27813850    -0.68922638
 h     -0.36201002     1.33905306     1.91387527
          17

 c      1.28103482    -0.50407047     0.04529408
 c     -0.05082567    -1.00099519     0.19213102
 c     -1.09989283     0.11243232     0.03439727
 c     -0.91060038     1.35559746     0.92235082
 c     -0.28495576     1.21143582    -0.51391894
 c      1.10513291     0.82074973    -0.35121473
 h     -0.46264773    -1.92934625     0.43384330
 h     -1.63573544     2.14463044     1.15202364
 h     -0.69238450     1.98405555    -1.06090018
 h      1.95378085     1.54347343    -0.71184275
 o      2.45148052    -1.12957288     0.28878384
 h      3.26034939    -0.36318143    -0.10617054
 c     -2.36834944    -0.71130168    -0.67714943
 h     -1.95238433    -1.04648238    -1.68894163
 h     -2.50725142    -1.62233910    -0.19056607
 h     -3.36797820    -0.28802918    -0.67139198
 h     -0.30975582     1.30864635     1.95585365
          17

 c      1.27887696    -0.51628651     0.04491969
 c     -0.05177309    -0.98745776     0.18406552
 c     -1.09259163     0.10197065     0.04900437
 c     -0.91072505     1.36049007     0.91879244
 c     -0.29385608     1.22049487    -0.50308898
 c      1.11419503     0.82727086    -0.36213500
 h     -0.49026976    -1.89890950     0.48009874
 h     -1.65807187     2.12418165     1.07564755
 h     -0.68458276     2.01084062    -1.03909364
 h      1.89931338     1.50006414    -0.70173985
 o      2.45034853    -1.13218690     0.29357424
 h      3.21648465    -0.35102837    -0.13659917
 c     -2.36629609    -0.71432584    -0.68043303
 h     -1.94824462    -1.07455285    -1.73013444
 h     -2.47588427    -1.62377260    -0.22205540
 h     -3.34898878    -0.28968359    -0.65730137
 h     -0.26356098     1.27394737     1.97474154
          17

 c      1.27588953    -0.52823497     0.04447627
 c     -0.05244847    -0.97204040     0.17690295
 c     -1.08589404     0.08970163     0.06181773
 c     -0.90940979     1.36443627     0.91796368
 c     -0.30175231     1.22858634    -0.49042268
 c      1.12251747     0.83375567    -0.37391281
 h     -0.51464283    -1.88439415     0.53060281
 h     -1.68697248     2.10443362     0.99563111
 h     -0.68131079     2.05211298    -1.03471113
 h      1.84854536     1.45820663    -0.68829554
 o      2.45059400    -1.13258298     0.29704183
 h      3.14634650    -0.37374032    -0.14843527
 c     -2.36162616    -0.71569254    -0.68526359
 h     -1.95453228    -1.09038625    -1.75633605
 h     -2.44580164    -1.64869022    -0.23543876
 h     -3.33471664    -0.28174093    -0.64702021
 h     -0.23003482     1.23917591     1.96590180
          17

 c      1.27215286    -0.53914492     0.04369519
 c     -0.05327043    -0.95605179     0.17124483
 c     -1.07998500     0.07625377     0.07237626
 c     -0.90650189     1.36711855     0.91981800
 c     -0.30853040     1.23615047    -0.47657994
 c      1.12781827     0.83806263    -0.38547027
 h     -0.53099808    -1.87794332     0.58166046
 h     -1.72184899     2.08623658     0.91627978
 h     -0.67949027     2.09923669    -1.04240880
 h      1.82551013     1.43832790    -0.68154815
 o      2.45188437    -1.13097045     0.29919991
 h      3.05733063    -0.42868736    -0.14218902
 c     -2.35418842    -0.71608525    -0.69152881
 h     -1.97136626    -1.09190621    -1.76469049
 h     -2.41754321    -1.69115696    -0.23379726
 h     -3.32682868    -0.26462551    -0.64012648
 h     -0.21299153     1.20805883     1.92928377
          17

 c      1.26776770    -0.54839377     0.04236536
 c     -0.05458014    -0.94084432     0.16772768
 c     -1.07508167     0.06230029     0.08029194
 c     -0.90234833     1.36852335     0.92397113
 c     -0.31419463     1.24383280    -0.46237926
 c      1.12851032     0.83864540    -0.39599328
 h     -0.53488357    -1.87176562     0.62887534
 h     -1.75908141     2.06766949     0.84177017
 h     -0.67543282     2.14133119    -1.05525363
 h      1.84722677     1.45504135    -0.68852407
 o      2.45333438    -1.12815151     0.30044168
 h      2.96546219    -0.50339658    -0.12465800
 c     -2.34432145    -0.71653789    -0.69855771
 h     -1.99725106    -1.07868037    -1.75573984
 h     -2.39168803    -1.73755736    -0.22390451
 h     -3.32316905    -0.24082045    -0.63599138
 h     -0.21367063     1.18357919     1.86863381
          17

 c      1.26282250    -0.55556036     0.04035653
 c     -0.05648568    -0.92754685     0.16688357
 c     -1.07144350     0.04852877     0.08525977
 c     -0.89776278     1.36883642     0.92957467
 c     -0.31874076     1.25209046    -0.44854129
 c      1.12546333     0.83607492    -0.40566328
 h     -0.52377336    -1.86080036     0.66864373
 h     -1.79318398     2.04559780     0.77662310
 h     -0.66673735     2.16987094    -1.06762550
 h      1.90320056     1.49941886    -0.70476433
 o      2.45293625    -1.12628424     0.30215147
 h      2.90424303    -0.56330445    -0.11872385
 c     -2.33268922    -0.71774840    -0.70542422
 h     -2.02918888    -1.05202493    -1.73368685
 h     -2.36918428    -1.77522961    -0.21214078
 h     -3.31910594    -0.21414984    -0.63397007
 h     -0.22978566     1.16752644     1.79247244
          17

 c      1.25746555    -0.56035154     0.03758169
 c     -0.05885368    -0.91698695     0.16907401
 c     -1.06934736     0.03561516     0.08706143
 c     -0.89401512     1.36834857     0.93513394
 c     -0.32212891     1.26108227    -0.43560789
 c      1.12084669     0.83205143    -0.41511302
 h     -0.49733285    -1.84312145     0.69884741
 h     -1.81904665     2.01767587     0.72545387
 h     -0.65262201     2.18006095    -1.07603732
 h      1.96847175     1.55024033    -0.72074001
 o      2.44831101    -1.12813063     0.30644016
 h      2.91218738    -0.56429868    -0.15880331
 c     -2.32010725    -0.71984420    -0.71097599
 h     -2.06266175    -1.01526303    -1.70754731
 h     -2.35100594    -1.79611393    -0.20299249
 h     -3.30984226    -0.18858312    -0.63339796
 h     -0.25323003     1.15950997     1.71644224
          17

 c      1.25202457    -0.56250769     0.03392286
 c     -0.06137458    -0.90965115     0.17445753
 c     -1.06903294     0.02418510     0.08556805
 c     -0.89282607     1.36745758     0.93851470
 c     -0.32427799     1.27069436    -0.42393926
 c      1.11629637     0.82788022    -0.42471561
 h     -0.45719729    -1.81975419     0.71914607
 h     -1.83358331     1.98339095     0.69224011
 h     -0.63370972     2.17068888    -1.07908220
 h      2.02406906     1.59153791    -0.73017439
 o      2.44052660    -1.13237317     0.31247900
 h      2.97171707    -0.52793379    -0.23190467
 c     -2.30737103    -0.72250589    -0.71382055
 h     -2.09217885    -0.97337242    -1.69133151
 h     -2.33787334    -1.79660504    -0.19918684
 h     -3.29217712    -0.16726614    -0.63349029
 h     -0.26841986     1.15591404     1.66396727
          17

 c      1.24695058    -0.56181243     0.02922996
 c     -0.06361874    -0.90562293     0.18296134
 c     -1.07063551     0.01475590     0.08075157
 c     -0.89568087     1.36647784     0.93786815
 c     -0.32505246     1.28055290    -0.41371741
 c      1.11265691     0.82424019    -0.43453376
 h     -0.40673251    -1.79467284     0.73124565
 h     -1.83663652     1.94428739     0.67955243
 h     -0.61182539     2.14392427    -1.07747546
 h      2.05998497     1.61503023    -0.73057236
 o      2.43198604    -1.13635524     0.31801738
 h      3.04278273    -0.49748370    -0.30175222
 c     -2.29504040    -0.72525505    -0.71274366
 h     -2.11319249    -0.93093196    -1.69901673
 h     -2.33019379    -1.77678730    -0.20197310
 h     -3.26530298    -0.15198680    -0.63326401
 h     -0.25954793     1.15200657     1.65615052
          17

 c      1.24265129    -0.55814285     0.02337625
 c     -0.06509560    -0.90453167     0.19426056
 c     -1.07412033     0.00767515     0.07270715
 c     -0.90230635     1.36512004     0.93334550
 c     -0.32424631     1.29000646    -0.40492896
 c      1.11030098     0.82142618    -0.44445942
 h     -0.35066846    -1.77476581     0.73906596
 h     -1.83166450     1.90395396     0.68794761
 h     -0.58988924     2.10538785    -1.07440835
 h      2.07189033     1.61725446    -0.72157887
 o      2.42393127    -1.13895402     0.32191830
 h      3.10336801    -0.49152225    -0.34963362
 c     -2.28324462    -0.72769872    -0.70764459
 h     -2.12439607    -0.88949081    -1.73376917
 h     -2.32811324    -1.74043570    -0.21096981
 h     -3.23093411    -0.14295543    -0.63157367
 h     -0.22804725     1.14820631     1.69212492
          17

 c      1.23940657    -0.55148547     0.01629004
 c     -0.06536688    -0.90562548     0.20782912
 c     -1.07923936     0.00307345     0.06167020
 c     -0.91071137     1.36253358     0.92689426
 c     -0.32161126     1.29816178    -0.39733022
 c      1.10935188     0.81952873    -0.45430147
 h     -0.29414295    -1.76859403     0.74805859
 h     -1.82598070     1.86776030     0.71582722
 h     -0.57170258     2.06380505    -1.07574440
 h      2.05876161     1.59757978    -0.70395029
 o      2.41684557    -1.13990063     0.32379552
 h      3.14379832    -0.51456367    -0.36895125
 c     -2.27173051    -0.72939816    -0.69990040
 h     -2.12745110    -0.84822420    -1.78408118
 h     -2.33163286    -1.69586302    -0.22362651
 h     -3.19301821    -0.13881107    -0.62730761
 h     -0.19171355     1.14977953     1.75135879
          17

 c      1.23736392    -0.54193239     0.00796336
 c     -0.06419308    -0.90809956     0.22314200
 c     -1.08553151     0.00085219     0.04801491
 c     -0.91875199     1.35790880     0.92053050
 c     -0.31695862     1.30410038    -0.39053292
 c      1.10973555     0.81847426    -0.46381132
 h     -0.24107429    -1.78258144     0.76276195
 h     -1.82922381     1.84169422     0.76013922
 h     -0.56114262     2.02870494    -1.08865663
 h      2.02238406     1.55782159    -0.67925215
 o      2.41090774    -1.13922491     0.32356157
 h      3.15969546    -0.56603752    -0.35808204
 c     -2.26009442    -0.72955628    -0.69158179
 h     -2.12473322    -0.80680343    -1.83306891
 h     -2.34082279    -1.65635773    -0.23493571
 h     -3.15703659    -0.13689260    -0.61965569
 h     -0.16725988     1.16067421     1.81312306
          17

 c      1.23656422    -0.52968606    -0.00154182
 c     -0.06160131    -0.91153853     0.23993154
 c     -1.09235822     0.00071289     0.03223660
 c     -0.92507550     1.35086355     0.91558394
 c     -0.31031832     1.30730100    -0.38434480
 c      1.11106620     0.81793467    -0.47267319
 h     -0.19312507    -1.81630599     0.78373680
 h     -1.84850112     1.82965021     0.81781685
 h     -0.56056657     2.00564270    -1.11749404
 h      1.96878129     1.50337622    -0.65004512
 o      2.40612657    -1.13709992     0.32129110
 h      3.14969717    -0.64286209    -0.31817489
 c     -2.24797703    -0.72715489    -0.68454404
 h     -2.11809047    -0.76630416    -1.86747752
 h     -2.35597550    -1.63686734    -0.23896697
 h     -3.12874504    -0.13394770    -0.60827292
 h     -0.16368390     1.18161931     1.86402459
          17

 c      1.23697432    -0.51508568    -0.01208047
 c     -0.05778486    -0.91601416     0.25820683
 c     -1.09895121     0.00222500     0.01493201
 c     -0.92948186     1.34160901     0.91277001
 c     -0.30204406     1.30792189    -0.37912254
 c      1.11235734     0.81711963    -0.48048448
 h     -0.15042450    -1.86203706     0.80732003
 h     -1.88242479     1.83055711     0.88645154
 h     -0.56949481     1.99287731    -1.15963893
 h      1.91163647     1.44583356    -0.62028979
 o      2.40220740    -1.13389592     0.31731736
 h      3.11726948    -0.73854436    -0.25466465
 c     -2.23527336    -0.72168915    -0.67987260
 h     -2.10877771    -0.72848645    -1.87989720
 h     -2.37700565    -1.64483595    -0.23318241
 h     -3.11233588    -0.12739394    -0.59327872
 h     -0.18395548     1.21114007     1.89670911
          17

 c      1.23852228    -0.49865060    -0.02341066
 c     -0.05294837    -0.92176405     0.27801548
 c     -1.10446558     0.00491573    -0.00321626
 c     -0.93274940     1.33083574     0.91246750
 c     -0.29275204     1.30658198    -0.37567188
 c      1.11180284     0.81466287    -0.48679965
 h     -0.11287197    -1.90918949     0.82847298
 h     -1.92120153     1.83879061     0.96306185
 h     -0.58505055     1.98380403    -1.20656320
 h      1.87482681     1.40467440    -0.59507877
 o      2.39801979    -1.13038916     0.31261435
 h      3.07881275    -0.83977382    -0.18329576
 c     -2.22237306    -0.71367780    -0.67771654
 h     -2.09765473    -0.69509343    -1.86789061
 h     -2.40211731    -1.67375195    -0.22132843
 h     -3.10869369    -0.11664908    -0.57519648
 h     -0.22722070     1.24657099     1.90784906
          17

 c      1.24113222    -0.48112905    -0.03519285
 c     -0.04723062    -0.92887389     0.29923528
 c     -1.10805012     0.00835528    -0.02145314
 c     -0.93603506     1.31937346     0.91483325
 c     -0.28317713     1.30393580    -0.37480689
 c      1.10768097     0.80941808    -0.49138552
 h     -0.08063614    -1.94868294     0.84337334
 h     -1.95313157     1.84762018     1.04304480
 h     -0.60355694     1.97182440    -1.24867380
 h      1.88168803     1.39846163    -0.57797806
 o      2.39076699    -1.12783303     0.30926060
 h      3.07669087    -0.92536871    -0.13727051
 c     -2.21017337    -0.70418515    -0.67759932
 h     -2.08531632    -0.66756040    -1.83326801
 h     -2.42771706    -1.70897767    -0.21041660
 h     -3.11500303    -0.10347183    -0.55493180
 h     -0.28964283     1.28458198     1.89756746
          17

 c      1.24471325    -0.46351939    -0.04700494
 c     -0.04070504    -0.93716551     0.32151784
 c     -1.10893443     0.01220765    -0.03897149
 c     -0.94046217     1.30792401     0.91963783
 c     -0.27408231     1.30045593    -0.37702565
 c      1.10051383     0.80217656    -0.49450464
 h     -0.05404944    -1.97470279     0.85028199
 h     -1.96995409     1.85189857     1.12074104
 h     -0.62175784     1.95286205    -1.27875073
 h      1.92931448     1.42512950    -0.56810056
 o      2.37811100    -1.12669985     0.30872544
 h      3.14634050    -0.98674547    -0.13964546
 c     -2.19980339    -0.69413228    -0.67873814
 h     -2.07209727    -0.64689850    -1.78251587
 h     -2.44985575    -1.73708605    -0.20633491
 h     -3.12616170    -0.09092836    -0.53373347
 h     -0.36405400     1.32154080     1.87048569
          17

 c      1.24908958    -0.44698689    -0.05836105
 c     -0.03341674    -0.94619529     0.34431565
 c     -1.10650825     0.01622515    -0.05495763
 c     -0.94706775     1.29694993     0.92597744
 c     -0.26619928     1.29641563    -0.38242172
 c      1.09272436     0.79535338    -0.49670729
 h     -0.03341312    -1.98492796     0.84944382
 h     -1.96830404     1.84878971     1.19051625
 h     -0.63734400     1.92556161    -1.29289588
 h      1.99217590     1.46542906    -0.56256054
 o      2.36266129    -1.12612958     0.30940731
 h      3.24674843    -1.03733133    -0.16413209
 c     -2.19231899    -0.68410382    -0.68004577
 h     -2.05791273    -0.63353266    -1.72803564
 h     -2.46538631    -1.74957166    -0.21235044
 h     -3.13686447    -0.08191963    -0.51306663
 h     -0.43909509     1.35413420     1.83800105
          17

 c      1.25401656    -0.43272967    -0.06872272
 c     -0.02539915    -0.95527779     0.36692945
 c     -1.10037805     0.02020946    -0.06865481
 c     -0.95678609     1.28660349     0.93219804
 c     -0.26014621     1.29191674    -0.39072520
 c      1.08645428     0.79123271    -0.49852056
 h     -0.01888378    -1.98049784     0.84283672
 h     -1.94929705     1.83760721     1.24750835
 h     -0.64915934     1.89089043    -1.29051282
 h      2.04748525     1.50231731    -0.55949662
 o      2.34755555    -1.12574505     0.30974810
 h      3.33046901    -1.08348068    -0.18505985
 c     -2.18851891    -0.67442796    -0.68011672
 h     -2.04206957    -0.62716967    -1.68776478
 h     -2.47229725    -1.74263370    -0.22939602
 h     -3.14308358    -0.07822769    -0.49442537
 h     -0.49983276     1.38045580     1.81889044
          17

 c      1.25923842    -0.42180835    -0.07755675
 c     -0.01668737    -0.96349340     0.38855213
 c     -1.09040552     0.02395589    -0.07943574
 c     -0.97003918     1.27673439     0.93665153
 c     -0.25633699     1.28689505    -0.40135880
 c      1.08292006     0.79133727    -0.50035806
 h     -0.01042003    -1.96614104     0.83400449
 h     -1.91789826     1.81958427     1.28815481
 h     -0.65746131     1.85193972    -1.27440508
 h      2.08267019     1.52649149    -0.55817752
 o      2.33432475    -1.12560341     0.30918095
 h      3.37644534    -1.12481186    -0.19276823
 c     -2.18880818    -0.66521337    -0.67776290
 h     -2.02373474    -0.62706098    -1.67817846
 h     -2.46973950    -1.71647405    -0.25646899
 h     -3.14276749    -0.08016857    -0.47912151
 h     -0.53338196     1.40033282     1.83068670
          17

 c      1.26448682    -0.41496008    -0.08442362
 c     -0.00732665    -0.96972270     0.40832291
 c     -1.07672623     0.02721185    -0.08686302
 c     -0.98610632     1.26710138     0.93910121
 c     -0.25489679     1.28110374    -0.41347114
 c      1.08268557     0.79645790    -0.50248811
 h     -0.00778486    -1.94989536     0.82771269
 h     -1.88236344     1.79780461     1.31082213
 h     -0.66430859     1.81395006    -1.25109699
 h      2.09232735     1.53411472    -0.55846413
 o      2.32362192    -1.12585358     0.30758433
 h      3.37792841    -1.15957316    -0.18492028
 c     -2.19300096    -0.65627424    -0.67305885
 h     -2.00360606    -0.63254810    -1.70176141
 h     -2.45815168    -1.67550214    -0.29064630
 h     -3.13616200    -0.08651664    -0.46803957
 h     -0.53717453     1.41308567     1.87324967
          17

 c      1.26945312    -0.41246026    -0.08904951
 c      0.00262880    -0.97283419     0.42543787
 c     -1.05974461     0.02966852    -0.09071590
 c     -1.00325070     1.25749738     0.94067984
 c     -0.25562685     1.27413504    -0.42599228
 c      1.08592577     0.80671401    -0.50500543
 h     -0.01063489    -1.94101214     0.82886073
 h     -1.85345533     1.77715330     1.31649578
 h     -0.67366830     1.78393903    -1.23042021
 h      2.07535490     1.52471461    -0.56052417
 o      2.31572916    -1.12664748     0.30500119
 h      3.33429653    -1.18610212    -0.16192025
 c     -2.20020999    -0.64704977    -0.66752761
 h     -1.98476913    -0.64285973    -1.74497749
 h     -2.43951447    -1.62941433    -0.32697131
 h     -3.12594756    -0.09454515    -0.46141204
 h     -0.51841023     1.41618284     1.92887211
          17

 c      1.27378474    -0.41409058    -0.09134873
 c      0.01311649    -0.97209533     0.43933464
 c     -1.04009939     0.03099139    -0.09097620
 c     -1.01949657     1.24762758     0.94253910
 c     -0.25810414     1.26558680    -0.43789057
 c      1.09247820     0.82156564    -0.50782374
 h     -0.01860047    -1.94526830     0.84047464
 h     -1.84257771     1.76362139     1.30870324
 h     -0.69014170     1.76873137    -1.22240543
 h      2.03436840     1.50074735    -0.56477310
 o      2.31061269    -1.12811458     0.30160542
 h      3.25010852    -1.20321230    -0.12634543
 c     -2.20903212    -0.63662601    -0.66312767
 h     -1.97109716    -0.65653764    -1.79003906
 h     -2.41724802    -1.59340482    -0.35895756
 h     -3.11694656    -0.10034988    -0.45872378
 h     -0.48678751     1.40733313     1.97823099
          17

 c      1.27712783    -0.41922716    -0.09139188
 c      0.02404779    -0.96754455     0.44984280
 c     -1.01859866     0.03087651    -0.08778790
 c     -1.03331752     1.23718643     0.94532667
 c     -0.26194599     1.25538698    -0.44867468
 c      1.10166092     0.83978557    -0.51069591
 h     -0.03112275    -1.96075069     0.86208388
 h     -1.85752313     1.76181423     1.29145642
 h     -0.71578346     1.77123806    -1.23132574
 h      1.97752806     1.46885046    -0.57199801
 o      2.30750606    -1.13030135     0.29787511
 h      3.14154090    -1.21101372    -0.08578586
 c     -2.21797189    -0.62411500    -0.66134222
 h     -1.96550586    -0.67153980    -1.82379864
 h     -2.39481037    -1.58310859    -0.38081054
 h     -3.11486031    -0.09979812    -0.45886455
 h     -0.45065458     1.38596541     2.00853820
          17

 c      1.27920213    -0.42698528    -0.08935545
 c      0.03527630    -0.95991256     0.45715380
 c     -0.99614147     0.02910021    -0.08141661
 c     -1.04410706     1.22616809     0.94946323
 c     -0.26700241     1.24398919    -0.45865690
 c      1.11190092     0.85938622    -0.51324367
 h     -0.04714044    -1.97894909     0.89021159
 h     -1.89740762     1.77143936     1.26630173
 h     -0.74783460     1.78827421    -1.25252815
 h      1.92233731     1.44239004    -0.58370889
 o      2.30384878    -1.13303174     0.29507910
 h      3.05304985    -1.21312087    -0.06056887
 c     -2.22594437    -0.60949630    -0.66278330
 h     -1.96947099    -0.68566033    -1.83908825
 h     -2.37350993    -1.60307091    -0.39081290
 h     -3.12379501    -0.09016178    -0.46060675
 h     -0.41654399     1.35304722     2.01313623
          17

 c      1.27983511    -0.43634019    -0.08550175
 c      0.04659028    -0.95020058     0.46166091
 c     -0.97365952     0.02555457    -0.07221394
 c     -1.05218317     1.21494906     0.95528732
 c     -0.27323685     1.23218938    -0.46860734
 c      1.12068039     0.87779414    -0.51499562
 h     -0.06506729    -1.98981406     0.92037557
 h     -1.95249662     1.78680599     1.23221698
 h     -0.78045001     1.81277538    -1.27636423
 h      1.89577848     1.44130724    -0.60254154
 o      2.29562900    -1.13593093     0.29524818
 h      3.05239856    -1.21691421    -0.08284388
 c     -2.23251183    -0.59389091    -0.66723819
 h     -1.98319243    -0.69684770    -1.83342833
 h     -2.35270965    -1.64190313    -0.39179961
 h     -3.14370016    -0.07160539    -0.46320704
 h     -0.38935321     1.31055697     1.98966405
          17

 c      1.27891317    -0.44619119    -0.08020353
 c      0.05771408    -0.93934542     0.46382968
 c     -0.95209243     0.02027020    -0.06059068
 c     -1.05833544     1.20401162     0.96285359
 c     -0.28052970     1.22080504    -0.47924516
 c      1.12611601     0.89311890    -0.51555620
 h     -0.08309610    -1.98566447     0.94868829
 h     -2.00971292     1.80026900     1.18832586
 h     -0.80800583     1.83750227    -1.29392239
 h      1.91585222     1.47875754    -0.63100908
 o      2.28424876    -1.13928596     0.29803647
 h      3.12307550    -1.22109934    -0.14589087
 c     -2.23773604    -0.57871541    -0.67399649
 h     -2.00576613    -0.70345178    -1.80820413
 h     -2.33209355    -1.68196522    -0.38799845
 h     -3.16994762    -0.04719901    -0.46662871
 h     -0.37218608     1.26118465     1.93936198
          17

 c      1.27642828    -0.45550336    -0.07390338
 c      0.06834264    -0.92810698     0.46414131
 c     -0.93237099     0.01343847    -0.04700793
 c     -1.06344898     1.19365801     0.97170341
 c     -0.28863056     1.21047887    -0.49100024
 c      1.12894870     0.90563055    -0.51493361
 h     -0.09953683    -1.96249820     0.97252386
 h     -2.05772355     1.80556101     1.13569414
 h     -0.82679040     1.85703587    -1.29958030
 h      1.96900347     1.54444778    -0.66784657
 o      2.27431006    -1.14377485     0.30144748
 h      3.19846263    -1.21922359    -0.21593492
 c     -2.24192884    -0.56494177    -0.68204783
 h     -2.03515557    -0.70451113    -1.76905394
 h     -2.31251200    -1.70924517    -0.38264770
 h     -3.19556965    -0.02136724    -0.47120229
 h     -0.36553171     1.20821502     1.86770512
          17

 c      1.27259381    -0.46344855    -0.06702580
 c      0.07818981    -0.91705350     0.46306145
 c     -0.91538444     0.00543058    -0.03199030
 c     -1.06847627     1.18393149     0.98073839
 c     -0.29717101     1.20160140    -0.50399049
 c      1.13111006     0.91671355    -0.51349241
 h     -0.11305133    -1.92005654     0.99074643
 h     -2.08877046     1.79894998     1.07727794
 h     -0.83521490     1.86824075    -1.29113060
 h      2.02761799     1.61680470    -0.70825033
 o      2.26820274    -1.14974075     0.30439904
 h      3.24538582    -1.20916529    -0.27404229
 c     -2.24547050    -0.55299619    -0.69005441
 h     -2.06808603    -0.70012201    -1.72705107
 h     -2.29548867    -1.71581388    -0.37763724
 h     -3.21409053     0.00184648    -0.47712799
 h     -0.36551033     1.15525786     1.78592667
          17

 c      1.26788227    -0.46944310    -0.05992598
 c      0.08701857    -0.90653522     0.46099596
 c     -0.90194247    -0.00320640    -0.01614240
 c     -1.07456521     1.17470643     0.98826785
 c     -0.30567166     1.19427682    -0.51804766
 c      1.13383726     0.92740365    -0.51162759
 h     -0.12286222    -1.86180532     1.00397504
 h     -2.09873146     1.77915428     1.01717337
 h     -0.83368012     1.87034871    -1.26940700
 h      2.07228184     1.67970431    -0.74742309
 o      2.26672454    -1.15723377     0.30645481
 h      3.25328694    -1.19147835    -0.31255504
 c     -2.24868901    -0.54290932    -0.69636786
 h     -2.10038020    -0.69162139    -1.69850191
 h     -2.28269437    -1.69876750    -0.37384885
 h     -3.22122504     0.01975088    -0.48417984
 h     -0.36212826     1.10540375     1.71138487
          17

 c      1.26298940    -0.47312988    -0.05287320
 c      0.09467085    -0.89663397     0.45822553
 c     -0.89273744    -0.01179063    -0.00014306
 c     -1.08279575     1.16578792     0.99256637
 c     -0.31353290     1.18829263    -0.53272705
 c      1.13751257     0.93817556    -0.50963805
 h     -0.12901483    -1.79505488     1.01502911
 h     -2.08719305     1.74718780     0.95981553
 h     -0.82463618     1.86528188    -1.23820249
 h      2.09364662     1.72450359    -0.78199248
 o      2.26995701    -1.16611374     0.30739238
 h      3.22029563    -1.16767992    -0.32836254
 c     -2.25171917    -0.53449899    -0.69954618
 h     -2.12838336    -0.68076781    -1.69881850
 h     -2.27569462    -1.65918571    -0.37137782
 h     -3.21545773     0.03134407    -0.49160394
 h     -0.34236570     1.06042494     1.66201184
          17

 c      1.25874918    -0.47434489    -0.04604842
 c      0.10108950    -0.88716527     0.45485110
 c     -0.88830457    -0.01957952     0.01530093
 c     -1.09313133     1.15680942     0.99295629
 c     -0.32001514     1.18310489    -0.54731990
 c      1.14201467     0.94914844    -0.50774456
 h     -0.13254319    -1.73040971     1.02914545
 h     -2.05826975     1.70663646     0.90916711
 h     -0.81273134     1.85814424    -1.20426245
 h      2.08839834     1.74730463    -0.80984032
 o      2.27754435    -1.17610127     0.30708720
 h      3.14927256    -1.13973038    -0.32093126
 c     -2.25436704    -0.52752257    -0.69935748
 h     -2.15067856    -0.66792381    -1.73088821
 h     -2.27583324    -1.60220505    -0.36943968
 h     -3.19811594     0.03741889    -0.49813336
 h     -0.30206393     1.02190268     1.64438759
          17

 c      1.25602245    -0.47308038    -0.03954462
 c      0.10628077    -0.87787187     0.45085618
 c     -0.88898270    -0.02586381     0.02953704
 c     -1.10379682     1.14702416     0.99010043
 c     -0.32428642     1.17792324    -0.56095197
 c      1.14695719     0.96022472    -0.50611673
 h     -0.13501289    -1.67889665     1.05273132
 h     -2.02188269     1.66425131     0.86783395
 h     -0.80424794     1.85680166    -1.17622967
 h      2.05670217     1.74710304    -0.82978754
 o      2.28857302    -1.18682244     0.30565921
 h      3.05051669    -1.10972687    -0.29444942
 c     -2.25614902    -0.52159499    -0.69706535
 h     -2.16782039    -0.65179127    -1.78207254
 h     -2.28415187    -1.53812987    -0.36598404
 h     -3.17319559     0.04057437    -0.50214176
 h     -0.25234478     0.99310141     1.65077405
          17

 c      1.25556907    -0.46944604    -0.03336792
 c      0.11018785    -0.86882614     0.44637501
 c     -0.89488298    -0.03007632     0.04204082
 c     -1.11216656     1.13542079     0.98515330
 c     -0.32564812     1.17203959    -0.57288758
 c      1.15175927     0.97110134    -0.50486026
 h     -0.13706540    -1.64654638     1.08967272
 h     -1.99347025     1.62970589     0.83634649
 h     -0.80460956     1.86863668    -1.16115950
 h      2.00171569     1.72551447    -0.84165562
 o      2.30103985    -1.19794558     0.30400460
 h      2.95126536    -1.07822199    -0.26606106
 c     -2.25646419    -0.51594760    -0.69456030
 h     -2.18072098    -0.63124528    -1.83454876
 h     -2.30140821    -1.48293988    -0.35735475
 h     -3.14671078     0.04494353    -0.50194370
 h     -0.20952527     0.97774207     1.66937267
          17

 c      1.25791019    -0.46361926    -0.02744914
 c      0.11259051    -0.86065519     0.44194845
 c     -0.90586467    -0.03190550     0.05243674
 c     -1.11608580     1.12120118     0.97912773
 c     -0.32386494     1.16532472    -0.58292218
 c      1.15555884     0.98115430    -0.50394252
 h     -0.13721098    -1.63102860     1.13777292
 h     -1.98797197     1.61218479     0.81364799
 h     -0.81470571     1.89509012    -1.16007731
 h      1.93090818     1.68807802    -0.84700093
 o      2.31157481    -1.20954096     0.30440084
 h      2.90134234    -1.03926808    -0.27507517
 c     -2.25476637    -0.50961943    -0.69347216
 h     -2.18990182    -0.60641435    -1.87427309
 h     -2.32824025    -1.45370889    -0.33934126
 h     -3.12505557     0.05520804    -0.49620081
 h     -0.18549229     0.97792723     1.69131632
          17

 c      1.26323997    -0.45579779    -0.02167535
 c      0.11318684    -0.85423548     0.43839724
 c     -0.92151737    -0.03137254     0.06047158
 c     -1.11495428     1.10438200     0.97267945
 c     -0.31924425     1.15837500    -0.59141253
 c      1.15699558     0.98921422    -0.50304293
 h     -0.13262689    -1.62459276     1.18973009
 h     -2.00860608     1.61408393     0.79950931
 h     -0.83011818     1.92993948    -1.16772744
 h      1.85873784     1.64696736    -0.85077999
 o      2.31879327    -1.22176874     0.30792069
 h      2.92073598    -0.98632761    -0.34120302
 c     -2.25081147    -0.50229518    -0.69463238
 h     -2.19553143    -0.57840644    -1.89300875
 h     -2.36485190    -1.45688860    -0.31094709
 h     -3.11231759     0.07468906    -0.48441441
 h     -0.18607194     0.99372797     1.71120509
          17

 c      1.27146585    -0.44622196    -0.01591376
 c      0.11179592    -0.85022161     0.43645132
 c     -0.94116361    -0.02883408     0.06597218
 c     -1.10984718     1.08593259     0.96611657
 c     -0.31238475     1.15211118    -0.59890027
 c      1.15419565     0.99351004    -0.50144064
 h     -0.12095358    -1.61936476     1.23726034
 h     -2.04406604     1.62923336     0.79578612
 h     -0.84431502     1.96366837    -1.17690291
 h      1.80703939     1.62191092    -0.86268477
 o      2.32518640    -1.23368120     0.31192796
 h      2.96855298    -0.93140949    -0.42426325
 c     -2.24494948    -0.49469987    -0.69787477
 h     -2.19755962    -0.54874858    -1.88753577
 h     -2.40974278    -1.48232724    -0.27709448
 h     -3.10804094     0.10345564    -0.46735670
 h     -0.21232082     1.02363444     1.72608464
          17

 c      1.28223194    -0.43524432    -0.00999452
 c      0.10850791    -0.84884115     0.43651709
 c     -0.96389812    -0.02491561     0.06881944
 c     -1.10258364     1.06727781     0.95959857
 c     -0.30394718     1.14732797    -0.60578941
 c      1.14584432     0.99262386    -0.49844516
 h     -0.10124229    -1.61011719     1.27404637
 h     -2.07847393     1.64824426     0.80443109
 h     -0.85178212     1.98823234    -1.18204876
 h      1.79304603     1.62933896    -0.89213675
 o      2.33261137    -1.24424716     0.31421086
 h      3.01338583    -0.88816429    -0.48995406
 c     -2.23812060    -0.48782915    -0.70233669
 h     -2.19580108    -0.51907573    -1.85907472
 h     -2.45935934    -1.51273698    -0.24565005
 h     -3.10762789     0.13817733    -0.44708399
 h     -0.26142051     1.06506159     1.73509449
          17

 c      1.29490590    -0.42336077    -0.00369155
 c      0.10368654    -0.84992006     0.43864316
 c     -0.98865038    -0.02040567     0.06894478
 c     -1.09498784     1.04981968     0.95322454
 c     -0.29460449     1.14450492    -0.61225413
 c      1.13280319     0.98707433    -0.49438507
 h     -0.07396664    -1.59463896     1.29668065
 h     -2.09981273     1.66334275     0.82570148
 h     -0.84912751     1.99887266    -1.18020862
 h      1.81096713     1.66400492    -0.93660582
 o      2.34169578    -1.25287278     0.31386722
 h      3.04307482    -0.86334570    -0.52432587
 c     -2.23150873    -0.48224663    -0.70682018
 h     -2.19000638    -0.49099561    -1.81378928
 h     -2.50940101    -1.53413614    -0.22325021
 h     -3.10513011     0.17388866    -0.42639704
 h     -0.32677525     1.11484193     1.73994877
          17

 c      1.30865163    -0.41117322     0.00325335
 c      0.09788594    -0.85297565     0.44256362
 c     -1.01424659    -0.01613315     0.06635238
 c     -1.08868493     1.03472037     0.94696588
 c     -0.28503770     1.14379055    -0.61826456
 c      1.11739880     0.97870562    -0.49042136
 h     -0.04071376    -1.57341236     1.30480006
 h     -2.10175507     1.66967040     0.85804593
 h     -0.83512111     1.99421301    -1.17077552
 h      1.84034362     1.70604219    -0.98365050
 o      2.35254157    -1.25923120     0.31062689
 h      3.05397822    -0.85952111    -0.52326084
 c     -2.22621661    -0.47806420    -0.70987971
 h     -2.17990638    -0.46589186    -1.76393447
 h     -2.55601731    -1.53847800    -0.21394803
 h     -3.09589603     0.20599462    -0.40812266
 h     -0.39837283     1.16990832     1.74545522
          17

 c      1.32255606    -0.39930832     0.01107709
 c      0.09175099    -0.85729728     0.44773599
 c     -1.03946618    -0.01285075     0.06116286
 c     -1.08494122     1.02280634     0.94070674
 c     -0.27588866     1.14501618    -0.62361937
 c      1.10179832     0.96910441    -0.48757517
 h     -0.00384218    -1.54940189     1.30120463
 h     -2.08290149     1.66503196     0.89857466
 h     -0.81069864     1.97621670    -1.15528399
 h      1.86452048     1.73912800    -1.02220749
 o      2.36503713    -1.26314382     0.30451117
 h      3.04614330    -0.87707623    -0.48709782
 c     -2.22313318    -0.47517705    -0.70991881
 h     -2.16520736    -0.44456971    -1.72708070
 h     -2.59625292    -1.52252632    -0.21950605
 h     -3.07773275     0.23140166    -0.39460760
 h     -0.46522438     1.22796675     1.75818438
          17

 c      1.33574495    -0.38834311     0.01994762
 c      0.08592579    -0.86201641     0.45337963
 c     -1.06309387    -0.01114346     0.05365761
 c     -1.08431021     1.01456199     0.93456322
 c     -0.26767377     1.14767822    -0.62794520
 c      1.08760152     0.95921006    -0.48642680
 h      0.03393240    -1.52782220     1.29183949
 h     -2.04624639     1.64969735     0.94350844
 h     -0.77923399     1.95053643    -1.13755569
 h      1.87456776     1.75460046    -1.04605462
 o      2.37885444    -1.26459181     0.29583094
 h      3.02325959    -0.91415355    -0.42054064
 c     -2.22289774    -0.47341597    -0.70582718
 h     -2.14573095    -0.42710343    -1.71862714
 h     -2.62823489    -1.48677750    -0.23974353
 h     -3.05104703     0.24893606    -0.38744818
 h     -0.51987763     1.28707561     1.78195394
          17

 c      1.34747952    -0.37875631     0.02992986
 c      0.08097120    -0.86623380     0.45859619
 c     -1.08396789    -0.01136290     0.04429780
 c     -1.08640901     1.01020261     0.92916043
 c     -0.26070760     1.15093110    -0.63069083
 c      1.07597642     0.94950075    -0.48722248
 h      0.07010045    -1.51512678     1.28466166
 h     -1.99941432     1.62671304     0.98871718
 h     -0.74665581     1.92667150    -1.12377375
 h      1.86677561     1.74897702    -1.05254437
 o      2.39313219    -1.26387769     0.28550741
 h      2.99733002    -0.96412860    -0.33763287
 c     -2.22581296    -0.47250936    -0.69801372
 h     -2.12210800    -0.41346389    -1.73978309
 h     -2.65160369    -1.43556233    -0.27242015
 h     -3.01868059     0.25953244    -0.38733410
 h     -0.56062820     1.34392464     1.81377762
          17

 c      1.35725042    -0.37090326     0.04095734
 c      0.07731008    -0.86926469     0.46266514
 c     -1.10103360    -0.01359250     0.03370279
 c     -1.09010300     1.00962810     0.92537063
 c     -0.25515561     1.15376098    -0.63122495
 c      1.06775683     0.94015668    -0.48998444
 h      0.10282945    -1.51643923     1.28632669
 h     -1.95499289     1.60239791     1.03061286
 h     -0.72010707     1.91594485    -1.12124191
 h      1.84066233     1.72190309    -1.04131635
 o      2.40576270    -1.26192187     0.27568794
 h      2.99927823    -1.01088098    -0.27130242
 c     -2.23169473    -0.47192488    -0.68848289
 h     -2.09643554    -0.40418490    -1.77676286
 h     -2.66847279    -1.37829327    -0.31279855
 h     -2.98563211     0.26634769    -0.39399570
 h     -0.58890607     1.39348052     1.84581297
          17

 c      1.36485065    -0.36500619     0.05281435
 c      0.07522564    -0.87090411     0.46539566
 c     -1.11341180    -0.01765838     0.02258453
 c     -1.09392329     1.01232803     0.92379054
 c     -0.25130535     1.15549533    -0.62914802
 c      1.06339979     0.93109734    -0.49453289
 h      0.13083687    -1.53249359     1.29811784
 h     -1.92879199     1.58553518     1.06721615
 h     -0.70408981     1.92545552    -1.13461581
 h      1.79865898     1.67578778    -1.01406749
 o      2.41389729    -1.25982376     0.26889211
 h      3.07040821    -1.03589459    -0.25954066
 c     -2.23980976    -0.47076302    -0.67977682
 h     -2.07172267    -0.40001798    -1.81249962
 h     -2.68455589    -1.33049719    -0.35364039
 h     -2.95831030     0.27444678    -0.40636876
 h     -0.60614935     1.43080476     1.87037655
          17

 c      1.37031883    -0.36112829     0.06515977
 c      0.07488789    -0.87145430     0.46718034
 c     -1.12046786    -0.02319149     0.01165156
 c     -1.09671636     1.01766198     0.92456124
 c     -0.24978945     1.15627742    -0.62461069
 c      1.06280347     0.92188203    -0.50040711
 h      0.15285406    -1.55909716     1.31525357
 h     -1.93311434     1.58297358     1.09813876
 h     -0.69714624     1.95232376    -1.16211646
 h      1.74752507     1.61721226    -0.97550090
 o      2.41843027    -1.25715766     0.26414040
 h      3.19223730    -1.04589097    -0.28408757
 c     -2.24911373    -0.46797195    -0.67400285
 h     -2.05080850    -0.40135736    -1.83491501
 h     -2.70811816    -1.31014239    -0.38732065
 h     -2.94282871     0.28935684    -0.42310879
 h     -0.61298526     1.45255296     1.88248132
          17

 c      1.37379602    -0.35918979     0.07760553
 c      0.07637478    -0.87147872     0.46868569
 c     -1.12186396    -0.02971448     0.00153108
 c     -1.09833595     1.02537123     0.92757231
 c     -0.25134367     1.15685603    -0.61821733
 c      1.06500390     0.91149348    -0.50671701
 h      0.16750596    -1.58974245     1.33030856
 h     -1.96823730     1.59397601     1.12266867
 h     -0.69371449     1.98599849    -1.19666756
 h      1.70124203     1.55987772    -0.93521371
 o      2.42234831    -1.25317216     0.25925856
 h      3.31402210    -1.05387629    -0.30767779
 c     -2.25897303    -0.46315398    -0.67225350
 h     -2.03576098    -0.40809455    -1.83810364
 h     -2.74373552    -1.32543007    -0.41042518
 h     -2.94253591     0.31435380    -0.44333366
 h     -0.60964974     1.45731951     1.87996784
          17

 c      1.37547712    -0.35904290     0.08978052
 c      0.07966452    -0.87153360     0.47052473
 c     -1.11759431    -0.03671472    -0.00728180
 c     -1.09958938     1.03557774     0.93260382
 c     -0.25639075     1.15798967    -0.61065358
 c      1.06811146     0.89830821    -0.51215453
 h      0.17366866    -1.61849856     1.33684941
 h     -2.02277498     1.61098770     1.13882375
 h     -0.68844584     2.01526951    -1.23030423
 h      1.68147334     1.52526804    -0.90766971
 o      2.42730950    -1.24772030     0.25336268
 h      3.40705606    -1.06373283    -0.31395780
 c     -2.26972962    -0.45706283    -0.67452436
 h     -2.02774397    -0.41974294    -1.82116394
 h     -2.78691366    -1.36654525    -0.42532496
 h     -2.95637363     0.34819001    -0.46700424
 h     -0.59630056     1.44554398     1.86322657
          17

 c      1.37562251    -0.36055692     0.10136153
 c      0.08462316    -0.87203100     0.47310994
 c     -1.10801387    -0.04370357    -0.01445318
 c     -1.10156041     1.04831895     0.93920395
 c     -0.26490072     1.16012315    -0.60245348
 c      1.07049446     0.88125515    -0.51579251
 h      0.17077581    -1.64140205     1.33101840
 h     -2.08197697     1.62565443     1.14481516
 h     -0.67830061     2.03226727    -1.25698604
 h      1.70406786     1.52924640    -0.90284590
 o      2.43391360    -1.24092785     0.24631871
 h      3.45993122    -1.07502263    -0.29892259
 c     -2.28224606    -0.45083800    -0.68012644
 h     -2.02699627    -0.43562259    -1.78750428
 h     -2.82847260    -1.41496238    -0.43617141
 h     -2.97960009     0.38551981    -0.49452793
 h     -0.57280251     1.41944705     1.83537729
          17

 c      1.37456657    -0.36366729     0.11209198
 c      0.09100998    -0.87320163     0.47662847
 c     -1.09383307    -0.05026282    -0.01982311
 c     -1.10515853     1.06329038     0.94658884
 c     -0.27647351     1.16335946    -0.59394561
 c      1.07248131     0.86148075    -0.51807037
 h      0.15888915    -1.65679071     1.31172993
 h     -2.13359800     1.63244470     1.14028213
 h     -0.66255984     2.03299773    -1.27323150
 h      1.75986349     1.56253444    -0.91477393
 o      2.44229247    -1.23299185     0.23825568
 h      3.46887642    -1.08608265    -0.26307109
 c     -2.29718489    -0.44522632    -0.68797763
 h     -2.03262826    -0.45502358    -1.74515322
 h     -2.86101230    -1.45517325    -0.44576442
 h     -3.00618555     0.41959349    -0.52606415
 h     -0.53825971     1.38280211     1.80237416
          17

 c      1.37272381    -0.36835907     0.12177866
 c      0.09849513    -0.87508153     0.48104417
 c     -1.07604779    -0.05606618    -0.02339932
 c     -1.11098455     1.07992829     0.95378323
 c     -0.29042221     1.16750421    -0.58525435
 c      1.07543363     0.84134937    -0.52005308
 h      0.13863289    -1.66538553     1.28053566
 h     -2.16928286     1.62891395     1.12630716
 h     -0.64233019     2.01689445    -1.27806244
 h      1.82616371     1.60225719    -0.93037406
 o      2.45229701    -1.22413040     0.22942375
 h      3.43460326    -1.09477358    -0.20909772
 c     -2.31477793    -0.44051574    -0.69665530
 h     -2.04227845    -0.47741911    -1.70702334
 h     -2.88068907    -1.47785662    -0.45528352
 h     -3.03091739     0.44476514    -0.56119224
 h     -0.49124122     1.33999103     1.77158695
          17

 c      1.37058294    -0.37462760     0.13027810
 c      0.10668456    -0.87749893     0.48609916
 c     -1.05582269    -0.06087731    -0.02533299
 c     -1.11916966     1.09762430     0.95999995
 c     -0.30583498     1.17208389    -0.57629032
 c      1.08019270     0.82277394    -0.52246049
 h      0.11103852    -1.67040753     1.24148417
 h     -2.18441914     1.61501943     1.10498904
 h     -0.62020552     1.98667202    -1.27315005
 h      1.88558910     1.63108311    -0.94074392
 o      2.46330693    -1.21459138     0.22024988
 h      3.36520948    -1.09820894    -0.14281606
 c     -2.33488077    -0.43672253    -0.70462382
 h     -2.05239286    -0.50271394    -1.68817590
 h     -2.88655792    -1.47879973    -0.46479643
 h     -3.05038817     0.45767306    -0.59896434
 h     -0.43187396     1.29436816     1.74803316
          17

 c      1.36867558    -0.38244632     0.13748559
 c      0.11515348    -0.88009434     0.49135383
 c     -1.03436804    -0.06453489    -0.02588204
 c     -1.12910936     1.11581555     0.96495161
 c     -0.32165982     1.17635042    -0.56672006
 c      1.08691460     0.80692301    -0.52557325
 h      0.07727256    -1.67737010     1.20058906
 h     -2.17832552     1.59272173     1.07908508
 h     -0.60004163     1.94847614    -1.26324768
 h      1.92886568     1.64001768    -0.94198310
 o      2.47348553    -1.20473554     0.21157937
 h      3.28806279    -1.09135583    -0.07706994
 c     -2.35694395    -0.43374703    -0.71092673
 h     -2.06020917    -0.53101143    -1.69771542
 h     -2.87989345    -1.45781164    -0.47352127
 h     -3.06325029     0.45756485    -0.63806308
 h     -0.36492333     1.24768068     1.73118349
          17

 c      1.36751787    -0.39170875     0.14331333
 c      0.12347481    -0.88245515     0.49633310
 c     -1.01284081    -0.06693842    -0.02536707
 c     -1.13938817     1.13386792     0.96873221
 c     -0.33682479     1.17935655    -0.55597531
 c      1.09538864     0.79441795    -0.52938510
 h      0.03834650    -1.69255796     1.16409534
 h     -2.15526425     1.56602862     1.05177011
 h     -0.58644291     1.91133298    -1.25614190
 h      1.95190626     1.62543842    -0.93311535
 o      2.47884061    -1.19523219     0.20483956
 h      3.26519796    -1.06432732    -0.03427782
 c     -2.37988453    -0.43146644    -0.71581008
 h     -2.06615178    -0.56159634    -1.73164765
 h     -2.86408710    -1.41881578    -0.47979355
 h     -3.07023576     0.44639762    -0.67696330
 h     -0.29987466     1.20138264     1.71650130
          17

 c      1.36750039    -0.40211975     0.14765570
 c      0.13120361    -0.88440046     0.50077394
 c     -0.99228374    -0.06804559    -0.02412518
 c     -1.14799846     1.15096644     0.97147145
 c     -0.35040152     1.18024897    -0.54345925
 c      1.10523756     0.78546650    -0.53369454
 h     -0.00476820    -1.71969132     1.13557479
 h     -2.12580660     1.54112793     1.02635421
 h     -0.58346522     1.88409768    -1.26028988
 h      1.95381210     1.58711706    -0.91482070
 o      2.47704741    -1.18672935     0.20056459
 h      3.33413573    -1.00892013    -0.02277289
 c     -2.40214049    -0.42966758    -0.72042665
 h     -2.07329860    -0.59249508    -1.77661904
 h     -2.84494453    -1.37100426    -0.48084377
 h     -3.07404566     0.42881191    -0.71416627
 h     -0.24723981     1.15772710     1.69956248
          17

 c      1.36879691    -0.41314249     0.15036944
 c      0.13782313    -0.88622211     0.50478427
 c     -0.97359257    -0.06788889    -0.02246792
 c     -1.15272321     1.16618888     0.97316091
 c     -0.36176626     1.17875012    -0.52900382
 c      1.11593183     0.77987554    -0.53812735
 h     -0.05041967    -1.75698806     1.11410449
 h     -2.10604841     1.52555808     1.00573667
 h     -0.59282173     1.87011318    -1.27954546
 h      1.93668647     1.52803193    -0.88918606
 o      2.47216992    -1.17887949     0.19747672
 h      3.43402949    -0.93492417    -0.02203602
 c     -2.42193841    -0.42786603    -0.72607990
 h     -2.08487663    -0.62136641    -1.81894583
 h     -2.83056103    -1.32942011    -0.47258677
 h     -3.07884762     0.41154325    -0.74849556
 h     -0.21504806     1.11960553     1.67845259
          17

 c      1.37139376    -0.42412164     0.15129334
 c      0.14275541    -0.88860320     0.50871927
 c     -0.95749507    -0.06660280    -0.02064771
 c     -1.15190978     1.17882445     0.97369490
 c     -0.37062578     1.17536426    -0.51317428
 c      1.12664241     0.77694945    -0.54210558
 h     -0.09579781    -1.79794534     1.09566895
 h     -2.11000423     1.52498940     0.99170581
 h     -0.61318809     1.86491867    -1.30971475
 h      1.90735483     1.45582720    -0.86031570
 o      2.46785491    -1.17117662     0.19473481
 h      3.51229275    -0.85556255    -0.01847162
 c     -2.43772813    -0.42546079    -0.73376631
 h     -2.10283541    -0.64643351    -1.84914411
 h     -2.82889611    -1.31032136    -0.45042533
 h     -3.08894406     0.40159793    -0.77925605
 h     -0.20738999     1.08985010     1.65396794
          17

 c      1.37509976    -0.43442246     0.15029303
 c      0.14546219    -0.89228149     0.51291064
 c     -0.94454328    -0.06443511    -0.01884292
 c     -1.14549600     1.18874883     0.97291360
 c     -0.37688397     1.17103224    -0.49702197
 c      1.13594507     0.77532194    -0.54478522
 h     -0.13744592    -1.83494453     1.07611424
 h     -2.13783417     1.53926684     0.98487054
 h     -0.64135499     1.86019818    -1.34150270
 h      1.88071200     1.38525896    -0.83545066
 o      2.46573900    -1.16340066     0.19209319
 h      3.54871817    -0.77925084    -0.00805750
 c     -2.44879765    -0.42246599    -0.74389461
 h     -2.12768938    -0.66676149    -1.86220628
 h     -2.84264433    -1.31918636    -0.41247771
 h     -3.10666344     0.40327639    -0.80604619
 h     -0.22402827     1.07062214     1.62920563
          17

 c      1.37953288    -0.44352925     0.14731280
 c      0.14557178    -0.89776860     0.51749359
 c     -0.93512540    -0.06173000    -0.01715521
 c     -1.13506990     1.19639579     0.97054314
 c     -0.38050775     1.16667944    -0.48162133
 c      1.14180176     0.77311269    -0.54513414
 h     -0.17221657    -1.86219502     1.05293269
 h     -2.17550762     1.56300435     0.98518944
 h     -0.67375283     1.84876841    -1.36577002
 h      1.87980544     1.33692781    -0.82452855
 o      2.46652968    -1.15547953     0.18951853
 h      3.53786235    -0.71129739     0.00968808
 c     -2.45554375    -0.41978776    -0.75611625
 h     -2.15869400    -0.68223754    -1.85695827
 h     -2.86725614    -1.34507804    -0.36255795
 h     -3.13072094     0.41592246    -0.82833497
 h     -0.25997230     1.06293067     1.60954743
          17

 c      1.38412854    -0.45112030     0.14242255
 c      0.14295878    -0.90523808     0.52236848
 c     -0.92949191    -0.05888909    -0.01560982
 c     -1.12293211     1.20240635     0.96611723
 c     -0.38148989     1.16300534    -0.46780211
 c      1.14291450     0.76917259    -0.54252044
 h     -0.19795034    -1.87689802     1.02558943
 h     -2.20623383     1.58983031     0.99213654
 h     -0.70723812     1.82653816    -1.37625595
 h      1.91985195     1.32316770    -0.83373842
 o      2.47054319    -1.14737240     0.18704035
 h      3.48022727    -0.65551146     0.03405729
 c     -2.45903690    -0.41839906    -0.76949450
 h     -2.19394382    -0.69366868    -1.83600939
 h     -2.89532208    -1.37084169    -0.30822444
 h     -3.15660521     0.43456066    -0.84530766
 h     -0.30512326     1.06622863     1.60298134
          17

 c      1.38818708    -0.45711740     0.13583722
 c      0.13776123    -0.91451119     0.52722441
 c     -0.92777601    -0.05631819    -0.01415905
 c     -1.11127922     1.20737689     0.95902767
 c     -0.37985725     1.16044054    -0.45607398
 c      1.14038557     0.76423465    -0.53733425
 h     -0.21380202    -1.87946382     0.99529208
 h     -2.21821514     1.61499747     1.00458597
 h     -0.73932094     1.79243287    -1.37002317
 h      1.98855087     1.33479504    -0.85845727
 o      2.47775228    -1.13905659     0.18472185
 h      3.38123689    -0.61410140     0.06358677
 c     -2.46046728    -0.41868057    -0.78274124
 h     -2.23041791    -0.70309938    -1.80639864
 h     -2.92076916    -1.38338390    -0.25690508
 h     -3.17866973     0.45275121    -0.85617119
 h     -0.34622254     1.07850854     1.61919521
          17

 c      1.39095758    -0.46167700     0.12788099
 c      0.13034261    -0.92506381     0.53157539
 c     -0.92998756    -0.05437922    -0.01270862
 c     -1.10149277     1.21171718     0.94894694
 c     -0.37565699     1.15913833    -0.44661396
 c      1.13648535     0.75977674    -0.53049644
 h     -0.22041164    -1.87360971     0.96474232
 h     -2.20585608     1.63575625     1.02080214
 h     -0.76831985     1.74794572    -1.34735263
 h      2.06034430     1.35431537    -0.88878581
 o      2.48745745    -1.13070913     0.18268511
 h      3.25624654    -0.58439703     0.09564867
 c     -2.46086186    -0.42043482    -0.79431131
 h     -2.26427959    -0.71406571    -1.77982353
 h     -2.93981793    -1.37579877    -0.21410606
 h     -3.19211211     0.46512827    -0.86054313
 h     -0.37407806     1.09763275     1.66449297
          17

 c      1.39170042    -0.46515115     0.11893129
 c      0.12122043    -0.93605867     0.53481377
 c     -0.93600324    -0.05335830    -0.01115493
 c     -1.09358548     1.21556579     0.93646696
 c     -0.36891958     1.15896050    -0.43925446
 c      1.13294138     0.75682113    -0.52280031
 h     -0.21991390    -1.86626399     0.93782756
 h     -2.16891407     1.65111640     1.03857745
 h     -0.79370162     1.69691880    -1.31192616
 h      2.11629257     1.36971592    -0.91691957
 o      2.49765084    -1.12330675     0.18114558
 h      3.14085107    -0.54911837     0.12593459
 c     -2.46094625    -0.42316391    -0.80265881
 h     -2.29194469    -0.73091198    -1.76963387
 h     -2.95056117    -1.34596173    -0.18323081
 h     -3.19391863     0.46853795    -0.85861704
 h     -0.39086761     1.12279594     1.73439851
          17

 c      1.38973940    -0.46800894     0.10935525
 c      0.11095389    -0.94648409     0.53631239
 c     -0.94557130    -0.05344601    -0.00941084
 c     -1.08653949     1.21886773     0.92304567
 c     -0.35962326     1.15948204    -0.43347475
 c      1.13069563     0.75584738    -0.51479378
 h     -0.21542190    -1.86629645     0.91884353
 h     -2.11203711     1.66186209     1.05557459
 h     -0.81660040     1.64535069    -1.27111640
 h      2.14664342     1.37525959    -0.93825083
 o      2.50554206    -1.11891908     0.18026658
 h      3.08295300    -0.47220739     0.15098933
 c     -2.46101189    -0.42641009    -0.80690963
 h     -2.31175386    -0.75633218    -1.78290241
 h     -2.95261996    -1.29530464    -0.16562555
 h     -3.18310945     0.46231904    -0.85113671
 h     -0.40631887     1.15375884     1.81433866
          17

 c      1.38462559    -0.47071072     0.09945220
 c      0.09997836    -0.95549344     0.53559262
 c     -0.95832582    -0.05472510    -0.00740906
 c     -1.07903480     1.22146632     0.91024267
 c     -0.34769882     1.16008753    -0.42849215
 c      1.13014355     0.75700105    -0.50685298
 h     -0.20960422    -1.88090636     0.91090978
 h     -2.04493092     1.67095956     1.06991242
 h     -0.83997594     1.60044197    -1.23511683
 h      2.14753624     1.36895843    -0.95026938
 o      2.51142270    -1.11738328     0.17986837
 h      3.08061807    -0.35293577     0.17317263
 c     -2.46085011    -0.42998215    -0.80741494
 h     -2.32456108    -0.78896978    -1.81438875
 h     -2.94730038    -1.22867947    -0.16018820
 h     -3.16078559     0.44840004    -0.83932725
 h     -0.42862159     1.18936566     1.88822429
          17

 c      1.37634989    -0.47362476     0.08944733
 c      0.08847814    -0.96282713     0.53248779
 c     -0.97380655    -0.05717464    -0.00510047
 c     -1.06977258     1.22309543     0.89917624
 c     -0.33316770     1.16021261    -0.42359600
 c      1.13131092     0.76021389    -0.49923125
 h     -0.20308218    -1.91103923     0.91425891
 h     -1.98183734     1.68383041     1.08078398
 h     -0.86706599     1.56814247    -1.21316146
 h      2.11876376     1.35106475    -0.95181517
 o      2.51756540    -1.11582425     0.17978276
 h      3.09726642    -0.23432145     0.19497697
 c     -2.45980319    -0.43382732    -0.80548324
 h     -2.33244811    -0.82432718    -1.85079978
 h     -2.93829461    -1.15507752    -0.16235790
 h     -3.13009836     0.43138366    -0.82484945
 h     -0.46097461     1.22733779     1.94422266
          17

 c      1.36529472    -0.47700650     0.07951227
 c      0.07642125    -0.96891083     0.52716193
 c     -0.99148135    -0.06068967    -0.00246200
 c     -1.05774519     1.22345259     0.89045219
 c     -0.31642414     1.15960387    -0.41860016
 c      1.13392738     0.76520132    -0.49205026
 h     -0.19441538    -1.95041112     0.92603258
 h     -1.93739859     1.70691788     1.08829882
 h     -0.89790295     1.55042005    -1.20812714
 h      2.06347989     1.32381805    -0.94310725
 o      2.52500720    -1.11225974     0.18000413
 h      3.11250739    -0.14584583     0.21634749
 c     -2.45685232    -0.43774492    -0.80276630
 h     -2.33733549    -0.85759430    -1.87912324
 h     -2.93242678    -1.08784800    -0.16312882
 h     -3.09584798     0.41819286    -0.80970422
 h     -0.50256748     1.26486305     1.97572599
          17

 c      1.35203534    -0.48100505     0.06978116
 c      0.06372056    -0.97452135     0.51996657
 c     -1.01076116    -0.06510465     0.00049493
 c     -1.04281942     1.22251770     0.88437198
 c     -0.29835633     1.15834182    -0.41393448
 c      1.13732898     0.77136675    -0.48521905
 h     -0.18169535    -1.98933841     0.94184944
 h     -1.91837376     1.74343001     1.09177189
 h     -0.92756873     1.54516590    -1.21529449
 h      1.98988245     1.29237855    -0.92672703
 o      2.53384976    -1.10583883     0.18056249
 h      3.11904851    -0.09951218     0.23658044
 c     -2.45089011    -0.44140110    -0.80076537
 h     -2.34049286    -0.88529585    -1.89066456
 h     -2.93829441    -1.04111342    -0.15108525
 h     -3.06314701     0.41633081    -0.79598665
 h     -0.55013113     1.29911157     1.98055901
          17

 c      1.33720529    -0.48567201     0.06035800
 c      0.05036509    -0.98039278     0.51127880
 c     -1.03100935    -0.07021505     0.00372780
 c     -1.02601781     1.22080381     0.88107978
 c     -0.28011129     1.15664078    -0.41026060
 c      1.14019878     0.77763608    -0.47826724
 h     -0.16390964    -2.01914982     0.95754127
 h     -1.91946923     1.78999335     1.08831520
 h     -0.94868157     1.54865555    -1.22668839
 h      1.91447892     1.26677827    -0.90964319
 o      2.54384313    -1.09626590     0.18147964
 h      3.11470858    -0.09895294     0.25502092
 c     -2.44141478    -0.44474059    -0.80014086
 h     -2.34249046    -0.90557788    -1.88143033
 h     -2.96045205    -1.02107899    -0.12057128
 h     -3.03514925     0.43039371    -0.78555005
 h     -0.59887132     1.32757096     1.96048873
          17

 c      1.32144620    -0.49098742     0.05132772
 c      0.03646242    -0.98701750     0.50141448
 c     -1.05155957    -0.07579132     0.00718555
 c     -1.00898953     1.21911142     0.88037431
 c     -0.26279799     1.15468541    -0.40808734
 c      1.14055841     0.78244680    -0.47026833
 h     -0.14127799    -2.03428561     0.97004471
 h     -1.92913431     1.83892468     1.07422104
 h     -0.95482840     1.55762727    -1.23546423
 h      1.86228129     1.26232685    -0.90420702
 o      2.55458701    -1.08357308     0.18276190
 h      3.09965137    -0.14301925     0.27116254
 c     -2.42907336    -0.44808220    -0.80023916
 h     -2.34322822    -0.91816518    -1.85173064
 h     -2.99458691    -1.02182899    -0.07799068
 h     -3.01146302     0.45898079    -0.77980485
 h     -0.64287579     1.34846076     1.92178888
          17

 c      1.30539112    -0.49691681     0.04277740
 c      0.02223725    -0.99460252     0.49059930
 c     -1.07175074    -0.08158808     0.01083989
 c     -0.99336535     1.21808177     0.88139115
 c     -0.24736706     1.15259084    -0.40763572
 c      1.13706530     0.78456285    -0.46049913
 h     -0.11503537    -2.03266568     0.97767339
 h     -1.93689474     1.88267163     1.04715026
 h     -0.94213890     1.56995866    -1.23749528
 h      1.85171379     1.29059389    -0.92051037
 o      2.56547547    -1.06824369     0.18437845
 h      3.07722285    -0.22379392     0.28496663
 c     -2.41525443    -0.45156498    -0.79958787
 h     -2.34203485    -0.92457144    -1.80618679
 h     -3.03133763    -1.03223492    -0.03600737
 h     -2.98900112     0.49521146    -0.77971866
 h     -0.67531949     1.36133123     1.87661213
          17

 c      1.28965790    -0.50346253     0.03481570
 c      0.00801756    -1.00307468     0.47895550
 c     -1.09096154    -0.08735513     0.01470492
 c     -0.98048768     1.21798057     0.88256371
 c     -0.23458801     1.15041545    -0.40885986
 c      1.13073288     0.78432805    -0.44957468
 h     -0.08711715    -2.01560099     0.98024615
 h     -1.93586902     1.91591872     1.00685218
 h     -0.90949772     1.58469889    -1.23138340
 h      1.87442029     1.34517632    -0.95301097
 o      2.57534492    -1.05177615     0.18617161
 h      3.05933798    -0.31768248     0.29827594
 c     -2.40135241    -0.45482116    -0.79657829
 h     -2.33784270    -0.92852723    -1.75402316
 h     -3.06237677    -1.04311166    -0.00518671
 h     -2.96432571     0.53032779    -0.78585965
 h     -0.68915447     1.36748940     1.84282910
          17

 c      1.27486796    -0.51062799     0.02756594
 c     -0.00579721    -1.01208295     0.46648564
 c     -1.10862301    -0.09285235     0.01883311
 c     -0.97126199     1.21878807     0.88227550
 c     -0.22497637     1.14815739    -0.41150462
 c      1.12381142     0.78310717    -0.43894317
 h     -0.05983362    -1.98775905     0.97927760
 h     -1.92235466     1.93565943     0.95484381
 h     -0.85851856     1.60211462    -1.21832118
 h      1.90783711     1.40826122    -0.98623421
 o      2.58187325    -1.03742140     0.18765185
 h      3.07586191    -0.37398366     0.31805315
 c     -2.38842723    -0.45713770    -0.78976574
 h     -2.32943103    -0.93585774    -1.70810922
 h     -3.08249490    -1.04884997     0.00854271
 h     -2.93529557     0.55697131    -0.79841398
 h     -0.67936989     1.36912489     1.83705584
          17

 c      1.26163328    -0.51832611     0.02114015
 c     -0.01879219    -1.02102358     0.45306549
 c     -1.12421630    -0.09785521     0.02329834
 c     -0.96593106     1.22045217     0.88005270
 c     -0.21868383     1.14571087    -0.41513893
 c      1.11799035     0.78203442    -0.42974311
 h     -0.03546963    -1.95683758     0.97808416
 h     -1.89521556     1.94090206     0.89391937
 h     -0.79360883     1.62395044    -1.20222078
 h      1.93511070     1.46502905    -1.00795484
 o      2.58305489    -1.02762248     0.18825241
 h      3.15196690    -0.35604024     0.35242732
 c     -2.37716837    -0.45784279    -0.77822714
 h     -2.31577575    -0.95227919    -1.68010228
 h     -3.08929433    -1.04663905     0.00320652
 h     -2.90149301     0.57064314    -0.81721737
 h     -0.64636730     1.36697995     1.86154506
          17

 c      1.25043152    -0.52635403     0.01560918
 c     -0.03059617    -1.02917819     0.43849606
 c     -1.13726864    -0.10213831     0.02818637
 c     -0.96401460     1.22293249     0.87680950
 c     -0.21547114     1.14281694    -0.41917501
 c      1.11409680     0.78171028    -0.42256242
 h     -0.01582905    -1.93188259     0.98119249
 h     -1.85602392     1.93285533     0.82774812
 h     -0.72154067     1.65366134    -1.18954220
 h      1.94785066     1.50690978    -1.01188740
 o      2.58070376    -1.01999414     0.18838608
 h      3.25437822    -0.30497058     0.39411890
 c     -2.36791743    -0.45675545    -0.76213265
 h     -2.29645444    -0.97919103    -1.67280806
 h     -3.08274371    -1.03574039    -0.02005443
 h     -2.86406938     0.57002079    -0.84183483
 h     -0.59653635     1.35983948     1.90187357
          17

 c      1.24154174    -0.53445033     0.01098419
 c     -0.04090022    -1.03603176     0.42267330
 c     -1.14735545    -0.10545802     0.03359114
 c     -0.96451797     1.22596350     0.87382637
 c     -0.21486586     1.13911987    -0.42300991
 c      1.11238662     0.78234116    -0.41760138
 h     -0.00201230    -1.91959649     0.99234946
 h     -1.80982080     1.91560390     0.76035542
 h     -0.64942424     1.69554925    -1.18725363
 h      1.94293035     1.52970813    -0.99573231
 o      2.57715918    -1.01219289     0.18869947
 h      3.34382154    -0.26134848     0.43233897
 c     -2.36065094    -0.45432394    -0.74286481
 h     -2.27184022    -1.01202915    -1.67835506
 h     -3.06538637    -1.01746392    -0.05712387
 h     -2.82547456     0.55692143    -0.87173344
 h     -0.53886629     1.34664849     1.93934774
          17

 c      1.23509752    -0.54233012     0.00721817
 c     -0.04943861    -1.04159204     0.40580104
 c     -1.15412003    -0.10756111     0.03959695
 c     -0.96615354     1.22891494     0.87201428
 c     -0.21646212     1.13443556    -0.42639531
 c      1.11275814     0.78386679    -0.41481089
 h      0.00532667    -1.92066761     1.01191909
 h     -1.76554164     1.89654608     0.69525318
 h     -0.58145211     1.75159780    -1.19817714
 h      1.92034345     1.53205219    -0.95959605
 o      2.57354215    -1.00344955     0.18951999
 h      3.40172454    -0.24033316     0.46155654
 c     -2.35491942    -0.45125865    -0.72244244
 h     -2.24289473    -1.04360103    -1.68481540
 h     -3.04327240    -0.99583594    -0.10049938
 h     -2.78910713     0.53601470    -0.90656949
 h     -0.48171316     1.32776715     1.96036420
          17

 c      1.23114407    -0.54969248     0.00422349
 c     -0.05596486    -1.04637800     0.38843215
 c     -1.15731027    -0.10821308     0.04625120
 c     -0.96760148     1.23094278     0.87186616
 c     -0.22003885     1.12903486    -0.42970924
 c      1.11479571     0.78598285    -0.41393273
 h      0.00562826    -1.92989938     1.03620350
 h     -1.73405415     1.88493464     0.63463395
 h     -0.51788317     1.81817542    -1.21777528
 h      1.88291705     1.51526306    -0.90562789
 o      2.57028213    -0.99370583     0.19097444
 h      3.42118085    -0.24539828     0.47956569
 c     -2.34982236    -0.44806197    -0.70292010
 h     -2.21077813    -1.06793582    -1.68256905
 h     -3.02672084    -0.97818337    -0.13935594
 h     -2.75867015     0.51380167    -0.94643648
 h     -0.43156546     1.30470678     1.95780904
          17

 c      1.22966500    -0.55622889     0.00189002
 c     -0.06026167    -1.05109182     0.37128389
 c     -1.15681280    -0.10722353     0.05353627
 c     -0.96798912     1.23143085     0.87352329
 c     -0.22536038     1.12356610    -0.43372020
 c      1.11766137     0.78804079    -0.41444991
 h     -0.00150932    -1.93994597     1.05942368
 h     -1.72254002     1.88722465     0.58002279
 h     -0.45776350     1.88693677    -1.23700608
 h      1.83771773     1.48482043    -0.83870950
 o      2.56751466    -0.98315641     0.19310188
 h      3.40035772    -0.27571119     0.48565133
 c     -2.34428570    -0.44487559    -0.68596060
 h     -2.17655677    -1.08169019    -1.66617476
 h     -3.02786878    -0.97317448    -0.16255898
 h     -2.73708966     0.49632962    -0.99167117
 h     -0.39281508     1.27952305     1.92973566
          17

 c      1.23059324    -0.56165563     0.00010149
 c     -0.06216484    -1.05630961     0.35501921
 c     -1.15267077    -0.10445502     0.06135513
 c     -0.96729478     1.23037642     0.87666730
 c     -0.23200095     1.11872360    -0.43913567
 c      1.11989224     0.78884519    -0.41550642
 h     -0.01605927    -1.94475744     1.07617208
 h     -1.72964576     1.90266255     0.53443587
 h     -0.40142936     1.94885725    -1.24766384
 h      1.79865051     1.45315711    -0.76751416
 o      2.56513899    -0.97216802     0.19586705
 h      3.34141897    -0.32737980     0.48035114
 c     -2.33783341    -0.44178747    -0.67236842
 h     -2.14106573    -1.08404443    -1.63392959
 h     -3.05250248    -0.98444345    -0.16536882
 h     -2.72539542     0.48634743    -1.04192758
 h     -0.36753994     1.25440394     1.87848797
          17

 c      1.23381422    -0.56577490    -0.00124863
 c     -0.06157547    -1.06234568     0.34012956
 c     -1.14508935    -0.09982111     0.06952801
 c     -0.96620741     1.22825952     0.88044913
[truncated: 34,518 more chars]
