# Supplementary material for: Photochemical permutation of meta-substituted phenols
Source: Nat Commun. 2025 Aug 13;16:7502. doi: 10.1038/s41467-025-62549-5 (PMC12350626; doi:10.1038/s41467-025-62549-5)
Supplement: Supplementary file 3 — Source Data [file 41467_2025_62549_MOESM3_ESM.zip › Source data/NAMD_trajectories/trajectory078.xyz]

          17

 c      1.19562925    -0.38070849    -0.11750287
 c     -0.11070318    -1.07120194     0.08007697
 c     -1.23008451    -0.24574032     0.02017571
 c     -1.15741752     1.18976476     0.05417229
 c      0.20626380     1.77483480     0.08043406
 c      1.30805462     1.03741052    -0.11452645
 h     -0.16330352    -2.16098662     0.04433367
 h     -1.67199804     1.68816730    -0.82955552
 h      0.31826427     2.92405271    -0.03845550
 h      2.45005513     1.47068370    -0.35271082
 o      2.24157786    -1.20219018     0.06143432
 h      2.98167278    -0.73151716     0.11293358
 c     -2.60789830    -0.86573261    -0.04704244
 h     -2.70738511    -1.93498018    -0.02146122
 h     -3.33252833    -0.39434306     0.56794711
 h     -3.10179244    -0.34279910    -0.95821381
 h     -1.80029072     1.42102633     1.02688912
          17

 c      1.19348251    -0.38528517    -0.12282011
 c     -0.10466105    -1.06614540     0.08072780
 c     -1.23376851    -0.25134898     0.01661277
 c     -1.15351681     1.19669476     0.05873361
 c      0.20896703     1.78100504     0.07878217
 c      1.31101485     1.04145923    -0.11666822
 h     -0.18420190    -2.18433044     0.05645737
 h     -1.68443268     1.69013635    -0.80071684
 h      0.32458458     2.91097776    -0.04235892
 h      2.42450609     1.47753922    -0.35339815
 o      2.23813159    -1.20451770     0.06474596
 h      2.97015271    -0.73242861     0.12482715
 c     -2.60528527    -0.86914652    -0.05138631
 h     -2.71435834    -1.94393356    -0.03167918
 h     -3.35586104    -0.40900358     0.59034057
 h     -3.09458348    -0.36792819    -0.94395151
 h     -1.80603419     1.43266605     1.04029773
          17

 c      1.19178520    -0.39039872    -0.12728820
 c     -0.09813566    -1.06082806     0.08051812
 c     -1.23874402    -0.25879948     0.01334967
 c     -1.15085733     1.20506897     0.06464958
 c      0.21085687     1.78915498     0.07652595
 c      1.31708465     1.04407520    -0.11951455
 h     -0.20269471    -2.19867051     0.07099943
 h     -1.69960788     1.68957227    -0.76744120
 h      0.32729004     2.88540258    -0.04178185
 h      2.37262197     1.47710960    -0.34641024
 o      2.23128385    -1.20860792     0.06755988
 h      3.01295038    -0.70214602     0.14083615
 c     -2.60205389    -0.87119231    -0.05666550
 h     -2.71914024    -1.95693754    -0.04364251
 h     -3.37934945    -0.42075028     0.62367084
 h     -3.08441055    -0.39999994    -0.93160192
 h     -1.80248279     1.44769243     1.03836407
          17

 c      1.19064393    -0.39571169    -0.13092628
 c     -0.09156277    -1.05584270     0.07948586
 c     -1.24464379    -0.26752420     0.01048235
 c     -1.14944137     1.21439186     0.07207940
 c      0.21203694     1.79836692     0.07368514
 c      1.32522234     1.04504856    -0.12288589
 h     -0.21699171    -2.19881296     0.08773007
 h     -1.71838353     1.68853892    -0.73342767
 h      0.32705918     2.85605886    -0.03769518
 h      2.30369904     1.47198975    -0.33351802
 o      2.22343603    -1.21308971     0.07006699
 h      3.07341386    -0.66383464     0.15805242
 c     -2.59875236    -0.87226640    -0.06195857
 h     -2.72070063    -1.97050987    -0.05690452
 h     -3.39574810    -0.43320735     0.66106592
 h     -3.07477227    -0.43495586    -0.92623563
 h     -1.78949917     1.46534983     1.02251372
          17

 c      1.19017304    -0.40085014    -0.13377000
 c     -0.08537844    -1.05147065     0.07769239
 c     -1.25102950    -0.27693391     0.00809455
 c     -1.14913347     1.22414275     0.08097475
 c      0.21265374     1.80731410     0.07031002
 c      1.33351479     1.04397766    -0.12642815
 h     -0.22565827    -2.18337122     0.10625396
 h     -1.74153401     1.68903563    -0.70254248
 h      0.32517812     2.83539515    -0.03155811
 h      2.23599261     1.46852741    -0.31843585
 o      2.21659909    -1.21689069     0.07247283
 h      3.12124553    -0.63645149     0.17342261
 c     -2.59579417    -0.87291720    -0.06642977
 h     -2.71810356    -1.98109809    -0.07083965
 h     -3.39975944    -0.44874436     0.69652793
 h     -3.06931872    -0.46866860    -0.93276661
 h     -1.76851630     1.48529188     0.99675262
          17

 c      1.19045799    -0.40547540    -0.13586061
 c     -0.07996276    -1.04766883     0.07520192
 c     -1.25743521    -0.28644972     0.00625229
 c     -1.14968176     1.23383169     0.09094832
 c      0.21284021     1.81468128     0.06645170
 c      1.33935397     1.04017838    -0.12964632
 h     -0.22781970    -2.15472643     0.12615486
 h     -1.76902179     1.69233308    -0.67766160
 h      0.32313457     2.83521354    -0.02479406
 h      2.19592851     1.47738287    -0.30658017
 o      2.21177345    -1.21958973     0.07490240
 h      3.14226301    -0.62858234     0.18519995
 c     -2.59351407    -0.87361972    -0.06958529
 h     -2.71067187    -1.98629379    -0.08475275
 h     -3.38861402    -0.46834883     0.72558781
 h     -3.07022941    -0.49842747    -0.95336375
 h     -1.74288409     1.50781180     0.96808106
          17

 c      1.19152837    -0.40934596    -0.13723755
 c     -0.07559027    -1.04406841     0.07206084
 c     -1.26341690    -0.29552048     0.00500107
 c     -1.15076240     1.24302506     0.10121734
 c      0.21270768     1.81985508     0.06211048
 c      1.34090040     1.03322356    -0.13221143
 h     -0.22332424    -2.11898608     0.14719100
 h     -1.79944574     1.69853364    -0.65979504
 h      0.32178165     2.85916548    -0.01804765
 h      2.20197388     1.50677822    -0.30153037
 o      2.20935068    -1.22113138     0.07741943
 h      3.13189239    -0.64269349     0.19259559
 c     -2.59225400    -0.87462561    -0.07143836
 h     -2.69809516    -1.98542516    -0.09800286
 h     -3.36191984    -0.49187900     0.74544657
 h     -3.07700316    -0.52374779    -0.98547019
 h     -1.71788376     1.53405439     0.94629004
          17

 c      1.19334037    -0.41236109    -0.13793427
 c     -0.07240083    -1.04002815     0.06828077
 c     -1.26859491    -0.30363679     0.00436241
 c     -1.15210015     1.25137396     0.11081059
 c      0.21235238     1.82322165     0.05722944
 c      1.33879944     1.02387588    -0.13428525
 h     -0.21278138    -2.08539575     0.16951752
 h     -1.83014818     1.70668005    -0.64803414
 h      0.32092677     2.89961108    -0.01110471
 h      2.24490458     1.55134839    -0.30117608
 o      2.20931849    -1.22167591     0.08004025
 h      3.09174334    -0.67735991     0.19552454
 c     -2.59230829    -0.87598625    -0.07245165
 h     -2.68046421    -1.97962936    -0.11011254
 h     -3.32155407    -0.51823840     0.75520842
 h     -3.08693413    -0.54569677    -1.02262715
 h     -1.69924484     1.56562259     0.94147285
          17

 c      1.19578953    -0.41454926    -0.13797958
 c     -0.07041519    -1.03484751     0.06384168
 c     -1.27268472    -0.31034902     0.00432860
 c     -1.15368601     1.25871093     0.11906608
 c      0.21184862     1.82569271     0.05174526
 c      1.33512341     1.01370844    -0.13625606
 h     -0.19725455    -2.06387637     0.19374313
 h     -1.85793938     1.71529588    -0.64022403
 h      0.31985181     2.94317090    -0.00360455
 h      2.29997933     1.59654403    -0.30076755
 o      2.21114670    -1.22164746     0.08271216
 h      3.03126331    -0.72639893     0.19492772
 c     -2.59375831    -0.87767140    -0.07334570
 h     -2.65822998    -1.97154731    -0.12082873
 h     -3.27179081    -0.54539154     0.75641954
 h     -3.09673645    -0.56560705    -1.05729116
 h     -1.68984184     1.60298949     0.95883814
          17

 c      1.19874536    -0.41601348    -0.13740507
 c     -0.06959223    -1.02817497     0.05874038
 c     -1.27551234    -0.31528520     0.00485903
 c     -1.15588374     1.26515024     0.12600497
 c      0.21124192     1.82808900     0.04562792
 c      1.33157911     1.00411780    -0.13838645
 h     -0.17760469    -2.06023380     0.22047392
 h     -1.87993559     1.72295824    -0.63381506
 h      0.31797156     2.97779246     0.00441118
 h      2.34742089     1.63008103    -0.29699287
 o      2.21337110    -1.22196221     0.08524795
 h      2.97423447    -0.77526578     0.19381489
 c     -2.59635121    -0.87967867    -0.07496773
 h     -2.63209214    -1.96464361    -0.13010151
 h     -3.21936986    -0.57037830     0.75372270
 h     -3.10385492    -0.58431013    -1.08316135
 h     -1.68756057     1.64384834     0.99515603
          17

 c      1.20209419    -0.41685742    -0.13625533
 c     -0.06987495    -1.02033302     0.05307152
 c     -1.27701805    -0.31815755     0.00588482
 c     -1.15921523     1.27101638     0.13216814
 c      0.21055144     1.83087282     0.03888689
 c      1.32911406     0.99603519    -0.14077129
 h     -0.15414335    -2.07233990     0.24943324
 h     -1.89413782     1.72865042    -0.62652558
 h      0.31507486     2.99577573     0.01246092
 h      2.37648137     1.64506984    -0.28843062
 o      2.21350980    -1.22406006     0.08729995
 h      2.96007186    -0.80088048     0.19771720
 c     -2.59953460    -0.88209675    -0.07820941
 h     -2.60286749    -1.96213657    -0.13797327
 h     -3.17263377    -0.58972561     0.75462121
 h     -3.10697484    -0.60199199    -1.09614690
 h     -1.68722280     1.68361735     1.04134040
          17

 c      1.20576333    -0.41710567    -0.13459704
 c     -0.07118041    -1.01218641     0.04706034
 c     -1.27724944    -0.31875833     0.00732136
 c     -1.16405134     1.27665114     0.13820145
 c      0.20978368     1.83413006     0.03156271
 c      1.32811635     0.99002043    -0.14340074
 h     -0.12710150    -2.09161700     0.27907384
 h     -1.89974129     1.73191847    -0.61679198
 h      0.31130486     2.99396389     0.01979595
 h      2.38261963     1.63868169    -0.27481148
 o      2.21046019    -1.22855660     0.08870191
 h      3.00606358    -0.79374270     0.20934390
 c     -2.60268734    -0.88509296    -0.08376786
 h     -2.57143023    -1.96581407    -0.14442065
 h     -3.13879012    -0.60071497     0.76660351
 h     -3.10608185    -0.61828103    -1.09460873
 h     -1.68396328     1.71747607     1.08776146
          17

 c      1.20970621    -0.41668084    -0.13251839
 c     -0.07336377    -1.00470009     0.04100940
 c     -1.27634808    -0.31695348     0.00908194
 c     -1.17046943     1.28227996     0.14462546
 c      0.20894127     1.83760272     0.02371641
 c      1.32859179     0.98635429    -0.14620608
 h     -0.09725848    -2.10809582     0.30713059
 h     -1.89729449     1.73294827    -0.60408446
 h      0.30711459     2.97342814     0.02558391
 h      2.36529115     1.61087722    -0.25652223
 o      2.20631888    -1.23436105     0.08976972
 h      3.07880262    -0.77221542     0.22386215
 c     -2.60541087    -0.88882790    -0.09170395
 h     -2.53876920    -1.97533263    -0.14926292
 h     -3.12038733    -0.60308477     0.79193431
 h     -3.10246490    -0.63231313    -1.07958158
 h     -1.67482118     1.74175199     1.12723710
          17

 c      1.21387481    -0.41546721    -0.13011509
 c     -0.07620234    -0.99860572     0.03521989
 c     -1.27453457    -0.31268169     0.01108705
 c     -1.17825495     1.28797370     0.15181291
 c      0.20801411     1.84069178     0.01541871
 c      1.33021491     0.98503461    -0.14907788
 h     -0.06606085    -2.11420903     0.33143264
 h     -1.88875436     1.73261975    -0.58910952
 h      0.30327275     2.93957719     0.02906969
 h      2.32769186     1.56423624    -0.23443666
 o      2.20334795    -1.24036880     0.09085855
 h      3.14213783    -0.75491575     0.23584508
 c     -2.60756396    -0.89340781    -0.10121096
 h     -2.50608731    -1.98841641    -0.15223348
 h     -3.11464244    -0.59940937     0.82530168
 h     -3.09880068    -0.64272830    -1.05512700
 h     -1.65870885     1.75422609     1.15546717
          17

 c      1.21819841    -0.41338024    -0.12747786
 c     -0.07941541    -0.99428736     0.02993727
 c     -1.27208665    -0.30596033     0.01326827
 c     -1.18696144     1.29365722     0.16002634
 c      0.20697502     1.84245838     0.00673782
 c      1.33220924     0.98568471    -0.15186922
 h     -0.03536613    -2.10602922     0.35041501
 h     -1.87735443     1.73247994    -0.57382545
 h      0.30086857     2.90235379     0.02971739
 h      2.27852115     1.50491435    -0.20989852
 o      2.20266590    -1.24604650     0.09214992
 h      3.17772320    -0.75069114     0.24256296
 c     -2.60901919    -0.89892832    -0.11089891
 h     -2.47482030    -2.00179100    -0.15317113
 h     -3.11633694    -0.59358330     0.85740165
 h     -3.09912373    -0.64770278    -1.02829839
 h     -1.63593415     1.75399127     1.17061505
          17

 c      1.22257968    -0.41040374    -0.12468853
 c     -0.08270755    -0.99177501     0.02532068
 c     -1.26930425    -0.29689524     0.01556628
 c     -1.19599624     1.29913503     0.16940393
 c      0.20578900     1.84176986    -0.00226995
 c      1.33310547     0.98743518    -0.15440851
 h     -0.00712367    -2.08327125     0.36336801
 h     -1.86705396     1.73447883    -0.56101578
 h      0.30117057     2.87476686     0.02729942
 h      2.23508275     1.44402576    -0.18455199
 o      2.20461702    -1.25117611     0.09370331
 h      3.17908251    -0.76244020     0.24312711
 c     -2.60950731    -0.90548696    -0.11932142
 h     -2.44651583    -2.01230993    -0.15219038
 h     -3.12071939    -0.58914805     0.87981741
 h     -3.10803555    -0.64531263    -1.00748725
 h     -1.60788389     1.74137171     1.17310148
          17

 c      1.22689708    -0.40662555    -0.12182135
 c     -0.08581286    -0.99075003     0.02142106
 c     -1.26646544    -0.28568839     0.01792592
 c     -1.20473088     1.30412918     0.17984635
 c      0.20444065     1.83777602    -0.01155255
 c      1.33086635     0.98907751    -0.15656490
 h      0.01691788    -2.04917126     0.37062970
 h     -1.86143784     1.74035774    -0.55320555
 h      0.30514274     2.86751771     0.02178686
 h      2.22209069     1.39598995    -0.15954315
 o      2.20907601    -1.25568818     0.09550396
 h      3.14676345    -0.78975606     0.23772824
 c     -2.60875100    -0.91308027    -0.12548904
 h     -2.42260904    -2.01785951    -0.14972954
 h     -3.12457440    -0.58859718     0.88726478
 h     -3.12856874    -0.63453917    -0.99843095
 h     -1.57694942     1.71805342     1.16594078
          17

 c      1.23100954    -0.40228302    -0.11894523
 c     -0.08853670    -0.99054751     0.01816585
 c     -1.26378795    -0.27264106     0.02029120
 c     -1.21261578     1.30832729     0.19084256
 c      0.20295323     1.83052824    -0.02103364
 c      1.32435971     0.98987893    -0.15832683
 h      0.03550372    -2.01042594     0.37378182
 h     -1.86242704     1.75086378    -0.55120026
 h      0.31274792     2.88186500     0.01301715
 h      2.25464562     1.36918392    -0.13462370
 o      2.21542150    -1.25967744     0.09745977
 h      3.08881372    -0.82874206     0.22769063
 c     -2.60671640    -0.92145943    -0.12920546
 h     -2.40416572    -2.01790323    -0.14648272
 h     -3.12621320    -0.59334591     0.87777553
 h     -3.15978221    -0.61648210    -1.00043764
 h     -1.54654931     1.68730756     1.15543467
          17

 c      1.23477328    -0.39776930    -0.11612331
 c     -0.09078312    -0.99021762     0.01536720
 c     -1.26141094    -0.25814766     0.02259991
 c     -1.21925520     1.31143901     0.20140437
 c      0.20135802     1.82105043    -0.03059977
 c      1.31493087     0.99017054    -0.15970683
 h      0.04811135    -1.97649579     0.37561915
 h     -1.86967712     1.76532874    -0.55323575
 h      0.32275649     2.90876178     0.00054338
 h      2.31979860     1.35910833    -0.10937020
 o      2.22218346    -1.26358681     0.09935007
 h      3.02650627    -0.86926973     0.21629791
 c     -2.60366762    -0.93010009    -0.13098545
 h     -2.39167098    -2.01366803    -0.14328872
 h     -3.12530812    -0.60382075     0.85237617
 h     -3.19669413    -0.59445905    -1.00718005
 h     -1.52083511     1.65381336     1.15119123
          17

 c      1.23808238    -0.39355098    -0.11340922
 c     -0.09254595    -0.98875823     0.01279296
 c     -1.25940473    -0.24267690     0.02477659
 c     -1.22444960     1.31329122     0.21035222
 c      0.19963945     1.81075565    -0.04012676
 c      1.30515956     0.99062332    -0.16061935
 h      0.05485896    -1.95699026     0.37935319
 h     -1.88115164     1.78198290    -0.55551756
 h      0.33333366     2.93543672    -0.01610904
 h      2.39077022     1.35673274    -0.08467396
 o      2.22677753    -1.26837205     0.10079675
 h      2.99873416    -0.89284168     0.20928847
 c     -2.59996801    -0.93833295    -0.13168933
 h     -2.38494176    -2.00792964    -0.14103108
 h     -3.12292194    -0.61942985     0.81499989
 h     -3.23271664    -0.57271951    -1.01109539
 h     -1.50350339     1.62231602     1.16333398
          17

 c      1.24090077    -0.39004383    -0.11084331
 c     -0.09385180    -0.98553047     0.01031485
 c     -1.25780081    -0.22674145     0.02672846
 c     -1.22824632     1.31396194     0.21696440
 c      0.19771569     1.80089180    -0.04951286
 c      1.29709587     0.99159327    -0.16093586
 h      0.05585858    -1.95702923     0.38685457
 h     -1.89431126     1.79870277    -0.55370459
 h      0.34272668     2.95147524    -0.03715475
 h      2.44698227     1.35610401    -0.06205227
 o      2.22734220    -1.27468113     0.10154587
 h      3.03314639    -0.88643927     0.21046114
 c     -2.59584769    -0.94553612    -0.13225657
 h     -2.38321998    -2.00429516    -0.14055742
 h     -3.12168525    -0.63846122     0.77258453
 h     -3.26206038    -0.55503921    -1.00677493
 h     -1.49591855     1.59536208     1.19628165
          17

 c      1.24325869    -0.38753547    -0.10844870
 c     -0.09469893    -0.98055887     0.00802923
 c     -1.25662743    -0.21086267     0.02835006
 c     -1.23091538     1.31379299     0.22142455
 c      0.19545618     1.79233083    -0.05869138
 c      1.29192349     0.99311138    -0.16055078
 h      0.05057496    -1.97402207     0.39721060
 h     -1.90706654     1.81366284    -0.54426970
 h      0.34959963     2.95085491    -0.06247696
 h      2.47746414     1.35463402    -0.04283577
 o      2.22541786    -1.28163093     0.10182549
 h      3.10387616    -0.86249612     0.21605183
 c     -2.59129082    -0.95129433    -0.13358865
 h     -2.38545519    -2.00596003    -0.14260727
 h     -3.12565501    -0.65823812     0.73451392
 h     -3.28080682    -0.54400322    -0.99191899
 h     -1.49638878     1.57246751     1.24471952
          17

 c      1.24522129    -0.38619851    -0.10622457
 c     -0.09505417    -0.97439957     0.00621477
 c     -1.25592843    -0.19553906     0.02953610
 c     -1.23278657     1.31320744     0.22456147
 c      0.19270985     1.78553978    -0.06762711
 c      1.29021246     0.99502877    -0.15939340
 h      0.03805546    -1.99948693     0.40724352
 h     -1.91822148     1.82570482    -0.52519966
 h      0.35311596     2.93186917    -0.09171720
 h      2.47776972     1.35164933    -0.02798910
 o      2.22342050    -1.28800791     0.10196087
 h      3.17147691    -0.83943277     0.22078867
 c     -2.58609458    -0.95546305    -0.13636247
 h     -2.39065613    -2.01432378    -0.14774121
 h     -3.13896284    -0.67604185     0.71003784
 h     -3.28713570    -0.54079742    -0.96710114
 h     -1.50158563     1.55178268     1.29726317
          17

 c      1.24684905    -0.38612442    -0.10414453
 c     -0.09490470    -0.96775315     0.00518233
 c     -1.25575694    -0.18122736     0.03019508
 c     -1.23408731     1.31253234     0.22730651
 c      0.18933461     1.78056717    -0.07630614
 c      1.29210790     0.99711344    -0.15742268
 h      0.01770272    -2.02373350     0.41331158
 h     -1.92759919     1.83450024    -0.49615735
 h      0.35296808     2.89691738    -0.12443692
 h      2.44770444     1.34758093    -0.01812675
 o      2.22268701    -1.29313995     0.10211651
 h      3.21382331    -0.82730242     0.22194458
 c     -2.58008266    -0.95811214    -0.14069263
 h     -2.39809474    -2.02824485    -0.15627384
 h     -3.16300741    -0.69069006     0.70379594
 h     -3.28140819    -0.54512776    -0.93540642
 h     -1.50831701     1.53188480     1.34295393
          17

 c      1.24817542    -0.38733460    -0.10216003
 c     -0.09429640    -0.96118221     0.00516176
 c     -1.25615290    -0.16833639     0.03025594
 c     -1.23488726     1.31194728     0.23040829
 c      0.18522030     1.77700143    -0.08471942
 c      1.29732437     0.99908177    -0.15463163
 h     -0.01028674    -2.03918165     0.41263919
 h     -1.93604168     1.84060103    -0.45838365
 h      0.34945873     2.85272815    -0.16035108
 h      2.39118788     1.34391973    -0.01342971
 o      2.22371809    -1.29675638     0.10234306
 h      3.22229593    -0.82990937     0.21860247
 c     -2.57326625    -0.95944562    -0.14593953
 h     -2.40724252    -2.04445572    -0.16823347
 h     -3.19449124    -0.70325576     0.71330171
 h     -3.26638915    -0.55510335    -0.90221918
 h     -1.51424788     1.51225089     1.37451171
          17

 c      1.24921081    -0.38978149    -0.10020471
 c     -0.09333666    -0.95501041     0.00626242
 c     -1.25711756    -0.15722663     0.02966772
 c     -1.23512454     1.31150752     0.23439739
 c      0.18029940     1.77396952    -0.09283705
 c      1.30495263     1.00055817    -0.15107572
 h     -0.04495022    -2.04147694     0.40374831
 h     -1.94527931     1.84536424    -0.41442127
 h      0.34356917     2.81028863    -0.19966488
 h      2.31832002     1.34387430    -0.01330386
 o      2.22655594    -1.29881316     0.10263386
 h      3.19582212    -0.84766797     0.21077984
 c     -2.56575131    -0.95978950    -0.15094125
 h     -2.41753966    -2.05883035    -0.18337144
 h     -3.22683042    -0.71596976     0.73137379
 h     -3.24732239    -0.56725403    -0.87483050
 h     -1.51785339     1.49301393     1.38853083
          17

 c      1.24996861    -0.39335675    -0.09819803
 c     -0.09217933    -0.94930667     0.00847044
 c     -1.25859622    -0.14820589     0.02839687
 c     -1.23467419     1.31118871     0.23960753
 c      0.17456047     1.77036108    -0.10058905
 c      1.31317867     1.00096088    -0.14692417
 h     -0.08477402    -2.02960161     0.38645371
 h     -1.95750795     1.85063197    -0.36756883
 h      0.33669548     2.78235663    -0.24331051
 h      2.24869888     1.35366284    -0.01580674
 o      2.23083541    -1.29946942     0.10293679
 h      3.14002455    -0.87799747     0.19924697
 c     -2.55759269    -0.95954756    -0.15448000
 h     -2.42819298    -2.06776136    -0.20122370
 h     -3.25327909    -0.73070300     0.75036062
 h     -3.23088894    -0.57723821    -0.86100176
 h     -1.51819158     1.47466919     1.38479021
          17

 c      1.25049212    -0.39791532    -0.09604846
 c     -0.09099915    -0.94388169     0.01165410
 c     -1.26047322    -0.14151467     0.02642621
 c     -1.23344349     1.31094174     0.24614743
 c      0.16808963     1.76540864    -0.10790665
 c      1.31947961     0.99947149    -0.14245771
 h     -0.12795206    -2.00590367     0.36178591
 h     -1.97454644     1.85807817    -0.32103935
 h      0.32973365     2.77699441    -0.29243994
 h      2.20945971     1.38267125    -0.01774958
 o      2.23549822    -1.29921071     0.10312932
 h      3.07167690    -0.91328960     0.18591463
 c     -2.54890131    -0.95902495    -0.15572974
 h     -2.43810652    -2.06913459    -0.22121033
 h     -3.26888033    -0.74833842     0.76445407
 h     -3.22217755    -0.58166541    -0.86583229
 h     -1.51477873     1.45791951     1.36586806
          17

 c      1.25085913    -0.40331087    -0.09366035
 c     -0.08996368    -0.93829314     0.01557556
 c     -1.26258117    -0.13730085     0.02375773
 c     -1.23146329     1.31074730     0.25382213
 c      0.16109601     1.75923252    -0.11483733
 c      1.32229021     0.99558144    -0.13785840
 h     -0.17270161    -1.97615095     0.33187595
 h     -1.99678898     1.86839592    -0.27710694
 h      0.32217167     2.79159563    -0.34698483
 h      2.21621969     1.43693497    -0.01729960
 o      2.23835845    -1.29904605     0.10298973
 h      3.02558381    -0.93777201     0.17429650
 c     -2.54008982    -0.95823232    -0.15454663
 h     -2.44594755    -2.06275558    -0.24276157
 h     -3.27087972    -0.76884484     0.77009300
 h     -3.22133009    -0.58000142    -0.88857965
 h     -1.50764214     1.44362589     1.33727593
          17

 c      1.25116186    -0.40940344    -0.09094495
 c     -0.08920974    -0.93192007     0.01992793
 c     -1.26472041    -0.13559012     0.02041737
 c     -1.22891581     1.31064227     0.26207678
 c      0.15386126     1.75268724    -0.12160495
 c      1.32254264     0.98992924    -0.13301020
 h     -0.21761809    -1.94884153     0.29954610
 h     -2.02263953     1.88085204    -0.23676724
 h      0.31243588     2.81495214    -0.40487652
 h      2.25527903     1.50941649    -0.01638119
 o      2.23708719    -1.30008665     0.10232136
 h      3.03910926    -0.93451712     0.16758372
 c     -2.53186143    -0.95688658    -0.15142510
 h     -2.45030344    -2.05028227    -0.26545233
 h     -3.25858443    -0.79151212     0.76581760
 h     -3.22362545    -0.57446758    -0.92289728
 h     -1.49749439     1.43278020     1.30773988
          17

 c      1.25148988    -0.41600030    -0.08783388
 c     -0.08884760    -0.92419939     0.02441768
 c     -1.26668443    -0.13626175     0.01646085
 c     -1.22607992     1.31069921     0.27007848
 c      0.14666630     1.74674110    -0.12853434
 c      1.32219564     0.98389167    -0.12771589
 h     -0.26176447    -1.93255082     0.26734924
 h     -2.04892236     1.89357554    -0.20006533
 h      0.29902920     2.83454306    -0.46290533
 h      2.30085101     1.58484742    -0.01800260
 o      2.23246778    -1.30212199     0.10123287
 h      3.10080200    -0.90860460     0.16427747
 c     -2.52490085    -0.95460254    -0.14720154
 h     -2.44987062    -2.03470661    -0.28909878
 h     -3.23334417    -0.81511903     0.75234190
 h     -3.22286953    -0.56815617    -0.96032591
 h     -1.48571423     1.42637395     1.28839895
          17

 c      1.25191849    -0.42282226    -0.08428318
 c     -0.08899300    -0.91500218     0.02886267
 c     -1.26828382    -0.13903970     0.01197909
 c     -1.22327544     1.31099305     0.27704697
 c      0.13974977     1.74206847    -0.13594105
 c      1.32256676     0.97867386    -0.12190391
 h     -0.30407409    -1.93153216     0.23644999
 h     -2.07196385     1.90433799    -0.16668035
 h      0.28119440     2.84125602    -0.51798846
 h      2.33464104     1.65016337    -0.02368616
 o      2.22723267    -1.30415246     0.09996786
 h      3.16876390    -0.87852830     0.16087946
 c     -2.51958069    -0.95109459    -0.14282969
 h     -2.44362689    -2.01941682    -0.31373640
 h     -3.19881819    -0.83804856     0.73301360
 h     -3.21433440    -0.56346112    -0.99345857
 h     -1.47362332     1.42501400     1.28925294
          17

 c      1.25249180    -0.42952710    -0.08026776
 c     -0.08980552    -0.90484405     0.03321065
 c     -1.26936406    -0.14350727     0.00710156
 c     -1.22086316     1.31159356     0.28274237
 c      0.13328784     1.73896708    -0.14406755
 c      1.32418334     0.97503899    -0.11561695
 h     -0.34245256    -1.94313678     0.20648461
 h     -2.08862942     1.91127967    -0.13633100
 h      0.25896211     2.83034374    -0.56787112
 h      2.34779606     1.69733421    -0.03356723
 o      2.22324135    -1.30559401     0.09867145
 h      3.21512702    -0.85640295     0.15550968
 c     -2.51584096    -0.94629814    -0.13933686
 h     -2.43097522    -2.00700840    -0.33941773
 h     -3.16120614    -0.85848308     0.71430344
 h     -3.19573061    -0.56159114    -1.01719187
 h     -1.46122662     1.42837624     1.31359849
          17

 c      1.25320372    -0.43573853    -0.07577391
 c     -0.09145876    -0.89468247     0.03745791
 c     -1.26981540    -0.14914215     0.00199539
 c     -1.21920711     1.31255754     0.28765745
 c      0.12737967     1.73739521    -0.15305155
 c      1.32710308     0.97338857    -0.10895596
 h     -0.37378636    -1.95995407     0.17660301
 h     -2.09696730     1.91332973    -0.10894311
 h      0.23299048     2.80100457    -0.61142231
 h      2.33737080     1.72218628    -0.04708439
 o      2.22134185    -1.30628686     0.09740360
 h      3.22808285    -0.84737563     0.14763675
 c     -2.51324763    -0.94040193    -0.13778598
 h     -2.41187376    -1.99832893    -0.36588501
 h     -3.12845436    -0.87483270     0.70511196
 h     -3.16710404    -0.56264287    -1.02886174
 h     -1.44687351     1.43504847     1.35580395
          17

 c      1.25398846    -0.44107095    -0.07079121
 c     -0.09403873    -0.88552870     0.04157040
 c     -1.26957646    -0.15535883    -0.00314079
 c     -1.21853649     1.31388743     0.29268710
 c      0.12203340     1.73699463    -0.16289145
 c      1.33112440     0.97385109    -0.10205006
 h     -0.39494184    -1.97409884     0.14645083
 h     -2.09655690     1.91040425    -0.08471177
 h      0.20441547     2.75611638    -0.64893945
 h      2.30402746     1.72325952    -0.06338298
 o      2.22180251    -1.30628007     0.09618163
 h      3.20489699    -0.85281917     0.13736745
 c     -2.51125186    -0.93379288    -0.13899066
 h     -2.38692417    -1.99232671    -0.39232925
 h     -3.10723907    -0.88633518     0.71312955
 h     -3.13060336    -0.56571678    -1.02827314
 h     -1.42844159     1.44304695     1.40525063
          17

 c      1.25472446    -0.44515711    -0.06530553
 c     -0.09746208    -0.87819159     0.04546571
 c     -1.26863450    -0.16155215    -0.00808715
 c     -1.21882372     1.31548833     0.29869100
 c      0.11716515     1.73708119    -0.17339847
 c      1.33582000     0.97628502    -0.09504534
 h     -0.40371081    -1.97999166     0.11638474
 h     -2.08871078     1.90350132    -0.06415242
 h      0.17470377     2.70234564    -0.68264591
 h      2.25174222     1.70178350    -0.08148747
 o      2.22444673    -1.30575609     0.09499551
 h      3.14963157    -0.87133140     0.12517638
 c     -2.50952028    -0.92696587    -0.14301881
 h     -2.35735392    -1.98677560    -0.41743982
 h     -3.09898974    -0.89330436     0.73930781
 h     -3.09043333    -0.56890079    -1.01803594
 h     -1.40457269     1.45048537     1.45162872
          17

 c      1.25525171    -0.44768103    -0.05929498
 c     -0.10145916    -0.87318905     0.04903034
 c     -1.26702623    -0.16714139    -0.01261579
 c     -1.21976902     1.31716322     0.30630014
 c      0.11262704     1.73667893    -0.18416625
 c      1.34040540     0.98016989    -0.08809266
 h     -0.39921481    -1.97521732     0.08723173
 h     -2.07646387     1.89466019    -0.04811973
 h      0.14539348     2.64977173    -0.71708146
 h      2.18937769     1.66306222    -0.10045688
 o      2.22844206    -1.30511471     0.09380821
 h      3.07636712    -0.89718509     0.11187640
 c     -2.50797907    -0.92046579    -0.14900714
 h     -2.32487266    -1.97933554    -0.43973103
 h     -3.09940178    -0.89665926     0.77637882
 h     -3.05277878    -0.56922865    -1.00393198
 h     -1.37499947     1.45591630     1.48742795
          17

 c      1.25539818    -0.44840509    -0.05273116
 c     -0.10560638    -0.87072635     0.05214233
 c     -1.26483754    -0.17161279    -0.01650599
 c     -1.22088343     1.31865251     0.31591007
 c      0.10826566     1.73475796    -0.19465331
 c      1.34349091     0.98440619    -0.08131010
 h     -0.38196410    -1.96060456     0.05997507
 h     -2.06406183     1.88659996    -0.03767527
 h      0.11767781     2.60918833    -0.75823654
 h      2.13355452     1.61899612    -0.11980997
 o      2.23184471    -1.30520336     0.09256535
 h      3.01637587    -0.91660783     0.09846450
 c     -2.50657680    -0.91482756    -0.15557015
 h     -2.29145949    -1.96837841    -0.45794819
 h     -3.10207733    -0.89730181     0.81346019
 h     -3.02495766    -0.56304360    -0.99415461
 h     -1.34032460     1.45838466     1.50813998
          17

 c      1.25501278    -0.44717691    -0.04558601
 c     -0.10938866    -0.87067841     0.05469203
 c     -1.26219397    -0.17455406    -0.01956042
 c     -1.22164595     1.31971299     0.32769617
 c      0.10397546     1.73073096    -0.20447102
 c      1.34309866     0.98734992    -0.07470997
 h     -0.35379139    -1.94024206     0.03548201
 h     -2.05566951     1.88185671    -0.03366244
 h      0.09213065     2.58644164    -0.81028762
 h      2.10831265     1.58795714    -0.14034803
 o      2.23206895    -1.30717783     0.09125199
 h      3.01073411    -0.91036356     0.08525725
 c     -2.50521419    -0.91043419    -0.16147397
 h     -2.25914112    -1.95342655    -0.47137866
 h     -3.10184587    -0.89590492     0.84110568
 h     -3.01297670    -0.54737629    -0.99588742
 h     -1.30174131     1.45739284     1.51189975
          17

 c      1.25399815    -0.44392890    -0.03784141
 c     -0.11228805    -0.87259162     0.05660183
 c     -1.25924069    -0.17567964    -0.02161888
 c     -1.22168875     1.32021151     0.34156679
 c      0.09969417     1.72481225    -0.21369674
 c      1.33788790     0.98785451    -0.06821204
 h     -0.31762169    -1.92124693     0.01427025
 h     -2.05359551     1.88161488    -0.03601844
 h      0.06897671     2.57841011    -0.87202127
 h      2.13049672     1.58292185    -0.16392056
 o      2.22901891    -1.31103207     0.08991629
 h      3.06077281    -0.87778861     0.07158460
 c     -2.50393409    -0.90732242    -0.16619874
 h     -2.22978291    -1.93528967    -0.48000168
 h     -3.09578042    -0.89298268     0.85334852
 h     -3.01838864    -0.52202460    -1.01035407
 h     -1.26083914     1.45290015     1.49950139
          17

 c      1.25233094    -0.43871712    -0.02949227
 c     -0.11387401    -0.87579909     0.05784053
 c     -1.25611728    -0.17484531    -0.02256699
 c     -1.22091014     1.32017051     0.35705912
 c      0.09536104     1.71778466    -0.22283772
 c      1.32880289     0.98654064    -0.06189088
 h     -0.27685918    -1.91225000    -0.00363328
 h     -2.05718737     1.88501681    -0.04321723
 h      0.04855378     2.57582947    -0.93729837
 h      2.19030399     1.59680831    -0.19038835
 o      2.22517298    -1.31545884     0.08855591
 h      3.12658274    -0.83897813     0.05759943
 c     -2.50301243    -0.90512018    -0.17003870
 h     -2.20490421    -1.91595916    -0.48448987
 h     -3.08302572    -0.88898555     0.84780836
 h     -3.03758915    -0.49027392    -1.03161980
 h     -1.21941254     1.44539109     1.47501800
          17

 c      1.25007825    -0.43174877    -0.02054327
 c     -0.11388390    -0.87972385     0.05841588
 c     -1.25293783    -0.17205228    -0.02233930
 c     -1.21944235     1.31972006     0.37325555
 c      0.09089947     1.71048795    -0.23251457
 c      1.31814651     0.98492504    -0.05604371
 h     -0.23443277    -1.91971081    -0.01855972
 h     -2.06336406     1.88959329    -0.05234711
 h      0.03135229     2.56922131    -0.99874912
 h      2.26227297     1.61258517    -0.21673379
 o      2.22241266    -1.31937522     0.08711999
 h      3.17703807    -0.80986201     0.04419490
 c     -2.50278048    -0.90320802    -0.17374244
 h     -2.18556156    -1.89821357    -0.48607280
 h     -3.06455420    -0.88432415     0.82548424
 h     -3.06436335    -0.45725690    -1.05076444
 h     -1.17914267     1.43596342     1.44668213
          17

 c      1.24738923    -0.42335227    -0.01100792
 c     -0.11225678    -0.88422281     0.05834234
 c     -1.24977764    -0.16743900    -0.02091853
 c     -1.21752962     1.31900036     0.38885195
 c      0.08622258     1.70352670    -0.24321678
 c      1.30785415     0.98412004    -0.05097340
 h     -0.19223281    -1.94381766    -0.03075376
 h     -2.06829421     1.89246150    -0.05982972
 h      0.01778162     2.55214846    -1.05057666
 h      2.32555953     1.61822461    -0.23963634
 o      2.22150690    -1.32218970     0.08556038
 h      3.19808861    -0.79771595     0.03218930
 c     -2.50339224    -0.90095192    -0.17817523
 h     -2.17236631    -1.88491053    -0.48625933
 h     -3.04318010    -0.87933316     0.79090131
 h     -3.09273094    -0.42782775    -1.06036225
 h     -1.14113339     1.42625968     1.42662147
          17

 c      1.24446048    -0.41392969    -0.00090895
 c     -0.10908339    -0.88962600     0.05761958
 c     -1.24666497    -0.16126437    -0.01833313
 c     -1.21540452     1.31811113     0.40256204
 c      0.08123750     1.69721803    -0.25522025
 c      1.29911352     0.98465281    -0.04687813
 h     -0.15149057    -1.97810793    -0.04006122
 h     -2.06896724     1.89142070    -0.06232621
 h      0.00799662     2.52164483    -1.08944887
 h      2.36829157     1.60856527    -0.25684343
 o      2.22258568    -1.32358949     0.08384513
 h      3.18558709    -0.80478091     0.02215236
 c     -2.50470503    -0.89786911    -0.18422914
 h     -2.16565166    -1.87809914    -0.48646779
 h     -3.02359887    -0.87421824     0.75232859
 h     -3.11826795    -0.40546834    -1.05621451
 h     -1.10565827     1.41796557     1.42686767
          17

 c      1.24149372    -0.40391214     0.00972137
 c     -0.10453452    -0.89642617     0.05624802
 c     -1.24357711    -0.15388989    -0.01465428
 c     -1.21315637     1.31713377     0.41381139
 c      0.07585046     1.69161336    -0.26857126
 c      1.29259064     0.98667862    -0.04386093
 h     -0.11342279    -2.01328549    -0.04609374
 h     -2.06407037     1.88553729    -0.05746239
 h      0.00181647     2.47779435    -1.11461955
 h      2.38482076     1.58263914    -0.26711939
 o      2.22537981    -1.32345065     0.08196354
 h      3.14182971    -0.83004561     0.01436252
 c     -2.50630552    -0.89371014    -0.19276592
 h     -2.16568933    -1.87830894    -0.48770749
 h     -3.01167184    -0.86905566     0.72069520
 h     -3.13837207    -0.39202177    -1.03734387
 h     -1.07279587     1.41198397     1.45179065
          17

 c      1.23866568    -0.39372325     0.02084110
 c     -0.09883073    -0.90495389     0.05425720
 c     -1.24044323    -0.14575945    -0.00999065
 c     -1.21061710     1.31614425     0.42306439
 c      0.06997857     1.68650448    -0.28305805
 c      1.28862007     0.99012588    -0.04195426
 h     -0.07940715    -2.04124223    -0.04858593
 h     -2.05428870     1.87530906    -0.04424435
 h     -0.00133931     2.42351105    -1.12819236
 h      2.37341049     1.54184835    -0.26998458
 o      2.22912322    -1.32191295     0.07994595
 h      3.07732806    -0.86830465     0.00851481
 c     -2.50770336    -0.88847188    -0.20430339
 h     -2.17277919    -1.88439092    -0.49047000
 h     -3.01201214    -0.86392473     0.70541058
 h     -3.15232752    -0.38761662    -1.00571559
 h     -1.04348767     1.40813318     1.49456920
          17

 c      1.23612003    -0.38374509     0.03239675
 c     -0.09223947    -0.91523466     0.05171994
 c     -1.23715817    -0.13737416    -0.00448191
 c     -1.20737624     1.31517223     0.43138048
 c      0.06356753     1.68141284    -0.29815801
 c      1.28722969     0.99472725    -0.04112016
 h     -0.05081101    -2.05696615    -0.04760451
 h     -2.04223793     1.86256970    -0.02314534
 h     -0.00251384     2.36455210    -1.13568896
 h      2.33583580     1.48950953    -0.26571240
 o      2.23215071    -1.31960600     0.07791476
 h      3.01724736    -0.90675238     0.00292296
 c     -2.50858639    -0.88236832    -0.21852702
 h     -2.18713930    -1.89395579    -0.49485240
 h     -3.02478273    -0.85910607     0.70859337
 h     -3.16158715    -0.39046491    -0.96617934
 h     -1.01945603     1.40569771     1.54249116
          17

 c      1.23398006    -0.37428896     0.04431987
 c     -0.08507109    -0.92697173     0.04875282
 c     -1.23360701    -0.12926540     0.00170515
 c     -1.20291196     1.31417422     0.43980728
 c      0.05661256     1.67563525    -0.31303347
 c      1.28797576     0.99997223    -0.04121475
 h     -0.02878134    -2.05897337    -0.04359038
 h     -2.03199323     1.85012042     0.00415426
 h     -0.00318570     2.30898287    -1.14612061
 h      2.27910970     1.43146305    -0.25575110
 o      2.23187270    -1.31767122     0.07612277
 h      3.00173824    -0.92493859    -0.00607138
 c     -2.50884685    -0.87579320    -0.23419337
 h     -2.20869539    -1.90410697    -0.50077587
 h     -3.04520102    -0.85507688     0.72395218
 h     -3.17014832    -0.39667327    -0.92626208
 h     -1.00221766     1.40401925     1.58393983
          17

 c      1.23236306    -0.36556848     0.05651947
 c     -0.07766676    -0.93955813     0.04551162
 c     -1.22969780    -0.12196685     0.00837872
 c     -1.19675727     1.31307068     0.44909576
 c      0.04916346     1.66847395    -0.32675147
 c      1.28959994     1.00501674    -0.04191487
 h     -0.01408433    -2.04935876    -0.03732020
 h     -2.02793985     1.84091901     0.03544274
 h     -0.00498715     2.26466637    -1.16953765
 h      2.21925519     1.37728010    -0.24358829
 o      2.22722258    -1.31651999     0.07473374
 h      3.04716658    -0.91501022    -0.02057391
 c     -2.50838779    -0.86924219    -0.24964735
 h     -2.23690371    -1.91216418    -0.50816507
 h     -3.06650933    -0.85226849     0.74173903
 h     -3.18406568    -0.40079357    -0.89476402
 h     -0.99244115     1.40267997     1.61129477
          17

 c      1.23136915    -0.35771787     0.06887861
 c     -0.07037305    -0.95209606     0.04218395
 c     -1.22538502    -0.11598290     0.01532830
 c     -1.18868588     1.31183117     0.45963399
 c      0.04130150     1.65963697    -0.33879962
 c      1.28986145     1.00872131    -0.04268336
 h     -0.00699543    -2.03376624    -0.02982584
 h     -2.03291940     1.83686061     0.06896516
 h     -0.00917962     2.23485686    -1.21111113
 h      2.18322885     1.34003723    -0.23518326
 o      2.22034384    -1.31508669     0.07357500
 h      3.11952701    -0.89375102    -0.03720364
 c     -2.50713000    -0.86310605    -0.26351843
 h     -2.27065622    -1.91625066    -0.51705740
 h     -3.08293970    -0.85088060     0.75369443
 h     -3.20862365    -0.39801315    -0.87832687
 h     -0.98982717     1.40146564     1.62097544
          17

 c      1.23105819    -0.35085700     0.08125714
 c     -0.06350368    -0.96347877     0.03897352
 c     -1.22067347    -0.11175499     0.02233656
 c     -1.17886171     1.31054661     0.47143576
 c      0.03309696     1.64944091    -0.34946665
 c      1.28672753     1.01020487    -0.04302827
 h     -0.00729080    -2.02068470    -0.02223930
 h     -2.04658292     1.83778574     0.10413604
 h     -0.01633400     2.21606717    -1.26675631
 h      2.19521679     1.32993526    -0.23589681
 o      2.21356899    -1.31237568     0.07242606
 h      3.18238270    -0.87758149    -0.05172019
 c     -2.50530298    -0.85741028    -0.27516926
 h     -2.30829935    -1.91564461    -0.52766004
 h     -3.09080144    -0.85086214     0.75477345
 h     -3.24400216    -0.38705164    -0.87782561
 h     -0.99315909     1.40032076     1.61301410
          17

 c      1.23143738    -0.34515425     0.09350067
 c     -0.05730074    -0.97262921     0.03607410
 c     -1.21561465    -0.10962558     0.02919405
 c     -1.16784375     1.30941111     0.48413990
 c      0.02458952     1.63855632    -0.35959379
 c      1.28067638     1.00965764    -0.04300125
 h     -0.01439949    -2.01886624    -0.01553538
 h     -2.06533327     1.84155706     0.14135293
 h     -0.02649926     2.20117051    -1.32603785
 h      2.24969451     1.34497274    -0.24464874
 o      2.20815101    -1.30798665     0.07118687
 h      3.21692556    -0.87384229    -0.06173629
 c     -2.50354588    -0.85178459    -0.28466875
 h     -2.34779443    -1.91078303    -0.54036131
 h     -3.08844503    -0.85196564     0.74298760
 h     -3.28415691    -0.37057710    -0.88858628
 h     -1.00032579     1.39937819     1.59116672
          17

 c      1.23246203    -0.34082924     0.10545101
 c     -0.05189728    -0.97889637     0.03364347
 c     -1.21031021    -0.10980248     0.03571546
 c     -1.15642967     1.30861258     0.49701213
 c      0.01581395     1.62763749    -0.37004020
 c      1.27410528     1.00803280    -0.04307491
 h     -0.02764295    -2.03279435    -0.01026746
 h     -2.08397086     1.84516245     0.18114591
 h     -0.03951131     2.18368390    -1.37829850
 h      2.31824034     1.37466049    -0.25554952
 o      2.20462590    -1.30188455     0.06984884
 h      3.21615244    -0.88436383    -0.06628878
 c     -2.50260424    -0.84570566    -0.29245874
 h     -2.38698066    -1.90289145    -0.55568319
 h     -3.07606042    -0.85380358     0.71903236
 h     -3.32042160    -0.35271269    -0.90407080
 h     -1.00835176     1.39904692     1.56346911
          17

 c      1.23401416    -0.33813919     0.11696046
 c     -0.04729606    -0.98232859     0.03179721
 c     -1.20492294    -0.11233683     0.04175852
 c     -1.14544616     1.30821304     0.50899650
 c      0.00685614     1.61715962    -0.38137431
 c      1.26903848     1.00625806    -0.04368441
 h     -0.04624886    -2.05952446    -0.00652594
 h     -2.09769308     1.84594506     0.22346173
 h     -0.05514955     2.15962087    -1.41604501
 h      2.37617546     1.40937265    -0.26361895
 o      2.20311080    -1.29424039     0.06846111
 h      3.18010714    -0.90796491    -0.06534784
 c     -2.50297416    -0.83874366    -0.29911726
 h     -2.42382795    -1.89337788    -0.57415616
 h     -3.05567295    -0.85591942     0.68633382
 h     -3.34541922    -0.33669489    -0.91887116
 h     -1.01364237     1.40004417     1.54198568
          17

 c      1.23585952    -0.33739503     0.12790946
 c     -0.04338364    -0.98352712     0.03062507
 c     -1.19967537    -0.11713436     0.04723983
 c     -1.13556770     1.30810080     0.51901215
 c     -0.00209526     1.60741705    -0.39380682
 c      1.26647881     1.00503897    -0.04512245
 h     -0.06908869    -2.09042382    -0.00416132
 h     -2.10337870     1.84233421     0.26744223
 h     -0.07316870     2.12758121    -1.43556157
 h      2.40991970     1.44290372    -0.26629952
 o      2.20326539    -1.28541383     0.06713514
 h      3.11645183    -0.94053784    -0.05994471
 c     -2.50474130    -0.83067247    -0.30532001
 h     -2.45659549    -1.88322906    -0.59612716
 h     -3.03124549    -0.85792256     0.65134381
 h     -3.35464039    -0.32407253    -0.92961331
 h     -1.01270904     1.40312821     1.53921444
          17

 c      1.23764584    -0.33895068     0.13821310
 c     -0.03998293    -0.98325310     0.03020750
 c     -1.19481486    -0.12399855     0.05213585
 c     -1.12717655     1.30804225     0.52656930
 c     -0.01073675     1.59854462    -0.40719999
 c      1.26669310     1.00493053    -0.04759576
 h     -0.09455162    -2.11582677    -0.00302578
 h     -2.10009214     1.83408516     0.31154963
 h     -0.09332680     2.08845224    -1.43684527
 h      2.41369759     1.47156250    -0.26277443
 o      2.20389192    -1.27605514     0.06609733
 h      3.04661672    -0.97312205    -0.05305036
 c     -2.50759733    -0.82148014    -0.31182837
 h     -2.48389398    -1.87266531    -0.62156977
 h     -3.00835395    -0.85969373     0.62315125
 h     -3.34652138    -0.31475131    -0.93486084
 h     -1.00324011     1.40841639     1.56061592
          17

 c      1.23899799    -0.34305498     0.14779729
 c     -0.03695280    -0.98214987     0.03061673
 c     -1.19053984    -0.13266344     0.05645934
 c     -1.12029091     1.30777782     0.53215599
 c     -0.01872614     1.59048098    -0.42106094
 c      1.26952547     1.00631743    -0.05123634
 h     -0.12072784    -2.12846087    -0.00306440
 h     -2.08915165     1.82223452     0.35384154
 h     -0.11553097     2.04516804    -1.42397490
 h      2.38640098     1.49327850    -0.25324286
 o      2.20256563    -1.26719391     0.06574413
 h      3.01141222    -0.99057824    -0.05044181
 c     -2.51099856    -0.81134125    -0.31929342
 h     -2.50469980    -1.86118169    -0.65000368
 h     -2.99257942    -0.86151387     0.61082900
 h     -3.32226572    -0.30714323    -0.93497619
 h     -0.98470211     1.41490963     1.60016134
          17

 c      1.23963952    -0.34960011     0.15655434
 c     -0.03427507    -0.98065222     0.03190757
 c     -1.18694452    -0.14277853     0.06022645
 c     -1.11459098     1.30706533     0.53687809
 c     -0.02581011     1.58290826    -0.43452297
 c      1.27452455     1.00926962    -0.05605812
 h     -0.14571287    -2.12468210    -0.00428256
 h     -2.07393903     1.80888175     0.39232210
 h     -0.14014117     2.00239861    -1.40570706
 h      2.33071451     1.50750353    -0.23850673
 o      2.19749531    -1.25961926     0.06639036
 h      3.04175634    -0.98241462    -0.05664635
 c     -2.51439799    -0.80059924    -0.32784337
 h     -2.51837327    -1.84790440    -0.68058250
 h     -2.98674435    -0.86384400     0.61840152
 h     -3.28588921    -0.29815839    -0.93220125
 h     -0.95799927     1.42092631     1.64493772
          17

 c      1.23942703    -0.35798500     0.16431906
 c     -0.03205282    -0.97896618     0.03410803
 c     -1.18402733    -0.15388531     0.06343980
 c     -1.10952875     1.30568141     0.54183926
 c     -0.03189140     1.57528939    -0.44643506
 c      1.28084815     1.01339537    -0.06191507
 h     -0.16788288    -2.10465489    -0.00668688
 h     -2.05925516     1.79675199     0.42532345
 h     -0.16822828     1.96562355    -1.39459358
 h      2.25444379     1.51608145    -0.21994028
 o      2.19058519    -1.25301084     0.06782810
 h      3.11076907    -0.95768029    -0.06791025
 c     -2.51736317    -0.78976069    -0.33681647
 h     -2.52469481    -1.83203099    -0.71229943
 h     -2.98948287    -0.86683291     0.64166900
 h     -3.24413731    -0.28319248    -0.93068920
 h     -0.92476289     1.42488297     1.68254925
          17

 c      1.23832029    -0.36725437     0.17088549
 c     -0.03042747    -0.97705041     0.03721701
 c     -1.18173769    -0.16544632     0.06609996
 c     -1.10451123     1.30344453     0.54780964
 c     -0.03701431     1.56710320    -0.45577647
 c      1.28699929     1.01774487    -0.06849643
 h     -0.18612192    -2.07236941    -0.01029196
 h     -2.04987179     1.78842574     0.45182397
 h     -0.20118799     1.93885006    -1.40197333
 h      2.17352036     1.52524413    -0.19979849
 o      2.18477615    -1.24686446     0.06969518
 h      3.17582351    -0.92981434    -0.07806839
 c     -2.51954085    -0.77942006    -0.34503146
 h     -2.52389477    -1.81315246    -0.74420926
 h     -2.99691000    -0.87010288     0.67081866
 h     -3.20511178    -0.25681533    -0.93563525
 h     -0.88682694     1.42566500     1.70461298
          17

 c      1.23635344    -0.37637949     0.17604353
 c     -0.02949659    -0.97460437     0.04121223
 c     -1.18001485    -0.17690737     0.06823070
 c     -1.09912410     1.30026925     0.55517042
 c     -0.04137670     1.55816177    -0.46230872
 c      1.29075305     1.02081446    -0.07539335
 h     -0.20000627    -2.03553523    -0.01520070
 h     -2.04847780     1.78533418     0.47159323
 h     -0.23934719     1.92185087    -1.43019296
 h      2.11276075     1.54728480    -0.18103985
 o      2.18181566    -1.24106453     0.07179508
 h      3.21315844    -0.90614982    -0.08363704
 c     -2.52074037    -0.77002917    -0.35141771
 h     -2.51664761    -1.79139528    -0.77561076
 h     -3.00521941    -0.87297912     0.69558846
 h     -3.17469468    -0.21511342    -0.95059176
 h     -0.84594878     1.42263634     1.70698842
          17

 c      1.23361306    -0.38451739     0.17961482
 c     -0.02926464    -0.97114611     0.04606426
 c     -1.17881635    -0.18774016     0.06990088
 c     -1.09328955     1.29619511     0.56394915
 c     -0.04535021     1.54868362    -0.46674470
 c      1.29023005     1.02116887    -0.08232861
 h     -0.20982926    -2.00447575    -0.02168715
 h     -2.05425774     1.78711265     0.48513424
 h     -0.28082653     1.91021044    -1.47074719
 h      2.09328585     1.59478838    -0.16515549
 o      2.18246565    -1.23569660     0.07406415
 h      3.21382179    -0.88965486    -0.08328751
 c     -2.52113224    -0.76161143    -0.35552245
 h     -2.50401414    -1.76740232    -0.80615087
 h     -3.01194618    -0.87481449     0.70838740
 h     -3.15301248    -0.15880993    -0.97433030
 h     -0.80362641     1.41558456     1.68924694
          17

 c      1.23022791    -0.39117338     0.18148323
 c     -0.02965833    -0.96629646     0.05173950
 c     -1.17814437    -0.19745870     0.07123670
 c     -1.08726153     1.29133519     0.57383360
 c     -0.04938077     1.53908077    -0.47020350
 c      1.28572953     1.01880716    -0.08936664
 h     -0.21616975    -1.98873489    -0.03013848
 h     -2.06331143     1.79187605     0.49351174
 h     -0.32217970     1.89842676    -1.51088652
 h      2.11098835     1.66544809    -0.15011497
 o      2.18686733    -1.23086799     0.07651357
 h      3.17725261    -0.88095365    -0.07692815
 c     -2.52117867    -0.75372308    -0.35755925
 h     -2.48733381    -1.74214855    -0.83580982
 h     -3.01607335    -0.87518516     0.70503778
 h     -3.13519709    -0.09375474    -1.00094867
 h     -0.76084600     1.40473789     1.65456647
          17

 c      1.22637605    -0.39627175     0.18163119
 c     -0.03061960    -0.96020719     0.05818119
 c     -1.17806742    -0.20565170     0.07244042
 c     -1.08150692     1.28574258     0.58413369
 c     -0.05377270     1.52978612    -0.47366274
 c      1.27913211     1.01519798    -0.09671901
 h     -0.21899298    -1.99206519    -0.04077501
 h     -2.07049199     1.79719460     0.49816057
 h     -0.35978019     1.88258178    -1.54004640
 h      2.14325813     1.74222342    -0.13321640
 o      2.19453634    -1.22666395     0.07921995
 h      3.11075539    -0.87831630    -0.06564206
 c     -2.52130249    -0.74572416    -0.35811480
 h     -2.46809552    -1.71661521    -0.86474300
 h     -3.01788086    -0.87397366     0.68464748
 h     -3.11542826    -0.02798195    -1.02326013
 h     -0.71765264     1.39084577     1.61005448
          17

 c      1.22231294    -0.40010312     0.18020074
 c     -0.03224669    -0.95376705     0.06528288
 c     -1.17870940    -0.21207886     0.07381905
 c     -1.07658337     1.27927468     0.59376361
 c     -0.05847242     1.52121732    -0.47774890
 c      1.27200180     1.01205769    -0.10454126
 h     -0.21719361    -2.01012987    -0.05341474
 h     -2.07126011     1.80103136     0.50066856
 h     -0.39056834     1.86143596    -1.55189615
 h      2.17080972     1.80815218    -0.11421154
 o      2.20399536    -1.22327041     0.08236193
 h      3.03484872    -0.87526251    -0.05252477
 c     -2.52164726    -0.73706683    -0.35790349
 h     -2.44780803    -1.69144419    -0.89302756
 h     -3.01899318    -0.87143293     0.64956957
 h     -3.08974201     0.03141922    -1.03570213
 h     -0.67268171     1.37519737     1.56647130
          17

 c      1.21839685    -0.40304577     0.17751608
 c     -0.03489588    -0.94832150     0.07288183
 c     -1.18017256    -0.21678372     0.07576271
 c     -1.07298253     1.27161546     0.60146008
 c     -0.06304576     1.51371501    -0.48267843
 c      1.26508919     1.01073561    -0.11293613
 h     -0.20930297    -2.03361701    -0.06758296
 h     -2.06286550     1.80221282     0.50252474
 h     -0.41235371     1.83652791    -1.54427534
 h      2.18363432     1.85251483    -0.09524789
 o      2.21247884    -1.22125984     0.08626469
 h      2.98847230    -0.85693898    -0.04361698
 c     -2.52203830    -0.72741058    -0.35770358
 h     -2.42787130    -1.66673301    -0.92046115
 h     -3.02261539    -0.86829739     0.60551016
 h     -3.05655851     0.07967034    -1.03527507
 h     -0.62349653     1.35930843     1.53536967
          17

 c      1.21500880    -0.40523231     0.17391944
 c     -0.03898661    -0.94512703     0.08078037
 c     -1.18246826    -0.21996380     0.07861925
 c     -1.07084234     1.26250697     0.60640952
 c     -0.06703728     1.50740050    -0.48827505
 c      1.25868581     1.01196532    -0.12192886
 h     -0.19454613    -2.05328554    -0.08255231
 h     -2.04497226     1.80059346     0.50497614
 h     -0.42438459     1.81095318    -1.51922871
 h      2.17796349     1.87009914    -0.07904322
 o      2.21771873    -1.22122632     0.09117908
 h      3.00302916    -0.80877256    -0.04399936
 c     -2.52205529    -0.71660375    -0.35836705
 h     -2.40950835    -1.64206262    -0.94658356
 h     -3.03341522    -0.86584460     0.56106296
 h     -3.01633029     0.11444894    -1.02144353
 h     -0.56892406     1.34422382     1.52322701
          17

 c      1.21238367    -0.40663106     0.16961649
 c     -0.04463062    -0.94499541     0.08879527
 c     -1.18556652    -0.22172876     0.08263729
 c     -1.06970959     1.25182750     0.60873458
 c     -0.07019558     1.50218217    -0.49405762
 c      1.25290126     1.01587473    -0.13146033
 h     -0.17324759    -2.06290909    -0.09736510
 h     -2.01979302     1.79723635     0.50897182
 h     -0.42790915     1.78815662    -1.48330784
 h      2.15339754     1.85960545    -0.06740884
 o      2.22091341    -1.22237392     0.09683032
 h      3.05674418    -0.74039466    -0.05009810
 c     -2.52115514    -0.70467156    -0.36066502
 h     -2.39378464    -1.61680071    -0.97088243
 h     -3.05624538    -0.86561562     0.52528340
 h     -2.97119525     0.13595190    -0.99593998
 h     -0.51196767     1.33013938     1.52751100
          17

 c      1.21054182    -0.40725705     0.16466817
 c     -0.05148887    -0.94822246     0.09679083
 c     -1.18944691    -0.22204803     0.08798877
 c     -1.06864560     1.23951003     0.60925311
 c     -0.07239113     1.49783820    -0.49927295
 c      1.24769286     1.02211567    -0.14142041
 h     -0.14670561    -2.06001819    -0.11103418
 h     -1.99168581     1.79439348     0.51511666
 h     -0.42641834     1.77171382    -1.44762915
 h      2.11216735     1.82304409    -0.06096787
 o      2.22440048    -1.22326060     0.10278564
 h      3.11098374    -0.67312501    -0.05542367
 c     -2.51889889    -0.69188326    -0.36486823
 h     -2.38158297    -1.59051563    -0.99306066
 h     -3.09338973    -0.86859819     0.50295892
 h     -2.92480033     0.14733752    -0.96279913
 h     -0.45934546     1.31671486     1.53973448
          17

 c      1.20925462    -0.40720353     0.15891149
 c     -0.05867929    -0.95455763     0.10467377
 c     -1.19408927    -0.22065644     0.09470255
 c     -1.06662622     1.22562177     0.60902365
 c     -0.07376107     1.49405271    -0.50307868
 c      1.24278895     1.02970145    -0.15164009
 h     -0.11691162    -2.04600299    -0.12241887
 h     -1.96598190     1.79491738     0.52384434
 h     -0.42527179     1.76395534    -1.42591639
 h      2.06007234     1.76692953    -0.05834255
 o      2.22956224    -1.22298400     0.10884357
 h      3.14392485    -0.62132795    -0.05647631
 c     -2.51517971    -0.67882951    -0.37047680
 h     -2.37356478    -1.56321903    -1.01328485
 h     -3.14204909    -0.87434956     0.49151198
 h     -2.88215413     0.15514980    -0.92831463
 h     -0.41805465     1.30343375     1.55149249
          17

 c      1.20812681    -0.40640598     0.15183805
 c     -0.06488627    -0.96318547     0.11235059
 c     -1.19937859    -0.21700930     0.10252650
 c     -1.06292735     1.21065092     0.60913903
 c     -0.07510185     1.49045495    -0.50500955
 c      1.23751102     1.03661211    -0.16188948
 h     -0.08620520    -2.02617883    -0.12997587
 h     -1.94701408     1.80083837     0.53573193
 h     -0.42958887     1.76317824    -1.42840233
 h      2.00896606     1.70488832    -0.05480172
 o      2.23712688    -1.22125911     0.11502353
 h      3.14696436    -0.59244469    -0.05217470
 c     -2.51024474    -0.66632759    -0.37650543
 h     -2.37013951    -1.53535784    -1.03228006
 h     -3.19509090    -0.88107911     0.48349009
 h     -2.84891713     0.16842202    -0.90001670
 h     -0.39261974     1.28963114     1.55761467
          17

 c      1.20675945    -0.40479865     0.14287476
 c     -0.06885286    -0.97295739     0.11976462
 c     -1.20510046    -0.21061434     0.11108769
 c     -1.05737636     1.19534426     0.61053407
 c     -0.07756724     1.48693184    -0.50550310
 c      1.23048899     1.04018593    -0.17209903
 h     -0.05675927    -2.00888422    -0.13256869
 h     -1.93596334     1.81203015     0.55144753
 h     -0.44069541     1.76391893    -1.45457119
 h      1.97875798     1.65761064    -0.04320636
 o      2.24740670    -1.21810106     0.12143343
 h      3.11870102    -0.58961235    -0.04259315
 c     -2.50455736    -0.65505839    -0.38207262
 h     -2.37138097    -1.50777557    -1.05116878
 h     -3.24438910    -0.88658531     0.47145869
 h     -2.82943706     0.19490808    -0.88377767
 h     -0.38477073     1.27475387     1.55612215
          17

 c      1.20771304    -0.39891026     0.13230882
 c     -0.07378966    -0.98377441     0.12677965
 c     -1.21088482    -0.20432855     0.12055223
 c     -1.04996257     1.18166082     0.61107950
 c     -0.08149932     1.48387402    -0.50362070
 c      1.22080887     1.03771243    -0.18252200
 h     -0.03121343    -2.00174821    -0.13782869
 h     -1.93260881     1.82430551     0.57206399
 h     -0.45640177     1.76393946    -1.49692328
 h      1.98876788     1.64087950    -0.01959425
 o      2.25979630    -1.21387822     0.12818019
 h      3.06451782    -0.60968582    -0.02905146
 c     -2.49884571    -0.64500775    -0.38613842
 h     -2.37567260    -1.48263048    -1.07032765
 h     -3.28668931    -0.89022875     0.45003476
 h     -2.82422850     0.23566391    -0.88034577
 h     -0.38687478     1.25586962     1.54927662
          17

 c      1.21039524    -0.38983353     0.12038160
 c     -0.07919371    -0.99477222     0.13350013
 c     -1.21657811    -0.19883210     0.13092750
 c     -1.04133866     1.17002590     0.61095278
 c     -0.08700229     1.48188290    -0.50079861
 c      1.20908240     1.02992693    -0.19325553
 h     -0.01077265    -2.00993065    -0.14676142
 h     -1.93241207     1.83414029     0.59718259
 h     -0.47167774     1.76017458    -1.54080196
 h      2.03388773     1.65053392     0.01534378
 o      2.27317556    -1.20883550     0.13537503
 h      2.99964429    -0.64387077    -0.01440436
 c     -2.49380435    -0.63562818    -0.38888777
 h     -2.38238585    -1.46070745    -1.09040573
 h     -3.31803403    -0.89079499     0.41720297
 h     -2.83048843     0.28399461    -0.88583067
 h     -0.39778465     1.23355299     1.53853286
          17

 c      1.21402936    -0.37911099     0.10784050
 c     -0.08472272    -1.00566050     0.13997501
 c     -1.22214970    -0.19511168     0.14232218
 c     -1.03223751     1.16046582     0.61014506
 c     -0.09346408     1.48144600    -0.49826436
 c      1.19733382     1.01934332    -0.20407747
 h      0.00352840    -2.03223897    -0.15946614
 h     -1.93077581     1.83838231     0.62552432
 h     -0.48231022     1.75379902    -1.57410957
 h      2.09170948     1.66921364     0.05296328
 o      2.28525541    -1.20388312     0.14318308
 h      2.95587757    -0.67022662    -0.00452759
 c     -2.49005095    -0.62616974    -0.39082380
 h     -2.39076152    -1.44190595    -1.11130832
 h     -3.33684981    -0.88771316     0.37333891
 h     -2.84383030     0.33023591    -0.89481055
 h     -0.41556056     1.20911288     1.52647515
          17

 c      1.21954744    -0.36883794     0.09598064
 c     -0.08745721    -1.01202633     0.14813083
 c     -1.22958423    -0.19448742     0.15360121
 c     -1.02475369     1.15617695     0.60914418
 c     -0.09963106     1.47937071    -0.49583377
 c      1.18661517     1.00773123    -0.21590061
 h      0.02012540    -2.09211188    -0.16124857
 h     -1.92481553     1.83276141     0.65254667
 h     -0.48147954     1.75083632    -1.58686305
 h      2.15096621     1.69028002     0.08403109
 o      2.29371512    -1.20032586     0.15045215
 h      2.96553155    -0.66948682    -0.00710760
 c     -2.48829372    -0.61601076    -0.39249097
 h     -2.40487604    -1.43160901    -1.13476500
 h     -3.34467639    -0.87941318     0.31761431
 h     -2.85847564     0.36437739    -0.90292122
 h     -0.44159304     1.18372381     1.51394404
          17

 c      1.22562085    -0.35704155     0.08321040
 c     -0.09095044    -1.01844415     0.15500299
 c     -1.23456974    -0.19702707     0.16460357
 c     -1.01766334     1.15600577     0.60837623
 c     -0.10846153     1.47692209    -0.49423275
 c      1.18042875     0.99465654    -0.22618362
 h      0.02801659    -2.14457318    -0.15722399
 h     -1.91503939     1.81828874     0.68031525
 h     -0.47398447     1.74286364    -1.58100141
 h      2.18749569     1.69889004     0.10526981
 o      2.29838022    -1.19816051     0.15864925
 h      3.03106156    -0.63496039    -0.02067328
 c     -2.48906701    -0.60505153    -0.39502882
 h     -2.41913573    -1.41868021    -1.15618181
 h     -3.34177657    -0.86816984     0.25862656
 h     -2.87265651     0.38236372    -0.90815824
 h     -0.46754730     1.15957088     1.50925214
          17

 c      1.23205523    -0.34470834     0.06975149
 c     -0.09486604    -1.02545073     0.16036951
 c     -1.23702162    -0.20273255     0.17514716
 c     -1.01140753     1.15975705     0.60774035
 c     -0.11957588     1.47404960    -0.49351234
 c      1.17908499     0.98100460    -0.23491082
 h      0.02657310    -2.17946749    -0.14486458
 h     -1.90329140     1.79673284     0.70778472
 h     -0.46137695     1.73031282    -1.55769714
 h      2.19602570     1.69206445     0.11480769
 o      2.30163327    -1.19549235     0.16718993
 h      3.11310485    -0.59596581    -0.03636127
 c     -2.49208939    -0.59323595    -0.39928330
 h     -2.43255205    -1.40099909    -1.17379732
 h     -3.33470345    -0.85611144     0.20379051
 h     -2.88423092     0.38307696    -0.90949028
 h     -0.48818065     1.13753252     1.51804412
          17

 c      1.23870606    -0.33297346     0.05590016
 c     -0.09888089    -1.03319079     0.16414481
 c     -1.23698787    -0.21141879     0.18506817
 c     -1.00604863     1.16694823     0.60742769
 c     -0.13228582     1.47054091    -0.49333831
 c      1.18231664     0.96773056    -0.24223301
 h      0.01584602    -2.19203144    -0.12334844
 h     -1.89330834     1.77136138     0.73403827
 h     -0.44659923     1.71484742    -1.52222782
 h      2.17549509     1.66928626     0.11179787
 o      2.30523714    -1.19103426     0.17560359
 h      3.18206446    -0.57254473    -0.04715174
 c     -2.49670689    -0.58056837    -0.40590800
 h     -2.44413862    -1.37791662    -1.18700859
 h     -3.33226252    -0.84623886     0.16134997
 h     -2.89215227     0.36858757    -0.90732857
 h     -0.50103868     1.11832004     1.54132018
          17

 c      1.24543574    -0.32308438     0.04200134
 c     -0.10269293    -1.04151186     0.16634508
 c     -1.23462959    -0.22274107     0.19421272
 c     -1.00128758     1.17688647     0.60802465
 c     -0.14567747     1.46604140    -0.49295254
 c      1.18945595     0.95584593    -0.24841472
 h     -0.00352793    -2.18187579    -0.09312747
 h     -1.88988714     1.74618737     0.75843093
 h     -0.43397645     1.69934513    -1.48468136
 h      2.12797514     1.63188951     0.09624791
 o      2.30997482    -1.18430089     0.18365369
 h      3.22420733    -0.57223164    -0.04979275
 c     -2.50219272    -0.56720876    -0.41510700
 h     -2.45303562    -1.35038340    -1.19651563
 h     -3.34170455    -0.84130303     0.13752317
 h     -2.89666000     0.34425604    -0.90357728
 h     -0.50696962     1.10276606     1.57423900
          17

 c      1.25209990    -0.31629044     0.02841082
 c     -0.10603315    -1.04996755     0.16708165
 c     -1.23020527    -0.23622886     0.20242731
 c     -0.99673428     1.18881551     0.61031502
 c     -0.15874988     1.46012673    -0.49129474
 c      1.19941939     0.94619706    -0.25384160
 h     -0.03034861    -2.15306410    -0.05578188
 h     -1.89707825     1.72461401     0.78050662
 h     -0.42856955     1.68746447    -1.45871864
 h      2.05991793     1.58414146     0.06959141
 o      2.31610331    -1.17522853     0.19124079
 h      3.23458001    -0.59617417    -0.04322168
 c     -2.50814691    -0.55364671    -0.42637637
 h     -2.45861202    -1.32081390    -1.20418565
 h     -3.36378483    -0.84211882     0.13335734
 h     -2.89955477     0.31886648    -0.90170282
 h     -0.50855078     1.09196499     1.60874515
          17

 c      1.25855177    -0.31366453     0.01545017
 c     -0.10867044    -1.05773213     0.16656744
 c     -1.22406326    -0.25132065     0.20955056
 c     -0.99223233     1.20209490     0.61502126
 c     -0.17064309     1.45246946    -0.48753614
 c      1.21046404     0.93900938    -0.25910521
 h     -0.06287318    -2.11523647    -0.01402035
 h     -1.91597957     1.70807766     0.79963881
 h     -0.43423724     1.68212736    -1.45540519
 h      1.98591659     1.53631312     0.03621964
 o      2.32355512    -1.16401541     0.19835807
 h      3.21375632    -0.64179836    -0.02781481
 c     -2.51457930    -0.54070131    -0.43856740
 h     -2.46053726    -1.29263042    -1.21262705
 h     -3.39212555    -0.84702144     0.14448264
 h     -2.90400685     0.30350054    -0.90619139
 h     -0.50828091     1.08703801     1.63722769
          17

 c      1.26466359    -0.31591340     0.00336613
 c     -0.11038028    -1.06356724     0.16509146
 c     -1.21664271    -0.26738476     0.21541338
 c     -0.98799996     1.21629257     0.62266911
 c     -0.18086766     1.44303439    -0.48179605
 c      1.21988988     0.93336575    -0.26511195
 h     -0.09909428    -2.08414798     0.02868255
 h     -1.94377059     1.69577834     0.81476235
 h     -0.45141134     1.68348682    -1.47479625
 h      1.93266221     1.50840270     0.00521232
 o      2.33182102    -1.15116930     0.20512353
 h      3.16958095    -0.70214899    -0.00586870
 c     -2.52168529    -0.52916516    -0.45037212
 h     -2.45882628    -1.26933879    -1.22440182
 h     -3.41768416    -0.85304885     0.16395197
 h     -2.91295958     0.30747495    -0.92051466
 h     -0.50774320     1.08880021     1.65460867
          17

 c      1.27036060    -0.32326489    -0.00768034
 c     -0.11087477    -1.06623423     0.16290761
 c     -1.20847269    -0.28372686     0.21985323
 c     -0.98452326     1.23114940     0.63351462
 c     -0.18933167     1.43208932    -0.47514620
 c      1.22490911     0.92767632    -0.27276506
 h     -0.13743295    -2.07703759     0.06944780
 h     -1.97492190     1.68571539     0.82459884
 h     -0.47718705     1.68878802    -1.50571079
 h      1.92868325     1.52323931    -0.01341997
 o      2.33948740    -1.13770444     0.21189541
 h      3.12439037    -0.76283411     0.01658299
 c     -2.52972597    -0.51932498    -0.46091075
 h     -2.45387644    -1.25323879    -1.24096055
 h     -3.43304503    -0.85737688     0.18508193
 h     -2.92654563     0.33276843    -0.94428178
 h     -0.50747008     1.09756028     1.65893661
          17

 c      1.27563545    -0.33547247    -0.01760552
 c     -0.10978322    -1.06552939     0.16010668
 c     -1.20016441    -0.29959674     0.22273346
 c     -0.98233934     1.24650167     0.64746147
 c     -0.19619743     1.42002415    -0.46887167
 c      1.22535206     0.92196361    -0.28198370
 h     -0.17695221    -2.10059843     0.10753591
 h     -2.00344990     1.67600299     0.82819572
 h     -0.50750654     1.69425689    -1.53400870
 h      1.97220218     1.57979151    -0.02073929
 o      2.34395660    -1.12513732     0.21934407
 h      3.11953397    -0.80230366     0.02870831
 c     -2.53897532    -0.51088357    -0.46997940
 h     -2.44650874    -1.24440049    -1.26178963
 h     -3.43396679    -0.85802219     0.20277704
 h     -2.94142077     0.37283844    -0.97274028
 h     -0.50696945     1.11304271     1.65146339
          17

 c      1.28050513    -0.35181621    -0.02641863
 c     -0.10678197    -1.06279994     0.15667713
 c     -1.19237571    -0.31422720     0.22395754
 c     -0.98186882     1.26222678     0.66398500
 c     -0.20174374     1.40719863    -0.46387980
 c      1.22339027     0.91794836    -0.29189091
 h     -0.21618623    -2.14454728     0.14358184
 h     -2.02469621     1.66561004     0.82532687
 h     -0.53885621     1.69666801    -1.54899354
 h      2.03428961     1.65285469    -0.02678908
 o      2.34386764    -1.11428047     0.22787114
 h      3.17752479    -0.81146468     0.02432264
 c     -2.54954934    -0.50333034    -0.47786614
 h     -2.43795842    -1.24067421    -1.28442454
 h     -3.41937150    -0.85400775     0.21387754
 h     -2.95298173     0.41732818    -0.99947994
 h     -0.50468595     1.13437807     1.63666625
          17

 c      1.28491783    -0.37110221    -0.03425142
 c     -0.10171446    -1.06005559     0.15266577
 c     -1.18572910    -0.32690635     0.22347330
 c     -0.98333646     1.27820908     0.68213652
 c     -0.20629788     1.39389465    -0.46054676
 c      1.22087399     0.91682014    -0.30179077
 h     -0.25249475    -2.19113419     0.17759142
 h     -2.03621159     1.65452101     0.81659231
 h     -0.56878736     1.69380015    -1.54489931
 h      2.09040233     1.71982583    -0.03882786
 o      2.34162098    -1.10456544     0.23702529
 h      3.26281696    -0.80471114     0.01139954
 c     -2.56124729    -0.49625249    -0.48506013
 h     -2.42974791    -1.23874201    -1.30540822
 h     -3.39112467    -0.84540705     0.21731631
 h     -2.95766043     0.45698471    -1.01915712
 h     -0.49804352     1.16019905     1.62184594
          17

 c      1.28871167    -0.39182518    -0.04134091
 c     -0.09459508    -1.05895002     0.14820421
 c     -1.18070055    -0.33705206     0.22126568
 c     -0.98670899     1.29430348     0.70072699
 c     -0.21021289     1.38031312    -0.45877583
 c      1.21873162     0.91867528    -0.31132060
 h     -0.28290164    -2.22601701     0.20857899
 h     -2.03808966     1.64365180     0.80331334
 h     -0.59593457     1.68440826    -1.52038444
 h      2.12772826     1.76835504    -0.05952275
 o      2.34003318    -1.09554545     0.24630366
 h      3.33480756    -0.79529748    -0.00075382
 c     -2.57351031    -0.48937399    -0.49209281
 h     -2.42346029    -1.23541975    -1.32152724
 h     -3.35400467    -0.83345472     0.21443828
 h     -2.95370105     0.48562563    -1.02847666
 h     -0.48411598     1.18896673     1.61527617
          17

 c      1.29165021    -0.41242280    -0.04797683
 c     -0.08560487    -1.06045941     0.14345598
 c     -1.17752411    -0.34425843     0.21734387
 c     -0.99157772     1.31028790     0.71871154
 c     -0.21382737     1.36656767    -0.45807750
 c      1.21734418     0.92295563    -0.32029548
 h     -0.30490097    -2.24118816     0.23521381
 h     -2.03304080     1.63468909     0.78729999
 h     -0.62009293     1.66822539    -1.47813078
 h      2.14078313     1.79287491    -0.08905176
 o      2.34069085    -1.08724438     0.25550919
 h      3.37317134    -0.78868987    -0.00746550
 c     -2.58547083    -0.48248069    -0.49949148
 h     -2.42049911    -1.22856049    -1.33071205
 h     -3.31551742    -0.82062722     0.20930123
 h     -2.94102350     0.50028651    -1.02613988
 h     -0.46139868     1.21953171     1.62245958
          17

 c      1.29349653    -0.43149635    -0.05444554
 c     -0.07509851    -1.06493760     0.13857938
 c     -1.17614773    -0.34830696     0.21172855
 c     -0.99706627     1.32584760     0.73554712
 c     -0.21738908     1.35266323    -0.45761057
 c      1.21681691     0.92885003    -0.32861877
 h     -0.31669500    -2.23394406     0.25631845
 h     -2.02603417     1.62981523     0.77051870
 h     -0.64256542     1.64613977    -1.42499625
 h      2.12795532     1.79149450    -0.12647883
 o      2.34432710    -1.07985837     0.26462611
 h      3.37092149    -0.78644640    -0.00705343
 c     -2.59610485    -0.47540616    -0.50769961
 h     -2.42188517    -1.21747766    -1.33249468
 h     -3.28456512    -0.81024250     0.20802643
 h     -2.92093774     0.50111660    -1.01266949
 h     -0.43174043     1.25148282     1.64289022
          17

 c      1.29409597    -0.44794936    -0.06097987
 c     -0.06357492    -1.07221222     0.13371071
 c     -1.17625322    -0.34914787     0.20444472
 c     -1.00198434     1.34063686     0.75120451
 c     -0.22097109     1.33847840    -0.45623023
 c      1.21704227     0.93546520    -0.33626161
 h     -0.31725967    -2.20585238     0.27112056
 h     -2.02291066     1.63119214     0.75472621
 h     -0.66658896     1.62034906    -1.37196113
 h      2.09043885     1.76498466    -0.17023361
 o      2.35111845    -1.07358375     0.27371518
 h      3.32872349    -0.78834468     0.00046633
 c     -2.60452882    -0.46816061    -0.51681817
 h     -2.42810204    -1.20307391    -1.32818649
 h     -3.26816453    -0.80504644     0.21596403
 h     -2.89597601     0.49167274    -0.99044210
 h     -0.40027933     1.28486345     1.67080127
          17

 c      1.29344229    -0.46104959    -0.06771573
 c     -0.05159208    -1.08160817     0.12894526
 c     -1.17732890    -0.34686835     0.19552304
 c     -1.00525447     1.35438684     0.76589608
 c     -0.22447262     1.32380943    -0.45271012
 c      1.21759747     0.94177822    -0.34327596
 h     -0.30658051    -2.16287845     0.27948427
 h     -2.02776501     1.64021217     0.74124961
 h     -0.69688051     1.59384002    -1.33185608
 h      2.03321976     1.71769384    -0.21809383
 o      2.36059190    -1.06860465     0.28291104
 h      3.25559429    -0.79221102     0.01303095
 c     -2.61030465    -0.46112851    -0.52626511
 h     -2.43902700    -1.18775598    -1.32082314
 h     -3.26788309    -0.80536080     0.23369314
 h     -2.86975564     0.47939406    -0.96375046
 h     -0.37324788     1.31961987     1.69894280
          17

 c      1.29170173    -0.47042164    -0.07466307
 c     -0.03964675    -1.09189771     0.12430317
 c     -1.17876500    -0.34166755     0.18500893
 c     -1.00631490     1.36698453     0.77982238
 c     -0.22783072     1.30852707    -0.44627019
 c      1.21747395     0.94637790    -0.34981505
 h     -0.28614656    -2.11647203     0.28225497
 h     -2.04048503     1.65687465     0.73106305
 h     -0.73688723     1.56861769    -1.31328497
 h      1.96822782     1.66054896    -0.26702030
 o      2.37116099    -1.06524920     0.29256188
 h      3.17601396    -0.79146066     0.02405077
 c     -2.61347132    -0.45506875    -0.53478657
 h     -2.45402706    -1.17497151    -1.31467281
 h     -3.27970189    -0.80875319     0.25609636
 h     -2.84649196     0.47487647    -0.93818878
 h     -0.35577603     1.35533012     1.72163948
          17

 c      1.28917358    -0.47598716    -0.08171203
 c     -0.02808421    -1.10132351     0.11969800
 c     -1.17994273    -0.33384043     0.17297447
 c     -1.00521531     1.37847635     0.79305729
 c     -0.23133524     1.29272583    -0.43705682
 c      1.21477582     0.94716014    -0.35610159
 h     -0.25925052    -2.08372215     0.28153121
 h     -2.05665555     1.67978253     0.72501058
 h     -0.78506112     1.54403812    -1.31492694
 h      1.91802124     1.61460443    -0.31358836
 o      2.37987471    -1.06422069     0.30342358
 h      3.13451622    -0.77205512     0.01945492
 c     -2.61434087    -0.45071862    -0.54101060
 h     -2.47227377    -1.16809227    -1.31403125
 h     -3.29728905    -0.81165334     0.27569199
 h     -2.82974041     0.48768786    -0.91855598
 h     -0.35085953     1.39124699     1.73588377
          17

 c      1.28620746    -0.47787692    -0.08868169
 c     -0.01716999    -1.10809411     0.11498587
 c     -1.18029889    -0.32375984     0.15952896
 c     -1.00243116     1.38901018     0.80552184
 c     -0.23564757     1.27666408    -0.42596544
 c      1.20732997     0.94189932    -0.36225047
 h     -0.22978703    -2.08191468     0.27997807
 h     -2.06991133     1.70673756     0.72385959
 h     -0.83486745     1.51760317    -1.32742964
 h      1.90878946     1.60449911    -0.35617809
 o      2.38495147    -1.06595956     0.31598228
 h      3.15677390    -0.72378645    -0.01092909
 c     -2.61334031    -0.44822914    -0.54411890
 h     -2.49313104    -1.16877409    -1.32147640
 h     -3.31499421    -0.81105960     0.28628384
 h     -2.82091214     0.51965345    -0.90623389
 h     -0.35914508     1.42645988     1.74136866
          17

 c      1.28316045    -0.47640497    -0.09536433
 c     -0.00732103    -1.11147740     0.11014254
 c     -1.17936950    -0.31183678     0.14482112
 c     -0.99862729     1.39875989     0.81699244
 c     -0.24151885     1.26058064    -0.41405727
 c      1.19501905     0.93045457    -0.36817469
 h     -0.19931474    -2.11606940     0.27865783
 h     -2.07461302     1.73546190     0.72813661
 h     -0.87856053     1.48710753    -1.34013047
 h      1.94306313     1.63278570    -0.39612795
 o      2.38840621    -1.06944201     0.32929332
 h      3.20855189    -0.66000878    -0.05440972
 c     -2.61091469    -0.44704897    -0.54409854
 h     -2.51629848    -1.17573907    -1.33653497
 h     -3.32898412    -0.80524276     0.28448278
 h     -2.81914469     0.56281793    -0.89901448
 h     -0.37897442     1.46007747     1.74035213
          17

 c      1.28041252    -0.47209177    -0.10151609
 c      0.00086912    -1.11228294     0.10535723
 c     -1.17680910    -0.29847439     0.12903163
 c     -0.99449901     1.40786687     0.82712156
 c     -0.24954187     1.24459572    -0.40219630
 c      1.18009598     0.91503716    -0.37388424
 h     -0.16633914    -2.17359918     0.27590063
 h     -2.06741940     1.76408424     0.73791623
 h     -0.91019447     1.45173825    -1.34524986
 h      1.99605269     1.67673266    -0.43406777
 o      2.39248091    -1.07329011     0.34211003
 h      3.25176714    -0.59959951    -0.09351289
 c     -2.60742786    -0.44637155    -0.54152897
 h     -2.54154241    -1.18509208    -1.35585445
 h     -3.33735609    -0.79377183     0.26980324
 h     -2.82257799     0.60495709    -0.89351540
 h     -0.40657209     1.49140691     1.73749190
          17

 c      1.27833616    -0.46564918    -0.10684564
 c      0.00690657    -1.11197076     0.10088200
 c     -1.17239044    -0.28404654     0.11236263
 c     -0.99065400     1.41640713     0.83550265
 c     -0.26003626     1.22870816    -0.39097725
 c      1.16479289     0.89797594    -0.37957101
 h     -0.12914304    -2.23484545     0.26909858
 h     -2.04789717     1.79139506     0.75268707
 h     -0.92649990     1.41205799    -1.33868771
 h      2.04342456     1.71435759    -0.46875507
 o      2.39808148    -1.07658426     0.35364952
 h      3.26918247    -0.55380998    -0.11830790
 c     -2.60309942    -0.44552825    -0.53726299
 h     -2.56829699    -1.19197301    -1.37475351
 h     -3.34011013    -0.77738318     0.24443851
 h     -2.82943991     0.63567687    -0.88715993
 h     -0.43669826     1.52006857     1.73910565
          17

 c      1.27723110    -0.45794607    -0.11102372
 c      0.01058130    -1.11172320     0.09688016
 c     -1.16600022    -0.26890187     0.09503102
 c     -0.98745751     1.42438540     0.84184681
 c     -0.27301537     1.21282025    -0.38075192
 c      1.15040556     0.88090315    -0.38546439
 h     -0.08766728    -2.28385282     0.25653324
 h     -2.01869950     1.81703304     0.77132751
 h     -0.92686638     1.36970508    -1.31973575
 h      2.07156546     1.73372571    -0.49868759
 o      2.40533028    -1.07876610     0.36347377
 h      3.25606035    -0.52800768    -0.12441101
 c     -2.59797807    -0.44405592    -0.53222096
 h     -2.59549988    -1.19225872    -1.38894961
 h     -3.33921155    -0.75787355     0.21305085
 h     -2.83836849     0.64876649    -0.87867626
 h     -0.46418739     1.54588979     1.75105563
          17

 c      1.27727185    -0.44995987    -0.11370375
 c      0.01196000    -1.11219983     0.09340265
 c     -1.15763749    -0.25338271     0.07726584
 c     -0.98487005     1.43176139     0.84624138
 c     -0.28816805     1.19676229    -0.37163395
 c      1.13753360     0.86497948    -0.39176242
 h     -0.04335757    -2.31110530     0.23770068
 h     -1.98540887     1.84163265     0.79221988
 h     -0.91338998     1.32718067    -1.29109754
 h      2.07448109     1.72992965    -0.52281938
 o      2.41398799    -1.07950503     0.37135102
 h      3.21389055    -0.52408390    -0.11058995
 c     -2.59194397    -0.44163821    -0.52726827
 h     -2.62170171    -1.18351716    -1.39563351
 h     -3.33840170    -0.73788077     0.18223233
 h     -2.84838663     0.64220916    -0.86794527
 h     -0.48593431     1.56848105     1.77556675
          17

 c      1.27848189    -0.44270500    -0.11454530
 c      0.01131913    -1.11361904     0.09041857
 c     -1.14741095    -0.23784617     0.05930657
 c     -0.98245693     1.43849676     0.84927262
 c     -0.30483689     1.18031735    -0.36345960
 c      1.12637606     0.85110876    -0.39861726
 h      0.00147379    -2.31252688     0.21300070
 h     -1.95553462     1.86671546     0.81354844
 h     -0.89111802     1.28770742    -1.25940268
 h      2.05035141     1.70191648    -0.54059783
 o      2.42351668    -1.07871433     0.37726048
 h      3.14964638    -0.54037881    -0.07870289
 c     -2.58478697    -0.43810554    -0.52306321
 h     -2.64529731    -1.16531117    -1.39390766
 h     -3.34201235    -0.72028130     0.15898403
 h     -2.85890872     0.61783909    -0.85584032
 h     -0.50171200     1.58683987     1.80947314
          17

 c      1.28073222    -0.43713249    -0.11324162
 c      0.00908135    -1.11584711     0.08784405
 c     -1.13553076    -0.22267602     0.04139737
 c     -0.97968325     1.44461110     0.85185024
 c     -0.32205260     1.16325790    -0.35577915
 c      1.11685851     0.83994112    -0.40611980
 h      0.04410520    -2.28853448     0.18346033
 h     -1.93604076     1.89393551     0.83371421
 h     -0.86777489     1.25497440    -1.23523196
 h      2.00031764     1.65144009    -0.55197145
 o      2.43283974    -1.07676791     0.38156546
 h      3.07965783    -0.56832555    -0.03636023
 c     -2.57638363    -0.43352413    -0.51983365
 h     -2.66477687    -1.13921696    -1.38490215
 h     -3.35247334    -0.70718747     0.14818490
 h     -2.86993209     0.58134160    -0.84419239
 h     -0.51307916     1.59948976     1.84583576
          17

 c      1.28377195    -0.43399960    -0.10955615
 c      0.00575085    -1.11840172     0.08556020
 c     -1.12229616    -0.20828830     0.02377389
 c     -0.97631891     1.45025617     0.85489793
 c     -0.33874710     1.14541545    -0.34808234
 c      1.10858233     0.83167642    -0.41425962
 h      0.08175882    -2.24420622     0.15057424
 h     -1.93010535     1.92370921     0.85160378
 h     -0.85145413     1.23254807    -1.23018595
 h      1.92948235     1.58406784    -0.55766385
 o      2.43995091    -1.07488934     0.38530044
 h      3.03561358    -0.58639819    -0.00136902
 c     -2.56684557    -0.42827229    -0.51721989
 h     -2.67896776    -1.10871406    -1.37169777
 h     -3.36808431    -0.69918609     0.15065090
 h     -2.88237117     0.54217927    -0.83571530
 h     -0.52173239     1.60501783     1.87725451
          17

 c      1.28730880    -0.43374486    -0.10336331
 c      0.00183129    -1.12038267     0.08342899
 c     -1.10808777    -0.19512557     0.00664568
 c     -0.97262810     1.45575364     0.85914454
 c     -0.35415596     1.12677689    -0.34036449
 c      1.10054434     0.82568980    -0.42284832
 h      0.11209712    -2.19036711     0.11612686
 h     -1.93562279     1.95431016     0.86654386
 h     -0.84609871     1.22300138    -1.24972971
 h      1.85042336     1.51246870    -0.55992645
 o      2.44272666    -1.07463331     0.38968163
 h      3.05117305    -0.56861532     0.00622982
 c     -2.55647621    -0.42293345    -0.51438691
 h     -2.68722439    -1.07877110    -1.35888535
 h     -3.38341429    -0.69551591     0.16357762
 h     -2.89808819     0.51197181    -0.83347894
 h     -0.52861625     1.60251077     1.89825201
          17

 c      1.29110518    -0.43642678    -0.09467557
 c     -0.00226904    -1.12047572     0.08132573
 c     -1.09336942    -0.18364411    -0.00981341
 c     -0.96921872     1.46152004     0.86503211
 c     -0.36803879     1.10756881    -0.33350247
 c      1.09076083     0.82016573    -0.43143207
 h      0.13390315    -2.14382318     0.08176718
 h     -1.94689764     1.98245245     0.87814904
 h     -0.84921887     1.22722004    -1.28812745
 h      1.78757666     1.46036976    -0.56355000
 o      2.44182766    -1.07547978     0.39425046
 h      3.11550043    -0.52302673    -0.00619165
 c     -2.54565123    -0.41794072    -0.51042141
 h     -2.68943771    -1.05472960    -1.35136277
 h     -3.39191597    -0.69487464     0.18266462
 h     -2.91877477     0.49989066    -0.83951259
 h     -0.53376401     1.59171638     1.90620660
          17

 c      1.29499972    -0.44178648    -0.08363159
 c     -0.00625578    -1.11738939     0.07919412
 c     -1.07869843    -0.17428600    -0.02546021
 c     -0.96674837     1.46791632     0.87265610
 c     -0.38047484     1.08828024    -0.32885405
 c      1.07696635     0.81279710    -0.43941392
 h      0.14721462    -2.12250387     0.04839102
 h     -1.95767706     2.00477108     0.88629012
 h     -0.85499481     1.24433756    -1.33253944
 h      1.76921297     1.45495827    -0.57454943
 o      2.43955732    -1.07568345     0.39770843
 h      3.19139397    -0.47809921    -0.01721318
 c     -2.53482850    -0.41323130    -0.50480737
 h     -2.68576180    -1.04043809    -1.35228011
 h     -3.38827308    -0.69607610     0.20393844
 h     -2.94384839     0.50734228    -0.85313672
 h     -0.53637263     1.57303599     1.90155918
          17

 c      1.29886167    -0.44938701    -0.07045827
 c     -0.00981262    -1.11084259     0.07705092
 c     -1.06473876    -0.16744529    -0.04016804
 c     -0.96571477     1.47512812     0.88171335
 c     -0.39160433     1.06963211    -0.32757908
 c      1.05934211     0.80338455    -0.44661278
 h      0.15185839    -2.13398123     0.01619251
 h     -1.96324706     2.01895863     0.89114321
 h     -0.85829752     1.27225428    -1.37051071
 h      1.79572755     1.49731276    -0.59384684
 o      2.43745009    -1.07425436     0.39939959
 h      3.25399582    -0.45093542    -0.01513233
 c     -2.52456319    -0.40833846    -0.49767315
 h     -2.67623991    -1.03663302    -1.36117971
 h     -3.36942817    -0.69832372     0.22459057
 h     -2.96971195     0.52777602    -0.87086018
 h     -0.53485824     1.54740092     1.88777475
          17

 c      1.30254642    -0.45867884    -0.05545163
 c     -0.01247619    -1.10206596     0.07489625
 c     -1.05224239    -0.16343756    -0.05382258
 c     -0.96637124     1.48312263     0.89151949
 c     -0.40154053     1.05251885    -0.33032296
 c      1.04058533     0.79398300    -0.45333679
 h      0.14609560    -2.16934218    -0.01418027
 h     -1.96125969     2.02423426     0.89322242
 h     -0.85612040     1.30829765    -1.39356309
 h      1.83899779     1.56098962    -0.61649329
 o      2.43624872    -1.07092577     0.39921106
 h      3.29151507    -0.44760366     0.00348189
 c     -2.51535394    -0.40279901    -0.48967305
 h     -2.66074798    -1.04093903    -1.37400273
 h     -3.33479977    -0.70129567     0.24324693
 h     -2.99146556     0.55170522    -0.88811525
 h     -0.52698611     1.51602176     1.87085028
          17

 c      1.30586918    -0.46897893    -0.03898745
 c     -0.01375691    -1.09304029     0.07267290
 c     -1.04197252    -0.16247899    -0.06633345
 c     -0.96868039     1.49166745     0.90118006
 c     -0.41035540     1.03792253    -0.33723087
 c      1.02316954     0.78635055    -0.45984200
 h      0.12788859    -2.21157864    -0.04111273
 h     -1.95196817     2.02144595     0.89336228
 h     -0.84740004     1.34968062    -1.39737976
 h      1.87444748     1.62174139    -0.63781508
 o      2.43628936    -1.06580888     0.39729308
 h      3.29921429    -0.46858192     0.03818588
 c     -2.50744293    -0.39638306    -0.48169175
 h     -2.63933752    -1.04941380    -1.38503779
 h     -3.28628357    -0.70523003     0.26011783
 h     -3.00496901     0.57113449    -0.90094010
 h     -0.51045839     1.48002934     1.85758625
          17

 c      1.30859360    -0.47949031    -0.02152155
 c     -0.01332160    -1.08556384     0.07032141
 c     -1.03458928    -0.16464634    -0.07765294
 c     -0.97223112     1.50036025     0.90992548
 c     -0.41809009     1.02676779    -0.34805444
 c      1.00857597     0.78121798    -0.46615738
 h      0.09661916    -2.24587102    -0.06270392
 h     -1.93829852     2.01305764     0.89263812
 h     -0.83260359     1.39386096    -1.38119966
 h      1.88964064     1.66629859    -0.65533098
 o      2.43763306    -1.05926557     0.39395471
 h      3.27733204    -0.51074720     0.08627945
 c     -2.50072841    -0.38906693    -0.47460624
 h     -2.61259473    -1.05825346    -1.38912542
 h     -3.22809268    -0.71102386     0.27709339
 h     -3.00775616     0.58105776    -0.90663117
 h     -0.48426135     1.44030400     1.85238310
          17

 c      1.31044992    -0.48937250    -0.00356433
 c     -0.01106112    -1.08090715     0.06782613
 c     -1.03052924    -0.16981354    -0.08779487
 c     -0.97617241     1.50863829     0.91740787
 c     -0.42476143     1.01973212    -0.36221528
 c      0.99762285     0.77866731    -0.47215388
 h      0.05334571    -2.26298809    -0.07740149
 h     -1.92557034     2.00290542     0.89222940
 h     -0.81355138     1.43901971    -1.34763598
 h      1.87983926     1.68862840    -0.66800906
 o      2.43989522    -1.05197765     0.38968082
 h      3.23364050    -0.56611238     0.14240904
 c     -2.49482050    -0.38095469    -0.46914054
 h     -2.58174328    -1.06479225    -1.38295260
 h     -3.16603217    -0.72016558     0.29741765
 h     -2.99914471     0.57942455    -0.90379417
 h     -0.45011671     1.39785608     1.85457260
          17

 c      1.31118607    -0.49782747     0.01436040
 c     -0.00709165    -1.07980343     0.06521954
 c     -1.02990923    -0.17759556    -0.09684878
 c     -0.97935132     1.51582266     0.92369506
 c     -0.43034668     1.01705949    -0.37880411
 c      0.99071874     0.77848286    -0.47761924
 h      0.00033822    -2.25884014    -0.08420027
 h     -1.92008730     1.99532404     0.89328021
 h     -0.79344715     1.48478085    -1.30295775
 h      1.84438156     1.68656886    -0.67558667
 o      2.44172751    -1.04518254     0.38520458
 h      3.19130814    -0.61780300     0.19721076
 c     -2.48921290    -0.37228684    -0.46570671
 h     -2.54852929    -1.06787799    -1.36551251
 h     -3.10579366    -0.73417102     0.32430064
 h     -2.98020693     0.56700409    -0.89235402
 h     -0.41251263     1.35441932     1.85910530
          17

 c      1.31062468    -0.50416058     0.03175001
 c     -0.00174334    -1.08247501     0.06256882
 c     -1.03248028    -0.18734373    -0.10498074
 c     -0.98071838     1.52127617     0.92901388
 c     -0.43475921     1.01844489    -0.39659445
 c      0.98789804     0.78028321    -0.48229773
 h     -0.05938407    -2.23375522    -0.08267209
 h     -1.92614856     1.99349716     0.89684251
 h     -0.77677348     1.53298364    -1.25699586
 h      1.78561681     1.66079209    -0.67836358
 o      2.44064139    -1.04063896     0.38136343
 h      3.19141230    -0.64048784     0.23949743
 c     -2.48347854    -0.36355036    -0.46418342
 h     -2.51501865    -1.06797038    -1.33818065
 h     -3.05088551    -0.75346543     0.35855224
 h     -2.95389479     0.54766233    -0.87374434
 h     -0.37704270     1.31244768     1.85988272
          17

 c      1.30866571    -0.50779622     0.04813318
 c      0.00446734    -1.08860141     0.05996553
 c     -1.03764721    -0.19820974    -0.11241402
 c     -0.97974816     1.52459891     0.93351705
 c     -0.43788072     1.02309696    -0.41423699
 c      0.98868728     0.78344669    -0.48589431
 h     -0.12248671    -2.19264489    -0.07301857
 h     -1.94303828     1.99794304     0.90389440
 h     -0.76835599     1.58742835    -1.22088374
 h      1.70995641     1.61599802    -0.67746816
 o      2.43578748    -1.03905922     0.37836645
 h      3.24929291    -0.62561052     0.26808904
 c     -2.47733810    -0.35557911    -0.46378814
 h     -2.48338203    -1.06710588    -1.30457554
 h     -3.00197153    -0.77651190     0.39707878
 h     -2.92516143     0.52873405    -0.85110239
 h     -0.34851655     1.27450209     1.85254745
          17

 c      1.30525274    -0.50829421     0.06308419
 c      0.01092317    -1.09726698     0.05752612
 c     -1.04454588    -0.20926021    -0.11938915
 c     -0.97653808     1.52569053     0.93719378
 c     -0.43970692     1.03009298    -0.43072224
 c      0.99185321     0.78680179    -0.48802037
 h     -0.18601648    -2.14569474    -0.05612003
 h     -1.96494151     2.00654773     0.91527091
 h     -0.77118398     1.65097376    -1.20174842
 h      1.63087124     1.56466053    -0.67574979
 o      2.42976602    -1.03938736     0.37585855
 h      3.32631875    -0.59292795     0.29082628
 c     -2.47060773    -0.34945432    -0.46326459
 h     -2.45569606    -1.06857508    -1.27001313
 h     -2.95822978    -0.80017611     0.43403125
 h     -2.90034549     0.52007917    -0.82880487
 h     -0.32988782     1.24259864     1.83550843
          17

 c      1.30041417    -0.50541851     0.07626687
 c      0.01705442    -1.10705644     0.05538520
 c     -1.05215364    -0.21959361    -0.12611938
 c     -0.97158453     1.52466224     0.93986635
 c     -0.44049972     1.03885258    -0.44575454
 c      0.99525145     0.78826060    -0.48809819
 h     -0.24836122    -2.10759903    -0.03330828
 h     -1.98391018     2.01602382     0.93146773
 h     -0.78446878     1.72143914    -1.19852042
 h      1.57138873     1.53127682    -0.67901411
 o      2.42505281    -1.04063604     0.37368216
 h      3.38559658    -0.56045545     0.31196369
 c     -2.46324872    -0.34609470    -0.46138245
 h     -2.43379385    -1.07598158    -1.24024631
 h     -2.91906426    -0.82101828     0.46351011
 h     -2.88487124     0.52981162    -0.81056261
 h     -0.32188443     1.21779286     1.80994075
          17

 c      1.29432151    -0.49920979     0.08747844
 c      0.02241091    -1.11655845     0.05364728
 c     -1.05940849    -0.22841852    -0.13276463
 c     -0.96552026     1.52172660     0.94120011
 c     -0.44075636     1.04924777    -0.45957163
 c      0.99671014     0.78562985    -0.48553344
 h     -0.30924481    -2.09208842    -0.00560710
 h     -1.99299219     2.02337662     0.95249578
 h     -0.80425049     1.79146029    -1.20420155
 h      1.55460122     1.54288276    -0.69418532
 o      2.42278919    -1.04232502     0.37184772
 h      3.40995121    -0.53667187     0.33225808
 c     -2.45555250    -0.34576240    -0.45747019
 h     -2.41920432    -1.09161039    -1.21957448
 h     -2.88481961    -0.83642115     0.48158327
 h     -2.88018863     0.55814682    -0.79700008
 h     -0.32292043     1.19993517     1.77952938
          17

 c      1.28729577    -0.49002890     0.09668007
 c      0.02650666    -1.12514032     0.05234509
 c     -1.06532065    -0.23509749    -0.13943092
 c     -0.95896475     1.51713469     0.94072409
 c     -0.44103407     1.06132523    -0.47249243
 c      0.99614464     0.77932584    -0.48044886
 h     -0.36728741    -2.10315428     0.02688252
 h     -1.98784957     2.02665490     0.97787159
 h     -0.82571234     1.85240177    -1.21129383
 h      1.57935199     1.59729676    -0.72091376
 o      2.42325275    -1.04420003     0.37038271
 h      3.39404399    -0.52474871     0.35133847
 c     -2.44815226    -0.34804408    -0.45160498
 h     -2.41312822    -1.11488596    -1.20925160
 h     -2.85670379    -0.84509273     0.48699436
 h     -2.88336946     0.59630588    -0.78559727
 h     -0.32921370     1.18756177     1.75006721
          17

 c      1.27977754    -0.47852892     0.10398827
 c      0.02866001    -1.13311797     0.05149124
 c     -1.06905704    -0.23918808    -0.14618442
 c     -0.95242091     1.51113004     0.93791102
 c     -0.44177751     1.07506148    -0.48467163
 c      0.99519914     0.77220346    -0.47375445
 h     -0.41782441    -2.13302494     0.06431178
 h     -1.96724077     2.02518129     1.00671182
 h     -0.84485880     1.89758610    -1.21476682
 h      1.62435919     1.66508246    -0.75068587
 o      2.42618099    -1.04609909     0.36928566
 h      3.33944522    -0.52483822     0.36861389
 c     -2.44177429    -0.35231745    -0.44441108
 h     -2.41632335    -1.14220543    -1.20736974
 h     -2.83650907    -0.84714870     0.48114582
 h     -2.88981844     0.63213324    -0.77301795
 h     -0.33553419     1.17816037     1.72836868
          17

 c      1.27225793    -0.46557289     0.10962569
 c      0.02816212    -1.14112938     0.05115357
 c     -1.07000471    -0.24047208    -0.15306753
 c     -0.94610850     1.50386138     0.93236812
 c     -0.44322346     1.09028211    -0.49607612
 c      0.99523783     0.76684719    -0.46638897
 h     -0.45462025    -2.16931424     0.10605176
 h     -1.93315847     2.01966895     1.03790226
 h     -0.85907114     1.92329524    -1.21239812
 h      1.67146414     1.72097994    -0.77536422
 o      2.43074234    -1.04803144     0.36851986
 h      3.25568826    -0.53314484     0.38362841
 c     -2.43699808    -0.35808719    -0.43676012
 h     -2.42891647    -1.16836848    -1.21022637
 h     -2.82635892    -0.84405053     0.46786137
 h     -2.89575060     0.65560459    -0.75693510
 h     -0.33707316     1.16913786     1.71990528
          17

 c      1.26517222    -0.45214999     0.11386146
 c      0.02455238    -1.14957417     0.05145521
 c     -1.06783098    -0.23895101    -0.16010551
 c     -0.93976989     1.49526583     0.92407259
 c     -0.44538442     1.10664544    -0.50652075
 c      0.99689224     0.76482698    -0.45902751
 h     -0.47279992    -2.20155319     0.15061801
 h     -1.89077678     2.01231108     1.07035985
 h     -0.86718245     1.92876468    -1.20437076
 h      1.71085355     1.75202062    -0.79022273
 o      2.43520495    -1.05049402     0.36799723
 h      3.16643464    -0.53730338     0.39659856
 c     -2.43415448    -0.36500989    -0.42954651
 h     -2.45032864    -1.18840558    -1.21399035
 h     -2.82839522    -0.83836220     0.45281943
 h     -2.89899660     0.66078922    -0.73645187
 h     -0.33182982     1.15920175     1.72587090
          17

 c      1.25879278    -0.43927790     0.11695076
 c      0.01773361    -1.15846766     0.05253387
 c     -1.06252640    -0.23481504    -0.16730619
 c     -0.93267557     1.48505153     0.91344179
 c     -0.44805799     1.12361794    -0.51568438
 c      1.00034087     0.76700830    -0.45212982
 h     -0.47003717    -2.22307796     0.19615280
 h     -1.84761902     2.00653437     1.10334440
 h     -0.86958534     1.91622658    -1.19310783
 h      1.73793297     1.75317247    -0.79301867
 o      2.43692883    -1.05475836     0.36753929
 h      3.11069062    -0.51240805     0.40935958
 c     -2.43332391    -0.37285365    -0.42349990
 h     -2.47938469    -1.19876714    -1.21577204
 h     -2.84417579    -0.83303291     0.44213754
 h     -2.89895267     0.64584877    -0.71193297
 h     -0.32141711     1.14891116     1.74218371
          17

 c      1.25317478    -0.42787523     0.11908273
 c      0.00795658    -1.16748930     0.05450531
 c     -1.05440826    -0.22840256    -0.17465733
 c     -0.92397673     1.47287637     0.90116555
 c     -0.45083159     1.14043815    -0.52310194
 c      1.00553078     0.77378969    -0.44599824
 h     -0.44648426    -2.23077735     0.24086136
 h     -1.81108523     2.00585259     1.13649414
 h     -0.86849606     1.89117883    -1.18343698
 h      1.75089540     1.72375953    -0.78297725
 o      2.43468721    -1.06149116     0.36696548
 h      3.10680465    -0.44372342     0.42426426
 c     -2.43439856    -0.38155379    -0.41897158
 h     -2.51451785    -1.19780057    -1.21407271
 h     -2.87366676    -0.83014759     0.43999749
 h     -2.89648681     0.61287182    -0.68483575
 h     -0.30941794     1.13979918     1.76159108
          17

 c      1.24820980    -0.41864559     0.12035285
 c     -0.00422884    -1.17604090     0.05743780
 c     -1.04407640    -0.22016513    -0.18212469
 c     -0.91320190     1.45862890     0.88801069
 c     -0.45310141     1.15614006    -0.52818827
 c      1.01224682     0.78511530    -0.44076960
 h     -0.40448849    -2.22482879     0.28334901
 h     -1.78490330     2.01185286     1.16915853
 h     -0.86800660     1.86210750    -1.18246652
 h      1.75011092     1.66649636    -0.76050890
 o      2.43028672    -1.06898716     0.36632988
 h      3.12637068    -0.35522270     0.44041742
 c     -2.43715947    -0.39131531    -0.41576858
 h     -2.55398724    -1.18588216    -1.20893305
 h     -2.91431994    -0.82991882     0.44666297
 h     -2.89405104     0.56808094    -0.65761368
 h     -0.29911336     1.13311207     1.77678542
          17

 c      1.24371688    -0.41202864     0.12076149
 c     -0.01801354    -1.18326830     0.06132865
 c     -1.03233405    -0.21063310    -0.18965465
 c     -0.90050717     1.44259247     0.87474554
 c     -0.45418822     1.16977078    -0.53042085
 c      1.02003242     0.80031012    -0.43634123
 h     -0.34835263    -2.20893372     0.32300291
 h     -1.76742781     2.02287195     1.19946453
 h     -0.87288852     1.83799160    -1.19767613
 h      1.73937214     1.58883217    -0.72774471
 o      2.42557669    -1.07520717     0.36579385
 h      3.14051193    -0.27700118     0.45539864
 c     -2.44130027    -0.40260359    -0.41319365
 h     -2.59609130    -1.16543367    -1.20198137
 h     -2.96119743    -0.83093058     0.45876016
 h     -2.89574231     0.52177016    -0.63345415
 h     -0.29224503     1.12917343     1.78238660
          17

 c      1.23948235    -0.40819390     0.12022752
 c     -0.03240754    -1.18809434     0.06607624
 c     -1.02009543    -0.20038386    -0.19717777
 c     -0.88653116     1.42537379     0.86209126
 c     -0.45359564     1.18082981    -0.52974642
 c      1.02789759     0.81779023    -0.43225564
 h     -0.28379315    -2.19042435     0.36038506
 h     -1.75358475     2.03480706     1.22433088
 h     -0.88559261     1.82329923    -1.23233953
 h      1.72949187     1.50628826    -0.68985093
 o      2.42136241    -1.07898474     0.36546829
 h      3.13672797    -0.22584786     0.46760046
 c     -2.44644183    -0.41589752    -0.41030738
 h     -2.63937681    -1.14071144    -1.19632129
 h     -3.00829245    -0.83136371     0.47151874
 h     -2.90643604     0.48612398    -0.61546926
 h     -0.28878176     1.12733562     1.77566384
          17

 c      1.23527746    -0.40708032     0.11862281
 c     -0.04639142    -1.18941022     0.07149163
 c     -1.00830282    -0.18999909    -0.20461117
 c     -0.87210038     1.40770498     0.85062969
 c     -0.45120567     1.18951245    -0.52689643
 c      1.03399319     0.83500454    -0.42767765
 h     -0.21660088    -2.17851163     0.39713173
 h     -1.73816692     2.04313008     1.24050401
 h     -0.90393223     1.81523940    -1.28189783
 h      1.74205512     1.44386358    -0.65567325
 o      2.41784584    -1.07979821     0.36540727
 h      3.11203668    -0.20879785     0.47630491
 c     -2.45228537    -0.43121949    -0.40627944
 h     -2.68275545    -1.11694930    -1.19590468
 h     -3.05004710    -0.83003630     0.48091658
 h     -2.92913104     0.46954008    -0.60529368
 h     -0.28705851     1.12614484     1.75671575
          17

 c      1.23087530    -0.40848304     0.11582586
 c     -0.05908908    -1.18653077     0.07741635
 c     -0.99787005    -0.18000293    -0.21185907
 c     -0.85803751     1.39027947     0.84070874
 c     -0.44717990     1.19641161    -0.52317851
 c      1.03650548     0.84970460    -0.42188432
 h     -0.15098038    -2.17939656     0.43458891
 h     -1.71780556     2.04439412     1.24559073
 h     -0.92253322     1.80717101    -1.33620570
 h      1.79886822     1.42239134    -0.63263935
 o      2.41493783    -1.07752213     0.36562458
 h      3.06819507    -0.22707892     0.48142037
 c     -2.45883872    -0.44782620    -0.40068836
 h     -2.72530771    -1.09859817    -1.20398732
 h     -3.08227458    -0.82675091     0.48467693
 h     -2.96214613     0.47128275    -0.60213884
 h     -0.28396098     1.12352995     1.72848342
          17

 c      1.22606458    -0.41212541     0.11175960
 c     -0.06980822    -1.17961089     0.08388613
 c     -0.98964550    -0.17079974    -0.21881302
 c     -0.84507687     1.37365778     0.83239802
 c     -0.44175233     1.20207813    -0.51997937
 c      1.03612040     0.86193458    -0.41502676
 h     -0.08936702    -2.19159073     0.47187288
 h     -1.69146245     2.03685190     1.23858607
 h     -0.93599373     1.79347416    -1.38481018
 h      1.89304484     1.43605348    -0.61830528
 o      2.41229063    -1.07243621     0.36608503
 h      3.01128296    -0.27597032     0.48362445
 c     -2.46641089    -0.46451703    -0.39366101
 h     -2.76571762    -1.08746233    -1.22111938
 h     -3.10253278    -0.82220730     0.48247205
 h     -2.99970840     0.48300031    -0.60345007
 h     -0.27527388     1.11705352     1.69637011
          17

 c      1.22068063    -0.41765119     0.10638238
 c     -0.07794822    -1.16951886     0.09113491
 c     -0.98436241    -0.16264599    -0.22535733
 c     -0.83377075     1.35819922     0.82554838
 c     -0.43511627     1.20683760    -0.51843476
 c      1.03548113     0.87300770    -0.40771713
 h     -0.03383911    -2.20713065     0.50576734
 h     -1.66038071     2.02063612     1.22007036
 h     -0.94060862     1.77143844    -1.42010192
 h      1.99517407     1.46437530    -0.60521841
 o      2.40907752    -1.06553273     0.36664927
 h      2.95509294    -0.33991000     0.48524432
 c     -2.47536283    -0.48019997    -0.38582209
 h     -2.80186647    -1.08235495    -1.24433094
 h     -3.11028577    -0.81783622     0.47591063
 h     -3.03524378     0.49484273    -0.60636222
 h     -0.25663724     1.10442245     1.66677045
          17

 c      1.21465883    -0.42459355     0.09967355
 c     -0.08297428    -1.15732683     0.09942755
 c     -0.98257862    -0.15566806    -0.23137415
 c     -0.82431622     1.34397757     0.81997265
 c     -0.42738531     1.21079799    -0.51931398
 c      1.03676979     0.88373211    -0.40035891
 h      0.01308987    -2.21695739     0.53258491
 h     -1.62806222     1.99788300     1.19229950
 h     -0.93463568     1.74102617    -1.43799509
 h      2.08113983     1.49277573    -0.58861773
 o      2.40366187    -1.05895820     0.36697476
 h      2.92605093    -0.38557317     0.49179507
 c     -2.48586634    -0.49411937    -0.37810809
 h     -2.83117646    -1.08054612    -1.26841183
 h     -3.10698977    -0.81568621     0.46850356
 h     -3.06377599     0.49949005    -0.60858400
 h     -0.22541607     1.08436378     1.64422933
          17

 c      1.20809867    -0.43237622     0.09164601
 c     -0.08449927    -1.14393521     0.10891069
 c     -0.98462737    -0.14990001    -0.23674271
 c     -0.81638720     1.33070808     0.81562479
 c     -0.41858214     1.21388636    -0.52298400
 c      1.04112063     0.89427110    -0.39311976
 h      0.04886359    -2.21466425     0.54976888
 h     -1.60016462     1.97278367     1.15914196
 h     -0.91818117     1.70431142    -1.43787819
 h      2.13821303     1.51435310    -0.56676873
 o      2.39441731    -1.05489226     0.36665504
 h      2.94986854    -0.38000494     0.50972635
 c     -2.49780026    -0.50578956    -0.37154038
 h     -2.85140717    -1.07950284    -1.28803219
 h     -3.09585808    -0.81825683     0.46532080
 h     -3.08253857     0.49297503    -0.60857606
 h     -0.18265411     1.05748115     1.62890159
          17

 c      1.20127902    -0.44032506     0.08235882
 c     -0.08238523    -1.12994575     0.11955627
 c     -0.99058358    -0.14532557    -0.24133683
 c     -0.80919134     1.31780570     0.81259259
 c     -0.40861625     1.21586335    -0.52935915
 c      1.04891685     0.90446920    -0.38606649
 h      0.07147410    -2.19746350     0.55640855
 h     -1.58354667     1.95089411     1.12546355
 h     -0.89330434     1.66525584    -1.42289569
 h      2.16099974     1.52640062    -0.53948956
 o      2.38221011    -1.05248249     0.36586140
 h      3.01243583    -0.33964403     0.53628793
 c     -2.51079921    -0.51491785    -0.36699145
 h     -2.86124686    -1.07784040    -1.29926276
 h     -3.08082933    -0.82804061     0.47172838
 h     -3.09081245     0.47430022    -0.60546601
 h     -0.13327851     1.02632201     1.61691193
          17

 c      1.19459517    -0.44771823     0.07191119
 c     -0.07679905    -1.11564529     0.13116028
 c     -1.00025271    -0.14190428    -0.24502523
 c     -0.80186605     1.30465458     0.81097048
 c     -0.39724641     1.21631813    -0.53783388
 c      1.06006483     0.91404650    -0.37923800
 h      0.07979783    -2.16609629     0.55323636
 h     -1.58347946     1.93684315     1.09560135
 h     -0.86434883     1.62973934    -1.40063925
 h      2.14830017     1.52833392    -0.50731879
 o      2.36918632    -1.04967704     0.36513765
 h      3.07973154    -0.30086278     0.56284102
 c     -2.52440758    -0.52143646    -0.36491429
 h     -2.86050789    -1.07556514    -1.30027385
 h     -3.06467038    -0.84663453     0.49089751
 h     -3.08978235     0.44518647    -0.59899057
 h     -0.08413665     0.99448473     1.60326762
          17

 c      1.18850020    -0.45384722     0.06042626
 c     -0.06822915    -1.10099749     0.14335244
 c     -1.01318304    -0.13958207    -0.24767859
 c     -0.79398797     1.29096241     0.81078758
 c     -0.38408336     1.21470688    -0.54731341
 c      1.07408582     0.92264018    -0.37266404
 h      0.07376950    -2.12490851     0.54261327
 h     -1.60000944     1.93129586     1.07173427
 h     -0.83781687     1.60513975    -1.38292363
 h      2.10242737     1.52125120    -0.47123842
 o      2.35678118    -1.04548755     0.36486654
 h      3.12976959    -0.28332635     0.58337059
 c     -2.53819558    -0.52560279    -0.36510706
 h     -2.85008931    -1.07403391    -1.29161066
 h     -3.04749708    -0.87381313     0.52140228
 h     -3.08265178     0.41028727    -0.58955033
 h     -0.04156633     0.96546375     1.58449872
          17

 c      1.18348839    -0.45806754     0.04804331
 c     -0.05746221    -1.08563543     0.15561093
 c     -1.02870418    -0.13828027    -0.24918243
 c     -0.78576982     1.27688318     0.81196389
 c     -0.36877846     1.21053547    -0.55659156
 c      1.08999795     0.92972003    -0.36636171
 h      0.05443541    -2.08205420     0.52851312
 h     -1.62711125     1.93031600     1.05378668
 h     -0.82021058     1.59824919    -1.38169318
 h      2.03099724     1.50899683    -0.43266578
 o      2.34572743    -1.03974832     0.36524049
 h      3.15242195    -0.29341131     0.59495949
 c     -2.55170977    -0.52804624    -0.36670711
 h     -2.83182919    -1.07579716    -1.27621801
 h     -3.02729162    -0.90736268     0.55725765
 h     -3.07477357     0.37742625    -0.57828395
 h     -0.00990890     0.94185382     1.55969849
          17

 c      1.18010050    -0.45982862     0.03491740
 c     -0.04550539    -1.06896245     0.16732562
 c     -1.04598685    -0.13787565    -0.24945278
 c     -0.77784073     1.26283184     0.81423834
 c     -0.35141530     1.20369002    -0.56508497
 c      1.10600854     0.93434947    -0.36033249
 h      0.02366912    -2.04848834     0.51596226
 h     -1.65587878     1.92798293     1.04076521
 h     -0.81359899     1.61150863    -1.40076249
 h      1.95102255     1.50096475    -0.39338596
 o      2.33636717    -1.03267485     0.36634027
 h      3.14416788    -0.33107066     0.59649505
 c     -2.56438438    -0.52963914    -0.36847781
 h     -2.80819616    -1.08416986    -1.25893980
 h     -3.00184455    -0.94388405     0.59056785
 h     -3.07295956     0.35644543    -0.56685422
 h      0.00906182     0.92497180     1.53052952
          17

 c      1.17891592    -0.45872045     0.02122334
 c     -0.03344666    -1.05053910     0.17796860
 c     -1.06411735    -0.13817027    -0.24844555
 c     -0.77094447     1.24924876     0.81713160
 c     -0.33270507     1.19459090    -0.57315950
 c      1.11939761     0.93497132    -0.35462421
 h     -0.01653048    -2.03352131     0.50923741
 h     -1.67826543     1.91928375     1.03186767
 h     -0.81361422     1.64125648    -1.43232788
 h      1.89089932     1.51480361    -0.35473661
 o      2.32871814    -1.02473283     0.36815487
 h      3.10670082    -0.39178470     0.58829955
 c     -2.57566923    -0.53113162    -0.36926089
 h     -2.78173333    -1.10220545    -1.24498900
 h     -2.97020067    -0.97988071     0.61443737
 h     -3.08296306     0.35493675    -0.55660612
 h      0.01626889     0.91474750     1.50087943
          17

 c      1.18050148    -0.45455430     0.00716315
 c     -0.02233947    -1.03064696     0.18730469
 c     -1.08217581    -0.13887209    -0.24615564
 c     -0.76577691     1.23647882     0.81997622
 c     -0.31372352     1.18396362    -0.58159884
 c      1.12795304     0.93019243    -0.34946789
 h     -0.06428089    -2.03811797     0.50956789
 h     -1.68893234     1.90138403     1.02677577
 h     -0.81290441     1.68039266    -1.46351988
 h      1.87425024     1.56771473    -0.31602404
 o      2.32223259    -1.01677267     0.37051589
 h      3.05053888    -0.46423732     0.57314216
 c     -2.58533015    -0.53275018    -0.36840848
 h     -2.75442097    -1.13107038    -1.23749906
 h     -2.93296504    -1.01254074     0.62457814
 h     -3.10615019     0.37263942    -0.54756734
 h      0.01516237     0.90984812     1.47628576
          17

 c      1.18530480    -0.44745811    -0.00702336
 c     -0.01317869    -1.01038837     0.19541163
 c     -1.09930252    -0.13960824    -0.24261053
 c     -0.76288479     1.22471440     0.82202161
 c     -0.29557068     1.17253726    -0.59100310
 c      1.13236104     0.92079551    -0.34517380
 h     -0.11692340    -2.05344104     0.51497551
 h     -1.68570423     1.87378666     1.02555125
 h     -0.80520356     1.72189943    -1.48372331
 h      1.89231774     1.65345345    -0.27591698
 o      2.31523366    -1.01036964     0.37294829
 h      3.00403783    -0.52483800     0.55863178
 c     -2.59353234    -0.53421661    -0.36596452
 h     -2.72744312    -1.16875944    -1.23575101
 h     -2.89201341    -1.04014619     0.61978052
 h     -3.13892346     0.40084369    -0.53853188
 h      0.01081342     0.90819081     1.46279398
          17

 c      1.19352476    -0.43788211    -0.02105989
 c     -0.00685394    -0.99112159     0.20248223
 c     -1.11473672    -0.13997364    -0.23787201
 c     -0.76248210     1.21392533     0.82261468
 c     -0.27918229     1.16091793    -0.60159915
 c      1.13495096     0.90936836    -0.34187735
 h     -0.17051582    -2.06700424     0.52246780
 h     -1.66977110     1.83826196     1.02852756
 h     -0.78676233     1.76043382    -1.48685904
 h      1.91850432     1.74697568    -0.23555638
 o      2.30517547    -1.00751289     0.37477316
 h      3.00980522    -0.54313603     0.55575418
 c     -2.60059613    -0.53514451    -0.36251674
 h     -2.70153602    -1.21041440    -1.23581382
 h     -2.85011385    -1.06230041     0.60191054
 h     -3.17549563     0.42777917    -0.52809396
 h      0.00776509     0.90796358     1.46496200
          17

 c      1.20498543    -0.42649896    -0.03466219
 c     -0.00401821    -0.97388987     0.20864552
 c     -1.12784119    -0.13958250    -0.23204591
 c     -0.76421146     1.20378044     0.82138766
 c     -0.26524698     1.14957632    -0.61327558
 c      1.13740278     0.89836065    -0.33962947
 h     -0.22062457    -2.06885959     0.52987353
 h     -1.64603972     1.79887580     1.03634088
 h     -0.75624710     1.79257939    -1.47088975
 h      1.93443119     1.82699924    -0.19741933
 o      2.29224273    -1.00824024     0.37608427
 h      3.06870300    -0.52039886     0.56379924
 c     -2.60674369    -0.53529076    -0.35891133
 h     -2.67744490    -1.25007584    -1.23295492
 h     -2.81055387    -1.08010123     0.57572410
 h     -3.21064992     0.44369845    -0.51536352
 h      0.00741745     0.90870430     1.48368931
          17

 c      1.21911413    -0.41413023    -0.04755912
 c     -0.00496354    -0.95922459     0.21391096
 c     -1.13812838    -0.13809413    -0.22528864
 c     -0.76709260     1.19366096     0.81831789
 c     -0.25417383     1.13883489    -0.62564519
 c      1.14048634     0.88954085    -0.33851212
 h     -0.26336156    -2.05369135     0.53630856
 h     -1.62299649     1.76172829     1.05002046
 h     -0.71445353     1.81692844    -1.43711804
 h      1.93230528     1.88167556    -0.16369682
 o      2.27950255    -1.01090857     0.37768718
 h      3.13749005    -0.48546289     0.57146113
 c     -2.61202241    -0.53455069    -0.35600904
 h     -2.65606991    -1.28245675    -1.22373113
 h     -2.77665621    -1.09607678     0.54819083
 h     -3.24083763     0.44267635    -0.50008107
 h      0.00726825     0.91144790     1.51558078
          17

 c      1.23506605    -0.40171048    -0.05948627
 c     -0.00958428    -0.94718078     0.21818213
 c     -1.14528520    -0.13521919    -0.21780750
 c     -0.76987228     1.18286987     0.81363638
 c     -0.24606989     1.12881130    -0.63807655
 c      1.14444676     0.88416749    -0.33863031
 h     -0.29598488    -2.02062115     0.54204219
 h     -1.61044087     1.73334933     1.07073588
 h     -0.66426270     1.83457240    -1.39002944
 h      1.91017169     1.90558135    -0.13602618
 o      2.26925061    -1.01445788     0.38013564
 h      3.18542541    -0.45780330     0.57170538
 c     -2.61634386    -0.53293048    -0.35447038
 h     -2.63835626    -1.30392890    -1.20687282
 h     -2.75113327    -1.11338963     0.52668369
 h     -3.26432328     0.42258588    -0.48252422
 h      0.00287957     0.91775337     1.55451399
          17

 c      1.25187396    -0.39019754    -0.07018971
 c     -0.01741549    -0.93741151     0.22127970
 c     -1.14919133    -0.13072202    -0.20985702
 c     -0.77168018     1.17100389     0.80775270
 c     -0.24073677     1.11933641    -0.64971747
 c      1.14925250     0.88310039    -0.34006808
 h     -0.31722338    -1.97284239     0.54840508
 h     -1.61430676     1.71736474     1.09862501
 h     -0.61063997     1.84994574    -1.33731562
 h      1.86900966     1.89713725    -0.11562864
 o      2.26258119    -1.01847821     0.38366327
 h      3.20006141    -0.44569572     0.56241876
 c     -2.61952840    -0.53063371    -0.35452174
 h     -2.62512754    -1.31289774    -1.18336118
 h     -2.73549580    -1.13411359     0.51611077
 h     -3.28125957     0.38488857    -0.46343424
 h     -0.00948281     0.92859228     1.59396035
          17

 c      1.26856946    -0.38042721    -0.07945327
 c     -0.02769314    -0.92921210     0.22295276
 c     -1.14993051    -0.12442779    -0.20173263
 c     -0.77249741     1.15820923     0.80126733
 c     -0.23774634     1.10995449    -0.65961325
 c      1.15467172     0.88671125    -0.34286090
 h     -0.32758133    -1.91770011     0.55792731
 h     -1.63255226     1.71202215     1.13128004
 h     -0.55988063     1.87085515    -1.28874421
 h      1.81202945     1.85812763    -0.10325544
 o      2.25989785    -1.02282770     0.38832589
 h      3.17869886    -0.45197872     0.54390287
 c     -2.62129278    -0.52818140    -0.35580690
 h     -2.61694468    -1.30996938    -1.15623542
 h     -2.72986420    -1.15763183     0.51680119
 h     -3.29402458     0.33472399    -0.44394688
 h     -0.03142508     0.94385470     1.62855531
          17

 c      1.28425973    -0.37298212    -0.08712960
 c     -0.03941733    -0.92158834     0.22288794
 c     -1.14779117    -0.11623470    -0.19375823
 c     -0.77299572     1.14505490     0.79490951
 c     -0.23665879     1.10022343    -0.66704639
 c      1.16020762     0.89460080    -0.34702261
 h     -0.32945342    -1.86641713     0.57447863
 h     -1.65723156     1.71172822     1.16386606
 h     -0.51732115     1.90514884    -1.25231306
 h      1.74575715     1.79568090    -0.09856473
 o      2.26111283    -1.02749839     0.39405780
 h      3.12511190    -0.47608879     0.51784946
 c     -2.62120711    -0.52637321    -0.35747861
 h     -2.61399245    -1.29805767    -1.13031713
 h     -2.73322216    -1.18076182     0.52508429
 h     -3.30753207     0.28073763    -0.42540263
 h     -0.06226395     0.96243223     1.65477077
          17

 c      1.29816851    -0.36813614    -0.09315650
 c     -0.05147493    -0.91353077     0.22078103
 c     -1.14325076    -0.10612967    -0.18626837
 c     -0.77404866     1.13221453     0.78935158
 c     -0.23725078     1.09029704    -0.67193282
 c      1.16487451     0.90512745    -0.35268857
 h     -0.32628770    -1.83121506     0.60260335
 h     -1.67989448     1.71059573     1.19094248
 h     -0.48489864     1.95412295    -1.22957213
 h      1.68289774     1.72731404    -0.09837127
 o      2.26548215    -1.03272666     0.40066294
 h      3.05223685    -0.51228286     0.48740887
 c     -2.61875314    -0.52600329    -0.35848718
 h     -2.61600555    -1.28214095    -1.11166261
 h     -2.74380097    -1.19946888     0.53578669
 h     -3.32832257     0.23317712    -0.40895210
 h     -0.09939762     0.98256988     1.67117197
          17

 c      1.30965946    -0.36590223    -0.09754946
 c     -0.06285774    -0.90460253     0.21655333
 c     -1.13694278    -0.09419804    -0.17959105
 c     -0.77641730     1.12026931     0.78504720
 c     -0.23948775     1.08114354    -0.67478429
 c      1.16701045     0.91510397    -0.36035176
 h     -0.32039882    -1.81854416     0.64504276
 h     -1.69482958     1.70452554     1.20805958
 h     -0.46157864     2.01008247    -1.21586059
 h      1.64448040     1.68538258    -0.09419545
 o      2.27114086    -1.03934714     0.40780815
 h      2.98972736    -0.54418240     0.45729587
 c     -2.61361716    -0.52744811    -0.35790660
 h     -2.62229486    -1.26798346    -1.10624162
 h     -2.75939732    -1.21056133     0.54440511
 h     -3.36101736     0.19936494    -0.39514006
 h     -0.13876767     1.00224400     1.67848065
          17

 c      1.31825559    -0.36616237    -0.10036870
 c     -0.07281494    -0.89537737     0.21059247
 c     -1.12961094    -0.08061928    -0.17402997
 c     -0.78066037     1.10965394     0.78217585
 c     -0.24333777     1.07409333    -0.67628067
 c      1.16517720     0.92139991    -0.37060810
 h     -0.31145130    -1.82387419     0.69976860
 h     -1.69963614     1.69159416     1.21237200
 h     -0.44576969     2.06155292    -1.20506843
 h      1.64905712     1.70027368    -0.07599811
 o      2.27534858    -1.04879070     0.41518938
 h      2.98028665    -0.54541574     0.43126518
 c     -2.60605546    -0.53048818    -0.35521498
 h     -2.63188681    -1.25952342    -1.11756209
 h     -2.77763464    -1.21249031     0.54808303
 h     -3.40395599     0.17970666    -0.38390796
 h     -0.17540142     1.01948245     1.67936084
          17

 c      1.32367182    -0.36877593    -0.10168044
 c     -0.08077770    -0.88710850     0.20369704
 c     -1.12204826    -0.06565801    -0.16984243
 c     -0.78710562     1.10064635     0.78068752
 c     -0.24869794     1.07032489    -0.67697116
 c      1.16010214     0.92435628    -0.38301142
 h     -0.29778101    -1.83524646     0.76028071
 h     -1.69487665     1.67188582     1.20273712
 h     -0.43665420     2.09898599    -1.19296122
 h      1.68965002     1.76198349    -0.04647866
 o      2.27759136    -1.06108651     0.42278678
 h      3.03052946    -0.51229141     0.40826736
 c     -2.59688916    -0.53461639    -0.35047186
 h     -2.64360745    -1.25647880    -1.14439582
 h     -2.79621914    -1.20547514     0.54583518
 h     -3.44922562     0.16902233    -0.37500417
 h     -0.20421294     1.03263372     1.67766308
          17

 c      1.32585291    -0.37356303    -0.10154183
 c     -0.08623367    -0.88102585     0.19676022
 c     -1.11500685    -0.04966927    -0.16722037
 c     -0.79577286     1.09335441     0.78042301
 c     -0.25539403     1.07065211    -0.67721453
 c      1.15382376     0.92645044    -0.39630432
 h     -0.27844690    -1.84084449     0.81884619
 h     -1.68386984     1.64741087     1.17978766
 h     -0.43420754     2.11682969    -1.17770437
 h      1.74360655     1.83583285    -0.01838365
 o      2.28012676    -1.07434187     0.43057041
 h      3.10183328    -0.47222868     0.38710803
 c     -2.58712102    -0.53941444    -0.34429104
 h     -2.65602808    -1.25470438    -1.18086780
 h     -2.81320244    -1.19140177     0.53856226
 h     -3.48712990     0.16120462    -0.36826658
 h     -0.22114747     1.04058063     1.67695871
          17

 c      1.32493755    -0.38027064    -0.10000982
 c     -0.08872518    -0.87793072     0.19051328
 c     -1.10909746    -0.03311220    -0.16627746
 c     -0.80626335     1.08769246     0.78125109
 c     -0.26317672     1.07548259    -0.67720546
 c      1.14786186     0.92929796    -0.40949055
 h     -0.25380117    -1.83293470     0.86907047
 h     -1.67273983     1.62219032     1.14607465
 h     -0.43889981     2.11359022    -1.15939864
 h      1.79395241     1.89703974    -0.00139378
 o      2.28466203    -1.08701819     0.43835006
 h      3.16286018    -0.44701365     0.36873630
 c     -2.57758502    -0.54458756    -0.33761711
 h     -2.66751657    -1.24897177    -1.21904951
 h     -2.82722437    -1.17364007     0.52897610
 h     -3.51002792     0.15214881    -0.36363231
 h     -0.22440264     1.04285912     1.67882672
          17

 c      1.32117464    -0.38858324    -0.09715645
 c     -0.08792425    -0.87811320     0.18542500
 c     -1.10471389    -0.01655434    -0.16704074
 c     -0.81773827     1.08338386     0.78314566
 c     -0.27172155     1.08478328    -0.67698837
 c      1.14299092     0.93337113    -0.42199475
 h     -0.22511901    -1.80819676     0.90679191
 h     -1.67001391     1.60204575     1.10590316
 h     -0.45154770     2.09184308    -1.13980324
 h      1.83187936     1.93398807    -0.00005370
 o      2.29178929    -1.09834708     0.44590196
 h      3.19913794    -0.44595116     0.35437726
 c     -2.56879945    -0.54984238    -0.33146189
 h     -2.67648952    -1.23543697    -1.25172462
 h     -2.83764112    -1.15659651     0.52116895
 h     -3.51362448     0.14024573    -0.36106816
 h     -0.21509579     1.03967435     1.68204869
          17

 c      1.31487453    -0.39814793    -0.09307852
 c     -0.08369160    -0.88138521     0.18168234
 c     -1.10200034    -0.00065290    -0.16945020
 c     -0.82916550     1.08008091     0.78620580
 c     -0.28062656     1.09800382    -0.67643564
 c      1.13951991     0.93854362    -0.43348735
 h     -0.19417795    -1.76709970     0.93028091
 h     -1.68410561     1.59301918     1.06411349
 h     -0.47337639     2.05881165    -1.12246716
 h      1.85332871     1.94233001    -0.01592650
 o      2.30149115    -1.10798427     0.45302495
 h      3.20562736    -0.47149642     0.34486022
 c     -2.56095853    -0.55486759    -0.32668083
 h     -2.68166867    -1.21256424    -1.27387381
 h     -2.84434685    -1.14471116     0.51941076
 h     -3.49694450     0.12600483    -0.36051589
 h     -0.19689150     1.03184561     1.68341736
          17

 c      1.30640636    -0.40859479    -0.08790079
 c     -0.07608985    -0.88712385     0.17917902
 c     -1.10086416     0.01389187    -0.17336523
 c     -0.83986554     1.07763355     0.79066066
 c     -0.28940666     1.11403883    -0.67522633
 c      1.13747573     0.94444598    -0.44377740
 h     -0.16302544    -1.71365458     0.94061032
 h     -1.71808347     1.59808680     1.02400100
 h     -0.50619016     2.02662236    -1.11285311
 h      1.85680103     1.92138168    -0.04905200
 o      2.31339566    -1.11584153     0.45955905
 h      3.18293738    -0.52211369     0.34047936
 c     -2.55397854    -0.55944136    -0.32376872
 h     -2.68222946    -1.18110069    -1.28319076
 h     -2.84722014    -1.14099804     0.52622795
 h     -3.46219541     0.11178136    -0.36184725
 h     -0.17476636     1.02066741     1.67949494
          17

 c      1.29622559    -0.41954966    -0.08177441
 c     -0.06536639    -0.89431765     0.17748693
 c     -1.10102340     0.02640529    -0.17857038
 c     -0.84991876     1.07626782     0.79677092
 c     -0.29753094     1.13149034    -0.67294224
 c      1.13665117     0.95057568    -0.45279523
 h     -0.13385318    -1.65557504     0.94241803
 h     -1.76622986     1.61497308     0.98661438
 h     -0.55210832     2.00925767    -1.11713604
 h      1.84287266     1.87321481    -0.09833031
 o      2.32669507    -1.12214052     0.46541850
 h      3.13862818    -0.59151861     0.34052569
 c     -2.54753467    -0.56354832    -0.32270914
 h     -2.67788226    -1.14383919    -1.28033441
 h     -2.84558555    -1.14593811     0.54085416
 h     -3.41482901     0.10177471    -0.36481522
 h     -0.15356425     1.00768132     1.66813756
          17

 c      1.28491909    -0.43063407    -0.07487431
 c     -0.05193692    -0.90168650     0.17586522
 c     -1.10206852     0.03631589    -0.18477837
 c     -0.85997751     1.07642596     0.80460729
 c     -0.30460421     1.14941518    -0.66939757
 c      1.13652766     0.95619636    -0.46063797
 h     -0.10882678    -1.60381989     0.94429818
 h     -1.81724382     1.63792700     0.95229246
 h     -0.61172129     2.01407414    -1.13834971
 h      1.81532664     1.80393570    -0.16107453
 o      2.33972019    -1.12766714     0.47068055
 h      3.09385039    -0.66469904     0.34188548
 c     -2.54108151    -0.56737958    -0.32296597
 h     -2.66894368    -1.10538449    -1.26918771
 h     -2.83827828    -1.15758148     0.55937950
 h     -3.36322463     0.10187346    -0.36900961
 h     -0.13691316     0.99443023     1.64923159
          17

 c      1.27325066    -0.44145032    -0.06740075
 c     -0.03639522    -0.90802216     0.17349065
 c     -1.10351600     0.04323035    -0.19163745
 c     -0.87080481     1.07847257     0.81391224
 c     -0.31062750     1.16788649    -0.66494620
 c      1.13603275     0.96002734    -0.46765934
 h     -0.08974596    -1.56948878     0.95646594
 h     -1.86017782     1.66110048     0.92203964
 h     -0.68139207     2.03561376    -1.17285086
 h      1.78431876     1.72724269    -0.23198590
 o      2.34961994    -1.13389187     0.47569799
 h      3.08839510    -0.71617491     0.33732496
 c     -2.53397721    -0.57116392    -0.32364068
 h     -2.65637395    -1.07164629    -1.25671398
 h     -2.82426676    -1.17267318     0.57646149
 h     -3.31662629     0.11826469    -0.37382798
 h     -0.12666930     0.98227078     1.62475068
          17

 c      1.26216560    -0.45154842    -0.05959482
 c     -0.01955742    -0.91273845     0.17002237
 c     -1.10484614     0.04698947    -0.19875303
 c     -0.88300790     1.08254840     0.82412637
 c     -0.31599868     1.18754654    -0.66030274
 c      1.13325242     0.95995559    -0.47448024
 h     -0.07757624    -1.55791873     0.98418994
 h     -1.88763431     1.68035747     0.89757405
 h     -0.75359962     2.06113152    -1.21234715
 h      1.77009957     1.66772210    -0.30309840
 o      2.35453399    -1.14159999     0.48078908
 h      3.14672147    -0.73214733     0.32070742
 c     -2.52581453    -0.57488447    -0.32377760
 h     -2.64163460    -1.04851168    -1.25129887
 h     -2.80323263    -1.18791261     0.58726596
 h     -3.28083655     0.15397028    -0.37844732
 h     -0.12282073     0.97226245     1.59835618
          17

 c      1.25271174    -0.46044317    -0.05174050
 c     -0.00248519    -0.91613712     0.16601156
 c     -1.10553893     0.04767939    -0.20571046
 c     -0.89696430     1.08856515     0.83450657
 c     -0.32126562     1.20884470    -0.65612731
 c      1.12610529     0.95393960    -0.48157576
 h     -0.07214055    -1.56563329     1.02274960
 h     -1.89623381     1.69357885     0.88083065
 h     -0.82018045     2.07955699    -1.24867988
 h      1.79560437     1.65038694    -0.36876278
 o      2.35630700    -1.14963093     0.48564624
 h      3.23580065    -0.73066363     0.29661487
 c     -2.51670442    -0.57812016    -0.32279950
 h     -2.62623032    -1.03958240    -1.25882280
 h     -2.77576232    -1.20081448     0.58874776
 h     -3.25508177     0.20549837    -0.38185761
 h     -0.12383699     0.96513368     1.57462065
          17

 c      1.24592155    -0.46770782    -0.04412372
 c      0.01359060    -0.91904241     0.16257210
 c     -1.10512314     0.04559117    -0.21209374
 c     -0.91275820     1.09623484     0.84428254
 c     -0.32694759     1.23175201    -0.65282106
 c      1.11468157     0.94246066    -0.48878430
 h     -0.07228923    -1.58431588     1.06099389
 h     -1.88633629     1.70059067     0.87352866
 h     -0.87466278     2.08475140    -1.27624325
 h      1.85955001     1.67204234    -0.43144201
 o      2.35736674    -1.15677841     0.48981285
 h      3.31484773    -0.73092085     0.27251314
 c     -2.50714612    -0.58023987    -0.32086707
 h     -2.61119062    -1.04438273    -1.27871688
 h     -2.74326528    -1.21017024     0.58022778
 h     -3.23397440     0.26373380    -0.38307469
 h     -0.12758201     0.96134580     1.55786640
          17

 c      1.24270433    -0.47303690    -0.03698890
 c      0.02743487    -0.92228452     0.16076615
 c     -1.10322214     0.04115396    -0.21751388
 c     -0.93005089     1.10507404     0.85281499
 c     -0.33344804     1.25582235    -0.65051411
 c      1.10123945     0.92809226    -0.49586302
 h     -0.07644110    -1.60618198     1.08823948
 h     -1.86215339     1.70332387     0.87690574
 h     -0.91289388     2.07489236    -1.29216058
 h      1.93648765     1.70622072    -0.49486960
 o      2.35896996    -1.16251861     0.49303655
 h      3.36275547    -0.74118404     0.25275708
 c     -2.49765626    -0.58070451    -0.31883175
 h     -2.59699280    -1.05890298    -1.30425283
 h     -2.70779755    -1.21624676     0.56347740
 h     -3.21191890     0.31821626    -0.38140209
 h     -0.13261913     0.96126685     1.55089127
          17

 c      1.24372218    -0.47626004    -0.03051583
 c      0.03801569    -0.92643823     0.16129530
 c     -1.09957860     0.03487259    -0.22163799
 c     -0.94796002     1.11437907     0.85969530
 c     -0.34097402     1.28030943    -0.64909514
 c      1.08787739     0.91305644    -0.50290470
 h     -0.08309923    -1.62612231     1.09758577
 h     -1.83219072     1.70622520     0.89157828
 h     -0.93307967     2.05139334    -1.29598255
 h      2.00358203     1.73147078    -0.55881373
 o      2.36158086    -1.16670197     0.49521284
 h      3.37170093    -0.76352459     0.23928734
 c     -2.48854227    -0.57916505    -0.31783370
 h     -2.58386971    -1.07786239    -1.32673250
 h     -2.67180750    -1.22071554     0.54234044
 h     -3.18556006     0.36050888    -0.37653287
 h     -0.13916681     0.96534767     1.55421778
          17

 c      1.24924158    -0.47735952    -0.02480721
 c      0.04470039    -0.93174887     0.16446153
 c     -1.09406349     0.02728031    -0.22420656
 c     -0.96513662     1.12325890     0.86473709
 c     -0.34946027     1.30422469    -0.64820621
 c      1.07581738     0.89867148    -0.51015363
 h     -0.09116120    -1.64171527     1.08615004
 h     -1.80854153     1.71606260     0.91757138
 h     -0.93605125     2.01852716    -1.28980984
 h      2.04849197     1.73735194    -0.62111633
 o      2.36524105    -1.16934822     0.49631894
 h      3.34111503    -0.79712228     0.23261748
 c     -2.47988517    -0.57544605    -0.31889412
 h     -2.57205850    -1.09657111    -1.33924708
 h     -2.63775075    -1.22609482     0.52169128
 h     -3.15404744     0.38535338    -0.36852255
 h     -0.14893307     0.97410200     1.56633490
          17

 c      1.25902271    -0.47648650    -0.01988181
 c      0.04738029    -0.93811103     0.17019331
 c     -1.08667296     0.01890251    -0.22503879
 c     -0.98025484     1.13089807     0.86789555
 c     -0.35849517     1.32633999    -0.64719481
 c      1.06568816     0.88568982    -0.51784978
 h     -0.10009193    -1.65296627     1.05464032
 h     -1.80234918     1.73918877     0.95445404
 h     -0.92593991     1.98365470    -1.27896507
 h      2.06586783     1.72009773    -0.67949151
 o      2.36958777    -1.17062036     0.49642507
 h      3.27741393    -0.83873967     0.23163972
 c     -2.47160619    -0.56959019    -0.32264375
 h     -2.56185984    -1.11167851    -1.33815522
 h     -2.60762435    -1.23452445     0.50565495
 h     -3.11862841     0.39078914    -0.35774002
 h     -0.16396986     0.98786740     1.58465369
          17

 c      1.27231897    -0.47394976    -0.01567590
 c      0.04647488    -0.94505340     0.17805095
 c     -1.07751484     0.01022291    -0.22403797
 c     -0.99276121     1.13704632     0.86923388
 c     -0.36730713     1.34522653    -0.64509234
 c      1.05781583     0.87455350    -0.52618143
 h     -0.11007169    -1.66248359     1.00729675
 h     -1.81634279     1.77620020     1.00096748
 h     -0.91049130     1.95701580    -1.27242400
 h      2.05406920     1.67931133    -0.73203547
 o      2.37350496    -1.17093370     0.49581596
 h      3.19965619    -0.88104174     0.23168758
 c     -2.46350895    -0.56197365    -0.32916864
 h     -2.55361866    -1.12132123    -1.32319916
 h     -2.58265219    -1.24632413     0.49582105
 h     -3.08242200     0.37831741    -0.34481412
 h     -0.18546991     1.00654612     1.60649483
          17

 c      1.28798532    -0.47015513    -0.01206081
 c      0.04281960    -0.95174389     0.18723350
 c     -1.06679435     0.00166089    -0.22119131
 c     -1.00308883     1.14220683     0.86897266
 c     -0.37499347     1.35952913    -0.64082955
 c      1.05234362     0.86546566    -0.53526736
 h     -0.12212665    -1.67596213     0.95193482
 h     -1.84307156     1.81994279     1.05408582
 h     -0.89871757     1.94878511    -1.28050743
 h      2.01397226     1.61682924    -0.77739459
 o      2.37463412    -1.17110450     0.49521969
 h      3.14758013    -0.91045077     0.22100586
 c     -2.45525978    -0.55337369    -0.33800077
 h     -2.54771575    -1.12521344    -1.29732054
 h     -2.56331718    -1.25946020     0.49079233
 h     -3.05047609     0.35337038    -0.33050652
 h     -0.21325599     1.02952070     1.62966158
          17

 c      1.30465159    -0.46550069    -0.00888319
 c      0.03746593    -0.95710191     0.19671579
 c     -1.05480773    -0.00643140    -0.21656334
 c     -1.01209669     1.14724153     0.86748175
 c     -0.38107150     1.36854167    -0.63383958
 c      1.04917274     0.85831905    -0.54511735
 h     -0.13798734    -1.70171296     0.89854690
 h     -1.87155737     1.86008546     1.10908273
 h     -0.89482163     1.96261544    -1.30798373
 h      1.94976143     1.53728601    -0.81520355
 o      2.37075076    -1.17187783     0.49550763
 h      3.16018038    -0.91517993     0.18583643
 c     -2.44635868    -0.54486653    -0.34826355
 h     -2.54458734    -1.12483641    -1.26646250
 h     -2.54961970    -1.27046128     0.48742292
 h     -3.02961465     0.32530671    -0.31544194
 h     -0.24595161     1.05575382     1.65259891
          17

 c      1.32091280    -0.46027621    -0.00601149
 c      0.03142786    -0.96019206     0.20566308
 c     -1.04194369    -0.01375175    -0.21028515
 c     -1.02051765     1.15292275     0.86518344
 c     -0.38578064     1.37251490    -0.62449444
 c      1.04767783     0.85249762    -0.55552474
 h     -0.15913500    -1.74690878     0.85469867
 h     -1.89342114     1.88813112     1.16077514
 h     -0.89488238     1.99223561    -1.34905424
 h      1.87211774     1.45037134    -0.84742002
 o      2.36340021    -1.17281920     0.49633383
 h      3.21813212    -0.90335678     0.13236866
 c     -2.43623953    -0.53748042    -0.35890075
 h     -2.54473331    -1.12343536    -1.23892359
 h     -2.54129554    -1.27597883     0.48258304
 h     -3.02684983     0.30488999    -0.29983263
 h     -0.28143022     1.08396787     1.67431848
          17

 c      1.33550748    -0.45464027    -0.00334581
 c      0.02545925    -0.96082031     0.21390055
 c     -1.02868129    -0.02002272    -0.20254237
 c     -1.02878267     1.15976616     0.86247097
 c     -0.38968338     1.37223581    -0.61372736
 c      1.04624661     0.84661978    -0.56584321
 h     -0.18519768    -1.81124781     0.82037095
 h     -1.90443293     1.89906522     1.20458497
 h     -0.89151202     2.02641351    -1.39182940
 h      1.80337480     1.37401740    -0.88114762
 o      2.35570047    -1.17311967     0.49664858
 h      3.27773473    -0.88993896     0.07842303
 c     -2.42460050    -0.53167387    -0.36892740
 h     -2.54860427    -1.12507543    -1.22336835
 h     -2.53790989    -1.27395127     0.47432029
 h     -3.04550124     0.29827219    -0.28370686
 h     -0.31725928     1.11282060     1.69421921
          17

 c      1.34741710    -0.44867466    -0.00079388
 c      0.02000673    -0.95968887     0.22184210
 c     -1.01557758    -0.02497683    -0.19355205
 c     -1.03703783     1.16802581     0.85967645
 c     -0.39320005     1.36849212    -0.60242579
 c      1.04247536     0.83882362    -0.57490194
 h     -0.21348673    -1.88533714     0.78910476
 h     -1.90387762     1.89108907     1.23698753
 h     -0.87923459     2.05518046    -1.42547565
 h      1.77498281     1.33136940    -0.92988530
 o      2.34955999    -1.17241002     0.49578333
 h      3.31405265    -0.88307670     0.03578933
 c     -2.41173653    -0.52712729    -0.37769794
 h     -2.55622360    -1.13229835    -1.22524972
 h     -2.53890880    -1.26405202     0.46223243
 h     -3.08182472     0.30258909    -0.26776646
 h     -0.35104156     1.14103008     1.71185698
          17

 c      1.35587603    -0.44246494     0.00175743
 c      0.01534679    -0.95790057     0.22999003
 c     -1.00324565    -0.02836366    -0.18353026
 c     -1.04517994     1.17770821     0.85705597
 c     -0.39651241     1.36188506    -0.59119066
 c      1.03564128     0.82855684    -0.58202041
 h     -0.24038971    -1.95630163     0.75396661
 h     -1.89391202     1.86517354     1.25571310
 h     -0.85577698     2.07195861    -1.44303750
 h      1.79830241     1.33004821    -1.00166673
 o      2.34584770    -1.17062793     0.49345413
 h      3.31780479    -0.88576035     0.00989534
 c     -2.39847295    -0.52320237    -0.38512387
 h     -2.56664591    -1.14385518    -1.24386821
 h     -2.54370811    -1.24763656     0.44737089
 h     -3.12657696     0.30912613    -0.25373799
 h     -0.38063113     1.16743961     1.72675497
          17

 c      1.36036140    -0.43614501     0.00444845
 c      0.01171152    -0.95644245     0.23862423
 c     -0.99231337    -0.02997529    -0.17267098
 c     -1.05284680     1.18856000     0.85475846
 c     -0.39963064     1.35284693    -0.58035278
 c      1.02804402     0.81736622    -0.58807669
 h     -0.26281615    -2.01338065     0.71105882
 h     -1.87957708     1.82501204     1.26009224
 h     -0.82137149     2.07329206    -1.44128915
 h      1.84866717     1.35294012    -1.08616684
 o      2.34486974    -1.16783663     0.48958157
 h      3.28764157    -0.89847954     0.00254404
 c     -2.38579519    -0.51945890    -0.39163898
 h     -2.57781758    -1.15507982    -1.27315247
 h     -2.55180509    -1.22743115     0.43190860
 h     -3.16964970     0.30959787    -0.24371618
 h     -0.40426184     1.19107373     1.73834104
          17

 c      1.36060264    -0.42989080     0.00743254
 c      0.00930689    -0.95597334     0.24777432
 c     -0.98335749    -0.02968120    -0.16114108
 c     -1.05936750     1.20004662     0.85277477
 c     -0.40242414     1.34167703    -0.57003030
 c      1.02222924     0.80697857    -0.59437459
 h     -0.27867206    -2.04978723     0.65960553
 h     -1.86926586     1.77715270     1.25161763
 h     -0.77807394     2.05838536    -1.42020449
 h      1.89772861     1.38056198    -1.16765062
 o      2.34648908    -1.16416733     0.48424291
 h      3.22807431    -0.92000576     0.01259281
 c     -2.37454335    -0.51573318    -0.39790816
 h     -2.58712730    -1.16050894    -1.30526544
 h     -2.56282532    -1.20697639     0.41856241
 h     -3.20315711     0.29923810    -0.23943642
 h     -0.42067086     1.21124092     1.74601937
          17

 c      1.35658620    -0.42391053     0.01086923
 c      0.00827743    -0.95678981     0.25727951
 c     -0.97684524    -0.02746444    -0.14907911
 c     -1.06378153     1.21141507     0.85092653
 c     -0.40462009     1.32852302    -0.56012604
 c      1.01957762     0.79838762    -0.60171699
 h     -0.28681805    -2.06261750     0.60101347
 h     -1.87436519     1.73021931     1.23405702
 h     -0.72951891     2.02923665    -1.38308236
 h      1.92979590     1.40162094    -1.23573957
 o      2.34990031    -1.15986210     0.47779904
 h      3.15290263    -0.94664125     0.03390571
 c     -2.36528559    -0.51202965    -0.40452064
 h     -2.59214180    -1.15609050    -1.33360843
 h     -2.57641867    -1.18975593     0.40968554
 h     -3.22227592     0.27690263    -0.24198583
 h     -0.42927885     1.22766715     1.74930061
          17

 c      1.34855100    -0.41844345     0.01491927
 c      0.00868099    -0.95882173     0.26683569
 c     -0.97309722    -0.02344870    -0.13659122
 c     -1.06517398     1.22197942     0.84903127
 c     -0.40579443     1.31330859    -0.55026892
 c      1.02059161     0.79204160    -0.61042896
 h     -0.28701815    -2.05267487     0.53814116
 h     -1.90527937     1.69159919     1.21159295
 h     -0.68090006     1.99142012    -1.33737331
 h      1.93839571     1.41078021    -1.28517324
 o      2.35312752    -1.15538950     0.47120646
 h      3.09307008    -0.97041378     0.05049888
 c     -2.35830005    -0.50848237    -0.41180251
 h     -2.59104828    -1.13997114    -1.35402892
 h     -2.59199602    -1.17818774     0.40620458
 h     -3.22522753     0.24439517    -0.25175839
 h     -0.43035605     1.24058508     1.74793510
          17

 c      1.33698932    -0.41372780     0.01971336
 c      0.01048902    -0.96159413     0.27602601
 c     -0.97227239    -0.01791092    -0.12375005
 c     -1.06336736     1.23153204     0.84721090
 c     -0.40539773     1.29568835    -0.53979001
 c      1.02528905     0.78808306    -0.62054659
 h     -0.28009139    -2.02497880     0.47485394
 h     -1.96345350     1.66285436     1.18526096
 h     -0.63860279     1.95459863    -1.29510516
 h      1.92169708     1.40574663    -1.31363614
 o      2.35339799    -1.15133938     0.46590864
 h      3.09072977    -0.98106587     0.03864768
 c     -2.35357105    -0.50537413    -0.41974922
 h     -2.58280683    -1.11250516    -1.36505922
 h     -2.60849948    -1.17302372     0.40701126
 h     -3.21337286     0.20606381    -0.26841878
 h     -0.42499334     1.25068618     1.74207976
          17

 c      1.32262200    -0.40993788     0.02529434
 c      0.01361049    -0.96417586     0.28436992
 c     -0.97437765    -0.01127401    -0.11058979
 c     -1.05924544     1.24036365     0.84592470
 c     -0.40288779     1.27525939    -0.52798746
 c      1.03337050     0.78644084    -0.63190582
 h     -0.26820352    -1.98966932     0.41552443
 h     -2.03795220     1.63982175     1.15243624
 h     -0.60862117     1.93007962    -1.26983738
 h      1.88060253     1.38605726    -1.32072268
 o      2.35048530    -1.14766953     0.46200616
 h      3.14664720    -0.97863077    -0.00345939
 c     -2.35074840    -0.50312900    -0.42805313
 h     -2.56718594    -1.07613798    -1.36803153
 h     -2.62445790    -1.17353561     0.40929210
 h     -3.19162858     0.16873283    -0.29081837
 h     -0.41478424     1.25894391     1.73251860
          17

 c      1.30634695    -0.40713472     0.03158744
 c      0.01790423    -0.96526400     0.29143150
 c     -0.97929757    -0.00408610    -0.09709611
 c     -1.05421390     1.24886187     0.84563538
 c     -0.39795525     1.25218723    -0.51482488
 c      1.04421443     0.78680265    -0.64410925
 h     -0.25480613    -1.96154259     0.36406068
 h     -2.11213462     1.61755947     1.11043538
 h     -0.59394447     1.92349756    -1.26825962
 h      1.81900035     1.35330438    -1.30831771
 o      2.34687745    -1.14381892     0.45808077
 h      3.21808973    -0.97186688    -0.05280074
 c     -2.34912512    -0.50223716    -0.43617176
 h     -2.54474029    -1.03526526    -1.36726498
 h     -2.63834931    -1.17822760     0.40953412
 h     -3.16848590     0.14132473    -0.31703818
 h     -0.40139899     1.26640448     1.72077305
          17

 c      1.28919359    -0.40524979     0.03841107
 c      0.02309162    -0.96367679     0.29696501
 c     -0.98682348     0.00301589    -0.08320398
 c     -1.04953036     1.25724488     0.84657344
 c     -0.39061189     1.22762833    -0.50136048
 c      1.05670328     0.78846577    -0.65634480
 h     -0.24325977    -1.95483187     0.32265653
 h     -2.17156130     1.59355212     1.05896461
 h     -0.59357718     1.92968094    -1.28467106
 h      1.74608023     1.31292154    -1.28278765
 o      2.34439286    -1.13944640     0.45308893
 h      3.27277350    -0.96623974    -0.09200006
 c     -2.34781988    -0.50307697    -0.44339847
 h     -2.51663089    -0.99566830    -1.36976546
 h     -2.64903382    -1.18553929     0.40454190
 h     -3.15377727     0.13281678    -0.34492292
 h     -0.38632027     1.27404104     1.70892449
          17

 c      1.27229759    -0.40408013     0.04549192
 c      0.02856782    -0.95918062     0.30096623
 c     -0.99666314     0.00937523    -0.06881386
 c     -1.04603298     1.26555590     0.84873310
 c     -0.38105933     1.20327123    -0.48919265
 c      1.06890492     0.79006872    -0.66704576
 h     -0.23433399    -1.97384340     0.29160040
 h     -2.20688393     1.56776906     0.99995925
 h     -0.60432092     1.93753442    -1.30674976
 h      1.68027352     1.27755254    -1.25922214
 o      2.34372597    -1.13444539     0.44661732
 h      3.29626590    -0.96351599    -0.11366442
 c     -2.34627950    -0.50564743    -0.44901177
 h     -2.48413757    -0.96291890    -1.38320306
 h     -2.65604484    -1.19430673     0.39211979
 h     -3.15315735     0.14784556    -0.37309743
 h     -0.37086401     1.28268782     1.69914546
          17

 c      1.25686299    -0.40333103     0.05250131
 c      0.03338144    -0.95275542     0.30357277
 c     -1.00843372     0.01440956    -0.05381572
 c     -1.04411926     1.27372529     0.85194771
 c     -0.36957971     1.18064686    -0.47969564
 c      1.07820593     0.78963208    -0.67388453
 h     -0.22557341    -2.00984996     0.27061558
 h     -2.21367914     1.54180537     0.93663929
 h     -0.62267011     1.93732860    -1.32367958
 h      1.64802404     1.26713234    -1.26203428
 o      2.34496543    -1.12881740     0.43859243
 h      3.28394788    -0.96376725    -0.11583672
 c     -2.34470155    -0.50945747    -0.45263252
 h     -2.44802922    -0.93996158    -1.41170386
 h     -2.65970600    -1.20406054     0.37147166
 h     -3.16376353     0.18320508    -0.40140662
 h     -0.35639449     1.29302035     1.69313961
          17

 c      1.24406266    -0.40273355     0.05913947
 c      0.03649803    -0.94593111     0.30497199
 c     -1.02165862     0.01769904    -0.03811101
 c     -1.04376462     1.28160062     0.85595686
 c     -0.35655502     1.16083013    -0.47372353
 c      1.08321015     0.78606473    -0.67554890
 h     -0.21357747    -2.04858077     0.25975233
 h     -2.19200196     1.51830897     0.87277737
 h     -0.64552727     1.92330349    -1.32892330
 h      1.66207176     1.29206928    -1.30474826
 o      2.34783914    -1.12262556     0.42915151
 h      3.23735836    -0.96612269    -0.09996773
 c     -2.34381318    -0.51376817    -0.45459420
 h     -2.40849149    -0.92583513    -1.45240630
 h     -2.66114105    -1.21524313     0.34339994
 h     -3.17684039     0.22966667    -0.43015060
 h     -0.34452876     1.30554712     1.69176270
          17

 c      1.23489157    -0.40215713     0.06521932
 c      0.03708353    -0.94007382     0.30538320
 c     -1.03577138     0.01903739    -0.02163567
 c     -1.04449592     1.28894600     0.86045435
 c     -0.34251380     1.14441174    -0.47161882
 c      1.08518103     0.78053381    -0.67347035
 h     -0.19608889    -2.07801366     0.25915642
 h     -2.14680250     1.50081250     0.81216163
 h     -0.67034173     1.89334528    -1.31980299
 h      1.70509589     1.33766143    -1.37004502
 o      2.35160380    -1.11601195     0.41871386
 h      3.16614357    -0.96845831    -0.07211547
 c     -2.34429906    -0.51787727    -0.45588271
 h     -2.36581718    -0.91702532    -1.49679051
 h     -2.66218310    -1.22925778     0.31019195
 h     -3.18367368     0.27684673    -0.45925041
 h     -0.33714372     1.32060878     1.69498806
          17

 c      1.23003058    -0.40160969     0.07067127
 c      0.03465669    -0.93610083     0.30504741
 c     -1.05012630     0.01842791    -0.00438334
 c     -1.04531993     1.29543746     0.86514103
 c     -0.32810258     1.13153141    -0.47327709
 c      1.08601308     0.77480699    -0.66985951
 h     -0.17248136    -2.09095836     0.26871184
 h     -2.08914481     1.49376305     0.75788812
 h     -0.69524287     1.84838359    -1.29686656
 h      1.75378540     1.38315798    -1.43266394
 o      2.35458110    -1.10928347     0.40826596
 h      3.09553683    -0.96600789    -0.04751636
 c     -2.34648803    -0.52120837    -0.45769409
 h     -2.32096283    -0.90982092    -1.53526009
 h     -2.66507276    -1.24810302     0.27496653
 h     -3.17876253     0.31638189    -0.48811701
 h     -0.33612019     1.33839480     1.70219411
          17

 c      1.22972787    -0.40117536     0.07549850
 c      0.02915676    -0.93444261     0.30420397
 c     -1.06404193     0.01604015     0.01359389
 c     -1.04475826     1.30066959     0.86979961
 c     -0.31398782     1.12190354    -0.47817205
 c      1.08690724     0.76998150    -0.66615659
 h     -0.14349926    -2.08488492     0.28793814
 h     -2.03633475     1.50243848     0.71129536
 h     -0.71945469     1.79234562    -1.26396362
 h      1.79420697     1.41593733    -1.47714131
 o      2.35406244    -1.10298620     0.39948048
 h      3.06824783    -0.95044575    -0.05230410
 c     -2.35036626    -0.52334844    -0.46101092
 h     -2.27546762    -0.90162683    -1.56058310
 h     -2.67186304    -1.27338575     0.24044157
 h     -3.16010062     0.34279537    -0.51590736
 h     -0.34288492     1.35897131     1.71261743
          17

 c      1.23372281    -0.40093091     0.07971022
 c      0.02094304    -0.93504749     0.30307013
 c     -1.07687963     0.01215259     0.03220799
 c     -1.04136818     1.30423442     0.87431557
 c     -0.30071749     1.11484660    -0.48535387
 c      1.08849519     0.76653969    -0.66310280
 h     -0.11093946    -2.06158044     0.31604142
 h     -2.00619491     1.53196123     0.67153285
 h     -0.74408607     1.73237382    -1.22872539
 h      1.81996320     1.43037928    -1.49658128
 o      2.34911121    -1.09745466     0.39309005
 h      3.10079531    -0.91772231    -0.09721811
 c     -2.35569914    -0.52414005    -0.46637202
 h     -2.23106693    -0.89117002    -1.56901723
 h     -2.68372548    -1.30499052     0.20765679
 h     -3.12862938     0.35348800    -0.54182240
 h     -0.35788701     1.38229151     1.72581759
          17

 c      1.24127924    -0.40087904     0.08326436
 c      0.01072091    -0.93737291     0.30183342
 c     -1.08812434     0.00709336     0.05135636
 c     -1.03480988     1.30594614     0.87848645
 c     -0.28860876     1.10940361    -0.49353754
 c      1.09111923     0.76460936    -0.66105653
 h     -0.07736362    -2.02737732     0.35209973
 h     -2.00450036     1.58458806     0.63777979
 h     -0.77266837     1.67802880    -1.20197660
 h      1.82857907     1.42463417    -1.48866570
 o      2.34232384    -1.09234324     0.38770539
 h      3.15586252    -0.87587400    -0.15856671
 c     -2.36210618    -0.52377346    -0.47382085
 h     -2.18931264    -0.87832641    -1.56029663
 h     -2.70061250    -1.34035143     0.17561671
 h     -3.08793736     0.34887891    -0.56535399
 h     -0.38024001     1.40818067     1.74200343
          17

 c      1.25132736    -0.40094081     0.08605760
 c     -0.00059045    -0.94042839     0.30064987
 c     -1.09743749     0.00118772     0.07092340
 c     -1.02622549     1.30606306     0.88182674
 c     -0.27783689     1.10469476    -0.50148043
 c      1.09495988     0.76409610    -0.66014209
 h     -0.04563412    -1.99313290     0.39546072
 h     -2.02007574     1.65709735     0.61199222
 h     -0.80947892     1.63765620    -1.19370464
 h      1.81987049     1.39908277    -1.45370428
 o      2.33624216    -1.08727265     0.38197175
 h      3.19849239    -0.83428292    -0.21279209
 c     -2.36905610    -0.52280247    -0.48296712
 h     -2.15122056    -0.86399107    -1.53749161
 h     -2.72151671    -1.37504174     0.14215681
 h     -3.04430001     0.33299286    -0.58649596
 h     -0.40792356     1.43630673     1.76190097
          17

 c      1.26262445    -0.40096653     0.08793446
 c     -0.01203312    -0.94304805     0.29964293
 c     -1.10467514    -0.00527262     0.09075737
 c     -1.01726394     1.30522288     0.88376770
 c     -0.26880654     1.10038396    -0.50856078
 c      1.10001385     0.76468615    -0.66023363
 h     -0.01815273    -1.97159618     0.44615600
 h     -2.03550767     1.74179160     0.59764875
 h     -0.85483335     1.61322285    -1.20656213
 h      1.79607509     1.35641724    -1.39468981
 o      2.33223781    -1.08211955     0.37529091
 h      3.21315350    -0.79858269    -0.24832358
 c     -2.37585483    -0.52206976    -0.49307781
 h     -2.11689535    -0.85003377    -1.50694546
 h     -2.74506254    -1.40425138     0.10524736
 h     -3.00652700     0.31396203    -0.60592300
 h     -0.43865607     1.46609495     1.78594145
          17

 c      1.27389383    -0.40075250     0.08870479
 c     -0.02274740    -0.94450645     0.29895451
 c     -1.10988166    -0.01202667     0.11064158
 c     -1.00914386     1.30420930     0.88398837
 c     -0.26234578     1.09671875    -0.51491449
 c      1.10589592     0.76572118    -0.66077953
 h      0.00367713    -1.97059676     0.50447742
 h     -2.03746915     1.82971360     0.59708460
 h     -0.90257379     1.59989998    -1.23443240
 h      1.76387114     1.30332144    -1.31931073
 o      2.33100114    -1.07692829     0.36750629
 h      3.19556810    -0.77179424    -0.26079737
 c     -2.38176654    -0.52248775    -0.50319657
 h     -2.08524804    -0.83911274    -1.47772849
 h     -2.77002579    -1.42420107     0.06389121
 h     -2.98429402     0.30255369    -0.62495562
 h     -0.47080545     1.49656030     1.81321080
          17

 c      1.28393600    -0.40008588     0.08818387
 c     -0.03199507    -0.94502545     0.29887310
 c     -1.11326496    -0.01883113     0.13028745
 c     -1.00245680     1.30380933     0.88252696
 c     -0.25937412     1.09411498    -0.52097875
 c      1.11144245     0.76596112    -0.66049697
 h      0.01906123    -1.98722334     0.56930578
 h     -2.01896807     1.91272347     0.61060370
 h     -0.94370375     1.59085055    -1.26790180
 h      1.73858054     1.25363072    -1.24362166
 o      2.33282949    -1.07183042     0.35868988
 h      3.14762937    -0.75529657    -0.24987293
 c     -2.38633807    -0.52457454    -0.51240927
 h     -2.05426255    -0.83393788    -1.45948149
 h     -2.79563436    -1.43304169     0.01845697
 h     -2.98384949     0.30668481    -0.64490131
 h     -0.50359446     1.52616943     1.84103926
          17

 c      1.29171332    -0.39884348     0.08626479
 c     -0.03913713    -0.94552794     0.29988331
 c     -1.11516110    -0.02545635     0.14935985
 c     -0.99732628     1.30473700     0.87969283
 c     -0.26050496     1.09284315    -0.52708585
 c      1.11457296     0.76362863    -0.65744257
 h      0.02721570    -2.01057785     0.63715455
 h     -1.97809706     1.98431345     0.63676979
 h     -0.97091858     1.58088718    -1.29917294
 h      1.74549645     1.22839651    -1.19148632
 o      2.33756380    -1.06704327     0.34915327
 h      3.07773942    -0.74832381    -0.21968882
 c     -2.38964241    -0.52802306    -0.52027469
 h     -2.02232463    -0.83588702    -1.45833946
 h     -2.82172757    -1.43126999    -0.02934922
 h     -3.00382983     0.32524611    -0.66602559
 h     -0.53656328     1.55291681     1.86565354
          17

 c      1.29641336    -0.39713103     0.08300960
 c     -0.04366296    -0.94698886     0.30254323
 c     -1.11599188    -0.03168716     0.16751582
 c     -0.99358572     1.30754470     0.87591302
 c     -0.26593661     1.09297058    -0.53335479
 c      1.11394514     0.75781209    -0.65068961
 h      0.02749915    -2.02916713     0.70327497
 h     -1.91678644     2.04005854     0.67285104
 h     -0.98023994     1.56722460    -1.32344647
 h      1.80045219     1.24009049    -1.17528309
 o      2.34421760    -1.06300450     0.33969978
 h      3.00600583    -0.74521156    -0.18312748
 c     -2.39204766    -0.53187739    -0.52709623
 h     -1.98994651    -0.84394096    -1.47361128
 h     -2.84884125    -1.42167878    -0.07677204
 h     -3.03635739     0.34910285    -0.68736434
 h     -0.56884796     1.57463961     1.88343275
          17

 c      1.29751781    -0.39535826     0.07868303
 c     -0.04524600    -0.95005605     0.30733423
 c     -1.11621110    -0.03732467     0.18443136
 c     -0.99086412     1.31251689     0.87160742
 c     -0.27549782     1.09439070    -0.53970352
 c      1.11096328     0.74985205    -0.64172971
 h      0.01979488    -2.03512965     0.76325200
 h     -1.84040774     2.07820508     0.71508534
 h     -0.97095569     1.54914445    -1.33876170
 h      1.88607149     1.27665479    -1.17974266
 o      2.35066639    -1.06060192     0.33190151
 h      2.96858080    -0.73147719    -0.16614093
 c     -2.39380335    -0.53510324    -0.53372125
 h     -1.96000800    -0.85516282    -1.49877083
 h     -2.87809730    -1.40867774    -0.12059811
 h     -3.07195083     0.36776301    -0.70752237
 h     -0.59873597     1.58939373     1.89204882
          17

 c      1.29489809    -0.39415780     0.07366288
 c     -0.04379007    -0.95497875     0.31458455
 c     -1.11624099    -0.04219269     0.19980657
 c     -0.98857729     1.31954713     0.86710898
 c     -0.28864679     1.09683264    -0.54584887
 c      1.10785669     0.74184741    -0.63256905
 h      0.00464501    -2.02480260     0.81386766
 h     -1.75807629     2.10076771     0.75888011
 h     -0.94545685     1.52776176    -1.34594186
 h      1.97366456     1.31874735    -1.18423420
 o      2.35526328    -1.06056916     0.32692150
 h      2.99158423    -0.69386552    -0.18839579
 c     -2.39493816    -0.53696460    -0.54106475
 h     -1.93625554    -0.86620817    -1.52555278
 h     -2.91063116    -1.39679385    -0.15803296
 h     -3.10292378     0.37392526    -0.72537914
 h     -0.62357973     1.59572632     1.89115753
          17

 c      1.28886550    -0.39424147     0.06832406
 c     -0.03944944    -0.96163409     0.32444377
 c     -1.11641947    -0.04614916     0.21336059
 c     -0.98591138     1.32803050     0.86259905
 c     -0.30445542     1.09985326    -0.55126214
 c      1.10583343     0.73537600    -0.62443324
 h     -0.01681285    -1.99822172     0.85344998
 h     -1.68267220     2.11478943     0.79935368
 h     -0.90931623     1.50604658    -1.34903276
 h      2.04448895     1.35399634    -1.17749292
 o      2.35930366    -1.06207901     0.32355911
 h      3.05184553    -0.64345826    -0.23156671
 c     -2.39541547    -0.53716915    -0.54974845
 h     -1.92173532    -0.87444954    -1.54720620
 h     -2.94655977    -1.38873773    -0.18754925
 h     -3.12427583     0.36437760    -0.74033252
 h     -0.63998352     1.59280745     1.88259440
          17

 c      1.28008394    -0.39630476     0.06300196
 c     -0.03259403    -0.96954799     0.33686252
 c     -1.11697192    -0.04909436     0.22482557
 c     -0.98198134     1.33694458     0.85805411
 c     -0.32168043     1.10285179    -0.55515520
 c      1.10515416     0.73145834    -0.61790162
 h     -0.04299678    -1.95892256     0.88224920
 h     -1.62854673     2.13151333     0.83249783
 h     -0.87085084     1.48867569    -1.35554903
 h      2.08952972     1.37642822    -1.15544573
 o      2.36465835    -1.06382085     0.32012721
 h      3.11478848    -0.59873874    -0.26930180
 c     -2.39527958    -0.53589276    -0.55998239
 h     -1.91808024    -0.87834396    -1.55967856
 h     -2.98414021    -1.38429378    -0.20916865
 h     -3.13359973     0.33952395    -0.75231505
 h     -0.64423952     1.58047122     1.86996719
          17

 c      1.26939461    -0.40092494     0.05797067
 c     -0.02375367    -0.97789186     0.35155533
 c     -1.11800603    -0.05099240     0.23394228
 c     -0.97628634     1.34540673     0.85326308
 c     -0.33902760     1.10519736    -0.55667319
 c      1.10561698     0.73070491    -0.61316964
 h     -0.07213490    -1.91419443     0.90298873
 h     -1.60539482     2.16013062     0.85642229
 h     -0.83871034     1.48067901    -1.37439288
 h      2.10508964     1.38355933    -1.11750684
 o      2.37215807    -1.06499410     0.31574993
 h      3.16114193    -0.56993574    -0.28819870
 c     -2.39465640    -0.53369113    -0.57159743
 h     -1.92535777    -0.87744577    -1.56172823
 h     -3.01994710    -1.38097737    -0.22399774
 h     -3.13108734     0.30300741    -0.76180059
 h     -0.63306962     1.55917765     1.85746485
          17

 c      1.25767338    -0.40844937     0.05339853
 c     -0.01354615    -0.98553820     0.36798402
 c     -1.11952640    -0.05188564     0.24046592
 c     -0.96911500     1.35338720     0.84801463
 c     -0.35557281     1.10649563    -0.55542598
 c      1.10684277     0.73334519    -0.61014674
 h     -0.10270051    -1.87478954     0.92113767
 h     -1.61254067     2.19968452     0.87133796
 h     -0.81750208     1.48452897    -1.40992021
 h      2.09045082     1.37497555    -1.06489598
 o      2.38191979    -1.06521158     0.31010724
 h      3.18281934    -0.56088365    -0.28381915
 c     -2.39363262    -0.53134647    -0.58410664
 h     -1.94204042    -0.87241915    -1.55492142
 h     -3.04997440    -1.37575711    -0.23346364
 h     -3.11988072     0.26166840    -0.76986462
 h     -0.60455505     1.52990645     1.84800540
          17

 c      1.24577388    -0.41890387     0.04930641
 c     -0.00262020    -0.99133981     0.38548184
 c     -1.12146218    -0.05188963     0.24418422
 c     -0.96131610     1.36164799     0.84233418
 c     -0.37095893     1.10677089    -0.55191569
 c      1.10832165     0.73916695    -0.60845507
 h     -0.13381254    -1.85207881     0.94347419
 h     -1.64081991     2.23994890     0.87852554
 h     -0.80578529     1.49818985    -1.45710455
 h      2.04779904     1.35235384    -1.00038540
 o      2.39370445    -1.06433428     0.30316380
 h      3.17774409    -0.57191130    -0.25628907
 c     -2.39214424    -0.52970946    -0.59674280
 h     -1.96497312    -0.86511503    -1.54376060
 h     -3.07082803    -1.36647719    -0.23875792
 h     -3.10622173     0.22521120    -0.77817051
 h     -0.55891835     1.49403762     1.84158174
          17

 c      1.23452630    -0.43197394     0.04556117
 c      0.00832906    -0.99468605     0.40359536
 c     -1.12369396    -0.05115864     0.24493815
 c     -0.95373375     1.37105379     0.83655033
 c     -0.38514096     1.10633134    -0.54727839
 c      1.10921247     0.74739926    -0.60738819
 h     -0.16479162    -1.85190770     0.97411496
 h     -1.67895176     2.26937382     0.87969947
 h     -0.79911715     1.51674640    -1.50456238
 h      1.98452326     1.32095986    -0.92899674
 o      2.40696298    -1.06246021     0.29512786
 h      3.14916981    -0.60006134    -0.20957674
 c     -2.39002344    -0.52947700    -0.60853420
 h     -1.98960338    -0.85849981    -1.53546236
 h     -3.08045753    -1.35245011    -0.24059540
 h     -3.09793752     0.20412620    -0.78856674
 h     -0.49875192     1.45333138     1.83495271
          17

 c      1.22475215    -0.44706946     0.04191031
 c      0.01847815    -0.99586735     0.42236203
 c     -1.12606879    -0.04985223     0.24263861
 c     -0.94690128     1.38211773     0.83117247
 c     -0.39806906     1.10551781    -0.54269855
 c      1.10791200     0.75652529    -0.60587424
 h     -0.19386954    -1.87045970     1.01130107
 h     -1.71749231     2.28007292     0.87676703
 h     -0.79373904     1.53528921    -1.54117969
 h      1.91804080     1.29275832    -0.85907782
 o      2.42056382    -1.06008769     0.28661188
 h      3.10984192    -0.63637624    -0.15402350
 c     -2.38725101    -0.53085574    -0.61854893
 h     -2.01102847    -0.85595641    -1.53820125
 h     -3.07845785    -1.33448374    -0.23914305
 h     -3.10015561     0.20503189    -0.80209197
 h     -0.42857048     1.41001879     1.82299536
          17

 c      1.21724475    -0.46345625     0.03804829
 c      0.02690302    -0.99577531     0.44215820
 c     -1.12840542    -0.04812038     0.23727842
 c     -0.94102348     1.39491857     0.82669947
 c     -0.40959882     1.10457410    -0.53907590
 c      1.10185561     0.76427256    -0.60264227
 h     -0.21794440    -1.89754496     1.04916281
 h     -1.74979888     2.26854541     0.87166143
 h     -0.78774788     1.55033220    -1.55960319
 h      1.87803648     1.28792296    -0.80122762
 o      2.43230920    -1.05840222     0.27887762
 h      3.08960165    -0.66127422    -0.11019679
 c     -2.38413031    -0.53336748    -0.62631632
 h     -2.02598235    -0.85972149    -1.55710373
 h     -3.06614709    -1.31470658    -0.23400044
 h     -3.11126169     0.22660779    -0.81809511
 h     -0.35393258     1.36684406     1.80077143
          17

 c      1.21267018    -0.48040473     0.03369980
 c      0.03276669    -0.99533135     0.46333335
 c     -1.13050781    -0.04609280     0.22893874
 c     -0.93605200     1.40915547     0.82346769
 c     -0.41954883     1.10362376    -0.53695177
 c      1.08914833     0.76880320    -0.59693883
 h     -0.23383765    -1.92279793     1.08184070
 h     -1.77198851     2.23504539     0.86626462
 h     -0.78080549     1.55998675    -1.55663854
 h      1.88724551     1.32221291    -0.76080587
 o      2.43973026    -1.05880048     0.27323043
 h      3.12324777    -0.65235296    -0.09914049
 c     -2.38106301    -0.53610363    -0.63212018
 h     -2.03435504    -0.86948664    -1.59046218
 h     -3.04644450    -1.29628871    -0.22424432
 h     -3.12418183     0.26091072    -0.83457469
 h     -0.28051844     1.32690719     1.76511095
          17

 c      1.21140510    -0.49728845     0.02868920
 c      0.03550788    -0.99515563     0.48599193
 c     -1.13218474    -0.04387180     0.21778815
 c     -0.93173274     1.42420502     0.82157775
 c     -0.42777211     1.10267549    -0.53650838
 c      1.07107137     0.77051340    -0.58901168
 h     -0.23943679    -1.93893357     1.10573201
 h     -1.78310641     2.18318891     0.86241432
 h     -0.77373097     1.56387517    -1.53289002
 h      1.93195552     1.38644310    -0.73288004
 o      2.44341690    -1.06094851     0.26918298
 h      3.19872065    -0.61560565    -0.11311618
 c     -2.37823963    -0.53815938    -0.63682757
 h     -2.03856918    -0.88273296    -1.63042136
 h     -3.02330176    -1.28283725    -0.20868588
 h     -3.13118465     0.29824694    -0.84930138
 h     -0.21337958     1.29331027     1.71527051
          17

 c      1.21344466    -0.51360180     0.02297216
 c      0.03494233    -0.99548239     0.50993814
 c     -1.13325254    -0.04154184     0.20407472
 c     -0.92758827     1.43915929     0.82087734
 c     -0.43415919     1.10161808    -0.53755021
 c      1.05046522     0.77098911    -0.57938900
 h     -0.23408545    -1.94230828     1.11978135
 h     -1.78585363     2.11994550     0.86193431
 h     -0.76838177     1.56325743    -1.49282127
 h      1.98130727     1.45839930    -0.71062385
 o      2.44586563    -1.06348756     0.26540921
 h      3.27548695    -0.57392446    -0.13092803
 c     -2.37563731    -0.53889156    -0.64140217
 h     -2.04164923    -0.89635530    -1.66737018
 h     -3.00046990    -1.27719397    -0.18651016
 h     -3.12700485     0.33063102    -0.86056491
 h     -0.15638718     1.26879551     1.65300305
          17

 c      1.21842095    -0.52895159     0.01664074
 c      0.03127916    -0.99616740     0.53467964
 c     -1.13352975    -0.03919350     0.18811066
 c     -0.92289627     1.45289827     0.82097917
 c     -0.43859900     1.10019611    -0.53947697
 c      1.02946507     0.77135568    -0.56841493
 h     -0.21859126    -1.93277224     1.12526189
 h     -1.78730854     2.05522742     0.86663555
 h     -0.76775174     1.56139552    -1.44517252
 h      2.01414584     1.52173109    -0.69037330
 o      2.44869127    -1.06559329     0.26117106
 h      3.32805277    -0.54169361    -0.14083131
 c     -2.37320407    -0.53802839    -0.64650172
 h     -2.04587326    -0.90791460    -1.69359238
 h     -2.98001506    -1.27994716    -0.15818830
 h     -3.10944385     0.35284852    -0.86737020
 h     -0.11176219     1.25546933     1.58248066
          17

 c      1.22568372    -0.54303029     0.00990430
 c      0.02506371    -0.99670483     0.55944434
 c     -1.13284112    -0.03695147     0.17025807
 c     -0.91686567     1.46433776     0.82132291
 c     -0.44096494     1.09801366    -0.54136570
 c      1.00935559     0.77209017    -0.55630789
 h     -0.19515886    -1.91378078     1.12571823
 h     -1.79747664     1.99954694     0.87821259
 h     -0.77583448     1.56353317    -1.40230886
 h      2.02065702     1.56794210    -0.67067062
 o      2.45258383    -1.06695178     0.25620607
 h      3.34614627    -0.52486611    -0.13881719
 c     -2.37096733    -0.53569358    -0.65231756
 h     -2.05239496    -0.91603946    -1.70460043
 h     -2.96171292    -1.28877820    -0.12602728
 h     -3.07902526     0.36251158    -0.86942775
 h     -0.07946923     1.25441615     1.51001110
          17

 c      1.23440854    -0.55557972     0.00304786
 c      0.01706644    -0.99626058     0.58322501
 c     -1.13103075    -0.03499505     0.15092287
 c     -0.90920018     1.47285959     0.82128219
 c     -0.44120663     1.09468922    -0.54236866
 c      0.99098143     0.77329424    -0.54325783
 h     -0.16715306    -1.89249206     1.12688124
 h     -1.82323020     1.95938435     0.89788893
 h     -0.79625811     1.57502946    -1.37592790
 h      1.99739201     1.59321411    -0.65100892
 o      2.45774693    -1.06750128     0.25047035
 h      3.32756529    -0.52503847    -0.12447889
 c     -2.36897612    -0.53233347    -0.65860082
 h     -2.06130730    -0.92043390    -1.69922248
 h     -2.94387395    -1.29936101    -0.09373998
 h     -3.03873026     0.36014640    -0.86715569
 h     -0.05666614     1.26538099     1.44350869
          17

 c      1.24370785    -0.56636451    -0.00361696
 c      0.00812218    -0.99383457     0.60491606
 c     -1.12797900    -0.03356437     0.13055398
 c     -0.90064948     1.47854794     0.82031329
 c     -0.43957286     1.09019088    -0.54234835
 c      0.97499119     0.77488064    -0.52946613
 h     -0.13832933    -1.87833186     1.13563918
 h     -1.86168192     1.93433649     0.92575317
 h     -0.82940693     1.59735463    -1.36978291
 h      1.94428536     1.59632747    -0.63127945
 o      2.46403007    -1.06736176     0.24406346
 h      3.27599133    -0.54058286    -0.09975666
 c     -2.36716809    -0.52860099    -0.66475898
 h     -2.07175248    -0.92188769    -1.67951663
 h     -2.92475577    -1.30707345    -0.06530498
 h     -2.99397573     0.34957467    -0.86172846
 h     -0.03788190     1.28690213     1.39150374
          17

 c      1.25272012    -0.57517094    -0.00978726
 c     -0.00104603    -0.98868916     0.62360263
 c     -1.12362123    -0.03293496     0.10964059
 c     -0.89270500     1.48190089     0.81813270
 c     -0.43672966     1.08499734    -0.54205234
 c      0.96186843     0.77662335    -0.51514617
 h     -0.11153808    -1.87833386     1.15714327
 h     -1.90179034     1.91975275     0.96033573
 h     -0.87081424     1.62612737    -1.37746532
 h      1.86407548     1.57826197    -0.61166102
 o      2.47073090    -1.06697105     0.23730069
 h      3.20407347    -0.56444642    -0.07006485
 c     -2.36529655    -0.52524716    -0.66994763
 h     -2.08199729    -0.92237228    -1.65079200
 h     -2.90352406    -1.30836776    -0.04388150
 h     -2.95235347     0.33807963    -0.85504695
 h     -0.01710264     1.31705178     1.36109360
          17

 c      1.26067371    -0.58181608    -0.01519385
 c     -0.00992092    -0.98082765     0.63886813
 c     -1.11796248    -0.03338232     0.08868803
 c     -0.88664575     1.48339226     0.81484823
 c     -0.43355840     1.07983524    -0.54255202
 c      0.95176331     0.77805823    -0.50049616
 h     -0.08802338    -1.89167255     1.19155052
 h     -1.93172638     1.91090727     0.99899076
 h     -0.91329800     1.65410450    -1.38848470
 h      1.76380087     1.54355076    -0.59273999
 o      2.47614413    -1.06743836     0.23088948
 h      3.14055336    -0.57852261    -0.04707417
 c     -2.36300897    -0.52293925    -0.67319122
 h     -2.08962280    -0.92499092    -1.62122877
 h     -2.88057057    -1.30147494    -0.03113913
 h     -2.92210622     0.33483652    -0.84934456
 h      0.00825330     1.35441904     1.35534193
          17

 c      1.26691929    -0.58615150    -0.01961754
 c     -0.01813973    -0.97097560     0.65080627
 c     -1.11108363    -0.03514628     0.06818579
 c     -0.88292611     1.48330699     0.81095798
 c     -0.43086127     1.07534078    -0.54467814
 c      0.94411012     0.77817907    -0.48564634
 h     -0.06814466    -1.90979734     1.23403848
 h     -1.94351182     1.90470370     1.03862397
 h     -0.95013222     1.67502211    -1.39440077
 h      1.65851686     1.50404620    -0.57593063
 o      2.47796900    -1.07043784     0.22577166
 h      3.12395177    -0.55559374    -0.04608933
 c     -2.36006972    -0.52191345    -0.67365245
 h     -2.09216572    -0.93324943    -1.59995335
 h     -2.85749516    -1.28671129    -0.02690157
 h     -2.90877269     0.34626248    -0.84625900
 h      0.03474452     1.39828534     1.37205980
          17

 c      1.27095704    -0.58805093    -0.02290411
 c     -0.02541403    -0.96008532     0.65975182
 c     -1.10314315    -0.03840784     0.04857949
 c     -0.88125255     1.48181319     0.80717803
 c     -0.42921823     1.07192512    -0.54884488
 c      0.93730160     0.77506804    -0.47059654
 h     -0.05233932    -1.92204086     1.27801562
 h     -1.93385159     1.89961633     1.07626274
 h     -0.97656491     1.68506880    -1.39063523
 h      1.57434640     1.48341909    -0.56402667
 o      2.47632640    -1.07604474     0.22190683
 h      3.15482716    -0.49419378    -0.06653851
 c     -2.35651228    -0.52170736    -0.67105387
 h     -2.08833325    -0.94930236    -1.59304307
 h     -2.83700091    -1.26661421    -0.02896140
 h     -2.91219380     0.37111922    -0.84599551
 h      0.05478450     1.44774890     1.40512816
          17

 c      1.27248047    -0.58745253    -0.02494187
 c     -0.03149646    -0.94893567     0.66604055
 c     -1.09437913    -0.04326606     0.03026167
 c     -0.88095908     1.47904249     0.80421269
 c     -0.42898879     1.06977304    -0.55508693
 c      0.92965491     0.76667713    -0.45530233
 h     -0.04130711    -1.92017747     1.31787091
 h     -1.90369994     1.89535999     1.10944053
 h     -0.99001417     1.68285792    -1.37608238
 h      1.53695013     1.50810391    -0.56022659
 o      2.47362083    -1.08242036     0.21831324
 h      3.19726465    -0.42356981    -0.09268794
 c     -2.35250467    -0.52138915    -0.66594712
 h     -2.07902764    -0.97221812    -1.59994695
 h     -2.82264130    -1.24570104    -0.03326233
 h     -2.92725994     0.40119439    -0.84751349
 h      0.06082390     1.50093551     1.44697462
          17

 c      1.27139677    -0.58446548    -0.02561387
 c     -0.03617617    -0.93801828     0.66991711
 c     -1.08510753    -0.04972005     0.01357426
 c     -0.88125851     1.47508523     0.80258371
 c     -0.43033062     1.06886269    -0.56311144
 c      0.92179751     0.75357047    -0.44006309
 h     -0.03578425    -1.89974385     1.34995348
 h     -1.85801803     1.89281638     1.13657366
 h     -0.99003107     1.66925053    -1.35265626
 h      1.54354096     1.57512632    -0.56380168
 o      2.47151636    -1.08808795     0.21428812
 h      3.22594176    -0.36692265    -0.11328263
 c     -2.34815047    -0.52008437    -0.65948882
 h     -2.06702817    -0.99819589    -1.61420416
 h     -2.81806872    -1.22930249    -0.03495249
 h     -2.94730223     0.42661686    -0.84940492
 h      0.04818495     1.55496550     1.49045750
          17

 c      1.26782150    -0.57942028    -0.02477851
 c     -0.03929307    -0.92755378     0.67151987
 c     -1.07569270    -0.05766690    -0.00119344
 c     -0.88132079     1.46993565     0.80252154
 c     -0.43311240     1.06895336    -0.57229515
 c      0.91595708     0.73873448    -0.42555211
 h     -0.03633360    -1.85980533     1.37264993
 h     -1.80570648     1.89415540     1.15737810
 h     -0.97861781     1.64757639    -1.32542261
 h      1.57057157     1.65444258    -0.56985946
 o      2.47063514    -1.09230904     0.20952649
 h      3.23070776    -0.33510482    -0.12352668
 c     -2.34352167    -0.51734738    -0.65285687
 h     -2.05562698    -1.02253311    -1.62757391
 h     -2.82553617    -1.22120595    -0.03052913
 h     -2.96660640     0.43996046    -0.85054306
 h      0.01589936     1.60647132     1.52992520
          17

 c      1.26205798    -0.57282695    -0.02228352
 c     -0.04075033    -0.91751338     0.67086874
 c     -1.06650011    -0.06690574    -0.01381509
 c     -0.88035873     1.46347334     0.80393008
 c     -0.43680096     1.06953979    -0.58165787
 c      0.91366695     0.72488720    -0.41242436
 h     -0.04324135    -1.80267786     1.38645996
 h     -1.75857070     1.90270238     1.17294645
 h     -0.96070914     1.62403308    -1.30294561
 h      1.59989262     1.72056326    -0.57394965
 o      2.47103947    -1.09475721     0.20393301
 h      3.20922510    -0.33192806    -0.12201056
 c     -2.33882295    -0.51329825    -0.64677226
 h     -2.04750988    -1.04135943    -1.63343372
 h     -2.84436654    -1.22140566    -0.01987332
 h     -2.98122584     0.43743734    -0.85030418
 h     -0.03342467     1.65211562     1.56175023
          17

 c      1.25455390    -0.56531456    -0.01798601
 c     -0.04051744    -0.90762688     0.66783787
 c     -1.05786472    -0.07714618    -0.02413997
 c     -0.87791091     1.45555724     0.80646594
 c     -0.44051881     1.06989021    -0.58995830
 c      0.91543430     0.71380219    -0.40118581
 h     -0.05650283    -1.73391526     1.39435775
 h     -1.72776344     1.92168424     1.18465773
 h     -0.94357546     1.60700677    -1.29628172
 h      1.62274766     1.76023299    -0.57357383
 o      2.47246538    -1.09537122     0.19754303
 h      3.16374854    -0.35675531    -0.10933290
 c     -2.33443751    -0.50853951    -0.64139657
 h     -2.04434686    -1.05232997    -1.62800009
 h     -2.87085081    -1.22617388    -0.00617494
 h     -2.98905470     0.41872129    -0.84858841
 h     -0.09396156     1.68900209     1.58473776
          17

 c      1.24584965    -0.55756884    -0.01177445
 c     -0.03862119    -0.89742376     0.66214512
 c     -1.05008312    -0.08801974    -0.03210494
 c     -0.87424305     1.44622123     0.80971659
 c     -0.44340590     1.06935866    -0.59613178
 c      0.92117044     0.70664192    -0.39222570
 h     -0.07590946    -1.66199466     1.40207766
 h     -1.71848659     1.95166175     1.19194974
 h     -0.93324469     1.60335047    -1.31414103
 h      1.63565555     1.76790424    -0.56762487
 o      2.47427870    -1.09445740     0.19055725
 h      3.10224596    -0.40306322    -0.08857184
 c     -2.33079295    -0.50392514    -0.63649903
 h     -2.04678783    -1.05474054    -1.61037135
 h     -2.89979400    -1.23039545     0.00616608
 h     -2.98991446     0.38667454    -0.84581928
 h     -0.15734971     1.71519032     1.60052996
          17

 c      1.23653934    -0.55024924    -0.00360024
 c     -0.03513329    -0.88642176     0.65347053
 c     -1.04341958    -0.09909213    -0.03774458
 c     -0.87040762     1.43578855     0.81331596
 c     -0.44509754     1.06784695    -0.59991698
 c      0.93051632     0.70417746    -0.38583165
 h     -0.10120204    -1.59629388     1.41697182
 h     -1.72786777     1.98891885     1.19139838
 h     -0.92964472     1.61317209    -1.35597550
 h      1.63769667     1.74213627    -0.55581441
 o      2.47517571    -1.09306850     0.18348271
 h      3.04336571    -0.45255389    -0.06747821
 c     -2.32817907    -0.50035363    -0.63163065
 h     -2.05452916    -1.04956662    -1.58239803
 h     -2.92630707    -1.22987577     0.01359169
 h     -2.98581554     0.34726785    -0.84298261
 h     -0.21415897     1.73010229     1.61343127
          17

 c      1.22725822    -0.54386921     0.00647330
 c     -0.03018707    -0.87450708     0.64181580
 c     -1.03811178    -0.10986581    -0.04119838
 c     -0.86775978     1.42476408     0.81692559
 c     -0.44574104     1.06583094    -0.60192605
 c      0.94295649     0.70676218    -0.38216358
 h     -0.13196214    -1.54280036     1.44403966
 h     -1.74826186     2.02694316     1.17864821
 h     -0.92695122     1.62981654    -1.41154548
 h      1.62981227     1.68467250    -0.53848709
 o      2.47304236    -1.09325978     0.17720336
 h      3.01872233    -0.47136045    -0.05952109
 c     -2.32664876    -0.49863142    -0.62619951
 h     -2.06633863    -1.03956565    -1.54868884
 h     -2.94685706    -1.22239770     0.01431668
 h     -2.98100006     0.30917577    -0.84162494
 h     -0.25627186     1.73431689     1.62885710
          17

 c      1.21868825    -0.53866043     0.01821734
 c     -0.02405521    -0.86220892     0.62789521
 c     -1.03436249    -0.11978356    -0.04270740
 c     -0.86737487     1.41368035     0.82027623
 c     -0.44558255     1.06393309    -0.60308040
 c      0.95772360     0.71409789    -0.38119847
 h     -0.16692253    -1.50091333     1.48142340
 h     -1.77160179     2.05918304     1.15082936
 h     -0.91867194     1.64510843    -1.46775723
 h      1.61589544     1.60209902    -0.51683054
 o      2.46669941    -1.09622352     0.17222774
 h      3.04537564    -0.44019652    -0.07183572
 c     -2.32607392    -0.49930159    -0.61953085
 h     -2.08014938    -1.02918811    -1.51638382
 h     -2.95966585    -1.20788144     0.00848142
 h     -2.98078651     0.28190010    -0.84353734
 h     -0.27937325     1.72857034     1.65044446
          17

 c      1.21154548    -0.53450195     0.03121617
 c     -0.01721747    -0.85050510     0.61307274
 c     -1.03231327    -0.12825623    -0.04259026
 c     -0.86978034     1.40304117     0.82329122
 c     -0.44468855     1.06261234    -0.60414783
 c      0.97348574     0.72480444    -0.38266056
 h     -0.20343622    -1.46547873     1.52090462
 h     -1.79149767     2.08065393     1.10744376
 h     -0.90086909     1.65312625    -1.51412520
 h      1.60623843     1.51033645    -0.49347035
 o      2.45766611    -1.10028256     0.16796853
 h      3.09818836    -0.38649342    -0.09379071
 c     -2.32635309    -0.50239631    -0.61106047
 h     -2.09351595    -1.02366773    -1.49372295
 h     -2.96488004    -1.18826630    -0.00191205
 h     -2.98856975     0.27190695    -0.84986883
 h     -0.28400020     1.71275803     1.67767821
          17

 c      1.20653249    -0.53099074     0.04490615
 c     -0.01031994    -0.84039183     0.59888730
 c     -1.03201471    -0.13471137    -0.04119982
 c     -0.87500569     1.39327219     0.82608204
 c     -0.44291432     1.06211146    -0.60561206
 c      0.98796606     0.73610927    -0.38601052
 h     -0.23799793    -1.43134600     1.55286092
 h     -1.80369097     2.08833100     1.05012181
 h     -0.87238495     1.65088556    -1.54415791
 h      1.62215457     1.43865332    -0.47276433
 o      2.44779287    -1.10354025     0.16377581
 h      3.14750161    -0.34185599    -0.11356427
 c     -2.32756980    -0.50734004    -0.60069684
 h     -2.10460872    -1.02686091    -1.48667080
 h     -2.96470762    -1.16733615    -0.01310473
 h     -3.00292834     0.27924024    -0.86013353
 h     -0.27446028     1.68602843     1.70613212
          17

 c      1.20426241    -0.52762925     0.05866837
 c     -0.00405906    -0.83262401     0.58664468
 c     -1.03341713    -0.13863967    -0.03887316
 c     -0.88275082     1.38461913     0.82878589
 c     -0.43997988     1.06249253    -0.60768222
 c      0.99869664     0.74518932    -0.39071545
 h     -0.26724051    -1.39577322     1.57018824
 h     -1.80616754     2.08121136     0.98210948
 h     -0.83413668     1.63788789    -1.55504656
 h      1.68758394     1.41532949    -0.45822084
 o      2.43809780    -1.10512611     0.15938395
 h      3.17767690    -0.32172174    -0.12541784
 c     -2.32987752    -0.51322932    -0.58909615
 h     -2.11316859    -1.03901336    -1.49528015
 h     -2.96326315    -1.15024259    -0.01999894
 h     -3.01822966     0.29821062    -0.87218899
 h     -0.25673135     1.64777228     1.72981217
          17

 c      1.20516428    -0.52400182     0.07193312
 c      0.00094821    -0.82764934     0.57723517
 c     -1.03638444    -0.13962492    -0.03588982
 c     -0.89250569     1.37704726     0.83140615
 c     -0.43557467     1.06364436    -0.61029539
 c      1.00582113     0.75218316    -0.39663411
 h     -0.28861371    -1.35856870     1.56953578
 h     -1.79946179     2.06053036     0.90776839
 h     -0.78861097     1.61582924    -1.54749976
 h      1.79675990     1.43373075    -0.44862493
 o      2.42906336    -1.10481814     0.15476210
 h      3.18246181    -0.33116429    -0.12741068
 c     -2.33331406    -0.51925508    -0.57748667
 h     -2.12042389    -1.05679785    -1.51352818
 h     -2.96540777    -1.14214160    -0.01744456
 h     -3.02801357     0.32111792    -0.88321908
 h     -0.23677391     1.59844779     1.74343558
          17

 c      1.20939665    -0.51978785     0.08423343
 c      0.00427805    -0.82560004     0.57106414
 c     -1.04069689    -0.13736806    -0.03245682
 c     -0.90358700     1.37019676     0.83375791
 c     -0.42939378     1.06525379    -0.61307006
 c      1.01180422     0.75908251    -0.40374408
 h     -0.30072133    -1.32163229     1.55136374
 h     -1.78710401     2.03006931     0.83200018
 h     -0.73973367     1.58876232    -1.52626917
 h      1.91788641     1.46567473    -0.44133085
 o      2.42090030    -1.10274041     0.14999875
 h      3.16082008    -0.36977373    -0.11959874
 c     -2.33786044    -0.52496750    -0.56709962
 h     -2.12810972    -1.07556272    -1.53286771
 h     -2.97427463    -1.14581099    -0.00246812
 h     -3.02764867     0.34127229    -0.89071572
 h     -0.21963332     1.53979638     1.74363160
          17

 c      1.21677416    -0.51470760     0.09521897
 c      0.00579270    -0.82628428     0.56800032
 c     -1.04604867    -0.13171338    -0.02871320
 c     -0.91517523     1.36341947     0.83550952
 c     -0.42110698     1.06678534    -0.61524999
 c      1.01871154     0.76709346    -0.41184931
 h     -0.30361333    -1.28870982     1.52011232
 h     -1.77559722     1.99602917     0.75944080
 h     -0.69276939     1.56334798    -1.50088287
 h      2.02494194     1.49212907    -0.43545759
 o      2.41355061    -1.09934185     0.14529192
 h      3.11695428    -0.43206735    -0.10391581
 c     -2.34361760    -0.53035559    -0.55867968
 h     -2.13762734    -1.09141401    -1.54579575
 h     -2.98909472    -1.15979601     0.02398654
 h     -3.01516296     0.35417253    -0.89297122
 h     -0.20899791     1.47465637     1.72936831
          17

 c      1.22673434    -0.50851851     0.10466203
 c      0.00569581    -0.82918748     0.56734028
 c     -1.05207064    -0.12267790    -0.02473719
 c     -0.92648653     1.35594049     0.83625179
 c     -0.41039065     1.06756859    -0.61581726
 c      1.02762433     0.77645506    -0.42062978
 h     -0.29912118    -1.26533127     1.48459445
 h     -1.77271191     1.96559403     0.69365666
 h     -0.65348185     1.54796864    -1.48444514
 h      2.10432688     1.50530951    -0.43128489
 o      2.40640128    -1.09563060     0.14103865
 h      3.06493855    -0.50376108    -0.08566152
 c     -2.35079009    -0.53573844    -0.55237826
 h     -2.14974623    -1.10204238    -1.54745237
 h     -3.00567665    -1.17909363     0.05759545
 h     -2.99115201     0.35773806    -0.88924916
 h     -0.20683936     1.40661871     1.70214042
          17

 c      1.23839469    -0.50102432     0.11244728
 c      0.00449119    -0.83353799     0.56790405
 c     -1.05837254    -0.11048133    -0.02055210
 c     -0.93712263     1.34715319     0.83550616
 c     -0.39709215     1.06712554    -0.61403497
 c      1.03903330     0.78693754    -0.42972201
 h     -0.29075228    -1.25824887     1.45719441
 h     -1.78364748     1.94400637     0.63716906
 h     -0.62597758     1.54911214    -1.48736283
 h      2.15003958     1.50312593    -0.42946935
 o      2.39784156    -1.09348683     0.13796610
 h      3.03569230    -0.55691893    -0.07562585
 c     -2.35948161    -0.54155440    -0.54790617
 h     -2.16460813    -1.10680100    -1.53590173
 h     -3.01894766    -1.19767335     0.09288341
 h     -2.95855589     0.35242772    -0.87987391
 h     -0.21299982     1.33953814     1.66607470
          17

 c      1.25069534    -0.49204787     0.11853757
 c      0.00276807    -0.83853127     0.56848205
 c     -1.06458656    -0.09556062    -0.01613637
 c     -0.94734910     1.33687523     0.83267354
 c     -0.38139908     1.06557984    -0.61015017
 c      1.05312013     0.79814272    -0.43876029
 h     -0.28212879    -1.27317988     1.44915296
 h     -1.80775818     1.93219665     0.59245169
 h     -0.61064253     1.56681599    -1.50904027
 h      2.15997328     1.48604276    -0.43075152
 o      2.38625687    -1.09468592     0.13677478
 h      3.06111127    -0.56597889    -0.08437025
 c     -2.36952854    -0.54820773    -0.54468831
 h     -2.18177601    -1.10666141    -1.51212219
 h     -3.02506455    -1.21055046     0.12514648
 h     -2.92244015     0.34144002    -0.86630154
 h     -0.22498212     1.27687483     1.62765316
          17

 c      1.26255061    -0.48139370     0.12293542
 c      0.00088527    -0.84368420     0.56855540
 c     -1.07040100    -0.07854659    -0.01144822
 c     -0.95795287     1.32533497     0.82708472
 c     -0.36378638     1.06364072    -0.60533181
 c      1.06981571     0.80961290    -0.44739988
 h     -0.27428800    -1.31104780     1.46269601
 h     -1.83938278     1.92739055     0.56240859
 h     -0.60469150     1.59490945    -1.53838361
 h      2.13471925     1.45616815    -0.43587110
 o      2.37306589    -1.09856254     0.13715725
 h      3.12581524    -0.54537773    -0.10656876
 c     -2.38048830    -0.55598571    -0.54194180
 h     -2.20024381    -1.10425641    -1.48009854
 h     -3.02219184    -1.21462966     0.15133765
 h     -2.88941142     0.33052629    -0.85099618
 h     -0.23862626     1.22118853     1.59456384
          17

 c      1.27298088    -0.46889748     0.12567400
 c     -0.00111642    -0.84899209     0.56852768
 c     -1.07558007    -0.06020441    -0.00646528
 c     -0.96975255     1.31295473     0.81825614
 c     -0.34481110     1.06218605    -0.60092298
 c      1.08869213     0.82080299    -0.45533593
 h     -0.26507101    -1.36651321     1.48881615
 h     -1.87148187     1.92559049     0.54956913
 h     -0.60440816     1.62560449    -1.56229480
 h      2.07868831     1.41779056    -0.44555945
 o      2.36110035    -1.10357736     0.13835084
 h      3.19191077    -0.52396833    -0.12982314
 c     -2.39177131    -0.56493182    -0.53876714
 h     -2.21848021    -1.10380627    -1.44670338
 h     -3.01051306    -1.20886204     0.17035836
 h     -2.86611774     0.32636149    -0.83677016
 h     -0.25016812     1.17417611     1.57335387
          17

 c      1.28122877    -0.45453677     0.12683285
 c     -0.00330373    -0.85470142     0.56917296
 c     -1.07996749    -0.04136584    -0.00122307
 c     -0.98314995     1.30015129     0.80619340
 c     -0.32497283     1.06194142    -0.59792982
 c      1.10861947     0.83089645    -0.46231799
 h     -0.25149670    -1.43090703     1.51411417
 h     -1.89844523     1.92342391     0.55510444
 h     -0.60659128     1.65278951    -1.57143666
 h      2.00416497     1.37960540    -0.46055151
 o      2.35214685    -1.10897026     0.13988780
 h      3.23648227    -0.51732397    -0.14665382
 c     -2.40282903    -0.57463697    -0.53438132
 h     -2.23471887    -1.11032487    -1.42036283
 h     -2.99208787    -1.19428133     0.18326944
 h     -2.85698404     0.33303205    -0.82557196
 h     -0.25878222     1.13725013     1.56676698
          17

 c      1.28684899    -0.43851348     0.12655284
 c     -0.00566049    -0.86101081     0.57106701
 c     -1.08348036    -0.02287314     0.00416313
 c     -0.99799514     1.28724738     0.79148527
 c     -0.30468529     1.06338415    -0.59692752
 c      1.12720951     0.83846539    -0.46814539
 h     -0.23177586    -1.49590067     1.52766274
 h     -1.91708416     1.91881533     0.57847509
 h     -0.60891739     1.67278993    -1.56117844
 h      1.93789630     1.35867601    -0.48174332
 o      2.34695356    -1.11449469     0.14155831
 h      3.25034072    -0.53092191    -0.15390591
 c     -2.41323585    -0.58417483    -0.52850328
 h     -2.24767282    -1.12755802    -1.40760267
 h     -2.97069640    -1.17401443     0.19351445
 h     -2.86273578     0.34896246    -0.81759570
 h     -0.26732971     1.11203299     1.57291873
          17

 c      1.28974493    -0.42129390     0.12504850
 c     -0.00804201    -0.86793921     0.57441337
 c     -1.08610247    -0.00554129     0.00949417
 c     -1.01374839     1.27449106     0.77514282
 c     -0.28432144     1.06674301    -0.59811000
 c      1.14117037     0.84158980    -0.47262002
 h     -0.20563599    -1.55518688     1.52310609
 h     -1.92668410     1.91110981     0.61756916
 h     -0.60992828     1.68420771    -1.53090933
 h      1.91726080     1.37897957    -0.51085758
 o      2.34560648    -1.12005927     0.14328532
 h      3.23162489    -0.56540667    -0.15071589
 c     -2.42261219    -0.59241245    -0.52164043
 h     -2.25732878    -1.15557658    -1.40906403
 h     -2.95133309    -1.15286601     0.20666860
 h     -2.88104318     0.36762187    -0.81161786
 h     -0.28053634     1.10008430     1.58693034
          17

 c      1.29012126    -0.40364762     0.12263613
 c     -0.01019471    -0.87531487     0.57908310
 c     -1.08788026     0.00986112     0.01449782
 c     -1.02971786     1.26211665     0.75835718
 c     -0.26428677     1.07199748    -0.60131602
 c      1.14960766     0.83991885    -0.47562328
 h     -0.17393697    -1.60477103     1.49820126
 h     -1.92878596     1.90105632     0.66906406
 h     -0.60911684     1.68793412    -1.48367323
 h      1.95203579     1.44737476    -0.54987744
 o      2.34764982    -1.12564996     0.14509883
 h      3.18427478    -0.61790139    -0.13810054
 c     -2.43059516    -0.59847312    -0.51489372
 h     -2.26499413    -1.19046555    -1.41904263
 h     -2.93872513    -1.13580117     0.22872047
 h     -2.90832514     0.38113972    -0.80605432
 h     -0.30252353     1.10219995     1.60326037
          17

 c      1.28838990    -0.38665242     0.11975262
 c     -0.01179494    -0.88278744     0.58467562
 c     -1.08890400     0.02261442     0.01884191
 c     -1.04522719     1.25039745     0.74230881
 c     -0.24500253     1.07885131    -0.60600423
 c      1.15522146     0.83587396    -0.47746013
 h     -0.13829241    -1.64303192     1.45411947
 h     -1.92671964     1.89057462     0.72893017
 h     -0.60732101     1.68760042    -1.42643149
 h      2.01060125     1.53984451    -0.59721335
 o      2.35189481    -1.13149198     0.14722369
 h      3.12192180    -0.67988916    -0.12036268
 c     -2.43699500    -0.60201700    -0.50929942
 h     -2.27249268    -1.22651579    -1.42912517
 h     -2.93498487    -1.12544232     0.26266800
 h     -2.94109788     0.38334063    -0.79972884
 h     -0.33536437     1.11798503     1.61727543
          17

 c      1.28508594    -0.37156728     0.11691540
 c     -0.01249796    -0.88981804     0.59054521
 c     -1.08927209     0.03205638     0.02215219
 c     -1.05974492     1.23969484     0.72803896
 c     -0.22677027     1.08670895    -0.61125538
 c      1.16064303     0.83226419    -0.47877209
 h     -0.10079372    -1.67109812     1.39519279
 h     -1.92456272     1.88202397     0.79297527
 h     -0.60726080     1.69001566    -1.37008047
 h      2.06262079     1.62939548    -0.64835371
 o      2.35596983    -1.13837429     0.15027621
 h      3.07595431    -0.73293718    -0.10814987
 c     -2.44193327    -0.60326242    -0.50527150
 h     -2.28133624    -1.25857796    -1.43199391
 h     -2.93829412    -1.12061936     0.30596156
 h     -2.97653328     0.37093273    -0.79213036
 h     -0.37867028     1.14584669     1.62601064
          17

 c      1.28079274    -0.35960412     0.11463926
 c     -0.01198551    -0.89565777     0.59582383
 c     -1.08906682     0.03762512     0.02405365
 c     -1.07302608     1.23050042     0.71636506
 c     -0.20972635     1.09479091    -0.61599553
 c      1.16713629     0.83100979    -0.48020934
 h     -0.06371782    -1.69344779     1.32876944
 h     -1.92557349     1.87702104     0.85712219
 h     -0.61312843     1.70389628    -1.32698347
 h      2.09366519     1.70002135    -0.69901075
 o      2.35693271    -1.14736349     0.15512455
 h      3.08677162    -0.75455815    -0.11607064
 c     -2.44574719    -0.60278688    -0.50256593
 h     -2.29236751    -1.28319624    -1.42312164
 h     -2.94419538    -1.11765617     0.35175211
 h     -3.01265924     0.34359811    -0.78340680
 h     -0.42966974     1.18320806     1.62854804
          17

 c      1.27606932    -0.35168915     0.11334217
 c     -0.01002038    -0.89939105     0.59953238
 c     -1.08834722     0.03893901     0.02423044
 c     -1.08519730     1.22341305     0.70783002
 c     -0.19406260     1.10255180    -0.61955221
 c      1.17510513     0.83323909    -0.48228292
 h     -0.02908319    -1.71772059     1.26406034
 h     -1.93105507     1.87552811     0.91727741
 h     -0.62766481     1.73498816    -1.30459354
 h      2.09899163     1.74398855    -0.74597183
 o      2.35474709    -1.15801634     0.16166734
 h      3.14963289    -0.74781741    -0.14314404
 c     -2.44876869    -0.60127521    -0.50057222
 h     -2.30574129    -1.29889991    -1.40099141
 h     -2.94801290    -1.11280656     0.39247352
 h     -3.04853240     0.30376990    -0.77429154
 h     -0.48355096     1.22686640     1.62620448
          17

 c      1.27140420    -0.34832077     0.11327162
 c     -0.00648535    -0.90020543     0.60087390
 c     -1.08715094     0.03589780     0.02248467
 c     -1.09668045     1.21899645     0.70267428
 c     -0.18032809     1.11010737    -0.62207417
 c      1.18456442     0.83948248    -0.48531257
 h      0.00179779    -1.75180580     1.20880256
 h     -1.94058295     1.87599171     0.96919149
 h     -0.64855657     1.78098398    -1.30053594
 h      2.07819343     1.75794402    -0.78687005
 o      2.35184076    -1.16880173     0.16889838
 h      3.22201212    -0.73465126    -0.17384378
 c     -2.45117656    -0.59935561    -0.49855933
 h     -2.32100115    -1.30631536    -1.36693399
 h     -2.94634389    -1.10368545     0.42246966
 h     -3.08439930     0.25624178    -0.76600196
 h     -0.53420180     1.27352659     1.62231119
          17

 c      1.26720442    -0.34952957     0.11446731
 c     -0.00136902    -0.89787765     0.59958144
 c     -1.08550077     0.02876412     0.01877705
 c     -1.10797760     1.21757955     0.70085681
 c     -0.16934348     1.11808100    -0.62423574
 c      1.19531804     0.84973556    -0.48940501
 h      0.02824812    -1.79820848     1.16520886
 h     -1.95316981     1.87631646     1.00876336
 h     -0.66928754     1.83318032    -1.30599216
 h      2.03320248     1.74118068    -0.82000834
 o      2.34988779    -1.17874001     0.17607723
 h      3.27440796    -0.72914251    -0.19678158
 c     -2.45297272    -0.59748715    -0.49578418
 h     -2.33716005    -1.30833182    -1.32498785
 h     -2.93742048    -1.08953774     0.43889952
 h     -3.12156120     0.20727162    -0.76003231
 h     -0.57549829     1.32035853     1.62109745
          17

 c      1.26381304    -0.35490419     0.11676058
 c      0.00528076    -0.89299934     0.59593943
 c     -1.08341110     0.01817773     0.01323331
 c     -1.11944314     1.21914366     0.70217190
 c     -0.16182476     1.12710024    -0.62667483
 c      1.20690261     0.86343826    -0.49443941
 h      0.04966527    -1.85127382     1.12974809
 h     -1.96819974     1.87477805     1.03265057
 h     -0.68321007     1.88225637    -1.31225459
 h      1.96858846     1.69597363    -0.84465595
 o      2.34954696    -1.18742866     0.18285730
 h      3.29426130    -0.73674194    -0.20677353
 c     -2.45405986    -0.59583123    -0.49157277
 h     -2.35283458    -1.31005381    -1.28150023
 h     -2.92103361    -1.07107037     0.44184107
 h     -3.16149838     0.16286283    -0.75772877
 h     -0.60291013     1.36521303     1.62563469
          17

 c      1.26153618    -0.36368873     0.11981734
 c      0.01336931    -0.88664075     0.59045369
 c     -1.08088725     0.00508717     0.00612082
 c     -1.13115390     1.22335077     0.70640780
 c     -0.15814237     1.13751148    -0.62974715
 c      1.21833455     0.87932433    -0.49999971
 h      0.06531048    -1.90088186     1.09700522
 h     -1.98568155     1.87044852     1.03876304
 h     -0.68599535     1.92161998    -1.31369506
 h      1.89408710     1.63039619    -0.86248273
 o      2.35094590    -1.19476238     0.18911625
 h      3.27811525    -0.75860645    -0.20213567
 c     -2.45436723    -0.59417832    -0.48549845
 h     -2.36655858    -1.31774575    -1.24367264
 h     -2.89846371    -1.05028792     0.43434914
 h     -3.20428675     0.12674144    -0.75972714
 h     -0.61468196     1.40638095     1.63599789
          17

 c      1.26066609    -0.37493501     0.12321202
 c      0.02272655    -0.87987918     0.58356910
 c     -1.07791959    -0.00937078    -0.00219432
 c     -1.14290717     1.22964760     0.71340830
 c     -0.15828421     1.14935189    -0.63353260
 c      1.22769385     0.89507641    -0.50514758
 h      0.07457277    -1.93772419     1.06292592
 h     -2.00610083     1.86326390     1.02646518
 h     -0.67594584     1.94791694    -1.30782498
 h      1.82940809     1.56391511    -0.88114501
 o      2.35386192    -1.20082644     0.19489095
 h      3.22860417    -0.79316366    -0.18366553
 c     -2.45392133    -0.59209937    -0.47766655
 h     -2.37727260    -1.33613446    -1.21663663
 h     -2.87246218    -1.03037390     0.42254007
 h     -3.24744166     0.09944502    -0.76561556
 h     -0.61195239     1.44230292     1.64915494
          17

 c      1.26148088    -0.38767843     0.12651751
 c      0.03308586    -0.87356260     0.57558897
 c     -1.07448286    -0.02400257    -0.01129432
 c     -1.15430433     1.23736330     0.72300742
 c     -0.16191341     1.16239881    -0.63788691
 c      1.23213715     0.90740614    -0.50823505
 h      0.07718253    -1.95585193     1.02564124
 h     -2.03019143     1.85393247     0.99652082
 h     -0.65367566     1.96076954    -1.29479595
 h      1.80461208     1.52802920    -0.91743780
 o      2.35755190    -1.20595387     0.20045312
 h      3.15707190    -0.83498347    -0.15591948
 c     -2.45281020    -0.58929261    -0.46888030
 h     -2.38466445    -1.36539987    -1.20072374
 h     -2.84693859    -1.01532812     0.41499089
 h     -3.28637873     0.07920714    -0.77409716
 h     -0.59797050     1.47162655     1.66054820
          17

 c      1.26420002    -0.40109686     0.12939031
 c      0.04409093    -0.86825579     0.56668700
 c     -1.07055001    -0.03767229    -0.02074985
 c     -1.16486651     1.24578775     0.73493403
 c     -0.16845752     1.17619126    -0.64245690
 c      1.23008850     0.91451217    -0.50812429
 h      0.07321088    -1.95311941     0.98516269
 h     -2.05860673     1.84366753     0.95080689
 h     -0.62195504     1.96283723    -1.27727032
 h      1.83532962     1.53849167    -0.98348703
 o      2.36026128    -1.21093898     0.20654168
 h      3.09147979    -0.87124681    -0.13099607
 c     -2.45114772    -0.58583267    -0.46035694
 h     -2.38904410    -1.40086830    -1.19174105
 h     -2.82577783    -1.00880469     0.42016303
 h     -3.31605842     0.06359872    -0.78347667
 h     -0.57705407     1.49348648     1.66597323
          17

 c      1.26893108    -0.41454217     0.13159076
 c      0.05531228    -0.86421743     0.55692245
 c     -1.06610563    -0.04938799    -0.03015967
 c     -1.17416929     1.25426222     0.74876190
 c     -0.17718222     1.18999950    -0.64666786
 c      1.22321245     0.91802399    -0.50595207
 h      0.06297607    -1.93124171     0.94304396
 h     -2.09127809     1.83362222     0.89189802
 h     -0.58566513     1.96022390    -1.26056461
 h      1.90024525     1.57266055    -1.06564057
 o      2.35932795    -1.21701847     0.21437656
 h      3.07512774    -0.88230614    -0.12875409
 c     -2.44912169    -0.58219593    -0.45305686
 h     -2.39095316    -1.43573004    -1.18391404
 h     -2.81092635    -1.01212641     0.44191170
 h     -3.33251244     0.05071143    -0.79214134
 h     -0.55367019     1.50772934     1.66280832
          17

 c      1.27564927    -0.42741907     0.13292454
 c      0.06626672    -0.86133646     0.54624208
 c     -1.06114540    -0.05835107    -0.03918312
 c     -1.18199391     1.26227137     0.76389916
 c     -0.18725385     1.20284861    -0.64976927
 c      1.21387591     0.92004226    -0.50354220
 h      0.04692227    -1.89619165     0.90226019
 h     -2.12651218     1.82417299     0.82277430
 h     -0.55109218     1.96207245    -1.25213866
 h      1.97081193     1.60378441    -1.14249503
 o      2.35432183    -1.22449962     0.22424992
 h      3.11737874    -0.86419816    -0.15429333
 c     -2.44700528    -0.57914500    -0.44720485
 h     -2.39088691    -1.46393138    -1.17252320
 h     -2.80144379    -1.02310056     0.47679556
 h     -3.33368456     0.03965360    -0.79890193
 h     -0.53165000     1.51500044     1.65056070
          17

 c      1.28419878    -0.43912052     0.13320462
 c      0.07646904    -0.85907905     0.53448219
 c     -1.05567628    -0.06397118    -0.04755061
 c     -1.18843234     1.26947946     0.77957698
 c     -0.19793376     1.21381338    -0.65107814
 c      1.20353434     0.92157085    -0.50200250
 h      0.02540152    -1.85848638     0.86707501
 h     -2.16052021     1.81460558     0.74689074
 h     -0.52363687     1.97706978    -1.25878312
 h      2.02998091     1.61872921    -1.20103954
 o      2.34802184    -1.23231340     0.23494384
 h      3.17816218    -0.83597091    -0.18857687
 c     -2.44501941    -0.57751400    -0.44238249
 h     -2.38920855    -1.48158491    -1.15493981
 h     -2.79467505    -1.03715766     0.51643009
 h     -3.31976572     0.03067603    -0.80321828
 h     -0.51351950     1.51672304     1.63100761
          17

 c      1.29430278    -0.44907901     0.13226438
 c      0.08551315    -0.85662633     0.52142087
 c     -1.04972184    -0.06585801    -0.05506045
 c     -1.19386790     1.27568240     0.79484713
 c     -0.20883215     1.22255009    -0.65039246
 c      1.19296362     0.92287371    -0.50181385
 h     -0.00159569    -1.83135322     0.84227641
 h     -2.18813133     1.80358623     0.66845779
 h     -0.50499170     2.00725049    -1.28182083
 h      2.06956440     1.61331521    -1.23551611
 o      2.34280561    -1.23961246     0.24539764
 h      3.22452413    -0.81359362    -0.21496295
 c     -2.44316660    -0.57798923    -0.43789330
 h     -2.38614878    -1.48732218    -1.13069023
 h     -2.78807341    -1.04954236     0.55204152
 h     -3.29325340     0.02517388    -0.80534871
 h     -0.50003889     1.51499343     1.60801711
          17

 c      1.30556939    -0.45682255     0.12997865
 c      0.09310134    -0.85338482     0.50694074
 c     -1.04332726    -0.06380112    -0.06157769
 c     -1.19883143     1.28072937     0.80864670
 c     -0.21991787     1.22948187    -0.64813534
 c      1.18264642     0.92389396    -0.50313689
 h     -0.03424205    -1.82453857     0.83117157
 h     -2.20441619     1.79001955     0.59240269
 h     -0.49315383     2.04585130    -1.31545345
 h      2.08575399     1.58727641    -1.24384873
 o      2.33988416    -1.24607561     0.25510743
 h      3.24220896    -0.80451382    -0.22566168
 c     -2.44118360    -0.58097527    -0.43300471
 h     -2.38180771    -1.48236742    -1.10132040
 h     -2.78012290    -1.05667000     0.57724375
 h     -3.25865103     0.02553317    -0.80637541
 h     -0.49021639     1.51233551     1.58687767
          17

 c      1.31749910    -0.46200150     0.12627608
 c      0.09897892    -0.84957416     0.49121319
 c     -1.03656176    -0.05775253    -0.06702601
 c     -1.20379687     1.28448368     0.81996225
 c     -0.23127481     1.23537583    -0.64502234
 c      1.17294164     0.92444283    -0.50597495
 h     -0.07174435    -1.83723909     0.83336874
 h     -2.20618777     1.77364557     0.52376272
 h     -0.48517571     2.08232231    -1.35067818
 h      2.07695688     1.54214975    -1.22585413
 o      2.33979795    -1.25165007     0.26388874
 h      3.22742971    -0.81146384    -0.21802830
 c     -2.43863777    -0.58651156    -0.42704078
 h     -2.37613488    -1.47060457    -1.07031090
 h     -2.77042304    -1.05647074     0.58874434
 h     -3.22141818     0.03453169    -0.80791429
 h     -0.48214297     1.51123575     1.57291643
          17

 c      1.32950222    -0.46440110     0.12114687
 c      0.10287631    -0.84614258     0.47467951
 c     -1.02951400    -0.04782078    -0.07137626
 c     -1.20896741     1.28683714     0.82804595
 c     -0.24291496     1.24087509    -0.64168301
 c      1.16408993     0.92423856    -0.51020234
 h     -0.11148314    -1.85902469     0.84494560
 h     -2.19282039     1.75523477     0.46688744
 h     -0.47912402     2.10781469    -1.37969392
 h      2.04348789     1.48095599    -1.18300361
 o      2.34265758    -1.25641380     0.27174667
 h      3.18269295    -0.83442876    -0.19256684
 c     -2.43512213    -0.59418813    -0.41947104
 h     -2.36891337    -1.45829701    -1.04280486
 h     -2.75952695    -1.04835741     0.58631972
 h     -3.18601458     0.05400589    -0.81133972
 h     -0.47463613     1.51351535     1.56964581
          17

 c      1.34092341    -0.46396182     0.11465408
 c      0.10457661    -0.84411864     0.45784654
 c     -1.02228596    -0.03427272    -0.07463029
 c     -1.21412215     1.28773238     0.83257575
 c     -0.25473218     1.24633408    -0.63851730
 c      1.15606156     0.92283627    -0.51546525
 h     -0.14976876    -1.87745328     0.86079593
 h     -2.16655831     1.73660240     0.42476771
 h     -0.47436089     2.11711253    -1.39757537
 h      1.98916703     1.40916376    -1.11964017
 o      2.34802873    -1.26060188     0.27892374
 h      3.11824549    -0.86994837    -0.15380533
 c     -2.43042514    -0.60313633    -0.41009414
 h     -2.35983107    -1.45258109    -1.02451951
 h     -2.74885191    -1.03323505     0.57291262
 h     -3.15402851     0.08321752    -0.81683204
 h     -0.46871280     1.51985315     1.57745123
          17

 c      1.35108706    -0.46080446     0.10693932
 c      0.10401658    -0.84415758     0.44112663
 c     -1.01499611    -0.01753247    -0.07680314
 c     -1.21861132     1.28715396     0.83367606
 c     -0.26650658     1.25183696    -0.63569973
 c      1.14814898     0.91944127    -0.52092144
 h     -0.18316921    -1.88346947     0.87654021
 h     -2.13257626     1.72058617     0.39851025
 h     -0.47121565     2.10850435    -1.40228813
 h      1.92592736     1.33707381    -1.04609027
 o      2.35449053    -1.26480485     0.28613670
 h      3.05868831    -0.90773531    -0.11414178
 c     -2.42452024    -0.61225052    -0.39928466
 h     -2.34872349    -1.45825339    -1.01942982
 h     -2.74069747    -1.01357644     0.55489327
 h     -3.12405889     0.11828496    -0.82306748
 h     -0.46757984     1.52978027     1.59380212
          17

 c      1.35938334    -0.45522725     0.09819968
 c      0.10130689    -0.84645231     0.42479356
 c     -1.00778706     0.00182606    -0.07791608
 c     -1.22150191     1.28510314     0.83181542
 c     -0.27793044     1.25723830    -0.63319957
 c      1.13836459     0.91268854    -0.52492297
 h     -0.20924693    -1.87257973     0.88919546
 h     -2.09866497     1.71090111     0.38706375
 h     -0.47072044     2.08344571    -1.39453524
 h      1.88092033     1.28258601    -0.98237794
 o      2.35947528    -1.27006792     0.29469170
 h      3.04509890    -0.92920549    -0.09555436
 c     -2.41739841    -0.62057817    -0.38809818
 h     -2.33588331    -1.47472118    -1.02739497
 h     -2.73813871    -0.99318142     0.54160296
 h     -3.09344199     0.15340827    -0.82789089
 h     -0.47518028     1.54207145     1.61470306
          17

 c      1.36535494    -0.44768374     0.08864980
 c      0.09669289    -0.85078650     0.40899027
 c     -1.00084099     0.02308790    -0.07799035
 c     -1.22183281     1.28160382     0.82763701
 c     -0.28866005     1.26217438    -0.63076561
 c      1.12407964     0.90114075    -0.52563824
 h     -0.22680175    -1.84440581     0.89728945
 h     -2.07381883     1.71154750     0.38763061
 h     -0.47450977     2.04664413    -1.37799776
 h      1.88932642     1.26559687    -0.95088923
 o      2.36170146    -1.27673523     0.30515260
 h      3.09624662    -0.92634544    -0.10813258
 c     -2.40896947    -0.62757618    -0.37794855
 h     -2.32211559    -1.49634405    -1.04405566
 h     -2.74419124    -0.97593300     0.54244856
 h     -3.06012973     0.18286223    -0.82933831
 h     -0.49452306     1.55521210     1.63625676
          17

 c      1.36872256    -0.43878824     0.07851617
 c      0.09052747    -0.85658587     0.39372735
 c     -0.99439827     0.04540517    -0.07703560
 c     -1.21896891     1.27679053     0.82173645
 c     -0.29838693     1.26607097    -0.62789139
 c      1.10573611     0.88511712    -0.52327761
 h     -0.23603500    -1.80236091     0.90103856
 h     -2.06501215     1.72533932     0.39727133
 h     -0.48475333     2.00619028    -1.35970481
 h      1.95103871     1.28674455    -0.95026003
 o      2.36312729    -1.28359531     0.31626344
 h      3.17782538    -0.91553566    -0.13285316
 c     -2.39916716    -0.63314305    -0.36988665
 h     -2.30844179    -1.51581884    -1.06314625
 h     -2.75994688    -0.96366091     0.56136493
 h     -3.02359076     0.20245998    -0.82634137
 h     -0.52666333     1.56774406     1.65568085
          17

 c      1.36938709    -0.42932215     0.06805573
 c      0.08327369    -0.86293783     0.37885666
 c     -0.98874798     0.06780315    -0.07504902
 c     -1.21294337     1.27106013     0.81446255
 c     -0.30684944     1.26826371    -0.62388875
 c      1.08694496     0.86661141    -0.51969547
 h     -0.23874692    -1.75367095     0.90276604
 h     -2.07341594     1.75189686     0.41491091
 h     -0.50386194     1.97227519    -1.34916674
 h      2.02913100     1.32830398    -0.96032285
 o      2.36576132    -1.28947104     0.32675040
 h      3.25338995    -0.91198545    -0.15048332
 c     -2.38810321    -0.63751338    -0.36408811
 h     -2.29572345    -1.52722845    -1.07896045
 h     -2.78311288    -0.95516041     0.59351275
 h     -2.98489779     0.21020702    -0.81899467
 h     -0.57039973     1.57848113     1.67178785
          17

 c      1.36744030    -0.42018863     0.05755484
 c      0.07547836    -0.86865681     0.36406169
 c     -0.98419166     0.08918664    -0.07203625
 c     -1.20450370     1.26513978     0.80591746
 c     -0.31383817     1.26837831    -0.61824902
 c      1.07067978     0.84754414    -0.51631283
 h     -0.23826919    -1.70880689     0.90713851
 h     -2.09361410     1.78690000     0.44148953
 h     -0.53349801     1.95274328    -1.35421581
 h      2.09357747     1.37456960    -0.96672623
 o      2.37043291    -1.29373153     0.33597860
 h      3.30439318    -0.92169775    -0.15218753
 c     -2.37604212    -0.64105623    -0.36001444
 h     -2.28444229    -1.52728438    -1.08761550
 h     -2.80884662    -0.94765563     0.62854386
 h     -2.94650333     0.20648069    -0.80854611
 h     -0.62254039     1.58661566     1.68507090
          17

 c      1.36315616    -0.41235040     0.04731332
 c      0.06766160    -0.87257365     0.34897781
 c     -0.98101693     0.10836410    -0.06803867
 c     -1.19477897     1.25996879     0.79616778
 c     -0.31929445     1.26677380    -0.61114464
 c      1.05844697     0.82937165    -0.51389887
 h     -0.23841013    -1.67845181     0.91988956
 h     -2.11688398     1.82368234     0.47799205
 h     -0.57293885     1.94775775    -1.37516608
 h      2.13024934     1.41643327    -0.96344877
 o      2.37724561    -1.29606747     0.34369612
 h      3.32354055    -0.94558498    -0.13534412
 c     -2.36325098    -0.64409914    -0.35686878
 h     -2.27464005    -1.51548921    -1.08740548
 h     -2.83192385    -0.93876947     0.65632090
 h     -2.91192585     0.19397396    -0.79724250
 h     -0.67865424     1.59169408     1.69735620
          17

 c      1.35695892    -0.40674860     0.03761409
 c      0.06011857    -0.87406346     0.33351974
 c     -0.97948222     0.12411781    -0.06316137
 c     -1.18486210     1.25651728     0.78546202
 c     -0.32336151     1.26447243    -0.60346397
 c      1.05085887     0.81328218    -0.51290627
 h     -0.24120862    -1.66778547     0.94404946
 h     -2.13515492     1.85562476     0.52371095
 h     -0.61852687     1.95019921    -1.40430106
 h      2.13404605     1.44885488    -0.94860523
 o      2.38591554    -1.29636430     0.34986477
 h      3.30979193    -0.98202968    -0.10064097
 c     -2.34991042    -0.64683295    -0.35386853
 h     -2.26592986    -1.49407229    -1.07888484
 h     -2.84822384    -0.92732445     0.66999096
 h     -2.88523676     0.17722018    -0.78799266
 h     -0.73412793     1.59340963     1.71092000
          17

 c      1.34938021    -0.40422374     0.02869526
 c      0.05281359    -0.87335392     0.31815963
 c     -0.97980026     0.13532407    -0.05758898
 c     -1.17555949     1.25566259     0.77432861
 c     -0.32628354     1.26261115    -0.59630977
 c      1.04805878     0.80031278    -0.51364018
 h     -0.24552174    -1.67320904     0.97659610
 h     -2.14306641     1.87771237     0.57596923
 h     -0.66515077     1.95133316    -1.43147915
 h      2.10404850     1.46887950    -0.92207428
 o      2.39576677    -1.29470126     0.35466366
 h      3.26854203    -1.02711892    -0.05200214
 c     -2.33614090    -0.64921633    -0.35033820
 h     -2.25753747    -1.46790765    -1.06491538
 h     -2.85521085    -0.91329193     0.66648114
 h     -2.87012329     0.16126581    -0.78367401
 h     -0.78507366     1.59127806     1.72725848
          17

 c      1.34100978    -0.40542909     0.02071867
 c      0.04551531    -0.87123392     0.30378614
 c     -0.98211176     0.14110347    -0.05158156
 c     -1.16731436     1.25810415     0.76354137
 c     -0.32829552     1.26200509    -0.59055487
 c      1.04988426     0.79131559    -0.51627253
 h     -0.24834297    -1.68585067     1.00992238
 h     -2.13841783     1.88715461     0.63078185
 h     -0.70805718     1.94491322    -1.44887446
 h      2.04191501     1.47495902    -0.88475235
 o      2.40537107    -1.29143358     0.35864205
 h      3.21727253    -1.07331989     0.00102418
 c     -2.32209121    -0.65086412    -0.34580192
 h     -2.24841169    -1.44397174    -1.05035896
 h     -2.85205297    -0.89757258     0.64626228
 h     -2.86855384     0.14954392    -0.78608984
 h     -0.82863964     1.58443433     1.74619820
          17

 c      1.33244556    -0.41073361     0.01373306
 c      0.03800691    -0.86856445     0.29132491
 c     -0.98645483     0.14096982    -0.04543990
 c     -1.16022305     1.26426225     0.75397281
 c     -0.32959602     1.26300330    -0.58668787
 c      1.05582876     0.78678705    -0.52076637
 h     -0.24698658    -1.69715101     1.03605539
 h     -2.12204317     1.88352342     0.68366072
 h     -0.74374297     1.92801660    -1.45232677
 h      1.95268780     1.46758840    -0.83876694
 o      2.41206990    -1.28724005     0.36287882
 h      3.19311690    -1.10868073     0.04075596
 c     -2.30799020    -0.65107498    -0.34017807
 h     -2.23748084    -1.42950644    -1.04065342
 h     -2.83985863    -0.88187858     0.61338630
 h     -2.87972730     0.14220892    -0.79513989
 h     -0.86273272     1.57180704     1.76599536
          17

 c      1.32424091    -0.42011557     0.00763303
 c      0.03018513    -0.86602475     0.28148907
 c     -0.99273747     0.13494072    -0.03945043
 c     -1.15406045     1.27416207     0.74639214
 c     -0.33036443     1.26549796    -0.58480589
 c      1.06476842     0.78651905    -0.52673559
 h     -0.24006877    -1.70154773     1.04932266
 h     -2.09774778     1.86878316     0.73028893
 h     -0.77022632     1.90059331    -1.44115206
 h      1.84823544     1.45211929    -0.78851243
 o      2.41336843    -1.28266356     0.36831289
 h      3.23117662    -1.12438267     0.05212875
 c     -2.29408525    -0.64913362    -0.33403254
 h     -2.22403155    -1.42882105    -1.03905387
 h     -2.82209676    -0.86870516     0.57578126
 h     -2.90020905     0.13642975    -0.80891689
 h     -0.88562649     1.55256788     1.78423562
          17

 c      1.31685199    -0.43310479     0.00214290
 c      0.02206961    -0.86406162     0.27470029
 c     -1.00071931     0.12356956    -0.03383493
 c     -1.14828837     1.28736053     0.74129303
 c     -0.33076148     1.26898247    -0.58462917
 c      1.07447536     0.78902693    -0.53330124
 h     -0.22750859    -1.69675454     1.04702862
 h     -2.07232509     1.84725169     0.76714819
 h     -0.78726963     1.86507869    -1.41797928
 h      1.75303927     1.44489979    -0.74208508
 o      2.41040447    -1.27747368     0.37442803
 h      3.31031937    -1.12523911     0.04370283
 c     -2.28054178    -0.64469199    -0.32864433
 h     -2.20796908    -1.44092898    -1.04441932
 h     -2.80459884    -0.86118028     0.54467485
 h     -2.92519717     0.12829572    -0.82462474
 h     -0.89583319     1.52652492     1.79878102
          17

 c      1.31062830    -0.44887665    -0.00312689
 c      0.01380203    -0.86289608     0.27107742
 c     -1.01000695     0.10787454    -0.02872657
 c     -1.14211371     1.30299893     0.73881491
 c     -0.33088886     1.27262753    -0.58550632
 c      1.08181996     0.79141478    -0.53928704
 h     -0.21031805    -1.68351595     1.02946327
 h     -2.05484575     1.82497680     0.79209930
 h     -0.79676998     1.82627826    -1.38895421
 h      1.70200354     1.47554845    -0.70941366
 o      2.40585483    -1.27131485     0.38024495
 h      3.38648621    -1.11907342     0.03173579
 c     -2.26751865    -0.63791731    -0.32556054
 h     -2.18973750    -1.46049724    -1.05197829
 h     -2.79370573    -0.86232292     0.53099055
 h     -2.94994072     0.11464255    -0.83955626
 h     -0.89226703     1.49427007     1.80824717
          17

 c      1.30580593    -0.46648276    -0.00855859
 c      0.00565574    -0.86251333     0.27042732
 c     -1.02006985     0.08918712    -0.02416835
 c     -1.13472816     1.32003947     0.73877819
 c     -0.33073822     1.27540136    -0.58646340
 c      1.08551558     0.79197661    -0.54418733
 h     -0.19048340    -1.66569665     1.00003289
 h     -2.05380281     1.80777006     0.80460927
 h     -0.80296317     1.79093879    -1.36356050
 h      1.70843462     1.55816248    -0.69206267
 o      2.40132219    -1.26410542     0.38525369
 h      3.43371906    -1.10975598     0.02506492
 c     -2.25548191    -0.62944148    -0.32576250
 h     -2.17002068    -1.48097232    -1.05619349
 h     -2.79223196    -0.87349490     0.53880260
 h     -2.97066033     0.09392454    -0.85168762
 h     -0.87452006     1.45711812     1.81200307
          17

 c      1.30247644    -0.48502128    -0.01444056
 c     -0.00197044    -0.86263379     0.27223920
 c     -1.03025918     0.06897341    -0.02012673
 c     -1.12573364     1.33760949     0.74081133
 c     -0.33020664     1.27630967    -0.58644283
 c      1.08745900     0.79249102    -0.54837826
 h     -0.17081930    -1.65054762     0.96538020
 h     -2.07218984     1.79837426     0.80534194
 h     -0.81128924     1.76586743    -1.35222025
 h      1.74829980     1.66560894    -0.68181243
 o      2.39747543    -1.25592229     0.38929083
 h      3.44168849    -1.09873817     0.02690050
 c     -2.24538239    -0.62025719    -0.32920860
 h     -2.14950353    -1.49702866    -1.05299737
 h     -2.79718238    -0.89327521     0.56226370
 h     -2.98501267     0.06635815    -0.85994608
 h     -0.84306952     1.41694534     1.80996948
          17

 c      1.30058980    -0.50362627    -0.02097333
 c     -0.00861276    -0.86276572     0.27577026
 c     -1.03983264     0.04866935    -0.01652078
 c     -1.11539699     1.35519249     0.74447562
 c     -0.32929615     1.27475547    -0.58479569
 c      1.08969672     0.79518312    -0.55214161
 h     -0.15445008    -1.64788671     0.93433566
 h     -2.10467355     1.79542207     0.79562329
 h     -0.82504566     1.75436154    -1.36076928
 h      1.79581692     1.76519944    -0.67216917
 o      2.39449878    -1.24690729     0.39235788
 h      3.40842491    -1.08645818     0.03768883
 c     -2.23837571    -0.61153375    -0.33516044
 h     -2.12879655    -1.50552141    -1.04053897
 h     -2.80244092    -0.91821641     0.59027537
 h     -2.99237584     0.03378781    -0.86434350
 h     -0.79931436     1.37597855     1.80245112
          17

 c      1.29997758    -0.52144029    -0.02828915
 c     -0.01385768    -0.86252117     0.28035824
 c     -1.04803443     0.02955392    -0.01325339
 c     -1.10442191     1.37252739     0.74930709
 c     -0.32835161     1.27074545    -0.58164866
 c      1.09325758     0.80099377    -0.55544905
 h     -0.14373293    -1.66617742     0.91418728
 h     -2.14044893     1.79542923     0.77743657
 h     -0.84243243     1.75398783    -1.38621484
 h      1.83725353     1.83885337    -0.66062906
 o      2.39219452    -1.23724806     0.39457953
 h      3.33865866    -1.07259795     0.05576451
 c     -2.23538867    -0.60439120    -0.34269545
 h     -2.10843957    -1.50566503    -1.01913725
 h     -2.80270493    -0.94452319     0.61271965
 h     -2.99409411    -0.00051200    -0.86608557
 h     -0.74542847     1.33656997     1.79002689
          17

 c      1.30037296    -0.53764051    -0.03644910
 c     -0.01744634    -0.86210570     0.28582412
 c     -1.05422071     0.01266866    -0.01024361
 c     -1.09350908     1.38942127     0.75482759
 c     -0.32796118     1.26469858    -0.57769061
 c      1.09853597     0.80994940    -0.55813032
 h     -0.13925997    -1.70650627     0.90590492
 h     -2.16852936     1.79531131     0.75351941
 h     -0.85794040     1.75865973    -1.41924879
 h      1.86646845     1.87904968    -0.64665634
 o      2.38971699    -1.22722701     0.39629727
 h      3.24813075    -1.05522827     0.07581413
 c     -2.23686984    -0.59971801    -0.35091885
 h     -2.08886999    -1.49905370    -0.99107752
 h     -2.79512854    -0.96910749     0.62305363
 h     -2.99350784    -0.03218355    -0.86757292
 h     -0.68413407     1.30101250     1.77337902
          17

 c      1.30141845    -0.55148193    -0.04543613
 c     -0.01927870    -0.86241409     0.29248358
 c     -1.05797301    -0.00122626    -0.00745762
 c     -1.08308452     1.40565609     0.76058219
 c     -0.32864910     1.25710897    -0.57368372
 c      1.10562570     0.82166274    -0.55998289
 h     -0.14001644    -1.76105402     0.90398608
 h     -2.18100926     1.79344970     0.72710413
 h     -0.86606607     1.76228204    -1.45001551
 h      1.88079707     1.88340673    -0.63047503
 o      2.38505773    -1.21736910     0.39828554
 h      3.17201316    -1.02844925     0.08544543
 c     -2.24275674    -0.59803461    -0.35898518
 h     -2.07031694    -1.48958056    -0.96036466
 h     -2.77924094    -0.98989193     0.61829169
 h     -2.99527560    -0.05657075    -0.87198927
 h     -0.61852292     1.27142737     1.75306706
          17

 c      1.30265967    -0.56231655    -0.05517145
 c     -0.01935774    -0.86455618     0.30074503
 c     -1.05914766    -0.01166969    -0.00492518
 c     -1.07323255     1.42097514     0.76617926
 c     -0.33069225     1.24836556    -0.57018499
 c      1.11442603     0.83555849    -0.56081452
 h     -0.14436380    -1.81819750     0.90119051
 h     -2.17396053     1.78968449     0.70149454
 h     -0.86343000     1.76060170    -1.47142374
 h      1.87945456     1.85236384    -0.61264484
 o      2.37580026    -1.20844473     0.40157188
 h      3.15343595    -0.98262167     0.06829721
 c     -2.25261371    -0.59939602    -0.36617327
 h     -2.05269960    -1.48282029    -0.93215891
 h     -2.75651578    -1.00585836     0.59851772
 h     -3.00355782    -0.07012738    -0.88217408
 h     -0.55192551     1.24970812     1.72943182
          17

 c      1.30356634    -0.56958478    -0.06555270
 c     -0.01777120    -0.86937171     0.31079113
 c     -1.05785050    -0.01849651    -0.00273241
 c     -1.06371498     1.43509190     0.77129989
 c     -0.33408851     1.23872599    -0.56749377
 c      1.12459981     0.85087342    -0.56045631
 h     -0.15073351    -1.86784969     0.89231059
 h     -2.14745353     1.78506848     0.67969947
 h     -0.84906925     1.75142334    -1.47976696
 h      1.86369580     1.78932536    -0.59395409
 o      2.36275706    -1.20059923     0.40601766
 h      3.18604936    -0.91861641     0.02700684
 c     -2.26583939    -0.60340019    -0.37210861
 h     -2.03574974    -1.48424162    -0.91153559
 h     -2.73017262    -1.01719411     0.56686393
 h     -3.01968284    -0.07195670    -0.89910504
 h     -0.48771085     1.23746214     1.70275975
          17

 c      1.30362881    -0.57284102    -0.07645766
 c     -0.01469240    -0.87725243     0.32251552
 c     -1.05436863    -0.02181526    -0.00099368
 c     -1.05399602     1.44769000     0.77568616
 c     -0.33857461     1.22833834    -0.56567159
 c      1.13539393     0.86644173    -0.55876098
 h     -0.15783866    -1.90349355     0.87500960
 h     -2.10564999     1.78175403     0.66411600
 h     -0.82413836     1.73441835    -1.47452522
 h      1.83887647     1.70318666    -0.57543294
 o      2.34908825    -1.19317335     0.41043455
 h      3.22695467    -0.85033218    -0.01871295
 c     -2.28175518    -0.60936678    -0.37701624
 h     -2.01954919    -1.49646474    -0.90178283
 h     -2.70515280    -1.02562302     0.52992566
 h     -3.04121946    -0.06430084    -0.92116474
 h     -0.42894980     1.23591532     1.67363242
          17

 c      1.30244778    -0.57180263    -0.08771111
 c     -0.01037022    -0.88814622     0.33557048
 c     -1.04909936    -0.02198147     0.00018850
 c     -1.04326666     1.45842193     0.77912880
 c     -0.34364562     1.21725973    -0.56454507
 c      1.14526707     0.88026659    -0.55560603
 h     -0.16470789    -1.92229604     0.84936274
 h     -2.05693257     1.78298037     0.65622563
 h     -0.79168421     1.71109009    -1.45838584
 h      1.81915108     1.61330321    -0.55825124
 o      2.33694648    -1.18559332     0.41394871
 h      3.24854842    -0.78973535    -0.05429752
 c     -2.29953502    -0.61658358    -0.38176068
 h     -2.00516760    -1.51751695    -0.90335656
 h     -2.68772990    -1.03458270     0.49764592
 h     -3.06341826    -0.05145695    -0.94489668
 h     -0.37798549     1.24577376     1.64325915
          17

 c      1.29975182    -0.56639579    -0.09905393
 c     -0.00510114    -0.90158238     0.34941125
 c     -1.04250081    -0.01955656     0.00076882
 c     -1.03056676     1.46692873     0.78145658
 c     -0.34858815     1.20546021    -0.56369018
 c      1.15164088     0.88941584    -0.55093987
 h     -0.17074351    -1.92504330     0.81740813
 h     -2.01286551     1.79280693     0.65644702
 h     -0.75646490     1.68489079    -1.43749852
 h      1.83097908     1.55083261    -0.54319376
 o      2.32730883    -1.17754331     0.41612804
 h      3.24060520    -0.74359731    -0.07278718
 c     -2.31821480    -0.62447620    -0.38748318
 h     -1.99468524    -1.54187723    -0.91435684
 h     -2.68387489    -1.04822654     0.48060645
 h     -3.08155781    -0.03804462    -0.96650539
 h     -0.33598638     1.26709545     1.61365528
          17

 c      1.29536799    -0.55680747    -0.11012332
 c      0.00081963    -0.91666784     0.36331847
 c     -1.03507019    -0.01525269     0.00080006
 c     -1.01516158     1.47293239     0.78250037
 c     -0.35258976     1.19284345    -0.56247913
 c      1.15249741     0.89193882    -0.54483255
 h     -0.17588981    -1.91650416     0.78296088
 h     -1.98402917     1.81493591     0.66451389
 h     -0.72430019     1.66094826    -1.42100835
 h      1.89516934     1.53653347    -0.53022886
 o      2.32050738    -1.16883966     0.41676300
 h      3.20181649    -0.71530349    -0.07152377
 c     -2.33692018    -0.63275684    -0.39490535
 h     -1.99050965    -1.56320893    -0.93187771
 h     -2.69642990    -1.06859104     0.48396426
 h     -3.09249012    -0.02771119    -0.98305490
 h     -0.30258397     1.29922590     1.58764273
          17

 c      1.28919372    -0.54351715    -0.12045028
 c      0.00715139    -0.93209506     0.37643200
 c     -1.02733529    -0.00987786     0.00045212
 c     -0.99708948     1.47640928     0.78204565
 c     -0.35495103     1.17936901    -0.56033859
 c      1.14912540     0.88912670    -0.53740029
 h     -0.18084686    -1.90572850     0.75132578
 h     -1.97351610     1.85054240     0.68030907
 h     -0.70033828     1.64442706    -1.41808686
 h      1.99513988     1.55455746    -0.51952957
 o      2.31644621    -1.15938479     0.41578161
 h      3.13653456    -0.70562094    -0.05078432
 c     -2.35506982    -0.64151295    -0.40385113
 h     -1.99459813    -1.57651351    -0.95311229
 h     -2.72356805    -1.09335065     0.50328360
 h     -3.09513327    -0.02251810    -0.99305068
 h     -0.27581837     1.34085987     1.56857962
          17

 c      1.28122347    -0.52725102    -0.12948985
 c      0.01371494    -0.94631581     0.38786413
 c     -1.01983379    -0.00429739    -0.00000378
 c     -0.97730520     1.47769577     0.77988731
 c     -0.35528108     1.16529723    -0.55720846
 c      1.14435051     0.88331840    -0.52877594
 h     -0.18697502    -1.90443928     0.72816919
 h     -1.97456100     1.89690055     0.70402101
 h     -0.68673733     1.63753522    -1.43247575
 h      2.09752319     1.57845148    -0.51167444
 o      2.31449205    -1.14927328     0.41333488
 h      3.05665414    -0.71122369    -0.01497249
 c     -2.37231953    -0.65104777    -0.41346550
 h     -2.00798308    -1.57902856    -0.97589825
 h     -2.76041129    -1.11725648     0.52783240
 h     -3.09039934    -0.02275310    -0.99656027
 h     -0.25279022     1.39029104     1.55955030
          17

 c      1.27159826    -0.50890996    -0.13667790
 c      0.02031047    -0.95805999     0.39692801
 c     -1.01308677     0.00060988    -0.00023460
 c     -0.95713533     1.47738275     0.77602265
 c     -0.35352375     1.15131383    -0.55377042
 c      1.14012892     0.87604494    -0.51916303
 h     -0.19532280    -1.92147849     0.71722743
 h     -1.97555182     1.94848779     0.73524882
 h     -0.68196100     1.63794047    -1.45958429
 h      2.17977644     1.59302457    -0.50688915
 o      2.31308170    -1.13909721     0.41005756
 h      2.98786762    -0.72024170     0.02359297
 c     -2.38840447    -0.66161388    -0.42272496
 h     -2.03055574    -1.57043497    -0.99897115
 h     -2.80165911    -1.13525381     0.54687495
 h     -3.08090012    -0.02694712    -0.99507137
 h     -0.23115153     1.44571814     1.56193460
          17

 c      1.26066003    -0.48950932    -0.14149587
 c      0.02658531    -0.96693407     0.40333939
 c     -1.00757135     0.00401740     0.00010318
 c     -0.93762892     1.47613059     0.77080593
 c     -0.34980487     1.13834068    -0.55112504
 c      1.13741647     0.86821622    -0.50884294
 h     -0.20512331    -1.95629551     0.71839735
 h     -1.96628472     1.99923041     0.77236523
 h     -0.68251475     1.64063096    -1.48991434
 h      2.23107398     1.59227215    -0.50500666
 o      2.30970392    -1.13010234     0.40712143
 h      2.96972206    -0.71036357     0.04433445
 c     -2.40308161    -0.67325847    -0.43072267
 h     -2.06098498    -1.55287604    -1.02217558
 h     -2.84299120    -1.14414463     0.55298291
 h     -3.07040163    -0.03214065    -0.99110176
 h     -0.21058647     1.50525369     1.57412139
          17

 c      1.24899398    -0.47012360    -0.14351651
 c      0.03200783    -0.97341793     0.40718222
 c     -1.00368622     0.00522500     0.00131062
 c     -0.91931215     1.47456628     0.76490862
 c     -0.34428486     1.12723979    -0.55029371
 c      1.13658006     0.86054122    -0.49816370
 h     -0.21360740    -1.99925959     0.72842159
 h     -1.94072141     2.04404473     0.81273600
 h     -0.68499726     1.64080112    -1.51439088
 h      2.24700046     1.57453557    -0.50566568
 o      2.30336648    -1.12275108     0.40486895
 h      3.01626180    -0.67235026     0.04056045
 c     -2.41617837    -0.68575859    -0.43675337
 h     -2.09679603    -1.53078867    -1.04664048
 h     -2.88138155    -1.14277626     0.54249634
 h     -3.06281041    -0.03466900    -0.98741263
 h     -0.19291161     1.56655234     1.59160507
          17

 c      1.23736818    -0.45184092    -0.14241584
 c      0.03600200    -0.97830689     0.40871539
 c     -1.00171646     0.00372781     0.00360188
 c     -0.90228076     1.47324312     0.75912147
 c     -0.33712431     1.11862634    -0.55194360
 c      1.13764955     0.85370580    -0.48752143
 h     -0.21748319    -2.03826021     0.74319312
 h     -1.89712859     2.07946585     0.85327420
 h     -0.68701361     1.63531553    -1.52705104
 h      2.22650682     1.54024897    -0.50843996
 o      2.29610769    -1.11571783     0.40214930
 h      3.09245053    -0.62637263     0.03015888
 c     -2.42766182    -0.69859035    -0.44039618
 h     -2.13479757    -1.51008512    -1.07461029
 h     -2.91513524    -1.13181438     0.51523173
 h     -3.06074077    -0.03155356    -0.98586447
 h     -0.18067251     1.62651893     1.60859331
          17

 c      1.22657227    -0.43572075    -0.13796515
 c      0.03809945    -0.98226542     0.40823201
 c     -1.00180883    -0.00073342     0.00707517
 c     -0.88636078     1.47258560     0.75413249
 c     -0.32851455     1.11278981    -0.55631596
 c      1.14039673     0.84834804    -0.47732808
 h     -0.21428554    -2.06388886     0.75929109
 h     -1.83757409     2.10391274     0.89093035
 h     -0.68730093     1.62295408    -1.52546489
 h      2.17143137     1.49161388    -0.51291987
 o      2.28995910    -1.10779104     0.39804782
 h      3.16315700    -0.59160276     0.02798320
 c     -2.43761923    -0.71098581    -0.44168014
 h     -2.17200281    -1.49617868    -1.10838697
 h     -2.94412508    -1.11363320     0.47450538
 h     -3.06438489    -0.02187519    -0.98651250
 h     -0.17551843     1.68152454     1.61996500
          17

 c      1.21728116    -0.42271028    -0.13002991
 c      0.03800500    -0.98569071     0.40600959
 c     -1.00396692    -0.00815602     0.01170365
 c     -0.87119348     1.47280234     0.75036902
 c     -0.31869740     1.10967706    -0.56321998
 c      1.14419460     0.84484685    -0.46796695
 h     -0.20281781    -2.07091836     0.77439011
 h     -1.76764435     2.11801237     0.92312093
 h     -0.68571362     1.60433191    -1.51058037
 h      2.08861974     1.43392708    -0.51886846
 o      2.28591986    -1.09848138     0.39228499
 h      3.21008748    -0.57631886     0.03936830
 c     -2.44610352    -0.72211925    -0.44126669
 h     -2.20666271    -1.49143987    -1.14838941
 h     -2.97031850    -1.09230277     0.42745715
 h     -3.07158334    -0.00708427    -0.98769762
 h     -0.17733031     1.72798527     1.62255520
          17

 c      1.20999839    -0.41351729    -0.11858093
 c      0.03560592    -0.98871554     0.40229537
 c     -1.00806992    -0.01830230     0.01734614
 c     -0.85626607     1.47380513     0.74791642
 c     -0.30794291     1.10891093    -0.57203440
 c      1.14755506     0.84289056    -0.45971736
 h     -0.18311017    -2.05813818     0.78725861
 h     -1.69625430     2.12499933     0.94816206
 h     -0.68334879     1.58190446    -1.48677936
 h      1.99563679     1.37910782    -0.52674000
 o      2.28436411    -1.08773570     0.38492477
 h      3.22554500    -0.58237046     0.06467238
 c     -2.45297221    -0.73130678    -0.44043499
 h     -2.23853871    -1.49415104    -1.19181571
 h     -2.99807140    -1.07319262     0.38455669
 h     -3.07900831     0.00996277    -0.98705767
 h     -0.18403769     1.76288965     1.61564757
          17

 c      1.20505908    -0.40849608    -0.10371033
 c      0.03097049    -0.99121460     0.39728944
 c     -1.01391136    -0.03076007     0.02377045
 c     -0.84099439     1.47519874     0.74650386
 c     -0.29650621     1.10984348    -0.58174573
 c      1.14757876     0.84100380    -0.45262552
 h     -0.15630809    -2.02820729     0.79784201
 h     -1.63461798     2.13056448     0.96556011
 h     -0.68271344     1.55989393    -1.46184811
 h      1.92741960     1.34996121    -0.53892066
 o      2.28531867    -1.07575557     0.37620972
 h      3.20795987    -0.60806837     0.10183748
 c     -2.45795025    -0.73812249    -0.44063584
 h     -2.26818806    -1.50002108    -1.23344910
 h     -3.03268207    -1.06141534     0.35623546
 h     -3.08349477     0.02636166    -0.98262290
 h     -0.19179337     1.78416773     1.60102200
          17

 c      1.20265040    -0.40763934    -0.08563385
 c      0.02434741    -0.99279077     0.39111546
 c     -1.02124881    -0.04501392     0.03068189
 c     -0.82496741     1.47643843     0.74558751
 c     -0.28465081     1.11168228    -0.59113313
 c      1.14132901     0.83734297    -0.44650430
 h     -0.12455119    -1.98784646     0.80756431
 h     -1.59309798     2.14093052     0.97566952
 h     -0.68736091     1.54345177    -1.44551806
 h      1.92040641     1.37060895    -0.55968074
 o      2.28842233    -1.06299893     0.36653673
 h      3.16245875    -0.64815605     0.14673223
 c     -2.46097981    -0.74248606    -0.44274109
 h     -2.29606638    -1.50460096    -1.26782834
 h     -3.07632883    -1.05931527     0.34677681
 h     -3.08286091     0.04010368    -0.97341064
 h     -0.19545608     1.79094540     1.58270655
          17

 c      1.20280897    -0.41067478    -0.06468042
 c      0.01614498    -0.99281694     0.38380308
 c     -1.02985199    -0.06050625     0.03775295
 c     -0.80829027     1.47716661     0.74455592
 c     -0.27281639     1.11373384    -0.59920049
 c      1.12991815     0.83245935    -0.44148472
 h     -0.09063285    -1.94750631     0.81956278
 h     -1.57641838     2.15906150     0.97854028
 h     -0.70015255     1.53642579    -1.44521423
 h      1.96490659     1.43462631    -0.58871733
 o      2.29252807    -1.05033571     0.35650699
 h      3.10722765    -0.69127153     0.19232175
 c     -2.46248976    -0.74465766    -0.44665309
 h     -2.32210052    -1.50477806    -1.29096608
 h     -3.12503238    -1.06543240     0.35151534
 h     -3.07622386     0.05046900    -0.95952342
 h     -0.18956984     1.78357349     1.56619188
          17

 c      1.20540688    -0.41704223    -0.04131462
 c      0.00685281    -0.99069090     0.37535883
 c     -1.03952608    -0.07668379     0.04464559
 c     -0.79166454     1.47746854     0.74295993
 c     -0.26178990     1.11566357    -0.60563987
 c      1.11712162     0.82858258    -0.43811361
 h     -0.05723099    -1.91857152     0.83788820
 h     -1.58124568     2.18228647     0.97321091
 h     -0.72071666     1.53892822    -1.46119081
 h      2.02168465     1.51320110    -0.61966277
 o      2.29519999    -1.03919478     0.34690335
 h      3.08168030    -0.71764330     0.22900667
 c     -2.46320799    -0.74505965    -0.45162151
 h     -2.34570065    -1.49921663    -1.30104331
 h     -3.17084631    -1.07622382     0.36113612
 h     -3.06403991     0.05809005    -0.94200110
 h     -0.16996412     1.76319640     1.55672848
          17

 c      1.21011162    -0.42576956    -0.01618905
 c     -0.00305516    -0.98634387     0.36598734
 c     -1.05011818    -0.09301720     0.05102567
 c     -0.77601351     1.47778881     0.74064353
 c     -0.25265878     1.11751812    -0.61084210
 c      1.10574518     0.82704783    -0.43675775
 h     -0.02615908    -1.90743641     0.86482638
 h     -1.59878069     2.20423185     0.95855977
 h     -0.74492370     1.54744305    -1.48654309
 h      2.06423641     1.58472852    -0.64670957
 o      2.29438316    -1.03080066     0.33823333
 h      3.12077832    -0.71178925     0.25208968
 c     -2.46378996    -0.74408272    -0.45672497
 h     -2.36594597    -1.48835669    -1.29853495
 h     -3.20617126    -1.08821955     0.36726248
 h     -3.04798390     0.06484293    -0.92260650
 h     -0.13560989     1.73093214     1.55692328
          17

 c      1.21631201    -0.43547027     0.00984650
 c     -0.01313011    -0.98056303     0.35629282
 c     -1.06151952    -0.10900348     0.05657537
 c     -0.76201255     1.47865687     0.73775876
 c     -0.24654362     1.11951150    -0.61546709
 c      1.09732721     0.82804087    -0.43744446
 h      0.00139565    -1.91140864     0.89822903
 h     -1.61925427     2.21854570     0.93452867
 h     -0.76717689     1.55729592    -1.51203914
 h      2.08124992     1.63844391    -0.66657626
 o      2.29203797    -1.02489435     0.33043029
 h      3.19865415    -0.68360168     0.26678969
 c     -2.46463869    -0.74198495    -0.46109549
 h     -2.38178268    -1.47431869    -1.28616656
 h     -3.22600182    -1.09892598     0.36472332
 h     -3.03059798     0.07348446    -0.90352964
 h     -0.08962977     1.68739721     1.56514286
          17

 c      1.22314398    -0.44454722     0.03584435
 c     -0.02288782    -0.97467325     0.34717308
 c     -1.07364942    -0.12417843     0.06100925
 c     -0.74990537     1.48045417     0.73465214
 c     -0.24431899     1.12181826    -0.62005201
 c      1.09267782     0.83114819    -0.43997897
 h      0.02404955    -1.92175789     0.93227670
 h     -1.63480917     2.22107756     0.90247006
 h     -0.78285618     1.56472478    -1.53029964
 h      2.06915364     1.66964869    -0.67768036
 o      2.29149216    -1.02087457     0.32348556
 h      3.27023431    -0.64966572     0.27771332
 c     -2.46592206    -0.73884114    -0.46398476
 h     -2.39219416    -1.46063040    -1.26864894
 h     -3.22822412    -1.10689134     0.35155101
 h     -3.01460339     0.08682900    -0.88691904
 h     -0.03846525     1.63319274     1.57627996
          17

 c      1.22964654    -0.45147997     0.06090569
 c     -0.03181394    -0.96994515     0.33951066
 c     -1.08641568    -0.13814406     0.06409204
 c     -0.73958958     1.48329002     0.73166635
 c     -0.24645480     1.12447653    -0.62485301
 c      1.09213125     0.83575989    -0.44406589
 h      0.04009992    -1.92975889     0.96063074
 h     -1.64051162     2.21035704     0.86484647
 h     -0.78937384     1.56758352    -1.53722981
 h      2.02806503     1.67669002    -0.67941838
 o      2.29481551    -1.01858848     0.31755433
 h      3.31087620    -0.61912195     0.28625450
 c     -2.46765190    -0.73451714    -0.46486183
 h     -2.39636075    -1.45139806    -1.25176391
 h     -3.21343298    -1.11164674     0.32860191
 h     -3.00200429     0.10651108    -0.87429796
 h      0.01027705     1.56977281     1.58422307
          17

 c      1.23497580    -0.45505080     0.08428936
 c     -0.03944135    -0.96725335     0.33396190
 c     -1.09966249    -0.15059709     0.06565198
 c     -0.73076112     1.48697676     0.72898368
 c     -0.25295949     1.12735814    -0.62982031
 c      1.09555062     0.84122122    -0.44936942
 h      0.04797888    -1.92989018     0.97860890
 h     -1.63456981     2.18745609     0.82483505
 h     -0.78634971     1.56537745    -1.53206611
 h      1.96092154     1.66026304    -0.67200227
 o      2.30295126    -1.01809635     0.31278235
 h      3.31187544    -0.59586630     0.29265719
 c     -2.46971783    -0.72871493    -0.46360600
 h     -2.39382741    -1.44965012    -1.24049364
 h     -3.18501536    -1.11384437     0.29954640
 h     -2.99346806     0.13195308    -0.86615542
 h      0.04981381     1.49976660     1.58402138
          17

 c      1.23861260    -0.45447668     0.10546028
 c     -0.04542797    -0.96700292     0.33089730
 c     -1.11312495    -0.16134039     0.06558542
 c     -0.72299085     1.49106041     0.72657470
 c     -0.26338357     1.13015842    -0.63460413
 c      1.10217511     0.84673401    -0.45550043
 h      0.04663294    -1.92024310     0.98379114
 h     -1.61849027     2.15585542     0.78600162
 h     -0.77561221     1.55925891    -1.51732030
 h      1.87503396     1.62492649    -0.65686932
 o      2.31603198    -1.01944016     0.30922948
 h      3.27333238    -0.58106496     0.29694886
 c     -2.47184429    -0.72110043    -0.46069975
 h     -2.38467644    -1.45549535    -1.23691636
 h     -3.14941899    -1.11560281     0.27107626
 h     -2.98842116     0.16033477    -0.86196758
 h      0.07524028     1.42667110     1.57285502
          17

 c      1.24048510    -0.44945934     0.12408510
 c     -0.04960882    -0.96914915     0.33040340
 c     -1.12640461    -0.17028237     0.06385151
 c     -0.71574362     1.49487444     0.72422219
 c     -0.27687953     1.13240180    -0.63857217
 c      1.11032045     0.85095922    -0.46192525
 h      0.03569137    -1.90215790     0.97601636
 h     -1.59725794     2.12130838     0.75196644
 h     -0.76116632     1.55207381    -1.49884911
 h      1.78614129     1.58362427    -0.63774543
 o      2.33334546    -1.02262568     0.30686592
 h      3.20363176    -0.57284993     0.29915416
 c     -2.47357082    -0.71142493    -0.45719537
 h     -2.36964762    -1.46564329    -1.23953797
 h     -3.11557828    -1.12059262     0.25225561
 h     -2.98573261     0.18762305    -0.86057994
 h      0.08389085     1.35434396     1.55024435
          17

 c      1.24094096    -0.44017305     0.13999861
 c     -0.05201694    -0.97321667     0.33228322
 c     -1.13897623    -0.17742248     0.06046145
 c     -0.70844688     1.49764944     0.72157606
 c     -0.29235146     1.13349434    -0.64090623
 c      1.11718860     0.85152095    -0.46788387
 h      0.01553266    -1.88012947     0.95746378
 h     -1.57875136     2.09111648     0.72597929
 h     -0.74858865     1.54803379    -1.48516701
 h      1.72182545     1.56327427    -0.62152027
 o      2.35303180    -1.02787447     0.30560139
 h      3.12490825    -0.56251278     0.29931735
 c     -2.47445073    -0.69962937    -0.45428079
 h     -2.35010123    -1.47487484    -1.24465565
 h     -3.09183355    -1.13269245     0.25124578
 h     -2.98444515     0.20994117    -0.86068312
 h      0.07552024     1.28645255     1.51808334
          17

 c      1.24055854    -0.42722100     0.15317835
 c     -0.05286889    -0.97832560     0.33605918
 c     -1.15022778    -0.18282511     0.05547117
 c     -0.70074641     1.49875108     0.71820912
 c     -0.30873529     1.13287844    -0.64089991
 c      1.12013830     0.84599593    -0.47271420
 h     -0.01275830    -1.86183490     0.93274624
 h     -1.57100616     2.07202452     0.71053962
 h     -0.74303801     1.55123703    -1.48441903
 h      1.70793521     1.59315577    -0.61457466
 o      2.37206336    -1.03600420     0.30532467
 h      3.07573862    -0.52952659     0.29747542
 c     -2.47443955    -0.68601880    -0.45262086
 h     -2.32780060    -1.47813459    -1.24837259
 h     -3.08104381    -1.15285143     0.26991266
 h     -2.98420034     0.22461951    -0.86121331
 h      0.05257278     1.22575223     1.48068537
          17

 c      1.23991228    -0.41157306     0.16375065
 c     -0.05251210    -0.98332755     0.34105441
 c     -1.15952710    -0.18658858     0.04897979
 c     -0.69291382     1.49799987     0.71365074
 c     -0.32531326     1.13026731    -0.63841615
 c      1.11939043     0.83519619    -0.47655362
 h     -0.04767194    -1.85701752     0.90810896
 h     -1.57752908     2.06715866     0.70731248
 h     -0.74642525     1.56313930    -1.49930641
 h      1.73748368     1.66654259    -0.61503630
 o      2.38844439    -1.04753718     0.30592766
 h      3.07908716    -0.45736521     0.29374004
 c     -2.47400601    -0.67133721    -0.45207008
 h     -2.30463352    -1.47189529    -1.24790816
 h     -3.07924989    -1.17730969     0.30198480
 h     -2.98535921     0.23073512    -0.86161487
 h      0.02034625     1.17332013     1.44476538
          17

 c      1.23949979    -0.39444327     0.17199126
 c     -0.05134891    -0.98719569     0.34664619
 c     -1.16629127    -0.18882396     0.04112379
 c     -0.68598888     1.49581664     0.70744955
 c     -0.34177682     1.12576507    -0.63409227
 c      1.11694129     0.82243848    -0.48001887
 h     -0.08770253    -1.87343699     0.88858033
 h     -1.59471484     2.07461152     0.71716439
 h     -0.75655144     1.58126941    -1.52473206
 h      1.78322135     1.74928559    -0.61682121
 o      2.40334277    -1.06080566     0.30728305
 h      3.10947698    -0.36481830     0.28878000
 c     -2.47379093    -0.65653812    -0.45198973
 h     -2.28237185    -1.45467567    -1.24208378
 h     -3.07971546    -1.19977660     0.33743434
 h     -2.98894122     0.22920083    -0.86192995
 h     -0.01374628     1.12821502     1.41871043
          17

 c      1.23977769    -0.37716147     0.17829004
 c     -0.04978280    -0.98955582     0.35257799
 c     -1.17004850    -0.18963461     0.03206359
 c     -0.68131923     1.49299338     0.69940418
 c     -0.35801478     1.11972558    -0.62904319
 c      1.11415738     0.81046702    -0.48360181
 h     -0.13126767    -1.91117910     0.87446232
 h     -1.61439229     2.08925139     0.73992441
 h     -0.76925598     1.60080499    -1.55122907
 h      1.82562033     1.81549155    -0.61639823
 o      2.41828918    -1.07350062     0.30924909
 h      3.13670873    -0.28156337     0.28364410
 c     -2.47427033    -0.64247000    -0.45165836
 h     -2.26247066    -1.42715493    -1.23143660
 h     -3.07695082    -1.21461845     0.36746010
 h     -2.99642561     0.22245724    -0.86270371
 h     -0.04287515     1.08837639     1.40992512
          17

 c      1.24113038    -0.36105159     0.18309163
 c     -0.04822742    -0.99081231     0.35896850
 c     -1.17048280    -0.18910576     0.02197094
 c     -0.67986325     1.49024810     0.68989827
 c     -0.37389811     1.11252442    -0.62441851
 c      1.11157515     0.80093737    -0.48762443
 h     -0.17602623    -1.96159787     0.86143103
 h     -1.62834753     2.10557150     0.77413935
 h     -0.78090476     1.61702094    -1.56994431
 h      1.85527674     1.85274943    -0.61278438
 o      2.43381147    -1.08410111     0.31170276
 h      3.14736198    -0.22552462     0.27919646
 c     -2.47567640    -0.62968975    -0.45044452
 h     -2.24588289    -1.39213018    -1.21822977
 h     -3.06791916    -1.21829435     0.38638086
 h     -3.00936094     0.21374598    -0.86469601
 h     -0.06447949     1.05308537     1.42082360
          17

 c      1.24381142    -0.34731260     0.18682892
 c     -0.04708218    -0.99171730     0.36601287
 c     -1.16745693    -0.18730591     0.01101600
 c     -0.68188828     1.48793665     0.67999585
 c     -0.38920175     1.10442907    -0.62115002
 c      1.10931682     0.79482306    -0.49230201
 h     -0.21880283    -2.01255029     0.84427207
 h     -1.63096264     2.11934444     0.81721502
 h     -0.78940149     1.62660608    -1.57516228
 h      1.86819740     1.85636999    -0.60622090
 o      2.44985799    -1.09177514     0.31454718
 h      3.13832128    -0.20463091     0.27601813
 c     -2.47806737    -0.61838057    -0.44785049
 h     -2.23293366    -1.35419786    -1.20626386
 h     -3.05176399    -1.20947477     0.39161626
 h     -3.02874654     0.20601133    -0.86841263
 h     -0.08120842     1.02469251     1.44713098
          17

 c      1.24790672    -0.33691062     0.18985709
 c     -0.04665034    -0.99291732     0.37375552
 c     -1.16101938    -0.18429734    -0.00064399
 c     -0.68716145     1.48609889     0.67112169
 c     -0.40361511     1.09557673    -0.61985543
 c      1.10734444     0.79264400    -0.49773976
 h     -0.25635207    -2.05370353     0.81972561
 h     -1.61981262     2.12809392     0.86586464
 h     -0.79420215     1.62796654    -1.56474202
 h      1.86300135     1.82560304    -0.59752138
 o      2.46613881    -1.09613086     0.31770784
 h      3.11142650    -0.22085207     0.27447335
 c     -2.48139865    -0.60834509    -0.44359085
 h     -2.22341108    -1.31878909    -1.20010486
 h     -3.02945974    -1.18893709     0.38345965
 h     -3.05437175     0.20084081    -0.87362452
 h     -0.09796828     1.00735877     1.48052777
          17

 c      1.25332539    -0.33050229     0.19240136
 c     -0.04707135    -0.99477794     0.38205797
 c     -1.15140179    -0.18014972    -0.01287332
 c     -0.69522493     1.48463100     0.66460943
 c     -0.41677050     1.08599574    -0.62077821
 c      1.10552918     0.79446234    -0.50388862
 h     -0.28606474    -2.07852270     0.78698925
 h     -1.59549331     2.13115589     0.91664723
 h     -0.79613787     1.62127938    -1.54001138
 h      1.84025074     1.76273251    -0.58792139
 o      2.48217127    -1.09719144     0.32113394
 h      3.07256734    -0.27052699     0.27466298
 c     -2.48550656    -0.59909879    -0.43776506
 h     -2.21704215    -1.29039243    -1.20343009
 h     -3.00382895    -1.15973894     0.36533363
 h     -3.08453123     0.19809301    -0.87918563
 h     -0.11863575     1.00454159     1.51259500
          17

 c      1.25981697    -0.32840163     0.19453205
 c     -0.04829653    -0.99737607     0.39064731
 c     -1.13900759    -0.17495646    -0.02555863
 c     -0.70551633     1.48336984     0.66139601
 c     -0.42825380     1.07562795    -0.62372632
 c      1.10355130     0.79970295    -0.51050060
 h     -0.30629107    -2.08432448     0.74721902
 h     -1.56137548     2.12972161     0.96649468
 h     -0.79736078     1.60866964    -1.50580670
 h      1.80368420     1.67469846    -0.57919915
 o      2.49708423    -1.09566360     0.32481774
 h      3.03442652    -0.33999125     0.27606863
 c     -2.49000863    -0.59002759    -0.43104663
 h     -2.21418313    -1.27075152    -1.21708241
 h     -2.97975182    -1.12756538     0.34435335
 h     -3.11638477     0.19644771    -0.88331041
 h     -0.14470671     1.01754889     1.53712312
          17

 c      1.26703191    -0.33059644     0.19617991
 c     -0.05009361    -1.00051268     0.39916218
 c     -1.12439082    -0.16885445    -0.03859717
 c     -0.71740190     1.48210184     0.66188306
 c     -0.43759991     1.06435171    -0.62806135
 c      1.10056341     0.80678865    -0.51711352
 h     -0.31650536    -2.07215397     0.70301906
 h     -1.52326443     2.12682958     1.01316870
 h     -0.80130080     1.59435497    -1.47034136
 h      1.76406343     1.57759649    -0.57395574
 o      2.50926618    -1.09342155     0.32884048
 h      3.02149114    -0.39787703     0.27678043
 c     -2.49426524    -0.58053066    -0.42466164
 h     -2.21608874    -1.25850125    -1.23837415
 h     -2.96369381    -1.10031915     0.33084962
 h     -3.14675586     0.19441510    -0.88413257
 h     -0.17521629     1.04522525     1.55091230
          17

 c      1.27462708    -0.33681106     0.19719352
 c     -0.05206504    -1.00368788     0.40718187
 c     -1.10822261    -0.16204252    -0.05187175
 c     -0.73025052     1.48059256     0.66590958
 c     -0.44432317     1.05206289    -0.63286353
 c      1.09470480     0.81282426    -0.52309844
 h     -0.31751312    -2.04712403     0.65809719
 h     -1.48851060     2.12694022     1.05545695
 h     -0.81208780     1.58392808    -1.44357700
 h      1.74460021     1.50132912    -0.57576638
 o      2.51683621    -1.09276576     0.33335368
 h      3.06193907    -0.40703506     0.27379053
 c     -2.49759284    -0.57022035    -0.41991512
 h     -2.22442083    -1.25051941    -1.26234957
 h     -2.96112255    -1.08526306     0.33438368
 h     -3.17292645     0.19118729    -0.88023231
 h     -0.20693302     1.08408418     1.55410656
          17

 c      1.28233715    -0.34660659     0.19742235
 c     -0.05367857    -1.00607426     0.41425983
 c     -1.09125604    -0.15479241    -0.06521785
 c     -0.74360496     1.47868934     0.67282557
 c     -0.44806189     1.03888688    -0.63736224
 c      1.08378081     0.81481619    -0.52785119
 h     -0.31164214    -2.01882619     0.61685639
 h     -1.46412474     2.13461179     1.09274335
 h     -0.83276155     1.58177142    -1.43288164
 h      1.77282651     1.47658902    -0.58810072
 o      2.52011091    -1.09314865     0.33831364
 h      3.14849077    -0.37669212     0.26724288
 c     -2.49965970    -0.55922527    -0.41743137
 h     -2.24047389    -1.24364057    -1.28383496
 h     -2.97241626    -1.08425822     0.35692778
 h     -3.19315995     0.18706879    -0.87094646
 h     -0.23458621     1.12868943     1.55045365
          17

 c      1.28994003    -0.35948283     0.19677769
 c     -0.05432488    -1.00664270     0.41999247
 c     -1.07429988    -0.14744913    -0.07839393
 c     -0.75736219     1.47644376     0.68169599
 c     -0.44879886     1.02541972    -0.64139497
 c      1.06832006     0.81284956    -0.53113236
 h     -0.30242424    -2.00002932     0.58354784
 h     -1.45436374     2.15240105     1.12392984
 h     -0.86294460     1.58781007    -1.43838982
 h      1.84502330     1.49839850    -0.61128380
 o      2.52114921    -1.09227247     0.34348350
 h      3.24633498    -0.34483167     0.26039585
 c     -2.50060918    -0.54822896    -0.41687864
 h     -2.26470966    -1.23564610    -1.29888105
 h     -2.99200405    -1.09249929     0.39099971
 h     -3.20691396     0.18350424    -0.85641557
 h     -0.25156773     1.17264884     1.54682270
          17

 c      1.29721681    -0.37488794     0.19520801
 c     -0.05345732    -1.00462825     0.42412633
 c     -1.05818574    -0.14042330    -0.09107876
 c     -0.77174134     1.47410712     0.69164607
 c     -0.44689672     1.01270990    -0.64541426
 c      1.05138649     0.80920050    -0.53309354
 h     -0.29312607    -2.00130895     0.56097601
 h     -1.45943656     2.17932477     1.14665703
 h     -0.89848690     1.59733502    -1.45341714
 h      1.92883926     1.53664276    -0.64204660
 o      2.52147558    -1.08887963     0.34868466
 h      3.32973930    -0.33351203     0.25564541
 c     -2.50077306    -0.53809104    -0.41742776
 h     -2.29668992    -1.22555213    -1.30533602
 h     -3.01215455    -1.10255279     0.42551617
 h     -3.21476793     0.18280202    -0.83740624
 h     -0.25187651     1.21055070     1.55050083
          17

 c      1.30395202    -0.39218640     0.19264650
 c     -0.05076638    -1.00014618     0.42662792
 c     -1.04371437    -0.13416338    -0.10290262
 c     -0.78696291     1.47195187     0.70225249
 c     -0.44289724     1.00194940    -0.65008150
 c      1.03561224     0.80546735    -0.53397744
 h     -0.28485210    -2.02372647     0.54970735
 h     -1.47630829     2.21122023     1.15780502
 h     -0.93358427     1.60419701    -1.46937248
 h      1.99806469     1.56960501    -0.67650047
 o      2.52186260    -1.08269373     0.35383203
 h      3.38559669    -0.34960668     0.25401720
 c     -2.50040559    -0.52947984    -0.41824595
 h     -2.33522272    -1.21360092    -1.30296353
 h     -3.02653809    -1.10827291     0.45150875
 h     -3.21805588     0.18763276    -0.81498965
 h     -0.23321151     1.24000855     1.56437376
          17

 c      1.30993509    -0.41066820     0.18899936
 c     -0.04619907    -0.99424961     0.42763507
 c     -1.03159013    -0.12909858    -0.11349509
 c     -0.80292811     1.47010955     0.71366517
 c     -0.43733049     0.99415953    -0.65591647
 c      1.02256066     0.80227198    -0.53397982
 h     -0.27644133    -2.05793516     0.54866526
 h     -1.50058048     2.24254011     1.15477617
 h     -0.96298892     1.60369554    -1.47966656
 h      2.03960081     1.58746436    -0.71161533
 o      2.52266910    -1.07391400     0.35890107
 h      3.40803802    -0.39280835     0.25573230
 c     -2.49964346    -0.52272432    -0.41867311
 h     -2.37859512    -1.20115799    -1.29340113
 h     -3.03128311    -1.10598347     0.46384671
 h     -3.21819605     0.20032641    -0.79014901
 h     -0.19886433     1.26193431     1.58435213
          17

 c      1.31495912    -0.42958728     0.18416022
 c     -0.03982785    -0.98832957     0.42735407
 c     -1.02235071    -0.12556574    -0.12253337
 c     -0.81920383     1.46856063     0.72628357
 c     -0.43064329     0.99001428    -0.66316075
 c      1.01312544     0.79975397    -0.53325789
 h     -0.26611652    -2.09091002     0.55625685
 h     -1.52803964     2.26813930     1.13642638
 h     -0.98302063     1.59358522    -1.48086368
 h      2.04816389     1.58664580    -0.74518605
 o      2.52398607    -1.06301095     0.36391422
 h      3.39605784    -0.45884227     0.26043982
 c     -2.49857100    -0.51778716    -0.41824129
 h     -2.42487145    -1.19045238    -1.27991235
 h     -3.02477565    -1.09427706     0.46094581
 h     -3.21590009     0.22208222    -0.76344739
 h     -0.15624405     1.27887726     1.60231580
          17

 c      1.31883397    -0.44820978     0.17802976
 c     -0.03175455    -0.98356329     0.42599420
 c     -1.01630609    -0.12374003    -0.12978124
 c     -0.83521529     1.46718219     0.74033661
 c     -0.42318943     0.98975341    -0.67174833
 c      1.00780781     0.79787224    -0.53196068
 h     -0.25272257    -2.11207534     0.57098950
 h     -1.55547488     2.28433779     1.10329660
 h     -0.99183628     1.57407560    -1.47255589
 h      2.02244076     1.56642278    -0.77554243
 o      2.52550077    -1.05075206     0.36895722
 h      3.35550434    -0.53886915     0.26693176
 c     -2.49725422    -0.51429272    -0.41671126
 h     -2.47223514    -1.18395503    -1.26665723
 h     -3.00742095    -1.07376012     0.44443499
 h     -3.21068852     0.25240923    -0.73494214
 h     -0.11366764     1.29336181     1.61085972
          17

 c      1.32142027    -0.46585902     0.17053139
 c     -0.02210266    -0.98071666     0.42374137
 c     -1.01350288    -0.12359417    -0.13511113
 c     -0.85040935     1.46576838     0.75569588
 c     -0.41520934     0.99313811    -0.68129280
 c      1.00676618     0.79649241    -0.53023968
 h     -0.23595671    -2.11532546     0.59163999
 h     -1.58099795     2.28934626     1.05740728
 h     -0.98962834     1.54771926    -1.45721277
 h      1.96398538     1.52794201    -0.80146728
 o      2.52599461    -1.03839462     0.37424092
 h      3.30678191    -0.61610855     0.27209463
 c     -2.49569571    -0.51161051    -0.41418590
 h     -2.51924051    -1.18331766    -1.25733356
 h     -2.98174898    -1.04716186     0.41939174
 h     -3.20106454     0.28912891    -0.70440524
 h     -0.07805809     1.30723252     1.60573188
          17

 c      1.32266532    -0.48193376     0.16161657
 c     -0.01104569    -0.98013341     0.42074514
 c     -1.01372261    -0.12490249    -0.13850570
 c     -0.86433022     1.46403377     0.77188904
 c     -0.40677936     0.99945454    -0.69107708
 c      1.00967359     0.79530773    -0.52821556
 h     -0.21620965    -2.09894248     0.61732146
 h     -1.60412217     2.28333190     1.00188113
 h     -0.97896343     1.51936350    -1.44025734
 h      1.87849583     1.47509123    -0.82263315
 o      2.52289350    -1.02770856     0.38018214
 h      3.29191848    -0.66535256     0.26960595
 c     -2.49375650    -0.50897833    -0.41124239
 h     -2.56478577    -1.18830390    -1.25368297
 h     -2.95264528    -1.01959396     0.39477860
 h     -3.18524058     0.32896014    -0.67167763
 h     -0.05400490     1.32163478     1.58610728
          17

 c      1.32258744    -0.49587897     0.15125153
 c      0.00116533    -0.98174287     0.41710361
 c     -1.01651345    -0.12728696    -0.14004166
 c     -0.87666922     1.46163097     0.78817886
 c     -0.39778645     1.00760972    -0.70010249
 c      1.01536272     0.79356707    -0.52584282
 h     -0.19444653    -2.06537371     0.64763562
 h     -1.62564411     2.26819800     0.94046430
 h     -0.96476505     1.49564834    -1.42967710
 h      1.77982450     1.41757887    -0.84126566
 o      2.51456759    -1.01964659     0.38715408
 h      3.33886413    -0.67452252     0.25407575
 c     -2.49116368    -0.50565365    -0.40887740
 h     -2.60784137    -1.19653595    -1.25489172
 h     -2.92673604    -0.99793228     0.38243648
 h     -3.16195059     0.36836511    -0.63692684
 h     -0.04340307     1.33714871     1.55419648
          17

 c      1.32122933    -0.50716107     0.13939902
 c      0.01419852    -0.98504748     0.41283887
 c     -1.02124845    -0.13028405    -0.13986056
 c     -0.88734534     1.45820038     0.80364182
 c     -0.38805665     1.01637999    -0.70731735
 c      1.02142598     0.78966973    -0.52261266
 h     -0.17219216    -2.02134495     0.68300798
 h     -1.64719917     2.24694185     0.87697148
 h     -0.95268075     1.48311141    -1.43371087
 h      1.69510969     1.37559588    -0.86569718
 o      2.50341527    -1.01334120     0.39498324
 h      3.41350711    -0.66100028     0.22923603
 c     -2.48772217    -0.50116964    -0.40802516
 h     -2.64724401    -1.20434030    -1.25833293
 h     -2.90957944    -0.98778828     0.39214285
 h     -3.13098656     0.40432869    -0.60073268
 h     -0.04505219     1.35390690     1.51493759
          17

 c      1.31869357    -0.51533962     0.12603979
 c      0.02767449    -0.98917303     0.40787210
 c     -1.02720817    -0.13340587    -0.13813058
 c     -0.89661538     1.45344235     0.81724090
 c     -0.37768950     1.02477674    -0.71205223
 c      1.02501643     0.78158484    -0.51755671
 h     -0.15145757    -1.97742661     0.72511150
 h     -1.67038086     2.22255107     0.81479610
 h     -0.94537622     1.48497428    -1.45622041
 h      1.65652707     1.37493170    -0.91036257
 o      2.49239878    -1.00789879     0.40332546
 h      3.47374763    -0.64250252     0.20173110
 c     -2.48360782    -0.49563351    -0.40885112
 h     -2.68175247    -1.20801896    -1.26094486
 h     -2.90192972    -0.98929133     0.42447192
 h     -3.09338466     0.43491540    -0.56404604
 h     -0.05423653     1.37172951     1.47567995
          17

 c      1.31519399    -0.52019936     0.11122884
 c      0.04117712    -0.99315206     0.40205355
 c     -1.03367376    -0.13618964    -0.13500829
 c     -0.90511114     1.44716839     0.82792730
 c     -0.36729560     1.03228192    -0.71432529
 c      1.02586553     0.76939656    -0.51076040
 h     -0.13422888    -1.94496505     0.77665870
 h     -1.69573852     2.19691259     0.75673879
 h     -0.94001885     1.49937901    -1.49355692
 h      1.66675966     1.41734701    -0.97797566
 o      2.48310961    -1.00296320     0.41197177
 h      3.49873999    -0.62725896     0.17583158
 c     -2.47933862    -0.48967657    -0.41061624
 h     -2.71027260    -1.20479350    -1.26034464
 h     -2.89978110    -0.99696206     0.47004780
 h     -3.05134098     0.45954083    -0.52806016
 h     -0.06323400     1.39040767     1.44512787
          17

 c      1.31108412    -0.52181885     0.09512729
 c      0.05419457    -0.99647668     0.39533805
 c     -1.03998772    -0.13824036    -0.13062329
 c     -0.91360315     1.43928652     0.83484042
 c     -0.35776557     1.03876563    -0.71467093
 c      1.02620219     0.75566837    -0.50403026
 h     -0.12133274    -1.92972400     0.83939308
 h     -1.72240583     2.17045827     0.70515938
 h     -0.93036268     1.52120719    -1.53686244
 h      1.69964701     1.47649696    -1.05140682
 o      2.47618044    -0.99841527     0.42080387
 h      3.48152570    -0.61838577     0.15382093
 c     -2.47544348    -0.48404535    -0.41222063
 h     -2.73209028    -1.19327125    -1.25542883
 h     -2.89807610    -1.00394536     0.51633972
 h     -3.00791580     0.47893348    -0.49402507
 h     -0.06437672     1.41015538     1.43066833
          17

 c      1.30686320    -0.52053694     0.07799474
 c      0.06607369    -0.99944470     0.38802235
 c     -1.04557354    -0.13925986    -0.12508596
 c     -0.92249920     1.42974551     0.83757272
 c     -0.34984799     1.04426459    -0.71373733
 c      1.02779844     0.74279070    -0.49918121
 h     -0.11162524    -1.92773379     0.91118792
 h     -1.74865389     2.14269575     0.66211935
 h     -0.91068168     1.54508806    -1.57681022
 h      1.73391028     1.52895340    -1.11348269
 o      2.47167161    -0.99420362     0.42973501
 h      3.42266455    -0.61659017     0.13673934
 c     -2.47224323    -0.47927579    -0.41267333
 h     -2.74704959    -1.17362433    -1.24664906
 h     -2.89331132    -1.00522439     0.55334829
 h     -2.96655572     0.49476589    -0.46306560
 h     -0.05526366     1.43177615     1.43486357
          17

 c      1.30310867    -0.51690646     0.06018585
 c      0.07611622    -1.00283284     0.38074155
 c     -1.04994820    -0.13905437    -0.11849765
 c     -0.93155518     1.41851776     0.83625664
 c     -0.34394754     1.04883607    -0.71203264
 c      1.03137099     0.73222692    -0.49734187
 h     -0.10266641    -1.92895238     0.98584983
 h     -1.77280099     2.11302604     0.62929908
 h     -0.87779114     1.56698908    -1.60640612
 h      1.75964771     1.56278055    -1.15488009
 o      2.46909103    -0.99035685     0.43873485
 h      3.33024251    -0.62013822     0.12387639
 c     -2.46983723    -0.47557945    -0.41121371
 h     -2.75565920    -1.14758807    -1.23609371
 h     -2.88393673    -0.99825648     0.57508221
 h     -2.93051399     0.50895717    -0.43607695
 h     -0.04112179     1.45605293     1.45435160
          17

 c      1.30034458    -0.51165417     0.04215234
 c      0.08374900    -1.00731647     0.37421262
 c     -1.05273775    -0.13752550    -0.11095827
 c     -0.94010925     1.40562546     0.83136083
 c     -0.34012253     1.05250314    -0.70985370
 c      1.03702845     0.72486016    -0.49914407
 h     -0.09208598    -1.92384442     1.05587111
 h     -1.79384600     2.08123573     0.60782100
 h     -0.83121664     1.58452153    -1.62164813
 h      1.77318510     1.57312020    -1.17166529
 o      2.46708978    -0.98716561     0.44800357
 h      3.22548861    -0.62217312     0.10997654
 c     -2.46816791    -0.47283284    -0.40729143
 h     -2.75906101    -1.11818180    -1.22727283
 h     -2.86997220    -0.98258882     0.57916017
 h     -2.90230805     0.52282717    -0.41371323
 h     -0.03130418     1.48291481     1.48239383
          17

 c      1.29888450    -0.50561322     0.02442191
 c      0.08863659    -1.01317731     0.36900507
 c     -1.05369170    -0.13465223    -0.10257298
 c     -0.94747902     1.39114751     0.82343103
 c     -0.33814487     1.05523457    -0.70728701
 c      1.04459733     0.72125064    -0.50491801
 h     -0.07835979    -1.90660278     1.11493684
 h     -1.81169444     2.04760637     0.59813501
 h     -0.77279697     1.59688660    -1.62146838
 h      1.77362017     1.55860975    -1.16271470
 o      2.46329616    -0.98542433     0.45826015
 h      3.14661776    -0.60727023     0.08084321
 c     -2.46708136    -0.47062548    -0.40060221
 h     -2.75873237    -1.08892309    -1.22429345
 h     -2.85274912    -0.95957112     0.56649307
 h     -2.88340166     0.53650769    -0.39642962
 h     -0.03432577     1.51125492     1.51211417
          17

 c      1.29872203    -0.49960812     0.00753326
 c      0.09070792    -1.02028519     0.36544604
 c     -1.05269175    -0.13047358    -0.09345341
 c     -0.95317429     1.37520221     0.81296008
 c     -0.33755979     1.05693098    -0.70421266
 c      1.05374181     0.72165959    -0.51473425
 h     -0.06093220    -1.87529807     1.15897405
 h     -1.82709714     2.01280526     0.59999920
 h     -0.70631489     1.60494455    -1.60779108
 h      1.76176119     1.52024411    -1.12883991
 o      2.45620798    -0.98574374     0.47016802
 h      3.11991922    -0.56302993     0.02297497
 c     -2.46636341    -0.46836876    -0.39125495
 h     -2.75587453    -1.06252339    -1.23024619
 h     -2.83497217    -0.93245087     0.54165974
 h     -2.87421151     0.54895539    -0.38450995
 h     -0.05543656     1.53930483     1.53817922
          17

 c      1.29957867    -0.49432730    -0.00804295
 c      0.09013151    -1.02816890     0.36359572
 c     -1.04975309    -0.12508305    -0.08371390
 c     -0.95695053     1.35794031     0.80036296
 c     -0.33774623     1.05741774    -0.70031086
 c      1.06391770     0.72588586    -0.52830984
 h     -0.04010827    -1.83125080     1.18649772
 h     -1.84137127     1.97764063     0.61253442
 h     -0.63707249     1.61138543    -1.58566370
 h      1.74090193     1.46234282    -1.07349645
 o      2.44743049    -0.98710901     0.48274511
 h      3.12387081    -0.50352215    -0.05064104
 c     -2.46574658    -0.46541754    -0.37999015
 h     -2.75078674    -1.03973569    -1.24542555
 h     -2.82092335    -0.90664199     0.51362305
 h     -2.87433762     0.55850372    -0.37803416
 h     -0.09630805     1.56505865     1.55720295
          17

 c      1.30104817    -0.49024897    -0.02195169
 c      0.08728143    -1.03608385     0.36322920
 c     -1.04502023    -0.11863547    -0.07346347
 c     -0.95882497     1.33955264     0.78598255
 c     -0.33800396     1.05648188    -0.69513976
 c      1.07413163     0.73291395    -0.54478165
 h     -0.01693352    -1.77867124     1.19904016
 h     -1.85593273     1.94271646     0.63430388
 h     -0.57102111     1.62049405    -1.56262174
 h      1.71995675     1.39599636    -1.00516089
 o      2.43901255    -0.98804116     0.49438509
 h      3.12975747    -0.45078916    -0.11663525
 c     -2.46491488    -0.46116552    -0.36817466
 h     -2.74277946    -1.01934699    -1.26677726
 h     -2.81611426    -0.88927618     0.49495869
 h     -2.88284897     0.56357974    -0.37680959
 h     -0.15531866     1.58661641     1.56780564
          17

 c      1.30268163    -0.48764049    -0.03397060
 c      0.08267850    -1.04306636     0.36380536
 c     -1.03875825    -0.11136562    -0.06279906
 c     -0.95910223     1.32027681     0.77008400
 c     -0.33768132     1.05401625    -0.68837859
 c      1.08250275     0.74050416    -0.56248018
 h      0.00698274    -1.72448746     1.20177217
 h     -1.87174196     1.90809517     0.66336608
 h     -0.51336373     1.63665092    -1.54609109
 h      1.71892592     1.34399622    -0.93994284
 o      2.43194798    -0.98766702     0.50406252
 h      3.12472037    -0.41762210    -0.16046488
 c     -2.46361421    -0.45521561    -0.35724897
 h     -2.73071937    -0.99933124    -1.28916745
 h     -2.82514964    -0.88652944     0.49645323
 h     -2.89853011     0.56326666    -0.38033131
 h     -0.22780504     1.60257234     1.57084577
          17

 c      1.30402651    -0.48663889    -0.04399255
 c      0.07690350    -1.04804325     0.36449172
 c     -1.03134452    -0.10360251    -0.05180372
 c     -0.95837271     1.30038645     0.75284942
 c     -0.33629305     1.05024971    -0.68017270
 c      1.08660629     0.74583427    -0.57952508
 h      0.02984298    -1.67752533     1.20345026
 h     -1.88889426     1.87314888     0.69726134
 h     -0.46742966     1.66163434    -1.53936512
 h      1.76516488     1.33446392    -0.89503662
 o      2.42656281    -0.98560284     0.51127966
 h      3.10576421    -0.40926235    -0.17562733
 c     -2.46188515    -0.44765259    -0.34785292
 h     -2.71368808    -0.97812382    -1.30742654
 h     -2.84821908    -0.89940807     0.51876628
 h     -2.92006963     0.55759828    -0.38779828
 h     -0.30652133     1.61245593     1.56969442
          17

 c      1.30465682    -0.48736151    -0.05198258
 c      0.07050604    -1.05009916     0.36441526
 c     -1.02326395    -0.09576307    -0.04055242
 c     -0.95741069     1.28017684     0.73443555
 c     -0.33357039     1.04584987    -0.67125758
 c      1.08633733     0.74833737    -0.59556876
 h      0.05024164    -1.64582720     1.21367597
 h     -1.90661098     1.83675546     0.73297299
 h     -0.43476601     1.69303250    -1.53983637
 h      1.86004628     1.36898684    -0.86914092
 o      2.42286833    -0.98174458     0.51585905
 h      3.07440732    -0.42666221    -0.16039167
 c     -2.46010735    -0.43906271    -0.33962058
 h     -2.69133728    -0.95527014    -1.31783069
 h     -2.88029565    -0.92294305     0.55157847
 h     -2.94617548     0.54754641    -0.39816693
 h     -0.38292749     1.61688817     1.56976991
          17

 c      1.30420957    -0.48988372    -0.05797027
 c      0.06395157    -1.04885081     0.36317247
 c     -1.01508290    -0.08832351    -0.02913782
 c     -0.95694634     1.26000032     0.71516346
 c     -0.32942213     1.04174808    -0.66270616
 c      1.08453054     0.74981570    -0.61133458
 h      0.06749410    -1.63257646     1.23702418
 h     -1.92364359     1.79776588     0.76702509
 h     -0.41592958     1.72560540    -1.54149696
 h      1.97164683     1.42167137    -0.84870202
 o      2.42062573    -0.97623443     0.51791500
 h      3.03572507    -0.46707580    -0.11734357
 c     -2.45874272    -0.43019324    -0.33179579
 h     -2.66395434    -0.93151553    -1.31871200
 h     -2.91431736    -0.94994920     0.58166437
 h     -2.97560633     0.53472234    -0.41022911
 h     -0.44954075     1.61693228     1.57636525
          17

 c      1.30242644    -0.49412744    -0.06207539
 c      0.05764000    -1.04459241     0.36114306
 c     -1.00739322    -0.08178233    -0.01771337
 c     -0.95743545     1.24035687     0.69577123
 c     -0.32385460     1.03885227    -0.65558026
 c      1.08382921     0.75168511    -0.62706970
 h      0.08126156    -1.63449692     1.26937529
 h     -1.93879475     1.75549190     0.79581799
 h     -0.41096915     1.75390684    -1.53858835
 h      2.07099908     1.47108482    -0.82627312
 o      2.41915421    -0.96961268     0.51805074
 h      3.00119969    -0.52179839    -0.05646168
 c     -2.45811292    -0.42164870    -0.32374319
 h     -2.63238527    -0.90864001    -1.31055894
 h     -2.94422324    -0.97440653     0.59921847
 h     -3.00710905     0.52091328    -0.42271736
 h     -0.50214003     1.61279438     1.59138785
          17

 c      1.29921328    -0.49982746    -0.06451759
 c      0.05194341    -1.03804055     0.35920692
 c     -1.00075183    -0.07662136    -0.00652330
 c     -0.95901321     1.22192555     0.67747398
 c     -0.31692892     1.03784995    -0.65072555
 c      1.08568344     0.75440065    -0.64253657
 h      0.09105586    -1.64475578     1.30120622
 h     -1.95126985     1.71003464     0.81610975
 h     -0.41952792     1.77395479    -1.52750119
 h      2.14304093     1.50690451    -0.80053881
 o      2.41692605    -0.96306782     0.51771392
 h      2.99455869    -0.57237944    -0.00060713
 c     -2.45836146    -0.41379451    -0.31505825
 h     -2.59788530    -0.88915968    -1.29582379
 h     -2.96592650    -0.99246327     0.59909775
 h     -3.03929172     0.50761610    -0.43442161
 h     -0.53993393     1.60319444     1.61193455
          17

 c      1.29473087    -0.50655659    -0.06561321
 c      0.04718980    -1.02999276     0.35824898
 c     -0.99562373    -0.07326316     0.00409578
 c     -0.96160818     1.20546146     0.66171017
 c     -0.30875289     1.03912821    -0.64868767
 c      1.09071989     0.75789900    -0.65733508
 h      0.09626561    -1.65672695     1.32330970
 h     -1.96086911     1.66243174     0.82547005
 h     -0.44088925     1.78377510    -1.50711464
 h      2.18145221     1.52501811    -0.77258376
 o      2.41195327    -0.95795788     0.51865921
 h      3.04491121    -0.59844987     0.02327176
 c     -2.45950255    -0.40677897    -0.30554346
 h     -2.56190358    -0.87584628    -1.27832354
 h     -2.97724351    -1.00232350     0.58005604
 h     -3.07053402     0.49573899    -0.44430424
 h     -0.56396468     1.58616962     1.63220500
          17

 c      1.28939058    -0.51377041    -0.06576328
 c      0.04361043    -1.02115119     0.35889187
 c     -0.99233711    -0.07202045     0.01374148
 c     -0.96503989     1.19163401     0.64977934
 c     -0.29948415     1.04275149    -0.64966547
 c      1.09907525     0.76192130    -0.67105814
 h      0.09642048    -1.66572664     1.32974028
 h     -1.96813508     1.61466709     0.82258345
 h     -0.47409112     1.78350579    -1.47864801
 h      2.18419468     1.52409570    -0.74419603
 o      2.40453326    -0.95407620     0.52062421
 h      3.14371273    -0.60534885     0.02124693
 c     -2.46145561    -0.40059198    -0.29524863
 h     -2.52584428    -0.87100570    -1.26204904
 h     -2.97780610    -1.00415707     0.54415635
 h     -3.09904186     0.48557037    -0.45160746
 h     -0.57568516     1.56031538     1.64651136
          17

 c      1.28369403    -0.52087400    -0.06541465
 c      0.04131324    -1.01206676     0.36144592
 c     -0.99106077    -0.07304294     0.02199099
 c     -0.96903845     1.18089804     0.64258760
 c     -0.28932641     1.04845247    -0.65348432
 c      1.11054858     0.76614675    -0.68333590
 h      0.09134501    -1.66929329     1.31824703
 h     -1.97442572     1.56954460     0.80736096
 h     -0.51811691     1.77542891    -1.44550301
 h      2.15183170     1.50436367    -0.71736860
 o      2.39698598    -0.95040743     0.52217061
 h      3.25060725    -0.61174020     0.01879440
 c     -2.46402193    -0.39511438    -0.28459886
 h     -2.49092659    -0.87564376    -1.24961049
 h     -2.96933718    -1.00044510     0.49686438
 h     -3.12305749     0.47698256    -0.45592835
 h     -0.57644003     1.52544798     1.65112867
          17

 c      1.27811035    -0.52728996    -0.06500053
 c      0.04028896    -1.00310733     0.36592201
 c     -0.99180377    -0.07627908     0.02845237
 c     -0.97325120     1.17342562     0.64053206
 c     -0.27850858     1.05566080    -0.65962485
 c      1.12458260     0.77018604    -0.69384140
 h      0.08119315    -1.66720050     1.29004086
 h     -1.98170538     1.53036864     0.78086899
 h     -0.57212717     1.76370102    -1.41283812
 h      2.08810128     1.46797343    -0.69419018
 o      2.39101890    -0.94652349     0.52261957
 h      3.33605485    -0.62690054     0.02944514
 c     -2.46681477    -0.39012315    -0.27449864
 h     -2.45825048    -0.88894476    -1.24121593
 h     -2.95614289    -0.99663231     0.44735689
 h     -3.14114691     0.46973632    -0.45722914
 h     -0.56740130     1.48269504     1.64492854
          17

 c      1.27306042    -0.53250567    -0.06489367
 c      0.04042359    -0.99441068     0.37202483
 c     -0.99442875    -0.08146748     0.03281244
 c     -0.97730824     1.16909940     0.64347655
 c     -0.26727187     1.06363913    -0.66736922
 c      1.14001314     0.77339567    -0.70230607
 h      0.06643420    -1.66169948     1.24976082
 h     -1.99181553     1.50041002     0.74510831
 h     -0.63543694     1.75308543    -1.38614981
 h      2.00316094     1.42134071    -0.67666032
 o      2.38742378    -0.94243952     0.52192328
 h      3.38590322    -0.65268891     0.05638738
 c     -2.46924462    -0.38530425    -0.26621093
 h     -2.42896947    -0.90846808    -1.23500046
 h     -2.94482364    -1.00094648     0.40745085
 h     -3.15247823     0.46375472    -0.45578106
 h     -0.54951163     1.43435066     1.62953856
          17

 c      1.26894060    -0.53609380    -0.06537933
 c      0.04151938    -0.98584006     0.37914576
 c     -0.99867190    -0.08816126     0.03486770
 c     -0.98095016     1.16756956     0.65078995
 c     -0.25592791     1.07174038    -0.67606912
 c      1.15455680     0.77443591    -0.70857915
 h      0.04777137    -1.65787051     1.20542047
 h     -2.00526521     1.48227459     0.70275834
 h     -0.70665488     1.74646806    -1.36870400
 h      1.92005769     1.38028124    -0.66595054
 o      2.38646363    -0.93833026     0.52028112
 h      3.39468662    -0.68795301     0.09837094
 c     -2.47073974    -0.38048127    -0.26085283
 h     -2.40434589    -0.93095396    -1.22838801
 h     -2.94142763    -1.02098548     0.38696822
 h     -3.15701701     0.45929259    -0.45207718
 h     -0.52332840     1.38358669     1.60926963
          17

 c      1.26613489    -0.53774061    -0.06662489
 c      0.04333371    -0.97702986     0.38646966
 c     -1.00417280    -0.09577394     0.03454072
 c     -0.98413459     1.16835394     0.66146049
 c     -0.24499448     1.07961792    -0.68535376
 c      1.16470189     0.77099602    -0.71274001
 h      0.02593493    -1.66302107     1.16698640
 h     -2.02027843     1.47743807     0.65706894
 h     -0.78214950     1.74302476    -1.35976442
 h      1.87679772     1.37316903    -0.66113910
 o      2.38803147    -0.93442675     0.51799469
 h      3.36266732    -0.73010736     0.15187137
 c     -2.47113539    -0.37606671    -0.25876507
 h     -2.38564445    -0.95322665    -1.21940145
 h     -2.94689736    -1.05745861     0.38749989
 h     -3.15558309     0.45697322    -0.44674852
 h     -0.48896372     1.33392008     1.59032257
          17

 c      1.26498753    -0.53730988    -0.06864084
 c      0.04562971    -0.96766048     0.39332117
 c     -1.01052733    -0.10362999     0.03188843
 c     -0.98699145     1.17094730     0.67433452
 c     -0.23526000     1.08719497    -0.69509109
 c      1.16834790     0.76168820    -0.71501471
 h      0.00149691    -1.68352241     1.14218537
 h     -2.03302858     1.48615374     0.61182734
 h     -0.85566264     1.73915364    -1.35569417
 h      1.89614645     1.41871852    -0.66049848
 o      2.39147416    -0.93101639     0.51549390
 h      3.29847122    -0.77503754     0.21054722
 c     -2.47074275    -0.37312862    -0.25945379
 h     -2.37397984    -0.97282856    -1.20731542
 h     -2.95651297    -1.10251744     0.40225478
 h     -3.14967463     0.45760853    -0.44046697
 h     -0.44661970     1.28840408     1.57855090
          17

 c      1.26576140    -0.53490261    -0.07125806
 c      0.04818135    -0.95787871     0.39957934
 c     -1.01734026    -0.11102362     0.02709620
 c     -0.98960593     1.17488922     0.68843270
 c     -0.22764652     1.09447624    -0.70520119
 c      1.16753777     0.74861604    -0.71550133
 h     -0.02486095    -1.71989453     1.13162480
 h     -2.03907646     1.50767052     0.57113060
 h     -0.91991920     1.73104895    -1.35263438
 h      1.95373371     1.49586247    -0.66509212
 o      2.39496428    -0.92849748     0.51349636
 h      3.22913243    -0.81619002     0.26268819
 c     -2.47002573    -0.37285259    -0.26209967
 h     -2.37019408    -0.98835617    -1.19278772
 h     -2.96410616    -1.14524542     0.42209790
 h     -3.14102164     0.46177984    -0.43381487
 h     -0.39790812     1.24908351     1.57648940
          17

 c      1.26861726    -0.53080506    -0.07418010
 c      0.05072309    -0.94839813     0.40566362
 c     -1.02423351    -0.11729159     0.02044136
 c     -0.99181048     1.17977582     0.70312712
 c     -0.22294539     1.10140018    -0.71552209
 c      1.16518713     0.73491371    -0.71436393
 h     -0.05177433    -1.76547578     1.12901198
 h     -2.03497780     1.54056054     0.53890407
 h     -0.96867866     1.71643647    -1.34825738
 h      2.01578898     1.57260328    -0.67623654
 o      2.39501060    -0.92733779     0.51306648
 h      3.20827926    -0.84549102     0.29067746
 c     -2.46936907    -0.37603407    -0.26594426
 h     -2.37474429    -0.99959616    -1.17778685
 h     -2.96529930    -1.17685325     0.44001040
 h     -3.13100665     0.46933259    -0.42715932
 h     -0.34684031     1.21718841     1.58220458
          17

 c      1.27354131    -0.52537954    -0.07709383
 c      0.05293953    -0.94013195     0.41209519
 c     -1.03083450    -0.12187460     0.01224927
 c     -0.99317841     1.18524671     0.71806030
 c     -0.22164314     1.10778450    -0.72576847
 c      1.16290994     0.72268967    -0.71196088
 h     -0.07721779    -1.81048233     1.12627630
 h     -2.01919736     1.58303994     0.51839206
 h     -0.99798833     1.69498396    -1.34217028
 h      2.06366145     1.62982940    -0.69357966
 o      2.38981901    -0.92761730     0.51465687
 h      3.26415905    -0.86135533     0.28725000
 c     -2.46905779    -0.38291749    -0.27037710
 h     -2.38762323    -1.00748371    -1.16537258
 h     -2.95805726    -1.19217182     0.45197364
 h     -3.12025444     0.47906401    -0.42060426
 h     -0.29910545     1.19360457     1.59107764
          17

 c      1.28027306    -0.51899215    -0.07973914
 c      0.05452999    -0.93379842     0.41915079
 c     -1.03677811    -0.12434703     0.00285806
 c     -0.99317448     1.19097940     0.73296545
 c     -0.22386091     1.11331392    -0.73553358
 c      1.16132343     0.71317765    -0.70875098
 h     -0.09910520    -1.84644580     1.11756600
 h     -1.99224082     1.63325791     0.51181793
 h     -1.00675772     1.66818172    -1.33577201
 h      2.08968194     1.65909142    -0.71588037
 o      2.38254633    -0.92901609     0.51749528
 h      3.34897442    -0.86940819     0.26587888
 c     -2.46929971    -0.39325635    -0.27493051
 h     -2.40837141    -1.01376919    -1.15915577
 h     -2.94222774    -1.18934069     0.45651272
 h     -3.10864429     0.48884411    -0.41405431
 h     -0.26022501     1.17905175     1.59847046
          17

 c      1.28836638    -0.51200912    -0.08187077
 c      0.05529168    -0.92976240     0.42678843
 c     -1.04172413    -0.12442637    -0.00741177
 c     -0.99130645     1.19669645     0.74755808
 c     -0.22933330     1.11752904    -0.74429029
 c      1.16056607     0.70714927    -0.70519808
 h     -0.11580278    -1.86805867     1.10018559
 h     -1.95627441     1.68952254     0.52024306
 h     -0.99717465     1.63927466    -1.33217484
 h      2.09121323     1.65726933    -0.74173229
 o      2.37634218    -0.93136997     0.52089834
 h      3.41631821    -0.87318701     0.23913062
 c     -2.47019875    -0.40645546    -0.27932806
 h     -2.43618576    -1.02028349    -1.16226001
 h     -2.91920179    -1.16944715     0.45439502
 h     -3.09570564     0.49615898    -0.40734791
 h     -0.23407264     1.17399034     1.60129855
          17

 c      1.29727494    -0.50479140    -0.08321969
 c      0.05515732    -0.92802570     0.43469553
 c     -1.04538323    -0.12196948    -0.01828034
 c     -0.98723145     1.20218380     0.76150076
 c     -0.23741655     1.11982788    -0.75138223
 c      1.16055857     0.70508312    -0.70171366
 h     -0.12636641    -1.87340759     1.07419765
 h     -1.91443589     1.75037923     0.54361633
 h     -0.97496374     1.61321692    -1.33623291
 h      2.06800285     1.62400145    -0.76983262
 o      2.37271293    -0.93464279     0.52455092
 h      3.44586371    -0.87399385     0.21333046
 c     -2.47169092    -0.42170952    -0.28361284
 h     -2.47004098    -1.02799687    -1.17596073
 h     -2.89192371    -1.13664044     0.44888508
 h     -3.08112393     0.49880682    -0.40038510
 h     -0.22216636     1.17846156     1.59848940
          17

 c      1.30640747    -0.49766554    -0.08349666
 c      0.05420193    -0.92823915     0.44234396
 c     -1.04754246    -0.11696017    -0.02951649
 c     -0.98085006     1.20731838     0.77438451
 c     -0.24720265     1.11953750    -0.75606953
 c      1.16106340     0.70712925    -0.69861645
 h     -0.13068078    -1.86401127     1.04202810
 h     -1.86994839     1.81442886     0.58096686
 h     -0.94842253     1.59600761    -1.35397991
 h      2.02191411     1.56145622    -0.79912087
 o      2.37222928    -0.93881138     0.52828750
 h      3.43160106    -0.87244027     0.19163128
 c     -2.47349756    -0.43809315    -0.28827539
 h     -2.50871288    -1.03647554    -1.19873723
 h     -2.86496743    -1.09833297     0.44627629
 h     -3.06510890     0.49547783    -0.39320804
 h     -0.22333418     1.19195550     1.59105664
          17

 c      1.31517021    -0.49088534    -0.08241622
 c      0.05263754    -0.92969254     0.44902752
 c     -1.04808107    -0.10950096    -0.04093253
 c     -0.97239041     1.21210737     0.78570683
 c     -0.25785714     1.11613564    -0.75774834
 c      1.16154969     0.71288833    -0.69607932
 h     -0.12961699    -1.84515787     1.00833817
 h     -1.82524837     1.87990178     0.63067309
 h     -0.92472007     1.59243626    -1.39014097
 h      1.95887701     1.47632980    -0.82916452
 o      2.37494671    -0.94382727     0.53198741
 h      3.37496713    -0.86896028     0.17556054
 c     -2.47517470    -0.45467186    -0.29419629
 h     -2.55070832    -1.04422129    -1.22651269
 h     -2.84385284    -1.06403858     0.45531420
 h     -3.04854183     0.48610295    -0.38603224
 h     -0.23351917     1.21333780     1.58215662
          17

 c      1.32300012    -0.48460737    -0.07971152
 c      0.05079650    -0.93133602     0.45391749
 c     -1.04697951    -0.09981007    -0.05236692
 c     -0.96241989     1.21671079     0.79489208
 c     -0.26902790     1.10955791    -0.75632928
 c      1.16077025     0.72098378    -0.69401064
 h     -0.12508623    -1.82592674     0.97969493
 h     -1.78152790     1.94426046     0.69065915
 h     -0.90507676     1.60291132    -1.44397661
 h      1.89400255     1.38459365    -0.86153887
 o      2.38036355    -0.94962216     0.53561498
 h      3.28549727    -0.86370461     0.16435106
 c     -2.47632691    -0.47079172    -0.30220535
 h     -2.59424603    -1.04960483    -1.25402025
 h     -2.83263855    -1.04122073     0.48312409
 h     -3.03293356     0.47194406    -0.37924106
 h     -0.24606159     1.24091089     1.57681893
          17

 c      1.32938823    -0.47890936    -0.07512983
 c      0.04906932    -0.93199031     0.45622046
 c     -1.04433044    -0.08822353    -0.06365913
 c     -0.95168700     1.22142193     0.80143601
 c     -0.28084199     1.10029503    -0.75239976
 c      1.15625919     0.72875214    -0.69182877
 h     -0.11958188    -1.81701436     0.96301404
 h     -1.73895362     2.00411708     0.75835335
 h     -0.88463657     1.62277745    -1.50776743
 h      1.85741997     1.31551804    -0.90285040
 o      2.38697762    -0.95616825     0.53945874
 h      3.18805035    -0.85561614     0.15117473
 c     -2.47686316    -0.48638932    -0.31242183
 h     -2.63736010    -1.05168439    -1.27646629
 h     -2.83108457    -1.03061520     0.52882056
 h     -3.02020251     0.45532732    -0.37331705
 h     -0.25334102     1.27263272     1.58043879
          17

 c      1.33387496    -0.47384636    -0.06842534
 c      0.04777898    -0.93086133     0.45547999
 c     -1.04036603    -0.07520008    -0.07462298
 c     -0.94079341     1.22661271     0.80518296
 c     -0.29349567     1.08918164    -0.74694835
 c      1.14566158     0.73375730    -0.68862137
 h     -0.11498647    -1.82503355     0.96225546
 h     -1.69736312     2.05567952     0.83056462
 h     -0.85735656     1.64515001    -1.57039697
 h      1.87856648     1.29483964    -0.96358327
 o      2.39201312    -0.96361172     0.54450190
 h      3.12773452    -0.84054073     0.11759168
 c     -2.47698926    -0.50183020    -0.32409569
 h     -2.67810344    -1.05056671    -1.29072159
 h     -2.83501945    -1.02715046     0.58259882
 h     -3.01225552     0.43892452    -0.36869609
 h     -0.24996024     1.30625254     1.59567678
          17

 c      1.33604957    -0.46949197    -0.05939340
 c      0.04706491    -0.92800441     0.45181118
 c     -1.03548577    -0.06132427    -0.08502661
 c     -0.92992601     1.23267742     0.80652396
 c     -0.30697242     1.07715891    -0.74099499
 c      1.13031417     0.73671040    -0.68451391
 h     -0.11157570    -1.84734651     0.97574436
 h     -1.65689988     2.09554496     0.90363531
 h     -0.81982411     1.66388348    -1.62184653
 h      1.94406199     1.31129965    -1.04234068
 o      2.39386579    -0.97210115     0.55153422
 h      3.13173258    -0.81440109     0.04839320
 c     -2.47697650    -0.51740370    -0.33608937
 h     -2.71479443    -1.04742122    -1.29583773
 h     -2.83945436    -1.02500984     0.63186311
 h     -3.01042959     0.42472891    -0.36564372
 h     -0.23525758     1.33914284     1.61989587
          17

 c      1.33565742    -0.46587164    -0.04795259
 c      0.04688824    -0.92416601     0.44578610
 c     -1.03023663    -0.04730614    -0.09459350
 c     -0.91889223     1.23998040     0.80627643
 c     -0.32098388     1.06517323    -0.73541366
 c      1.11362218     0.73965608    -0.68068371
 h     -0.10843483    -1.87399667     0.99739719
 h     -1.61832692     2.12136489     0.97380213
 h     -0.77189582     1.67476536    -1.65525642
 h      2.01663873     1.33781412    -1.12503672
 o      2.39464477    -0.98118133     0.55924113
 h      3.16820150    -0.78300884    -0.03757383
 c     -2.47701380    -0.53302769    -0.34732328
 h     -2.74624246    -1.04431701    -1.29306294
 h     -2.84069981    -1.02059582     0.66659997
 h     -3.01502967     0.41324175    -0.36424756
 h     -0.21251236     1.36824579     1.64612259
          17

 c      1.33270425    -0.46291319    -0.03417024
 c      0.04713014    -0.92023100     0.43811795
 c     -1.02525522    -0.03395821    -0.10300805
 c     -0.90735575     1.24877344     0.80534746
 c     -0.33499483     1.05414138    -0.73089843
 c      1.09792762     0.74362515    -0.67806022
 h     -0.10457056    -1.89409604     1.02026203
 h     -1.58305525     2.13223656     1.03759148
 h     -0.71591556     1.67566791    -1.66720960
 h      2.07167440     1.35850569    -1.19957018
 o      2.39660302    -0.99019198     0.56584035
 h      3.20138256    -0.75537117    -0.11362989
 c     -2.47718975    -0.54826210    -0.35692420
 h     -2.77187613    -1.04391445    -1.28546315
 h     -2.83672209    -1.01269326     0.68091043
 h     -3.02525580     0.40338292    -0.36451638
 h     -0.18605112     1.39054688     1.66652328
          17

 c      1.32742143    -0.46045653    -0.01824014
 c      0.04765004    -0.91686187     0.42944925
 c     -1.02120138    -0.02213936    -0.10992554
 c     -0.89501660     1.25911435     0.80446075
 c     -0.34828528     1.04489676    -0.72793885
 c      1.08438848     0.74875082    -0.67703847
 h     -0.09950153    -1.89993386     1.03885991
 h     -1.55304513     2.12887736     1.09219929
 h     -0.65593275     1.66656616    -1.65767649
 h      2.09836670     1.36731233    -1.25915523
 o      2.40064746    -0.99868163     0.57031336
 h      3.21514573    -0.73695620    -0.16501886
 c     -2.47750917    -0.56246672    -0.36426960
 h     -2.79166169    -1.04894895    -1.27705236
 h     -2.82688148    -1.00184862     0.67278743
 h     -3.03955005     0.39314112    -0.36649165
 h     -0.15915583     1.40368595     1.67508226
          17

 c      1.32018722    -0.45827622    -0.00045746
 c      0.04828687    -0.91441680     0.42028892
 c     -1.01868357    -0.01266799    -0.11500272
 c     -0.88166892     1.27083051     0.80404124
 c     -0.36003135     1.03807712    -0.72673641
 c      1.07354968     0.75475960    -0.67767050
 h     -0.09330936    -1.88785790     1.04983243
 h     -1.53068243     2.11359603     1.13580014
 h     -0.59721572     1.64987089    -1.63040314
 h      2.09290062     1.36259658    -1.30031682
 o      2.40690769    -1.00637630     0.57220538
 h      3.20466585    -0.73031418    -0.18570909
 c     -2.47790658    -0.57497527    -0.36909346
 h     -2.80571723    -1.06149832    -1.27140126
 h     -2.81177773    -0.99000840     0.64401800
 h     -3.05613309     0.38049217    -0.37029428
 h     -0.13345017     1.40628892     1.66849648
          17

 c      1.31147456    -0.45610297     0.01880113
 c      0.04884884    -0.91297152     0.41100620
 c     -1.01817918    -0.00621264    -0.11795304
 c     -0.86720772     1.28353418     0.80419345
 c     -0.36940898     1.03395951    -0.72706787
 c      1.06565622     0.76122636    -0.67982526
 h     -0.08655117    -1.85801026     1.05198176
 h     -1.51857140     2.09000326     1.16773709
 h     -0.54580921     1.63107744    -1.59372493
 h      2.05469942     1.34458452    -1.32131874
 o      2.41514941    -1.01311095     0.57138069
 h      3.17042334    -0.73631111    -0.17443441
 c     -2.47825076    -0.58521218    -0.37166516
 h     -2.81375675    -1.08226152    -1.27019645
 h     -2.79337739    -0.98058862     0.60082469
 h     -3.07347518     0.36410572    -0.37610043
 h     -0.10897742     1.39804423     1.64616469
          17

 c      1.30182931    -0.45364436     0.03909635
 c      0.04911424    -0.91233185     0.40181531
 c     -1.01996695    -0.00318850    -0.11861187
 c     -0.85165340     1.29669053     0.80472063
 c     -0.37573013     1.03233551    -0.72821514
 c      1.06072539     0.76765971    -0.68325033
 h     -0.08022560    -1.81421939     1.04644368
 h     -1.51906946     2.06230912     1.18848102
 h     -0.50769976     1.61891359    -1.56055686
 h      1.98550906     1.31473272    -1.32176207
 o      2.42484055    -1.01883170     0.56800680
 h      3.11740781    -0.75415376    -0.13442170
 c     -2.47833023    -0.59272303    -0.37291620
 h     -2.81477961    -1.11026666    -1.27265494
 h     -2.77522960    -0.97872742     0.55470114
 h     -3.09059254     0.34366792    -0.38407243
 h     -0.08434337     1.37966311     1.61004968
          17

 c      1.29186811    -0.45060508     0.05994606
 c      0.04884705    -0.91202529     0.39273720
 c     -1.02409437    -0.00369938    -0.11698448
 c     -0.83521775     1.30974084     0.80519035
 c     -0.37859469     1.03264761    -0.72924133
 c      1.05842504     0.77346965    -0.68752266
 h     -0.07579022    -1.76415582     1.03710524
 h     -1.53340498     2.03415825     1.19921658
 h     -0.48739470     1.62283245    -1.54453937
 h      1.89071677     1.27639864    -1.30352528
 o      2.43491536    -1.02369676     0.56281202
 h      3.05885097    -0.77975251    -0.07750542
 c     -2.47786234    -0.59718514    -0.37426107
 h     -2.80729778    -1.14322671    -1.27623842
 h     -2.76198105    -0.99079324     0.52090422
 h     -3.10718080     0.31988792    -0.39427415
 h     -0.05682692     1.35273009     1.56450303
          17

 c      1.28229190    -0.44670369     0.08083562
 c      0.04781194    -0.91135429     0.38359225
 c     -1.03038628    -0.00754381    -0.11325726
 c     -0.81836064     1.32224717     0.80507419
 c     -0.37799099     1.03449239    -0.72970084
 c      1.05771872     0.77778514    -0.69180792
 h     -0.07507885    -1.71872997     1.03059164
 h     -1.56055318     2.00743794     1.20115450
 h     -0.48664967     1.64689648    -1.55147423
 h      1.78343151     1.23719453    -1.27395654
 o      2.44330006    -1.02828077     0.55759968
 h      3.02355545    -0.80244953    -0.03223568
 c     -2.47663822    -0.59856907    -0.37685292
 h     -2.78989173    -1.17828409    -1.27806329
 h     -2.75707442    -1.02152040     0.51094695
 h     -3.12362023     0.29430877    -0.40661253
 h     -0.02288721     1.31937761     1.51555525
          17

 c      1.27389197    -0.44168065     0.10121144
 c      0.04576302    -0.90966616     0.37415687
 c     -1.03848455    -0.01425663    -0.10777670
 c     -0.80171141     1.33396428     0.80395043
 c     -0.37429067     1.03797924    -0.73004206
 c      1.05637025     0.77911780    -0.69438706
 h     -0.07982567    -1.68885688     1.03420312
 h     -1.59662961     1.98194653     1.19505572
 h     -0.50433889     1.68595682    -1.57471875
 h      1.69043782     1.21307861    -1.25174091
 o      2.44746954    -1.03338570     0.55470820
 h      3.04697269    -0.80814658    -0.03501953
 c     -2.47473065    -0.59742006    -0.38070829
 h     -2.76168156    -1.21269624    -1.27603053
 h     -2.75994283    -1.06965136     0.52329276
 h     -3.14084132     0.26897233    -0.42084353
 h      0.02020312     1.28194134     1.46914100
          17

 c      1.26747488    -0.43532051     0.12049338
 c      0.04240210    -0.90683465     0.36453417
 c     -1.04791107    -0.02315996    -0.10100483
 c     -0.78580819     1.34477506     0.80167802
 c     -0.36820699     1.04345356    -0.73111426
 c      1.05154238     0.77557145    -0.69285843
 h     -0.09071018    -1.67960203     1.05117184
 h     -1.63556074     1.95628588     1.18135390
 h     -0.53717046     1.72964287    -1.60127437
 h      1.64587216     1.22616112    -1.26480205
 o      2.44773014    -1.03880160     0.55374624
 h      3.11972870    -0.79927775    -0.07797821
 c     -2.47244773    -0.59480205    -0.38483168
 h     -2.72254413    -1.24423220    -1.26922968
 h     -2.76665971    -1.12765468     0.54523226
 h     -3.15996292     0.24586732    -0.43663269
 h      0.07183967     1.24289897     1.42882687
          17

 c      1.26368121    -0.42753518     0.13816808
 c      0.03740216    -0.90348375     0.35538955
 c     -1.05814363    -0.03343032    -0.09344906
 c     -0.77086335     1.35455196     0.79840226
 c     -0.36075097     1.05107570    -0.73352914
 c      1.04308034     0.76700145    -0.68692479
 h     -0.10673523    -1.68724165     1.07747824
 h     -1.67076262     1.92922034     1.16061392
 h     -0.58061460     1.76829161    -1.61968031
 h      1.65383387     1.27962365    -1.31767748
 o      2.44643256    -1.04367252     0.55255651
 h      3.20096216    -0.78899407    -0.12457704
 c     -2.47011066    -0.59184956    -0.38808011
 h     -2.67314284    -1.27133873    -1.25786574
 h     -2.77307898    -1.18615964     0.56307801
 h     -3.18169302     0.22621152    -0.45362556
 h      0.12687704     1.20509211     1.39502066
          17

 c      1.26284068    -0.41842767     0.15388143
 c      0.03053443    -0.90061162     0.34769833
 c     -1.06866536    -0.04419087    -0.08559326
 c     -0.75677855     1.36307035     0.79436759
 c     -0.35309377     1.06071001    -0.73746958
 c      1.03375977     0.75562923    -0.67914106
 h     -0.12575965    -1.70310054     1.10454515
 h     -1.69678496     1.90052089     1.13387471
 h     -0.62981830     1.79541519    -1.62287368
 h      1.68583784     1.35021529    -1.38252919
 o      2.44510863    -1.04751642     0.54993135
 h      3.26398252    -0.78466619    -0.15342368
 c     -2.46796572    -0.58941799    -0.38965938
 h     -2.61483897    -1.29318104    -1.24306973
 h     -2.77654210    -1.23750055     0.56787533
 h     -3.20574072     0.20991446    -0.47149956
 h      0.17742517     1.17181095     1.36651023
          17

 c      1.26494638    -0.40825826     0.16743161
 c      0.02179102    -0.89906696     0.34232500
 c     -1.07898268    -0.05460646    -0.07785798
 c     -0.74332550     1.37003523     0.78972485
 c     -0.34635370     1.07199658    -0.74276155
 c      1.02596145     0.74361011    -0.67183006
 h     -0.14553345    -1.71900142     1.12412631
 h     -1.71027020     1.87110814     1.10275725
 h     -0.68029101     1.80775244    -1.60795484
 h      1.71883057     1.41608985    -1.43490725
 o      2.44440187    -1.05017666     0.54551299
 h      3.29714873    -0.78850732    -0.15700824
 c     -2.46621455    -0.58800833    -0.38916064
 h     -2.54951772    -1.30956209    -1.22666724
 h     -2.77590914    -1.27663566     0.55562457
 h     -3.23062538     0.19559165    -0.48998242
 h      0.21606416     1.14629108     1.34234420
          17

 c      1.26969413    -0.39738231     0.17872124
 c      0.01141801    -0.89931153     0.33982105
 c     -1.08863883    -0.06395171    -0.07058314
 c     -0.73028745     1.37515623     0.78445627
 c     -0.34143022     1.08441136    -0.74895204
 c      1.02095051     0.73224178    -0.66622118
 h     -0.16432697    -1.72971926     1.13081125
 h     -1.71030556     1.84285404     1.06941656
 h     -0.72840691     1.80487419    -1.57552049
 h      1.74235749     1.46555530    -1.46334744
 o      2.44451434    -1.05164591     0.53932449
 h      3.29653920    -0.80041325    -0.13424290
 c     -2.46503210    -0.58784517    -0.38648289
 h     -2.47937652    -1.32067594    -1.21083030
 h     -2.77118293    -1.30095856     0.52605134
 h     -3.25404297     0.18114589    -0.50885368
 h      0.23798502     1.13103174     1.32258168
          17

 c      1.27655766    -0.38619608     0.18771551
 c     -0.00013769    -0.90140911     0.34041277
 c     -1.09722623    -0.07164766    -0.06402298
 c     -0.71751081     1.37820599     0.77838185
 c     -0.33889155     1.09726126    -0.75532711
 c      1.01930952     0.72227102    -0.66288834
 h     -0.18109926    -1.73318731     1.12236103
 h     -1.69842960     1.81829952     1.03640709
 h     -0.77198503     1.78914027    -1.52947187
 h      1.75268038     1.49331605    -1.46390227
 o      2.44536274    -1.05200931     0.53161067
 h      3.26331945    -0.81892028    -0.08787231
 c     -2.46453012    -0.58897337    -0.38180661
 h     -2.40675595    -1.32671726    -1.19760030
 h     -2.76332279    -1.31021699     0.48188965
 h     -3.27356511     0.16456332    -0.52796073
 h      0.24168967     1.12739198     1.30824934
          17

 c      1.28488115    -0.37509249     0.19441586
 c     -0.01231807    -0.90507239     0.34403228
 c     -1.10439554    -0.07728168    -0.05834660
 c     -0.70493365     1.37906115     0.77118729
 c     -0.33889125     1.10964534    -0.76089952
 c      1.02124378     0.71417273    -0.66208611
 h     -0.19550588    -1.73024252     1.09946948
 h     -1.67835464     1.80033518     1.00646410
 h     -0.81112216     1.76597343    -1.47716735
 h      1.74895479     1.49716656    -1.43597496
 o      2.44641077    -1.05148075     0.52293771
 h      3.20627490    -0.84059542    -0.02605538
 c     -2.46468191    -0.59128838    -0.37563372
 h     -2.33408325    -1.32751576    -1.18840645
 h     -2.75434056    -1.30700379     0.42898272
 h     -3.28731726     0.14456201    -0.54725877
 h      0.22910941     1.13541022     1.30119484
          17

 c      1.29396776    -0.36443139     0.19884792
 c     -0.02453476    -0.90969421     0.35032561
 c     -1.10986537    -0.08061833    -0.05363386
 c     -0.69265051     1.37773889     0.76245922
 c     -0.34113273     1.12047479    -0.76446369
 c      1.02670215     0.70824948    -0.66386176
 h     -0.20792518    -1.72463888     1.06567766
 h     -1.65515068     1.79176143     0.98213857
 h     -0.84889172     1.74360696    -1.42892108
 h      1.73195777     1.47674544    -1.38083979
 o      2.44612654    -1.05053531     0.51453552
 h      3.15033147    -0.85786343     0.03219025
 c     -2.46523880    -0.59447613    -0.36884176
 h     -2.26391379    -1.32245288    -1.18378251
 h     -2.74754391    -1.29770673     0.37674903
 h     -3.29443393     0.12095040    -0.56686277
 h      0.20555404     1.15376341     1.30408463
          17

 c      1.30313778    -0.35450834     0.20104442
 c     -0.03622391    -0.91437930     0.35866247
 c     -1.11343313    -0.08160134    -0.04986749
 c     -0.68098580     1.37442599     0.75175774
 c     -0.34500238     1.12870330    -0.76487357
 c      1.03536822     0.70456806    -0.66800866
 h     -0.21947645    -1.72307128     1.02717566
 h     -1.63368063     1.79464150     0.96528907
 h     -0.89030968     1.73059118    -1.39506303
 h      1.70452532     1.43406129    -1.30205445
 o      2.44175354    -1.04997382     0.50835987
 h      3.14033904    -0.85813325     0.05618933
 c     -2.46569979    -0.59797239    -0.36261456
 h     -2.19895168    -1.31075973    -1.18338773
 h     -2.74739671    -1.29257696     0.33745561
 h     -3.29526087     0.09472317    -0.58708873
 h      0.17892411     1.18003845     1.32024234
          17

 c      1.31174243    -0.34551363     0.20101516
 c     -0.04689467    -0.91807812     0.36824621
 c     -1.11498576    -0.08033887    -0.04693217
 c     -0.67043207     1.36947244     0.73879425
 c     -0.34996898     1.13378041    -0.76154024
 c      1.04647157     0.70269649    -0.67386961
 h     -0.23176057    -1.73398030     0.99141006
 h     -1.61670544     1.80953955     0.95657946
 h     -0.93811931     1.73080414    -1.38056390
 h      1.67402037     1.37635160    -1.20773728
 o      2.43238668    -1.05014778     0.50501565
 h      3.19285204    -0.83667028     0.03704645
 c     -2.46544479    -0.60122369    -0.35803075
 h     -2.14194197    -1.29203725    -1.18629171
 h     -2.75790225    -1.30185323     0.32163668
 h     -3.29132023     0.06793531    -0.60845260
 h      0.15690914     1.21161678     1.35243680
          17

 c      1.31917486    -0.33753243     0.19874762
 c     -0.05619622    -0.91995202     0.37840719
 c     -1.11450959    -0.07707142    -0.04463073
 c     -0.66137733     1.36334682     0.72373152
 c     -0.35591241     1.13589921    -0.75470878
 c      1.05834234     0.70120632    -0.68003567
 h     -0.24599561    -1.76363941     0.96365269
 h     -1.60385257     1.83502161     0.95522134
 h     -0.98897718     1.74076716    -1.38235305
 h      1.65763828     1.32198208    -1.11426856
 o      2.42086818    -1.05045324     0.50282845
 h      3.26620900    -0.80486223     0.00255640
 c     -2.46404503    -0.60426673    -0.35541823
 h     -2.09540656    -1.26672918    -1.19140288
 h     -2.77952306    -1.32802586     0.33080089
 h     -3.28497008     0.04330262    -0.63156484
 h      0.14257558     1.24680014     1.40016610
          17

 c      1.32491794    -0.33064109     0.19427378
 c     -0.06397599    -0.91982544     0.38889688
 c     -1.11210481    -0.07213580    -0.04271202
 c     -0.65390527     1.35662330     0.70740064
 c     -0.36294654     1.13571448    -0.74520887
 c      1.06825337     0.69760532    -0.68457478
 h     -0.26193242    -1.81117608     0.94374154
 h     -1.59224641     1.86782511     0.95911878
 h     -1.03528549     1.75292782    -1.39279262
 h      1.68428041     1.30180463    -1.04407559
 o      2.40975508    -1.05034260     0.50045851
 h      3.32360442    -0.77343883    -0.02473508
 c     -2.46145544    -0.60784911    -0.35423654
 h     -2.06128015    -1.23636929    -1.19790749
 h     -2.80812902    -1.36349095     0.35629114
 h     -3.27862465     0.02344147    -0.65683757
 h      0.13258789     1.28482340     1.45756084
          17

 c      1.32856675    -0.32503883     0.18776946
 c     -0.07024594    -0.91824146     0.39983096
 c     -1.10800281    -0.06593017    -0.04089519
 c     -0.64793452     1.35000192     0.69117191
 c     -0.37106135     1.13391949    -0.73406567
 c      1.07470552     0.69083574    -0.68695219
 h     -0.27779395    -1.86808380     0.92703826
 h     -1.57823279     1.90370652     0.96537746
 h     -1.06967601     1.76031326    -1.40447505
 h      1.76777589     1.33060915    -1.00397973
 o      2.40028444    -1.04957609     0.49737518
 h      3.34885495    -0.74785953    -0.03545061
 c     -2.45791740    -0.61280558    -0.35365178
 h     -2.04056217    -1.20356050    -1.20560966
 h     -2.83764995    -1.39711906     0.38615471
 h     -3.27368732     0.00994790    -0.68404235
 h      0.12057459     1.32467609     1.51489947
          17

 c      1.32984055    -0.32108056     0.17959025
 c     -0.07506882    -0.91604260     0.41137022
 c     -1.10255681    -0.05889332    -0.03889390
 c     -0.64343994     1.34425178     0.67657891
 c     -0.37999378     1.13103889    -0.72229832
 c      1.07960872     0.68320066    -0.68863132
 h     -0.29133494    -1.92299668     0.90838446
 h     -1.55902512     1.93849952     0.97096822
 h     -1.08738254     1.75849630    -1.41232694
 h      1.88138443     1.38457903    -0.97871159
 o      2.39295379    -1.04806884     0.49343804
 h      3.33697582    -0.73059798    -0.02685354
 c     -2.45381193    -0.61953129    -0.35301993
 h     -2.03311586    -1.17168910    -1.21506486
 h     -2.86282686    -1.42026639     0.41082953
 h     -3.26984448     0.00287600    -0.71197615
 h      0.10150491     1.36456286     1.56250193
          17

 c      1.32860408    -0.31917481     0.17019371
 c     -0.07847726    -0.91394776     0.42350438
 c     -1.09619713    -0.05150622    -0.03644725
 c     -0.64050410     1.34011551     0.66500836
 c     -0.38923836     1.12740130    -0.71085310
 c      1.08534235     0.67730660    -0.69089968
 h     -0.30076893    -1.96629160     0.88466255
 h     -1.53364785     1.96892302     0.97330085
 h     -1.08656746     1.74563358    -1.41377857
 h      1.99243151     1.43650898    -0.95576671
 o      2.38784394    -1.04581215     0.48868882
 h      3.28894915    -0.72244552     0.00048444
 c     -2.44956585    -0.62792131    -0.35199853
 h     -2.03773459    -1.14439468    -1.22738136
 h     -2.88012974    -1.42820983     0.42447056
 h     -3.26529842     0.00097077    -0.73851708
 h      0.07347652     1.40210620     1.59331677
          17

 c      1.32484221    -0.31969702     0.16005680
 c     -0.08045500    -0.91238444     0.43602315
 c     -1.08938293    -0.04428776    -0.03334101
 c     -0.63925697     1.33821348     0.65751520
 c     -0.39809012     1.12315728    -0.70053740
 c      1.09305548     0.67457504    -0.69431375
 h     -0.30506126    -1.99187123     0.85513088
 h     -1.50325283     1.99310010     0.97057992
 h     -1.06810932     1.72216246    -1.40859618
 h      2.08243054     1.47255359    -0.93085519
 o      2.38457949    -1.04290397     0.48336334
 h      3.21244141    -0.72208926     0.04253787
 c     -2.44554830    -0.63753861    -0.35051066
 h     -2.05251500    -1.12488412    -1.24362625
 h     -2.88772750    -1.41957552     0.42448350
 h     -3.25774797     0.00242224    -0.76108539
 h      0.03754073     1.43479616     1.60375609
          17

 c      1.31860114    -0.32294076     0.14961864
 c     -0.08094484    -0.91147659     0.44856194
 c     -1.08256090    -0.03776701    -0.02941653
 c     -0.63981740     1.33895561     0.65467757
 c     -0.40568207     1.11827856    -0.69189524
 c      1.10303046     0.67559432    -0.69900262
 h     -0.30390133    -1.99732369     0.82091777
 h     -1.47109827     2.01089730     0.96197769
 h     -1.03558332     1.69079054    -1.39906602
 h      2.14314754     1.48753338    -0.90356557
 o      2.38192192    -1.03973286     0.47809838
 h      3.12848866    -0.72324627     0.08857219
 c     -2.44195021    -0.64777820    -0.34873606
 h     -2.07539924    -1.11527803    -1.26397561
 h     -2.88545270    -1.39585363     0.41119319
 h     -3.24540515     0.00562545    -0.77724594
 h     -0.00284956     1.46043909     1.59393154
          17

 c      1.30995138    -0.32906780     0.13922667
 c     -0.07985967    -0.91105699     0.46064797
 c     -1.07612872    -0.03243764    -0.02457453
 c     -0.64228999     1.34247424     0.65644825
 c     -0.41101682     1.11254817    -0.68505659
 c      1.11516138     0.68048495    -0.70484109
 h     -0.29766365    -1.98391868     0.78455201
 h     -1.44228320     2.02409273     0.94768142
 h     -0.99532743     1.65663919    -1.39043613
 h      2.17126531     1.48015811    -0.87484605
 o      2.37729648    -1.03728624     0.47416481
 h      3.07918679    -0.70996755     0.11760218
 c     -2.43868444    -0.65793269    -0.34715883
 h     -2.10458217    -1.11626056    -1.28706231
 h     -2.87510336    -1.36155997     0.38819120
 h     -3.22758267     0.00965083    -0.78519474
 h     -0.04204167     1.47750978     1.56807238
          17

 c      1.29900184    -0.33804011     0.12907831
 c     -0.07709433    -0.91065367     0.47173812
 c     -1.07040424    -0.02870911    -0.01877908
 c     -0.64682977     1.34859786     0.66204747
 c     -0.41306071     1.10561446    -0.67969229
 c      1.12915252     0.68903179    -0.71150530
 h     -0.28746375    -1.95697075     0.74966553
 h     -1.42298558     2.03611870     0.92877130
 h     -0.95564273     1.62665852    -1.39056325
 h      2.16602717     1.45113869    -0.84617390
 o      2.36866071    -1.03654811     0.47251379
 h      3.09814109    -0.66676665     0.11397096
 c     -2.43533691    -0.66717333    -0.34661199
 h     -2.13855771    -1.12718823    -1.31002926
 h     -2.86096908    -1.32471338     0.36308846
 h     -3.20485048     0.01443372    -0.78404602
 h     -0.07216025     1.48552586     1.53513371
          17

 c      1.28595868    -0.34957462     0.11919058
 c     -0.07254532    -0.90948853     0.48126926
 c     -1.06560356    -0.02687022    -0.01206139
 c     -0.65372240     1.35692948     0.67007654
 c     -0.41100492     1.09721625    -0.67527649
 c      1.14450119     0.70067872    -0.71849779
 h     -0.27520606    -1.92610456     0.72063382
 h     -1.41877286     2.05090623     0.90681839
 h     -0.92384226     1.60700106    -1.40680290
 h      2.12924291     1.40322743    -0.81940206
 o      2.35790467    -1.03679740     0.47217308
 h      3.15639120    -0.60615490     0.09315062
 c     -2.43122449    -0.67459436    -0.34817728
 h     -2.17589729    -1.14653519    -1.32933755
 h     -2.84964296    -1.29608407     0.34708804
 h     -3.17892994     0.02079564    -0.77393640
 h     -0.08388351     1.48523837     1.50797528
          17

 c      1.27117898    -0.36317988     0.10942965
 c     -0.06614872    -0.90663435     0.48875039
 c     -1.06182953    -0.02707006    -0.00452446
 c     -0.66329366     1.36708069     0.67909404
 c     -0.40460214     1.08750960    -0.67162320
 c      1.16028617     0.71440320    -0.72516373
 h     -0.26327985    -1.90370105     0.70179403
 h     -1.43220331     2.07084608     0.88332090
 h     -0.90223377     1.59907931    -1.44044377
 h      2.06782259     1.34297525    -0.79690148
 o      2.34770861    -1.03680320     0.47189210
 h      3.21183196    -0.54928970     0.07532853
 c     -2.42568348    -0.67955912    -0.35272320
 h     -2.21503327    -1.17238773    -1.34185236
 h     -2.84725999    -1.28468348     0.35036649
 h     -3.15242366     0.03033689    -0.75595141
 h     -0.06992184     1.47802832     1.49803757
          17

 c      1.25518678    -0.37822473     0.09956684
 c     -0.05797747    -0.90148717     0.49389749
 c     -1.05907337    -0.02930605     0.00365214
 c     -0.67554398     1.37891468     0.68843904
 c     -0.39420546     1.07713100    -0.66912710
 c      1.17464025     0.72842551    -0.73073111
 h     -0.25352363    -1.89956138     0.69612224
 h     -1.46128620     2.09519491     0.85943128
 h     -0.88756282     1.59866339    -1.48465251
 h      2.00007344     1.28475199    -0.78173447
 o      2.33941688    -1.03591978     0.47109501
 h      3.24291018    -0.50804093     0.06988412
 c     -2.41852519    -0.68221395    -0.36021325
 h     -2.25421656    -1.20279192    -1.34566626
 h     -2.85475643    -1.29108100     0.37424461
 h     -3.12832045     0.04505808    -0.73182094
 h     -0.03086483     1.46478435     1.50687677
          17

 c      1.23868277    -0.39400903     0.08933830
 c     -0.04835764    -0.89433006     0.49673947
 c     -1.05723087    -0.03341099     0.01221679
 c     -0.68993757     1.39249142     0.69834124
 c     -0.38047207     1.06689337    -0.66840443
 c      1.18420018     0.73998596    -0.73441897
 h     -0.24596373    -1.91431593     0.70413968
 h     -1.50032291     2.12048031     0.83614730
 h     -0.87455099     1.59929048    -1.52892792
 h      1.96224060     1.25425386    -0.77730393
 o      2.33348284    -1.03392592     0.46960475
 h      3.24172853    -0.48731766     0.07962619
 c     -2.41016009    -0.68342060    -0.36962456
 h     -2.29165113    -1.23593245    -1.34039995
 h     -2.86709856    -1.30717563     0.40986647
 h     -3.10913610     0.06648906    -0.70336757
 h      0.02318855     1.44611685     1.52508631
          17

 c      1.22253048    -0.40985351     0.07851347
 c     -0.03786784    -0.88634369     0.49760023
 c     -1.05612961    -0.03904709     0.02086784
 c     -0.70567329     1.40778791     0.70920298
 c     -0.36413422     1.05747915    -0.66985040
 c      1.18584766     0.74665699    -0.73566818
 h     -0.23880302    -1.93910019     0.72412759
 h     -1.54237761     2.14244644     0.81456012
 h     -0.85896726     1.59565031    -1.56426465
 h      1.98827496     1.27401920    -0.78565498
 o      2.32991847    -1.03081625     0.46741754
 h      3.20706240    -0.48834300     0.10434263
 c     -2.40128986    -0.68407879    -0.37961633
 h     -2.32570374    -1.27022475    -1.32707180
 h     -2.87760416    -1.32288378     0.44539558
 h     -3.09587938     0.09449821    -0.67196989
 h      0.07829942     1.42353109     1.54059586
          17

 c      1.20769007    -0.42520325     0.06695499
 c     -0.02721250    -0.87903113     0.49698318
 c     -1.05555618    -0.04572411     0.02928360
 c     -0.72200975     1.42453128     0.72107393
 c     -0.34596704     1.04932275    -0.67349214
 c      1.18081899     0.74903780    -0.73438684
 h     -0.22969757    -1.96187432     0.75332964
 h     -1.58141524     2.15781340     0.79587433
 h     -0.83847527     1.58473906    -1.58517230
 h      2.06193418     1.33243441    -0.80529602
 o      2.32837644    -1.02677709     0.46465694
 h      3.14325120    -0.50899951     0.14149630
 c     -2.39263395    -0.68465709    -0.38906105
 h     -2.35507342    -1.30437508    -1.30776032
 h     -2.88132919    -1.33088748     0.47185315
 h     -3.08755867     0.12660689    -0.63848481
 h      0.12258524     1.39956583     1.54513781
          17

 c      1.19513853    -0.43965809     0.05461452
 c     -0.01710438    -0.87369055     0.49545701
 c     -1.05526907    -0.05285896     0.03714523
 c     -0.73835755     1.44220530     0.73361918
 c     -0.32676978     1.04262085    -0.67903739
 c      1.17260588     0.74928495    -0.73084210
 h     -0.21684178    -1.97297151     0.78898213
 h     -1.61334180     2.16504634     0.78129412
 h     -0.81247636     1.56577090    -1.58972561
 h      2.14209425     1.40113801    -0.83216626
 o      2.32786119    -1.02237662     0.46167012
 h      3.06487641    -0.54065139     0.18464314
 c     -2.38481093    -0.68517355    -0.39715250
 h     -2.37886879    -1.33737357    -1.28515723
 h     -2.87569947    -1.32734655     0.48435331
 h     -3.08173887     0.15850872    -0.60367483
 h      0.14822891     1.37715351     1.53524262
          17

 c      1.18577411    -0.45294819     0.04150709
 c     -0.00818665    -0.87120367     0.49357597
 c     -1.05500769    -0.05984736     0.04415338
 c     -0.75425419     1.46012165     0.74626798
 c     -0.30730375     1.03736249    -0.68594671
 c      1.16358506     0.74885460    -0.72539069
 h     -0.19931567    -1.96693391     0.82881049
 h     -1.63629655     2.16444499     0.77188761
 h     -0.78197218     1.53997265    -1.57937589
 h      2.20259526     1.46124996    -0.86221122
 o      2.32613604    -1.01899164     0.45921691
 h      3.00635307    -0.56137394     0.22048871
 c     -2.37826510    -0.68538184    -0.40336093
 h     -2.39659057    -1.36836261    -1.26203787
 h     -2.86011499    -1.31119961     0.48150478
 h     -3.07573455     0.18546967    -0.56867358
 h      0.15130322     1.35906988     1.51114186
          17

 c      1.18029909    -0.46488755     0.02769119
 c     -0.00095933    -0.87199414     0.49181156
 c     -1.05450779    -0.06612238     0.05004208
 c     -0.76935483     1.47749631     0.75832642
 c     -0.28822463     1.03334056    -0.69345525
 c      1.15498329     0.74843317    -0.71837588
 h     -0.17706731    -1.94244415     0.87126817
 h     -1.65065584     2.15797414     0.76846903
 h     -0.74970655     1.51059534    -1.55913365
 h      2.23231328     1.50376528    -0.89228802
 o      2.32044590    -1.01846631     0.45815818
 h      3.01099208    -0.54192243     0.23422889
 c     -2.37320656    -0.68494729    -0.40742754
 h     -2.40804732    -1.39640373    -1.24074611
 h     -2.83567330    -1.28367033     0.46497830
 h     -3.06763842     0.20370106    -0.53512096
 h      0.13144964     1.34760753     1.47590357
          17

 c      1.17910013    -0.47532586     0.01325240
 c      0.00429561    -0.87600894     0.49047580
 c     -1.05351796    -0.07119404     0.05458830
 c     -0.78349752     1.49353529     0.76900475
 c     -0.27003558     1.03016906    -0.70057698
 c      1.14748142     0.74831996    -0.71012813
 h     -0.15083565    -1.90206944     0.91582976
 h     -1.65887625     2.14895065     0.77150596
 h     -0.72028651     1.48285330    -1.53766768
 h      2.22753430     1.52476810    -0.92001714
 o      2.31155974    -1.02045958     0.45815314
 h      3.06765607    -0.48868621     0.23082578
 c     -2.36956682    -0.68352920    -0.40942603
 h     -2.41325694    -1.42028486    -1.22285365
 h     -2.80525112    -1.24832255     0.43976192
 h     -3.05684455     0.21120921    -0.50500902
 h      0.09229784     1.34421223     1.43529450
          17

 c      1.18217485    -0.48416228    -0.00167708
 c      0.00757791    -0.88270378     0.48964284
 c     -1.05181408    -0.07467537     0.05762034
 c     -0.79684845     1.50754571     0.77737959
 c     -0.25312633     1.02737333    -0.70623441
 c      1.14154331     0.74863578    -0.70097158
 h     -0.12205916    -1.85217390     0.96345599
 h     -1.66498359     2.14145166     0.78105743
 h     -0.69935061     1.46290663    -1.52568843
 h      2.18792781     1.52275791    -0.94351891
 o      2.30251478    -1.02313416     0.45829925
 h      3.13068140    -0.43262338     0.22483663
 c     -2.36697258    -0.68078680    -0.40983696
 h     -2.41239107    -1.43852896    -1.20908207
 h     -2.77369227    -1.21135031     0.41473854
 h     -3.04418909     0.20817611    -0.48042724
 h      0.04259718     1.34895568     1.39816261
          17

 c      1.18913015    -0.49139473    -0.01688463
 c      0.00917152    -0.89111624     0.48910868
 c     -1.04921234    -0.07629262     0.05902586
 c     -0.81002096     1.51905027     0.78238881
 c     -0.23797196     1.02461642    -0.70966043
 c      1.13750367     0.74938444    -0.69121811
 h     -0.09259549    -1.80209608     1.01693101
 h     -1.67341613     2.13932273     0.79676622
 h     -0.69083274     1.45512843    -1.53097296
 h      2.11551247     1.49788109    -0.96135038
 o      2.29524862    -1.02539678     0.45814598
 h      3.17276414    -0.39293143     0.22388076
 c     -2.36479248    -0.67641430    -0.40949246
 h     -2.40578006    -1.44964063    -1.19943636
 h     -2.74723058    -1.18096421     0.40192910
 h     -3.03189480     0.19702856    -0.46331247
 h     -0.00353776     1.36020177     1.37625115
          17

 c      1.19925650    -0.49712461    -0.03208102
 c      0.00954181    -0.90016478     0.48848429
 c     -1.04558217    -0.07588402     0.05875795
 c     -0.82380675     1.52781344     0.78309925
 c     -0.22535836     1.02193293    -0.71083259
 c      1.13544257     0.75038803    -0.68113368
 h     -0.06408706    -1.76097217     1.07994778
 h     -1.68735127     2.14494544     0.81790295
 h     -0.69386007     1.45929305    -1.55291330
 h      2.01583047     1.45280616    -0.97290649
 o      2.29066150    -1.02685604     0.45756892
 h      3.18363763    -0.37736331     0.23042732
 c     -2.36236258    -0.67035088    -0.40916147
 h     -2.39393534    -1.45248641    -1.19345862
 h     -2.73094991    -1.16417164     0.41158494
 h     -3.02331673     0.18212416    -0.45521962
 h     -0.03148781     1.37550143     1.38066724
          17

 c      1.21165263    -0.50152230    -0.04693241
 c      0.00919283    -0.90913493     0.48749461
 c     -1.04086322    -0.07338807     0.05683599
 c     -0.83837350     1.53371361     0.77933095
 c     -0.21630351     1.01967729    -0.71039076
 c      1.13479957     0.75103084    -0.67081155
 h     -0.03733951    -1.73256588     1.15395090
 h     -1.70730469     2.15831634     0.84336320
 h     -0.70308244     1.47108555    -1.58322400
 h      1.90185023     1.39594117    -0.97999350
 o      2.28914881    -1.02745354     0.45657903
 h      3.16135582    -0.38806212     0.24478575
 c     -2.35932377    -0.66304969    -0.40889786
 h     -2.37752883    -1.44666069    -1.19054467
 h     -2.72540210    -1.16214263     0.44452163
 h     -3.02223358     0.16871114    -0.45711290
 h     -0.03703592     1.39400693     1.41424370
          17

 c      1.22535471    -0.50479748    -0.06108524
 c      0.00859373    -0.91790704     0.48627114
 c     -1.03508486    -0.06883210     0.05334428
 c     -0.85295796     1.53669105     0.77193667
 c     -0.21171625     1.01825223    -0.70913483
 c      1.13377904     0.74977311    -0.65985578
 h     -0.01247578    -1.71312378     1.23504474
 h     -1.73085346     2.17694304     0.87155615
 h     -0.71206546     1.48518642    -1.61177262
 h      1.80027255     1.34743442    -0.99065795
 o      2.29074778    -1.02735319     0.45526097
 h      3.10962713    -0.42329957     0.26600233
 c     -2.35573440    -0.65532330    -0.40793411
 h     -2.35731921    -1.43270897    -1.19023852
 h     -2.72665268    -1.16981276     0.49097613
 h     -3.03142418     0.16095739    -0.46920541
 h     -0.03024182     1.41715734     1.46823271
          17

 c      1.23943112    -0.50722640    -0.07416003
 c      0.00818154    -0.92666460     0.48529319
 c     -1.02838091    -0.06232553     0.04843602
 c     -0.86659163     1.53686924     0.76227463
 c     -0.21216033     1.01792552    -0.70766712
 c      1.12966620     0.74427731    -0.64721511
 h      0.01035699    -1.69516472     1.31497361
 h     -1.75367011     2.19665253     0.90029592
 h     -0.71590406     1.49747479    -1.63087269
 h      1.74757613     1.33811836    -1.02132309
 o      2.29491387    -1.02708499     0.45379728
 h      3.04099959    -0.47505414     0.29130053
 c     -2.35192907    -0.64780587    -0.40527480
 h     -2.33406514    -1.41211063    -1.19239152
 h     -2.72967704    -1.18019451     0.53773866
 h     -3.05096995     0.15987663    -0.49086812
 h     -0.02575647     1.44633296     1.52866872
          17

 c      1.25303477    -0.50924381    -0.08572561
 c      0.00835656    -0.93550031     0.48508797
 c     -1.02099465    -0.05405939     0.04234006
 c     -0.87868324     1.53457089     0.75161870
 c     -0.21783240     1.01881557    -0.70631283
 c      1.12201701     0.73422432    -0.63268696
 h      0.03064606    -1.67235311     1.38488719
 h     -1.77127355     2.21290996     0.92690533
 h     -0.71196599     1.50556655    -1.63640028
 h      1.75265404     1.37686161    -1.07913705
 o      2.29994243    -1.02796025     0.45256267
 h      2.98577776    -0.52232183     0.31448001
 c     -2.34837924    -0.64065908    -0.40021225
 h     -2.30846967    -1.38697046    -1.19709370
 h     -2.73076132    -1.18777070     0.57420935
 h     -3.07763451     0.16289372    -0.52059543
 h     -0.03413788     1.48125637     1.58324166
          17

 c      1.26546633    -0.51144918    -0.09532691
 c      0.00944313    -0.94426667     0.48601242
 c     -1.01326194    -0.04430660     0.03535918
 c     -0.88902734     1.53019824     0.74094046
 c     -0.22854374     1.02093051    -0.70515806
 c      1.11345385     0.72254756    -0.61814306
 h      0.04766105    -1.64141718     1.43807822
 h     -1.78048790     2.22195943     0.94855724
 h     -0.69983141     1.50873947    -1.62761761
 h      1.78678339     1.43607719    -1.14703758
 o      2.30309758    -1.03200698     0.45206505
 h      2.98979464    -0.53249235     0.32705347
 c     -2.34557517    -0.63369734    -0.39247720
 h     -2.28117743    -1.35946072    -1.20433888
 h     -2.72789890    -1.18926896     0.59395515
 h     -3.10603305     0.16552190    -0.55608037
 h     -0.06031469     1.52026886     1.62349088
          17

 c      1.27624289    -0.51442187    -0.10259012
 c      0.01164045    -0.95259616     0.48818045
 c     -1.00556957    -0.03342411     0.02785764
 c     -0.89763683     1.52413419     0.73089924
 c     -0.24364713     1.02417249    -0.70407045
 c      1.10611664     0.71215840    -0.60559024
 h      0.06070437    -1.60195096     1.47086849
 h     -1.78017930     2.22145006     0.96266994
 h     -0.68120270     1.50796592    -1.60710766
 h      1.82410171     1.48920782    -1.20581495
 o      2.30422639    -1.03940120     0.45228644
 h      3.05711565    -0.50295297     0.32919064
 c     -2.34389478    -0.62664475    -0.38221915
 h     -2.25282601    -1.33124174    -1.21355474
 h     -2.72048577    -1.18338362     0.59430290
 h     -3.13060230     0.16359074    -0.59448526
 h     -0.10489126     1.56100742     1.64453718
          17

 c      1.28509738    -0.51857313    -0.10727903
 c      0.01502261    -0.95995817     0.49144986
 c     -0.99832782    -0.02184410     0.02025037
 c     -0.90463600     1.51668766     0.72186550
 c     -0.26205640     1.02831251    -0.70268036
 c      1.10076617     0.70474879    -0.59619994
 h      0.06927534    -1.55581016     1.48279716
 h     -1.77149001     2.21070972     0.96717366
 h     -0.65979245     1.50613796    -1.58101073
 h      1.85217380     1.52321158    -1.24498940
 o      2.30622866    -1.04820273     0.45275756
 h      3.14247951    -0.46532183     0.32853158
 c     -2.34349719    -0.61928151    -0.36997108
 h     -2.22412569    -1.30318643    -1.22330742
 h     -2.70913515    -1.17059481     0.57602078
 h     -3.14706840     0.15458510    -0.63283726
 h     -0.16523752     1.60083412     1.64463240
          17

 c      1.29192244    -0.52410576    -0.10928194
 c      0.01957317    -0.96569816     0.49540288
 c     -0.99195826    -0.01006303     0.01299230
 c     -0.91023037     1.50804872     0.71388962
 c     -0.28238680     1.03300032    -0.70040836
 c      1.09740698     0.70112558    -0.59050830
 h      0.07316336    -1.50679578     1.47696160
 h     -1.75790107     2.19085845     0.96065619
 h     -0.64075405     1.50797301    -1.55865209
 h      1.86606382     1.53320898    -1.26014549
 o      2.31117348    -1.05707137     0.45320493
 h      3.21257210    -0.44146448     0.32938267
 c     -2.34425606    -0.61143169    -0.35663546
 h     -2.19590049    -1.27555956    -1.23144120
 h     -2.69580403    -1.15344330     0.54369337
 h     -3.15310056     0.13800460    -0.66842101
 h     -0.23576300     1.63722165     1.62544317
          17

 c      1.29670672    -0.53099959    -0.10859018
 c      0.02521113    -0.96906532     0.49930818
 c     -0.98688164     0.00136718     0.00656708
 c     -0.91473128     1.49824064     0.70661140
 c     -0.30320237     1.03790393    -0.69671000
 c      1.09577113     0.70151180    -0.58866885
 h      0.07249669    -1.46051759     1.46055743
 h     -1.74516009     2.16478467     0.94243821
 h     -0.62900785     1.51853121    -1.54968884
 h      1.86407779     1.51808495    -1.24987722
 o      2.31985767    -1.06546840     0.45352147
 h      3.25305580    -0.43980375     0.33291593
 c     -2.34572661    -0.60286260    -0.34346535
 h     -2.16903779    -1.24848725    -1.23562731
 h     -2.68406854    -1.13710689     0.50641668
 h     -3.14848486     0.11526164    -0.69913251
 h     -0.30768899     1.66834725     1.59311801
          17

 c      1.29950285    -0.53901050    -0.10528808
 c      0.03180986    -0.96928421     0.50215727
 c     -0.98349719     0.01185584     0.00147013
 c     -0.91859237     1.48709479     0.69921030
 c     -0.32329942     1.04298917    -0.69156120
 c      1.09551050     0.70565720    -0.59055785
 h      0.06767082    -1.42381924     1.44457323
 h     -1.74054641     2.13661458     0.91250005
 h     -0.62683796     1.54004058    -1.55845654
 h      1.84635415     1.47899985    -1.21464951
 o      2.33239693    -1.07321545     0.45364847
 h      3.25931830    -0.46230608     0.33907479
 c     -2.34718209    -0.59324314    -0.33190609
 h     -2.14434984    -1.22241610    -1.23406598
 h     -2.67886058    -1.12922007     0.47697307
 h     -3.13512402     0.08947515    -0.72381474
 h     -0.36937420     1.69398009     1.55909486
          17

 c      1.30043367    -0.54770284    -0.09954415
 c      0.03921982    -0.96574270     0.50296975
 c     -0.98214443     0.02080931    -0.00182857
 c     -0.92235540     1.47435345     0.69066651
 c     -0.34182216     1.04868173    -0.68574275
 c      1.09615896     0.71282065    -0.59575054
 h      0.05906004    -1.40286679     1.44034943
 h     -1.75074279     2.11020184     0.87119991
 h     -0.63308581     1.56981260    -1.58061106
 h      1.81551449     1.42007646    -1.15732877
 o      2.34848395    -1.08032089     0.45354084
 h      3.23241816    -0.50735432     0.34723146
 c     -2.34782044    -0.58236791    -0.32306624
 h     -2.12240861    -1.19836854    -1.22606889
 h     -2.68443721    -1.13676258     0.46643963
 h     -3.11690593     0.06520668    -0.74254436
 h     -0.40913462     1.71592542     1.53754702
          17

 c      1.29972922    -0.55651697    -0.09160184
 c      0.04727449    -0.95827114     0.50139029
 c     -0.98304547     0.02769591    -0.00294943
 c     -0.92643004     1.46001124     0.68052529
 c     -0.35815020     1.05566574    -0.68053737
 c      1.09684440     0.72159861    -0.60335207
 h      0.04674984    -1.40010090     1.45270135
 h     -1.77855548     2.08695744     0.81902101
 h     -0.64484933     1.60198847    -1.60650034
 h      1.77983283     1.35140926    -1.08549774
 o      2.36727063    -1.08705452     0.45318415
 h      3.18091871    -0.56862950     0.35598284
 c     -2.34711751    -0.57059644    -0.31700893
 h     -2.10344340    -1.17795990    -1.21233181
 h     -2.70106462    -1.16037970     0.47609182
 h     -3.09915321     0.04786329    -0.75664816
 h     -0.42118397     1.73636050     1.53689123
          17

 c      1.29777263    -0.56486129    -0.08176936
 c      0.05574187    -0.94727153     0.49802712
 c     -0.98624434     0.03212986    -0.00167279
 c     -0.93095379     1.44465667     0.66948129
 c     -0.37177403     1.06452690    -0.67720909
 c      1.09575104     0.72962966    -0.61174839
 h      0.03081491    -1.41278808     1.47604966
 h     -1.82081587     2.06481494     0.75685793
 h     -0.65938986     1.63080613    -1.62681103
 h      1.75930863     1.29383197    -1.01471049
 o      2.38684415    -1.09427344     0.45266183
 h      3.12919256    -0.62998078     0.36213844
 c     -2.34501298    -0.55889288    -0.31276972
 h     -2.08738831    -1.16318699    -1.19476836
 h     -2.72445102    -1.19292263     0.49682055
 h     -3.08714393     0.04235219    -0.76803889
 h     -0.40938511     1.75491486     1.55272057
          17

 c      1.29511314    -0.57221078    -0.07041120
 c      0.06425689    -0.93354191     0.49408198
 c     -0.99157652     0.03395190     0.00202634
 c     -0.93597223     1.42933050     0.65890383
 c     -0.38229744     1.07552868    -0.67668818
 c      1.09022116     0.73403180    -0.61900051
 h      0.01187425    -1.43495820     1.49881804
 h     -1.86968782     2.03962831     0.68671513
 h     -0.67482117     1.65238524    -1.63543655
 h      1.78454225     1.27521648    -0.96420657
 o      2.40386220    -1.10365554     0.45223121
 h      3.12353986    -0.66197454     0.35974046
 c     -2.34183684    -0.54828233    -0.30917961
 h     -2.07409363    -1.15599454    -1.17592819
 h     -2.74883346    -1.22446882     0.51695759
 h     -3.08377609     0.05114945    -0.77782388
 h     -0.38367286     1.76868592     1.57239700
          17

 c      1.29239880    -0.57816740    -0.05795035
 c      0.07230866    -0.91800220     0.49076313
 c     -0.99868745     0.03327669     0.00799226
 c     -0.94161308     1.41506404     0.64999208
 c     -0.38952241     1.08854784    -0.67945036
 c      1.07962629     0.73396896    -0.62466797
 h     -0.00884482    -1.46031348     1.51025244
 h     -1.91617544     2.00765475     0.61196761
 h     -0.69008718     1.66504906    -1.62989048
 h      1.86328099     1.30137214    -0.93587274
 o      2.41643501    -1.11598292     0.45204445
 h      3.18755604    -0.64982125     0.34505615
 c     -2.33819900    -0.53940528    -0.30551669
 h     -2.06361333    -1.15768039    -1.15818998
 h     -2.76961864    -1.24697652     0.52810735
 h     -3.08795388     0.07309060    -0.78519612
 h     -0.35424905     1.77465777     1.58401067
          17

 c      1.29028966    -0.58243878    -0.04486099
 c      0.07929368    -0.90151965     0.48898951
 c     -1.00707183     0.03048105     0.01593011
 c     -0.94805180     1.40257656     0.64341041
 c     -0.39347877     1.10309870    -0.68547755
 c      1.06673923     0.73128113    -0.62979879
 h     -0.02985867    -1.48383569     1.50364874
 h     -1.95298092     1.96711609     0.53693940
 h     -0.70489281     1.66924333    -1.61111201
 h      1.96433040     1.34858996    -0.91474198
 o      2.42686948    -1.12959140     0.45177045
 h      3.27948695    -0.61835711     0.32285380
 c     -2.33484654    -0.53250188    -0.30162341
 h     -2.05642153    -1.16831790    -1.14301733
 h     -2.78407352    -1.25558942     0.52617172
 h     -3.09531408     0.10401986    -0.78777764
 h     -0.32886871     1.77115997     1.58027726
          17

 c      1.28942118    -0.58480273    -0.03161651
 c      0.08461649    -0.88483094     0.48933223
 c     -1.01611549     0.02613172     0.02545198
 c     -0.95541463     1.39220276     0.63929725
 c     -0.39432823     1.11839603    -0.69425612
 c      1.05442736     0.72775801    -0.63507657
 h     -0.04979064    -1.50227842     1.47661271
 h     -1.97572280     1.91852485     0.46625974
 h     -0.71983744     1.66757753    -1.58349474
 h      2.05610902     1.39495313    -0.89082505
 o      2.43749633    -1.14287753     0.45103563
 h      3.35799927    -0.59169385     0.29892566
 c     -2.33246643    -0.52759701    -0.29774737
 h     -2.05341248    -1.18648868    -1.13062975
 h     -2.79119146    -1.24837741     0.51060032
 h     -3.10054605     0.13864457    -0.78301311
 h     -0.31253980     1.75806179     1.55850250
          17

 c      1.29033456    -0.58511383    -0.01862822
 c      0.08780144    -0.86850027     0.49200942
 c     -1.02515938     0.02088234     0.03612594
 c     -0.96373466     1.38391669     0.63735480
 c     -0.39224083     1.13343781    -0.70482323
 c      1.04431235     0.72432187    -0.64059933
 h     -0.06764491    -1.51435317     1.43059144
 h     -1.98317298     1.86442542     0.40429733
 h     -0.73665176     1.66479317    -1.55482187
 h      2.12191520     1.42953289    -0.86157838
 o      2.44925128    -1.15506478     0.44962038
 h      3.40431625    -0.58061228     0.27661408
 c     -2.33151996    -0.52461733    -0.29436713
 h     -2.05565553    -1.20952494    -1.12026703
 h     -2.79162703    -1.22610293     0.48384729
 h     -3.09937752     0.17216294    -0.76933506
 h     -0.30771979     1.73665524     1.51986713
          17

 c      1.29337845    -0.58331540    -0.00620564
 c      0.08860209    -0.85287294     0.49686195
 c     -1.03357349     0.01537240     0.04751711
 c     -0.97297776     1.37737394     0.63691808
 c     -0.38733738     1.14715157    -0.71596349
 c      1.03717806     0.72140153    -0.64622324
 h     -0.08307137    -1.52112254     1.37068775
 h     -1.97722467     1.80896735     0.35464038
 h     -0.75798723     1.66679859    -1.53469344
 h      2.15485948     1.44793474    -0.82776690
 o      2.46229985    -1.16581391     0.44740301
 h      3.41230027    -0.58869675     0.25766847
 c     -2.33214306    -0.52336846    -0.29210031
 h     -2.06404434    -1.23416008    -1.11083665
 h     -2.78795010    -1.19246654     0.45146563
 h     -3.08948298     0.20113223    -0.74661259
 h     -0.31408919     1.70969353     1.46930365
          17

 c      1.29863575    -0.57944009     0.00546142
 c      0.08708399    -0.83802087     0.50333813
 c     -1.04081991     0.01014706     0.05920992
 c     -0.98311786     1.37195931     0.63701005
 c     -0.37978034     1.15866879    -0.72664948
 c      1.03340872     0.71923603    -0.65173685
 h     -0.09664245    -1.52660727     1.30555209
 h     -1.96279783     1.75742195     0.31957972
 h     -0.78587867     1.67792718    -1.53015099
 h      2.15272471     1.44870625    -0.79129392
 o      2.47643604    -1.17499682     0.44432126
 h      3.38221989    -0.61601028     0.24290629
 c     -2.33409319    -0.52346065    -0.29166829
 h     -2.07903337    -1.25727108    -1.10153560
 h     -2.78498890    -1.15442480     0.42237565
 h     -3.07068859     0.22385863    -0.71615342
 h     -0.32781609     1.68153881     1.41583533
          17

 c      1.30590982    -0.57360581     0.01630143
 c      0.08363709    -0.82375000     0.51059659
 c     -1.04649850     0.00561080     0.07081047
 c     -0.99418362     1.36687586     0.63646603
 c     -0.36997401     1.16760654    -0.73649205
 c      1.03318777     0.71798537    -0.65690299
 h     -0.10989851    -1.53771434     1.24611491
 h     -1.94748375     1.71562441     0.29970763
 h     -0.81929050     1.69788471    -1.54100635
 h      2.11578881     1.43193942    -0.75454318
 o      2.49108995    -1.18270025     0.44039016
 h      3.32070789    -0.65906889     0.23193919
 c     -2.33679115    -0.52436606    -0.29378005
 h     -2.10055333    -1.27646158    -1.09220280
 h     -2.78925180    -1.12106012     0.40769854
 h     -3.04491939     0.24062979    -0.68055534
 h     -0.34130464     1.65789204     1.37203593
          17

 c      1.31477339    -0.56600998     0.02634065
 c      0.07886776    -0.80982657     0.51785346
 c     -1.05037441     0.00201488     0.08193468
 c     -1.00611174     1.36137015     0.63429933
 c     -0.35862263     1.17406188    -0.74571881
 c      1.03649768     0.71771231    -0.66145364
 h     -0.12460128    -1.56154940     1.20165957
 h     -1.94030662     1.68911104     0.29389354
 h     -0.85352445     1.72190659    -1.56036935
 h      2.04691365     1.39935727    -0.72029222
 o      2.50496828    -1.18945701     0.43581417
 h      3.24653805    -0.70715111     0.22136596
 c     -2.33958821    -0.52577170    -0.29874638
 h     -2.12806577    -1.29041197    -1.08341527
 h     -2.80588541    -1.09918088     0.41594409
 h     -3.01596617     0.25381557    -0.64342029
 h     -0.34599248     1.64413648     1.35004893
          17

 c      1.32465244    -0.55691451     0.03566567
 c      0.07339502    -0.79642338     0.52482890
 c     -1.05239073    -0.00053091     0.09219420
 c     -1.01841505     1.35509366     0.63025505
 c     -0.34654928     1.17834139    -0.75474786
 c      1.04289587     0.71822896    -0.66508157
 h     -0.14119838    -1.60001439     1.17485987
 h     -1.94883990     1.68181536     0.30010209
 h     -0.88242263     1.74389666    -1.57962759
 h      1.95403363     1.35599432    -0.69174284
 o      2.51555391    -1.19661477     0.43121704
 h      3.19870982    -0.73652832     0.20115428
 c     -2.34217482    -0.52796139    -0.30601110
 h     -2.16067467    -1.29903535    -1.07644647
 h     -2.83447033    -1.08830973     0.44672144
 h     -2.98879395     0.26741693    -0.60874378
 h     -0.33897338     1.64239189     1.35427813
          17

 c      1.33491686    -0.54660805     0.04437728
 c      0.06771652    -0.78431844     0.53180652
 c     -1.05266921    -0.00203479     0.10119072
 c     -1.03023468     1.34831691     0.62491790
 c     -0.33449141     1.18073037    -0.76384844
 c      1.05098155     0.71872144    -0.66745866
 h     -0.15811421    -1.64718609     1.16137257
 h     -1.97520754     1.69465394     0.31694735
 h     -0.90078382     1.75899572    -1.59226445
 h      1.85604324     1.31445621    -0.67229022
 o      2.52053391    -1.20552195     0.42739107
 h      3.21402121    -0.72378744     0.15880295
 c     -2.34470668    -0.53159140    -0.31426161
 h     -2.19725141    -1.30344128    -1.07310781
 h     -2.86898141    -1.08188038     0.49082655
 h     -2.96801089     0.28543502    -0.57989524
 h     -0.32629522     1.65030815     1.37849692
          17

 c      1.34497066    -0.53536120     0.05256048
 c      0.06224221    -0.77455617     0.53925726
 c     -1.05149146    -0.00259686     0.10852198
 c     -1.04094340     1.34179834     0.61917411
 c     -0.32301469     1.18140629    -0.77304137
 c      1.05787923     0.71728277    -0.66831802
 h     -0.17281670    -1.69304103     1.15446767
 h     -2.01408884     1.72483812     0.34445183
 h     -0.90542799     1.76438233    -1.59489663
 h      1.78860527     1.30020023    -0.66457788
 o      2.52132895    -1.21514312     0.42397242
 h      3.27097395    -0.68410724     0.10051928
 c     -2.34760898    -0.53703863    -0.32207665
 h     -2.23658095    -1.30559690    -1.07537954
 h     -2.90198099    -1.07289757     0.53659744
 h     -2.95589225     0.30934037    -0.55867213
 h     -0.31791255     1.66318505     1.41142012
          17

 c      1.35431221    -0.52343644     0.06030691
 c      0.05738357    -0.76801454     0.54751974
 c     -1.04926088    -0.00237592     0.11380605
 c     -1.05046251     1.33648358     0.61378192
 c     -0.31251158     1.18042061    -0.78211747
 c      1.06087218     0.71191624    -0.66755445
 h     -0.18317016    -1.72852486     1.14892514
 h     -2.05531421     1.76671802     0.38296305
 h     -0.89536510     1.75927407    -1.58709304
 h      1.78515986     1.33951634    -0.66962265
 o      2.52058257    -1.22360752     0.41996786
 h      3.32886243    -0.64640243     0.04264372
 c     -2.35137987    -0.54408685    -0.32839743
 h     -2.27752002    -1.30755837    -1.08474883
 h     -2.92774475    -1.05713364     0.57470159
 h     -2.95152598     0.33662782    -0.54521400
 h     -0.32166631     1.67648158     1.44291653
          17

 c      1.36252787    -0.51114405     0.06776331
 c      0.05357583    -0.76521304     0.55671788
 c     -1.04644539    -0.00154848     0.11671865
 c     -1.05906323     1.33323430     0.60931280
 c     -0.30320461     1.17768865    -0.79065872
 c      1.06119720     0.70370864    -0.66522162
 h     -0.18796358    -1.74786763     1.14205088
 h     -2.08857882     1.81365156     0.43168584
 h     -0.87183196     1.74494549    -1.57122777
 h      1.83242705     1.42207347    -0.68743649
 o      2.51972936    -1.22988148     0.41474978
 h      3.36598063    -0.62634568    -0.00439542
 c     -2.35645034    -0.55211839    -0.33264199
 h     -2.31908612    -1.31044449    -1.10137624
 h     -2.94292243    -1.03320623     0.59927486
 h     -2.95190508     0.36199449    -0.53873366
 h     -0.34136039     1.68685283     1.46618532
          17

 c      1.36929942    -0.49885139     0.07513539
 c      0.05122479    -0.76627517     0.56677567
 c     -1.04348666    -0.00027776     0.11701491
 c     -1.06710061     1.33267454     0.60618925
 c     -0.29507638     1.17296354    -0.79802584
 c      1.06202324     0.69570968    -0.66158255
 h     -0.18687765    -1.74891758     1.13336181
 h     -2.10647922     1.85953442     0.48823461
 h     -0.83848907     1.72493277    -1.55263413
 h      1.89379481     1.51421180    -0.71638882
 o      2.51932493    -1.23355541     0.40804038
 h      3.37438429    -0.62964756    -0.03584654
 c     -2.36308023    -0.56046079    -0.33466948
 h     -2.36038897    -1.31378135    -1.12356013
 h     -2.94624455    -1.00178781     0.60758887
 h     -2.95374663     0.37988954    -0.53826221
 h     -0.37718530     1.69227887     1.47768968
          17

 c      1.37441831    -0.48694727     0.08264915
 c      0.05065127    -0.77091464     0.57742705
 c     -1.04071425     0.00130070     0.11453887
 c     -1.07489487     1.33512174     0.60466109
 c     -0.28784115     1.16583084    -0.80336831
 c      1.06527077     0.69010655    -0.65703901
 h     -0.18038902    -1.73314588     1.12427867
 h     -2.10539234     1.89963126     0.54900947
 h     -0.80128157     1.70497222    -1.53943361
 h      1.94633077     1.59221265    -0.75346416
 o      2.51950584    -1.23452643     0.39975869
 h      3.35266974    -0.65719397    -0.05008795
 c     -2.37130353    -0.56857749    -0.33472108
 h     -2.40047350    -1.31577486    -1.14798155
 h     -2.93833952    -0.96507485     0.59985723
 h     -2.95467614     0.38642482    -0.54299251
 h     -0.42635423     1.69202883     1.47692367
          17

 c      1.37777562    -0.47581029     0.09051408
 c      0.05207348    -0.77840612     0.58820699
 c     -1.03830757     0.00308281     0.10923570
 c     -1.08271673     1.34053918     0.60471510
 c     -0.28111028     1.15583441    -0.80579727
 c      1.07165302     0.68799874    -0.65198376
 h     -0.16980790    -1.70596521     1.11816287
 h     -2.08544329     1.93103414     0.60980721
 h     -0.76674744     1.69149455    -1.54046761
 h      1.98044124     1.64473902    -0.79555103
 o      2.52010994    -1.23291560     0.38998896
 h      3.30417074    -0.70648165    -0.04803422
 c     -2.38089151    -0.57606748    -0.33337720
 h     -2.43825400    -1.31430434    -1.17064012
 h     -2.92194154    -0.92663985     0.57969022
 h     -2.95361605     0.38016373    -0.55235466
 h     -0.48328379     1.68673649     1.46671638
          17

 c      1.37934515    -0.46578275     0.09889739
 c      0.05562249    -0.78759133     0.59845480
 c     -1.03630571     0.00499213     0.10116286
 c     -1.09078684     1.34850289     0.60597833
 c     -0.27472716     1.14279200    -0.80480453
 c      1.08131586     0.68986937    -0.64673687
 h     -0.15731598    -1.67681460     1.12036980
 h     -2.05043728     1.95297883     0.66631771
 h     -0.73845796     1.68803120    -1.56042151
 h      1.99277807     1.66699112    -0.83991771
 o      2.52048171    -1.22918620     0.37910451
 h      3.24005363    -0.76978653    -0.03507038
 c     -2.39131100    -0.58259495    -0.33154444
 h     -2.47259874    -1.30795056    -1.18792525
 h     -2.90228609    -0.89138564     0.55497456
 h     -2.95080308     0.36224825    -0.56602692
 h     -0.53960063     1.67849847     1.45381826
          17

 c      1.37918982    -0.45713749     0.10789321
 c      0.06133254    -0.79707990     0.60741708
 c     -1.03464831     0.00696552     0.09048894
 c     -1.09918686     1.35822593     0.60772626
 c     -0.26896895     1.12705441    -0.80061189
 c      1.09416739     0.69585381    -0.64153140
 h     -0.14554106    -1.65711429     1.13726717
 h     -2.00791335     1.96722982     0.71462475
 h     -0.71480475     1.69232959    -1.59585308
 h      1.98261179     1.65722468    -0.88415196
 o      2.51896086    -1.22442891     0.36808822
 h      3.18727976    -0.82967646    -0.02609182
 c     -2.40174322    -0.58787009    -0.33037423
 h     -2.50247270    -1.29663889    -1.19742575
 h     -2.88679077    -0.86498180     0.53769896
 h     -2.94769321     0.33623497    -0.58394912
 h     -0.58504910     1.67045174     1.44837850
          17

 c      1.37749362    -0.45002696     0.11748260
 c      0.06905197    -0.80578571     0.61455000
 c     -1.03322930     0.00893699     0.07748111
 c     -1.10763336     1.36872098     0.60919144
 c     -0.26433664     1.10938119    -0.79401489
 c      1.10994170     0.70580711    -0.63651179
 h     -0.13623370    -1.65440198     1.17299548
 h     -1.96862720     1.97826171     0.75186537
 h     -0.69120254     1.69795903    -1.63726443
 h      1.95086204     1.61573153    -0.92609659
 o      2.51298339    -1.22018450     0.35854184
 h      3.18684034    -0.86203427    -0.04548576
 c     -2.41131398    -0.59174112    -0.33086103
 h     -2.52704968    -1.28190867    -1.19845508
 h     -2.88237692    -0.85200374     0.53964055
 h     -2.94673626     0.30759146    -0.60628726
 h     -0.61068056     1.66507802     1.45984857
          17

 c      1.37457371    -0.44442125     0.12749534
 c      0.07833446    -0.81344871     0.61986824
 c     -1.03194191     0.01081899     0.06248749
 c     -1.11531537     1.37911735     0.61012620
 c     -0.26119995     1.09061640    -0.78594590
 c      1.12807996     0.71921964    -0.63170902
 h     -0.12891827    -1.66663075     1.22563442
 h     -1.94409108     1.99219386     0.77676338
 h     -0.66371841     1.69822942    -1.67449555
 h      1.90093865     1.54574463    -0.96419346
 o      2.50228959    -1.21660217     0.35082706
 h      3.24322071    -0.86575554    -0.09737746
 c     -2.41951916    -0.59430566    -0.33313322
 h     -2.54577717    -1.26691255    -1.19233663
 h     -2.89089544    -0.85339455     0.56398646
 h     -2.95080578     0.28249242    -0.63321118
 h     -0.61333172     1.66199480     1.49006236
          17

 c      1.37083591    -0.44008447     0.13761817
 c      0.08848410    -0.82050460     0.62393287
 c     -1.03070512     0.01248413     0.04593096
 c     -1.12121477     1.38894415     0.61102826
 c     -0.25961585     1.07149983    -0.77720208
 c      1.14744726     0.73494861    -0.62692012
 h     -0.12130108    -1.68406509     1.28743392
 h     -1.94169985     2.01360726     0.78927919
 h     -0.63063922     1.68850016    -1.70006949
 h      1.84172454     1.45660851    -0.99910040
 o      2.48960098    -1.21250721     0.34357668
 h      3.31429667    -0.86180148    -0.15792006
 c     -2.42641682    -0.59579959    -0.33624892
 h     -2.55840965    -1.25605053    -1.18222812
 h     -2.90789393    -0.86604526     0.60221262
 h     -2.96210464     0.26574099    -0.66437342
 h     -0.59681327     1.65810759     1.53111366
          17

 c      1.36672522    -0.43662067     0.14745874
 c      0.09872676    -0.82751986     0.62749670
 c     -1.02947491     0.01375689     0.02831591
 c     -1.12473490     1.39821076     0.61276803
 c     -0.25931995     1.05264099    -0.76838043
 c      1.16590241     0.75080014    -0.62137181
 h     -0.11091188    -1.69618124     1.34890147
 h     -1.96061120     2.04211275     0.78945579
 h     -0.59232878     1.66659702    -1.70994451
 h      1.79279929     1.36887094    -1.03800957
 o      2.47708806    -1.20726499     0.33574913
 h      3.36744257    -0.86311442    -0.20830879
 c     -2.43240886    -0.59631268    -0.33890012
 h     -2.56496656    -1.25397738    -1.17209796
 h     -2.92650045    -0.88506141     0.64083836
 h     -2.98092696     0.25868098    -0.69830368
 h     -0.56859743     1.65015472     1.57094423
          17

 c      1.36268849    -0.43356893     0.15663139
 c      0.10834074    -0.83483821     0.63120812
 c     -1.02825114     0.01442021     0.01023390
 c     -1.12591082     1.40723718     0.61611056
 c     -0.25980674     1.03454298    -0.75987876
 c      1.18044833     0.76381546    -0.61345060
 h     -0.09615544    -1.69589205     1.40214575
 h     -1.99281555     2.07249171     0.77702544
 h     -0.55068460     1.63260723    -1.70338473
 h      1.78333214     1.31152717    -1.09841018
 o      2.46580746    -1.20081699     0.32695345
 h      3.38821887    -0.87358971    -0.24025328
 c     -2.43798650    -0.59571153    -0.34018554
 h     -2.56554943    -1.26397210    -1.16486631
 h     -2.94107893    -0.90590820     0.66866527
 h     -3.00527353     0.25879512    -0.73230105
 h     -0.53619134     1.63646299     1.59927722
          17

 c      1.35912401    -0.43053402     0.16483898
 c      0.11671849    -0.84252404     0.63549964
 c     -1.02708659     0.01422928    -0.00764888
 c     -1.12512829     1.41635151     0.62145268
 c     -0.26046246     1.01759429    -0.75186667
 c      1.18972783     0.77280518    -0.60220080
 h     -0.07650910    -1.68017357     1.44203249
 h     -2.02796430     2.09805302     0.75214982
 h     -0.50873181     1.58879626    -1.68303168
 h      1.82382648     1.29328010    -1.19090764
 o      2.45622176    -1.19334308     0.31713653
 h      3.37190867    -0.89319743    -0.25110908
 c     -2.44359878    -0.59384617    -0.33989092
 h     -2.56012866    -1.28638882    -1.16068810
 h     -2.94824395    -0.92517744     0.67911456
 h     -3.03170966     0.26135275    -0.76308111
 h     -0.50549171     1.61705442     1.60977903
          17

 c      1.35632682    -0.42726984     0.17190472
 c      0.12340483    -0.85039926     0.64055645
 c     -1.02608108     0.01292351    -0.02463123
 c     -1.12282568     1.42568753     0.62876197
 c     -0.26066873     1.00200992    -0.74422221
 c      1.19545143     0.77925430    -0.58915685
 h     -0.05239836    -1.64945746     1.46635863
 h     -2.05717135     2.11349249     0.71604382
 h     -0.47032246     1.53978855    -1.65535910
 h      1.89010992     1.29283777    -1.29738167
 o      2.44844653    -1.18512236     0.30643576
 h      3.31945504    -0.92004348    -0.24154354
 c     -2.44956319    -0.59075602    -0.33838871
 h     -2.54857110    -1.31832210    -1.15680748
 h     -2.94662987    -0.94062484     0.66991117
 h     -3.05668709     0.26156982    -0.78769304
 h     -0.48040552     1.59317127     1.60004639
          17

 c      1.35446538    -0.42365197     0.17773482
 c      0.12812512    -0.85805340     0.64628147
 c     -1.02535169     0.01024244    -0.04002956
 c     -1.11938636     1.43514405     0.63760063
 c     -0.25984907     0.98779770    -0.73650502
 c      1.19961419     0.78457227    -0.57640027
 h     -0.02507371    -1.60724490     1.47610207
 h     -2.07436627     2.11586930     0.67097749
 h     -0.43964608     1.49239622    -1.63066802
 h      1.95607646     1.29121726    -1.39332565
 o      2.44214161    -1.17653336     0.29524502
 h      3.23905272    -0.95023643    -0.21660923
 c     -2.45598240    -0.58668582    -0.33640049
 h     -2.53093076    -1.35476400    -1.14914084
 h     -2.93664298    -0.95116494     0.64258292
 h     -3.07748668     0.25598754    -0.80416011
 h     -0.46270257     1.56687197     1.57133942
          17

 c      1.35356834    -0.41963408     0.18229133
 c      0.13079917    -0.86483103     0.65224411
 c     -1.02500493     0.00594752    -0.05322071
 c     -1.11516586     1.44441615     0.64714635
 c     -0.25754615     0.97487416    -0.72814816
 c      1.20327000     0.78927753    -0.56515935
 h      0.00347556    -1.56010768     1.47602175
 h     -2.07640139     2.10457191     0.61996004
 h     -0.42025589     1.45381236    -1.62046802
 h      2.00778456     1.28078994    -1.46416963
 o      2.43601190    -1.16816042     0.28454169
 h      3.15405123    -0.97614726    -0.19098588
 c     -2.46267643    -0.58196586    -0.33481227
 h     -2.50770904    -1.39030664    -1.13420481
 h     -2.92052041    -0.95710409     0.60255314
 h     -3.09266276     0.24301725    -0.81176929
 h     -0.45157876     1.54077539     1.52876993
          17

 c      1.35352171    -0.41520435     0.18557417
 c      0.13150917    -0.86986580     0.65767015
 c     -1.02511564    -0.00015284    -0.06367703
 c     -1.11055104     1.45303858     0.65621460
 c     -0.25353943     0.96334879    -0.71897507
 c      1.20686460     0.79342225    -0.55597795
 h      0.03078024    -1.51730697     1.47491741
 h     -2.06302973     2.08113092     0.56634081
 h     -0.41380437     1.42790906    -1.63105998
 h      2.03928338     1.25996247    -1.50335880
 o      2.42740283    -1.16087373     0.27622653
 h      3.10961181    -0.98542662    -0.19430172
 c     -2.46914625    -0.57688184    -0.33458838
 h     -2.47989380    -1.42044491    -1.11027192
 h     -2.90248751    -0.96054718     0.55945507
 h     -3.10223615     0.22309869    -0.81119368
 h     -0.44300563     1.51779678     1.48162721
          17

 c      1.35407182    -0.41030633     0.18758506
 c      0.13039477    -0.87229253     0.66164879
 c     -1.02570451    -0.00816840    -0.07099957
 c     -1.10592485     1.46043523     0.66341098
 c     -0.24790924     0.95369146    -0.70960102
 c      1.21057582     0.79690464    -0.54906031
 h      0.05459745    -1.48840514     1.48339572
 h     -2.03715151     2.04916771     0.51332302
 h     -0.41947752     1.41296079    -1.65854890
 h      2.04831049     1.22946291    -1.50841715
 o      2.41494049    -1.15519703     0.27150261
 h      3.13153288    -0.97198115    -0.24508424
 c     -2.47461942    -0.57162954    -0.33664264
 h     -2.44882668    -1.44228131    -1.07769485
 h     -2.88821542    -0.96531998     0.52603766
 h     -3.10781861     0.19874648    -0.80456312
 h     -0.42995512     1.50064644     1.44224486
          17

 c      1.35485566    -0.40478710     0.18830201
 c      0.12753071    -0.87167507     0.66367414
 c     -1.02670895    -0.01807851    -0.07495123
 c     -1.10137080     1.46597564     0.66758783
 c     -0.24099151     0.94652022    -0.70115475
 c      1.21444877     0.79958687    -0.54443978
 h      0.07379953    -1.47837490     1.50761508
 h     -2.00510649     2.01430820     0.46331033
 h     -0.43469752     1.40382654    -1.69187992
 h      2.03447157     1.19101464    -1.47908990
 o      2.40137138    -1.15070787     0.26878810
 h      3.18150831    -0.94610679    -0.31739401
 c     -2.47826817    -0.56643525    -0.34144705
 h     -2.41600691    -1.45486068    -1.03877377
 h     -2.88250740    -0.97511674     0.51331969
 h     -3.11258404     0.17437231    -0.79537488
 h     -0.40567001     1.49122688     1.42131103
          17

 c      1.35548323    -0.39847046     0.18771233
 c      0.12292003    -0.86828160     0.66408320
 c     -1.02795726    -0.02968868    -0.07547318
 c     -1.09624290     1.46903834     0.66842232
 c     -0.23328271     0.94227424    -0.69467761
 c      1.21840496     0.80129909    -0.54199367
 h      0.08842229    -1.48446456     1.54403312
 h     -1.97600638     1.98343951     0.41728206
 h     -0.45627229     1.39557389    -1.71967189
 h      1.99923738     1.14725503    -1.41737287
 o      2.38948703    -1.14699075     0.26632234
 h      3.22059637    -0.91835363    -0.38244289
 c     -2.47955219    -0.56175559    -0.34852840
 h     -2.38289797    -1.45932651    -0.99739402
 h     -2.88613570    -0.99014674     0.52363643
 h     -3.12064884     0.15535569    -0.78787311
 h     -0.36947256     1.49053873     1.42154634
          17

 c      1.35559067    -0.39125726     0.18586148
 c      0.11658525    -0.86283918     0.66380298
 c     -1.02916974    -0.04262762    -0.07267165
 c     -1.08928456     1.46914917     0.66644322
 c     -0.22535997     0.94107752    -0.69079162
 c      1.22208874     0.80176888    -0.54127351
 h      0.09881789    -1.49898586     1.58219682
 h     -1.95862618     1.96263667     0.37506143
 h     -0.48117557     1.38515670    -1.73403620
 h      1.94788066     1.10255257    -1.32965706
 o      2.38062715    -1.14390422     0.26325673
 h      3.23189336    -0.89415366    -0.42623486
 c     -2.47840733    -0.55818337    -0.35654187
 h     -2.35077454    -1.45884073    -0.95843219
 h     -2.89554384    -1.00618851     0.54946260
 h     -3.13533259     0.14588740    -0.78559754
 h     -0.32845092     1.49897371     1.43691744
          17

 c      1.35486114    -0.38319147     0.18287982
 c      0.10863729    -0.85610164     0.66376826
 c     -1.02999506    -0.05638877    -0.06678385
 c     -1.07945327     1.46620218     0.66240990
 c     -0.21781845     0.94276820    -0.68966110
 c      1.22443335     0.80046573    -0.54105908
 h      0.10508329    -1.51418304     1.61147193
 h     -1.95641535     1.95436592     0.33701798
 h     -0.50690481     1.37147229    -1.73118827
 h      1.89460180     1.06493568    -1.23203289
 o      2.37527105    -1.14139819     0.25926511
 h      3.21067451    -0.87617302    -0.44349918
 c     -2.47519767    -0.55604031    -0.36399583
 h     -2.32064887    -1.45793473    -0.92685450
 h     -2.90579175    -1.01750368     0.57949361
 h     -3.15683512     0.14650225    -0.78976358
 h     -0.29258046     1.51633049     1.45811627
          17

 c      1.35304083    -0.37450864     0.17899565
 c      0.09928795    -0.84863229     0.66460714
 c     -1.03007235    -0.07039333    -0.05814325
 c     -1.06651535     1.46054360     0.65678232
 c     -0.21121797     0.94697475    -0.69105251
 c      1.22309351     0.79644232    -0.53888804
 h      0.10706015    -1.52462850     1.62470988
 h     -1.96528929     1.95649302     0.30555741
 h     -0.53168799     1.35502882    -1.71111184
 h      1.86928956     1.04823958    -1.15588710
 o      2.37341802    -1.13941063     0.25427720
 h      3.15819050    -0.86572146    -0.43347159
 c     -2.47056240    -0.55521265    -0.36984229
 h     -2.29336341    -1.46095460    -0.90654271
 h     -2.91300419    -1.01973790     0.60420643
 h     -3.18144753     0.15365132    -0.79897212
 h     -0.26977880     1.54169476     1.47728850
          17

 c      1.34994726    -0.36570374     0.17456475
 c      0.08884120    -0.84078180     0.66660170
 c     -1.02910743    -0.08404528    -0.04715110
 c     -1.05090823     1.45279596     0.64966613
 c     -0.20605629     0.95317680    -0.69437720
 c      1.21564741     0.78888605    -0.53252832
 h      0.10449288    -1.52749837     1.61873460
 h     -1.97683787     1.96421502     0.28439864
 h     -0.55476739     1.33775786    -1.67746389
 h      1.90367479     1.06627440    -1.13069516
 o      2.37460714    -1.13787569     0.24849330
 h      3.08146350    -0.86253049    -0.40013493
 c     -2.46518548    -0.55541649    -0.37360354
 h     -2.26986701    -1.47000442    -0.89920835
 h     -2.91500721    -1.01078290     0.61758496
 h     -3.20327017     0.16185939    -0.81048617
 h     -0.26432063     1.57351810     1.48943425
          17

 c      1.34547195    -0.35758663     0.17010651
 c      0.07767851    -0.83272264     0.66972957
 c     -1.02694319    -0.09676841    -0.03425588
 c     -1.03334184     1.44362324     0.64099030
 c     -0.20275871     0.96074416    -0.69870692
 c      1.20349244     0.77870255    -0.52348594
 h      0.09714480    -1.52237181     1.59395420
 h     -1.98292534     1.97259462     0.27671178
 h     -0.57682391     1.32292931    -1.63772316
 h      1.98563511     1.11488906    -1.14282728
 o      2.37763027    -1.13687756     0.24270027
 h      2.99825239    -0.86246079    -0.35722874
 c     -2.45957531    -0.55651179    -0.37526056
 h     -2.25142294    -1.48380344    -0.90403031
 h     -2.91116636    -0.99055240     0.61693972
 h     -3.21665990     0.16627641    -0.82169877
 h     -0.27708853     1.60985480     1.49226203
          17

 c      1.33960907    -0.35117026     0.16624834
 c      0.06622399    -0.82445897     0.67369008
 c     -1.02358712    -0.10804067    -0.01995064
 c     -1.01456129     1.43360910     0.63063201
 c     -0.20159746     0.96899465    -0.70285694
 c      1.19030338     0.76801251    -0.51494075
 h      0.08488940    -1.51134074     1.55427504
 h     -1.97807718     1.97781770     0.28401072
 h     -0.60022900     1.31472433    -1.60250042
 h      2.07666881     1.17731402    -1.15976400
 o      2.38017199    -1.13695879     0.23875065
 h      2.94321569    -0.85319903    -0.33572389
 c     -2.45395864    -0.55856152    -0.37511268
 h     -2.23943597    -1.49845451    -0.91825787
 h     -2.90224741    -0.96068019     0.60264914
 h     -3.21769954     0.16401041    -0.83089748
 h     -0.30607012     1.64867929     1.48595326
          17

 c      1.33248293    -0.34743462     0.16358216
 c      0.05490626    -0.81580504     0.67791272
 c     -1.01920705    -0.11741914    -0.00477195
 c     -0.99527330     1.42321889     0.61845142
 c     -0.20266222     0.97732571    -0.70569621
 c      1.17859166     0.75865656    -0.50887089
 h      0.06778009    -1.49942420     1.50727291
 h     -1.95999871     1.97746655     0.30593322
 h     -0.62812781     1.31684700    -1.58216842
 h      2.15117928     1.24022935    -1.16324350
 o      2.38019425    -1.13877705     0.23843640
 h      2.94636563    -0.82079468    -0.36545058
 c     -2.44826471    -0.56169479    -0.37369109
 h     -2.23501205    -1.50937129    -0.93826853
 h     -2.89051811    -0.92441198     0.57838671
 h     -3.20465778     0.15442274    -0.83748287
 h     -0.34676056     1.68825807     1.47312520
          17

 c      1.32435877    -0.34711125     0.16251353
 c      0.04414291    -0.80640805     0.68163577
 c     -1.01411785    -0.12454403     0.01070961
 c     -0.97609640     1.41278416     0.60432498
 c     -0.20602949     0.98540344    -0.70665748
 c      1.16953008     0.75187323    -0.50615059
 h      0.04603764    -1.49445186     1.46346828
 h     -1.92959621     1.97057045     0.34034633
 h     -0.66179043     1.33033970    -1.58111146
 h      2.19779556     1.29593661    -1.14702566
 o      2.37880098    -1.14160323     0.24049494
 h      2.98772023    -0.77446202    -0.42693329
 c     -2.44213373    -0.56596911    -0.37171896
 h     -2.23859482    -1.51296650    -0.96046194
 h     -2.87993817    -0.88646617     0.55149632
 h     -3.17802780     0.13905949    -0.84202169
 h     -0.39284217     1.72745325     1.45851401
          17

 c      1.31560785    -0.35055461     0.16318427
 c      0.03435840    -0.79597710     0.68421057
 c     -1.00876399    -0.12912950     0.02590508
 c     -0.95743874     1.40250904     0.58826617
 c     -0.21191522     0.99323913    -0.70598753
 c      1.16358115     0.74835450    -0.50704652
 h      0.01991696    -1.50453924     1.43274908
 h     -1.89113343     1.95777146     0.38352715
 h     -0.69858236     1.35258232    -1.59502091
 h      2.21221408     1.34008802    -1.11012509
 o      2.37794564    -1.14419396     0.24271697
 h      3.03338846    -0.73256485    -0.48482662
 c     -2.43496757    -0.57135080    -0.37000006
 h     -2.24982372    -1.50754865    -0.98182863
 h     -2.87581185    -0.85227616     0.53211194
 h     -3.14043003     0.12152236    -0.84627042
 h     -0.43757695     1.76561247     1.44758843
          17

 c      1.30661693    -0.35767782     0.16546121
 c      0.02598442    -0.78474191     0.68558934
 c     -1.00369553    -0.13095880     0.04022805
 c     -0.93935221     1.39253351     0.57062401
 c     -0.22054835     1.00104471    -0.70444931
 c      1.16086652     0.74829601    -0.51143809
 h     -0.01030697    -1.53267677     1.41848598
 h     -1.85221663     1.94145960     0.43061044
 h     -0.73329321     1.37877968    -1.61466514
 h      2.19329854     1.37012461    -1.05369149
 o      2.37857848    -1.14585883     0.24395231
 h      3.06524296    -0.70529248    -0.52017231
 c     -2.42612466    -0.57781208    -0.36906634
 h     -2.26754584    -1.49365632    -1.00035043
 h     -2.88292119    -0.82616435     0.52902311
 h     -3.09620773     0.10708308    -0.85299718
 h     -0.47563699     1.80177288     1.44399908
          17

 c      1.29772634    -0.36796887     0.16895872
 c      0.01940111    -0.77368776     0.68646903
 c     -0.99951794    -0.12990187     0.05312745
 c     -0.92157877     1.38306398     0.55219532
 c     -0.23191664     1.00902238    -0.70289355
 c      1.16125169     0.75144635    -0.51888444
 h     -0.04395529    -1.57356152     1.41555624
 h     -1.82239890     1.92521706     0.47660298
 h     -0.76099666     1.40417520    -1.63127165
 h      2.14210867     1.38487552    -0.98021975
 o      2.38097558    -1.14633948     0.24381226
 h      3.07618423    -0.69647862    -0.52596018
 c     -2.41527340    -0.58538744    -0.36871501
 h     -2.28991757    -1.47410232    -1.01534847
 h     -2.90250240    -0.80946662     0.54357224
 h     -3.05025051     0.10149907    -0.86519286
 h     -0.50407457     1.83372922     1.44754293
          17

 c      1.28922664    -0.38060288     0.17309999
 c      0.01485738    -0.76419541     0.68783977
 c     -0.99679821    -0.12595987     0.06413592
 c     -0.90393553     1.37453558     0.53411285
 c     -0.24563472     1.01724254    -0.70206828
 c      1.16420976     0.75712493    -0.52862680
 h     -0.07963590    -1.61705445     1.41514445
 h     -1.80935496     1.91190820     0.51763950
 h     -0.77866934     1.42524604    -1.63912638
 h      2.06328991     1.38549110    -0.89403136
 o      2.38510477    -1.14560422     0.24228031
 h      3.06449185    -0.70676795    -0.50105772
 c     -2.40264814    -0.59399779    -0.36802389
 h     -2.31463827    -1.45364651    -1.02764172
 h     -2.93114424    -0.80068885     0.56828430
 h     -3.00596661     0.10874625    -0.88447312
 h     -0.52172106     1.85806254     1.45457589
          17

 c      1.28139025    -0.39461374     0.17721078
 c      0.01241873    -0.75750186     0.69047785
 c     -0.99594375    -0.11931503     0.07292258
 c     -0.88676407     1.36769846     0.51763576
 c     -0.26096129     1.02561046    -0.70260181
 c      1.16844083     0.76407709    -0.53954516
 h     -0.11547149    -1.65359121     1.41001932
 h     -1.81458832     1.90149676     0.55135750
 h     -0.78547292     1.43998507    -1.63594407
 h      1.96949124     1.37874443    -0.80257670
 o      2.39068873    -1.14379754     0.23962832
 h      3.03265441    -0.73418269    -0.44894426
 c     -2.38897568    -0.60320530    -0.36596186
 h     -2.33936462    -1.43790266    -1.03914310
 h     -2.96300197    -0.79731641     0.59213007
 h     -2.96370413     0.12877982    -0.90955128
 h     -0.52814850     1.87126182     1.46025323
          17

 c      1.27450427    -0.40907696     0.18062550
 c      0.01194641    -0.75441324     0.69474183
 c     -0.99709927    -0.11034709     0.07933122
 c     -0.87097664     1.36348790     0.50400386
 c     -0.27690248     1.03387208    -0.70499092
 c      1.17134418     0.77007375    -0.55019698
 h     -0.14952448    -1.67679333     1.39633109
 h     -1.83301033     1.89116529     0.57623498
 h     -0.78259753     1.44791712    -1.62269222
 h      1.88793987     1.38336393    -0.71682928
 o      2.39698394    -1.14135182     0.23662047
 h      2.99054459    -0.77201560    -0.38102841
 c     -2.37517640    -0.61226925    -0.36194073
 h     -2.36213881    -1.43133166    -1.05162288
 h     -2.99251395    -0.79712959     0.60591704
 h     -2.92131687     0.15737596    -0.93634416
 h     -0.52321520     1.87086633     1.46051319
          17

 c      1.26886898    -0.42326295     0.18278848
 c      0.01311758    -0.75524405     0.70057279
 c     -1.00010642    -0.09959753     0.08339127
 c     -0.85769924     1.36273204     0.49429419
 c     -0.29236418     1.04162954    -0.70951056
 c      1.16967094     0.77217353    -0.55942453
 h     -0.18011432    -1.68382945     1.37338073
 h     -1.85655672     1.87765447     0.59116241
 h     -0.77313117     1.45017696    -1.60360106
 h      1.85359106     1.42830001    -0.64499211
 o      2.40229024    -1.13926145     0.23497017
 h      2.96296663    -0.80427366    -0.32395386
 c     -2.36207652    -0.62047970    -0.35596545
 h     -2.38149819    -1.43523789    -1.06515067
 h     -3.01567529    -0.79852373     0.60426116
 h     -2.87629645     0.18821223    -0.95974697
 h     -0.50700465     1.85600076     1.45307193
          17

 c      1.26474387    -0.43671019     0.18332372
 c      0.01549679    -0.75983073     0.70755602
 c     -1.00454029    -0.08769363     0.08530043
 c     -0.84791023     1.36591104     0.48921940
 c     -0.30632382     1.04836698    -0.71607635
 c      1.16297091     0.76968083    -0.56718704
 h     -0.20608783    -1.67535051     1.34316748
 h     -1.87778471     1.85921713     0.59566096
 h     -0.76183710     1.44955236    -1.58607395
 h      1.86931225     1.51849674    -0.58356090
 o      2.40424813    -1.13887984     0.23694299
 h      2.98521099    -0.80922172    -0.31322663
 c     -2.35026678    -0.62741138    -0.34852215
 h     -2.39622305    -1.44735781    -1.07753390
 h     -3.03031904    -0.80043445     0.58551553
 h     -2.82743498     0.21520777    -0.97547454
 h     -0.47973982     1.82750460     1.43789777
          17

 c      1.26227685    -0.44914801     0.18202608
 c      0.01863848    -0.76753526     0.71498427
 c     -1.00978606    -0.07526686     0.08537716
 c     -0.84227577     1.37306035     0.48893771
 c     -0.31796167     1.05352950    -0.72421310
 c      1.15372970     0.76502391    -0.57373655
 h     -0.22716977    -1.65576432     1.31025393
 h     -1.89149941     1.83614172     0.59021173
 h     -0.75425055     1.44995155    -1.57930173
 h      1.90426027     1.62401267    -0.52731327
 o      2.40298987    -1.14013771     0.24230599
 h      3.05393203    -0.78845704    -0.34469043
 c     -2.34006458    -0.63292532    -0.34038216
 h     -2.40510750    -1.46333503    -1.08531790
 h     -3.03624165    -0.80226738     0.55138362
 h     -2.77530077     0.23384292    -0.98099911
 h     -0.44155335     1.78789184     1.41749490
          17

 c      1.26147357    -0.46038806     0.17882209
 c      0.02220108    -0.77726690     0.72191468
 c     -1.01512848    -0.06289818     0.08400318
 c     -0.84111434     1.38379993     0.49298436
 c     -0.32679474     1.05670366    -0.73329850
 c      1.14393990     0.76052011    -0.57898601
 h     -0.24438571    -1.63351872     1.28162027
 h     -1.89515752     1.81050908     0.57639814
 h     -0.75454058     1.45463013    -1.59033122
 h      1.93399781     1.71708375    -0.47623064
 o      2.40093397    -1.14183919     0.24884942
 h      3.13069787    -0.76219490    -0.38297525
 c     -2.33148648    -0.63704239    -0.33243541
 h     -2.40699191    -1.47870517    -1.08536779
 h     -3.03553748    -0.80392342     0.50681469
 h     -2.72202291     0.24163271    -0.97578594
 h     -0.39227676     1.74096379     1.39666644
          17

 c      1.26220806    -0.47031111     0.17375432
 c      0.02602231    -0.78765937     0.72729970
 c     -1.01984945    -0.05108369     0.08157946
 c     -0.84435866     1.39745696     0.50044454
 c     -0.33282055     1.05781024    -0.74297998
 c      1.13447977     0.75734851    -0.58275804
 h     -0.26007825    -1.61968873     1.26546996
 h     -1.88910705     1.78587525     0.55685293
 h     -0.76316673     1.46396995    -1.61935547
 h      1.94780268     1.78357762    -0.43205467
 o      2.39977366    -1.14326598     0.25516996
 h      3.18929202    -0.74304649    -0.40593447
 c     -2.32421495    -0.63984303    -0.32557836
 h     -2.40093390    -1.49021804    -1.07595205
 h     -3.03295911    -0.80586185     0.45985964
 h     -2.67089900     0.23831254    -0.96130567
 h     -0.33179285     1.69075306     1.38079317
          17

 c      1.26425642    -0.47886769     0.16695115
 c      0.03003643    -0.79755068     0.73029596
 c     -1.02331339    -0.04021493     0.07849656
 c     -0.85140774     1.41322092     0.51035276
 c     -0.33647756     1.05711473    -0.75330464
 c      1.12566693     0.75598156    -0.58491784
 h     -0.27652111    -1.62287232     1.26788386
 h     -1.87703227     1.76698713     0.53499040
 h     -0.77682850     1.47518670    -1.65930375
 h      1.94219664     1.81775370    -0.39642770
 o      2.40026705    -1.14416723     0.26070798
 h      3.21867211    -0.73579572    -0.40523810
 c     -2.31764579    -0.64144588    -0.32056037
 h     -2.38634830    -1.49640722    -1.05714304
 h     -3.03534048    -0.80898868     0.42036563
 h     -2.62600609     0.22601846    -0.94103989
 h     -0.26167434     1.64025028     1.37246644
          17

 c      1.26733830    -0.48606266     0.15858443
 c      0.03406544    -0.80654322     0.73061227
 c     -1.02502483    -0.03056370     0.07511514
 c     -0.86099428     1.43023856     0.52203888
 c     -0.33841100     1.05503985    -0.76445274
 c      1.11761765     0.75656716    -0.58537687
 h     -0.29347436    -1.64296706     1.28893497
 h     -1.86593398     1.75924574     0.51443501
 h     -0.79076676     1.48429309    -1.70030950
 h      1.91673001     1.81777738    -0.37069449
 o      2.40268937    -1.14448805     0.26529835
 h      3.21558945    -0.74166779    -0.37908913
 c     -2.31114689    -0.64205351    -0.31768182
 h     -2.36307251    -1.49776106    -1.03079948
 h     -3.04867400    -0.81405623     0.39639185
 h     -2.59176420     0.20931807    -0.92034268
 h     -0.18711313     1.59114044     1.36922685
          17

 c      1.27114665    -0.49194182     0.14884528
 c      0.03775833    -0.81500358     0.72851204
 c     -1.02465982    -0.02227176     0.07175333
 c     -0.87141605     1.44763796     0.53511382
 c     -0.33925261     1.05198134    -0.77646103
 c      1.11037115     0.75907902    -0.58408106
 h     -0.30764799    -1.67134521     1.32270055
 h     -1.86406017     1.76754292     0.49827612
 h     -0.80091108     1.48800864    -1.73402764
 h      1.87251131     1.78397441    -0.35596829
 o      2.40700036    -1.14427505     0.26900778
 h      3.18176059    -0.75982343    -0.32953861
 c     -2.30446288    -0.64197789    -0.31650857
 h     -2.33138071    -1.49667234    -1.00028128
 h     -3.07373361    -0.82076276     0.38999033
 h     -2.57230564     0.19443021    -0.90566544
 h     -0.11651239     1.54494057     1.36547707
          17

 c      1.27535771    -0.49659599     0.13794864
 c      0.04076446    -0.82352940     0.72447857
 c     -1.02208489    -0.01535061     0.06867299
 c     -0.88119285     1.46460969     0.54923138
[truncated: 34,518 more chars]
