# Supplementary material for: Photochemical permutation of meta-substituted phenols
Source: Nat Commun. 2025 Aug 13;16:7502. doi: 10.1038/s41467-025-62549-5 (PMC12350626; doi:10.1038/s41467-025-62549-5)
Supplement: Supplementary file 3 — Source Data [file 41467_2025_62549_MOESM3_ESM.zip › Source data/NAMD_trajectories/trajectory079.xyz]

          17

 c      1.16599191    -0.40963631     0.02749444
 c     -0.07091606    -1.07320220    -0.01759811
 c     -1.20962930    -0.22290869    -0.03612853
 c     -1.14750750     1.19196743     0.02384297
 c      0.19924270     1.79809881    -0.00215781
 c      1.34145962     1.03209134    -0.06369634
 h     -0.30507913    -2.20219537     0.26676893
 h     -1.92962877     1.58976919    -0.64822220
 h      0.13484125     2.95876349    -0.15822295
 h      2.24812393     1.60659546     0.01447063
 o      2.22091977    -1.22070278     0.02336913
 h      3.01997316    -0.58919677     0.12083050
 c     -2.60860489    -0.84962077    -0.01244702
 h     -2.69637958    -2.06445699    -0.21928136
 h     -3.04913849    -0.74179374     0.98762748
 h     -3.31816407    -0.15080662    -0.85961008
 h     -1.59271012     1.49087991     1.08622451
          17

 c      1.16460401    -0.41400605     0.02137824
 c     -0.06620987    -1.06875262    -0.01583067
 c     -1.21320969    -0.22878484    -0.03967892
 c     -1.14352809     1.19885444     0.02881297
 c      0.20181574     1.80401414    -0.00447477
 c      1.34203218     1.03624009    -0.06541401
 h     -0.32080816    -2.21555889     0.27385775
 h     -1.93991681     1.59602275    -0.62414379
 h      0.14646488     2.94450395    -0.16296920
 h      2.24190001     1.61459802     0.00890247
 o      2.21974707    -1.22164813     0.02693536
 h      2.97804856    -0.61290423     0.12996748
 c     -2.60672050    -0.85400710    -0.01668470
 h     -2.70156910    -2.05558488    -0.22751195
 h     -3.07007098    -0.75762589     1.00247713
 h     -3.30625688    -0.18115087    -0.83426436
 h     -1.60157341     1.49960991     1.10114211
          17

 c      1.16510750    -0.41797320     0.01472618
 c     -0.06365921    -1.06522205    -0.01301522
 c     -1.21792966    -0.23726868    -0.04334728
 c     -1.14065645     1.20703186     0.03594946
 c      0.20329630     1.81117958    -0.00814586
 c      1.34123548     1.03936195    -0.06645146
 h     -0.32422701    -2.20451230     0.27216793
 h     -1.94791258     1.60833919    -0.60252633
 h      0.16460723     2.91514975    -0.16424693
 h      2.24625004     1.61926685     0.00238720
 o      2.21909400    -1.22214486     0.03065453
 h      2.93921776    -0.64422662     0.13830726
 c     -2.60538436    -0.85872498    -0.02266677
 h     -2.70162926    -2.01955442    -0.23457548
 h     -3.09016142    -0.76909984     1.01350673
 h     -3.28055483    -0.22895399    -0.78835387
 h     -1.60744498     1.50587329     1.10353928
          17

 c      1.16740110    -0.42133243     0.00757564
 c     -0.06343300    -1.06266168    -0.00922958
 c     -1.22353359    -0.24772949    -0.04702018
 c     -1.13909068     1.21608579     0.04517865
 c      0.20373242     1.81879783    -0.01302255
 c      1.33923571     1.04141488    -0.06683526
 h     -0.31495030    -2.17038485     0.26226470
 h     -1.95295444     1.62652578    -0.58387364
 h      0.18837089     2.87975650    -0.16341678
 h      2.25974410     1.61970365    -0.00507768
 o      2.21783503    -1.22312153     0.03435225
 h      2.92282169    -0.66861438     0.14856836
 c     -2.60460476    -0.86366985    -0.02953281
 h     -2.69646451    -1.96289528    -0.24117706
 h     -3.10604625    -0.77667887     1.01637608
 h     -3.24564654    -0.28899853    -0.72782500
 h     -1.60931067     1.50933491     1.09406226
          17

 c      1.17128424    -0.42387417    -0.00002955
 c     -0.06546917    -1.06070541    -0.00466107
 c     -1.22975110    -0.25948619    -0.05058345
 c     -1.13899116     1.22561731     0.05623658
 c      0.20325754     1.82567855    -0.01886509
 c      1.33636785     1.04245852    -0.06659989
 h     -0.29400662    -2.11946546     0.24593405
 h     -1.95418123     1.64986844    -0.56850449
 h      0.21669786     2.85188150    -0.16262864
 h      2.27871275     1.61417489    -0.01357246
 o      2.21523088    -1.22524228     0.03788220
 h      2.94166254    -0.67621991     0.16298055
 c     -2.60377169    -0.86868717    -0.03594644
 h     -2.68658890    -1.89900865    -0.24911538
 h     -3.11533298    -0.78082049     1.00907630
 h     -3.21228919    -0.35026045    -0.66542767
 h     -1.60697504     1.51011298     1.07524840
          17

 c      1.17648406    -0.42537215    -0.00803498
 c     -0.06944597    -1.05842402     0.00036311
 c     -1.23633364    -0.27185075    -0.05393465
 c     -1.14041915     1.23526415     0.06864531
 c      0.20203269     1.83061976    -0.02539869
 c      1.33301880     1.04256900    -0.06579733
 h     -0.26417653    -2.06472908     0.22650071
 h     -1.95077676     1.67724786    -0.55662226
 h      0.24873994     2.84516025    -0.16415494
 h      2.29866418     1.60103025    -0.02312434
 o      2.21184534    -1.22822722     0.04129912
 h      2.98739442    -0.67285359     0.18051506
 c     -2.60141284    -0.87357819    -0.03990420
 h     -2.67315714    -1.84949371    -0.26178256
 h     -3.11680489    -0.78206193     0.99193121
 h     -3.19985059    -0.39442134    -0.62235885
 h     -1.60131873     1.50889886     1.05189755
          17

 c      1.18267117    -0.42559968    -0.01637612
 c     -0.07480705    -1.05428476     0.00538038
 c     -1.24307138    -0.28415728    -0.05698637
 c     -1.14327528     1.24470040     0.08169440
 c      0.20021855     1.83316361    -0.03242165
 c      1.32954206     1.04176867    -0.06450122
 h     -0.22976108    -2.02634282     0.20872496
 h     -1.94221226     1.70729352    -0.54832138
 h      0.28373897     2.86446302    -0.16910713
 h      2.31560958     1.57945445    -0.03362688
 o      2.20898838    -1.23133826     0.04479949
 h      3.03938278    -0.67200974     0.19783430
 c     -2.59604119    -0.87787792    -0.03972187
 h     -2.65746624    -1.83732628    -0.28340003
 h     -3.11053612    -0.78101497     0.96751623
 h     -3.22664208    -0.40537596    -0.61715175
 h     -1.59453493     1.50706762     1.03131927
          17

 c      1.18948229    -0.42436300    -0.02498093
 c     -0.08094914    -1.04682238     0.00995825
 c     -1.24977577    -0.29577504    -0.05965911
 c     -1.14729439     1.25364845     0.09451676
 c      0.19802466     1.83395062    -0.03985511
 c      1.32620960     1.04000897    -0.06280410
 h     -0.19449090    -2.02380966     0.19680387
 h     -1.92842149     1.73853911    -0.54351942
 h      0.32013464     2.90166581    -0.17688153
 h      2.32691606     1.54981267    -0.04482920
 o      2.20771469    -1.23408415     0.04855184
 h      3.08059841    -0.68316635     0.21201409
 c     -2.58814823    -0.88091130    -0.03610827
 h     -2.64005442    -1.86854028    -0.31523869
 h     -3.09810411    -0.77818595     0.94066076
 h     -3.28733417    -0.38710878    -0.64484522
 h     -1.58983843     1.50647768     1.02239818
          17

 c      1.19655820    -0.42153187    -0.03377095
 c     -0.08744798    -1.03608041     0.01397893
 c     -1.25627220    -0.30611887    -0.06188603
 c     -1.15215658     1.26193817     0.10635831
 c      0.19573287     1.83414614    -0.04767237
 c      1.32317479     1.03719880    -0.06080966
 h     -0.15909442    -2.05902013     0.19106692
 h     -1.90988840     1.76955279    -0.54186171
 h      0.35526339     2.94220674    -0.18609101
 h      2.33172735     1.51367476    -0.05637457
 o      2.20855194    -1.23631746     0.05264087
 h      3.10184157    -0.70982802     0.22144106
 c     -2.57971863    -0.88291828    -0.03167512
 h     -2.62086581    -1.92577305    -0.35279874
 h     -3.08266125    -0.77376436     0.91794080
 h     -3.35866545    -0.35675062    -0.68519886
 h     -1.59004197     1.50864516     1.03235646
          17

 c      1.20357343    -0.41707721    -0.04265784
 c     -0.09394631    -1.02382646     0.01761937
 c     -1.26241821    -0.31467467    -0.06362889
 c     -1.15766392     1.26958098     0.11694114
 c      0.19364100     1.83472296    -0.05581880
 c      1.32044745     1.03324352    -0.05862427
 h     -0.12290138    -2.11357471     0.18836223
 h     -1.88766147     1.79903955    -0.54268048
 h      0.38614849     2.97335249    -0.19560774
 h      2.33107741     1.47364180    -0.06786867
 o      2.21155487    -1.23812030     0.05707217
 h      3.10074205    -0.75107597     0.22571357
 c     -2.57232540    -0.88497963    -0.02886485
 h     -2.60026322    -1.98546570    -0.38906095
 h     -3.06821565    -0.76767660     0.90603208
 h     -3.42139762    -0.32774228    -0.72245850
 h     -1.59554734     1.51365908     1.06243520
          17

 c      1.21025417    -0.41110808    -0.05153742
 c     -0.09996150    -1.01211394     0.02106528
 c     -1.26810510    -0.32102368    -0.06487833
 c     -1.16379201     1.27675803     0.12656351
 c      0.19199858     1.83619708    -0.06419037
 c      1.31790342     1.02807683    -0.05635063
 h     -0.08651736    -2.16542087     0.18555935
 h     -1.86331603     1.82592834    -0.54506633
 h      0.41030183     2.98730473    -0.20486698
 h      2.32765574     1.43299962    -0.07895811
 o      2.21630584    -1.23974701     0.06176830
 h      3.08164166    -0.80233939     0.22566059
 c     -2.56680738    -0.88808991    -0.02912027
 h     -2.57920562    -2.03099451    -0.41837387
 h     -3.05785002    -0.75996674     0.90890582
 h     -3.46528776    -0.30703604    -0.74860661
 h     -1.60386150     1.52000254     1.10675466
          17

 c      1.21640032    -0.40388384    -0.06028654
 c     -0.10494487    -1.00235373     0.02438578
 c     -1.27324477    -0.32484849    -0.06563569
 c     -1.17056189     1.28370642     0.13581853
 c      0.19096966     1.83865713    -0.07264229
 c      1.31534779     1.02169589    -0.05408451
 h     -0.05174060    -2.19955304     0.18106509
 h     -1.83885383     1.84944359    -0.54802384
 h      0.42606730     2.98102483    -0.21378434
 h      2.32504153     1.39518342    -0.08938204
 o      2.22180493    -1.24163651     0.06654395
 h      3.05733359    -0.85520759     0.22369152
 c     -2.56368779    -0.89280014    -0.03288245
 h     -2.55889546    -2.05371034    -0.43735900
 h     -3.05196848    -0.75124794     0.92541372
 h     -3.48584025    -0.29777064    -0.76021173
 h     -1.61126827     1.52554625     1.15576653
          17

 c      1.22190487    -0.39579123    -0.06876623
 c     -0.10842016    -0.99527373     0.02755856
 c     -1.27776222    -0.32592909    -0.06589070
 c     -1.17790567     1.29060846     0.14525474
 c      0.19061027     1.84183190    -0.08099829
 c      1.31263025     1.01420747    -0.05191574
 h     -0.02064012    -2.20844005     0.17450971
 h     -1.81651455     1.86913068    -0.55062173
 h      0.43275879     2.95567400    -0.22268200
 h      2.32636181     1.36311768    -0.09896033
 o      2.22650076    -1.24435813     0.07110929
 h      3.04875197    -0.89854158     0.22372869
 c     -2.56339603    -0.89923707    -0.03987474
 h     -2.54052518    -2.05056630    -0.44447650
 h     -3.04832137    -0.74283349     0.94973875
 h     -3.48151009    -0.30128010    -0.75607912
 h     -1.61467391     1.52858474     1.20043591
          17

 c      1.22675187    -0.38730064    -0.07683141
 c     -0.11007264    -0.99110052     0.03051071
 c     -1.28159624    -0.32414425    -0.06560744
 c     -1.18563892     1.29754715     0.15521533
 c      0.19085322     1.84509567    -0.08905210
 c      1.30976225     1.00587510    -0.04993257
 h      0.00493731    -2.18992329     0.16622881
 h     -1.79851950     1.88482032    -0.55206766
 h      0.43084989     2.91674794    -0.23234902
 h      2.33283066     1.33865544    -0.10751048
 o      2.22911602    -1.24824619     0.07522501
 h      3.07230148    -0.92477168     0.22878822
 c     -2.56620094    -0.90717307    -0.04946207
 h     -2.52516672    -2.02280139    -0.43968998
 h     -3.04362829    -0.73643749     0.97439468
 h     -3.45262627    -0.31785167    -0.73638390
 h     -1.61232757     1.52823199     1.23429785
          17

 c      1.23099089    -0.37892212    -0.08434498
 c     -0.10979392    -0.98964419     0.03313671
 c     -1.28469662    -0.31948538    -0.06472315
 c     -1.19350232     1.30451122     0.16581692
 c      0.19149928     1.84743516    -0.09656253
 c      1.30695873     0.99713598    -0.04822459
 h      0.02358637    -2.14622057     0.15701383
 h     -1.78679309     1.89652658    -0.55168520
 h      0.42220371     2.87457780    -0.24420214
 h      2.34311763     1.32240612    -0.11476380
 o      2.22986144    -1.25301493     0.07892401
 h      3.12114030    -0.93647571     0.23756019
 c     -2.57204325    -0.91603478    -0.06084119
 h     -2.51364401    -1.97641804    -0.42465622
 h     -3.03510690    -0.73375814     0.99300499
 h     -3.40179764    -0.34649089    -0.70296817
 h     -1.60374824     1.52437862     1.25380321
          17

 c      1.23471224    -0.37119154    -0.09118759
 c     -0.10770142    -0.99022655     0.03529602
 c     -1.28700989    -0.31207758    -0.06315971
 c     -1.20120969     1.31141468     0.17696434
 c      0.19224207     1.84754136    -0.10325889
 c      1.30457645     0.98856967    -0.04687908
 h      0.03461507    -2.08471611     0.14811202
 h     -1.78273405     1.90434352    -0.54884362
 h      0.40990108     2.84332846    -0.26032193
 h      2.35401378     1.31399674    -0.12035844
 o      2.22996641    -1.25806886     0.08241477
 h      3.17286948    -0.94146584     0.24601691
 c     -2.58034639    -0.92487409    -0.07294331
 h     -2.50620455    -1.92416710    -0.40338912
 h     -3.02113084    -0.73619197     1.00149225
 h     -3.33594897    -0.38350698    -0.66089243
 h     -1.58948206     1.51755346     1.25819744
          17

 c      1.23803074    -0.36467173    -0.09725952
 c     -0.10414556    -0.99148969     0.03679942
 c     -1.28846227    -0.30219198    -0.06084442
 c     -1.20847345     1.31811151     0.18834823
 c      0.19278149     1.84429791    -0.10890179
 c      1.30299791     0.98082745    -0.04597151
 h      0.03853307    -2.02014900     0.14137655
 h     -1.78707685     1.90838383    -0.54290802
 h      0.39691608     2.83536490    -0.28281519
 h      2.36184524     1.31253418    -0.12391647
 o      2.23046697    -1.26293706     0.08585960
 h      3.20872541    -0.94565217     0.25094869
 c     -2.58976786    -0.93253493    -0.08415302
 h     -2.50197083    -1.88673337    -0.38253357
 h     -3.00132904    -0.74465135     0.99817021
 h     -3.27011942    -0.41952909    -0.62140164
 h     -1.57097293     1.50883539     1.24961461
          17

 c      1.24106728    -0.35993509    -0.10247841
 c     -0.09967429    -0.99135525     0.03740990
 c     -1.28895680    -0.29022815    -0.05773371
 c     -1.21500616     1.32440506     0.19942319
 c      0.19298007     1.83754415    -0.11341369
 c      1.30253119     0.97454134    -0.04555598
 h      0.03738112    -1.97512318     0.13926914
 h     -1.79986337     1.90877382    -0.53325562
 h      0.38416614     2.85241260    -0.31230804
 h      2.36374998     1.31702708    -0.12514214
 o      2.23185506    -1.26734453     0.08931874
 h      3.21911222    -0.95180579     0.25084946
 c     -2.59808898    -0.93843768    -0.09233685
 h     -2.49901522    -1.88596875    -0.36899050
 h     -2.97656984    -0.75937532     0.98361656
 h     -3.22927745    -0.43726531    -0.60364332
 h     -1.55054128     1.49980809     1.23344177
          17

 c      1.24393124    -0.35751053    -0.10677581
 c     -0.09485215    -0.98784032     0.03692173
 c     -1.28839149    -0.27665842    -0.05383207
 c     -1.22051825     1.33006595     0.20941980
 c      0.19285729     1.82823120    -0.11695131
 c      1.30335388     0.97022783    -0.04566079
 h      0.03351659    -1.97071960     0.14396260
 h     -1.82051636     1.90569942    -0.51935920
 h      0.37042001     2.88381360    -0.34706335
 h      2.35841615     1.32667755    -0.12389088
 o      2.23416645    -1.27116533     0.09277296
 h      3.20224755    -0.96037650     0.24556156
 c     -2.60329223    -0.94326293    -0.09617209
 h     -2.49627601    -1.92731856    -0.36480921
 h     -2.94901050    -0.77974780     0.96090144
 h     -3.23410031    -0.42138707    -0.62406412
 h     -1.53122322     1.49243194     1.21828707
          17

 c      1.24671160    -0.35780663    -0.11009445
 c     -0.08997664    -0.98069580     0.03532598
 c     -1.28669886    -0.26196153    -0.04920182
 c     -1.22475661     1.33487171     0.21751131
 c      0.19242918     1.81773519    -0.11981866
 c      1.30548690     0.96820741    -0.04629007
 h      0.02695992    -2.00756681     0.15542719
 h     -1.84798544     1.89948048    -0.50090924
 h      0.35414272     2.91456191    -0.38394097
 h      2.34635570     1.34105834    -0.12019604
 o      2.23702023    -1.27441240     0.09613715
 h      3.16359258    -0.96976397     0.23606707
 c     -2.60553678    -0.94772892    -0.09695787
 h     -2.49487275    -1.99403465    -0.36640913
 h     -2.92210105    -0.80430618     0.93603686
 h     -3.27633092    -0.37909416    -0.67603750
 h     -1.51604725     1.48863980     1.21408414
          17

 c      1.24947467    -0.36104004    -0.11238766
 c     -0.08509827    -0.97152145     0.03284647
 c     -1.28388990    -0.24658873    -0.04396023
 c     -1.22760627     1.33866486     0.22320551
 c      0.19161824     1.80721891    -0.12233883
 c      1.30878461     0.96855572    -0.04742979
 h      0.01573255    -2.06482740     0.17106245
 h     -1.88091158     1.89061490    -0.47791515
 h      0.33471523     2.93266191    -0.41984802
 h      2.32982817     1.36017745    -0.11425972
 o      2.23953138    -1.27727897     0.09925529
 h      3.11727057    -0.97576971     0.22458536
 c     -2.60625603    -0.95195563    -0.09748080
 h     -2.49642752    -2.06299772    -0.36917701
 h     -2.90015273    -0.83108622     0.91740174
 h     -3.33118288    -0.33155130    -0.73826981
 h     -1.50665139     1.48960505     1.22745149
          17

 c      1.25226215    -0.36718472    -0.11362276
 c     -0.08027553    -0.96218071     0.02978471
 c     -1.28005974    -0.23095673    -0.03825559
 c     -1.22917093     1.34139147     0.22670341
 c      0.19027436     1.79744102    -0.12478949
 c      1.31295198     0.97109611    -0.04905501
 h     -0.00141382    -2.11905921     0.18758288
 h     -1.91774831     1.87975483    -0.45071833
 h      0.31246078     2.93121900    -0.45245495
 h      2.31237287     1.38439357    -0.10641472
 o      2.24035214    -1.28016100     0.10192006
 h      3.08546827    -0.97143257     0.21430181
 c     -2.60642571    -0.95600161    -0.09993523
 h     -2.50161114    -2.11713957    -0.37027426
 h     -2.88707287    -0.85828277     0.91276684
 h     -3.38029220    -0.29443820    -0.79401880
 h     -1.50227513     1.49516481     1.25732265
          17

 c      1.25508470    -0.37594611    -0.11378832
 c     -0.07566314    -0.95391603     0.02640573
 c     -1.27536472    -0.21544237    -0.03223426
 c     -1.22972669     1.34307972     0.22880575
 c      0.18822466     1.78878598    -0.12738460
 c      1.31761178     0.97544652    -0.05113655
 h     -0.02423740    -2.15468591     0.20238312
 h     -1.95679673     1.86761410    -0.41989032
 h      0.28830204     2.90796834    -0.48037220
 h      2.29781558     1.41411144    -0.09706056
 o      2.23847897    -1.28343456     0.10399956
 h      3.08577312    -0.95090218     0.20742443
 c     -2.60648607    -0.95990421    -0.10527138
 h     -2.51014461    -2.14702160    -0.36871796
 h     -2.88465680    -0.88485159     0.92451383
 h     -3.41438443    -0.27538568    -0.83427686
 h     -1.50035301     1.50402185     1.29583073
          17

 c      1.25791690    -0.38677550    -0.11290011
 c     -0.07147555    -0.94736104     0.02291807
 c     -1.26999645    -0.20037904    -0.02601997
 c     -1.22960357     1.34378461     0.23047486
 c      0.18530858     1.78129947    -0.13025920
 c      1.32241962     0.98111621    -0.05364520
 h     -0.05161125    -2.16383163     0.21373797
 h     -1.99618375     1.85485521    -0.38608853
 h      0.26349434     2.86476137    -0.50329527
 h      2.28886295     1.44924028    -0.08659207
 o      2.23443153    -1.28702066     0.10557849
 h      3.11253959    -0.91663633     0.20299131
 c     -2.60670621    -0.96357805    -0.11331548
 h     -2.52116385    -2.14887894    -0.36478520
 h     -2.89191035    -0.91040642     0.94745143
 h     -3.42944200    -0.27731843    -0.85490481
 h     -1.49802805     1.51447093     1.33329517
          17

 c      1.26069823    -0.39893962    -0.11100042
 c     -0.06794305    -0.94273123     0.01948171
 c     -1.26415579    -0.18606220    -0.01971247
 c     -1.22910995     1.34355511     0.23250252
 c      0.18139903     1.77466285    -0.13343552
 c      1.32717241     0.98761884    -0.05655035
 h     -0.08207843    -2.14400899     0.22064043
 h     -2.03387848     1.84203018    -0.34999424
 h      0.23946084     2.80776526    -0.52239282
 h      2.28594779     1.48863539    -0.07536924
 o      2.22977732    -1.29046427     0.10685810
 h      3.14422851    -0.87804285     0.19843178
 c     -2.60731470    -0.96679264    -0.12325094
 h     -2.53342823    -2.12330370    -0.35961506
 h     -2.90603431    -0.93460000     0.97201152
 h     -3.42416805    -0.30069920    -0.85447973
 h     -1.49313071     1.52495524     1.36211496
          17

 c      1.26332755    -0.41162439    -0.10815325
 c     -0.06527798    -0.93990167     0.01620645
 c     -1.25803128    -0.17276011    -0.01339944
 c     -1.22851464     1.34243303     0.23542323
 c      0.17642378     1.76814769    -0.13677490
 c      1.33183334     0.99455343    -0.05981195
 h     -0.11414825    -2.09709510     0.22274823
 h     -2.06782294     1.82959899    -0.31237492
 h      0.21762165     2.74789056    -0.54088395
 h      2.28713886     1.52994753    -0.06376056
 o      2.22589631    -1.29336972     0.10799844
 h      3.16270261    -0.84416670     0.19199463
 c     -2.60845003    -0.96913546    -0.13407492
 h     -2.54534550    -2.07545020    -0.35512132
 h     -2.92387400    -0.95679196     0.98904278
 h     -3.39927467    -0.34413164    -0.83362044
 h     -1.48436527     1.53426443     1.37793178
          17

 c      1.26565595    -0.42402993    -0.10443991
 c     -0.06364482    -0.93833014     0.01312837
 c     -1.25178747    -0.16072277    -0.00717205
 c     -1.22804382     1.34046518     0.23955213
 c      0.17038936     1.76072578    -0.13997701
 c      1.33646192     1.00161805    -0.06337143
 h     -0.14655141    -2.03012261     0.22060955
 h     -2.09617428     1.81799715    -0.27420790
 h      0.19911147     2.69941430    -0.56405280
 h      2.28918325     1.57007712    -0.05220819
 o      2.22360812    -1.29556343     0.10909032
 h      3.15892520    -0.82071627     0.18312510
 c     -2.61002758    -0.96994537    -0.14472388
 h     -2.55488569    -2.01655637    -0.35413960
 h     -2.94277610    -0.97616258     0.99233405
 h     -3.35838849    -0.40357739    -0.79573202
 h     -1.47116013     1.54155176     1.37938673
          17

 c      1.26748423    -0.43544992    -0.09995399
 c     -0.06310523    -0.93686521     0.01016181
 c     -1.24556992    -0.15018073    -0.00113848
 c     -1.22786949     1.33771272     0.24502885
 c      0.16340264     1.75157391    -0.14275742
 c      1.34111346     1.00857873    -0.06715021
 h     -0.17874156    -1.95747213     0.21619841
 h     -2.11759265     1.80770384    -0.23677267
 h      0.18444601     2.67397974    -0.59710707
 h      2.28888235     1.60594107    -0.04123453
 o      2.22325131    -1.29706863     0.11017610
 h      3.13152334    -0.81012871     0.17206969
 c     -2.61147747    -0.96840409    -0.15388306
 h     -2.55951883    -1.96494170    -0.36049775
 h     -2.96085407    -0.99196085     0.97899335
 h     -3.31096012    -0.47011329    -0.74946988
 h     -1.45351590     1.54633760     1.36774020
          17

 c      1.26857916    -0.44532604    -0.09479569
 c     -0.06354185    -0.93369508     0.00706709
 c     -1.23952589    -0.14133051     0.00456939
 c     -1.22808683     1.33425103     0.25181861
 c      0.15566434     1.74075610    -0.14518573
 c      1.34576772     1.01522774    -0.07105718
 h     -0.21168043    -1.90152557     0.21328388
 h     -2.13148038     1.79927672    -0.20164299
 h      0.17343899     2.67250916    -0.64105482
 h      2.28408844     1.63514065    -0.03137909
 o      2.22472039    -1.29808911     0.11126222
 h      3.08596288    -0.81150493     0.15960344
 c     -2.61134832    -0.96416500    -0.15974214
 h     -2.55650752    -1.94101440    -0.37811686
 h     -2.97701790    -1.00369878     0.94918063
 h     -3.27657321    -0.52734871    -0.71221864
 h     -1.43194649     1.54857112     1.34682072
          17

 c      1.26871602    -0.45326946    -0.08906588
 c     -0.06467807    -0.92711805     0.00358090
 c     -1.23382808    -0.13430934     0.00980567
 c     -1.22869070     1.33016131     0.25968005
 c      0.14743536     1.72923736    -0.14778925
 c      1.35029076     1.02135961    -0.07500150
 h     -0.24754026    -1.88377180     0.21586941
 h     -2.13808752     1.79333838    -0.17055318
 h      0.16546554     2.68496332    -0.69131071
 h      2.27417826     1.65636371    -0.02311032
 o      2.22737550    -1.29906070     0.11232333
 h      3.03565093    -0.81950107     0.14688144
 c     -2.60752897    -0.95815873    -0.16052891
 h     -2.54397478    -1.95304175    -0.40840785
 h     -2.99104687    -1.01129255     0.90621631
 h     -3.28119010    -0.55600005    -0.70651159
 h     -1.40745821     1.54873849     1.32315008
          17

 c      1.26774959    -0.45903717    -0.08286108
 c     -0.06636664    -0.91712169    -0.00024896
 c     -1.22867820    -0.12918051     0.01444413
 c     -1.22957413     1.32552213     0.26816702
 c      0.13900187     1.71820316    -0.15126806
 c      1.35441896     1.02675803    -0.07890454
 h     -0.28634447    -1.90637775     0.22418121
 h     -2.13842842     1.79051137    -0.14515411
 h      0.15975010     2.69833317    -0.74094203
 h      2.26016409     1.66955582    -0.01675542
 o      2.23003353    -1.30068230     0.11331895
 h      3.00165376    -0.82370796     0.13509668
 c     -2.59938939    -0.95167208    -0.15659292
 h     -2.52205817    -1.98948162    -0.44833048
 h     -3.00391012    -1.01518337     0.85723603
 h     -3.33049598    -0.55235823    -0.73805023
 h     -1.38141683     1.54788146     1.30549487
          17

 c      1.26567802    -0.46248723    -0.07626741
 c     -0.06878101    -0.90551464    -0.00400533
 c     -1.22430282    -0.12594372     0.01840857
 c     -1.23057105     1.32042326     0.27677492
 c      0.13064857     1.70854538    -0.15620540
 c      1.35776434     1.03118394    -0.08270695
 h     -0.32382112    -1.95063186     0.23394161
 h     -2.13399360     1.79130401    -0.12670303
 h      0.15551016     2.70276723    -0.78405118
 h      2.24454255     1.67589547    -0.01246609
 o      2.23161325    -1.30357545     0.11423722
 h      3.00204029    -0.81420793     0.12474573
 c     -2.58861402    -0.94516292    -0.15088249
 h     -2.49268522    -2.03022793    -0.49205408
 h     -3.01823340    -1.01636541     0.81304824
 h     -3.39989785    -0.53092005    -0.78842518
 h     -1.35515148     1.54725065     1.30263885
          17

 c      1.26266584    -0.46354497    -0.06935390
 c     -0.07216916    -0.89438763    -0.00723223
 c     -1.22096242    -0.12454896     0.02167249
 c     -1.23152635     1.31501866     0.28525043
 c      0.12263104     1.70076178    -0.16296990
 c      1.35985867     1.03437283    -0.08636882
 h     -0.35442753    -1.99489625     0.24028759
 h     -2.12631535     1.79596365    -0.11576463
 h      0.15201248     2.69288854    -0.81693404
 h      2.23080308     1.67749863    -0.01023044
 o      2.23225582    -1.30759016     0.11510964
 h      3.03384815    -0.79287099     0.11540646
 c     -2.57689809    -0.93880495    -0.14650046
 h     -2.45849524    -2.05890799    -0.53379501
 h     -3.03778251    -1.01615177     0.78491955
 h     -3.46325132    -0.50563400    -0.83812632
 h     -1.32946195     1.54748250     1.31926997
          17

 c      1.25901093    -0.46219998    -0.06216925
 c     -0.07660778    -0.88523109    -0.00963410
 c     -1.21894504    -0.12488616     0.02424578
 c     -1.23233196     1.30957369     0.29381668
 c      0.11514903     1.69501714    -0.17171667
 c      1.36025430     1.03606648    -0.08986150
 h     -0.37418825    -2.02480172     0.24013698
 h     -2.11654699     1.80433650    -0.11202316
 h      0.14859112     2.66715355    -0.83805683
 h      2.22245992     1.67673726    -0.00994822
 o      2.23306923    -1.31191433     0.11595662
 h      3.07717773    -0.77164664     0.10663984
 c     -2.56513602    -0.93278647    -0.14522874
 h     -2.42207340    -2.06602658    -0.56918924
 h     -3.06474512    -1.01557173     0.77828693
 h     -3.50580253    -0.48378238    -0.87631913
 h     -1.30456603     1.54792945     1.35302215
          17

 c      1.25507641    -0.45851998    -0.05474279
 c     -0.08196543    -0.87892318    -0.01107237
 c     -1.21853648    -0.12676434     0.02616499
 c     -1.23290627     1.30443472     0.30303957
 c      0.10832479     1.69118421    -0.18238789
 c      1.35866316     1.03608062    -0.09315345
 h     -0.38109177    -2.03321884     0.23215091
 h     -2.10522397     1.81578155    -0.11427513
 h      0.14466029     2.62734810    -0.84801765
 h      2.22173689     1.67525722    -0.01156867
 o      2.23499805    -1.31577406     0.11676204
 h      3.11347636    -0.76127170     0.09843890
 c     -2.55395107    -0.92726746    -0.14739823
 h     -2.38566255    -2.04768974    -0.59547053
 h     -3.09684852    -1.01483214     0.78896803
 h     -3.52107334    -0.46839723    -0.89833417
 h     -1.28058321     1.54695544     1.39598518
          17

 c      1.25122264    -0.45265726    -0.04708899
 c     -0.08795542    -0.87588766    -0.01151855
 c     -1.21997783    -0.12990494     0.02749019
 c     -1.23316415     1.29994558     0.31348688
 c      0.10219379     1.68882112    -0.19467927
 c      1.35506332     1.03437121    -0.09619843
 h     -0.37466718    -2.01819157     0.21618442
 h     -2.09230663     1.82919953    -0.12060929
 h      0.13974729     2.57875733    -0.84993052
 h      2.22853568     1.67319616    -0.01521520
 o      2.23843320    -1.31869088     0.11748991
 h      3.13223318    -0.76713897     0.09101751
 c     -2.54398033    -0.92229157    -0.15245552
 h     -2.35106946    -2.00429589    -0.61138323
 h     -3.12814921    -1.01351784     0.80680032
 h     -3.50685080    -0.46051209    -0.90261787
 h     -1.25791884     1.54285371     1.43892108
          17

 c      1.24776220    -0.44484202    -0.03921444
 c     -0.09419143    -0.87613427    -0.01103009
 c     -1.22341782    -0.13396129     0.02830532
 c     -1.23300842     1.29638435     0.32550192
 c      0.09670969     1.68712817    -0.20799319
 c      1.34970565     1.03104699    -0.09893586
 h     -0.35577736    -1.98218127     0.19301353
 h     -2.07746836     1.84320255    -0.12871255
 h      0.13354815     2.53055433    -0.85001717
 h      2.24041695     1.66918526    -0.02118719
 o      2.24329272    -1.32044569     0.11810230
 h      3.13014438    -0.79001895     0.08458761
 c     -2.53577067    -0.91766433    -0.15958117
 h     -2.31948339    -1.94049075    -0.61737932
 h     -3.15227346    -1.01121886     0.82182853
 h     -3.46340878    -0.46008736    -0.88938504
 h     -1.23723349     1.53448917     1.47433817
          17

 c      1.24493726    -0.43537233    -0.03112576
 c     -0.10021625    -0.87914055    -0.00975354
 c     -1.22886642    -0.13855915     0.02871885
 c     -1.23233358     1.29393654     0.33916138
 c      0.09176499     1.68503482    -0.22148325
 c      1.34302328     1.02632256    -0.10130458
 h     -0.32681708    -1.93313339     0.16438747
 h     -2.06047955     1.85637986    -0.13620982
 h      0.12593526     2.49469348    -0.85714822
 h      2.25361388     1.66113215    -0.02982532
 o      2.24908685    -1.32105097     0.11857352
 h      3.11040555    -0.82672890     0.07919403
 c     -2.52963402    -0.91282879    -0.16788455
 h     -2.29097751    -1.86634018    -0.61631659
 h     -3.16457055    -1.00791087     0.82735321
 h     -3.39361711    -0.46595334    -0.86070153
 h     -1.21923275     1.52146180     1.49750010
          17

 c      1.24291522    -0.42460665    -0.02283597
 c     -0.10551400    -0.88364143    -0.00793184
 c     -1.23615905    -0.14334461     0.02886425
 c     -1.23103239     1.29268246     0.35431595
 c      0.08722781     1.68163041    -0.23436851
 c      1.33551045     1.02045509    -0.10326103
 h     -0.29199399    -1.88666717     0.13312752
 h     -2.04152571     1.86756933    -0.14096105
 h      0.11679427     2.48085451    -0.87920038
 h      2.26436429     1.64719776    -0.04134202
 o      2.25485683    -1.32078797     0.11890744
 h      3.08389774    -0.86977651     0.07449261
 c     -2.52551607    -0.90686589    -0.17623333
 h     -2.26372464    -1.79832840    -0.61424003
 h     -3.16263129    -1.00399289     0.82017215
 h     -3.30487679    -0.47474195    -0.82203933
 h     -1.20449127     1.50405768     1.50645823
          17

 c      1.24180336    -0.41295440    -0.01436704
 c     -0.10958695    -0.88768965    -0.00584858
 c     -1.24494492    -0.14802362     0.02890060
 c     -1.22900317     1.29258699     0.37062356
 c      0.08297509     1.67677165    -0.24642767
 c      1.32762781     1.01370165    -0.10479205
 h     -0.25657553    -1.86524089     0.10246827
 h     -2.02138046     1.87606224    -0.14128017
 h      0.10581761     2.48941455    -0.91728019
 h      2.26992650     1.62647454    -0.05572024
 o      2.25915785    -1.32020073     0.11915428
 h      3.06958894    -0.90770956     0.06952251
 c     -2.52269511    -0.89899547    -0.18303790
 h     -2.23411901    -1.75581211    -0.61921440
 h     -3.14622420    -1.00014747     0.80009199
 h     -3.21286353    -0.47851312    -0.78559149
 h     -1.19333876     1.48319340     1.50208146
          17

 c      1.24167371    -0.40085539    -0.00574849
 c     -0.11218126    -0.88971880    -0.00365304
 c     -1.25470632    -0.15237581     0.02901241
 c     -1.22615374     1.29349819     0.38754053
 c      0.07888343     1.67113539    -0.25809157
 c      1.31974269     1.00630450    -0.10591912
 h     -0.22403903    -1.88578083     0.07397893
 h     -2.00142339     1.88170519    -0.13606627
 h      0.09266552     2.51099402    -0.96468069
 h      2.26914113     1.59928596    -0.07271104
 o      2.26065026    -1.31976590     0.11939118
 h      3.08529951    -0.93066345     0.06305164
 c     -2.51940117    -0.88972644    -0.18650395
 h     -2.20013145    -1.74922423    -0.63593716
 h     -3.11738847    -0.99716094     0.76979434
 h     -3.14292236    -0.46285334    -0.77256013
 h     -1.18576894     1.46038344     1.48838860
          17

 c      1.24257044    -0.38876139     0.00298724
 c     -0.11340884    -0.89003590    -0.00127427
 c     -1.26479457    -0.15623810     0.02940502
 c     -1.22240277     1.29516372     0.40429670
 c      0.07479754     1.66564458    -0.27001118
 c      1.31209375     0.99849313    -0.10669556
 h     -0.19419647    -1.94242777     0.04654550
 h     -1.98352463     1.88490048    -0.12484837
 h      0.07731863     2.53333242    -1.01200540
 h      2.26265171     1.56721647    -0.09191311
 o      2.25929108    -1.31934981     0.11964021
 h      3.12904476    -0.93922895     0.05489983
 c     -2.51374972    -0.88087835    -0.18603366
 h     -2.16533188    -1.77159727    -0.66127762
 h     -3.08084719    -0.99586859     0.73528856
 h     -3.11479408    -0.41496279    -0.80132286
 h     -1.18136513     1.43763417     1.47283304
          17

 c      1.24448785    -0.37714328     0.01181391
 c     -0.11350079    -0.89036139     0.00138300
 c     -1.27447450    -0.15947881     0.03028257
 c     -1.21768194     1.29727361     0.41995927
 c      0.07052630     1.66099838    -0.28267327
 c      1.30478045     0.99049071    -0.10719904
 h     -0.16570901    -2.01225183     0.01870208
 h     -1.96980989     1.88649866    -0.10773450
 h      0.06013909     2.54683678    -1.05169045
 h      2.25283474     1.53292816    -0.11290382
 o      2.25625819    -1.31836306     0.11984344
 h      3.18042059    -0.94195622     0.04630275
 c     -2.50581994    -0.87338390    -0.18392643
 h     -2.13679603    -1.80664912    -0.68776942
 h     -3.04424440    -0.99729719     0.70625752
 h     -3.11953510    -0.34154017    -0.86372141
 h     -1.17931157     1.41709480     1.46536483
          17

 c      1.24735011    -0.36650330     0.02072111
 c     -0.11261248    -0.89227763     0.00430092
 c     -1.28299373    -0.16198242     0.03180400
 c     -1.21193827     1.29953454     0.43372162
 c      0.06586637     1.65755263    -0.29629206
 c      1.29778931     0.98252998    -0.10752169
 h     -0.13830875    -2.07373618    -0.00971155
 h     -1.96231903     1.88757493    -0.08525199
 h      0.04170483     2.54594323    -1.07927163
 h      2.24330193     1.49972111    -0.13537581
 o      2.25276177    -1.31631788     0.11993234
 h      3.21942381    -0.94625264     0.03874129
 c     -2.49680516    -0.86692740    -0.18384677
 h     -2.12046818    -1.83986072    -0.70889299
 h     -3.01657934    -1.00259119     0.69376201
 h     -3.13488644    -0.26208720    -0.93522964
 h     -1.17858587     1.40041270     1.47477153
          17

 c      1.25101342    -0.35735855     0.02971645
 c     -0.11084383    -0.89664896     0.00738538
 c     -1.28963954    -0.16364483     0.03406321
 c     -1.20514529     1.30174314     0.44533154
 c      0.06063118     1.65535168    -0.31082992
 c      1.29107290     0.97488873    -0.10776262
 h     -0.11265594    -2.11375990    -0.03794837
 h     -1.96257113     1.88909540    -0.05807977
 h      0.02263596     2.52868969    -1.09318682
 h      2.23777227     1.47078631    -0.15920634
 o      2.24952308    -1.31299323     0.11987107
 h      3.23459326    -0.95559221     0.03321059
 c     -2.48770417    -0.86116409    -0.18821777
 h     -2.11944519    -1.86195421    -0.72086664
 h     -3.00365040    -1.01215227     0.70347826
 h     -3.14625801    -0.19173186    -0.99725702
 h     -1.17824428     1.38818658     1.50334999
          17

 c      1.25527969    -0.35019829     0.03881834
 c     -0.10828879    -0.90374138     0.01052520
 c     -1.29377028    -0.16438245     0.03710967
 c     -1.19734234     1.30380765     0.45522183
 c      0.05467657     1.65415207    -0.32601377
 c      1.28466725     0.96793006    -0.10802951
 h     -0.08976776    -2.12629139    -0.06500641
 h     -1.97107725     1.89152337    -0.02672556
 h      0.00345421     2.49638792    -1.09466487
 h      2.23849413     1.44831766    -0.18438369
 o      2.24680429    -1.30837778     0.11966108
 h      3.22243352    -0.97038816     0.03013508
 c     -2.47951608    -0.85607994    -0.19752747
 h     -2.13432066    -1.86826266    -0.72243210
 h     -3.00432963    -1.02456923     0.73019119
 h     -3.14738630    -0.13847971    -1.04036425
 h     -1.17749500     1.38008101     1.54509652
          17

 c      1.25991082    -0.34542440     0.04804176
 c     -0.10505005    -0.91340025     0.01362537
 c     -1.29486014    -0.16416096     0.04097443
 c     -1.18868446     1.30572368     0.46416602
 c      0.04792105     1.65339890    -0.34130590
 c      1.27877781     0.96210010    -0.10844785
 h     -0.07072478    -2.11035347    -0.08996783
 h     -1.98696219     1.89451622     0.00868676
 h     -0.01558386     2.45387897    -1.08815218
 h      2.24507751     1.43295342    -0.21078938
 o      2.24445952    -1.30262783     0.11934302
 h      3.18656927    -0.98870531     0.02934484
 c     -2.47331606    -0.85177034    -0.21100438
 h     -2.16381139    -1.85782936    -0.71439354
 h     -3.01265608    -1.03692391     0.76144237
 h     -3.13631033    -0.10605386    -1.06061809
 h     -1.17553620     1.37539888     1.58965970
          17

 c      1.26463567    -0.34328649     0.05738325
 c     -0.10123174    -0.92508910     0.01663142
 c     -1.29256137    -0.16303586     0.04567432
 c     -1.17945641     1.30754017     0.47286799
 c      0.04036656     1.65220336    -0.35586556
 c      1.27375806     0.95785398    -0.10916588
 h     -0.05652508    -2.06958791    -0.11223915
 h     -2.00795933     1.89692874     0.04833005
 h     -0.03470324     2.40985628    -1.08185293
 h      2.25464623     1.42393255    -0.23799916
 o      2.24185966    -1.29608081     0.11900960
 h      3.13897546    -1.00613753     0.02987773
 c     -2.46999021    -0.84810744    -0.22749478
 h     -2.20507888    -1.83345012    -0.69950565
 h     -3.02239436    -1.04615200     0.78517588
 h     -3.11313912    -0.09595883    -1.05696286
 h     -1.17144426     1.37348436     1.62740083
          17

 c      1.26914728    -0.34382590     0.06681111
 c     -0.09692641    -0.93777652     0.01956689
 c     -1.28675953    -0.16118147     0.05119713
 c     -1.17003618     1.30931992     0.48179593
 c      0.03211042     1.64948610    -0.36865163
 c      1.26999232     0.95553927    -0.11034319
 h     -0.04790720    -2.01360891    -0.13196988
 h     -2.03088544     1.89717088     0.09231414
 h     -0.05470768     2.37539581    -1.08663801
 h      2.26317520     1.41978943    -0.26527673
 o      2.23784731    -1.28926777     0.11881747
 h      3.10080284    -1.01578462     0.02979002
 c     -2.47005707    -0.84451760    -0.24581891
 h     -2.25386438    -1.80253999    -0.68264386
 h     -3.02927423    -1.04993163     0.79345877
 h     -3.07947670    -0.10803950    -1.03037547
 h     -1.16419906     1.37381446     1.65183788
          17

 c      1.27308833    -0.34684839     0.07626599
 c     -0.09220232    -0.94976331     0.02259565
 c     -1.27760156    -0.15888562     0.05748561
 c     -1.16083200     1.31108997     0.49119207
 c      0.02331534     1.64447550    -0.37886920
 c      1.26776118     0.95530678    -0.11212829
 h     -0.04508771    -1.96009850    -0.15079681
 h     -2.05240580     1.89372390     0.14030173
 h     -0.07649838     2.35849332    -1.11089723
 h      2.26703227     1.41907463    -0.29176624
 o      2.23131554    -1.28275182     0.11893715
 h      3.09339410    -1.01115760     0.02694441
 c     -2.47357107    -0.84002717    -0.26472506
 h     -2.30497884    -1.77737116    -0.67053294
 h     -3.03112745    -1.04683528     0.78257631
 h     -3.03903437    -0.13958571    -0.98456446
 h     -1.15275051     1.37596741     1.65998929
          17

 c      1.27603364    -0.35194569     0.08567258
 c     -0.08707816    -0.95886979     0.02605563
 c     -1.26548537    -0.15650098     0.06443163
 c     -1.15222006     1.31279879     0.50110466
 c      0.01413994     1.63727235    -0.38653664
 c      1.26714529     0.95709570    -0.11463980
 h     -0.04768846    -1.93273665    -0.17227711
 h     -2.06978619     1.88558618     0.19130863
 h     -0.10002895     2.35786181    -1.15387529
 h      2.26400359     1.42079617    -0.31676562
 o      2.22252652    -1.27675866     0.11941470
 h      3.11753411    -0.99238017     0.02118578
 c     -2.47991536    -0.83386858    -0.28278087
 h     -2.35374790    -1.77125104    -0.66966418
 h     -3.02750002    -1.03622226     0.75227299
 h     -2.99955703    -0.18255719    -0.92843488
 h     -1.13606153     1.37959170     1.65216361
          17

 c      1.27750750    -0.35855769     0.09495260
 c     -0.08147733    -0.96366003     0.03027287
 c     -1.25100554    -0.15436678     0.07187197
 c     -1.14449046     1.31430828     0.51137945
 c      0.00471268     1.62874398    -0.39244557
 c      1.26798631     0.96067566    -0.11795389
 h     -0.05533749    -1.94700350    -0.19974729
 h     -2.08143177     1.87254425     0.24372341
 h     -0.12398593     2.36426318    -1.20604000
 h      2.25373161     1.42460257    -0.33995212
 o      2.21314690    -1.27116777     0.12015092
 h      3.15272409    -0.96620184     0.01462281
 c     -2.48748927    -0.82667377    -0.29835043
 h     -2.39770312    -1.78948519    -0.68253059
 h     -3.01948502    -1.01824451     0.70548139
 h     -2.97573885    -0.21927246    -0.87978854
 h     -1.11311182     1.38442624     1.63195940
          17

 c      1.27706268    -0.36603102     0.10402370
 c     -0.07525698    -0.96477721     0.03519126
 c     -1.23486996    -0.15273977     0.07957991
 c     -1.13780555     1.31542410     0.52163897
 c     -0.00484258     1.61989093    -0.39757460
 c      1.26990953     0.96568840    -0.12208778
 h     -0.06804367    -1.99466562    -0.23201625
 h     -2.08716051     1.85526190     0.29548843
 h     -0.14664665     2.36741892    -1.25590447
 h      2.23773661     1.43081553    -0.36147330
 o      2.20490493    -1.26586523     0.12103207
 h      3.17788805    -0.93970311     0.00950587
 c     -2.49391585    -0.82075561    -0.30998352
 h     -2.43644580    -1.82451062    -0.70630227
 h     -3.00995829    -0.99410238     0.64886800
 h     -2.98726122    -0.22450104    -0.86261163
 h     -1.08285332     1.39037061     1.60638351
          17

 c      1.27437534    -0.37366565     0.11278884
 c     -0.06835225    -0.96418305     0.04039249
 c     -1.21781730    -0.15177024     0.08728089
 c     -1.13218492     1.31592833     0.53132511
 c     -0.01440238     1.61143295    -0.40267816
 c      1.27238758     0.97167434    -0.12698708
 h     -0.08527136    -2.05277834    -0.26368794
 h     -2.08821751     1.83518457     0.34440349
 h     -0.16669839     2.36021077    -1.29488656
 h      2.21907737     1.44031908    -0.38188957
 o      2.19893632    -1.26087999     0.12199647
 h      3.18105584    -0.91735839     0.00715355
 c     -2.49774043    -0.81759753    -0.31813434
 h     -2.47006385    -1.86240609    -0.73572619
 h     -3.00411035    -0.96628004     0.59376279
 h     -3.04011636    -0.18900295    -0.88492248
 h     -1.04413320     1.39752419     1.58513182
          17

 c      1.26931922    -0.38077433     0.12113313
 c     -0.06085696    -0.96365089     0.04543638
 c     -1.20054961    -0.15152037     0.09469268
 c     -1.12751856     1.31561030     0.53992147
 c     -0.02386193     1.60373420    -0.40820130
 c      1.27483379     0.97811712    -0.13253439
 h     -0.10551396    -2.10129279    -0.28923856
 h     -2.08697924     1.81427290     0.38851158
 h     -0.18348148     2.33917642    -1.31834701
 h      2.20153929     1.45422591    -0.40198948
 o      2.19578100    -1.25633490     0.12303188
 h      3.15877546    -0.90113873     0.00799700
 c     -2.49949034    -0.81614451    -0.32569701
 h     -2.49830028    -1.89100000    -0.76596800
 h     -3.00913409    -0.93794631     0.55478837
 h     -3.11552915    -0.13225221    -0.92862453
 h     -0.99578139     1.40605521     1.57751816
          17

 c      1.26200689    -0.38675247     0.12893218
 c     -0.05300235    -0.96429326     0.05002852
 c     -1.18370886    -0.15199137     0.10155682
 c     -1.12357527     1.31431369     0.54734408
 c     -0.03314172     1.59685576    -0.41430815
 c      1.27672559     0.98451968    -0.13858573
 h     -0.12679676    -2.12845956    -0.30499501
 h     -2.08627104     1.79458248     0.42647553
 h     -0.19696502     2.30388818    -1.32523071
 h      2.18833121     1.47327797    -0.42244349
 o      2.19542468    -1.25240232     0.12416990
 h      3.11494322    -0.89068908     0.01167850
 c     -2.50021229    -0.81483982    -0.33531115
 h     -2.52066521    -1.90257968    -0.79350656
 h     -3.03058253    -0.91125291     0.54246407
 h     -3.19092943    -0.07683152    -0.97358452
 h     -0.93730222     1.41582122     1.58726979
          17

 c      1.25279944    -0.39114125     0.13606352
 c     -0.04511763    -0.96668777     0.05401565
 c     -1.16786947    -0.15314206     0.10765476
 c     -1.11999907     1.31199092     0.55413993
 c     -0.04217477     1.59059803    -0.42088244
 c      1.27772704     0.99048967    -0.14501996
 h     -0.14714873    -2.12920320    -0.30908545
 h     -2.08836964     1.77775633     0.45780194
 h     -0.20775867     2.25662343    -1.31796411
 h      2.18073907     1.49715811    -0.44336909
 o      2.19721939    -1.24932785     0.12549853
 h      3.06172067    -0.88260040     0.01687508
 c     -2.50086850    -0.81280895    -0.34768661
 h     -2.53669335    -1.89370391    -0.81622763
 h     -3.06693694    -0.88634228     0.55450079
 h     -3.25229596    -0.03530731    -1.00888300
 h     -0.87005374     1.42602535     1.60973549
          17

 c      1.24228417    -0.39365447     0.14241334
 c     -0.03760235    -0.97102042     0.05735321
 c     -1.15352913    -0.15489827     0.11281048
 c     -1.11636416     1.30871997     0.56120501
 c     -0.05088598     1.58450166    -0.42747193
 c      1.27773869     0.99578928    -0.15177072
 h     -0.16483788    -2.10328204    -0.30107203
 h     -2.09403007     1.76460049     0.48281437
 h     -0.21724802     2.20246647    -1.30294978
 h      2.17762657     1.52416997    -0.46408022
 o      2.19985737    -1.24749016     0.12717469
 h      3.01990405    -0.86950756     0.02114107
 c     -2.50242835    -0.80957151    -0.36201336
 h     -2.54610616    -1.86474412    -0.83344155
 h     -3.10995363    -0.86255049     0.57802332
 h     -3.29257848    -0.01286422    -1.03011755
 h     -0.79764089     1.43534584     1.63508418
          17

 c      1.23120582    -0.39417334     0.14788115
 c     -0.03087483    -0.97708288     0.06010802
 c     -1.14110756    -0.15715604     0.11688869
 c     -1.11229763     1.30466732     0.56934190
 c     -0.05916440     1.57787785    -0.43325946
 c      1.27683402     1.00032933    -0.15882392
 h     -0.17859743    -2.05512462    -0.28196779
 h     -2.10209127     1.75495693     0.50240965
 h     -0.22771306     2.14912704    -1.29082235
 h      2.17615736     1.55157137    -0.48325082
 o      2.20198027    -1.24724708     0.12936049
 h      3.00958316    -0.84308964     0.02196374
 c     -2.50565466    -0.80461134    -0.37703785
 h     -2.54892719    -1.81995704    -0.84603977
 h     -3.15028156    -0.83980124     0.59925795
 h     -3.30850619    -0.01096781    -1.03605175
 h     -0.72494225     1.44240554     1.65371559
          17

 c      1.22037265    -0.39272449     0.15238186
 c     -0.02528244    -0.98411397     0.06250911
 c     -1.13094750    -0.15978155     0.11979283
 c     -1.10756407     1.30002824     0.57904125
 c     -0.06687429     1.57000553    -0.43727574
 c      1.27513818     1.00411916    -0.16618809
 h     -0.18810024    -1.99547899    -0.25477378
 h     -2.10992702     1.74795784     0.51776143
 h     -0.24193826     2.10483085    -1.29401835
 h      2.17315161     1.57635482    -0.49938046
 o      2.20343754    -1.24840466     0.13206504
 h      3.03068665    -0.80328071     0.01930764
 c     -2.51092688    -0.79719835    -0.39160585
 h     -2.54553011    -1.76788217    -0.85678622
 h     -3.18109710    -0.81876342     0.60883969
 h     -3.29900917    -0.02896833    -1.02712475
 h     -0.65680565     1.44612312     1.65923775
          17

 c      1.21056030    -0.38947578     0.15584617
 c     -0.02097272    -0.99059607     0.06501031
 c     -1.12331968    -0.16260882     0.12146417
 c     -1.10206701     1.29496938     0.59047900
 c     -0.07395711     1.56054963    -0.43901336
 c      1.27273579     1.00720231    -0.17386213
 h     -0.19473140    -1.94363173    -0.22511694
 h     -2.11444012     1.74250200     0.53011421
 h     -0.26181119     2.07362367    -1.31973244
 h      2.16623118     1.59601862    -0.51124430
 o      2.20525644    -1.25013700     0.13513854
 h      3.06385925    -0.75997498     0.01570615
 c     -2.51821677    -0.78648205    -0.40470161
 h     -2.53649749    -1.72070641    -0.87019833
 h     -3.19857912    -0.80048969     0.60209268
 h     -3.26517556    -0.06403611    -1.00538121
 h     -0.59722913     1.44582814     1.64894402
          17

 c      1.20243209    -0.38474439     0.15822319
 c     -0.01783688    -0.99451330     0.06820068
 c     -1.11843236    -0.16543492     0.12188131
 c     -1.09581170     1.28958504     0.60357046
 c     -0.08054240     1.54982444    -0.43895423
 c      1.26963169     1.00961178    -0.18181976
 h     -0.20163828    -1.92432913    -0.20007547
 h     -2.11305083     1.73770662     0.54068759
 h     -0.28686595     2.05242651    -1.36382247
 h      2.15443217     1.60907204    -0.51816903
 o      2.20843250    -1.25155339     0.13842809
 h      3.08995999    -0.72405245     0.01374018
 c     -2.52703075    -0.77199910    -0.41540433
 h     -2.52225883    -1.69021718    -0.89080266
 h     -3.20139488    -0.78611539     0.57804233
 h     -3.21182362    -0.10950997    -0.97575625
 h     -0.54894493     1.44128057     1.62346755
          17

 c      1.19648418    -0.37899701     0.15948908
 c     -0.01572939    -0.99477430     0.07237592
 c     -1.11645123    -0.16801547     0.12106298
 c     -1.08888416     1.28386360     0.61798972
 c     -0.08689460     1.53853856    -0.43829373
 c      1.26573533     1.01136514    -0.19001511
 h     -0.21077802    -1.95112391    -0.18299894
 h     -2.10435776     1.73320162     0.55063807
 h     -0.31465247     2.03417697    -1.41404674
 h      2.13840152     1.61526865    -0.52016386
 o      2.21342565    -1.25201223     0.14184837
 h      3.09837992    -0.70236989     0.01486019
 c     -2.53614322    -0.75457093    -0.42288567
 h     -2.50300214    -1.68071133    -0.91967868
 h     -3.19047525    -0.77667437     0.53896157
 h     -3.15099913    -0.15147308    -0.94910310
 h     -0.51304210     1.43271546     1.58658049
          17

 c      1.19300197    -0.37285984     0.15966423
 c     -0.01474230    -0.99244227     0.07725466
 c     -1.11751220    -0.17008750     0.11908451
 c     -1.08147297     1.27765035     0.63314449
 c     -0.09323157     1.52740090    -0.43827121
 c      1.26084572     1.01250113    -0.19840514
 h     -0.21951730    -2.01192704    -0.17009996
 h     -2.08843470     1.72926152     0.56102137
 h     -0.34227553     2.01271225    -1.45783156
 h      2.12031924     1.61560535    -0.51797948
 o      2.22022361    -1.25113075     0.14537404
 h      3.08623501    -0.69755630     0.01944800
 c     -2.54331462    -0.73672697    -0.42633925
 h     -2.47937086    -1.68610430    -0.95286628
 h     -3.16939952    -0.77297950     0.49070294
 h     -3.10426434    -0.16657032    -0.94493276
 h     -0.48842508     1.42093508     1.54525232
          17

 c      1.19202325    -0.36713532     0.15883375
 c     -0.01502149    -0.98961990     0.08238060
 c     -1.12168709    -0.17145412     0.11611510
 c     -1.07390684     1.27062221     0.64815860
 c     -0.09956841     1.51697207    -0.43980020
 c      1.25465066     1.01313858    -0.20697612
 h     -0.22307671    -2.08197291    -0.15530351
 h     -2.06683302     1.72680482     0.57272358
 h     -0.36735609     1.98482942    -1.48637786
 h      2.10350993     1.61204249    -0.51310369
 o      2.22840878    -1.24876112     0.14902703
 h      3.05725610    -0.70822076     0.02695179
 c     -2.54627701    -0.72117229    -0.42564263
 h     -2.45299305    -1.69524794    -0.98402934
 h     -3.14519460    -0.77559969     0.44339833
 h     -3.08980524    -0.13470079    -0.98156393
 h     -0.47135115     1.40733975     1.50937521
          17

 c      1.19337683    -0.36270155     0.15714908
 c     -0.01656445    -0.98797417     0.08749251
 c     -1.12890457    -0.17208580     0.11243735
 c     -1.06660024     1.26234977     0.66199484
 c     -0.10569095     1.50765129    -0.44338276
 c      1.24679925     1.01348953    -0.21574974
 h     -0.21822984    -2.14110568    -0.13490297
 h     -2.04231495     1.72724432     0.58637276
 h     -0.38829772     1.95018036    -1.49521915
 h      2.09158070     1.60688935    -0.50754904
 o      2.23709971    -1.24504724     0.15288240
 h      3.02257559    -0.72809316     0.03576817
 c     -2.54476126    -0.70810461    -0.42303092
 h     -2.42596685    -1.69837282    -1.00781349
 h     -3.12826745    -0.78497546     0.41076243
 h     -3.09914555    -0.06422923    -1.05214809
 h     -0.45607927     1.39361483     1.48983114
          17

 c      1.19676613    -0.36031170     0.15479891
 c     -0.01927138    -0.98841915     0.09252428
 c     -1.13891779    -0.17212098     0.10839980
 c     -1.05981763     1.25245641     0.67383829
 c     -0.11126388     1.49964929    -0.44909784
 c      1.23705913     1.01380891    -0.22477393
 h     -0.20394356    -2.17763702    -0.10783365
 h     -2.01824483     1.73215719     0.60229026
 h     -0.40443495     1.91061245    -1.48398542
 h      2.08711269     1.60192488    -0.50331512
 o      2.24493661    -1.24049441     0.15707791
 h      3.00107398    -0.74548933     0.04315610
 c     -2.53971301    -0.69597723    -0.42182876
 h     -2.40015066    -1.68944679    -1.02112867
 h     -3.12833889    -0.80127174     0.40399984
 h     -3.11106578     0.01928609    -1.13232345
 h     -0.43786478     1.38092044     1.49398666
          17

 c      1.20177541    -0.36050438     0.15197621
 c     -0.02293909    -0.99129102     0.09751479
 c     -1.15135405    -0.17172794     0.10435352
 c     -1.05343729     1.24074184     0.68352588
 c     -0.11593838     1.49296171    -0.45659700
 c      1.22545412     1.01436591    -0.23413218
 h     -0.18072985    -2.18638909    -0.07455586
 h     -1.99751649     1.74278529     0.62054081
 h     -0.41631775     1.86974304    -1.45660971
 h      2.09045145     1.59761057    -0.50179536
 o      2.25062158    -1.23568864     0.16175128
 h      3.01124962    -0.74853925     0.04635818
 c     -2.53215987    -0.68357885    -0.42373428
 h     -2.37687880    -1.66614024    -1.02321865
 h     -3.14691351    -0.82336235     0.42209791
 h     -3.11251401     0.09665614    -1.20284335
 h     -0.41676255     1.36914941     1.52122010
          17

 c      1.20769743    -0.36384572     0.14889911
 c     -0.02696831    -0.99649269     0.10257736
 c     -1.16585383    -0.17082155     0.10066439
 c     -1.04711889     1.22707587     0.69159757
 c     -0.11929928     1.48742155    -0.46516997
 c      1.21221808     1.01553665    -0.24400709
 h     -0.15011991    -2.16710180    -0.03614744
 h     -1.98117933     1.75953419     0.64104196
 h     -0.42604354     1.83300283    -1.42180972
 h      2.09946402     1.59292095    -0.50362003
 o      2.25409315    -1.23057877     0.16688252
 h      3.05324319    -0.73691234     0.04519378
 c     -2.52326813    -0.67037559    -0.42855269
 h     -2.35694068    -1.62956822    -1.01555007
 h     -3.17605539    -0.84803573     0.45202423
 h     -3.09882661     0.15796779    -1.25351319
 h     -0.39782528     1.35717711     1.56348977
          17

 c      1.20902329    -0.37834311     0.14733287
 c     -0.02328630    -1.00375799     0.10844411
 c     -1.18489418    -0.16427788     0.09902889
 c     -1.04244277     1.20709520     0.70048388
 c     -0.11799120     1.48450421    -0.47657690
 c      1.19491974     1.02157248    -0.25666670
 h     -0.11392526    -2.12454543     0.01013052
 h     -1.96464389     1.78575670     0.66338227
 h     -0.43385318     1.81370242    -1.38644989
 h      2.11235792     1.58449947    -0.51176027
 o      2.25704984    -1.22406378     0.17235497
 h      3.10853407    -0.72278371     0.04032373
 c     -2.51338856    -0.65608001    -0.43626957
 h     -2.34145484    -1.58475604    -1.00228951
 h     -3.20300531    -0.87003296     0.48128691
 h     -3.07011688     0.19898809    -1.27902017
 h     -0.39079928     1.34668137     1.60973130
          17

 c      1.21386610    -0.38956525     0.14405239
 c     -0.02380412    -1.01260646     0.11441821
 c     -1.20373043    -0.15936965     0.09716850
 c     -1.03652447     1.18881505     0.70727994
 c     -0.11808361     1.48148758    -0.48442196
 c      1.17947180     1.02445135    -0.26861726
 h     -0.07579825    -2.07111063     0.05361347
 h     -1.95012746     1.81247948     0.68956662
 h     -0.45293005     1.80258904    -1.37890442
 h      2.12311480     1.57535315    -0.51515951
 o      2.26035189    -1.21680751     0.17828890
 h      3.15692009    -0.71432702     0.03524448
 c     -2.50443124    -0.64026652    -0.44423213
 h     -2.32774169    -1.54017545    -0.98756234
 h     -3.22595501    -0.88815481     0.49599070
 h     -3.02718221     0.21812132    -1.27901316
 h     -0.38878031     1.32926910     1.65723010
          17

 c      1.21998720    -0.40057678     0.14016996
 c     -0.02611561    -1.02124533     0.12086333
 c     -1.22305896    -0.15600878     0.09652268
 c     -1.03019846     1.17073984     0.71278114
 c     -0.11671993     1.47899826    -0.48939952
 c      1.16547492     1.02715185    -0.28061343
 h     -0.03923727    -2.02747732     0.09477356
 h     -1.93337734     1.83728773     0.71774794
 h     -0.48373174     1.80950239    -1.39995814
 h      2.12766904     1.56165343    -0.51892251
 o      2.26442031    -1.20815993     0.18423170
 h      3.18688442    -0.71588215     0.03247696
 c     -2.49675453    -0.62252076    -0.45181615
 h     -2.31468675    -1.50556589    -0.97806736
 h     -3.23941630    -0.89923804     0.49122267
 h     -2.97242498     0.21628945    -1.25427471
 h     -0.39612977     1.30573073     1.69591737
          17

 c      1.22656216    -0.41120032     0.13584455
 c     -0.02980083    -1.02738890     0.12778937
 c     -1.24198381    -0.15421662     0.09734991
 c     -1.02375367     1.15332137     0.71750710
 c     -0.11462921     1.47723601    -0.49255176
 c      1.15370204     1.02973200    -0.29261816
 h     -0.00689271    -2.01823983     0.13348970
 h     -1.91180558     1.85682649     0.74714044
 h     -0.52211193     1.83036763    -1.43768117
 h      2.12413379     1.54344486    -0.52346472
 o      2.26967612    -1.19825828     0.19004638
 h      3.19330985    -0.72841139     0.03309985
 c     -2.49083092    -0.60278485    -0.45857110
 h     -2.30132751    -1.48804246    -0.97875169
 h     -3.24128150    -0.90159442     0.46533789
 h     -2.90954433     0.19601394    -1.20779743
 h     -0.41328804     1.27585051     1.72119122
          17

 c      1.23267984    -0.42117552     0.13117899
 c     -0.03449671    -1.03019520     0.13513224
 c     -1.25951108    -0.15396790     0.09982287
 c     -1.01748905     1.13696664     0.72166139
 c     -0.11282024     1.47666393    -0.49520023
 c      1.14456137     1.03202550    -0.30461101
 h      0.02019867    -2.05220073     0.17057863
 h     -1.88408632     1.86904988     0.77681120
 h     -0.56062943     1.85897163    -1.47499128
 h      2.11303731     1.52202381    -0.53001037
 o      2.27624896    -1.18745252     0.19575572
 h      3.17733376    -0.74990048     0.03675261
 c     -2.48672321    -0.58194587    -0.46426018
 h     -2.28772306    -1.48764234    -0.99006298
 h     -3.23185470    -0.89459401     0.41960109
 h     -2.84498109     0.16491200    -1.14727103
 h     -0.43875017     1.23947204     1.73191827
          17

 c      1.23866643    -0.42865329     0.12564751
 c     -0.04024442    -1.02722575     0.14256504
 c     -1.27259009    -0.15503866     0.10281300
 c     -1.01358591     1.12135171     0.72778253
 c     -0.11358521     1.47677980    -0.49994858
 c      1.13993752     1.03441910    -0.31593516
 h      0.03390214    -2.14105373     0.21802600
 h     -1.85243682     1.87171667     0.80363124
 h     -0.59415763     1.88819253    -1.49786945
 h      2.09755384     1.49952907    -0.54127754
 o      2.28436487    -1.17662254     0.20118338
 h      3.15817659    -0.78954859     0.04357756
 c     -2.48443095    -0.56233274    -0.46861874
 h     -2.26588374    -1.49746836    -1.00437443
 h     -3.21242611    -0.87894369     0.35856377
 h     -2.78987549     0.13879968    -1.08831413
 h     -0.47217625     1.20010032     1.72700144
          17

 c      1.24138487    -0.43591408     0.12044423
 c     -0.04541118    -1.02446532     0.15057017
 c     -1.28211746    -0.15742395     0.10818819
 c     -1.01074245     1.10633048     0.73412598
 c     -0.11427753     1.47831649    -0.50596348
 c      1.13634084     1.03659728    -0.32748531
 h      0.03944422    -2.22258904     0.26319059
 h     -1.81675282     1.86741170     0.82610984
 h     -0.61589272     1.92205085    -1.49828875
 h      2.08154486     1.47874050    -0.56378877
 o      2.29289001    -1.16602801     0.20673101
 h      3.13866961    -0.82495778     0.04951834
 c     -2.48206489    -0.54701464    -0.47104556
 h     -2.24786106    -1.50678548    -1.02166358
 h     -3.18829744    -0.85516475     0.28970847
 h     -2.75775891     0.14704110    -1.05791256
 h     -0.50844181     1.15585741     1.70879086
          17

 c      1.24052629    -0.44267990     0.11552875
 c     -0.04962153    -1.02348117     0.15927994
 c     -1.28768747    -0.16098761     0.11598289
 c     -1.00916506     1.09190979     0.74005955
 c     -0.11516379     1.48127448    -0.51324987
 c      1.13338560     1.03814258    -0.33916310
 h      0.03608755    -2.27862943     0.30425072
 h     -1.78128199     1.85853259     0.84364110
 h     -0.62429232     1.95818134    -1.47409998
 h      2.07015387     1.46282424    -0.59860545
 o      2.30059692    -1.15640878     0.21268240
 h      3.13873224    -0.84672387     0.05048392
 c     -2.47843859    -0.53767695    -0.47196515
 h     -2.23568637    -1.50808580    -1.03872935
 h     -3.17062953    -0.82793555     0.22572672
 h     -2.75453802     0.20549748    -1.07007359
 h     -0.54011833     1.10772753     1.68630011
          17

 c      1.23610052    -0.44870446     0.11086501
 c     -0.05270839    -1.02497773     0.16878016
 c     -1.28915449    -0.16566698     0.12606733
 c     -1.00899459     1.07804764     0.74467827
 c     -0.11627345     1.48551696    -0.52145860
 c      1.13078727     1.03878236    -0.35093882
 h      0.02397276    -2.30140520     0.33975432
 h     -1.75117759     1.84863342     0.85611393
 h     -0.61970900     1.99565776    -1.42687687
 h      2.06615263     1.45328043    -0.64599412
 o      2.30679570    -1.14811429     0.21921406
 h      3.16808148    -0.85063795     0.04399153
 c     -2.47319717    -0.53263000    -0.47428787
 h     -2.23053675    -1.49745785    -1.05400868
 h     -3.17468330    -0.80363057     0.18211832
 h     -2.77087412     0.29511946    -1.10881911
 h     -0.55893178     1.05662084     1.67147577
          17

 c      1.22840502    -0.45376123     0.10641845
 c     -0.05467993    -1.02921967     0.17911431
 c     -1.28666441    -0.17147740     0.13813552
 c     -1.01016155     1.06476623     0.74731540
 c     -0.11738292     1.49073408    -0.52990572
 c      1.12851763     1.03844454    -0.36290965
 h      0.00377296    -2.28862218     0.36866448
 h     -1.73113541     1.84131564     0.86394575
 h     -0.60462793     2.03551603    -1.36197104
 h      2.06817745     1.44929431    -0.70475829
 o      2.31209333    -1.14093345     0.22623204
 h      3.21454149    -0.84062396     0.03174193
 c     -2.46661284    -0.52930601    -0.48063542
 h     -2.23272403    -1.47438275    -1.06745506
 h     -3.21006423    -0.78569131     0.16710445
 h     -2.79398274     0.38692397    -1.15125516
 h     -0.55895756     1.00322524     1.67345494
          17

 c      1.21797762    -0.45766522     0.10214945
 c     -0.05566641    -1.03618283     0.19029304
 c     -1.28063100    -0.17851662     0.15173130
 c     -1.01224868     1.05222578     0.74815884
 c     -0.11800800     1.49636949    -0.53758700
 c      1.12676860     1.03721003    -0.37531346
 h     -0.02345957    -2.24171762     0.39039439
 h     -1.72378188     1.83858075     0.86793226
 h     -0.58402643     2.08173720    -1.28869611
 h      2.07140088     1.44825101    -0.77201907
 o      2.31758563    -1.13443728     0.23349681
 h      3.25707314    -0.82330563     0.01758903
 c     -2.45986097    -0.52626306    -0.49130872
 h     -2.24176845    -1.44142796    -1.08059893
 h     -3.26972425    -0.77126833     0.17348606
 h     -2.81539570     0.46255753    -1.18387676
 h     -0.54011669     0.94874283     1.69163177
          17

 c      1.20554348    -0.46030685     0.09801084
 c     -0.05587031    -1.04545364     0.20227249
 c     -1.27168327    -0.18695477     0.16628819
 c     -1.01461440     1.04072065     0.74820763
 c     -0.11750899     1.50162750    -0.54335588
 c      1.12577995     1.03520226    -0.38847615
 h     -0.05631191    -2.16697623     0.40514524
 h     -1.72873529     1.83962591     0.86895857
 h     -0.56458180     2.14136331    -1.21845378
 h      2.07000545     1.44697277    -0.84374640
 o      2.32394746    -1.12826081     0.24079898
 h      3.28032991    -0.80346939     0.00468435
 c     -2.45455748    -0.52275100    -0.50510233
 h     -2.25649767    -1.40408800    -1.09661869
 h     -3.33620837    -0.75524528     0.18660745
 h     -2.83047622     0.51330781    -1.20091118
 h     -0.50794096     0.89583864     1.71631174
          17

 c      1.19194791    -0.46167207     0.09395225
 c     -0.05551927    -1.05585942     0.21487621
 c     -1.26059588    -0.19699302     0.18117420
 c     -1.01668260     1.03063587     0.74863110
 c     -0.11544561     1.50582787    -0.54643474
 c      1.12570380     1.03249065    -0.40272606
 h     -0.09316188    -2.07974464     0.41483498
 h     -1.74304556     1.84112234     0.86778601
 h     -0.55105337     2.22060364    -1.15875925
 h      2.05941015     1.44275775    -0.91567121
 o      2.33128121    -1.12214527     0.24800603
 h      3.27737649    -0.78352079    -0.00530279
 c     -2.45187668    -0.51804537    -0.52054233
 h     -2.27531483    -1.36987813    -1.11989045
 h     -3.39405458    -0.73457419     0.19476758
 h     -2.83674838     0.53565322    -1.20045775
 h     -0.46994713     0.84828114     1.73605519
          17

 c      1.17807843    -0.46184854     0.08992879
 c     -0.05476233    -1.06497427     0.22766701
 c     -1.24820739    -0.20878340     0.19574725
 c     -1.01808835     1.02235081     0.75028711
 c     -0.11196572     1.50904482    -0.54686775
 c      1.12656060     1.02904473    -0.41832078
 h     -0.13310367    -2.01018480     0.42458695
 h     -1.76260679     1.83875142     0.86505592
 h     -0.54213605     2.31751513    -1.10787854
 h      2.03732540     1.43386059    -0.98409773
 o      2.33922758    -1.11593160     0.25506340
 h      3.24845484    -0.76385791    -0.01219001
 c     -2.45231030    -0.51147465    -0.53639844
 h     -2.29676960    -1.34559592    -1.15427406
 h     -3.43377468    -0.70864949     0.19146906
 h     -2.83295458     0.52898471    -1.18256444
 h     -0.43267582     0.80981837     1.74286493
          17

 c      1.16480513    -0.46101130     0.08591154
 c     -0.05353176    -1.06973196     0.24001002
 c     -1.23534968    -0.22232945     0.20941290
 c     -1.01865309     1.01611512     0.75359669
 c     -0.10768532     1.51220175    -0.54522102
 c      1.12822243     1.02474367    -0.43540351
 h     -0.17747241    -1.99623062     0.44191647
 h     -1.78354772     1.82882997     0.86142598
 h     -0.53182753     2.42080808    -1.05830171
 h      2.00396698     1.41959293    -1.04648211
 o      2.34701725    -1.10959294     0.26201662
 h      3.20072068    -0.74262460    -0.01759341
 c     -2.45579095    -0.50283704    -0.55186521
 h     -2.32016950    -1.33351207    -1.20036265
 h     -3.45080292    -0.67834186     0.17404515
 h     -2.81882026     0.49538816    -1.14886776
 h     -0.40068689     0.78346569     1.73313508
          17

 c      1.15296157    -0.45936209     0.08188825
 c     -0.05181839    -1.06966174     0.25173894
 c     -1.22280916    -0.23741673     0.22167385
 c     -1.01831928     1.01196623     0.75857325
 c     -0.10322852     1.51646630    -0.54197218
 c      1.13038342     1.01941525    -0.45397996
 h     -0.22688144    -2.04583644     0.46877860
 h     -1.80307438     1.80927928     0.85767961
 h     -0.51430933     2.51669712    -1.00380970
 h      1.96194549     1.40029867    -1.10187067
 o      2.35349117    -1.10329815     0.26905466
 h      3.14844680    -0.71494401    -0.02556219
 c     -2.46181677    -0.49274517    -0.56653333
 h     -2.34557130    -1.33001779    -1.25413924
 h     -3.44413881    -0.64534761     0.14244657
 h     -2.79550394     0.44137869    -1.10351109
 h     -0.37650539     0.77130487     1.70695556
          17

 c      1.14331122    -0.45707368     0.07785747
 c     -0.05014888    -1.06775285     0.26341558
 c     -1.21129817    -0.25364042     0.23216403
 c     -1.01711358     1.00971462     0.76486237
 c     -0.09897394     1.52274982    -0.53729162
 c      1.13254176     1.01286994    -0.47390045
 h     -0.27586162    -2.12669813     0.49844393
 h     -1.81984665     1.77996342     0.85473894
 h     -0.48633388     2.59446871    -0.94193970
 h      1.91596874     1.37727093    -1.15121268
 o      2.35740577    -1.09736563     0.27646828
 h      3.10863753    -0.67381784    -0.04186669
 c     -2.46944358    -0.48278216    -0.58005085
 h     -2.37315769    -1.32833173    -1.30877929
 h     -3.41608270    -0.61199853     0.09898048
 h     -2.76686548     0.38211910    -1.05544381
 h     -0.36059423     0.77440884     1.66755394
          17

 c      1.13644976    -0.45430041     0.07383118
 c     -0.04919614    -1.06705213     0.27561070
 c     -1.20142294    -0.27050546     0.24066529
 c     -1.01515282     1.00899172     0.77174989
 c     -0.09504253     1.53157712    -0.53111096
 c      1.13403772     1.00492618    -0.49486049
 h     -0.31709543    -2.20557643     0.52389621
 h     -1.83409966     1.74263209     0.85359500
 h     -0.44704984     2.64776254    -0.87312877
 h      1.87211993     1.35249367    -1.19730964
 o      2.35825493    -1.09188048     0.28435537
 h      3.08826893    -0.61627287    -0.06927656
 c     -2.47715371    -0.47558235    -0.59176093
 h     -2.40275451    -1.32211779    -1.35764396
 h     -3.37322096    -0.58127189     0.04895516
 h     -2.74064265     0.34607164    -1.02055970
 h     -0.35100847     0.79266094     1.62125180
          17

 c      1.13271667    -0.45121214     0.06984430
 c     -0.04934890    -1.06926426     0.28858581
 c     -1.19365452    -0.28751139     0.24711192
 c     -1.01268403     1.00934098     0.77817755
 c     -0.09135842     1.54311355    -0.52322624
 c      1.13418259     0.99545210    -0.51646894
 h     -0.34572848    -2.26409459     0.54141511
 h     -1.84754565     1.70054922     0.85519001
 h     -0.39727237     2.67417964    -0.79951167
 h      1.83635532     1.32803003    -1.24389246
 o      2.35664533    -1.08632465     0.29234870
 h      3.07822704    -0.54922526    -0.10319877
 c     -2.48306118    -0.47382069    -0.60118562
 h     -2.43373394    -1.30740492    -1.39610285
 h     -3.32819268    -0.55659633     0.00177967
 h     -2.72443920     0.36485977    -1.01531193
 h     -0.34295933     0.82457364     1.57741695
          17

 c      1.13216039    -0.44801769     0.06596173
 c     -0.05066753    -1.07510056     0.30236808
 c     -1.18829821    -0.30420144     0.25158082
 c     -1.01007420     1.01029920     0.78289900
 c     -0.08770200     1.55717124    -0.51336602
 c      1.13245365     0.98442563    -0.53840499
 h     -0.35929740    -2.29437524     0.54956176
 h     -1.86288206     1.65774163     0.86026726
 h     -0.33903424     2.67522808    -0.72421804
 h      1.81242128     1.30512723    -1.29362489
 o      2.35353259    -1.07986433     0.29984035
 h      3.06499934    -0.48485816    -0.13521167
 c     -2.48578236    -0.47727271    -0.60946068
 h     -2.46503782    -1.28315683    -1.42211588
 h     -3.29948959    -0.54091140    -0.02947550
 h     -2.71562998     0.43808288    -1.03868096
 h     -0.32949625     0.86760778     1.54695140
          17

 c      1.13454472    -0.44496541     0.06227765
 c     -0.05297575    -1.08470395     0.31684781
 c     -1.18547996    -0.32018426     0.25424718
 c     -1.00760129     1.01143255     0.78490660
 c     -0.08374525     1.57313011    -0.50123703
 c      1.12863779     0.97196925    -0.56057376
 h     -0.35673131    -2.29410138     0.54804017
 h     -1.88270733     1.61787263     0.86920985
 h     -0.27540468     2.65727218    -0.65099628
 h      1.80046147     1.28362871    -1.34614776
 o      2.34957830    -1.07180293     0.30631621
 h      3.04053592    -0.43340805    -0.15834928
 c     -2.48483607    -0.48297788    -0.61857507
 h     -2.49526595    -1.25122276    -1.43638360
 h     -3.30266897    -0.53496237    -0.03452534
 h     -2.70507684     0.53358537    -1.07448868
 h     -0.30517473     0.91932523     1.53776848
          17

 c      1.13937670    -0.44232069     0.05890497
 c     -0.05595881    -1.09782015     0.33182741
 c     -1.18515237    -0.33514777     0.25532206
 c     -1.00514226     1.01240234     0.78391869
 c     -0.07909488     1.58980715    -0.48657289
 c      1.12281474     0.95831151    -0.58311359
 h     -0.33787720    -2.26465560     0.53726381
 h     -1.90802932     1.58310930     0.88190749
 h     -0.21018981     2.63306381    -0.58375136
 h      1.79750361     1.26227164    -1.39793454
 o      2.34509084    -1.06173748     0.31146470
 h      3.00314512    -0.40074504    -0.16878473
 c     -2.48092479    -0.48824595    -0.62903156
 h     -2.52294877    -1.21603830    -1.44248596
 h     -3.33602647    -0.53671322    -0.01579051
 h     -2.68743037     0.62232105    -1.10898055
 h     -0.27126103     0.97813709     1.54962425
          17

 c      1.14595124    -0.44032898     0.05595908
 c     -0.05922950    -1.11373031     0.34702837
 c     -1.18710961    -0.34888697     0.25501239
 c     -1.00222279     1.01311404     0.78037542
 c     -0.07339937     1.60551191    -0.46921068
 c      1.11522809     0.94370038    -0.60624982
 h     -0.30370065    -2.21202888     0.51845101
 h     -1.93718155     1.55364366     0.89767333
 h     -0.14689936     2.62110211    -0.52562269
 h      1.79927726     1.23957661    -1.44402572
 o      2.34012746    -1.04957025     0.31518112
 h      2.95600592    -0.38829255    -0.16584353
 c     -2.47564822    -0.49142029    -0.63969497
 h     -2.54698900    -1.18395630    -1.44653073
 h     -3.38280132    -0.54302563     0.01361036
 h     -2.66162004     0.68840604    -1.13492876
 h     -0.23603828     1.04228407     1.57460331
          17

 c      1.15340538    -0.43917509     0.05353884
 c     -0.06233426    -1.13093317     0.36206715
 c     -1.19100781    -0.36133003     0.25351392
 c     -0.99842215     1.01376237     0.77498398
 c     -0.06650864     1.61873956    -0.44918207
 c      1.10616563     0.92833203    -0.63013145
 h     -0.25708832    -2.15063136     0.49405619
 h     -1.96607652     1.52823109     0.91525569
 h     -0.08708606     2.63749757    -0.47786492
 h      1.80186648     1.21457614    -1.48001017
 o      2.33453758    -1.03554203     0.31759155
 h      2.90662721    -0.39261911    -0.15230117
 c     -2.47043640    -0.49152769    -0.64906627
 h     -2.56694377    -1.16143245    -1.45523180
 h     -3.42586001    -0.55121870     0.04054769
 h     -2.62849835     0.72466275    -1.14916673
 h     -0.20949119     1.10875429     1.60272032
          17

 c      1.16078654    -0.43894126     0.05170440
 c     -0.06475472    -1.14672902     0.37645800
 c     -1.19638419    -0.37255076     0.25102804
 c     -0.99360921     1.01469507     0.76836637
 c     -0.05848231     1.62926431    -0.42671492
 c      1.09588732     0.91232808    -0.65473693
 h     -0.20338344    -2.10833591     0.46783887
 h     -1.98969575     1.50528737     0.93299109
 h     -0.03027356     2.68307404    -0.43990164
 h      1.80256006     1.18709412    -1.50319954
 o      2.32794865    -1.02030404     0.31910947
 h      2.86704740    -0.40443685    -0.13515204
 c     -2.46613031    -0.48815102    -0.65617600
 h     -2.58270519    -1.15210768    -1.47233271
 h     -3.45435306    -0.55935811     0.05668170
 h     -2.58960883     0.72843150    -1.15052594
 h     -0.19886792     1.17358929     1.62612624
          17

 c      1.16715353    -0.43955718     0.05044829
 c     -0.06615091    -1.15787053     0.38980503
 c     -1.20268332    -0.38275015     0.24778076
 c     -0.98789682     1.01624662     0.76096336
 c     -0.04937365     1.63815608    -0.40214231
 c      1.08456387     0.89575664    -0.67983990
 h     -0.14767926    -2.11927653     0.44269611
 h     -2.00375734     1.48378348     0.94905902
 h      0.02381706     2.74308341    -0.41056392
 h      1.80016460     1.15774116    -1.51307920
 o      2.31986157    -1.00483531     0.32038596
 h      2.85191571    -0.41008475    -0.12461882
 c     -2.46314076    -0.48146032    -0.66084784
 h     -2.59379618    -1.15490738    -1.49598429
 h     -3.46306189    -0.56605420     0.05794771
 h     -2.54683349     0.69979885    -1.13897721
 h     -0.20759657     1.23275818     1.64016751
          17

 c      1.17169563    -0.44076109     0.04966687
 c     -0.06673931    -1.16360413     0.40207969
 c     -1.20930401    -0.39218363     0.24402454
 c     -0.98151889     1.01864346     0.75304668
 c     -0.03909699     1.64671371    -0.37586805
 c      1.07221237     0.87866897    -0.70500400
 h     -0.09001912    -2.18879191     0.41754616
 h     -2.00580950     1.46364314     0.96172511
 h      0.07418240     2.79969481    -0.38867085
 h      1.79514571     1.12781989    -1.51139712
 o      2.31014164    -0.98985977     0.32189239
 h      2.86996616    -0.40094087    -0.12727681
 c     -2.46162241    -0.47215602    -0.66347764
 h     -2.59916721    -1.16516020    -1.51996687
 h     -3.45065094    -0.57028195     0.04320268
 h     -2.50237828     0.64185235    -1.11571482
 h     -0.23584184     1.28279470     1.64309600
          17

 c      1.17379385    -0.44213825     0.04915602
 c     -0.06690691    -1.16648087     0.41337064
 c     -1.21564298    -0.40108464     0.24002724
 c     -0.97474599     1.02196635     0.74472805
 c     -0.02746530     1.65577544    -0.34838061
 c      1.05866310     0.86112625    -0.72960250
 h     -0.02934177    -2.28432037     0.39039413
 h     -1.99573978     1.44577183     0.96949600
 h      0.11923286     2.84014013    -0.37294534
 h      1.78965695     1.09917336    -1.50194678
 o      2.29955123    -0.97525190     0.32347149
 h      2.91492407    -0.38278564    -0.13880609
 c     -2.46148802    -0.46144777    -0.66457948
 h     -2.59767985    -1.17735525    -1.53728320
 h     -3.41898112    -0.57133317     0.01361526
 h     -2.45875699     0.56317715    -1.08422523
 h     -0.28115313     1.32111285     1.63574464
          17

 c      1.17300281    -0.44322837     0.04864272
 c     -0.06679450    -1.16919123     0.42359833
 c     -1.22111731    -0.40964517     0.23606195
 c     -0.96784683     1.02612602     0.73593404
 c     -0.01426151     1.66564627    -0.32024702
 c      1.04360620     0.84321876    -0.75289265
 h      0.03206109    -2.37243840     0.36160449
 h     -1.97594972     1.43191402     0.97119430
 h      0.15753440     2.85766505    -0.36198574
 h      1.78712837     1.07389114    -1.48973695
 o      2.28940158    -0.96046801     0.32464356
 h      2.97077011    -0.36847969    -0.14908077
 c     -2.46233776    -0.45130964    -0.66438669
 h     -2.58862287    -1.18709956    -1.54281572
 h     -3.37372887    -0.56892601    -0.02698660
 h     -2.41826990     0.48302125    -1.05253190
 h     -0.33878089     1.34625767     1.62160804
          17

 c      1.16902772    -0.44361954     0.04783628
 c     -0.06643331    -1.17319791     0.43259574
 c     -1.22520145    -0.41801009     0.23239524
 c     -0.96107526     1.03084640     0.72636520
 c      0.00070363     1.67620928    -0.29207673
 c      1.02674222     0.82509635    -0.77417543
 h      0.09050278    -2.43456935     0.33278468
 h     -1.95121267     1.42441071     0.96597817
 h      0.18814773     2.85034968    -0.35435136
 h      1.79095073     1.05379326    -1.47931309
 o      2.28086685    -0.94518455     0.32509613
 h      3.02248908    -0.36718183    -0.15041917
 c     -2.46341171    -0.44466333    -0.66271876
 h     -2.57189941    -1.19183173    -1.53421195
 h     -3.32604078    -0.56348952    -0.07103388
 h     -2.38135324     0.43443855    -1.03477151
 h     -0.40194654     1.35820853     1.60714655
          17

 c      1.16173888    -0.44300685     0.04647990
 c     -0.06585490    -1.17907213     0.44019530
 c     -1.22748793    -0.42625203     0.22926469
 c     -0.95464613     1.03569474     0.71552908
 c      0.01753969     1.68698262    -0.26446569
 c      1.00799418     0.80700647    -0.79299037
 h      0.14261234    -2.46288501     0.30565240
 h     -1.92788948     1.42579316     0.95328129
 h      0.21084575     2.82057896    -0.34870366
 h      1.80241077     1.03979159    -1.47277280
 o      2.27470541    -0.92939524     0.32477450
 h      3.06010414    -0.38224344    -0.13950570
 c     -2.46354103    -0.44380497    -0.65963101
 h     -2.54799424    -1.19110612    -1.51192160
 h     -3.29348198    -0.55637831    -0.10672343
 h     -2.34587550     0.44582712    -1.04375509
 h     -0.46281097     1.35842181     1.60134561
          17

 c      1.15120742    -0.44122510     0.04439124
 c     -0.06507911    -1.18693050     0.44625070
 c     -1.22774526    -0.43433606     0.22684523
 c     -0.94867703     1.04022526     0.70299262
 c      0.03622467     1.69707386    -0.23792723
 c      0.98764543     0.78930828    -0.80920617
 h      0.18563340    -2.45519587     0.28175514
 h     -1.91206277     1.43810063     0.93261494
 h      0.22641435     2.77570892    -0.34406182
 h      1.81932629     1.03152868    -1.46900259
 o      2.27122503    -0.91329368     0.32379967
 h      3.07866530    -0.41271067    -0.11645372
 c     -2.46118311    -0.44758409    -0.65632935
 h     -2.51789844    -1.18692292    -1.47920093
 h     -3.29448474    -0.54900503    -0.12209727
 h     -2.31209728     0.50642610    -1.07588329
 h     -0.51485471     1.34892470     1.61285806
          17

 c      1.13773815    -0.43825430     0.04148577
 c     -0.06409254    -1.19663190     0.45064457
 c     -1.22593561    -0.44210468     0.22522023
 c     -0.94316609     1.04421133     0.68883551
 c      0.05656350     1.70509386    -0.21282340
 c      0.96628858     0.77243813    -0.82293511
 h      0.21736352    -2.41271455     0.26243038
 h     -1.90693220     1.46200303     0.90331680
 h      0.23698560     2.72922967    -0.34024292
 h      1.83673748     1.02760430    -1.46488456
 o      2.27024829    -0.89720082     0.32241711
 h      3.07834503    -0.45434267    -0.08420627
 c     -2.45558116    -0.45291019    -0.65383213
 h     -2.48301841    -1.18376668    -1.44204675
 h     -3.33306376    -0.54079158    -0.11509740
 h     -2.28414210     0.58200688    -1.11694355
 h     -0.55567959     1.33058977     1.64473074
          17

 c      1.12187680    -0.43420174     0.03778076
 c     -0.06287442    -1.20776128     0.45330687
 c     -1.22217400    -0.44930684     0.22439150
 c     -0.93811436     1.04774586     0.67388239
 c      0.07820472     1.70929584    -0.18933259
 c      0.94464521     0.75684615    -0.83437214
 h      0.23633577    -2.34030486     0.24863064
 h     -1.91112740     1.49617883     0.86457332
 h      0.24580919     2.69936962    -0.33820762
 h      1.84900182     1.02617910    -1.45727112
 o      2.27100707    -0.88156815     0.32101290
 h      3.06607677    -0.49965689    -0.04882454
 c     -2.44763742    -0.45744713    -0.65169583
 h     -2.44502090    -1.18783131    -1.40823265
 h     -3.39346292    -0.52954292    -0.09591944
 h     -2.26533166     0.64669452    -1.15588035
 h     -0.58733195     1.30261774     1.69142887
          17

 c      1.10437431    -0.42926690     0.03337880
 c     -0.06149816    -1.21940100     0.45426894
 c     -1.21666722    -0.45565457     0.22431899
 c     -0.93368528     1.05108698     0.65939121
 c      0.10078486     1.70835304    -0.16753474
 c      0.92340420     0.74293468    -0.84368891
 h      0.24268948    -2.24918807     0.24027366
 h     -1.91944902     1.53747141     0.81589520
 h      0.25557832     2.70030811    -0.33922868
 h      1.85163615     1.02552749    -1.44427185
 o      2.27206813    -0.86696991     0.32013229
 h      3.05728675    -0.53835830    -0.01961691
 c     -2.43885683    -0.45993234    -0.64893457
 h     -2.40562920    -1.20452276    -1.38435937
 h     -3.45468910    -0.51398803    -0.07703208
 h     -2.25680016     0.68716637    -1.18689601
 h     -0.61377881     1.26411615     1.74197327
          17

 c      1.08610448    -0.42369996     0.02843517
 c     -0.06033164    -1.22969417     0.45379147
 c     -1.20967099    -0.46087114     0.22495319
 c     -0.93019351     1.05444692     0.64655156
 c      0.12409965     1.70239467    -0.14761290
 c      0.90312921     0.73101700    -0.85100496
 h      0.24018078    -2.16209881     0.23471576
 h     -1.92534672     1.58176248     0.75766139
 h      0.26645207     2.73032141    -0.34263479
 h      1.84228177     1.02437784    -1.42565320
 o      2.27176694    -0.85388449     0.32029718
 h      3.07016921    -0.56128662    -0.00589403
 c     -2.43037351    -0.45998453    -0.64507819
 h     -2.36660322    -1.23472405    -1.37201538
 h     -3.50155562    -0.49443389    -0.06665584
 h     -2.25832152     0.69759629    -1.20727274
 h     -0.63855309     1.21559341     1.78530277
          17

 c      1.06794992    -0.41777756     0.02312398
 c     -0.06018661    -1.23570817     0.45249168
 c     -1.20147899    -0.46471131     0.22624193
 c     -0.92795673     1.05790058     0.63620645
 c      0.14804080     1.69287113    -0.12989582
 c      0.88421265     0.72130025    -0.85639489
 h      0.23785072    -2.11486749     0.22526284
 h     -1.92323010     1.62497122     0.69129269
 h      0.27681074     2.77348230    -0.34524698
 h      1.82107353     1.02210145    -1.40280703
 o      2.26942480    -0.84229321     0.32156762
 h      3.10780789    -0.56723494    -0.00961879
 c     -2.42280126    -0.45796468    -0.64036909
 h     -2.32997377    -1.27345642    -1.36701227
 h     -3.52566443    -0.47209012    -0.06865104
 h     -2.26898407     0.67620803    -1.21584322
 h     -0.66402252     1.15910623     1.81325898
          17

 c      1.05071189    -0.41180940     0.01761591
 c     -0.06175523    -1.23529837     0.45099702
 c     -1.19246089    -0.46693379     0.22811328
 c     -0.92715735     1.06139613     0.62879992
 c      0.17240215     1.68147900    -0.11466473
 c      0.86685375     0.71387702    -0.85989941
 h      0.24383255    -2.13442990     0.20543579
 h     -1.90966171     1.66374957     0.61904187
 h      0.28543441     2.81213190    -0.34344183
 h      1.79078438     1.01884005    -1.37863167
 o      2.26571683    -0.83173858     0.32349623
 h      3.15327040    -0.56218770    -0.02448762
 c     -2.41637929    -0.45468172    -0.63538561
 h     -2.29802218    -1.31272831    -1.36267772
 h     -3.52347170    -0.44852767    -0.08394520
 h     -2.28737279     0.62420905    -1.21259134
 h     -0.69155958     1.09774727     1.82116311
          17

 c      1.03507696    -0.40615746     0.01207188
 c     -0.06457202    -1.22989256     0.44916008
 c     -1.18311230    -0.46725928     0.23045274
 c     -0.92777823     1.06479149     0.62440910
 c      0.19680406     1.66953011    -0.10199676
 c      0.85106937     0.70871354    -0.86154084
 h      0.25373304    -2.20593004     0.17846996
 h     -1.88366507     1.69584750     0.54362585
 h      0.29226606     2.83406566    -0.33476598
 h      1.75670283     1.01554628    -1.35730923
 o      2.26159915    -0.82176129     0.32556962
 h      3.18673680    -0.55229744    -0.04299651
 c     -2.41110745    -0.45117051    -0.63061062
 h     -2.27287417    -1.34526199    -1.35334654
 h     -3.49513734    -0.42547117    -0.11136065
 h     -2.31139927     0.54670771    -1.19930724
 h     -0.72184408     1.03515632     1.80760731
          17

 c      1.02161865    -0.40122897     0.00664468
 c     -0.06758766    -1.22273343     0.44639199
 c     -1.17403255    -0.46539248     0.23309185
 c     -0.92959838     1.06787595     0.62277048
 c      0.22072334     1.65789686    -0.09173186
 c      0.83676742     0.70565121    -0.86136605
 h      0.25731945    -2.29323209     0.15326125
 h     -1.84660799     1.72027349     0.46783408
 h      0.29810347     2.83306870    -0.31817582
 h      1.72570913     1.01375212    -1.34369110
 o      2.25763190    -0.81207119     0.32743829
 h      3.19596839    -0.54109888    -0.06024167
 c     -2.40676167    -0.44879218    -0.62614491
 h     -2.25613633    -1.36636635    -1.33571589
 h     -3.44490074    -0.40471188    -0.14755977
 h     -2.33795618     0.45565113    -1.18157965
 h     -0.75503520     0.97515339     1.77450259
          17

 c      1.01080175    -0.39743112     0.00148283
 c     -0.07008879    -1.21624120     0.44234177
 c     -1.16584310    -0.46107854     0.23580780
 c     -0.93223447     1.07039174     0.62326940
 c      0.24355343     1.64711105    -0.08349181
 c      0.82392863     0.70444967    -0.85954395
 h      0.24864121    -2.36974950     0.13600590
 h     -1.80185428     1.73730805     0.39415905
 h      0.30418449     2.80777439    -0.29378669
 h      1.70393638     1.01483335    -1.34199341
 o      2.25395129    -0.80252208     0.32891334
 h      3.17653043    -0.52995488    -0.07396949
 c     -2.40274666    -0.44952854    -0.62151499
 h     -2.24875559    -1.37434293    -1.30880146
 h     -3.38295563    -0.38789624    -0.18627223
 h     -2.36284864     0.37342518    -1.17187367
 h     -0.79080825     0.92133606     1.72770205
          17

 c      1.00297325    -0.39512052    -0.00326951
 c     -0.07177167    -1.21171963     0.43694237
 c     -1.15909868    -0.45414329     0.23833428
 c     -0.93521686     1.07208948     0.62491470
 c      0.26466707     1.63739546    -0.07670751
 c      0.81284000     0.70486130    -0.85648653
 h      0.22617689    -2.42163619     0.12938645
 h     -1.75411142     1.74830964     0.32452022
 h      0.31192542     2.76131274    -0.26268873
 h      1.69370485     1.01897661    -1.35412280
 o      2.25034927    -0.79308455     0.32994544
 h      3.13048468    -0.51857473    -0.08426603
 c     -2.39783512    -0.45562660    -0.61587081
 h     -2.25097048    -1.37062101    -1.27365303
 h     -3.32747792    -0.37590172    -0.21764057
 h     -2.38201615     0.32805158    -1.18827910
 h     -0.82838668     0.87646376     1.67781569
          17

 c      0.99834012    -0.39457459    -0.00747789
 c     -0.07259324    -1.20976544     0.43026195
 c     -1.15419516    -0.44453029     0.24039699
 c     -0.93807490     1.07281892     0.62642028
 c      0.28347531     1.62857862    -0.07065473
 c      0.80417082     0.70666921    -0.85288258
 h      0.19061848    -2.44263667     0.13413578
 h     -1.70839879     1.75518791     0.26019121
 h      0.32276337     2.70220335    -0.22689795
 h      1.69225861     1.02474274    -1.37883472
 o      2.24626311    -0.78386301     0.33065958
 h      3.06666209    -0.50480431    -0.09409570
 c     -2.39034085    -0.46761045    -0.60915968
 h     -2.26219356    -1.36023139    -1.23342367
 h     -3.30103985    -0.36791835    -0.23042712
 h     -2.39358392     0.32916503    -1.23869229
 h     -0.86683441     0.84178743     1.63953002
          17

 c      0.99693609    -0.39597757    -0.01103162
 c     -0.07268852    -1.21053034     0.42241223
 c     -1.15129195    -0.43233739     0.24176329
 c     -0.94040081     1.07255909     0.62660220
 c      0.29947980     1.61996552    -0.06452109
 c      0.79878545     0.70964922    -0.84957766
 h      0.14365399    -2.43071456     0.15002240
 h     -1.66888372     1.75962651     0.20198886
 h      0.33803653     2.64555994    -0.18919061
 h      1.69365404     1.02975093    -1.41249875
 o      2.24076743    -0.77513485     0.33141883
 h      3.00108127    -0.48405126    -0.11026051
 c     -2.37954341    -0.48328290    -0.60246529
 h     -2.28089648    -1.35220702    -1.19369079
 h     -3.31460786    -0.36199800    -0.21944468
 h     -2.39746530     0.35737945    -1.30939219
 h     -0.90574429     0.81732619     1.62665282
          17

 c      0.99858296    -0.39941216    -0.01386431
 c     -0.07235096    -1.21377305     0.41352698
 c     -1.15029253    -0.41783097     0.24227557
 c     -0.94190131     1.07129742     0.62502548
 c      0.31231097     1.61048753    -0.05753695
 c      0.79746431     0.71351104    -0.84738413
 h      0.08762922    -2.38731842     0.17609183
 h     -1.63812604     1.76247865     0.15066335
 h      0.35887345     2.61086012    -0.15229053
 h      1.69183760     1.03178584    -1.45068268
 o      2.23295373    -0.76728162     0.33271577
 h      2.95140506    -0.45045263    -0.14154329
 c     -2.36675695    -0.49963692    -0.59636303
 h     -2.30502155    -1.35819471    -1.16168576
 h     -3.35567770    -0.35747679    -0.19023538
 h     -2.39409872     0.38831002    -1.38066184
 h     -0.94560352     0.80376874     1.64374233
          17

 c      1.00286459    -0.40485960    -0.01597872
 c     -0.07203429    -1.21870945     0.40379045
 c     -1.15088791    -0.40143956     0.24186920
 c     -0.94247602     1.06894255     0.62221987
 c      0.32176034     1.59957076    -0.04915465
 c      0.80072170     0.71788145    -0.84693495
 h      0.02562740    -2.31920465     0.21036299
 h     -1.61697687     1.76364018     0.10720848
 h      0.38593948     2.61119373    -0.11737922
 h      1.68265482     1.02949109    -1.48942446
 o      2.22286163    -0.76044566     0.33465190
 h      2.92261708    -0.40242256    -0.19018487
 c     -2.35410723    -0.51449023    -0.59069001
 h     -2.33299857    -1.38696229    -1.14258745
 h     -3.40167422    -0.35518702    -0.15296081
 h     -2.38427450     0.40674953    -1.43914515
 h     -0.98694902     0.80363292     1.68298961
          17

 c      1.00914288    -0.41221386    -0.01746716
 c     -0.07231760    -1.22363503     0.39349448
 c     -1.15262781    -0.38374089     0.24057441
 c     -0.94225268     1.06546054     0.61916701
 c      0.32784093     1.58807208    -0.03912855
 c      0.80872985     0.72234743    -0.84859195
 h     -0.03858484    -2.24312905     0.24924657
 h     -1.60493079     1.76233578     0.07287754
 h      0.41877312     2.64152001    -0.08374127
 h      1.66453557     1.02255172    -1.52592770
 o      2.21169804    -0.75430071     0.33662853
 h      2.90352358    -0.34633859    -0.24667811
 c     -2.34321885    -0.52711594    -0.58546542
 h     -2.36395647    -1.43733854    -1.13502010
 h     -3.43529652    -0.35591322    -0.11586043
 h     -2.36900165     0.40543050    -1.47790059
 h     -1.02933448     0.81964821     1.73031498
          17

 c      1.01660895    -0.42130212    -0.01851764
 c     -0.07373434    -1.22560822     0.38303017
 c     -1.15500579    -0.36542996     0.23848866
 c     -0.94151783     1.06103650     0.61674180
 c      0.33084151     1.57777071    -0.02745195
 c      0.82127985     0.72655327    -0.85235816
 h     -0.10188425    -2.19012330     0.28783028
 h     -1.60067162     1.75761158     0.04891350
 h      0.45535666     2.68363796    -0.05034943
 h      1.63853399     1.01162703    -1.55896434
 o      2.20091688    -0.74836095     0.33784991
 h      2.88087989    -0.29159763    -0.29756717
 c     -2.33508345    -0.53798924    -0.58114279
 h     -2.39660029    -1.49856472    -1.13187664
 h     -3.44723639    -0.35979885    -0.08401379
 h     -2.34939268     0.38158449    -1.49383415
 h     -1.07132029     0.85284469     1.77253951
          17

 c      1.02434941    -0.43187590    -0.01941041
 c     -0.07650160    -1.22167473     0.37263110
 c     -1.15755455    -0.34725996     0.23573030
 c     -0.94061430     1.05609431     0.61552792
 c      0.33129879     1.57014678    -0.01433640
 c      0.83776433     0.73029225    -0.85780179
 h     -0.16434055    -2.19199660     0.32320595
 h     -1.60261958     1.74883285     0.03614800
 h      0.49272334     2.71976946    -0.01691843
 h      1.60811190     0.99820735    -1.58917430
 o      2.19165800    -0.74230247     0.33779709
 h      2.84784305    -0.24547597    -0.33292330
 c     -2.33027892    -0.54800587    -0.57822385
 h     -2.42868701    -1.55771213    -1.12539893
 h     -3.43395222    -0.36648667    -0.06020291
 h     -2.32666396     0.33505798    -1.48626689
 h     -1.11101346     0.90221565     1.80029273
          17

 c      1.03143197    -0.44356735    -0.02050389
 c     -0.08071009    -1.21202361     0.36218339
 c     -1.15992708    -0.32998198     0.23239871
 c     -0.93986778     1.05122222     0.61585786
 c      0.32991969     1.56588055    -0.00023203
 c      0.85722860     0.73353295    -0.86406809
 h     -0.22674651    -2.24509866     0.35699010
 h     -1.60934420     1.73602347     0.03464700
 h      0.52785342     2.73859962     0.01627438
 h      1.57852456     0.98437045    -1.61908216
 o      2.18474345    -0.73603018     0.33630223
 h      2.80358782    -0.21201512    -0.34764944
 c     -2.32904492    -0.55799159    -0.57692129
 h     -2.45762448    -1.60509167    -1.11036616
 h     -3.39592338    -0.37527455    -0.04561567
 h     -2.30217320     0.26797765    -1.45690722
 h     -1.14652070     0.96525612     1.80813131
          17

 c      1.03698626    -0.45589346    -0.02219402
 c     -0.08675190    -1.19956013     0.35162120
 c     -1.16191801    -0.31433222     0.22856526
 c     -0.93953765     1.04707496     0.61787551
 c      0.32748872     1.56496887     0.01422202
 c      0.87854139     0.73638503    -0.87004488
 h     -0.28561927    -2.31547247     0.39054916
 h     -1.61981758     1.71999403     0.04348536
 h      0.55819135     2.73500083     0.04877117
 h      1.55537960     0.97228318    -1.65222869
 o      2.18073689    -0.72965330     0.33349046
 h      2.75154531    -0.19219462    -0.34089234
 c     -2.33123689    -0.56870080    -0.57700326
 h     -2.48114355    -1.63541056    -1.08442855
 h     -3.33742009    -0.38504602    -0.03985661
 h     -2.27737417     0.18583119    -1.41128052
 h     -1.17623120     1.03853061     1.79409167
          17

 c      1.04027998    -0.46834171    -0.02484689
 c     -0.09505457    -1.18686264     0.34109284
 c     -1.16345503    -0.30101071     0.22429063
 c     -0.93977942     1.04427922     0.62153607
 c      0.32476313     1.56695392     0.02830965
 c      0.90065772     0.73905932    -0.87467763
 h     -0.33608159    -2.37415853     0.42270847
 h     -1.63351475     1.70228195     0.06066530
 h      0.58191936     2.70871950     0.08014496
 h      1.54243157     0.96344445    -1.69100339
 o      2.17989055    -0.72348759     0.32975798
 h      2.69883808    -0.18349026    -0.31619733
 c     -2.33623839    -0.58108481    -0.57766040
 h     -2.49763822    -1.64731142    -1.04747899
 h     -3.26758033    -0.39391540    -0.04018150
 h     -2.25339839     0.09983008    -1.36172123
 h     -1.19905177     1.11810022     1.75963025
          17

 c      1.04082716    -0.48045701    -0.02873687
 c     -0.10578152    -1.17539571     0.33079863
 c     -1.16459541    -0.29059546     0.21965010
 c     -0.94061648     1.04334439     0.62653935
 c      0.32235882     1.57103567     0.04134602
 c      0.92282943     0.74183756    -0.87728574
 h     -0.37488062    -2.40606733     0.45142800
 h     -1.65034849     1.68492012     0.08320866
 h      0.59829962     2.66405577     0.11014054
 h      1.53998161     0.95811964    -1.73428615
 o      2.18202034    -0.71811277     0.32580565
 h      2.65643622    -0.17858012    -0.28253608
 c     -2.34292942    -0.59648346    -0.57746158
 h     -2.50634526    -1.64317663    -1.00115681
 h     -3.20172594    -0.39863700    -0.04027452
 h     -2.22998798     0.02824854    -1.32965134
 h     -1.21470369     1.20000799     1.71005253
          17

 c      1.03851136    -0.49187766    -0.03401752
 c     -0.11879042    -1.16592086     0.32089842
 c     -1.16552545    -0.28343125     0.21474798
 c     -0.94192784     1.04457450     0.63224931
 c      0.32064578     1.57604775     0.05272965
 c      0.94461382     0.74502254    -0.87765275
 h     -0.40047560    -2.40514139     0.47484516
 h     -1.67043290     1.67004944     0.10746232
 h      0.60825380     2.61062552     0.13889382
 h      1.54537021     0.95548414    -1.77714199
 o      2.18649720    -0.71436154     0.32256100
 h      2.63750297    -0.16542398    -0.25334464
 c     -2.34987287    -0.61595443    -0.57502953
 h     -2.50755665    -1.62977333    -0.94869718
 h     -3.15928811    -0.39441395    -0.03062719
 h     -2.20520194    -0.01137991    -1.33730354
 h     -1.22405970     1.28102229     1.65491390
          17

 c      1.03365930    -0.50232439    -0.04072992
 c     -0.13366582    -1.15885209     0.31149634
 c     -1.16656273    -0.27954737     0.20971277
 c     -0.94348462     1.04800808     0.63773252
 c      0.31968519     1.58043821     0.06193724
 c      0.96572378     0.74887230    -0.87586388
 h     -0.41249583    -2.37032215     0.49150289
 h     -1.69366648     1.65940290     0.12966684
 h      0.61492052     2.56374737     0.16726803
 h      1.55496986     0.95429931    -1.81293790
 o      2.19264160    -0.71288921     0.32065028
 h      2.65014065    -0.13437213    -0.23807605
 c     -2.35586391    -0.63858997    -0.57035768
 h     -2.50285896    -1.61922924    -0.89491699
 h     -3.15339822    -0.37693605    -0.00461095
 h     -2.17903148    -0.01957794    -1.38590702
 h     -1.22916267     1.35946045     1.60687743
          17

 c      1.02699915    -0.51156597    -0.04882289
 c     -0.14975160    -1.15435235     0.30264206
 c     -1.16815163    -0.27864245     0.20467676
 c     -0.94508605     1.05347096     0.64206806
 c      0.31930863     1.58259955     0.06851322
 c      0.98589392     0.75355120    -0.87209031
 h     -0.41156388    -2.30446924     0.50047159
 h     -1.71926060     1.65382765     0.14669203
 h      0.62294561     2.54061521     0.19690867
 h      1.56583290     0.95351058    -1.83580415
 o      2.20025996    -0.71351835     0.31979341
 h      2.68934431    -0.08898611    -0.23242101
 c     -2.36068423    -0.66142095    -0.56425981
 h     -2.49494621    -1.62753734    -0.84536835
 h     -3.17978933    -0.34673243     0.03331983
 h     -2.15559398    -0.01339971    -1.45481811
 h     -1.23227918     1.43500415     1.57734888
          17

 c      1.01949794    -0.51940001    -0.05815994
 c     -0.16616479    -1.15216359     0.29429891
 c     -1.17082212    -0.28013887     0.19976747
 c     -0.94675205     1.06079105     0.64480591
 c      0.31942649     1.58176710     0.07215271
 c      1.00484269     0.75910513    -0.86646180
 h     -0.39969210    -2.21613473     0.50182679
 h     -1.74545660     1.65309292     0.15667026
 h      0.63517398     2.54968242     0.22911012
 h      1.57634191     0.95254165    -1.84201635
 o      2.20948888    -0.71545821     0.31919097
 h      2.74127867    -0.04267809    -0.22444157
 c     -2.36505698    -0.68151236    -0.55710608
 h     -2.48630745    -1.66618342    -0.80349234
 h     -3.22245263    -0.30986749     0.07068949
 h     -2.13938066    -0.00923829    -1.52264687
 h     -1.23419656     1.50663452     1.57062251
          17

 c      1.01215748    -0.52565430    -0.06852698
 c     -0.18177745    -1.15115429     0.28624172
 c     -1.17510433    -0.28328338     0.19511591
 c     -0.94877788     1.06997649     0.64608846
 c      0.32029219     1.57862737     0.07284634
 c      1.02228161     0.76546004    -0.85902003
 h     -0.38125288    -2.12439832     0.49790975
 h     -1.76965674     1.65612733     0.15921378
 h      0.64972392     2.58334107     0.26298613
 h      1.58628476     0.95139261    -1.83042139
 o      2.22034111    -0.71799174     0.31820652
 h      2.79278245    -0.00768112    -0.20538328
 c     -2.36993262    -0.69772366    -0.54909597
 h     -2.47769972    -1.73148085    -0.76819646
 h     -3.26634813    -0.27382562     0.09632165
 h     -2.13292526    -0.01661294    -1.57611865
 h     -1.23363629     1.57078172     1.58249473
          17

 c      1.00586502    -0.53018553    -0.07965777
 c     -0.19524514    -1.14890260     0.27792076
 c     -1.18144251    -0.28726124     0.19086220
 c     -0.95157721     1.08114052     0.64632361
 c      0.32233628     1.57468894     0.07087426
 c      1.03791457     0.77244184    -0.84970094
 h     -0.36347917    -2.06323051     0.49500749
 h     -1.78896188     1.66154796     0.15512430
 h      0.66190279     2.62506454     0.29549058
 h      1.59683591     0.95065886    -1.80250833
 o      2.23259623    -0.72072106     0.31652279
 h      2.83502065     0.00892930    -0.17194138
 c     -2.37606884    -0.71061161    -0.54054545
 h     -2.46863963    -1.80688197    -0.73582440
 h     -3.30192730    -0.24451064     0.10386149
 h     -2.13711042    -0.03982456    -1.60844202
 h     -1.22850539     1.62225519     1.60456181
          17

 c      1.00134007    -0.53286165    -0.09127080
 c     -0.20538899    -1.14294436     0.26867837
 c     -1.19015323    -0.29128668     0.18715652
 c     -0.95549076     1.09431533     0.64585236
 c      0.32585121     1.57135205     0.06666618
 c      1.05143441     0.77980227    -0.83833441
 h     -0.35269070    -2.06643378     0.50088306
 h     -1.80086981     1.66820095     0.14582088
 h      0.66773472     2.66011075     0.32307705
 h      1.61056125     0.95149538    -1.76232511
 o      2.24587452    -0.72353659     0.31406161
 h      2.86340013     0.00474354    -0.12471293
 c     -2.38393189    -0.72126628    -0.53176841
 h     -2.45885838    -1.87482737    -0.70341352
 h     -3.32424850    -0.22575907     0.09094569
 h     -2.15188744    -0.08018927    -1.61668730
 h     -1.21727289     1.65644028     1.62876653
          17

 c      0.99914856    -0.53354880    -0.10309542
 c     -0.21180203    -1.13407813     0.25858550
 c     -1.20141437    -0.29465473     0.18416294
 c     -0.96068477     1.10935115     0.64483773
 c      0.33086215     1.56957037     0.06070791
 c      1.06255070     0.78724449    -0.82469520
 h     -0.34766473    -2.12836861     0.51485162
 h     -1.80385224     1.67552387     0.13280349
 h      0.66525857     2.67938404     0.34284842
 h      1.63121349     0.95546980    -1.71587851
 o      2.25966676    -0.72659732     0.31092613
 h      2.87736732    -0.01829030    -0.06710599
 c     -2.39374244    -0.73062051    -0.52299671
 h     -2.44878004    -1.92329217    -0.66958593
 h     -3.33160477    -0.21969163     0.05792685
 h     -2.17664573    -0.13719397    -1.60057238
 h     -1.19944006     1.67053916     1.64927749
          17

 c      0.99970203    -0.53215417    -0.11486518
 c     -0.21460493    -1.12559961     0.24837991
 c     -1.21520299    -0.29681895     0.18205868
 c     -0.96712157     1.12590089     0.64327877
 c      0.33713292     1.56989601     0.05352006
 c      1.07108547     0.79445592    -0.80865893
 h     -0.34320690    -2.21204043     0.52827249
 h     -1.79770150     1.68370743     0.11729619
 h      0.65430540     2.67896332     0.35286410
 h      1.66280528     0.96418600    -1.66931177
 o      2.27325375    -0.73039597     0.30739071
 h      2.88137440    -0.05272899    -0.00516329
 c     -2.40551978    -0.73939486    -0.51435230
 h     -2.43933283    -1.94611571    -0.63405746
 h     -3.32512686    -0.22682332     0.00735095
 h     -2.21018073    -0.20869277    -1.56266612
 h     -1.17545901     1.66379383     1.66272203
          17

 c      1.00323968    -0.52868690    -0.12629448
 c     -0.21402105    -1.11999423     0.23864393
 c     -1.23120025    -0.29747370     0.18101715
 c     -0.97456702     1.14343226     0.64103534
 c      0.34419744     1.57257053     0.04565218
 c      1.07714248     0.80115624    -0.79044502
 h     -0.33609343    -2.28700461     0.53401867
 h     -1.78364065     1.69369799     0.10007897
 h      0.63608766     2.65917199     0.35220223
 h      1.70772815     0.97867277    -1.62598142
 o      2.28559684    -0.73583155     0.30386515
 h      2.88622286    -0.08435858     0.05294074
 c     -2.41905060    -0.74828575    -0.50575124
 h     -2.43170571    -1.94182313    -0.59707725
 h     -3.30951868    -0.24558511    -0.05585455
 h     -2.25030811    -0.29039978    -1.51003729
 h     -1.14654299     1.63737375     1.66811340
          17

 c      1.00982958    -0.52328078    -0.13707008
 c     -0.21040568    -1.11824398     0.22960710
 c     -1.24877202    -0.29655811     0.18116970
 c     -0.98262842     1.16125098     0.63782698
 c      0.35138744     1.57752935     0.03764512
 c      1.08125289     0.80714599    -0.77076442
 h     -0.32519462    -2.33737821     0.52873272
 h     -1.76417761     1.70706378     0.08150003
 h      0.61303539     2.62461430     0.34117481
 h      1.76488372     0.99885540    -1.58451259
 o      2.29555139    -0.74393296     0.30069047
 h      2.90559237    -0.09655606     0.10016123
 c     -2.43378743    -0.75814840    -0.49669496
 h     -2.42718178    -1.91324534    -0.55906900
 h     -3.29458521    -0.27134922    -0.12400896
 h     -2.29331287    -0.37516230    -1.45711547
 h     -1.11448676     1.59423847     1.66697266
          17

 c      1.01937574    -0.51619357    -0.14686132
 c     -0.20429654    -1.12035751     0.22127506
 c     -1.26705728    -0.29418607     0.18255204
 c     -0.99083005     1.17855682     0.63322234
 c      0.35787036     1.58430569     0.02994558
 c      1.08433913     0.81232877    -0.75068124
 h     -0.31034303    -2.35641271     0.51142075
 h     -1.74262924     1.72568026     0.06171226
 h      0.58880058     2.58516891     0.32176906
 h      1.82959234     1.02355027    -1.53998420
 o      2.30270126    -0.75496848     0.29782836
 h      2.94305100    -0.08448629     0.13565967
 c     -2.44880098    -0.76987789    -0.48612021
 h     -2.42696091    -1.86846924    -0.52036830
 h     -3.29547296    -0.29611656    -0.18757135
 h     -2.33403099    -0.45377227    -1.42643547
 h     -1.08141505     1.53881574     1.66340345
          17

 c      1.03162879    -0.50780317    -0.15533593
 c     -0.19634297    -1.12581955     0.21354165
 c     -1.28510423    -0.29055848     0.18506280
 c     -0.99872499     1.19456719     0.62668962
 c      0.36272756     1.59195557     0.02281670
 c      1.08749915     0.81670598    -0.73128671
 h     -0.29177298    -2.34236742     0.48236583
 h     -1.72232174     1.75120276     0.04114691
 h      0.56799711     2.55641891     0.29786556
 h      1.89543103     1.05097105    -1.48706566
 o      2.30770998    -0.76812044     0.29495170
 h      2.98662082    -0.06030189     0.16347141
 c     -2.46313430    -0.78354293    -0.47297625
 h     -2.43185981    -1.82269354    -0.48094872
 h     -3.32652042    -0.31181004    -0.23907505
 h     -2.36794187    -0.52002468    -1.43785821
 h     -1.04937629     1.47613700     1.66320230
          17

 c      1.04621491    -0.49859511    -0.16217432
 c     -0.18718210    -1.13376139     0.20623390
 c     -1.30198561    -0.28590671     0.18846868
 c     -1.00600249     1.20869095     0.61779368
 c      0.36511730     1.59936662     0.01637896
 c      1.09177356     0.82036534    -0.71343880
 h     -0.26999525    -2.29749342     0.44283699
 h     -1.70571793     1.78442715     0.02105159
 h      0.55489654     2.55533929     0.27392568
 h      1.95634444     1.07930946    -1.42233605
 o      2.31152616    -0.78232153     0.29179202
 h      3.02115377    -0.03985079     0.18697589
 c     -2.47667184    -0.79740915    -0.45756540
 h     -2.44199489    -1.79780000    -0.44015198
 h     -3.38894199    -0.31702440    -0.27728256
 h     -2.39375907    -0.57577329    -1.48887871
 h     -1.01992997     1.41050515     1.67106004
          17

 c      1.06267390    -0.48912743    -0.16708676
 c     -0.17733895    -1.14285807     0.19909708
 c     -1.31688264    -0.28048019     0.19244985
 c     -1.01252231     1.22063423     0.60646741
 c      0.36450704     1.60616424     0.01083959
 c      1.09799544     0.82347160    -0.69765619
 h     -0.24592223    -2.22985878     0.39535776
 h     -1.69392273     1.82481549     0.00371847
 h      0.55111144     2.58894291     0.25171766
 h      2.00794033     1.10711870    -1.34495386
 o      2.31480862    -0.79683125     0.28822820
 h      3.03715979    -0.03356650     0.20745649
 c     -2.49040234    -0.80902541    -0.44153175
 h     -2.45701557    -1.81228128    -0.39671304
 h     -3.46863178    -0.31797263    -0.30517563
 h     -2.41257145    -0.62681190    -1.55712352
 h     -0.99410167     1.34476762     1.68703003
          17

 c      1.08049087    -0.47997493    -0.16983704
 c     -0.16717288    -1.15096686     0.19174851
 c     -1.32915457    -0.27455944     0.19664401
 c     -1.01826349     1.23034838     0.59308108
 c      0.36078319     1.61323302     0.00657336
 c      1.10670040     0.82626721    -0.68409923
 h     -0.22113249    -2.15793621     0.34421480
 h     -1.68679943     1.87043035    -0.00783695
 h      0.55473596     2.64748166     0.22900516
 h      2.04805982     1.13352566    -1.25639395
 o      2.31788408    -0.81127786     0.28423242
 h      3.03133616    -0.04591111     0.22499434
 c     -2.50554858    -0.81763875    -0.42651551
 h     -2.47684681    -1.86446209    -0.34979198
 h     -3.54770062    -0.32208436    -0.32543214
 h     -2.42581770    -0.67701073    -1.62006367
 h     -0.97271842     1.28097733     1.70583132
          17

 c      1.09911705    -0.47166391    -0.17026629
 c     -0.15688750    -1.15488749     0.18371195
 c     -1.33838044    -0.26846737     0.20066969
 c     -1.02326004     1.23791137     0.57822636
 c      0.35415073     1.62195529     0.00384371
 c      1.11805052     0.82908369    -0.67257249
 h     -0.19784880    -2.11369558     0.29500173
 h     -1.68350432     1.91830024    -0.01057444
 h      0.56218674     2.71283238     0.20254712
 h      2.07704765     1.15838618    -1.15992315
 o      2.32080955    -0.82560692     0.27982721
 h      3.00554079    -0.07632205     0.23921099
 c     -2.52289903    -0.82445981    -0.41344888
 h     -2.50155859    -1.93392290    -0.30021103
 h     -3.61283148    -0.33391262    -0.33918835
 h     -2.43469738    -0.72762742    -1.66336078
 h     -0.95659694     1.22136669     1.71989605
          17

 c      1.11798972    -0.46459676    -0.16831585
 c     -0.14666207    -1.15175422     0.17472246
 c     -1.34436647    -0.26255143     0.20413803
 c     -1.02757147     1.24345855     0.56246306
 c      0.34501602     1.63328058     0.00257496
 c      1.13179202     0.83232571    -0.66256161
 h     -0.17773936    -2.12657733     0.25103751
 h     -1.68306815     1.96501642    -0.00210421
 h      0.57010545     2.76931715     0.17076465
 h      2.09784680     1.18241489    -1.05996740
 o      2.32335378    -0.84012280     0.27506669
 h      2.96709795    -0.11868500     0.24962690
 c     -2.54274374    -0.83111349    -0.40264678
 h     -2.53075796    -1.99886072    -0.24997006
 h     -3.65640454    -0.35506770    -0.34663886
 h     -2.44022059    -0.77847118    -1.67959236
 h     -0.94639963     1.16848096     1.72285912
          17

 c      1.13655046    -0.45898972    -0.16404232
 c     -0.13678911    -1.14197486     0.16497079
 c     -1.34712390    -0.25713798     0.20666588
 c     -1.03127645     1.24716353     0.54620644
 c      0.33393282     1.64747196     0.00237422
 c      1.14730723     0.83641597    -0.65334075
 h     -0.16061576    -2.18915154     0.21053700
 h     -1.68481273     2.00732386     0.01889018
 h      0.57594854     2.80725224     0.13396865
 h      2.11553561     1.20713888    -0.96124168
 o      2.32493145    -0.85558803     0.27002389
 h      2.92981720    -0.15987745     0.25590926
 c     -2.56496409    -0.83876836    -0.39407368
 h     -2.56361278    -2.04496446    -0.20110498
 h     -3.67539757    -0.38511271    -0.34760522
 h     -2.44330219    -0.82873999    -1.66571117
 h     -0.94242683     1.12474294     1.71120502
          17

 c      1.15425083    -0.45486075    -0.15761841
 c     -0.12759451    -1.12840848     0.15473036
 c     -1.34681584    -0.25251225     0.20789631
 c     -1.03446671     1.24922966     0.52971318
 c      0.32155018     1.66424469     0.00266284
 c      1.16380215     0.84174328    -0.64413428
 h     -0.14560256    -2.26669116     0.17096417
 h     -1.68855600     2.04255421     0.05251790
 h      0.57793379     2.82237477     0.09366920
 h      2.13568399     1.23437111    -0.86763592
 o      2.32478494    -0.87305387     0.26477367
 h      2.91100200    -0.18257079     0.25817965
 c     -2.58907524    -0.84812391    -0.38748394
 h     -2.59912978    -2.06505201    -0.15515912
 h     -3.67083790    -0.42199437    -0.34180599
 h     -2.44478766    -0.87742787    -1.62178595
 h     -0.94451648     1.09201387     1.68448147
          17

 c      1.17057205    -0.45204825    -0.14931726
 c     -0.11935305    -1.11349899     0.14410381
 c     -1.34369742    -0.24892222     0.20752243
 c     -1.03723875     1.24988149     0.51308773
 c      0.30854026     1.68293233     0.00280068
 c      1.18058457     0.84866529    -0.63425920
 h     -0.13228517    -2.33056930     0.13185930
 h     -1.69465810     2.06887763     0.09773593
 h      0.57497518     2.81498371     0.05197565
 h      2.16167561     1.26515130    -0.78141312
 o      2.32276055    -0.89297892     0.25938682
 h      2.91886429    -0.17937994     0.25708822
 c     -2.61419571    -0.85960874    -0.38241581
 h     -2.63630238    -2.05694221    -0.11306058
 h     -3.64844577    -0.46185821    -0.32894393
 h     -2.44535575    -0.92356618    -1.55131018
 h     -0.95201948     1.07131061     1.64512619
          17

 c      1.18507103    -0.45023337    -0.13948093
 c     -0.11229297    -1.09861913     0.13309101
 c     -1.33807472    -0.24657101     0.20530874
 c     -1.03968665     1.24935975     0.49627180
 c      0.29551186     1.70255139     0.00217649
 c      1.19726560     0.85753076    -0.62316909
 h     -0.12064985    -2.36569410     0.09391474
 h     -1.70394880     2.08540205     0.15251165
 h      0.56684494     2.78999607     0.01117059
 h      2.19286786     1.29885754    -0.70341022
 o      2.31977237    -0.91462342     0.25394923
 h      2.94461636    -0.16254243     0.25331894
 c     -2.63899152    -0.87349755    -0.37805985
 h     -2.67413686    -2.02245495    -0.07496602
 h     -3.62000401    -0.49852857    -0.30866329
 h     -2.44513898    -0.96655324    -1.46316462
 h     -0.96379750     1.06262341     1.59837408
          17

 c      1.19741969    -0.44898035    -0.12847935
 c     -0.10658988    -1.08445885     0.12166209
 c     -1.33028054    -0.24559938     0.20110614
 c     -1.04189832     1.24791839     0.47903252
 c      0.28291817     1.72177768     0.00027809
 c      1.21374622     0.86864137    -0.61041528
 h     -0.11087820    -2.36579265     0.05808600
 h     -1.71754534     2.09212379     0.21404627
 h      0.55457054     2.75770352    -0.02673111
 h      2.22531651     1.33335184    -0.63390177
 o      2.31704767    -0.93686043     0.24855884
 h      2.97370000    -0.15075578     0.24725622
 c     -2.66182558    -0.88980828    -0.37305409
 h     -2.71166057    -1.96791890    -0.03976897
 h     -3.60279465    -0.52365469    -0.28047192
 h     -2.44284523    -1.00680943    -1.37474988
 h     -0.97825319     1.06481554     1.55203405
          17

 c      1.20741340    -0.44779262    -0.11667470
 c     -0.10233669    -1.07134724     0.10978573
 c     -1.32065889    -0.24607043     0.19486082
 c     -1.04395900     1.24581062     0.46102320
 c      0.27099830     1.73898694    -0.00324455
 c      1.23005965     0.88216575    -0.59561007
 h     -0.10327048    -2.32956394     0.02528361
 h     -1.73654969     2.08969840     0.27904018
 h      0.54065549     2.73352493    -0.06054361
 h      2.25413058     1.36596532    -0.57320711
 o      2.31545558    -0.95892266     0.24329535
 h      2.99591076    -0.15684114     0.23912810
 c     -2.68149163    -0.90785569    -0.36552593
 h     -2.74807259    -1.90583301    -0.00408908
 h     -3.61184833    -0.52955666    -0.24422642
 h     -2.43492165    -1.04654591    -1.31203379
 h     -0.99346924     1.07577205     1.51527791
          17

 c      1.21495932    -0.44616616    -0.10439761
 c     -0.09951036    -1.05934439     0.09744400
 c     -1.30956421    -0.24795764     0.18661533
 c     -1.04596673     1.24324873     0.44200046
 c      0.25984778     1.75267683    -0.00855174
 c      1.24623357     0.89807674    -0.57842838
 h     -0.09822982    -2.25959692    -0.00376721
 h     -1.76163450     2.07902948     0.34397929
 h      0.52802224     2.73312808    -0.09019608
 h      2.27541359     1.39446031    -0.52176359
 o      2.31541942    -0.98046413     0.23819974
 h      3.00660480    -0.18641174     0.22917953
 c     -2.69804216    -0.92583052    -0.35415728
 h     -2.78321859    -1.85556048     0.03877217
 h     -3.64744807    -0.51440320    -0.20178203
 h     -2.41783970    -1.08882384    -1.29616700
 h     -1.00749035     1.09299320     1.49554958
          17

 c      1.22007036    -0.44363222    -0.09193174
 c     -0.09795410    -1.04811503     0.08465486
 c     -1.29738362    -0.25113412     0.17649735
 c     -1.04806109     1.24035986     0.42212231
 c      0.24964839     1.76231639    -0.01568540
 c      1.26222821     0.91614121    -0.55862740
 h     -0.09624434    -2.16391313    -0.02880208
 h     -1.79261625     2.06080495     0.40539523
 h      0.51731115     2.76237507    -0.11594162
 h      2.28712405     1.41754781    -0.47995629
 o      2.31697979    -1.00144682     0.23326978
 h      3.00563455    -0.23949855     0.21772271
 c     -2.71222132    -0.94154101    -0.33971691
 h     -2.81790064    -1.83691594     0.09719082
 h     -3.69513255    -0.48334600    -0.15764764
 h     -2.39433307    -1.13398474    -1.32273670
 h     -1.01860421     1.11435473     1.49466312
          17

 c      1.22288286    -0.43979294    -0.07950430
 c     -0.09738868    -1.03656836     0.07152331
 c     -1.28456319    -0.25537026     0.16469613
 c     -1.05044540     1.23719165     0.40203652
 c      0.24078144     1.76872356    -0.02467602
 c      1.27790949     0.93594588    -0.53606326
 h     -0.09781871    -2.06028602    -0.05069947
 h     -1.82822046     2.03523960     0.46003174
 h      0.50564952     2.81262879    -0.13718303
 h      2.28935177     1.43509317    -0.44792989
 o      2.31978144    -1.02211413     0.22846778
 h      2.99740668    -0.31087952     0.20504946
 c     -2.72452880    -0.95413193    -0.32409034
 h     -2.85256568    -1.85456501     0.17388627
 h     -3.73798122    -0.44422545    -0.11694900
 h     -2.37320215    -1.17908145    -1.36779613
 h     -1.02544376     1.13833115     1.50766616
          17

 c      1.22369231    -0.43435213    -0.06728238
 c     -0.09744109    -1.02250347     0.05832084
 c     -1.27161938    -0.26034261     0.15144072
 c     -1.05336645     1.23375657     0.38263795
 c      0.23363260     1.77339494    -0.03553066
 c      1.29302009     0.95693587    -0.51070024
 h     -0.10335676    -1.98047828    -0.07252073
 h     -1.86624167     2.00223809     0.50491729
 h      0.48899407     2.86823844    -0.15271895
 h      2.28448012     1.44821366    -0.42544730
 o      2.32297874    -1.04304451     0.22374177
 h      2.99215619    -0.38918902     0.19117256
 c     -2.73526265    -0.96450063    -0.30825063
 h     -2.88563266    -1.89359260     0.26107906
 h     -3.76411972    -0.40401184    -0.08356612
 h     -2.36272969    -1.22086370    -1.40895689
 h     -1.02698483     1.16364742     1.52585333
          17

 c      1.22298641    -0.42712712    -0.05537825
 c     -0.09766249    -1.00359993     0.04541968
 c     -1.25914957    -0.26563939     0.13699003
 c     -1.05705017     1.23005349     0.36474945
 c      0.22837466     1.77771267    -0.04815996
 c      1.30715833     0.97845695    -0.48261256
 h     -0.11307631    -1.95864335    -0.09878333
 h     -1.90409377     1.96189884     0.53744143
 h      0.46464819     2.91546305    -0.16173755
 h      2.27718486     1.45924660    -0.41184242
 o      2.32528159    -1.06505143     0.21905649
 h      3.00516240    -0.45862325     0.17550448
 c     -2.74462883    -0.97399855    -0.29220309
 h     -2.91447694    -1.93444301     0.34666306
 h     -3.76728542    -0.36781521    -0.05978734
 h     -2.36778203    -1.25721008    -1.43262848
 h     -1.02256523     1.18901319     1.54072043
          17

 c      1.22144319    -0.41803460    -0.04386558
 c     -0.09756685    -0.98046275     0.03285321
 c     -1.24785035    -0.27075932     0.12162728
 c     -1.06163278     1.22605854     0.34895192
 c      0.22491578     1.78265333    -0.06235687
 c      1.31982332     0.99982172    -0.45197260
 h     -0.12654430    -1.99541875    -0.13020342
 h     -1.93948974     1.91501303     0.55549444
 h      0.43184578     2.94558458    -0.16423998
 h      2.27369306     1.47134009    -0.40615144
 o      2.32561920    -1.08854867     0.21439170
 h      3.04665481    -0.50931452     0.15716860
 c     -2.75268335    -0.98353639    -0.27569976
 h     -2.93703062    -1.96356844     0.42099312
 h     -3.74550063    -0.33892869    -0.04656008
 h     -2.39032317    -1.28705244    -1.43213621
 h     -1.01189674     1.21315556     1.54606161
          17

 c      1.21985076    -0.40709317    -0.03279729
 c     -0.09671012    -0.95659119     0.02020378
 c     -1.23849197    -0.27516150     0.10564599
 c     -1.06711536     1.22170960     0.33555239
 c      0.22294095     1.78878989    -0.07782004
 c      1.33059393     1.02042480    -0.41901938
 h     -0.14196008    -2.05773851    -0.16226103
 h     -1.97099793     1.86331107     0.55762803
 h      0.39134732     2.95467368    -0.16097885
 h      2.27961306     1.48733748    -0.40740249
 o      2.32402206    -1.11294957     0.20967679
 h      3.10879645    -0.54705473     0.13630417
 c     -2.75930667    -0.99355584    -0.25855734
 h     -2.95216445    -1.97399111     0.47834824
 h     -3.70022073    -0.31883362    -0.04369738
 h     -2.43035330    -1.31011016    -1.40520364
 h     -0.99504546     1.23493110     1.53834954
          17

 c      1.21897391    -0.39445010    -0.02221290
 c     -0.09469867    -0.93523899     0.00705100
 c     -1.23181667    -0.27836902     0.08932669
 c     -1.07334789     1.21689949     0.32460099
 c      0.22196765     1.79632218    -0.09418702
 c      1.33940252     1.03988389    -0.38403017
 h     -0.15682662    -2.11474588    -0.19039355
 h     -1.99836878     1.80942842     0.54318780
 h      0.34497827     2.94305185    -0.15330215
 h      2.29683433     1.50822203    -0.41475327
 o      2.32126854    -1.13720710     0.20477672
 h      3.17233211    -0.58464294     0.11437497
 c     -2.76419771    -1.00424409    -0.24066129
 h     -2.95949502    -1.96313265     0.51614904
 h     -3.63631395    -0.30674796    -0.04989360
 h     -2.48633294    -1.32688973    -1.35303247
 h     -0.97240595     1.25339446     1.51649649
          17

 c      1.21944409    -0.38038352    -0.01213783
 c     -0.09120900    -0.91833400    -0.00683465
 c     -1.22839773    -0.28006398     0.07291225
 c     -1.08005016     1.21148391     0.31590559
 c      0.22140600     1.80504184    -0.11106628
 c      1.34667478     1.05810937    -0.34733007
 h     -0.16888440    -2.14946863    -0.21215415
 h     -2.02257447     1.75666058     0.51237650
 h      0.29529046     2.91552300    -0.14299729
 h      2.32197913     1.53238254    -0.42715073
 o      2.31802743    -1.16051086     0.19955441
 h      3.22085651    -0.63077753     0.09313499
 c     -2.76686169    -1.01568192    -0.22184492
 h     -2.95925134    -1.93148062     0.53439337
 h     -3.56246354    -0.29868435    -0.06265605
 h     -2.55514412    -1.33910040    -1.28112725
 h     -0.94468213     1.26786138     1.48167881
          17

 c      1.22170156    -0.36527670    -0.00258392
 c     -0.08606725    -0.90677723    -0.02152892
 c     -1.22850657    -0.28015559     0.05658595
 c     -1.08687813     1.20530638     0.30903234
 c      0.22064540     1.81425527    -0.12807385
 c      1.35316699     1.07523916    -0.30931672
 h     -0.17633038    -2.15457848    -0.22665154
 h     -2.04543617     1.70851798     0.46621081
 h      0.24513996     2.88207177    -0.13204675
 h      2.34815175     1.55651388    -0.44282794
 o      2.31459466    -1.18239676     0.19391129
 h      3.24524622    -0.68847095     0.07393511
 c     -2.76665347    -1.02780165    -0.20170336
 h     -2.95238389    -1.88264200     0.53607012
 h     -3.49062295    -0.28688702    -0.07853217
 h     -2.63203292    -1.35054026    -1.20155753
 h     -0.91284716     1.27801070     1.43741396
          17

 c      1.22597710    -0.34958548     0.00644480
 c     -0.07931512    -0.90077573    -0.03700309
 c     -1.23203419    -0.27881490     0.04045793
 c     -1.09354382     1.19823891     0.30330871
 c      0.21917431     1.82282717    -0.14487743
 c      1.35965419     1.09150865    -0.27045222
 h     -0.17773823    -2.12814812    -0.23387939
 h     -2.06868626     1.66808888     0.40637860
 h      0.19696094     2.85715393    -0.12219996
 h      2.36824242     1.57724161    -0.45925830
 o      2.31094222    -1.20265522     0.18779836
 h      3.24290198    -0.75675292     0.05752927
 c     -2.76296641    -1.04000174    -0.17954008
 h     -2.94095529    -1.82472764     0.52881989
 h     -3.43229524    -0.26221967    -0.09409516
 h     -2.71163335    -1.36778186    -1.13415148
 h     -0.87802810     1.28401331     1.38966931
          17

 c      1.23229779    -0.33381135     0.01494335
 c     -0.07120395    -0.89996062    -0.05313936
 c     -1.23849685    -0.27646195     0.02457267
 c     -1.09995814     1.19023243     0.29787391
 c      0.21667801     1.82962933    -0.16122480
 c      1.36670457     1.10714793    -0.23122267
 h     -0.17204370    -2.07235997    -0.23451122
 h     -2.09264058     1.63738091     0.33511750
 h      0.15207782     2.85429928    -0.11459346
 h      2.37724513     1.59223478    -0.47358272
 o      2.30672867    -1.22128128     0.18122727
 h      3.21749692    -0.83167889     0.04389074
 c     -2.75546449    -1.05061353    -0.15510103
 h     -2.92865905    -1.77215076     0.52723073
 h     -3.39235694    -0.22093210    -0.10716661
 h     -2.79077238    -1.39795173    -1.09884032
 h     -0.84132615     1.28659991     1.34630700
          17

 c      1.24051008    -0.31847941     0.02289649
 c     -0.06211157    -0.90328676    -0.06971414
 c     -1.24711982    -0.27370025     0.00894305
 c     -1.10628987     1.18136177     0.29183759
 c      0.21300974     1.83430928    -0.17690585
 c      1.37459289     1.12232068    -0.19209233
 h     -0.15875526    -1.99513789    -0.23013845
 h     -2.11530950     1.61698529     0.25526506
 h      0.11112188     2.87704512    -0.11003099
 h      2.37310169     1.60060362    -0.48315527
 o      2.30119581    -1.23847447     0.17429624
 h      3.18047895    -0.90648444     0.03178854
 c     -2.74419427    -1.05730080    -0.12995165
 h     -2.92042724    -1.74306431     0.55107058
 h     -3.36744903    -0.16911404    -0.11667451
 h     -2.86909548    -1.44235963    -1.09785489
 h     -0.80384926     1.28692439     1.31495793
          17

 c      1.25031649    -0.30411242     0.03027209
 c     -0.05240952    -0.90869772    -0.08635364
 c     -1.25696822    -0.27121978    -0.00641382
 c     -1.11284409     1.17184985     0.28453661
 c      0.20807828     1.83750532    -0.19167542
 c      1.38327773     1.13709324    -0.15346439
 h     -0.13845798    -1.91475722    -0.22386714
 h     -2.13282302     1.60627142     0.17037268
 h      0.07525037     2.91638881    -0.10965941
 h      2.35680695     1.60295019    -0.48602683
 o      2.29312314    -1.25459249     0.16721223
 h      3.15166125    -0.97245072     0.01842134
 c     -2.72978746    -1.05878353    -0.10661804
 h     -2.91917434    -1.74563372     0.61152408
 h     -3.35105070    -0.11831461    -0.12167183
 h     -2.94481205    -1.49455446    -1.11343582
 h     -0.76729609     1.28615649     1.29961086
          17

 c      1.26132374    -0.29119158     0.03702039
 c     -0.04235587    -0.91286502    -0.10252090
 c     -1.26708355    -0.26971186    -0.02146604
 c     -1.11983865     1.16205702     0.27570838
 c      0.20183831     1.84021049    -0.20523956
 c      1.39238767     1.15142782    -0.11565021
 h     -0.11318788    -1.86371916    -0.22056108
 h     -2.14097079     1.60392577     0.08456819
 h      0.04623881     2.95825955    -0.11489969
 h      2.33234073     1.60133745    -0.48137013
 o      2.28139403    -1.26989425     0.16021140
 h      3.15016184    -1.02312822     0.00067131
 c     -2.71346444    -1.05580721    -0.08607523
 h     -2.92245559    -1.76779664     0.69848266
 h     -3.33801148    -0.07887290    -0.12115453
 h     -3.01341399    -1.54602369    -1.12529216
 h     -0.73464947     1.28505831     1.29854773
          17

 c      1.27310010    -0.28009528     0.04308252
 c     -0.03218410    -0.91251594    -0.11773498
 c     -1.27659143    -0.26980218    -0.03616828
 c     -1.12727804     1.15243100     0.26541408
 c      0.19436201     1.84315372    -0.21729436
 c      1.40124249     1.16519111    -0.07885096
 h     -0.08495795    -1.87409257    -0.22440955
 h     -2.13671784     1.60846078     0.00208866
 h      0.02562132     2.99092321    -0.12686453
 h      2.30635115     1.59914346    -0.46978955
 o      2.26617357    -1.28422425     0.15333999
 h      3.17569783    -1.05947702    -0.02142968
 c     -2.69653277    -1.04993819    -0.06783116
 h     -2.92503589    -1.79022365     0.79172631
 h     -3.32554096    -0.05726082    -0.11432373
 h     -3.07002699    -1.59031038    -1.12048301
 h     -0.70996388     1.28391887     1.30576617
          17

 c      1.28522926    -0.27104817     0.04840691
 c     -0.02230477    -0.90765769    -0.13195244
 c     -1.28476004    -0.27197883    -0.05046223
 c     -1.13498216     1.14343567     0.25382516
 c      0.18586960     1.84662773    -0.22755700
 c      1.40897871     1.17818810    -0.04317123
 h     -0.05327127    -1.94047066    -0.23465102
 h     -2.11899599     1.61851713    -0.07326904
 h      0.01414966     3.00733523    -0.14604819
 h      2.28693073     1.60048593    -0.45317261
 o      2.24886828    -1.29717504     0.14641837
 h      3.20909425    -1.08721196    -0.04418872
 c     -2.67999054    -1.04242023    -0.05115185
 h     -2.92262272    -1.79941862     0.87528446
 h     -3.31270705    -0.05613753    -0.10070295
 h     -3.11085364    -1.62347994    -1.09301226
 h     -0.69727559     1.28280115     1.31423430
          17

 c      1.29731850    -0.26413549     0.05295713
 c     -0.01312234    -0.90104287    -0.14541209
 c     -1.29099778    -0.27654667    -0.06428247
 c     -1.14266195     1.13548153     0.24107894
 c      0.17670856     1.85054317    -0.23578405
 c      1.41481595     1.19025009    -0.00870117
 h     -0.01725958    -2.02658587    -0.24752996
 h     -2.08886131     1.63301294    -0.13859010
 h      0.01172242     3.00488283    -0.17233704
 h      2.28086160     1.60889443    -0.43359048
 o      2.23094126    -1.30843403     0.13924272
 h      3.23085207    -1.11103392    -0.06352859
 c     -2.66447398    -1.03409165    -0.03548416
 h     -2.91266340    -1.78890973     0.94007552
 h     -3.29999112    -0.07478720    -0.08014816
 h     -3.13337846    -1.64351315    -1.04133234
 h     -0.69964366     1.28175683     1.31823409
          17

 c      1.30897540    -0.25934812     0.05670806
 c     -0.00484749    -0.89506179    -0.15828594
 c     -1.29482966    -0.28361730    -0.07756780
 c     -1.14996749     1.12887310     0.22724630
 c      0.16732214     1.85448729    -0.24178647
 c      1.41836389     1.20135141     0.02435123
 h      0.02214697    -2.10166750    -0.26036424
 h     -2.04933762     1.65122984    -0.19214763
 h      0.01745122     2.98497814    -0.20513793
 h      2.29030074     1.62568342    -0.41153390
 o      2.21335814    -1.31785912     0.13169748
 h      3.22976327    -1.13323666    -0.07681559
 c     -2.65029391    -1.02562392    -0.02040045
 h     -2.89385196    -1.75673268     0.98190611
 h     -3.28925868    -0.10916390    -0.05285479
 h     -3.13632262    -1.64995282    -0.96689645
 h     -0.71879185     1.28087948     1.31420146
          17

 c      1.31979625    -0.25660009     0.05964266
 c      0.00243963    -0.89096222    -0.17063551
 c     -1.29589334    -0.29310600    -0.09026991
 c     -1.15651753     1.12377915     0.21234847
 c      0.15822552     1.85772842    -0.24543474
 c      1.41972761     1.21164562     0.05560467
 h      0.06298452    -2.14934684    -0.27198141
 h     -2.00506732     1.67286726    -0.23358908
 h      0.02972364     2.95318972    -0.24356833
 h      2.31172264     1.64938338    -0.38510027
 o      2.19660658    -1.32543094     0.12375918
 h      3.20251421    -1.15443138    -0.08293423
 c     -2.63741478    -1.01764592    -0.00546498
 h     -2.86567374    -1.70371025     0.99988721
 h     -3.28395475    -0.15179993    -0.01936031
 h     -3.11994350    -1.64421933    -0.87409671
 h     -0.75512467     1.28028725     1.30081730
          17

 c      1.32936780    -0.25572527     0.06175264
 c      0.00871729    -0.88925864    -0.18246802
 c     -1.29395334    -0.30473679    -0.10235700
 c     -1.16194091     1.12022822     0.19636171
 c      0.14997710     1.85922451    -0.24664279
 c      1.41932462     1.22137022     0.08460258
 h      0.10308823    -2.16269845    -0.28202062
 h     -1.96167488     1.69797708    -0.26393941
 h      0.04636853     2.91928891    -0.28679958
 h      2.33818261     1.67677788    -0.35106935
 o      2.18075555    -1.33122022     0.11548743
 h      3.15271808    -1.17410474    -0.08215163
 c     -2.62539053    -1.01059365     0.00987745
 h     -2.82824763    -1.63303248     0.99629819
 h     -3.28880220    -0.19270296     0.01949150
 h     -3.08700437    -1.63087478    -0.77146539
 h     -0.80782970     1.28012210     1.27900215
          17

 c      1.33727416    -0.25647224     0.06304233
 c      0.01400079    -0.89008252    -0.19377245
 c     -1.28891907    -0.31806228    -0.11381290
 c     -1.16594468     1.11813641     0.17918367
 c      0.14311838     1.85781173    -0.24533281
 c      1.41762180     1.23071176     0.11096151
 h      0.14036385    -2.14006790    -0.29051021
 h     -1.92472363     1.72661853    -0.28528263
 h      0.06515126     2.89521182    -0.33452919
 h      2.36251452     1.70443648    -0.30662508
 o      2.16539296    -1.33538649     0.10703599
 h      3.09190168    -1.19070170    -0.07629985
 c     -2.61337707    -1.00419212     0.02633033
 h     -2.78243262    -1.55083838     0.97805240
 h     -3.30782015    -0.22267698     0.06252502
 h     -3.04432074    -1.61981160    -0.67346388
 h     -0.87501206     1.28058531     1.25196865
          17

 c      1.34310791    -0.25850278     0.06353412
 c      0.01834313    -0.89328692    -0.20453120
 c     -1.28084910    -0.33249647    -0.12463449
 c     -1.16838699     1.11736908     0.16059298
 c      0.13808724     1.85273142    -0.24143390
 c      1.41497991     1.23972229     0.13445677
 h      0.17289567    -2.08382440    -0.29775958
 h     -1.89843547     1.75819084    -0.30012206
 h      0.08451951     2.88909753    -0.38697636
 h      2.37927478     1.72968229    -0.25035311
 o      2.14956453    -1.33818409     0.09865658
 h      3.04045828    -1.20164366    -0.06884310
 c     -2.60040850    -0.99692283     0.04443479
 h     -2.73004013    -1.46715407     0.95951105
 h     -3.34087479    -0.23799385     0.10790981
 h     -3.00278159    -1.62688685    -0.59927583
 h     -0.95401354     1.28196352     1.22496359
          17

 c      1.34648641    -0.26139123     0.06327245
 c      0.02181894    -0.89832047    -0.21471306
 c     -1.26992898    -0.34735005    -0.13483291
 c     -1.16929908     1.11781771     0.14030379
 c      0.13517285     1.84417616    -0.23497630
 c      1.41160503     1.24829594     0.15503767
 h      0.19928749    -2.00182277    -0.30448395
 h     -1.88471700     1.79077765    -0.31074036
 h      0.10384688     2.89909853    -0.44367353
 h      2.38538848     1.75094204    -0.18242233
 o      2.13223462    -1.33990502     0.09059452
 h      3.02028140    -1.20444366    -0.06321272
 c     -2.58611314    -0.98669092     0.06359843
 h     -2.67350654    -1.39502683     0.96328670
 h     -3.38226354    -0.24165548     0.15284243
 h     -2.97095970    -1.66553071    -0.56167069
 h     -1.04205493     1.28451645     1.20384601
          17

 c      1.34707751    -0.26463187     0.06232513
 c      0.02444794    -0.90386074    -0.22424484
 c     -1.25644512    -0.36186695    -0.14444148
 c     -1.16884406     1.11945240     0.11819267
 c      0.13454650     1.83319170    -0.22618913
 c      1.40753937     1.25617841     0.17280695
 h      0.21969889    -1.91168684    -0.31218763
 h     -1.88301594     1.82109147    -0.31897540
 h      0.12284872     2.91467901    -0.50218932
 h      2.38024904     1.76782806    -0.10436825
 o      2.11350881    -1.34072076     0.08286671
 h      3.03522032    -1.19939246    -0.05925938
 c     -2.57137925    -0.97289633     0.08188221
 h     -2.61413697    -1.34405494     1.00918882
 h     -3.42334574    -0.23988376     0.19400912
 h     -2.94672351    -1.73198489    -0.55376982
 h     -1.13682907     1.28813508     1.19206916
          17

 c      1.34463080    -0.26767815     0.06078145
 c      0.02606229    -0.90745447    -0.23296891
 c     -1.24080557    -0.37527831    -0.15351038
 c     -1.16728605     1.12230879     0.09454631
 c      0.13628903     1.82107289    -0.21546443
 c      1.40266491     1.26298556     0.18798657
 h      0.23762694    -1.84503395    -0.32368315
 h     -1.89097355     1.84518956    -0.32642116
 h      0.14107346     2.92374854    -0.55849905
 h      2.36569246     1.78115662    -0.01870662
 o      2.09488403    -1.34064598     0.07527463
 h      3.06681508    -1.18995276    -0.05344557
 c     -2.55773176    -0.95710630     0.09831459
 h     -2.55130721    -1.31247349     1.09349782
 h     -3.45600809    -0.23836951     0.22850810
 h     -2.92184375    -1.80851382    -0.55686967
 h     -1.23623562     1.29202936     1.18790528
          17

 c      1.33901012    -0.27001335     0.05874772
 c      0.02641112    -0.90649166    -0.24070245
 c     -1.22361642    -0.38685102    -0.16206868
 c     -1.16500729     1.12641404     0.07004867
 c      0.14036975     1.80892903    -0.20325314
 c      1.39674163     1.26822818     0.20087318
 h      0.25901352    -1.83608112    -0.34241654
 h     -1.90536525     1.85950883    -0.33471417
 h      0.15793799     2.91767692    -0.60830565
 h      2.34568072     1.79280845     0.07163349
 o      2.07802738    -1.33967841     0.06764725
 h      3.09333519    -1.17988245    -0.04270416
 c     -2.54617715    -0.94154063     0.11379059
 h     -2.48529961    -1.29131658     1.19228979
 h     -3.47440248    -0.24083316     0.25438086
 h     -2.89050833    -1.87805118    -0.55537755
 h     -1.33732086     1.29488348     1.18493075
          17

 c      1.33021174    -0.27122455     0.05634046
 c      0.02590445    -0.90122651    -0.24754037
 c     -1.20575932    -0.39588803    -0.17008897
 c     -1.16248560     1.13170069     0.04550898
 c      0.14660342     1.79757362    -0.18999865
 c      1.38952766     1.27136674     0.21178574
 h      0.28377703    -1.88606839    -0.36887971
 h     -1.92290980     1.86168378    -0.34567365
 h      0.17294855     2.89242416    -0.64800325
 h      2.32515493     1.80513765     0.16401284
 o      2.06405319    -1.33785737     0.05993382
 h      3.10115215    -1.17157504    -0.02588699
 c     -2.53688963    -0.92786307     0.12956420
 h     -2.41849638    -1.27304331     1.28277517
 h     -3.47545045    -0.24891646     0.27068034
 h     -2.85085168    -1.92975903    -0.54057717
 h     -1.43582911     1.29543657     1.17548013
          17

 c      1.31836642    -0.27107144     0.05367766
 c      0.02576912    -0.89477885    -0.25394409
 c     -1.18836979    -0.40173538    -0.17749011
 c     -1.16018946     1.13795701     0.02160412
 c      0.15461507     1.78754123    -0.17611263
 c      1.38098851     1.27191810     0.22103399
 h      0.30379540    -1.96278875    -0.39937751
 h     -1.94081670     1.85093551    -0.36129663
 h      0.18584546     2.84811466    -0.67515096
 h      2.30784367     1.81975331     0.25654160
 o      2.05349739    -1.33523578     0.05217093
 h      3.08501505    -1.16603945    -0.00322695
 c     -2.52942268    -0.91709457     0.14641094
 h     -2.35407397    -1.25357372     1.35140264
 h     -3.45909693    -0.26226439     0.27737890
 h     -2.80350128    -1.95804528    -0.50866201
 h     -1.52690966     1.29294539     1.15376247
          17

 c      1.30374148    -0.26952583     0.05087241
 c      0.02717780    -0.89006999    -0.26041726
 c     -1.17266988    -0.40383737    -0.18416657
 c     -1.15846987     1.14482283    -0.00121263
 c      0.16382660     1.77909030    -0.16195062
 c      1.37148716     1.26957032     0.22894534
 h      0.31193315    -2.03583590    -0.42958747
 h     -1.95711945     1.82810913    -0.38371592
 h      0.19666320     2.78876947    -0.68887750
 h      2.29417414     1.83624048     0.34778190
 o      2.04638409    -1.33185559     0.04443942
 h      3.04665745    -1.16312537     0.02432336
 c     -2.52289054    -0.90987701     0.16465455
 h     -2.29504480    -1.23110249     1.39185306
 h     -3.42870677    -0.27843199     0.27526458
 h     -2.75040867    -1.96093893    -0.45876575
 h     -1.60604914     1.28727738     1.11696095
          17

 c      1.28675169    -0.26675387     0.04803419
 c      0.03078144    -0.88878871    -0.26733311
 c     -1.15973023    -0.40179756    -0.19002175
 c     -1.15749918     1.15182062    -0.02269716
 c      0.17347488     1.77215941    -0.14775550
 c      1.36177695     1.26421211     0.23592969
 h      0.30536415    -2.08809295    -0.45649909
 h     -1.97080236     1.79544441    -0.41513805
 h      0.20575949     2.72255988    -0.69051963
 h      2.28122008     1.85196733     0.43592739
 o      2.04218784    -1.32775702     0.03683050
 h      2.99524699    -1.16144139     0.05563955
 c     -2.51605934    -0.90663006     0.18437882
 h     -2.24399166    -1.20499784     1.40213613
 h     -3.39135852    -0.29278206     0.26575304
 h     -2.69434896    -1.93963209    -0.39217441
 h     -1.66973297     1.27883625     1.06504668
          17

 c      1.26796284    -0.26306372     0.04527072
 c      0.03663703    -0.89169775    -0.27494410
 c     -1.15024572    -0.39543156    -0.19499752
 c     -1.15726903     1.15840914    -0.04278647
 c      0.18267616     1.76633026    -0.13358402
 c      1.35277908     1.25585989     0.24249560
 h      0.28423459    -2.11170833    -0.47830987
 h     -1.98165267     1.75608932    -0.45769732
 h      0.21381134     2.66192641    -0.68428395
 h      2.26475968     1.86320744     0.51841649
 o      2.03976835    -1.32301537     0.02939612
 h      2.94854593    -1.15805966     0.09025516
 c     -2.50750185    -0.90745258     0.20561911
 h     -2.20296902    -1.17528450     1.38327222
 h     -3.35681907    -0.29918619     0.25043164
 h     -2.63879211    -1.89956158    -0.31262545
 h     -1.71584041     1.26848831     1.00036705
          17

 c      1.24807743    -0.25884170     0.04268740
 c      0.04421619    -0.89895333    -0.28341830
 c     -1.14439719    -0.38481329    -0.19909731
 c     -1.15762838     1.16405903    -0.06161146
 c      0.19053784     1.76096196    -0.11931947
 c      1.34530984     1.24457378     0.24918637
 h      0.25034617    -2.10409706    -0.49402083
 h     -1.98972742     1.71334898    -0.51312302
 h      0.22171592     2.62153702    -0.67666441
 h      2.24152070     1.86654400     0.59234108
 o      2.03769667    -1.31773725     0.02208850
 h      2.92800930    -1.14913635     0.12934702
 c     -2.49600026    -0.91166596     0.22849237
 h     -2.17317588    -1.14254220     1.33970899
 h     -3.33358330    -0.29274860     0.23041226
 h     -2.58780939    -1.85315423    -0.22745082
 h     -1.74407156     1.25753949     0.92749756
          17

 c      1.22789463    -0.25449917     0.04038204
 c      0.05247275    -0.91019825    -0.29284838
 c     -1.14185238    -0.37030755    -0.20239652
 c     -1.15833342     1.16833848    -0.07956135
 c      0.19629774     1.75566686    -0.10492670
 c      1.33988646     1.23043020     0.25647989
 h      0.20666767    -2.06679964    -0.50332508
 h     -1.99450989     1.66984378    -0.58215488
 h      0.23033272     2.61205282    -0.67279103
 h      2.21034270     1.85973295     0.65518756
 o      2.03537996    -1.31191150     0.01483346
 h      2.94130176    -1.13295589     0.17455642
 c     -2.48111860    -0.91723881     0.25306875
 h     -2.15405966    -1.10808432     1.28165593
 h     -3.32355583    -0.27376998     0.20629154
 h     -2.54555816    -1.82232024    -0.14825287
 h     -1.75655343     1.24776481     0.85337300
          17

 c      1.20824065    -0.25045748     0.03843131
 c      0.06000464    -0.92443909    -0.30321529
 c     -1.14190544    -0.35257380    -0.20503160
 c     -1.15908030     1.17098319    -0.09734802
 c      0.19945702     1.75082566    -0.09080049
 c      1.33662052     1.21354172     0.26469907
 h      0.15729552    -2.00713451    -0.50695431
 h     -1.99422760     1.62699409    -0.66385311
 h      0.24015106     2.63333258    -0.67164860
 h      2.17243228     1.84203778     0.70548444
 o      2.03365076    -1.30530139     0.00775485
 h      2.97324837    -1.11203166     0.22436831
 c     -2.46349266    -0.92123660     0.27860657
 h     -2.14165877    -1.07425543     1.22910084
 h     -3.32134257    -0.24860881     0.17914016
 h     -2.51491742    -1.83173916    -0.08686088
 h     -1.75834656     1.24142303     0.78722414
          17

 c      1.18987903    -0.24717919     0.03686802
 c      0.06531198    -0.93971671    -0.31430122
 c     -1.14368524    -0.33252537    -0.20716403
 c     -1.15954743     1.17192931    -0.11592560
 c      0.19987095     1.74745339    -0.07769882
 c      1.33516699     1.19408899     0.27395029
 h      0.10721740    -1.94248108    -0.50757241
 h     -1.98594892     1.58514635    -0.75522107
 h      0.25112169     2.67537568    -0.66643422
 h      2.13127903     1.81436088     0.74327576
 o      2.03374604    -1.29760637     0.00116627
 h      3.00213794    -1.09047164     0.27419158
 c     -2.44458607    -0.92203555     0.30260399
 h     -2.12770303    -1.04406208     1.21237055
 h     -3.31906260    -0.22591035     0.15120235
 h     -2.49609330    -1.88667854    -0.04552306
 h     -1.75684001     1.24111541     0.73904606
          17

 c      1.17342921    -0.24520482     0.03565904
 c      0.06713761    -0.95290930    -0.32562581
 c     -1.14634573    -0.31124853    -0.20892728
 c     -1.15955369     1.17131559    -0.13612501
 c      0.19777017     1.74657220    -0.06631990
 c      1.33473375     1.17233992     0.28409789
 h      0.06085704    -1.90316127    -0.51048334
 h     -1.96651908     1.54418343    -0.85153046
 h      0.26274009     2.72543399    -0.64950206
 h      2.09242134     1.77929563     0.77041477
 o      2.03645200    -1.28861741    -0.00461458
 h      3.01336075    -1.07132469     0.31930934
 c     -2.42581215    -0.92047632     0.32221534
 h     -2.10516414    -1.01859982     1.25448589
 h     -3.31072763    -0.21261470     0.12538494
 h     -2.48694827    -1.96612554    -0.01595994
 h     -1.75877822     1.24936653     0.71539138
          17

 c      1.15933712    -0.24513892     0.03470185
 c      0.06477973    -0.96102408    -0.33668831
 c     -1.14919537    -0.28990367    -0.21037946
 c     -1.15927458     1.16948121    -0.15818696
 c      0.19370083     1.74879980    -0.05703567
 c      1.33419737     1.14866277     0.29479463
 h      0.01969629    -1.91807302    -0.52093262
 h     -1.93370674     1.50415856    -0.94728806
 h      0.27423941     2.77306869    -0.61575294
 h      2.06273288     1.74082288     0.79044446
 o      2.04202152    -1.27824501    -0.00936541
 h      3.00083240    -1.05607505     0.35648400
 c     -2.40750049    -0.91837598     0.33735736
 h     -2.07772348    -0.99509949     1.34453419
 h     -3.29361854    -0.21256805     0.10431978
 h     -2.48442370    -2.04419187     0.01091588
 h     -1.76630123     1.26796135     0.71464966
          17

 c      1.14790295    -0.24757270     0.03384454
 c      0.05797597    -0.96398543    -0.34751899
 c     -1.15174330    -0.26964121    -0.21149232
 c     -1.15919276     1.16696392    -0.18168611
 c      0.18839648     1.75428445    -0.04987862
 c      1.33236134     1.12357862     0.30560240
 h     -0.01645275    -1.98278214    -0.53785634
 h     -1.88692597     1.46562525    -1.03739343
 h      0.28476523     2.81142457    -0.56317852
 h      2.04866526     1.70310063     0.80756037
 o      2.05027955    -1.26651228    -0.01299482
 h      2.96534903    -1.04477253     0.38451478
 c     -2.38924633    -0.91712062     0.35003750
 h     -2.05493365    -0.97035350     1.45078214
 h     -3.26799866    -0.22678898     0.08987044
 h     -2.48553366    -2.10340770     0.04037251
 h     -1.77644614     1.29735325     0.72725702
          17

 c      1.13928157    -0.25302851     0.03289590
 c      0.04661229    -0.96415057    -0.35856710
 c     -1.15367710    -0.25155337    -0.21218147
 c     -1.15976756     1.16446255    -0.20588902
 c      0.18263481     1.76276812    -0.04461837
 c      1.32829742     1.09786791     0.31619306
 h     -0.04634105    -2.06555577    -0.55524605
 h     -1.82738358     1.42963533    -1.11805790
 h      0.29350930     2.83703239    -0.49233361
 h      2.05355028     1.66833895     0.82458401
 o      2.06062893    -1.25356383    -0.01559662
 h      2.91440884    -1.03591560     0.40507809
 c     -2.37070058    -0.91744006     0.36207811
 h     -2.04305933    -0.94315167     1.54752512
 h     -3.23660517    -0.25394095     0.08299764
 h     -2.48767244    -2.13463519     0.07452896
 h     -1.78450493     1.33659865     0.74092298
          17

 c      1.13343863    -0.26194441     0.03161688
 c      0.03083704    -0.96365854    -0.37016916
 c     -1.15483284    -0.23662135    -0.21234400
 c     -1.16118318     1.16275412    -0.23008631
 c      0.17712576     1.77363362    -0.04083240
 c      1.32158515     1.07261173     0.32650273
 h     -0.06854149    -2.13838188    -0.56824074
 h     -1.75781844     1.39756170    -1.18731065
 h      0.29984822     2.84971931    -0.40580412
 h      2.07570096     1.63533568     0.84133470
 o      2.07199239    -1.23969297    -0.01754312
 h      2.86314117    -1.02605753     0.42420807
 c     -2.35167973    -0.91967784     0.37458044
 h     -2.04408832    -0.91367137     1.62050378
 h     -3.20433735    -0.29063427     0.08364749
 h     -2.48859095    -2.13428325     0.11372966
 h     -1.78699950     1.38380109     0.74520969
          17

 c      1.13012612    -0.27462329     0.02972372
 c      0.01117421    -0.96368419    -0.38241819
 c     -1.15518812    -0.22562590    -0.21188092
 c     -1.16331476     1.16258743    -0.25369840
 c      0.17244806     1.78591428    -0.03796410
 c      1.31228263     1.04902815     0.33669484
 h     -0.08275481    -2.18566364    -0.57455811
 h     -1.68203035     1.37088476    -1.24513443
 h      0.30351587     2.85292239    -0.30771729
 h      2.10916001     1.60035245     0.85508054
 o      2.08301589    -1.22532364    -0.01947692
 h      2.83130305    -1.01026882     0.45216348
 c     -2.33205508    -0.92394579     0.38820251
 h     -2.05757795    -0.88263276     1.66302490
 h     -3.17767057    -0.33194542     0.09073393
 h     -2.48633900    -2.10289923     0.15728695
 h     -1.78255407     1.43665447     0.73306705
          17

 c      1.12890094    -0.29113135     0.02691724
 c     -0.01152023    -0.96476561    -0.39524702
 c     -1.15486514    -0.21904333    -0.21070876
 c     -1.16581503     1.16457376    -0.27626743
 c      0.16903077     1.79833632    -0.03540337
 c      1.30070456     1.02818092     0.34698450
 h     -0.08968886    -2.20058671    -0.57358984
 h     -1.60426671     1.35097812    -1.29326380
 h      0.30473784     2.85366328    -0.20288996
 h      2.14632747     1.55944760     0.86247934
 o      2.09296175    -1.21080969    -0.02185330
 h      2.82945816    -0.98565014     0.49610293
 c     -2.31176334    -0.93000926     0.40339528
 h     -2.08189156    -0.85092398     1.67267563
 h     -3.16302364    -0.37267838     0.10252939
 h     -2.47936959    -2.04573353     0.20362699
 h     -1.77167716     1.49285040     0.70067006
          17

 c      1.12917121    -0.31119846     0.02292831
 c     -0.03614021    -0.96712373    -0.40850988
 c     -1.15413559    -0.21696040    -0.20876567
 c     -1.16822194     1.16909245    -0.29746584
 c      0.16718028     1.80954395    -0.03261026
 c      1.28721392     1.01075084     0.35748786
 h     -0.09072639    -2.18175580    -0.56565827
 h     -1.52851340     1.33887435    -1.33455348
 h      0.30408345     2.86045071    -0.09542070
 h      2.18029299     1.51021853     0.86117082
 o      2.10240827    -1.19622831    -0.02436195
 h      2.84810552    -0.95485960     0.55077705
 c     -2.29094730    -0.93692550     0.42045562
 h     -2.11465169    -0.81944300     1.65010882
 h     -3.16397553    -0.40927319     0.11753650
 h     -2.46704534    -1.97535410     0.25003036
 h     -1.75644332     1.55038071     0.64701626
          17

 c      1.13024529    -0.33418105     0.01755572
 c     -0.06139887    -0.97075959    -0.42202777
 c     -1.15341894    -0.21903473    -0.20601190
 c     -1.17003537     1.17622528    -0.31717427
 c      0.16714561     1.81857527    -0.02920285
 c      1.27212096     0.99694584     0.36816345
 h     -0.08777654    -2.13242537    -0.55176456
 h     -1.45783041     1.33503152    -1.37190995
 h      0.30187021     2.87823535     0.01229665
 h      2.20602591     1.45235110     0.85037352
 o      2.11250494    -1.18155187    -0.02624173
 h      2.86949109    -0.92329524     0.60344604
 c     -2.27004304    -0.94269079     0.43943855
 h     -2.15278336    -0.78885196     1.59970054
 h     -3.17911005    -0.44105434     0.13517213
 h     -2.45063833    -1.91490143     0.29235476
 h     -1.74040310     1.60788815     0.57385216
          17

 c      1.13136870    -0.35910696     0.01068034
 c     -0.08590466    -0.97531106    -0.43560469
 c     -1.15325275    -0.22451393    -0.20242501
 c     -1.17073825     1.18572772    -0.33559774
 c      0.16916030     1.82525083    -0.02488497
 c      1.25565786     0.98652646     0.37882039
 h     -0.08318266    -2.06231456    -0.53365291
 h     -1.39397297     1.33918009    -1.40715127
 h      0.29766576     2.90424333     0.11864194
 h      2.22080964     1.38746721     0.83086442
 o      2.12413021    -1.16687698    -0.02688292
 h      2.88089788    -0.89508812     0.64349609
 c     -2.24972152    -0.94470947     0.45987723
 h     -2.19251452    -0.75889765     1.53220517
 h     -3.20272647    -0.46964595     0.15547620
 h     -2.43341853    -1.89390823     0.32604330
 h     -1.72863988     1.66519233     0.48584982
          17

 c      1.13176303    -0.38479052     0.00225877
 c     -0.10828175    -0.97970199    -0.44903684
 c     -1.15422176    -0.23231106    -0.19799666
 c     -1.16978210     1.19705227    -0.35329848
 c      0.17338694     1.83003077    -0.01930540
 c      1.23798011     0.97890496     0.38915713
 h     -0.07935282    -1.99147882    -0.51385122
 h     -1.33746009     1.35031830    -1.44045221
 h      0.29064850     2.92982377     0.22102133
 h      2.22440016     1.31871841     0.80474579
 o      2.13774734    -1.15244731    -0.02600200
 h      2.87676386    -0.87220261     0.66535344
 c     -2.23094855    -0.94195630     0.48021725
 h     -2.22994548    -0.72704979     1.46888519
 h     -3.22771497    -0.49733201     0.17823386
 h     -2.41678080    -1.92579328     0.34968004
 h     -1.72753497     1.72377722     0.39026490
          17

 c      1.13069192    -0.40999439    -0.00769146
 c     -0.12733701    -0.98203502    -0.46217567
 c     -1.15687259    -0.24113627    -0.19274039
 c     -1.16664516     1.20948553    -0.37098731
 c      0.17980714     1.83355634    -0.01204773
 c      1.21918198     0.97327713     0.39881448
 h     -0.07787566    -1.95093150    -0.49491946
 h     -1.28793852     1.36684998    -1.47074096
 h      0.28038088     2.94583969     0.31566265
 h      2.21897792     1.25024388     0.77511137
 o      2.15347198    -1.13858913    -0.02361205
 h      2.85711242    -0.85474374     0.66815005
 c     -2.21490828    -0.93643595     0.49779439
 h     -2.26289122    -0.68754159     1.44042177
 h     -3.24802343    -0.52585890     0.20245341
 h     -2.39702714    -1.99266169     0.36691357
 h     -1.74333106     1.78622611     0.29471942
          17

 c      1.12755785    -0.43360491    -0.01910461
 c     -0.14213980    -0.98099055    -0.47507217
 c     -1.16164973    -0.24966115    -0.18671292
 c     -1.16106461     1.22246608    -0.38909624
 c      0.18815024     1.83635258    -0.00272882
 c      1.19934722     0.96875574     0.40744132
 h     -0.07930450    -1.96523586    -0.47763761
 h     -1.24454990     1.38679575    -1.49666963
 h      0.26716620     2.94613565     0.39866309
 h      2.20859233     1.18647561     0.74555319
 o      2.17105614    -1.12566061    -0.02002640
 h      2.82692535    -0.84094428     0.65585405
 c     -2.20247214    -0.93109895     0.51087059
 h     -2.29184376    -0.63542074     1.46590780
 h     -3.25971419    -0.55609859     0.22649431
 h     -2.36960831    -2.06597849     0.38305208
 h     -1.77891925     1.85344786     0.20317858
          17

 c      1.12200500    -0.45477993    -0.03187076
 c     -0.15191807    -0.97798458    -0.48793898
 c     -1.16882244    -0.25667409    -0.18004318
 c     -1.15327975     1.23589659    -0.40753725
 c      0.19789021     1.83876625     0.00890687
 c      1.17865705     0.96448049     0.41476767
 h     -0.08497440    -2.02577577    -0.46120887
 h     -1.20617795     1.40802610    -1.51746777
 h      0.25195875     2.92829209     0.46694479
 h      2.19776996     1.13135236     0.71948002
 o      2.18979173    -1.11404762    -0.01593474
 h      2.79664284    -0.82656565     0.63844949
 c     -2.19419440    -0.92757727     0.52067450
 h     -2.31636447    -0.57428314     1.53097740
 h     -3.26111784    -0.58813146     0.24860699
 h     -2.33256851    -2.12522629     0.40197484
 h     -1.83101227     1.92160803     0.11418673
          17

 c      1.11399835    -0.47302357    -0.04582667
 c     -0.15619788    -0.97602683    -0.50088669
 c     -1.17836527    -0.26124492    -0.17295215
 c     -1.14396468     1.25007441    -0.42592464
 c      0.20829632     1.84098477     0.02292957
 c      1.15752357     0.95968353     0.42065871
 h     -0.09682340    -2.10248028    -0.44578615
 h     -1.17159403     1.42848825    -1.53332192
 h      0.23611115     2.89339544     0.51883561
 h      2.18955243     1.08771726     0.69945709
 o      2.20855994    -1.10415934    -0.01236803
 h      2.78066656    -0.80481999     0.63124087
 c     -2.19043198    -0.92625379     0.52977098
 h     -2.33376246    -0.51342574     1.60676436
 h     -3.25275335    -0.62138226     0.26740233
 h     -2.28621149    -2.15943699     0.42574997
 h     -1.89125757     1.98302651     0.02405317
          17

 c      1.10386817    -0.48814982    -0.06073215
 c     -0.15513426    -0.97735779    -0.51384881
 c     -1.18986510    -0.26285084    -0.16576476
 c     -1.13392462     1.26533991    -0.44389944
 c      0.21851392     1.84302632     0.03918463
 c      1.13664829     0.95370584     0.42512035
 h     -0.11538856    -2.17042060    -0.43263165
 h     -1.13953300     1.44638918    -1.54537735
 h      0.22110383     2.84602165     0.55458689
 h      2.18414009     1.05715033     0.68692512
 o      2.22640580    -1.09623096    -0.01012656
 h      2.78828878    -0.77004382     0.64556936
 c     -2.19113764    -0.92711344     0.54007935
 h     -2.34181789    -0.46057565     1.67237554
 h     -3.23751044    -0.65470799     0.28187613
 h     -2.23209055    -2.16396060     0.45527168
 h     -1.95012750     2.03006846    -0.06930067
          17

 c      1.09229501    -0.50016859    -0.07625323
 c     -0.14957010    -0.98295201    -0.52663692
 c     -1.20256523    -0.26138031    -0.15889673
 c     -1.12386875     1.28183354    -0.46123845
 c      0.22765666     1.84467588     0.05725615
 c      1.11693058     0.94599373     0.42825601
 h     -0.13963755    -2.21588182    -0.42318439
 h     -1.10870368     1.46028972    -1.55553609
 h      0.20827611     2.79462338     0.57700758
 h      2.17917220     1.04012562     0.68238982
 o      2.24321995    -1.08998973    -0.00901628
 h      2.81369636    -0.72389455     0.67659736
 c     -2.19576106    -0.93002131     0.55264064
 h     -2.33985870    -0.42021192     1.71707905
 h     -3.22081411    -0.68655986     0.29114429
 h     -2.17242426    -2.13846483     0.49078694
 h     -1.99974976     2.05773799    -0.16533340
          17

 c      1.08022891    -0.50917734    -0.09197699
 c     -0.14084641    -0.99292917    -0.53899827
 c     -1.21553989    -0.25703222    -0.15280283
 c     -1.11433683     1.29944801    -0.47783001
 c      0.23490526     1.84543184     0.07645965
 c      1.09927730     0.93611241     0.43020791
 h     -0.16769684    -2.23292479    -0.41870078
 h     -1.07776353     1.46910280    -1.56609627
 h      0.19855911     2.75147429     0.59183725
 h      2.17122114     1.03619627     0.68579788
 o      2.25940125    -1.08477929    -0.00819310
 h      2.84237730    -0.67402953     0.70892146
 c     -2.20334854    -0.93460164     0.56793514
 h     -2.32840201    -0.39457825     1.73629840
 h     -3.20983740    -0.71540097     0.29427632
 h     -2.10973386    -2.08684744     0.53215186
 h     -2.03479972     2.06411626    -0.26162670
          17

 c      1.06875538    -0.51529828    -0.10745299
 c     -0.13053100    -1.00693580    -0.55067132
 c     -1.22789684    -0.25018360    -0.14791207
 c     -1.10569120     1.31786818    -0.49365154
 c      0.23958898     1.84466184     0.09597329
 c      1.08442130     0.92378762     0.43111471
 h     -0.19739484    -2.22047688    -0.42019991
 h     -1.04531408     1.47201788    -1.57918689
 h      0.19236824     2.72990247     0.60645016
 h      2.15733749     1.04411806     0.69682554
 o      2.27520088    -1.07996424    -0.00695667
 h      2.86252442    -0.62800195     0.72945148
 c     -2.21284040    -0.93997952     0.58608323
 h     -2.30872639    -0.38455394     1.72888377
 h     -3.21096062    -0.74045424     0.29057247
 h     -2.04626542    -2.01874300     0.57897756
 h     -2.05252337     2.04993171    -0.35480528
          17

 c      1.05894153    -0.51866285    -0.12224307
 c     -0.12016079    -1.02428538    -0.56143380
 c     -1.23891575    -0.24128702    -0.14458270
 c     -1.09809674     1.33661205    -0.50877963
 c      0.24121032     1.84211257     0.11519668
 c      1.07280826     0.90895563     0.43109306
 h     -0.22661666    -2.18167795    -0.42835891
 h     -1.00997265     1.46841297    -1.59607601
 h      0.18997927     2.73734745     0.62576009
 h      2.13597523     1.06199453     0.71502491
 o      2.29058064    -1.07510299    -0.00498223
 h      2.86804760    -0.59066856     0.73130243
 c     -2.22351017    -0.94458904     0.60684605
 h     -2.28269590    -0.38977154     1.69637256
 h     -3.22630779    -0.76245250     0.28033398
 h     -1.98273740    -1.95111350     0.63089070
 h     -2.05280443     2.01821851    -0.44120212
          17

 c      1.05169501    -0.51944150    -0.13597203
 c     -0.11101664    -1.04384694    -0.57113862
 c     -1.24809675    -0.23081836    -0.14308728
 c     -1.09145507     1.35504295    -0.52340030
 c      0.23943289     1.83833448     0.13406336
 c      1.06454818     0.89180498     0.43023376
 h     -0.25379913    -2.12536066    -0.44320398
 h     -0.97054492     1.45784581    -1.61659898
 h      0.19208357     2.76959228     0.64859669
 h      2.10730227     1.08746458     0.73989661
 o      2.30529839    -1.06995733    -0.00225927
 h      2.85759891    -0.56405232     0.71292250
 c     -2.23522495    -0.94654852     0.62948476
 h     -2.25276372    -0.40782329     1.64403089
 h     -3.25233292    -0.78364591     0.26549967
 h     -1.91722763    -1.90475734     0.68792574
 h     -2.03865105     1.97429599    -0.51738626
          17

 c      1.04765912    -0.51790616    -0.14837476
 c     -0.10391719    -1.06375357    -0.57974456
 c     -1.25514278    -0.21926668    -0.14361631
 c     -1.08530640     1.37236456    -0.53777414
 c      0.23411909     1.83437656     0.15289757
 c      1.05941545     0.87280740     0.42860471
 h     -0.27893415    -2.06901493    -0.46361138
 h     -0.92627752     1.44017999    -1.63900836
 h      0.19955371     2.81385267     0.66948119
 h      2.07304408     1.11788903     0.77092838
 o      2.31894818    -1.06450543     0.00094285
 h      2.83396952    -0.54701999     0.67758448
 c     -2.24810061    -0.94504518     0.65259297
 h     -2.22189922    -0.43234711     1.58378613
 h     -3.28199982    -0.80680224     0.24940737
 h     -1.84780496    -1.89085138     0.75016837
 h     -2.01698871     1.92582007    -0.58077409
          17

 c      1.04716579    -0.51449023    -0.15932421
 c     -0.09908261    -1.08134831    -0.58731172
 c     -1.25991672    -0.20714756    -0.14627623
 c     -1.07880841     1.38766686    -0.55214711
 c      0.22539133     1.83112401     0.17204423
 c      1.05690590     0.85272555     0.42626950
 h     -0.30471073    -2.03882359    -0.48723741
 h     -0.87711391     1.41578624    -1.66034928
 h      0.21272002     2.85648716     0.68303089
 h      2.03588607     1.15048856     0.80755270
 o      2.33092552    -1.05901639     0.00402662
 h      2.80451593    -0.53395137     0.63415338
 c     -2.26183875    -0.94141496     0.67403277
 h     -2.19277848    -0.45084159     1.53754344
 h     -3.30817371    -0.83397586     0.23592910
 h     -1.77826217    -1.90147561     0.81610211
 h     -1.99863762     1.88208285    -0.63034677
          17

 c      1.05026306    -0.50979601    -0.16882415
 c     -0.09633024    -1.09434152    -0.59386439
 c     -1.26240254    -0.19500492    -0.15107254
 c     -1.07101265     1.40012488    -0.56667035
 c      0.21363193     1.82896106     0.19167233
 c      1.05635765     0.83258112     0.42333293
 h     -0.33481399    -2.05589415    -0.51225595
 h     -0.82384009     1.38568580    -1.67720073
 h      0.23108474     2.88745058     0.68617189
 h      1.99851507     1.18238685     0.84895808
 o      2.34044201    -1.05410651     0.00607781
 h      2.78082650    -0.51381400     0.59686401
 c     -2.27576909    -0.93809784     0.69145846
 h     -2.16614765    -0.44739279     1.53181736
 h     -3.32571231    -0.86594976     0.22863742
 h     -1.71726006    -1.91985766     0.88227068
 h     -1.99502328     1.85146612    -0.66692993
          17

 c      1.05679320    -0.50453161    -0.17697389
 c     -0.09568046    -1.10268042    -0.59924106
 c     -1.26267645    -0.18338478    -0.15789549
 c     -1.06148408     1.40930271    -0.58141171
 c      0.19942010     1.82778475     0.21175204
 c      1.05709088     0.81358220     0.41999781
 h     -0.36804124    -2.11465920    -0.53936383
 h     -0.76802475     1.35154690    -1.68651649
 h      0.25349451     2.90109047     0.67819876
 h      1.96272932     1.21058683     0.89381897
 o      2.34687290    -1.05042500     0.00631466
 h      2.77319582    -0.47531855     0.57809121
 c     -2.28914192    -0.93647279     0.70417939
 h     -2.14201906    -0.41617486     1.57434908
 h     -3.33226894    -0.90241607     0.23009781
 h     -1.67277932    -1.93267304     0.94478110
 h     -2.01104458     1.83771410    -0.69229365
          17

 c      1.06645059    -0.49942962    -0.18393595
 c     -0.09748194    -1.10803424    -0.60324506
 c     -1.26088417    -0.17280516    -0.16653054
 c     -1.05067906     1.41524645    -0.59639873
 c      0.18343982     1.82712893     0.23207968
 c      1.05849626     0.79700810     0.41658978
 h     -0.39787027    -2.18942059    -0.56992394
 h     -0.71173534     1.31552582    -1.68637533
 h      0.27846171     2.89582255     0.66028219
 h      1.92918787     1.23204203     0.94018497
 o      2.35032448    -1.04789067     0.00484669
 h      2.78153475    -0.41926923     0.57617619
 c     -2.30099286    -0.93609348     0.71390290
 h     -2.12337808    -0.36792575     1.64458063
 h     -3.32848149    -0.94241921     0.24133542
 h     -1.64969106    -1.93255713     1.00032745
 h     -2.04084121     1.83877207    -0.70789042
          17

 c      1.07880444    -0.49517799    -0.18991082
 c     -0.10197143    -1.11193141    -0.60580863
 c     -1.25722023    -0.16373157    -0.17670025
 c     -1.03959027     1.41825484    -0.61156329
 c      0.16638082     1.82625707     0.25229754
 c      1.06005543     0.78405159     0.41352292
 h     -0.41811332    -2.25654503    -0.60378665
 h     -0.65710498     1.27999468    -1.67651738
 h      0.30454103     2.87404300     0.63512008
 h      1.89788845     1.24395860     0.98572179
 o      2.35150282    -1.04564773     0.00249958
 h      2.79708932    -0.35929974     0.57809761
 c     -2.31028877    -0.93590502     0.72280175
 h     -2.11443944    -0.31700303     1.71677395
 h     -3.31769758    -0.98474762     0.26169965
 h     -1.64996678    -1.91643329     1.04645289
 h     -2.07219176     1.84954238    -0.71483198
          17

 c      1.09330945    -0.49234500    -0.19510643
 c     -0.10907064    -1.11514858    -0.60696573
 c     -1.25191172    -0.15655678    -0.18811741
 c     -1.02917526     1.41863667    -0.62665552
 c      0.14884687     1.82420451     0.27191575
 c      1.06133236     0.77564964     0.41122164
 h     -0.42546513    -2.30186562    -0.63954938
 h     -0.60588253     1.24722600    -1.65855463
 h      0.33079664     2.84231708     0.60667823
 h      1.86887713     1.24424792     1.02819587
 o      2.35111893    -1.04281995     0.00001544
 h      2.81149489    -0.30975953     0.57214849
 c     -2.31619845    -0.93505796     0.73232565
 h     -2.11779802    -0.27281029     1.77428878
 h     -3.30524421    -1.02822632     0.28911643
 h     -1.67311136    -1.88422619     1.08166729
 h     -2.09347926     1.86493827    -0.71452121
          17

 c      1.10930956    -0.49130076    -0.19970612
 c     -0.11843454    -1.11790691    -0.60679336
 c     -1.24521134    -0.15159336    -0.20051500
 c     -1.02009454     1.41662759    -0.64123733
 c      0.13129107     1.81986099     0.29037454
 c      1.06196614     0.77234936     0.41003504
 h     -0.41907148    -2.31864356    -0.67535362
 h     -0.55910788     1.21912507    -1.63579298
 h      0.35724505     2.81077987     0.57959204
 h      1.84269237     1.23192987     1.06595239
 o      2.34966772    -1.03890159    -0.00222976
 h      2.82021679    -0.27942303     0.55249364
 c     -2.31826644    -0.93286726     0.74320877
 h     -2.13424033    -0.24007037     1.80877596
 h     -3.29687608    -1.07185092     0.32079844
 h     -1.71590372    -1.83890711     1.10579044
 h     -2.09701124     1.88110744    -0.70884547
          17

 c      1.12603648    -0.49215118    -0.20384462
 c     -0.12953345    -1.12011009    -0.60538756
 c     -1.23739651    -0.14907679    -0.21364889
 c     -1.01269174     1.41238783    -0.65475176
 c      0.11402209     1.81225802     0.30717855
 c      1.06167694     0.77423393     0.41017392
 h     -0.39975811    -2.30506210    -0.70932287
 h     -0.51703424     1.19710153    -1.61264562
 h      0.38468227     2.78990227     0.55782226
 h      1.82045338     1.20734205     1.09821881
 o      2.34746797    -1.03376623    -0.00415729
 h      2.82212726    -0.27139818     0.51817868
 c     -2.31665041    -0.92854095     0.75560078
 h     -2.16337141    -0.22074774     1.81674372
 h     -3.29636334    -1.11458076     0.35434747
 h     -1.77137300    -1.78787245     1.12075985
 h     -2.07937300     1.89555925    -0.69998732
          17

 c      1.14260920    -0.49471413    -0.20760539
 c     -0.14169361    -1.12142860    -0.60285441
 c     -1.22877314    -0.14916692    -0.22728536
 c     -1.00700913     1.40599404    -0.66663812
 c      0.09732682     1.80105808     0.32205333
 c      1.06028401     0.78092243     0.41168753
 h     -0.36968988    -2.26350437    -0.73983248
 h     -0.47937221     1.18212316    -1.59364205
 h      0.41323451     2.78471966     0.54311320
 h      1.80370434     1.17211451     1.12519812
 o      2.34470426    -1.02763905    -0.00590978
 h      2.81908121    -0.28366154     0.47200623
 c     -2.31232410    -0.92096790     0.76906070
 h     -2.20400507    -0.21507380     1.79764851
 h     -3.30356955    -1.15483633     0.38853142
 h     -1.82791036    -1.74481123     1.13172866
 h     -2.04111876     1.90715146    -0.69017541
          17

 c      1.15805143    -0.49854143    -0.21103503
 c     -0.15410790    -1.12122314    -0.59928801
 c     -1.21968364    -0.15193594    -0.24118792
 c     -1.00274397     1.39739698    -0.67645788
 c      0.08160798     1.78680508     0.33497613
 c      1.05773754     0.79164458     0.41448629
 h     -0.33237287    -2.20170366    -0.76593179
 h     -0.44582959     1.17490932    -1.58222786
 h      0.44069647     2.79169284     0.53485455
 h      1.79406993     1.12889633     1.14790883
 o      2.34139745    -1.02114444    -0.00783998
 h      2.81643548    -0.30836024     0.42037479
 c     -2.30684217    -0.90890140     0.78263291
 h     -2.25426932    -0.22148882     1.75369295
 h     -3.31477359    -1.19026939     0.42302249
 h     -1.87162405    -1.72778937     1.14651715
 h     -1.98681785     1.91633311    -0.68145833
          17

 c      1.17134769    -0.50297861    -0.21416007
 c     -0.16585610    -1.11837186    -0.59471455
 c     -1.21051731    -0.15733474    -0.25511045
 c     -0.99918100     1.38636669    -0.68398805
 c      0.06734987     1.77061391     0.34606026
 c      1.05416180     0.80537242     0.41840963
 h     -0.29256504    -2.13501414    -0.78813518
 h     -0.41668365     1.17609975    -1.57985752
 h      0.46283237     2.80205449     0.53150485
 h      1.79269389     1.08086432     1.16767950
 o      2.33735361    -1.01532895    -0.01048429
 h      2.82355786    -0.33144383     0.37274981
 c     -2.30145351    -0.89207435     0.79525193
 h     -2.31164568    -0.23541233     1.69132918
 h     -3.32486037    -1.21821394     0.45747602
 h     -1.89462868    -1.74693435     1.17018071
 h     -1.92527056     1.92562106    -0.67547039
          17

 c      1.18154453    -0.50724151    -0.21699074
 c     -0.17600297    -1.11132507    -0.58903856
 c     -1.20172610    -0.16514723    -0.26878861
 c     -0.99526286     1.37249972    -0.68924482
 c      0.05495574     1.75368037     0.35544185
 c      1.04989301     0.82096545     0.42331941
 h     -0.25524478    -2.08604086    -0.80915459
 h     -0.39297249     1.18619552    -1.58586297
 h      0.47517906     2.80725243     0.53185184
 h      1.79955626     1.03119100     1.18537160
 o      2.33233937    -1.01129735    -0.01431974
 h      2.85040537    -0.33841372     0.33756325
 c     -2.29643393    -0.87235988     0.80598562
 h     -2.37346953    -0.24687180     1.62426494
 h     -3.32937869    -1.23648738     0.49085690
 h     -1.90031901    -1.79241426     1.19974013
 h     -1.86847295     1.93963316    -0.67321194
          17

 c      1.18787256    -0.51049429    -0.21951284
 c     -0.18377862    -1.09906244    -0.58217899
 c     -1.19384911    -0.17496064    -0.28192446
 c     -0.98999724     1.35542504    -0.69242818
 c      0.04462879     1.73701496     0.36323958
 c      1.04548348     0.83727634     0.42917110
 h     -0.22343380    -2.07362990    -0.83232303
 h     -0.37614296     1.20524784    -1.59808276
 h      0.47439359     2.80179984     0.53535375
 h      1.81305951     0.98278060     1.20078565
 o      2.32663834    -1.00938730    -0.01934462
 h      2.89788198    -0.32729811     0.31530117
 c     -2.29138720    -0.85305204     0.81362654
 h     -2.43863085    -0.23956428     1.57409239
 h     -3.32557010    -1.24404405     0.52129061
 h     -1.89686610    -1.84326981     1.22841484
 h     -1.82725023     1.96309351    -0.67501790
          17

 c      1.18984373    -0.51194260    -0.22168026
 c     -0.18859605    -1.08252495    -0.57444947
 c     -1.18752893    -0.18616756    -0.29418873
 c     -0.98306063     1.33521643    -0.69382319
 c      0.03634110     1.72137492     0.36955007
 c      1.04165202     0.85320132     0.43601682
 h     -0.19760642    -2.09598417    -0.85698312
 h     -0.36743967     1.23252222    -1.61375725
 h      0.45867768     2.78377057     0.54202449
 h      1.83029855     0.93833232     1.21273517
 o      2.32119121    -1.00904980    -0.02513300
 h      2.95473672    -0.31007400     0.29925032
 c     -2.28570311    -0.83688192     0.81722492
 h     -2.50830255    -0.19966378     1.55793646
 h     -3.31280783    -1.24127184     0.54623765
 h     -1.89053869    -1.88169193     1.25143355
 h     -1.80492699     1.99648621    -0.68078886
          17

 c      1.18730245    -0.51094494    -0.22341169
 c     -0.18984821    -1.06427886    -0.56659391
 c     -1.18348188    -0.19802178    -0.30525419
 c     -0.97495391     1.31260783    -0.69372983
 c      0.02985329     1.70723999     0.37444173
 c      1.03917899     0.86771339     0.44394610
 h     -0.17776253    -2.13392429    -0.87775469
 h     -0.36747141     1.26638550    -1.63019495
 h      0.42777682     2.75463749     0.55231056
 h      1.84792946     0.90042804     1.21971651
 o      2.31696174    -1.00960412    -0.03129284
 h      3.00681825    -0.29991711     0.28276428
 c     -2.27910334    -0.82434494     0.81755667
 h     -2.58056575    -0.13153051     1.57001023
 h     -3.29270471    -1.22984169     0.56290558
 h     -1.88465038    -1.89713053     1.26681611
 h     -1.79607256     2.03378414    -0.69011201
          17

 c      1.18043514    -0.50709005    -0.22458921
 c     -0.18688168    -1.04693262    -0.55938437
 c     -1.18240919    -0.20974673    -0.31482795
 c     -0.96654823     1.28872143    -0.69244935
 c      0.02476438     1.69475642     0.37794274
 c      1.03877070     0.87991414     0.45301061
 h     -0.16425050    -2.16810549    -0.88887415
 h     -0.37609051     1.30442952    -1.64508751
 h      0.38290300     2.71927290     0.56709181
 h      1.86310437     0.87145551     1.22069356
 o      2.31447705    -1.01063159    -0.03765418
 h      3.04399574    -0.30439492     0.26229015
 c     -2.27183196    -0.81424767     0.81644398
 h     -2.64769373    -0.05301418     1.59040844
 h     -3.26881299    -1.21218223     0.56878299
 h     -1.88045568    -1.88488357     1.27426957
 h     -1.79200762     2.06558672    -0.70211017
          17

 c      1.16974725    -0.50020564    -0.22506037
 c     -0.17918324    -1.03234872    -0.55336773
 c     -1.18485996    -0.22066974    -0.32267301
 c     -0.95864118     1.26466804    -0.69028112
 c      0.02060082     1.68367897     0.38003338
 c      1.04092819     0.88910716     0.46316898
 h     -0.15717598    -2.18653094    -0.88678259
 h     -0.39243434     1.34372264    -1.65665834
 h      0.32649535     2.68581101     0.58775508
 h      1.87411446     0.85341237     1.21565197
 o      2.31378299    -1.01194765    -0.04422339
 h      3.06114165    -0.32582906     0.23676268
 c     -2.26419396    -0.80520319     0.81522280
 h     -2.70163117     0.02011250     1.60354349
 h     -3.24590134    -1.19091129     0.56200662
 h     -1.87788710    -1.84443384     1.27458575
 h     -1.78595828     2.08354530    -0.71541294
          17

 c      1.15602008    -0.49032198    -0.22464618
 c     -0.16659749    -1.02157845    -0.54883683
 c     -1.19107120    -0.23034798    -0.32862849
 c     -0.95182106     1.24133911    -0.68750576
 c      0.01696205     1.67344754     0.38066561
 c      1.04584096     0.89487628     0.47425607
 h     -0.15603921    -2.18377010    -0.87016985
 h     -0.41501145     1.38114049    -1.66381673
 h      0.26140595     2.66397092     0.61607344
 h      1.88076907     0.84766235     1.20586719
 o      2.31451422    -1.01354370    -0.05111984
 h      3.05777982    -0.36246502     0.20680485
 c     -2.25638198    -0.79607220     0.81441477
 h     -2.73725711     0.07857469     1.60164644
 h     -3.22856759    -1.16832407     0.54158169
 h     -1.87573257    -1.77916956     1.26978095
 h     -1.77455390     2.08238398    -0.72834330
          17

 c      1.14026733    -0.47762664    -0.22315244
 c     -0.14948963    -1.01495443    -0.54586593
 c     -1.20084511    -0.23863589    -0.33262012
 c     -0.94648998     1.21935242    -0.68436924
 c      0.01369520     1.66355007     0.37984966
 c      1.05332178     0.89713901     0.48597083
 h     -0.15970740    -2.15914848    -0.83947158
 h     -0.44179378     1.41367607    -1.66628160
 h      0.18948464     2.66036301     0.65335640
 h      1.88461748     0.85472734     1.19394226
 o      2.31589872    -1.01562636    -0.05855881
 h      3.03891473    -0.40817720     0.17469519
 c     -2.24870570    -0.78575925     0.81388217
 h     -2.75210303     0.11776355     1.58183397
 h     -3.21920884    -1.14590273     0.50772288
 h     -1.87125074    -1.69751297     1.26385465
 h     -1.75746797     2.06010422    -0.73912794
          17

 c      1.12369094    -0.46242652    -0.22038294
 c     -0.12879192    -1.01215510    -0.54434186
 c     -1.21352718    -0.24565680    -0.33465428
 c     -0.94289080     1.19903715    -0.68107396
 c      0.01095096     1.65399367     0.37779903
 c      1.06280997     0.89614415     0.49789247
 h     -0.16650572    -2.11644353    -0.79666258
 h     -0.47032312     1.43866059    -1.66461251
 h      0.11103451     2.67312367     0.69886294
 h      1.88886105     0.87423374     1.18353198
 o      2.31669755    -1.01871087    -0.06686066
 h      3.01686249    -0.45131639     0.14471753
 c     -2.24184735    -0.77296928     0.81291020
 h     -2.74549520     0.13592559     1.54379488
 h     -3.21655336    -1.12417287     0.46228008
 h     -1.85951743    -1.61421410     1.26377484
 h     -1.73696160     2.01783792    -0.74606292
          17

 c      1.10761503    -0.44511296    -0.21615619
 c     -0.10590058    -1.01220596    -0.54398755
 c     -1.22809898    -0.25169898    -0.33480425
 c     -0.94107870     1.18040375    -0.67776247
 c      0.00901368     1.64534279     0.37498906
 c      1.07348155     0.89240913     0.50955540
 h     -0.17447358    -2.06520193    -0.74527711
 h     -0.49790707     1.45397668    -1.66015557
 h      0.02635976     2.69218429     0.74906617
 h      1.89747402     0.90509355     1.17846099
 o      2.31537555    -1.02351914    -0.07638667
 h      3.00941808    -0.47671671     0.12227910
 c     -2.23678732    -0.75638830     0.81035271
 h     -2.71828918     0.13372409     1.48900582
 h     -3.21618472    -1.10316279     0.40879398
 h     -1.83412970    -1.54738364     1.27862559
 h     -1.71786429     1.95998641    -0.74769031
          17

 c      1.09337792    -0.42613647    -0.21033252
 c     -0.08243596    -1.01349206    -0.54441763
 c     -1.24333972    -0.25709595    -0.33320080
 c     -0.94085855     1.16312421    -0.67450084
 c      0.00808684     1.63828277     0.37203622
 c      1.08447720     0.88663766     0.52059979
 h     -0.18196196    -2.02204090    -0.69001623
 h     -0.52195729     1.45825548    -1.65482211
 h     -0.06255175     2.70528721     0.79887600
 h      1.91324558     0.94578810     1.18112537
 o      2.31100068    -1.03032224    -0.08728164
 h      3.02643468    -0.47656820     0.10988831
 c     -2.23415796    -0.73571597     0.80516741
 h     -2.67347832     0.11538808     1.42128988
 h     -3.21277029    -1.08303647     0.35184668
 h     -1.79214509    -1.50677383     1.31355740
 h     -1.70769194     1.89436883    -0.74301889
          17

 c      1.08220477    -0.40600176    -0.20284788
 c     -0.05997205    -1.01417382    -0.54529618
 c     -1.25798684    -0.26215332    -0.33003322
 c     -0.94180697     1.14663764    -0.67128266
 c      0.00821352     1.63324746     0.36952188
 c      1.09516193     0.87966832     0.53092954
 h     -0.18819008    -2.00667300    -0.63497854
 h     -0.54044228     1.45095822    -1.65062172
 h     -0.15204327     2.70309082     0.84344799
 h      1.93570643     0.99438925     1.19098795
 o      2.30402526    -1.03840788    -0.09929627
 h      3.05788803    -0.45910870     0.10432516
 c     -2.23348442    -0.71261214     0.79688839
 h     -2.61774815     0.09179293     1.34878329
 h     -3.20224477    -1.06430173     0.29605968
 h     -1.73945912    -1.48530560     1.36336768
 h     -1.71562239     1.83102601    -0.73166769
          17

 c      1.07509430    -0.38528973    -0.19374524
 c     -0.03992116    -1.01335497    -0.54652102
 c     -1.27084790    -0.26713863    -0.32554719
 c     -0.94356319     1.13050630    -0.66808051
 c      0.00929843     1.63032654     0.36789177
 c      1.10523336     0.87246353     0.54074856
 h     -0.19224468    -2.02829332    -0.58144516
 h     -0.55232553     1.43230504    -1.64906499
 h     -0.23772383     2.68068111     0.87920618
 h      1.96086121     1.04827291     1.20458357
 o      2.29554837    -1.04666847    -0.11202228
 h      3.08541805    -0.43919245     0.10029831
 c     -2.23328133    -0.69023004     0.78516795
 h     -2.56283802     0.08425800     1.28619123
 h     -3.18280573    -1.04759928     0.24537940
 h     -1.68733130    -1.46837187     1.41642372
 h     -1.74843162     1.77814241    -0.71371563
          17

 c      1.07271889    -0.36469005    -0.18320118
 c     -0.02354150    -1.01180849    -0.54812619
 c     -1.28084770    -0.27230244    -0.32004678
 c     -0.94628932     1.11482408    -0.66490196
 c      0.01115526     1.62931219     0.36742520
 c      1.11462028     0.86608443     0.55044460
 h     -0.19124177    -2.07645081    -0.52886551
 h     -0.55778562     1.40309970    -1.65070475
 h     -0.31531968     2.63719896     0.90416908
 h      1.98312017     1.10405205     1.21719755
 o      2.28643126    -1.05424376    -0.12512711
 h      3.09595665    -0.42791443     0.09407023
 c     -2.23196036    -0.67181755     0.76953567
 h     -2.52157814     0.11910300     1.25035396
 h     -3.15500437    -1.03350365     0.20275972
 h     -1.64555561    -1.44503266     1.46230933
 h     -1.80469385     1.73729510    -0.68950304
          17

 c      1.07533713    -0.34503027    -0.17154750
 c     -0.01175178    -1.01102462    -0.55001668
 c     -1.28703870    -0.27787847    -0.31390313
 c     -0.95072187     1.10016214    -0.66177573
 c      0.01355395     1.62974863     0.36822017
 c      1.12331627     0.86161116     0.56043027
 h     -0.18134582    -2.13129441    -0.47762244
 h     -0.55807986     1.36455316    -1.65504611
 h     -0.38132371     2.57531352     0.91811531
 h      1.99763939     1.15803331     1.22476832
 o      2.27712926    -1.06062404    -0.13839099
 h      3.08404094    -0.43089016     0.08394499
 c     -2.22900196    -0.65830788     0.75063399
 h     -2.49655796     0.20117498     1.24338836
 h     -3.12164896    -1.02264260     0.16986866
 h     -1.62009086    -1.41023773     1.49438689
 h     -1.87407972     1.70398028    -0.65995206
          17

 c      1.08276115    -0.32726135    -0.15927080
 c     -0.00491117    -1.01207207    -0.55190863
 c     -1.28862646    -0.28404231    -0.30753669
 c     -0.95768243     1.08712920    -0.65871027
 c      0.01627575     1.63094762     0.37016478
 c      1.13127701     0.86002539     0.57102888
 h     -0.16003392    -2.17632417    -0.42936176
 h     -0.55514572     1.31818769    -1.66079473
 h     -0.43370039     2.50107744     0.92289173
 h      2.00166389     1.20690315     1.22496154
 o      2.26775760    -1.06559235    -0.15168857
 h      3.05053698    -0.44917790     0.06989724
 c     -2.22487664    -0.64778016     0.73050959
 h     -2.48051777     0.30557118     1.24996055
 h     -3.08756400    -1.01594850     0.14681082
 h     -1.61368726    -1.36314612     1.50921539
 h     -1.94325187     1.67256461    -0.62689894
          17

 c      1.09441065    -0.31236204    -0.14696495
 c     -0.00282654    -1.01532462    -0.55340444
 c     -1.28501236    -0.29087930    -0.30137590
 c     -0.96764344     1.07608910    -0.65569550
 c      0.01919018     1.63199830     0.37290342
 c      1.13838630     0.86208319     0.58240446
 h     -0.12675789    -2.20175070    -0.38603558
 h     -0.55117376     1.26582724    -1.66625668
 h     -0.47276919     2.42386543     0.92281215
 h      1.99491476     1.24831115     1.21748275
 o      2.25808872    -1.06923033    -0.16499584
 h      3.00258441    -0.47925985     0.05361257
 c     -2.22007120    -0.63792873     0.71115260
 h     -2.46737526     0.40513471     1.25473229
 h     -3.05875373    -1.01461415     0.13229257
 h     -1.62677623    -1.30553860     1.50592576
 h     -2.00129390     1.63948704    -0.59277835
          17

 c      1.10942520    -0.30117773    -0.13524144
 c     -0.00490409    -1.02063243    -0.55407269
 c     -1.27583042    -0.29840104    -0.29582221
 c     -0.98062410     1.06714035    -0.65272300
 c      0.02230720     1.63186068     0.37585366
 c      1.14445103     0.86819087     0.59450667
 h     -0.08257953    -2.20329649    -0.34927819
 h     -0.54829879     1.20962587    -1.66974478
 h     -0.50173131     2.35537505     0.92452784
 h      1.97960282     1.28130862     1.20408469
 o      2.24747982    -1.07199172    -0.17842520
 h      2.95478851    -0.51205695     0.03897479
 c     -2.21494752    -0.62725403     0.69379051
 h     -2.45486641     0.48380096     1.24927379
 h     -3.04073678    -1.01962056     0.12445090
 h     -1.65760791    -1.24131487     1.48648798
 h     -2.04137615     1.60357039    -0.56008200
          17

 c      1.12678249    -0.29425153    -0.12463072
 c     -0.01030702    -1.02751277    -0.55351589
 c     -1.26098106    -0.30659052    -0.29121255
 c     -0.99625882     1.06018594    -0.64979473
 c      0.02567910     1.62965477     0.37837569
 c      1.14920404     0.87830500     0.60703369
 h     -0.02972481    -2.18100030    -0.32010208
 h     -0.54842490     1.15208206    -1.66992029
 h     -0.52536911     2.30633986     0.93509109
 h      1.96034034     1.30667962     1.18846719
 o      2.23500845    -1.07462581    -0.19221252
 h      2.92718659    -0.53448167     0.03174563
 c     -2.21006887    -0.61485691     0.67880671
 h     -2.44279070     0.53416387     1.23012969
 h     -3.03643439    -1.03093276     0.12210226
 h     -1.70166191    -1.17690161     1.45693923
 h     -2.06045369     1.56540267    -0.53102893
          17

 c      1.14540225    -0.29169513    -0.11550850
 c     -0.01807730    -1.03523511    -0.55144265
 c     -1.24066584    -0.31544763    -0.28777242
 c     -1.01386041     1.05499004    -0.64691287
 c      0.02908804     1.62507458     0.38010128
 c      1.15234199     0.89190114     0.61945076
 h      0.02879179    -2.13918929    -0.29855667
 h     -0.55312139     1.09599098    -1.66607150
 h     -0.54623514     2.28175662     0.95805136
 h      1.94363521     1.32695198     1.17582660
 o      2.22029754    -1.07757024    -0.20648770
 h      2.93221838    -0.53955200     0.03574993
 c     -2.20642013    -0.60007374     0.66570058
 h     -2.43174817     0.55350653     1.19647405
 h     -3.04492101    -1.04687475     0.12550171
 h     -1.75106665    -1.12179004     1.42889725
 h     -2.05893379     1.52691081    -0.50739425
          17

 c      1.16421661    -0.29314641    -0.10807322
 c     -0.02721112    -1.04282082    -0.54774650
 c     -1.21543218    -0.32499451    -0.28555912
 c     -1.03241764     1.05119080    -0.64407078
 c      0.03182177     1.61853784     0.38113661
 c      1.15365548     0.90807791     0.63112085
 h      0.08972100    -2.08725724    -0.28325363
 h     -0.56352841     1.04431629    -1.65830825
 h     -0.56184092     2.27910315     0.99097791
 h      1.93621196     1.34557828     1.17153661
 o      2.20431901    -1.08040538    -0.22099978
 h      2.96192950    -0.53547752     0.04832782
 c     -2.20522296    -0.58240499     0.65329870
 h     -2.42271664     0.54196430     1.14899156
 h     -3.06211299    -1.06431892     0.13583583
 h     -1.79621203    -1.08700469     1.41805912
 h     -2.04105147     1.49131439    -0.49028317
          17

 c      1.18219935    -0.29781541    -0.10236834
 c     -0.03669919    -1.04910511    -0.54256068
 c     -1.18622925    -0.33522180    -0.28441886
 c     -1.05054969     1.04828594    -0.64125889
 c      0.03286283     1.61090123     0.38189714
 c      1.15326590     0.92580253     0.64153817
 h      0.15049366    -2.03955619    -0.27110001
 h     -0.58022979     0.99998717    -1.64767364
 h     -0.56657115     2.29151940     1.02737845
 h      1.94192667     1.36507518     1.17890364
 o      2.18875170    -1.08244120    -0.23529550
 h      2.99802803    -0.53649142     0.06304088
 c     -2.20726723    -0.56198685     0.64062967
 h     -2.41711275     0.50286395     1.08976684
 h     -3.08276186    -1.07962113     0.15399842
 h     -1.83152992    -1.07880446     1.43467237
 h     -2.01573384     1.46325004    -0.47973050
          17

 c      1.19837217    -0.30459404    -0.09832151
 c     -0.04550029    -1.05314440    -0.53620182
 c     -1.15446917    -0.34598293    -0.28397972
 c     -1.06656307     1.04565811    -0.63847066
 c      0.03126193     1.60309145     0.38281118
 c      1.15179195     0.94416361     0.65051647
 h      0.20979976    -2.01108403    -0.25824520
 h     -0.60310250     0.96562764    -1.63615298
 h     -0.55550158     2.31185073     1.06030628
 h      1.95924131     1.38537148     1.19744172
 o      2.17508570    -1.08338240    -0.24902662
 h      3.02597873    -0.55216399     0.07448056
 c     -2.21238415    -0.54026958     0.62776675
 h     -2.41723135     0.44548176     1.02321011
 h     -3.10219626    -1.08963132     0.17975719
 h     -1.85954571    -1.09257662     1.47330622
 h     -1.99632240     1.44842231    -0.47439191
          17

 c      1.21182269    -0.31220512    -0.09577597
 c     -0.05234434    -1.05497145    -0.52896008
 c     -1.12206298    -0.35688226    -0.28368286
 c     -1.07889097     1.04275910    -0.63564726
 c      0.02638027     1.59590609     0.38416673
 c      1.15021469     0.96245602     0.65816406
 h      0.26608334    -2.00876398    -0.24266139
 h     -0.63119689     0.94327011    -1.62655667
 h     -0.52638501     2.33456458     1.08441370
 h      1.98196196     1.40409918     1.22339380
 o      2.16441041    -1.08338626    -0.26203262
 h      3.03810699    -0.58607880     0.07957116
 c     -2.21967845    -0.52012806     0.61522988
 h     -2.42719704     0.39032953     0.95795642
 h     -3.11716755    -1.09237734     0.21163334
 h     -1.88630889    -1.11654165     1.51843057
 h     -1.99586306     1.45158474    -0.47216720
          17

 c      1.22175313    -0.31938636    -0.09451605
 c     -0.05551966    -1.05587781    -0.52095220
 c     -1.09135051    -0.36722071    -0.28285473
 c     -1.08689062     1.03944922    -0.63256219
 c      0.01799175     1.58993654     0.38609677
 c      1.14951122     0.98012584     0.66469863
 h      0.31519032    -2.02757161    -0.22570201
 h     -0.66277005     0.93415439    -1.62215546
 h     -0.47980946     2.35614261     1.09644943
 h      2.00250108     1.41834478     1.25186058
 o      2.15744533    -1.08290426    -0.27431515
 h      3.03241184    -0.63755984     0.07727606
 c     -2.22791826    -0.50533664     0.60304956
 h     -2.45364249     0.37042672     0.90673356
 h     -3.12624346    -1.08750871     0.24705743
 h     -1.91603262    -1.13930150     1.55621289
 h     -2.01807085     1.47283852    -0.47199056
          17

 c      1.22757664    -0.32508351    -0.09429446
 c     -0.05308444    -1.05774276    -0.51220797
 c     -1.06482444    -0.37607859    -0.28083632
 c     -1.09111175     1.03613451    -0.62884800
 c      0.00631777     1.58552546     0.38860619
 c      1.15033260     0.99671446     0.67027704
 h      0.35127120    -2.05664244    -0.21048820
 h     -0.69564137     0.93871500    -1.62581418
 h     -0.41874818     2.37513849     1.09525932
 h      2.01467987     1.42605225     1.27858673
 o      2.15448400    -1.08253885    -0.28601778
 h      3.01212785    -0.70274298     0.06856667
 c     -2.23604046    -0.49832422     0.59130065
 h     -2.50121426     0.40777326     0.87704442
 h     -3.13021904    -1.07663282     0.28251025
 h     -1.95019463    -1.15301282     1.57853525
 h     -2.05405668     1.50620909    -0.47466787
          17

 c      1.22905250    -0.32860999    -0.09486060
 c     -0.04345938    -1.06216226    -0.50276774
 c     -1.04464828    -0.38257362    -0.27714387
 c     -1.09262345     1.03348459    -0.62424647
 c     -0.00798906     1.58273973     0.39159213
 c      1.15285137     1.01183896     0.67491129
 h      0.36966468    -2.08629373    -0.19971583
 h     -0.72782173     0.95672108    -1.63861248
 h     -0.34803043     2.39234954     1.08177981
 h      2.01493687     1.42649388     1.30073656
 o      2.15521594    -1.08293662    -0.29744217
 h      2.98686146    -0.77490705     0.05709927
 c     -2.24387938    -0.49767464     0.58097765
 h     -2.56403953     0.48360270     0.86249911
 h     -3.13232649    -1.06320702     0.31381605
 h     -1.98837046    -1.15345452     1.58201189
 h     -2.08973810     1.54295358    -0.48155559
          17

 c      1.22640359    -0.32972332    -0.09597783
 c     -0.02602527    -1.06993287    -0.49265216
 c     -1.03213998    -0.38620533    -0.27158422
 c     -1.09233163     1.03210024    -0.61881049
 c     -0.02393240     1.58138429     0.39486470
 c      1.15674621     1.02517349     0.67844547
 h      0.36841841    -2.11041574    -0.19488515
 h     -0.75797997     0.98735898    -1.65873414
 h     -0.27360847     2.41088377     1.05886108
 h      2.00258976     1.42023876     1.31711740
 o      2.15862518    -1.08465833    -0.30905787
 h      2.97294492    -0.84558991     0.04973011
 c     -2.25181036    -0.50031964     0.57318258
 h     -2.63034937     0.56308410     0.85316906
 h     -3.13745339    -1.05149726     0.33680526
 h     -2.02898091    -1.13927843     1.56663783
 h     -2.11363112     1.57541128    -0.49318378
          17

 c      1.22034063    -0.32858773    -0.09741803
 c     -0.00144214    -1.08088671    -0.48181087
 c     -1.02747283    -0.38708028    -0.26428649
 c     -1.09079992     1.03239515    -0.61289566
 c     -0.04034262     1.58110620     0.39821050
 c      1.16126791     1.03641580     0.68055977
 h      0.34834724    -2.12643219    -0.19636988
 h     -0.78536330     1.02914039    -1.68165130
 h     -0.20140257     2.43538313     1.03036315
 h      1.97982235     1.40901001     1.32831952
 o      2.16347404    -1.08793418    -0.32131568
 h      2.98579789    -0.90849173     0.05363239
 c     -2.26015251    -0.50400450     0.56836674
 h     -2.69106824     0.62304545     0.84352608
 h     -3.15008712    -1.04495569     0.34810558
 h     -2.06970071    -1.11159136     1.53551708
 h     -2.11928447     1.59845119    -0.50894462
          17

 c      1.21195474    -0.32564726    -0.09894401
 c      0.02845635    -1.09401454    -0.47015116
 c     -1.02977619    -0.38585123    -0.25563731
 c     -1.08832815     1.03460284    -0.60701452
 c     -0.05607754     1.58161811     0.40152444
 c      1.16536002     1.04526293     0.68079495
 h      0.31263475    -2.13519362    -0.20355928
 h     -0.80933661     1.07979719    -1.70162365
 h     -0.13606842     2.46974802     0.99927704
 h      1.95144259     1.39547455     1.33680524
 o      2.16937463    -1.09249860    -0.33421920
 h      3.02444188    -0.96303039     0.06931262
 c     -2.26925137    -0.50742850     0.56625603
 h     -2.74105302     0.65279708     0.83148428
 h     -3.17175641    -1.04482935     0.34574477
 h     -2.10765224    -1.07427383     1.49569436
 h     -2.10488354     1.60943906    -0.52730381
          17

 c      1.20253967    -0.32148031    -0.10030473
 c      0.06111757    -1.10778267    -0.45762339
 c     -1.03755475    -0.38342433    -0.24615437
 c     -1.08501897     1.03877712    -0.60167279
 c     -0.07015161     1.58294127     0.40491784
 c      1.16785314     1.05142913     0.67862774
 h      0.26622565    -2.14110581    -0.21496048
 h     -0.82900269     1.13638917    -1.71350210
 h     -0.08062350     2.51434532     0.96605296
 h      1.92388059     1.38273273     1.34646992
 o      2.17690120    -1.09785427    -0.34728317
 h      3.07165748    -1.01125824     0.08975152
 c     -2.27967631    -0.50975738     0.56587938
 h     -2.77763248     0.64874118     0.81640683
 h     -3.19982388    -1.04992353     0.32941497
 h     -2.13963638    -1.03458867     1.45934203
 h     -2.07270477     1.60806251    -0.54606755
          17

 c      1.19342292    -0.31668879    -0.10125293
 c      0.09384383    -1.12054750    -0.44426930
 c     -1.04915571    -0.38063450    -0.23636589
 c     -1.08075100     1.04474180    -0.59725417
 c     -0.08176402     1.58545144     0.40866477
 c      1.16775038     1.05472736     0.67364288
 h      0.21468088    -2.15119714    -0.22861568
 h     -0.84309969     1.19564652    -1.71396880
 h     -0.03703608     2.56527040     0.92889289
 h      1.90287959     1.37330172     1.36098855
 o      2.18668600    -1.10357305    -0.35995681
 h      3.10968043    -1.05390340     0.10703866
 c     -2.29214412    -0.51035662     0.56575235
 h     -2.79958828     0.61133912     0.79815085
 h     -3.22866627    -1.05771876     0.30039905
 h     -2.16277233    -1.00230162     1.44252507
 h     -2.02927585     1.59654960    -0.56263624
          17

 c      1.18583253    -0.31182099    -0.10157011
 c      0.12425308    -1.13105844    -0.43017342
 c     -1.06307718    -0.37804875    -0.22673838
 c     -1.07510478     1.05203101    -0.59395357
 c     -0.09031135     1.58969027     0.41302325
 c      1.16452597     1.05517247     0.66576723
 h      0.16268104    -2.17150524    -0.24308977
 h     -0.85010527     1.25439093    -1.70203648
 h     -0.00671895     2.61629876     0.88561794
 h      1.89067144     1.36796907     1.38125445
 o      2.19896947    -1.10933624    -0.37186906
 h      3.12803564    -1.09030683     0.11618705
 c     -2.30720814    -0.50906090     0.56460908
 h     -2.80710404     0.54477058     0.77688182
 h     -3.25202622    -1.06584274     0.26122220
 h     -2.17578663    -0.98484173     1.45700605
 h     -1.98578290     1.58005076    -0.57433666
          17

 c      1.18079916    -0.30733005    -0.10109101
 c      0.15047445    -1.13890151    -0.41538079
 c     -1.07808889    -0.37592880    -0.21764376
 c     -1.06742640     1.05993299    -0.59174100
 c     -0.09542082     1.59613686     0.41809490
 c      1.15823209     1.05300874     0.65538342
 h      0.11351901    -2.20229000    -0.25834390
 h     -0.84845131     1.30991968    -1.67902394
 h      0.00952267     2.66140074     0.83520271
 h      1.88506406     1.36552330     1.40406667
 o      2.21362344    -1.11489433    -0.38285109
 h      3.12338726    -1.11941465     0.11540714
 c     -2.32489608    -0.50676764     0.56230786
 h     -2.80292955     0.45907652     0.75351177
 h     -3.26489177    -1.07295601     0.21508535
 h     -2.18011077    -0.98167932     1.49956752
 h     -1.95672332     1.56598582    -0.57888792
          17

 c      1.17908933    -0.30357789    -0.09972628
 c      0.17111005    -1.14449230    -0.39989539
 c     -1.09323787    -0.37430061    -0.20934192
 c     -1.05729379     1.06778026    -0.59035827
 c     -0.09697182     1.60507416     0.42378635
 c      1.14934116     1.04862893     0.64320115
 h      0.06999552    -2.23724054    -0.27537709
 h     -0.83679863     1.36030787    -1.64821263
 h      0.01171159     2.69627220     0.77823620
 h      1.88137940     1.36368197     1.42355855
 o      2.23019750    -1.12003590    -0.39293205
 h      3.09864822    -1.14038171     0.10601700
 c     -2.34443742    -0.50566262     0.55957650
 h     -2.79507997     0.37475280     0.73082008
 h     -3.26440124    -1.07892568     0.16523058
 h     -2.17923022    -0.98618356     1.55445202
 h     -1.95381708     1.56061764    -0.57486565
          17

 c      1.18116051    -0.30088465    -0.09748160
 c      0.18517874    -1.14860040    -0.38373848
 c     -1.10780580    -0.37305098    -0.20197681
 c     -1.04518964     1.07533990    -0.58935867
 c     -0.09508611     1.61653561     0.42983350
 c      1.13850710     1.04246524     0.63002102
 h      0.03501813    -2.26756666    -0.29509294
 h     -0.81431696     1.40458272    -1.61425527
 h      0.00079929     2.71898614     0.71673224
 h      1.87514485     1.36028943     1.43383064
 o      2.24785580    -1.12456014    -0.40238524
 h      3.06364242    -1.15292797     0.09322784
 c     -2.36420871    -0.50892275     0.55700395
 h     -2.79883396     0.32490379     0.71421127
 h     -3.25003443    -1.08458606     0.11442437
 h     -2.17696468    -0.99163087     1.60509759
 h     -1.97751283     1.56447024    -0.56200720
          17

 c      1.18713208    -0.29959057    -0.09446671
 c      0.19212848    -1.15186602    -0.36697193
 c     -1.12124267    -0.37199974    -0.19560213
 c     -1.03249699     1.08280061    -0.58818059
 c     -0.09010077     1.63028333     0.43584204
 c      1.12641303     1.03492083     0.61656528
 h      0.01118071    -2.28614691    -0.31765775
 h     -0.78090092     1.44265817    -1.58224859
 h     -0.02136606     2.73032313     0.65374842
 h      1.86365220     1.35400068     1.43075833
 o      2.26533617    -1.12825589    -0.41177728
 h      3.03548115    -1.15756223     0.08698518
 c     -2.38262144    -0.51890661     0.55487574
 h     -2.82764331     0.33600455     0.70816553
 h     -3.22347785    -1.09142632     0.06462256
 h     -2.17640560    -0.99392905     1.64024134
 h     -2.01646799     1.57257453    -0.54142563
          17

 c      1.19677825    -0.30009171    -0.09088883
 c      0.19185185    -1.15456474    -0.34968206
 c     -1.13310774    -0.37093853    -0.19021699
 c     -1.02076576     1.09041217    -0.58627689
 c     -0.08252408     1.64580310     0.44133663
 c      1.11369935     1.02634284     0.60340055
 h      0.00014715    -2.28923543    -0.34252583
 h     -0.73730369     1.47487559    -1.55636766
 h     -0.05220884     2.73392189     0.59291552
 h      1.84640985     1.34447900     1.41268204
 o      2.28137502    -1.13091878    -0.42175047
 h      3.03176984    -1.15529274     0.09852523
 c     -2.39965228    -0.53442480     0.55372151
 h     -2.87585178     0.39503447     0.71021553
 h     -3.18838341    -1.10138591     0.01675840
 h     -2.17968269    -0.99157546     1.65398685
 h     -2.05576474     1.57912509    -0.51550466
          17

 c      1.20955721    -0.30281926    -0.08702679
 c      0.18464192    -1.15656351    -0.33196181
 c     -1.14305953    -0.36966222    -0.18577299
 c     -1.01114191     1.09828915    -0.58327322
 c     -0.07297223     1.66235880     0.44582221
 c      1.10092120     1.01700684     0.59090079
 h      0.00233959    -2.27669242    -0.36871288
 h     -0.68526919     1.50123902    -1.53840910
 h     -0.08876420     2.73580766     0.53784809
 h      1.82519903     1.33241810     1.38059388
 o      2.29570370    -1.13241023    -0.43235942
 h      3.05486685    -1.14675420     0.12979818
 c     -2.41612979    -0.55230200     0.55409941
 h     -2.92746813     0.46699091     0.71454617
 h     -3.14970367    -1.11650893    -0.02919446
 h     -2.18810836    -0.98492465     1.64452881
 h     -2.08349695     1.58048915    -0.48729030
          17

 c      1.22468323    -0.30818840    -0.08319680
 c      0.17112342    -1.15735460    -0.31390103
 c     -1.15087004    -0.36799495    -0.18216800
 c     -1.00422927     1.10643090    -0.57905841
 c     -0.06209173     1.67916170     0.44885442
 c      1.08850777     1.00709978     0.57922146
 h      0.01686705    -2.25198834    -0.39514034
 h     -0.62764963     1.52088062    -1.52718746
 h     -0.12810847     2.74255344     0.49151328
 h      1.80407066     1.31953713     1.33815834
 o      2.30917198    -1.13265115    -0.44285109
 h      3.08980684    -1.13225770     0.16995224
 c     -2.43249354    -0.57005507     0.55610626
 h     -2.97167469     0.52591025     0.71728105
 h     -3.11235114    -1.13833840    -0.07366772
 h     -2.20225930    -0.97573580     1.61377203
 h     -2.09252238     1.57542510    -0.45979112
          17

 c      1.24122278    -0.31653403    -0.07971683
 c      0.15217219    -1.15613590    -0.29557560
 c     -1.15642617    -0.36580914    -0.17925278
 c     -1.00014750     1.11475829    -0.57373919
 c     -0.05050633     1.69563754     0.45008594
 c      1.07674942     0.99670719     0.56830677
 h      0.04167948    -2.22204918    -0.42103127
 h     -0.56828725     1.53224463    -1.51935305
 h     -0.16754375     2.75824009     0.45589285
 h      1.78905200     1.30846368     1.29130946
 o      2.32274633    -1.13156343    -0.45229396
 h      3.11992607    -1.11257077     0.20533285
 c     -2.44883800    -0.58623879     0.55918890
 h     -3.00393129     0.55855301     0.71668345
 h     -3.07960996    -1.16714173    -0.11641705
 h     -2.22173063    -0.96727577     1.56816176
 h     -2.08014838     1.56446522    -0.43555105
          17

 c      1.25818236    -0.32803867    -0.07687153
 c      0.12881534    -1.15201018    -0.27704416
 c     -1.15972941    -0.36303076    -0.17684307
 c     -0.99860002     1.12309310    -0.56751576
 c     -0.03880461     1.71160796     0.44926822
 c      1.06587233     0.98584326     0.55799652
 h      0.07408141    -2.19584994    -0.44619752
 h     -0.51155324     1.53378941    -1.51100741
 h     -0.20434937     2.78231293     0.43215101
 h      1.78678722     1.30216701     1.24666033
 o      2.33696050    -1.12906553    -0.46002598
 h      3.13543825    -1.08893211     0.22656675
 c     -2.46526189    -0.60000425     0.56205244
 h     -3.02300779     0.55922593     0.71213538
 h     -3.05243775    -1.20146396    -0.15562346
 h     -2.24465745    -0.96470031     1.51995897
 h     -2.04791760     1.54961521    -0.41645041
          17

 c      1.27457391    -0.34266947    -0.07488017
 c      0.10213737    -1.14438688    -0.25838633
 c     -1.16090839    -0.35962340    -0.17472986
 c     -0.99887466     1.13110516    -0.56058485
 c     -0.02752700     1.72721431     0.44623945
 c      1.05623669     0.97455201     0.54825141
 h      0.11142371    -2.18053306    -0.47073955
 h     -0.46171942     1.52463866    -1.49906523
 h     -0.23553610     2.81035063     0.42091946
 h      1.80162601     1.30270661     1.20853695
 o      2.35192967    -1.12510140    -0.46570964
 h      3.13324990    -1.06267179     0.22934754
 c     -2.48196361    -0.61079864     0.56284050
 h     -3.02924855     0.52633286     0.70350902
 h     -3.03018049    -1.23853948    -0.18814552
 h     -2.26770701    -0.97470417     1.48607661
 h     -2.00221668     1.53449752    -0.40347606
          17

 c      1.28946114    -0.36014593    -0.07387502
 c      0.07326992    -1.13341853    -0.23979846
 c     -1.16024542    -0.35555109    -0.17268760
 c     -0.99980294     1.13826969    -0.55311006
 c     -0.01710874     1.74266843     0.44093043
 c      1.04852422     0.96302766     0.53932977
 h      0.15111407    -2.17685786    -0.49394425
 h     -0.42237537     1.50487718    -1.48196263
 h     -0.25808108     2.83675889     0.42232627
 h      1.83273724     1.30994552     1.17666382
 o      2.36744094    -1.11966884    -0.46930626
 h      3.11563056    -1.03486424     0.21393038
 c     -2.49902666    -0.61846554     0.55997173
 h     -3.02424047     0.46157818     0.69092231
 h     -3.01184730    -1.27528459    -0.21076970
 h     -2.28782335    -1.00259299     1.47972994
 h     -1.95523513     1.52467181    -0.39640619
          17

 c      1.30199389    -0.37994812    -0.07389464
 c      0.04346684    -1.12004145    -0.22165028
 c     -1.15820380    -0.35073437    -0.17048307
 c     -0.99990710     1.14391719    -0.54520466
 c     -0.00780177     1.75803536     0.43337785
 c      1.04367210     0.95163665     0.53169997
 h      0.18979451    -2.17893112    -0.51350102
 h     -0.39592890     1.47554373    -1.45992498
 h     -0.26945086     2.85704847     0.43589186
 h      1.87423795     1.32153221     1.14709575
 o      2.38295108    -1.11284914    -0.47110981
 h      3.09032929    -1.00589206     0.18559994
 c     -2.51606067    -0.62372525     0.55319919
 h     -3.01171195     0.37170306     0.67486247
 h     -2.99693367    -1.30915288    -0.22140485
 h     -2.30490968    -1.04760473     1.49904744
 h     -1.92357301     1.52710417    -0.39386640
          17

 c      1.31144516    -0.40135947    -0.07489060
 c      0.01412156    -1.10557918    -0.20441146
 c     -1.15543891    -0.34502195    -0.16788451
 c     -0.99811080     1.14751489    -0.53682479
 c      0.00037728     1.77313006     0.42372631
 c      1.04257733     0.94082986     0.52578427
 h      0.22307333    -2.17872045    -0.52613930
 h     -0.38315350     1.43846230    -1.43510630
 h     -0.26801631     2.86886053     0.46052245
 h      1.91826564     1.33416268     1.11528470
 o      2.39754521    -1.10484677    -0.47180319
 h      3.07120894    -0.97474212     0.15551014
 c     -2.53201396    -0.62856743     0.54345317
 h     -2.99993350     0.27309363     0.65685365
 h     -2.98559993    -1.33857197    -0.21959557
 h     -2.32151351    -1.10259956     1.52894578
 h     -1.92017429     1.54705578    -0.39464681
          17

 c      1.31726221    -0.42352771    -0.07673839
 c     -0.01333682    -1.09134231    -0.18852229
 c     -1.15277398    -0.33819293    -0.16467064
 c     -0.99466505     1.14907514    -0.52763037
 c      0.00764838     1.78750384     0.41221396
 c      1.04583811     0.93104255     0.52178510
 h      0.24630113    -2.17031118    -0.52887607
 h     -0.38289268     1.39598000    -1.41163068
 h     -0.25323526     2.87216509     0.49465138
 h      1.95797620     1.34485375     1.07825705
 o      2.41014745    -1.09599904    -0.47227004
 h      3.07471018    -0.93870008     0.13760304
 c     -2.54515995    -0.63623575     0.53174992
 h     -3.00461067     0.19631487     0.64039567
 h     -2.97854981    -1.36319652    -0.20657870
 h     -2.34017468    -1.15864850     1.55336107
 h     -1.94362484     1.58357234    -0.39946775
          17

 c      1.31912456    -0.44553312    -0.07924572
 c     -0.03759323    -1.07843514    -0.17430887
 c     -1.15112242    -0.32999615    -0.16064256
 c     -0.99099962     1.14918729    -0.51708274
 c      0.01442361     1.80048867     0.39914453
 c      1.05365236     0.92263615     0.51965028
 h      0.25548098    -2.15140092    -0.51977842
 h     -0.39229572     1.35057749    -1.39512124
 h     -0.22563922     2.86903614     0.53648092
 h      1.98895338     1.35157507     1.03514142
 o      2.42027739    -1.08662922    -0.47289343
 h      3.10751463    -0.89552260     0.13734194
 c     -2.55369629    -0.64979582     0.51875509
 h     -3.04333471     0.17299754     0.62972437
 h     -2.97692990    -1.38427330    -0.18535847
 h     -2.36206344    -1.20856133     1.56189954
 h     -1.97965422     1.62950832    -0.41031464
          17

 c      1.31698486    -0.46645315    -0.08216451
 c     -0.05759160    -1.06766547    -0.16195163
 c     -1.15135067    -0.32023019    -0.15563896
 c     -0.98867748     1.14867031    -0.50474449
 c      0.02123104     1.81130191     0.38485139
 c      1.06582002     0.91585802     0.51910071
 h      0.24780060    -2.12319837    -0.49819985
 h     -0.40796218     1.30431875    -1.39111263
 h     -0.18662136     2.86295159     0.58423552
 h      2.00958237     1.35345844     0.98691045
 o      2.42850637    -1.07683624    -0.47316660
 h      3.15898597    -0.84664219     0.14551402
 c     -2.55753496    -0.66889782     0.50521236
 h     -3.11464706     0.19867500     0.62478800
 h     -2.98231201    -1.40489703    -0.16075647
 h     -2.38696477    -1.24783672     1.54997621
 h     -2.01240485     1.67614570    -0.42831798
          17

 c      1.31106473    -0.48542277    -0.08521486
 c     -0.07266723    -1.05944169    -0.15147573
 c     -1.15413458    -0.30884113    -0.14953733
 c     -0.98870847     1.14831831    -0.49055111
 c      0.02863678     1.81921892     0.36967758
 c      1.08177340     0.91080328     0.51966975
 h      0.22195909    -2.09021202    -0.46487131
 h     -0.42775233     1.25838625    -1.40239155
 h     -0.13801547     2.85732287     0.63620532
 h      2.02115931     1.35090060     0.93599581
 o      2.43578470    -1.06655610    -0.47233579
 h      3.21174697    -0.79606515     0.14864024
 c     -2.55828341    -0.69045119     0.49196982
 h     -3.19825559     0.23988734     0.62149248
 h     -2.99637491    -1.42910807    -0.13858280
 h     -2.41364548    -1.27437063     1.51740335
 h     -2.03103308     1.71651498    -0.45297224
          17

 c      1.30181816    -0.50168813    -0.08811333
 c     -0.08266070    -1.05364268    -0.14274694
 c     -1.15984571    -0.29600511    -0.14224644
 c     -0.99143814     1.14881191    -0.47493247
 c      0.03717803     1.82378234     0.35399197
 c      1.10061106     0.90737354     0.52074341
 h      0.17843473    -2.06038155    -0.42193734
 h     -0.45191644     1.21317948    -1.42693374
 h     -0.08168133     2.85357870     0.69038342
 h      2.02798560     1.34566189     0.88589848
 o      2.44277500    -1.05573365    -0.46995252
 h      3.25236718    -0.74750825     0.13802165
 c     -2.55753465    -0.71185628     0.47944910
 h     -3.27583387     0.27017331     0.61643872
 h     -3.01987131    -1.45957003    -0.12361706
 h     -2.44019624    -1.28816885     1.46775621
 h     -2.03021979     1.74614676    -0.48251297
          17

 c      1.28987461    -0.51466075    -0.09059781
 c     -0.08792297    -1.04957439    -0.13549580
 c     -1.16850025    -0.28214960    -0.13370621
 c     -0.99672343     1.15065589    -0.45870876
 c      0.04734389     1.82491907     0.33823106
 c      1.12116421     0.90527880     0.52162442
 h      0.11939295    -2.04466774    -0.37263070
 h     -0.48234624     1.16894904    -1.45847474
 h     -0.01945568     2.85011772     0.74387907
 h      2.03692181     1.34071160     0.84057330
 o      2.44973388    -1.04438495    -0.46591099
 h      3.27340824    -0.70329344     0.11052585
 c     -2.55644761    -0.73172849     0.46735546
 h     -3.33701438     0.27685748     0.60804591
 h     -3.05134253    -1.49544720    -0.11780424
 h     -2.46424139    -1.29171602     1.40878594
 h     -2.00902091     1.76290821    -0.51446535
          17

 c      1.27598494    -0.52395611    -0.09244655
 c     -0.08915374    -1.04627493    -0.12942288
 c     -1.17978837    -0.26789577    -0.12389817
 c     -1.00412716     1.15411258    -0.44281170
 c      0.05958120     1.82287560     0.32290030
 c      1.14219124     0.90412091     0.52164055
 h      0.04756239    -2.05343826    -0.31995789
 h     -0.52078438     1.12626785    -1.48925761
 h      0.04655144     2.84319057     0.79280143
 h      2.05538818     1.33931601     0.80336607
 o      2.45657411    -1.03260407    -0.46034965
 h      3.27257421    -0.66415961     0.06711909
 c     -2.55597343    -0.74938226     0.45469633
 h     -3.37675779     0.25543575     0.59584109
 h     -3.08688807    -1.53251359    -0.12026755
 h     -2.48320331    -1.29059219     1.35288253
 h     -1.97027498     1.76703696    -0.54610994
          17

 c      1.26098199    -0.52939903    -0.09349207
 c     -0.08717944    -1.04326559    -0.12434554
 c     -1.19316839    -0.25393992    -0.11285878
 c     -1.01296867     1.15913709    -0.42801511
 c      0.07428313     1.81803687     0.30850610
 c      1.16272316     0.90356572     0.52027401
 h     -0.03514749    -2.08853975    -0.26496146
 h     -0.56763660     1.08598182    -1.51262431
 h      0.11378412     2.82894468     0.83292091
 h      2.08760251     1.34325140     0.77580228
 o      2.46287261    -1.02059240    -0.45360337
 h      3.25271992    -0.62876784     0.01215620
 c     -2.55692744    -0.76438773     0.44012912
 h     -3.39291719     0.20551880     0.57984906
 h     -3.12134698    -1.56539241    -0.12879756
 h     -2.49482241    -1.29269430     1.31503822
 h     -1.92092042     1.76168994    -0.57500692
          17

 c      1.24575857    -0.53099339    -0.09362994
 c     -0.08295002    -1.04103630    -0.12018135
 c     -1.20797311    -0.24093194    -0.10068624
 c     -1.02226574     1.16532053    -0.41476555
 c      0.09174730     1.81076739     0.29546231
 c      1.18233910     0.90348820     0.51722619
 h     -0.12665473    -2.13895500    -0.20707640
 h     -0.62178343     1.04889642    -1.52426584
 h      0.17942915     2.80509889     0.86063094
 h      2.13166683     1.35141630     0.75720469
 o      2.46780553    -1.00873504    -0.44619619
 h      3.22307211    -0.59250149    -0.04670714
 c     -2.55988299    -0.77664751     0.42272070
 h     -3.38546153     0.12953008     0.56034690
 h     -3.14976245    -1.58979054    -0.14121784
 h     -2.49783009    -1.30401581     1.30544970
 h     -1.87252603     1.75368688    -0.59972334
          17

 c      1.23123152    -0.52887193    -0.09281875
 c     -0.07766425    -1.04057547    -0.11677437
 c     -1.22349407    -0.22940267    -0.08753486
 c     -1.03081016     1.17194745    -0.40311862
 c      0.11212404     1.80133359     0.28402171
 c      1.20110627     0.90394541     0.51237107
 h     -0.22255097    -2.18751896    -0.14641146
 h     -0.68091559     1.01551164    -1.52244364
 h      0.24079406     2.77168804     0.87367805
 h      2.18063375     1.36037953     0.74555022
 o      2.47020147    -0.99765257    -0.43875177
 h      3.19877408    -0.54671606    -0.09997271
 c     -2.56499286    -0.78680248     0.40266399
 h     -3.35738118     0.03351217     0.53798123
 h     -3.16824749    -1.60354416    -0.15600875
 h     -2.49232199    -1.32372305     1.32146710
 h     -1.83977234     1.75291779    -0.62038768
          17

 c      1.21826660    -0.52325802    -0.09107291
 c     -0.07268361    -1.04265011    -0.11382783
 c     -1.23904825    -0.21974272    -0.07359430
 c     -1.03767318     1.17836927    -0.39284481
 c      0.13537766     1.78988331     0.27424226
 c      1.21929082     0.90502636     0.50567027
 h     -0.31638056    -2.22004005    -0.08468492
 h     -0.74200838     0.98593739    -1.50781667
 h      0.29567380     2.73123047     0.87156713
 h      2.22626347     1.36622590     0.73865058
 o      2.46913981    -0.98794245    -0.43165413
 h      3.19195212    -0.48296384    -0.14180002
 c     -2.57170083    -0.79634539     0.38103473
 h     -3.31780639    -0.07001019     0.51440284
 h     -3.17432956    -1.60684038    -0.17254024
 h     -2.47958973    -1.34545164     1.34995406
 h     -1.83393199     1.76796229    -0.63771981
          17

 c      1.20757838    -0.51445492    -0.08845127
 c     -0.06929896    -1.04753728    -0.11096715
 c     -1.25402749    -0.21220466    -0.05906467
 c     -1.04286343     1.18453492    -0.38368790
 c      0.16125855     1.77644985     0.26597411
 c      1.23713372     0.90672248     0.49712501
 h     -0.40141802    -2.22857649    -0.02453162
 h     -0.80181980     0.95996973    -1.48321649
 h      0.34265211     2.68869994     0.85574496
 h      2.26200444     1.36599234     0.73480882
 o      2.46480516    -0.97957887    -0.42475266
 h      3.19863052    -0.40261712    -0.17482197
 c     -2.57832983    -0.80748612     0.35891404
 h     -3.28696786    -0.15830206     0.49345224
 h     -3.16713431    -1.60217250    -0.19126655
 h     -2.46165236    -1.36261612     1.37658872
 h     -1.85474187     1.79977882    -0.65036817
          17

 c      1.19964333    -0.50286235    -0.08504546
 c     -0.06853276    -1.05507029    -0.10781466
 c     -1.26791613    -0.20689793    -0.04414585
 c     -1.04722811     1.19099405    -0.37544873
 c      0.18927711     1.76098327     0.25886867
 c      1.25478086     0.90886900     0.48676606
 h     -0.47185873    -2.21068854     0.03133213
 h     -0.85736653     0.93721194    -1.45338097
 h      0.38130017     2.65122345     0.82949215
 h      2.28415597     1.35818460     0.73297726
 o      2.45820559    -0.97187428    -0.41765738
 h      3.20323383    -0.31743717    -0.20552334
 c     -2.58235305    -0.82250962     0.33696361
 h     -3.29327559    -0.20341963     0.48106032
 h     -3.14755687    -1.59414318    -0.21392309
 h     -2.44075985    -1.37120959     1.39117920
 h     -1.89128877     1.84150931    -0.65431793
          17

 c      1.19464963    -0.48900607    -0.08097067
 c     -0.07101418    -1.06471754    -0.10403707
 c     -1.28026641    -0.20377956    -0.02904730
 c     -1.05172727     1.19839133    -0.36783063
 c      0.21869838     1.74345925     0.25244549
 c      1.27229326     0.91113587     0.47465874
 h     -0.52331730    -2.16818855     0.08060799
 h     -0.90632331     0.91715868    -1.42434129
 h      0.41209851     2.62686542     0.79711008
 h      2.29206781     1.34279078     0.73274153
 o      2.45026906    -0.96404410    -0.41012058
 h      3.19260345    -0.24049329    -0.23818638
 c     -2.58281130    -0.84162133     0.31585586
 h     -3.34531950    -0.19837104     0.47970406
 h     -3.11828580    -1.58887290    -0.24350600
 h     -2.41900841    -1.36991683     1.38818043
 h     -1.93034902     1.88425527    -0.64541625
          17

 c      1.19248773    -0.47355448    -0.07635744
 c     -0.07691751    -1.07558763    -0.09938102
 c     -1.29067882    -0.20266214    -0.01400072
 c     -1.05696941     1.20710694    -0.36040201
 c      0.24858720     1.72411866     0.24624795
 c      1.28966603     0.91304276     0.46090771
 h     -0.55328812    -2.10686830     0.12181599
 h     -0.94730618     0.89933986    -1.40202010
 h      0.43588091     2.62183494     0.76207721
 h      2.28817152     1.32118050     0.73432806
 o      2.44152918    -0.95553033    -0.40208443
 h      3.16071467    -0.18099281    -0.27415533
 c     -2.58145689    -0.86242774     0.29661339
 h     -3.41921958    -0.16548674     0.48455279
 h     -3.08317243    -1.59247496    -0.28351672
 h     -2.39821371    -1.35948687     1.36581028
 h     -1.96178057     1.92115421    -0.62126148
          17

 c      1.19278350    -0.45731008    -0.07134279
 c     -0.08593079    -1.08635086    -0.09372658
 c     -1.29883093    -0.20324586     0.00073613
 c     -1.06314706     1.21717116    -0.35276037
 c      0.27788767     1.70375442     0.24001167
 c      1.30683916     0.91399628     0.44565542
 h     -0.56211409    -2.03746858     0.15494399
 h     -0.97996270     0.88368787    -1.39016982
 h      0.45309265     2.63700977     0.72510859
 h      2.27793275     1.29595330     0.73866588
 o      2.43219331    -0.94604695    -0.39360967
 h      3.10750724    -0.14364096    -0.31303285
 c     -2.58033030    -0.88247836     0.27999462
 h     -3.48871623    -0.12911826     0.48922672
 h     -3.04543707    -1.60844541    -0.33605184
 h     -2.37995447    -1.34230797     1.32560849
 h     -1.97939056     1.94814440    -0.58133555
          17

 c      1.19496229    -0.44117194    -0.06606041
 c     -0.09723120    -1.09513560    -0.08717610
 c     -1.30450452    -0.20517109     0.01487649
 c     -1.07011236     1.22828270    -0.34470189
 c      0.30547537     1.68377702     0.23367831
 c      1.32373612     0.91337411     0.42907922
 h     -0.55442573    -1.97715792     0.18251550
 h     -1.00480083     0.87097845    -1.38884741
 h      0.46369131     2.66678751     0.68414765
 h      2.26911037     1.27050915     0.74733420
 o      2.42222247    -0.93560176    -0.38482128
 h      3.03770477    -0.12845428    -0.35363775
 c     -2.58070332    -0.90043552     0.26594669
 h     -3.53927839    -0.10370473     0.48952429
 h     -3.00580393    -1.63547216    -0.39957957
 h     -2.36541201    -1.32249005     1.27295698
 h     -1.98034153     1.96358207    -0.52652447
          17

 c      1.19832619    -0.42607874    -0.06063240
 c     -0.10960944    -1.09969116    -0.08010046
 c     -1.30759761    -0.20808242     0.02811635
 c     -1.07744098     1.23984864    -0.33623900
 c      0.33019303     1.66592181     0.22724330
 c      1.34038937     0.91068880     0.41141825
 h     -0.53897157    -1.94793929     0.21008925
 h     -1.02285429     0.86292441    -1.39470344
 h      0.46780995     2.70173693     0.63647657
 h      2.26936852     1.24804008     0.76200968
 o      2.41133835    -0.92459692    -0.37587138
 h      2.96086094    -0.12937802    -0.39472273
 c     -2.58334711    -0.91578638     0.25351287
 h     -3.56484211    -0.09634544     0.48321876
 h     -2.96273807    -1.66789827    -0.46850559
 h     -2.35490702    -1.30609028     1.21793143
 h     -1.96483494     1.96803960    -0.45872020
          17

 c      1.20212647    -0.41292605    -0.05516087
 c     -0.12207642    -1.09838837    -0.07287466
 c     -1.30812196    -0.21169342     0.04017091
 c     -1.08444163     1.25103089    -0.32748925
 c      0.35095257     1.65181127     0.22062548
 c      1.35711324     0.90580479     0.39304356
 h     -0.52256112    -1.96522196     0.24301682
 h     -1.03540949     0.86179064    -1.40275094
 h      0.46629012     2.73250807     0.58067747
 h      2.28256716     1.23018164     0.78318056
 o      2.39904298    -0.91395043    -0.36688053
 h      2.89120960    -0.13270718    -0.43604317
 c     -2.58872479    -0.92834300     0.24114558
 h     -3.56367861    -0.11020739     0.46922617
 h     -2.91448603    -1.69861083    -0.53525324
 h     -2.34756067    -1.30051786     1.17434148
 h     -1.93639018     1.96457934    -0.38049891
          17

 c      1.20561927    -0.40247796    -0.04972229
 c     -0.13451383    -1.09151843    -0.06535694
 c     -1.30620828    -0.21582079     0.05083076
 c     -1.09015824     1.26079711    -0.31857778
 c      0.36692946     1.64261066     0.21365733
 c      1.37449018     0.89910055     0.37451365
 h     -0.50267926    -2.02290537     0.28012255
 h     -1.04386981     0.86987579    -1.40822446
 h      0.46064862     2.75235426     0.51718432
 h      2.30664051     1.21640034     0.80896617
 o      2.38489417    -0.90485406    -0.35787891
 h      2.84325218    -0.12146400    -0.47941203
 c     -2.59693060    -0.93808449     0.22744428
 h     -3.53670758    -0.14602814     0.44711071
 h     -2.86063088    -1.72169193    -0.59290985
 h     -2.34212530    -1.31198048     1.15380941
 h     -1.90217078     1.95909682    -0.29457156
          17

 c      1.20811114    -0.39529196    -0.04436638
 c     -0.14724584    -1.08088950    -0.05694066
 c     -1.30212342    -0.22037857     0.06000813
 c     -1.09351172     1.26806394    -0.30962826
 c      0.37775981     1.63883251     0.20613755
 c      1.39303658     0.89146731     0.35651767
 h     -0.47206060    -2.09848335     0.31428419
 h     -1.04968389     0.88913876    -1.40771779
 h      0.45276400     2.75809982     0.44791428
 h      2.33540819     1.20476645     0.83537780
 o      2.36909346    -0.89784655    -0.34891533
 h      2.82198966    -0.09070492    -0.52697008
 c     -2.60745563    -0.94537636     0.21198783
 h     -3.48791441    -0.20185028     0.41704612
 h     -2.80235310    -1.73347836    -0.63675249
 h     -2.33910310    -1.34190362     1.15715101
 h     -1.87165782     1.95934766    -0.20285972
          17

 c      1.20899256    -0.39166136    -0.03911682
 c     -0.16027566    -1.06843772    -0.04706489
 c     -1.29628612    -0.22532661     0.06774423
 c     -1.09373171     1.27207185    -0.30074399
 c      0.38363201     1.64026955     0.19787356
 c      1.41282635     0.88415719     0.33972962
 h     -0.42689003    -2.16974064     0.33858092
 h     -1.05426515     0.92091994    -1.39973279
 h      0.44457336     2.75043983     0.37567489
 h      2.36223146     1.19323732     0.85781293
 o      2.35260274    -0.89242252    -0.34029405
 h      2.82037261    -0.05399369    -0.57718948
 c     -2.61895378    -0.95121367     0.19536878
 h     -3.42698541    -0.27081489     0.38039502
 h     -2.74200649    -1.73259160    -0.66465371
 h     -2.34137897    -1.38626441     1.17371875
 h     -1.85189917     1.97095137    -0.10614637
          17

 c      1.20775149    -0.39156558    -0.03396031
 c     -0.17313956    -1.05564605    -0.03543467
 c     -1.28926391    -0.23059162     0.07417450
 c     -1.09081360     1.27280839    -0.29182274
 c      0.38521637     1.64604375     0.18869758
 c      1.43338700     0.87853212     0.32467556
 h     -0.36794098    -2.22183086     0.34903715
 h     -1.05889711     0.96568148    -1.38498576
 h      0.43786269     2.73412520     0.30358295
 h      2.38242968     1.18045926     0.87244071
 o      2.33656069    -0.88791503    -0.33252432
 h      2.82796109    -0.02901559    -0.62527416
 c     -2.62905109    -0.95735910     0.17841226
 h     -3.37417790    -0.33701798     0.34091313
 h     -2.68255215    -1.71979869    -0.67708022
 h     -2.35233837    -1.43851747     1.18964768
 h     -1.84233617     1.99255750    -0.00576907
          17

 c      1.20397953    -0.39463341    -0.02882493
 c     -0.18505325    -1.04360622    -0.02198045
 c     -1.28175044    -0.23599075     0.07947239
 c     -1.08541205     1.27094340    -0.28235821
 c      0.38347680     1.65477516     0.17848418
 c      1.45383164     0.87578017     0.31166270
 h     -0.29864585    -2.24658189     0.34424704
 h     -1.06468743     1.02287528    -1.36649476
 h      0.43412834     2.71767706     0.23441456
 h      2.39401170     1.16602373     0.87690766
 o      2.32188980    -0.88411871    -0.32610735
 h      2.83682348    -0.02689881    -0.66623817
 c     -2.63452678    -0.96613684     0.16167510
 h     -3.36066958    -0.37534723     0.30469895
 h     -2.62696927    -1.69815472    -0.67727073
 h     -2.37419693    -1.49243023     1.19429867
 h     -1.83598193     2.01641473     0.09443468
          17

 c      1.19740417    -0.40014200    -0.02357322
 c     -0.19504533    -1.03316134    -0.00678286
 c     -1.27451090    -0.24119834     0.08379821
 c     -1.07832167     1.26733327    -0.27152937
 c      0.37946630     1.66491326     0.16718957
 c      1.47304044     0.87668184     0.30075780
 h     -0.22364287    -2.24057348     0.32452557
 h     -1.07262018     1.09114515    -1.34903989
 h      0.43446215     2.71131294     0.16989183
 h      2.39766465     1.15048841     0.87059865
 o      2.30923088    -0.88127005    -0.32142409
 h      2.84223681    -0.05162637    -0.69648648
 c     -2.63348197    -0.97859747     0.14587227
 h     -3.40431340    -0.37192679     0.27451238
 h     -2.57761373    -1.67343719    -0.67178087
 h     -2.40756951    -1.54328433     1.18164460
 h     -1.82519019     2.03364685     0.18893345
          17

 c      1.18795676    -0.40707810    -0.01802910
 c     -0.20207240    -1.02492712     0.00996778
 c     -1.26829998    -0.24578512     0.08727267
 c     -1.07014930     1.26264363    -0.25852418
 c      0.37419106     1.67524729     0.15487642
 c      1.48979198     0.88149420     0.29179348
 h     -0.14803875    -2.20430640     0.29145337
 h     -1.08365675     1.16888120    -1.33734828
 h      0.43938101     2.72220380     0.11037726
 h      2.39661938     1.13532232     0.85471444
 o      2.29892563    -0.87988586    -0.31868316
 h      2.84230881    -0.10168231    -0.71438568
 c     -2.62752972    -0.99288318     0.13226786
 h     -3.48441328    -0.34364400     0.24581094
 h     -2.53568356    -1.65380461    -0.67040998
 h     -2.45159384    -1.58811979     1.14960940
 h     -1.80513733     2.03793904     0.27264624
          17

 c      1.17585764    -0.41426039    -0.01203238
 c     -0.20516838    -1.01916407     0.02798038
 c     -1.26378086    -0.24932448     0.08997893
 c     -1.06127877     1.25726213    -0.24290514
 c      0.36856474     1.68533915     0.14167032
 c      1.50285847     0.88997931     0.28440542
 h     -0.07695473    -2.14285097     0.24781419
 h     -1.09872216     1.25463348    -1.33309870
 h      0.44857726     2.74986390     0.05551378
 h      2.39627381     1.12270816     0.83207487
 o      2.29093110    -0.88069129    -0.31785237
 h      2.83838545    -0.17035072    -0.72098984
 c     -2.61946949    -1.00642854     0.12187231
 h     -3.56879470    -0.31479122     0.21373495
 h     -2.50130264    -1.64672579    -0.68307930
 h     -2.50428845    -1.62565748     1.09948285
 h     -1.77412263     2.02620192     0.34219868
          17

 c      1.16167203    -0.42048965    -0.00549407
 c     -0.20365108    -1.01550408     0.04686095
 c     -1.26142702    -0.25152975     0.09197905
 c     -1.05194578     1.25139423    -0.22482957
 c      0.36340890     1.69547403     0.12768409
 c      1.51114251     0.90155897     0.27812837
 h     -0.01472978    -2.06803478     0.19762393
 h     -1.11844977     1.34667139    -1.33284979
 h      0.46081689     2.78663664     0.00523392
 h      2.40290564     1.11503030     0.80624314
 o      2.28468211    -0.88463545    -0.31856021
 h      2.83647704    -0.24489184    -0.72128146
 c     -2.61122426    -1.01779687     0.11463306
 h     -3.63676148    -0.29949849     0.17660761
 h     -2.47443605    -1.65410578    -0.71382789
 h     -2.56294964    -1.65654598     1.03602929
 h     -1.73290363     1.99810542     0.39627080
          17

 c      1.14630275    -0.42467942     0.00157554
 c     -0.19736985    -1.01268142     0.06615478
 c     -1.26143175    -0.25236485     0.09333538
 c     -1.04229717     1.24518776    -0.20497743
 c      0.35944446     1.70621880     0.11299577
 c      1.51391205     0.91553446     0.27256740
 h      0.03665711    -2.00076155     0.14553740
 h     -1.14287739     1.44204790    -1.32927513
 h      0.47422621     2.82257270    -0.03995138
 h      2.42096684     1.11404533     0.77975837
 o      2.27908220    -0.89277584    -0.32009333
 h      2.84740686    -0.30828249    -0.72417453
 c     -2.60379098    -1.02659766     0.10928684
 h     -3.67827577    -0.30334663     0.13475955
 h     -2.45567549    -1.67082633    -0.75799458
 h     -2.62465483    -1.68396444     0.96763180
 h     -1.68431779     1.95579467     0.43577738
          17

 c      1.13089167    -0.42594809     0.00908301
 c     -0.18682209    -1.00884119     0.08551030
 c     -1.26368556    -0.25206500     0.09412816
 c     -1.03238370     1.23874552    -0.18430668
 c      0.35726137     1.71804353     0.09767375
 c      1.51103894     0.93127357     0.26755501
 h      0.07860126    -1.96702858     0.09472402
 h     -1.17145906     1.53645475    -1.31462340
 h      0.48679431     2.84961986    -0.07928628
 h      2.45017357     1.12022686     0.75250286
 o      2.27304542    -0.90567747    -0.32179037
 h      2.87935154    -0.34919627    -0.73666994
 c     -2.59762155    -1.03282224     0.10392756
 h     -3.68911680    -0.32746543     0.08930064
 h     -2.44575713    -1.68867245    -0.80621577
 h     -2.68697464    -1.71345966     0.90481396
 h     -1.63336281     1.90405475     0.46432177
          17

 c      1.11666160    -0.42369005     0.01689790
 c     -0.17279667    -1.00302423     0.10482193
 c     -1.26783454    -0.25105032     0.09445935
 c     -1.02211820     1.23205710    -0.16388108
 c      0.35727435     1.73117737     0.08179840
 c      1.50303195     0.94827541     0.26314931
 h      0.11244906    -1.98045228     0.04509300
 h     -1.20335653     1.62496011    -1.28336662
 h      0.49679265     2.86321269    -0.11215149
 h      2.48507190     1.13286731     0.72188390
 o      2.26632958    -0.92282950    -0.32359837
 h      2.92639584    -0.37181504    -0.75569300
 c     -2.59288570    -1.03656443     0.09688515
 h     -3.66834112    -0.37052629     0.04154506
 h     -2.44466993    -1.70062841    -0.84976834
 h     -2.74828841    -1.75020516     0.85581669
 h     -1.58726466     1.85045048     0.48877075
          17

 c      1.10478643    -0.41763312     0.02488255
 c     -0.15590518    -0.99626555     0.12401017
 c     -1.27335088    -0.24980863     0.09443546
 c     -1.01131723     1.22502198    -0.14474961
 c      0.35966824     1.74559614     0.06547141
 c      1.49083012     0.96612316     0.25948277
 h      0.13496284    -2.02932031    -0.00382615
 h     -1.23776184     1.70291991    -1.23301069
 h      0.50303218     2.86244221    -0.13831998
 h      2.51762382     1.15074764     0.68466572
 o      2.25935446    -0.94312889    -0.32587577
 h      2.97277590    -0.38836185    -0.77170766
 c     -2.58960946    -1.03827597     0.08734524
 h     -3.61803961    -0.42900720    -0.00723705
 h     -2.45138820    -1.70244488    -0.88286701
 h     -2.80675862    -1.79453025     0.82194137
 h     -1.55429666     1.80405244     0.51863882
          17

 c      1.09632606    -0.40784333     0.03288998
 c     -0.13681868    -0.99046263     0.14279900
 c     -1.27956996    -0.24882546     0.09414853
 c     -0.99995233     1.21771274    -0.12763638
 c      0.36434488     1.76102857     0.04882629
 c      1.47555107     0.98441657     0.25662488
 h      0.14162353    -2.08998322    -0.04983622
 h     -1.27412829     1.76663463    -1.16386435
 h      0.50501562     2.85004313    -0.15817863
 h      2.54033273     1.17270948     0.63862271
 o      2.25248601    -0.96556881    -0.32888249
 h      3.00490288    -0.40825642    -0.77700857
 c     -2.58759853    -1.03897133     0.07533634
 h     -3.54533107    -0.49615446    -0.05611646
 h     -2.46403134    -1.69256358    -0.90276351
 h     -2.85915116    -1.84093698     0.79823156
 h     -1.54006396     1.77137228     0.56216239
          17

 c      1.09216834    -0.39466913     0.04076117
 c     -0.11656355    -0.98705664     0.16083342
 c     -1.28574162    -0.24853653     0.09367620
 c     -0.98845267     1.21066533    -0.11250647
 c      0.37089687     1.77694822     0.03204272
 c      1.45833830     1.00273899     0.25453904
 h      0.13096272    -2.14285732    -0.08933390
 h     -1.31236653     1.81377659    -1.07862491
 h      0.50300906     2.83251185    -0.17293624
 h      2.54804323     1.19789018     0.58312189
 o      2.24579338    -0.98939366    -0.33263826
 h      3.01553311    -0.43592211    -0.76806381
 c     -2.58598455    -1.04013361     0.06138315
 h     -3.46688265    -0.55981371    -0.10542207
 h     -2.48002396    -1.67184678    -0.90947490
 h     -2.90148983    -1.88179320     0.77826083
 h     -1.54333001     1.75206711     0.62065786
          17

 c      1.09293527    -0.37867696     0.04834049
 c     -0.09637269    -0.98677414     0.17781269
 c     -1.29110831    -0.24927528     0.09309471
 c     -0.97762088     1.20471140    -0.09855904
 c      0.37862406     1.79261321     0.01534533
 c      1.44029361     1.02065251     0.25309747
 h      0.10451932    -2.17598983    -0.11905358
 h     -1.35306159     1.84379757    -0.98204779
 h      0.49794506     2.81961918    -0.18463255
 h      2.53857832     1.22577772     0.51899849
 o      2.23908241    -1.01405540    -0.33696948
 h      3.00340881    -0.47187353    -0.74486284
 c     -2.58282030    -1.04349965     0.04639019
 h     -3.41207577    -0.60150195    -0.15850907
 h     -2.49617841    -1.64355878    -0.90592765
 h     -2.93056178    -1.91081461     0.75735200
 h     -1.55665621     1.74001266     0.68806584
          17

 c      1.09887109    -0.36063445     0.05550038
 c     -0.07738306    -0.98978031     0.19351391
 c     -1.29495981    -0.25123593     0.09249459
 c     -0.96822653     1.20049778    -0.08468602
 c      0.38661080     1.80728962    -0.00104490
 c      1.42242979     1.03771148     0.25211153
 h      0.06542579    -2.18333552    -0.13662700
 h     -1.39770992     1.85834375    -0.88062793
 h      0.49100548     2.82172694    -0.19561910
 h      2.51294427     1.25624839     0.44819830
 o      2.23189904    -1.03921112    -0.34154047
 h      2.97323447    -0.51310096    -0.71047753
 c     -2.57629834    -1.05021026     0.03151186
 h     -3.40777239    -0.60535854    -0.22050074
 h     -2.50891430    -1.61334180    -0.89840030
 h     -2.94465678    -1.92421063     0.73317661
 h     -1.57114253     1.72818971     0.75614520
          17

 c      1.10977368    -0.34151339     0.06216088
 c     -0.06043831    -0.99579120     0.20777834
 c     -1.29664858    -0.25447651     0.09199452
 c     -0.96074035     1.19822556    -0.06986325
 c      0.39383876     1.82069897    -0.01701071
 c      1.40561019     1.05348063     0.25136358
 h      0.01753946    -2.16319405    -0.14067088
 h     -1.44878820     1.86129147    -0.78185597
 h      0.48297979     2.84437953    -0.20744277
 h      2.47546312     1.28964305     0.37334980
 o      2.22345992    -1.06478356    -0.34585289
 h      2.93679308    -0.55241483    -0.67111821
 c     -2.56736290    -1.05946706     0.01737709
 h     -3.44687033    -0.57482306    -0.28927412
 h     -2.51495205    -1.58837475    -0.89622921
 h     -2.94356690    -1.92078532     0.70552099
 h     -1.57976736     1.71162640     0.81857693
          17

 c      1.12500506    -0.32247113     0.06829796
 c     -0.04604591    -1.00407533     0.22052190
 c     -1.29562462    -0.25895187     0.09173872
 c     -0.95534492     1.19773048    -0.05334983
 c      0.39928324     1.83333079    -0.03260269
 c      1.39049186     1.06756752     0.25064475
 h     -0.03489444    -2.11810378    -0.13102341
 h     -1.50914756     1.85765707    -0.69253626
 h      0.47402259     2.88426619    -0.22005596
 h      2.43350334     1.32682016     0.29719638
 o      2.21272714    -1.09093682    -0.34932993
 h      2.91178895    -0.57917194    -0.63483450
 c     -2.55864387    -1.06919709     0.00380848
 h     -3.49971980    -0.52687387    -0.35494557
 h     -2.51229030    -1.57493498    -0.90895295
 h     -2.92858130    -1.90208579     0.67621358
 h     -1.57804906     1.68769637     0.87187961
          17

 c      1.14359113    -0.30477517     0.07393585
 c     -0.03443687    -1.01335188     0.23179936
 c     -1.29147854    -0.26455448     0.09187662
 c     -0.95213174     1.19876350    -0.03482678
 c      0.40198264     1.84619687    -0.04797492
 c      1.37753862     1.07969026     0.24979193
 h     -0.08752471    -2.05640168    -0.10943258
 h     -1.58021795     1.85115343    -0.61649755
 h      0.46407966     2.93141735    -0.23230134
 h      2.39587426     1.36894633     0.22191789
 o      2.19906039    -1.11765106    -0.35163583
 h      2.91146488    -0.58645289    -0.60646188
 c     -2.55188235    -1.07759280    -0.00988179
 h     -3.54352641    -0.47629553    -0.40900836
 h     -2.50061903    -1.57520873    -0.94079355
 h     -2.90270225    -1.87282158     0.64932780
 h     -1.56359384     1.65556389     0.91489361
          17

 c      1.16438371    -0.28968607     0.07912506
 c     -0.02561397    -1.02163714     0.24191253
 c     -1.28395782    -0.27113638     0.09253451
 c     -0.95132212     1.20122609    -0.01444065
 c      0.40113958     1.86026071    -0.06324938
 c      1.36716120     1.08979866     0.24868304
 h     -0.13671615    -1.99481003    -0.08060184
 h     -1.65991800     1.84218062    -0.55353197
 h      0.45330790     2.97493743    -0.24299822
 h      2.36934853     1.41669515     0.14879494
 o      2.18300031    -1.14416407    -0.35291784
 h      2.93184528    -0.58026794    -0.58370081
 c     -2.54755310    -1.08346812    -0.02493274
 h     -3.56695682    -0.43218310    -0.44704552
 h     -2.48096775    -1.58634867    -0.98736585
 h     -2.87063628    -1.84101813     0.63123728
 h     -1.53564366     1.61573526     0.94823041
          17

 c      1.18623125    -0.27832292     0.08391595
 c     -0.01932706    -1.02639455     0.25142016
 c     -1.27297262    -0.27850701     0.09378693
 c     -0.95329653     1.20514886     0.00731353
 c      0.39625382     1.87603020    -0.07841782
 c      1.35986800     1.09819899     0.24715379
 h     -0.18104582    -1.95768274    -0.05206324
 h     -1.74252125     1.82847056    -0.50074907
 h      0.44208021     3.00689560    -0.25155714
 h      2.35526632     1.46907020     0.07876940
 o      2.16583726    -1.16927291    -0.35351309
 h      2.95790262    -0.57484696    -0.56156355
 c     -2.54539794    -1.08606732    -0.04286180
 h     -3.56542886    -0.39976284    -0.46735799
 h     -2.45517963    -1.60293453    -1.03867671
 h     -2.83768014    -1.81607817     0.62913008
 h     -1.49492639     1.56987063     0.97417822
          17

 c      1.20810194    -0.27152001     0.08834689
 c     -0.01516882    -1.02572488     0.26077470
 c     -1.25859834    -0.28641975     0.09563338
 c     -0.95840623     1.21050749     0.02973696
 c      0.38721376     1.89342328    -0.09330983
 c      1.35618749     1.10556510     0.24489617
 h     -0.22093504    -1.96389108    -0.02966684
 h     -1.82078143     1.80743953    -0.45475902
 h      0.43080694     3.02347673    -0.25805332
 h      2.34962048     1.52298308     0.01336746
 o      2.14873580    -1.19199144    -0.35363285
 h      2.97681582    -0.58219817    -0.53720494
 c     -2.54495884    -1.08513749    -0.06473846
 h     -3.53781828    -0.38194008    -0.46975779
 h     -2.42547377    -1.61994331    -1.08454806
 h     -2.80725175    -1.80354726     0.64663179
 h     -1.44372116     1.52070746     0.99713022
          17

 c      1.22913311    -0.26970669     0.09245008
 c     -0.01295847    -1.01992083     0.26984358
 c     -1.24108166    -0.29457506     0.09798767
 c     -0.96678576     1.21710792     0.05199112
 c      0.37429041     1.91179575    -0.10761065
 c      1.35641079     1.11277582     0.24145169
 h     -0.25428360    -2.00887942    -0.01178550
 h     -1.88820270     1.77783030    -0.41282985
 h      0.41981861     3.02500228    -0.26312162
 h      2.34639012     1.57418139    -0.04516394
 o      2.13245986    -1.21176431    -0.35333660
 h      2.98198748    -0.60878911    -0.51026633
 c     -2.54582437    -1.08115109    -0.09059041
 h     -3.48549705    -0.37974190    -0.45524860
 h     -2.39410306    -1.63399304    -1.11770802
 h     -2.77941960    -1.80084202     0.67945578
 h     -1.38570167     1.47177318     1.02397741
          17

 c      1.24860993    -0.27286775     0.09626482
 c     -0.01276511    -1.01092789     0.27815021
 c     -1.22086437    -0.30263713     0.10068593
 c     -0.97833503     1.22461889     0.07320500
 c      0.35803599     1.93003994    -0.12090881
 c      1.36043522     1.12067168     0.23630000
 h     -0.27566250    -2.07077699     0.00779131
 h     -1.94020999     1.74007961    -0.37299837
 h      0.40936653     3.01583157    -0.26787153
 h      2.34064308     1.61862839    -0.09449361
 o      2.11741438    -1.22842809    -0.35259610
 h      2.97227214    -0.65627068    -0.48187439
 c     -2.54742506    -1.07514744    -0.11945752
 h     -3.41334106    -0.39150052    -0.42645932
 h     -2.36315571    -1.64332068    -1.13442577
 h     -2.75254993    -1.79987024     0.71696291
 h     -1.32487224     1.42648720     1.06293850
          17

 c      1.26592268    -0.28057732     0.09984667
 c     -0.01447162    -1.00075683     0.28537429
 c     -1.19862157    -0.31022838     0.10350890
 c     -0.99284160     1.23268136     0.09281600
 c      0.33913888     1.94673622    -0.13275682
 c      1.36779335     1.12985385     0.22896606
 h     -0.28052783    -2.12872118     0.03380883
 h     -1.97459289     1.69612958    -0.33393534
 h      0.39969981     3.00394384    -0.27379185
 h      2.32979149     1.65341534    -0.13287030
 o      2.10366900    -1.24217139    -0.35133949
 h      2.95156174    -0.72218938    -0.45396995
 c     -2.54858824    -1.06847997    -0.14982202
 h     -3.33280684    -0.41021102    -0.38860740
 h     -2.33447642    -1.64748857    -1.13424691
 h     -2.72559071    -1.79283352     0.74781449
 h     -1.26362020     1.38681955     1.11929275
          17

 c      1.28055373    -0.29206730     0.10326732
 c     -0.01753993    -0.99091282     0.29146334
 c     -1.17528089    -0.31689606     0.10620669
 c     -1.01001129     1.24094742     0.11098257
 c      0.31830025     1.96041866    -0.14273920
 c      1.37775310     1.14057763     0.21910098
 h     -0.26716920    -2.16942529     0.06814209
 h     -1.99195993     1.64923493    -0.29503680
 h      0.39110819     2.99899323    -0.28247898
 h      2.31372047     1.67715984    -0.15952407
 o      2.09089613    -1.25353229    -0.34947606
 h      2.92963166    -0.80006596    -0.42891186
 c     -2.54720332    -1.06290985    -0.17991734
 h     -3.26559057    -0.41959210    -0.34983771
 h     -2.30958172    -1.64728841    -1.11980532
 h     -2.69867225    -1.77509849     0.76367821
 h     -1.20193191     1.35284135     1.19043414
          17

 c      1.29210589    -0.30631531     0.10660566
 c     -0.02103757    -0.98249673     0.29655272
 c     -1.15199148    -0.32209092     0.10851797
 c     -1.02925819     1.24899286     0.12856659
 c      0.29617866     1.97000880    -0.15054722
 c      1.38938331     1.15273271     0.20653644
 h     -0.23618746    -2.18591752     0.11071245
 h     -1.99648178     1.60383322    -0.25675257
 h      0.38374839     3.00791984    -0.29506930
 h      2.29472740     1.69021540    -0.17493217
 o      2.07837273    -1.26331894    -0.34693163
 h      2.92182099    -0.88060104    -0.40888815
 c     -2.54082411    -1.06028620    -0.20809887
 h     -3.23761482    -0.39751699    -0.31758172
 h     -2.28937659    -1.64501161    -1.09697805
 h     -2.67264317    -1.74532199     0.76007130
 h     -1.13924415     1.32384546     1.26632630
          17

 c      1.30034509    -0.32214478     0.10993865
 c     -0.02376740    -0.97634015     0.30089395
 c     -1.13003524    -0.32519183     0.11017997
 c     -1.04949477     1.25625184     0.14668823
 c      0.27340993     1.97521527    -0.15604100
 c      1.40156619     1.16588362     0.19131737
 h     -0.18968128    -2.17562377     0.16032263
 h     -1.99644475     1.56521745    -0.22084650
 h      0.37722357     3.03046270    -0.31162242
 h      2.27753792     1.69485337    -0.18102551
 o      2.06546203    -1.27227804    -0.34371512
 h      2.94112237    -0.95675747    -0.39487374
 c     -2.52894092    -1.06060140    -0.23332274
 h     -3.25341299    -0.33916475    -0.29264846
 h     -2.27362149    -1.64497091    -1.07503168
 h     -2.64856222    -1.70498641     0.73626120
 h     -1.07652298     1.29954341     1.33507338
          17

 c      1.30521312    -0.33832358     0.11334099
 c     -0.02446148    -0.97298180     0.30481410
 c     -1.11069491    -0.32558686     0.11093018
 c     -1.06924314     1.26209566     0.16632013
 c      0.25064853     1.97651173    -0.15925870
 c      1.41302200     1.17936006     0.17369492
 h     -0.13081516    -2.13985261     0.21505706
 h     -2.00298331     1.53857452    -0.18998098
 h      0.37035060     3.05928797    -0.33101743
 h      2.26895247     1.69516491    -0.18111216
 o      2.05249308    -1.28076257    -0.33996235
 h      2.98430857    -1.02870349    -0.38604170
 c     -2.51343504    -1.06133830    -0.25495584
 h     -3.29076681    -0.26561023    -0.27308131
 h     -2.26088854    -1.65298031    -1.06506201
 h     -2.62761541    -1.65810613     0.69539655
 h     -1.01641567     1.28026010     1.38742838
          17

 c      1.30679827    -0.35365424     0.11688558
 c     -0.02202491    -0.97246688     0.30867482
 c     -1.09507181    -0.32280276     0.11052444
 c     -1.08715446     1.26602188     0.18804037
 c      0.22857185     1.97472360    -0.16036965
 c      1.42246544     1.19242179     0.15404078
 h     -0.06361463    -2.08488623     0.27251053
 h     -2.02512131     1.52725627    -0.16598793
 h      0.36146510     3.08455118    -0.35145461
 h      2.27604445     1.69596550    -0.17899754
 o      2.04070270    -1.28894465    -0.33588243
 h      3.03322445    -1.09986692    -0.38065628
 c     -2.49620088    -1.05977676    -0.27282882
 h     -3.32694696    -0.19968670    -0.25930374
 h     -2.24999867    -1.67302791    -1.07482187
 h     -2.61137604    -1.61114607     0.64521246
 h     -0.96232326     1.26658921     1.41807178
          17

 c      1.30531072    -0.36706160     0.12062462
 c     -0.01579552    -0.97403595     0.31280384
 c     -1.08387457    -0.31665335     0.10878226
 c     -1.10263286     1.26781791     0.21187762
 c      0.20784704     1.97064305    -0.15961630
 c      1.42894813     1.20450506     0.13268276
 h      0.00747326    -2.02417103     0.33024600
 h     -2.06345562     1.53134872    -0.14771871
 h      0.34895758     3.09811400    -0.37106017
 h      2.30236839     1.70039205    -0.17722252
 o      2.03131561    -1.29711852    -0.33167508
 h      3.06953831    -1.17125053    -0.37716407
 c     -2.47809253    -1.05432754    -0.28783571
 h     -3.34924286    -0.15435686    -0.25284371
 h     -2.24174743    -1.70314963    -1.10328917
 h     -2.60197301    -1.57280870     0.59838771
 h     -0.91756504     1.25906057     1.42532147
          17

 c      1.30109097    -0.37766920     0.12455139
 c     -0.00575917    -0.97602678     0.31738887
 c     -1.07729284    -0.30734195     0.10563335
 c     -1.11592929     1.26756140     0.23733636
 c      0.18908417     1.96486187    -0.15727528
 c      1.43216916     1.21540421     0.10978583
 h      0.07872375    -1.97849644     0.38683378
 h     -2.10965694     1.54802688    -0.13104610
 h      0.33164433     3.09524750    -0.38825536
 h      2.34462956     1.70791938    -0.17584431
 o      2.02505743    -1.30565926    -0.32748667
 h      3.08223657    -1.24112130    -0.37446963
 c     -2.45924560    -1.04447402    -0.30167989
 h     -3.35207767    -0.13498376    -0.25497026
 h     -2.23839879    -1.73581022    -1.14181401
 h     -2.60168735    -1.55196598     0.56910756
 h     -0.88484568     1.25795185     1.41083343
          17

 c      1.29463854    -0.38485151     0.12856181
 c      0.00742242    -0.97665838     0.32241967
 c     -1.07503908    -0.29544699     0.10113884
 c     -1.12768247     1.26550016     0.26355544
 c      0.17278905     1.95773553    -0.15363217
 c      1.43241480     1.22520141     0.08540747
 h      0.14802435    -1.96694029     0.44261221
 h     -2.15232272     1.57323509    -0.11111670
 h      0.30893034     3.07483398    -0.40194778
 h      2.39365513     1.71511957    -0.17325823
 o      2.02212880    -1.31487606    -0.32339220
 h      3.06768597    -1.30657205    -0.37183838
 c     -2.43964880    -1.03054090    -0.31562687
 h     -3.33364515    -0.14266013    -0.26651537
 h     -2.24171372    -1.76226903    -1.18011762
 h     -2.61148444    -1.55260437     0.56382974
 h     -0.86577528     1.26319844     1.37996387
          17

 c      1.28662527    -0.38826680     0.13243783
 c      0.02274191    -0.97549401     0.32786759
 c     -1.07651014    -0.28178661     0.09548582
 c     -1.13852345     1.26194569     0.28937822
 c      0.15932675     1.94937034    -0.14895457
 c      1.43020056     1.23404177     0.05963660
 h      0.21302331    -1.99075610     0.49781771
 h     -2.18219802     1.60307159    -0.08428378
 h      0.28086219     3.03930893    -0.41169730
 h      2.43872435     1.71817801    -0.16797835
 o      2.02223629    -1.32491938    -0.31938906
 h      3.02901093    -1.36464405    -0.36883969
 c     -2.41947307    -1.01358803    -0.32968043
 h     -3.29464708    -0.17554848    -0.28794577
 h     -2.25193686    -1.77583255    -1.21036917
 h     -2.62936513    -1.57048520     0.57546786
 h     -0.86022769     1.27438911     1.34282155
          17

 c      1.27787165    -0.38786351     0.13586525
 c      0.03919712    -0.97353244     0.33390641
 c     -1.08094017    -0.26726078     0.08897334
 c     -1.14897309     1.25720927     0.31334492
 c      0.14890138     1.93960099    -0.14345455
 c      1.42597395     1.24197577     0.03266571
 h      0.26911436    -2.03341864     0.55011658
 h     -2.19392951     1.63438413    -0.04874398
 h      0.24810466     2.99474298    -0.41793092
 h      2.47109983     1.71460320    -0.15958873
 o      2.02451852    -1.33573755    -0.31539802
 h      2.97741632    -1.41320384    -0.36544695
 c     -2.39897129    -0.99510257    -0.34308816
 h     -3.23896253    -0.22839738    -0.31927292
 h     -2.26790091    -1.77270167    -1.22803490
 h     -2.65082086    -1.59656820     0.59011141
 h     -0.86571214     1.29091862     1.31482366
          17

 c      1.26928810    -0.38383376     0.13847965
 c      0.05576908    -0.97195954     0.34081880
 c     -1.08749871    -0.25273800     0.08199483
 c     -1.15938865     1.25155206     0.33396874
 c      0.14155419     1.92800796    -0.13724987
 c      1.42000735     1.24891627     0.00478469
 h      0.31134460    -2.07605561     0.59571504
 h     -2.18604519     1.66495605    -0.00455120
 h      0.21176075     2.95049536    -0.42207408
 h      2.48536124     1.70361548    -0.14875737
 o      2.02745481    -1.34705632    -0.31127292
 h      2.93396658    -1.45199963    -0.36221269
 c     -2.37805875    -0.97676372    -0.35514442
 h     -3.17629583    -0.29044434    -0.35990375
 h     -2.28739676    -1.75189220    -1.23153910
 h     -2.67088928    -1.62222664     0.59615264
 h     -0.87791658     1.31227852     1.31312621
          17

 c      1.26178119    -0.37650883     0.13992459
 c      0.07136382    -0.97147384     0.34882293
 c     -1.09536332    -0.23898180     0.07500779
 c     -1.16971306     1.24517409     0.35058091
 c      0.13718116     1.91409684    -0.13036653
 c      1.41240276     1.25464148    -0.02365078
 h      0.33654834    -2.10584576     0.63139750
 h     -2.16082532     1.69369414     0.04641264
 h      0.17295838     2.91703554    -0.42617080
 h      2.47956273     1.68597748    -0.13692838
 o      2.02929444    -1.35843766    -0.30684494
 h      2.92326577    -1.48287274    -0.36003640
 c     -2.35590334    -0.96046068    -0.36539699
 h     -3.12550248    -0.34333925    -0.40896588
 h     -2.30741810    -1.71531055    -1.22216001
 h     -2.68559138    -1.64134407     0.58711755
 h     -0.89366087     1.33786904     1.34626229
          17

 c      1.25612701    -0.36626400     0.13990564
 c      0.08491556    -0.97228900     0.35801714
 c     -1.10376509    -0.22660786     0.06849053
 c     -1.17924897     1.23826403     0.36396104
 c      0.13555078     1.89770901    -0.12283110
 c      1.40311303     1.25880148    -0.05224849
 h      0.34356630    -2.11608845     0.65519382
 h     -2.12439994     1.72105610     0.10056361
 h      0.13245491     2.90113331    -0.43158082
 h      2.45529875     1.66383405    -0.12601878
 o      2.02944093    -1.36954238    -0.30202608
 h      2.95204996    -1.50669982    -0.35896666
 c     -2.33130620    -0.94782599    -0.37342002
 h     -3.10977290    -0.36664705    -0.46641148
 h     -2.32433590    -1.66825886    -1.20454918
 h     -2.69229997    -1.65024259     0.56071924
 h     -0.91332681     1.36591945     1.40652104
          17

 c      1.25284962    -0.35350541     0.13822037
 c      0.09555075    -0.97424407     0.36838118
 c     -1.11198584    -0.21606075     0.06290764
 c     -1.18686840     1.23099134     0.37574428
 c      0.13627912     1.87939018    -0.11479450
 c      1.39194817     1.26092368    -0.08061001
 h      0.33277333    -2.10464041     0.66633872
 h     -2.08621407     1.74937476     0.15320853
 h      0.09087779     2.90156062    -0.43753134
 h      2.41795682     1.64064446    -0.11812556
 o      2.02895101    -1.38031132    -0.29685228
 h      3.00145006    -1.52090234    -0.35763591
 c     -2.30458872    -0.93877776    -0.37874984
 h     -3.13429426    -0.35563851    -0.53197722
 h     -2.33436643    -1.61969955    -1.18735572
 h     -2.68965803    -1.64729526     0.51765343
 h     -0.93888278     1.39316341     1.47673569
          17

 c      1.25214479    -0.33874097     0.13476333
 c      0.10270753    -0.97681098     0.37976475
 c     -1.11933663    -0.20760274     0.05869830
 c     -1.19149428     1.22346933     0.38742533
 c      0.13877091     1.86029292    -0.10653440
 c      1.37860854     1.26043704    -0.10837137
 h      0.30577535    -2.07341570     0.66526969
 h     -2.05633610     1.78207331     0.19981543
 h      0.04947023     2.91023739    -0.44123818
 h      2.37661568     1.62097972    -0.11518100
 o      2.02921110    -1.39075465    -0.29139021
 h      3.04770923    -1.52234472    -0.35451296
 c     -2.27818212    -0.93141911    -0.38128997
 h     -3.17848375    -0.32453779    -0.60136741
 h     -2.33456380    -1.58032588    -1.18194805
 h     -2.67761921    -1.63292285     0.46122647
 h     -0.97106051     1.41596669     1.54126768
          17

 c      1.25386587    -0.32265127     0.12952408
 c      0.10614873    -0.97899181     0.39185263
 c     -1.12516260    -0.20132176     0.05627139
 c     -1.19258414     1.21590165     0.39991568
 c      0.14221022     1.84172997    -0.09833294
 c      1.36286127     1.25675391    -0.13524847
 h      0.26539463    -2.02934152     0.65388169
 h     -2.04052938     1.82092663     0.23744372
 h      0.01034064     2.91742706    -0.43946921
 h      2.34208225     1.60969863    -0.11861490
 o      2.03107623    -1.40076293    -0.28566681
 h      3.07560382    -1.50978450    -0.34879825
 c     -2.25459015    -0.92389420    -0.38165243
 h     -3.21888216    -0.28895296    -0.66779977
 h     -2.32336126    -1.55735632    -1.19708626
 h     -2.65789097    -1.61015828     0.39768932
 h     -1.00886129     1.43132438     1.59013138
          17

 c      1.25757473    -0.30610379     0.12258432
 c      0.10589559    -0.97919228     0.40414021
 c     -1.12886572    -0.19715665     0.05599804
 c     -1.19035306     1.20878931     0.41357813
 c      0.14562189     1.82482787    -0.09036698
 c      1.34493265     1.24942988    -0.16105911
 h      0.21559133    -1.98596441     0.63578098
 h     -2.03719928     1.86332270     0.26512216
 h     -0.02397725     2.91573594    -0.42985851
 h      2.32203146     1.61021289    -0.12931068
 o      2.03485261    -1.41009649    -0.27966470
 h      3.07873512    -1.48383934    -0.34043984
 c     -2.23529517    -0.91531230    -0.38140219
 h     -3.24151104    -0.25814217    -0.72563401
 h     -2.29987815    -1.54992208    -1.23265031
 h     -2.63461743    -1.58566130     0.33669797
 h     -1.05023365     1.43713716     1.61834414
          17

 c      1.26264659    -0.29010297     0.11410723
 c      0.10217986    -0.97539508     0.41601151
 c     -1.12994923    -0.19493135     0.05819427
 c     -1.18552769     1.20285867     0.42841654
 c      0.14797487     1.81040370    -0.08266669
 c      1.32584828     1.23832866    -0.18570728
 h      0.16057283    -1.96201371     0.61552301
 h     -2.03981315     1.90298492     0.28301899
 h     -0.05109033     2.90142648    -0.41134879
 h      2.31620667     1.62275131    -0.14796810
 o      2.04041806    -1.41843126    -0.27333484
 h      3.05774722    -1.44633175    -0.32998291
 c     -2.22087604    -0.90542389    -0.38284381
 h     -3.24013309    -0.23659995    -0.77121065
 h     -2.26350187    -1.55076594    -1.27998856
 h     -2.61431820    -1.56969939     0.29026177
 h     -1.09270335     1.43219473     1.62453164
          17

 c      1.26839441    -0.27569661     0.10431492
 c      0.09545620    -0.96614935     0.42700364
 c     -1.12808978    -0.19438837     0.06309231
 c     -1.17893046     1.19876417     0.44419465
 c      0.14833500     1.79892734    -0.07511757
 c      1.30724643     1.22366459    -0.20916792
 h      0.10315694    -1.97075421     0.59584265
 h     -2.04150719     1.93320296     0.29159855
 h     -0.06916854     2.87449095    -0.38417920
 h      2.31706769     1.64432408    -0.17532881
 o      2.04721689    -1.42540900    -0.26660354
 h      3.02052669    -1.39964582    -0.31852654
 c     -2.21140126    -0.89426044    -0.38810119
 h     -3.21282470    -0.22626373    -0.80239632
 h     -2.21444598    -1.55175134    -1.32797113
 h     -2.60314518    -1.57196566     0.26773525
 h     -1.13372395     1.41621327     1.61035007
          17

 c      1.27416686    -0.26387371     0.09346145
 c      0.08630549    -0.95177499     0.43701147
 c     -1.12321738    -0.19522437     0.07080758
 c     -1.17124571     1.19685705     0.46041595
 c      0.14606499     1.79045449    -0.06748241
 c      1.29075648     1.20593275    -0.23149266
 h      0.04494368    -2.00679742     0.57568328
 h     -2.03763092     1.94918957     0.29133628
 h     -0.07728384     2.83874024    -0.34981571
 h      2.31499177     1.67032577    -0.21192963
 o      2.05419553    -1.43070965    -0.25937557
 h      2.98328475    -1.34574078    -0.30771721
 c     -2.20685307    -0.88236890    -0.39815255
 h     -3.16045373    -0.22741577    -0.81829053
 h     -2.15408418    -1.54714885    -1.36753882
 h     -2.60216740    -1.59390650     0.26889615
 h     -1.17090243     1.39001565     1.58099257
          17

 c      1.27939265    -0.25549246     0.08181815
 c      0.07524109    -0.93400187     0.44610831
 c     -1.11558188    -0.19714250     0.08130357
 c     -1.16295506     1.19711315     0.47621478
 c      0.14099976     1.78453201    -0.05943803
 c      1.27748061     1.18584049    -0.25279866
 h     -0.01168710    -2.05085727     0.55262406
 h     -2.02613352     1.94872703     0.28272716
 h     -0.07568269     2.80210411    -0.31088864
 h      2.30251578     1.69614213    -0.25780643
 o      2.06006641    -1.43414056    -0.25155361
 h      2.96637414    -1.28492229    -0.29947064
 c     -2.20709208    -0.87089926    -0.41267714
 h     -3.08714768    -0.23837521    -0.81957080
 h     -2.08474823    -1.53402239    -1.39294015
 h     -2.60688834    -1.62712988     0.28403700
 h     -1.20233271     1.35572169     1.54642235
          17

 c      1.28358991    -0.25124216     0.06966757
 c      0.06271554    -0.91471290     0.45432538
 c     -1.10578651    -0.19988561     0.09436356
 c     -1.15431683     1.19918049     0.49032426
 c      0.13349845     1.78020131    -0.05063716
 c      1.26781189     1.16425517    -0.27323057
 h     -0.06345586    -2.08451751     0.52562503
 h     -2.00723381     1.93201578     0.26632702
 h     -0.06574548     2.77609515    -0.27082557
 h      2.27575659     1.71799479    -0.31245685
 o      2.06428933    -1.43557305    -0.24309341
 h      2.97867862    -1.21707282    -0.29511570
 c     -2.21127634    -0.86123611    -0.43053899
 h     -3.00282889    -0.25370477    -0.80980645
 h     -2.00941611    -1.51159530    -1.40153757
 h     -2.61175817    -1.66017818     0.30112694
 h     -1.22715188     1.31651538     1.52162655
          17

 c      1.28638265    -0.25162056     0.05729199
 c      0.04925544    -0.89539684     0.46164249
 c     -1.09476562    -0.20320344     0.10959369
 c     -1.14536509     1.20252175     0.50146168
 c      0.12430486     1.77632777    -0.04082165
 c      1.26150161     1.14211332    -0.29291936
 h     -0.10728223    -2.09650727     0.49517435
 h     -1.98317196     1.90142925     0.24273890
 h     -0.04912553     2.77210392    -0.23272008
 h      2.23435296     1.73330894    -0.37498960
 o      2.06764927    -1.43468678    -0.23404292
 h      3.00821161    -1.14585485    -0.29471468
 c     -2.21735354    -0.85491335    -0.45006023
 h     -2.92695838    -0.26080905    -0.79756070
 h     -1.93143610    -1.48065765    -1.39348834
 h     -2.61337092    -1.68409741     0.31080925
 h     -1.24586489     1.27548667     1.52196332
          17

 c      1.28752095    -0.25690880     0.04495504
 c      0.03556291    -0.87719701     0.46804806
 c     -1.08369973    -0.20676386     0.12647997
 c     -1.13600471     1.20655217     0.50921818
 c      0.11429496     1.77227840    -0.02995995
 c      1.25782598     1.12027313    -0.31195057
 h     -0.14083436    -2.08203684     0.46254466
 h     -1.95813397     1.86130394     0.21251033
 h     -0.02636089     2.79419105    -0.19780458
 h      2.18111910     1.74098713    -0.44437779
 o      2.07137126    -1.43099052    -0.22450724
 h      3.03582731    -1.07844792    -0.29750203
 c     -2.22241243    -0.85361715    -0.46921507
 h     -2.88590216    -0.23990610    -0.79559646
 h     -1.85412073    -1.44328257    -1.37163753
 h     -2.61072814    -1.69367282     0.30724147
 h     -1.25947233     1.23439832     1.55266802
          17

 c      1.28687732    -0.26713441     0.03288591
 c      0.02255168    -0.86103496     0.47357358
 c     -1.07389209    -0.21007014     0.14448522
 c     -1.12617644     1.21063378     0.51448204
 c      0.10434442     1.76834089    -0.01827352
 c      1.25575556     1.09936220    -0.33033439
 h     -0.16258871    -2.04116791     0.42927386
 h     -1.93781853     1.81735902     0.17602463
 h      0.00318475     2.83507383    -0.16522105
 h      2.12160611     1.74165678    -0.51981405
 o      2.07629231    -1.42407845    -0.21460153
 h      3.04827901    -1.02162796    -0.30258359
 c     -2.22477749    -0.85786722    -0.48654694
 h     -2.89104644    -0.18096801    -0.81031433
 h     -1.78002575    -1.40280792    -1.34154891
 h     -2.60446319    -1.68708953     0.28760637
 h     -1.26812921     1.19435621     1.60398262
          17

 c      1.28441481    -0.28203446     0.02127140
 c      0.01130952    -0.84760082     0.47829766
 c     -1.06665852    -0.21245585     0.16312559
 c     -1.11598325     1.21409376     0.51873028
 c      0.09537539     1.76537334    -0.00611798
 c      1.25412671     1.07970293    -0.34798054
 h     -0.17186937    -1.97843123     0.39685770
 h     -1.92771408     1.77512824     0.13376145
 h      0.03972871     2.88090261    -0.13343135
 h      2.06307102     1.73753739    -0.60107294
 o      2.08275956    -1.41377133    -0.20443345
 h      3.04006075    -0.97976469    -0.30926094
 c     -2.22533978    -0.86567684    -0.50182164
 h     -2.92487284    -0.10043143    -0.83472309
 h     -1.71020312    -1.36358846    -1.31108606
 h     -2.59631646    -1.66578897     0.25190293
 h     -1.27134637     1.15717073     1.65942597
          17

 c      1.28014242    -0.30103858     0.01025537
 c      0.00297982    -0.83716967     0.48233882
 c     -1.06320980    -0.21319111     0.18200213
 c     -1.10583198     1.21642907     0.52316850
 c      0.08837718     1.76420186     0.00613358
 c      1.25187225     1.06138342    -0.36471489
 h     -0.16911623    -1.90395756     0.36635724
 h     -1.93015029     1.73781820     0.08726094
 h      0.08208807     2.91864531    -0.10141020
 h      2.01227752     1.73126723    -0.68846702
 o      2.09074301    -1.40015630    -0.19409585
 h      3.01196680    -0.95442213    -0.31721693
 c     -2.22558338    -0.87413942    -0.51530294
 h     -2.96385679    -0.02307754    -0.85942729
 h     -1.64437413    -1.32972679    -1.28836104
 h     -2.58924725    -1.63477988     0.20330406
 h     -1.26894093     1.12524816     1.70515939
          17

 c      1.27407703    -0.32328441    -0.00005751
 c     -0.00142409    -0.82932073     0.48586361
 c     -1.06446523    -0.21167526     0.20082256
 c     -1.09650144     1.21745927     0.52841704
 c      0.08432005     1.76531942     0.01813814
 c      1.24827877     1.04446107    -0.38037838
 h     -0.15632182    -1.83513003     0.33769185
 h     -1.94253707     1.70555608     0.04004980
 h      0.12800966     2.93962183    -0.06885051
 h      1.97272593     1.72372754    -0.78190129
 o      2.09986937    -1.38362746    -0.18364741
 h      2.97088095    -0.94386307    -0.32686115
 c     -2.22610333    -0.88088767    -0.52751588
 h     -2.99354038     0.03459799    -0.87936304
 h     -1.58267601    -1.30323965    -1.27840437
 h     -2.58795099    -1.60331294     0.14895242
 h     -1.26135311     1.10085990     1.73280745
          17

 c      1.26623095    -0.34766341    -0.00959910
 c     -0.00126694    -0.82295779     0.48909981
 c     -1.07085116    -0.20764853     0.21940891
 c     -1.08895039     1.21726745     0.53460078
 c      0.08403554     1.76883477     0.02959786
 c      1.24309255     1.02913158    -0.39496239
 h     -0.13689239    -1.79446761     0.30904628
 h     -1.95888676     1.67684617    -0.00282096
 h      0.17487670     2.93983647    -0.03594294
 h      1.94348526     1.71264975    -0.87947869
 o      2.10936558    -1.36494793    -0.17306786
 h      2.93085809    -0.94204946    -0.34001492
 c     -2.22654966    -0.88417718    -0.53941755
 h     -3.00723456     0.06463847    -0.89277173
 h     -1.52758368    -1.28349085    -1.28139764
 h     -2.59878331    -1.58425233     0.09941698
 h     -1.24952626     1.08577245     1.73873883
          17

 c      1.25663940    -0.37288904    -0.01834640
 c      0.00340952    -0.81725777     0.49222216
 c     -1.08219027    -0.20132576     0.23766946
 c     -1.08399395     1.21608031     0.54154321
 c      0.08811498     1.77447079     0.04027175
 c      1.23638294     1.01570043    -0.40865186
 h     -0.11389270    -1.79717605     0.27834888
 h     -1.97292019     1.65046333    -0.03630755
 h      0.22028150     2.91959954    -0.00316399
 h      1.92074422     1.69367465    -0.97712481
 o      2.11816223    -1.34520749    -0.16221689
 h      2.91143680    -0.93909871    -0.36044583
 c     -2.22617010    -0.88294455    -0.55196479
 h     -3.00247334     0.06427238    -0.89953328
 h     -1.48359283    -1.26835891    -1.29404287
 h     -2.62710503    -1.58856588     0.06342898
 h     -1.23478821     1.08120872     1.72309239
          17

 c      1.24541101    -0.39758733    -0.02634535
 c      0.01174295    -0.81283196     0.49510542
 c     -1.09773010    -0.19338921     0.25554136
 c     -1.08208221     1.21422554     0.54886306
 c      0.09683648     1.78152720     0.04998432
 c      1.22831896     1.00443317    -0.42174152
 h     -0.08839067    -1.83731011     0.24689142
 h     -1.98012485     1.62627209    -0.05661755
 h      0.26250264     2.88364982     0.02886030
 h      1.90030901     1.66272367    -1.06964900
 o      2.12565404    -1.32540739    -0.15094901
 h      2.92536375    -0.92750585    -0.39183801
 c     -2.22455212    -0.87728188    -0.56529630
 h     -2.97930952     0.03416190    -0.90051031
 h     -1.45516895    -1.25565150    -1.31213604
 h     -2.67222511    -1.61648522     0.04015996
 h     -1.21884574     1.08787854     1.68966907
          17

 c      1.23276221    -0.42040393    -0.03373715
 c      0.02227531    -0.81121864     0.49738359
 c     -1.11628678    -0.18486304     0.27293773
 c     -1.08322953     1.21213448     0.55593730
 c      0.11011789     1.78883092     0.05862275
 c      1.21903517     0.99544186    -0.43452136
 h     -0.06065080    -1.89459649     0.21939117
 h     -1.97838332     1.60520596    -0.06171562
 h      0.30100375     2.84173049     0.05950794
 h      1.87913747     1.61760916    -1.15215597
 o      2.13258860    -1.30596179    -0.13941190
 h      2.96427770    -0.90951821    -0.43283849
 c     -2.22183589    -0.86845006    -0.57867088
 h     -2.94047639    -0.02135964    -0.89764345
 h     -1.44510426    -1.24378411    -1.33216689
 h     -2.72636455    -1.65711288     0.02023313
 h     -1.20382705     1.10595002     1.64671195
          17

 c      1.21902605    -0.44011620    -0.04076627
 c      0.03328924    -0.81367482     0.49877896
 c     -1.13647006    -0.17692161     0.28972489
 c     -1.08703945     1.21030801     0.56184097
 c      0.12751414     1.79481424     0.06611512
 c      1.20860889     0.98864222    -0.44720494
 h     -0.03155369    -1.95015324     0.20057709
 h     -1.96800889     1.58905270    -0.05150391
 h      0.33677067     2.80806985     0.08843359
 h      1.85577190     1.55842406    -1.22100632
 o      2.14050700    -1.28691570    -0.12804387
 h      3.00724706    -0.89271675    -0.47697345
 c     -2.21816959    -0.85833775    -0.59106176
 h     -2.89345655    -0.09205106    -0.89474629
 h     -1.45392085    -1.23195623    -1.35182739
 h     -2.77957388    -1.69718992    -0.00587811
 h     -1.19218821     1.13505239     1.60762009
          17

 c      1.20465778    -0.45573793    -0.04775606
 c      0.04305798    -0.82081892     0.49925708
 c     -1.15692633    -0.17068513     0.30573582
 c     -1.09278886     1.20919488     0.56554462
 c      0.14831799     1.79797523     0.07240502
 c      1.19709200     0.98374480    -0.45990349
 h     -0.00254021    -1.99221049     0.19343079
 h     -1.95179697     1.58034095    -0.02806345
 h      0.37167475     2.79667925     0.11580391
 h      1.83028591     1.48729952    -1.27431953
 o      2.15067190    -1.26833858    -0.11727726
 h      3.03702015    -0.88248705    -0.51737696
 c     -2.21306147    -0.84925529    -0.60139532
 h     -2.85397937    -0.15841018    -0.89893867
 h     -1.47977379    -1.22022838    -1.37018079
 h     -2.82387221    -1.72705007    -0.04341517
 h     -1.18617052     1.17462044     1.58859161
          17

 c      1.19022331    -0.46660075    -0.05504933
 c      0.05005448    -0.83279955     0.49898289
 c     -1.17652077    -0.16705260     0.32080461
 c     -1.09955396     1.20902784     0.56664959
 c      0.17178412     1.79769830     0.07747267
 c      1.18454605     0.98026264    -0.47261986
 h      0.02477313    -2.01505706     0.19930176
 h     -1.93510062     1.58230093     0.00411193
 h      0.40639493     2.81243341     0.14197726
 h      1.80416183     1.40799697    -1.31227642
 o      2.16371261    -1.25034847    -0.10738160
 h      3.04461396    -0.88060404    -0.54941778
 c     -2.20541427    -0.84362247    -0.60854946
 h     -2.84460577    -0.19466137    -0.92020600
 h     -1.51841775    -1.20962545    -1.38790642
 h     -2.85417314    -1.74140730    -0.09361023
 h     -1.18674711     1.22440688     1.59988319
          17

 c      1.17633405    -0.47239432    -0.06292122
 c      0.05314041    -0.84945262     0.49821455
 c     -1.19441149    -0.16660605     0.33479889
 c     -1.10634846     1.20981118     0.56608519
 c      0.19727214     1.79462645     0.08140872
 c      1.17106835     0.97754324    -0.48525452
 h      0.04875630    -2.01732777     0.21837201
 h     -1.92513821     1.59854884     0.03863056
 h      0.43907632     2.84715510     0.16669095
 h      1.78015593     1.32539756    -1.33727019
 o      2.17964983    -1.23302732    -0.09844621
 h      3.02812901    -0.88625070    -0.57118941
 c     -2.19516014    -0.84228373    -0.61196058
 h     -2.87559533    -0.18976372    -0.96288933
 h     -1.56343862    -1.20208748    -1.40750562
 h     -2.86789037    -1.73853310    -0.15496064
 h     -1.19298389     1.28378748     1.63693506
          17

 c      1.16352601    -0.47317089    -0.07148383
 c      0.05170105    -0.87029972     0.49720838
 c     -1.21003306    -0.16959212     0.34762948
 c     -1.11232458     1.21151689     0.56561134
 c      0.22414648     1.79010442     0.08444985
 c      1.15682365     0.97484021    -0.49765005
 h      0.06780870    -2.00154002     0.24986020
 h     -1.92812151     1.63181013     0.06945516
 h      0.46671837     2.88626894     0.18885599
 h      1.76192685     1.24475452    -1.35357716
 o      2.19792560    -1.21641229    -0.09036063
 h      2.99214606    -0.89652815    -0.58406749
 c     -2.18439599    -0.84361070    -0.61227815
 h     -2.93044029    -0.15936540    -1.01800085
 h     -1.60763199    -1.19971604    -1.43262035
 h     -2.86478062    -1.71967865    -0.22402757
 h     -1.20271115     1.35022893     1.68418343
          17

 c      1.15212899    -0.46932916    -0.08061749
 c      0.04568199    -0.89440441     0.49616664
 c     -1.22305521    -0.17596034     0.35923160
 c     -1.11708924     1.21428012     0.56666362
 c      0.25164227     1.78547542     0.08694594
 c      1.14210266     0.97141812    -0.50970951
 h      0.08048127    -1.97503670     0.29193038
 h     -1.94473465     1.68162056     0.09402898
 h      0.48712291     2.91690132     0.20711337
 h      1.75310286     1.17073801    -1.36605074
 o      2.21738411    -1.20056402    -0.08273098
 h      2.94864463    -0.90620725    -0.59424733
 c     -2.17542749    -0.84543919    -0.61078032
 h     -2.98592363    -0.12400980    -1.07227757
 h     -1.64558097    -1.20322667    -1.46559209
 h     -2.84750733    -1.68920004    -0.29576719
 h     -1.21360584     1.41943867     1.72594836
          17

 c      1.14219421    -0.46158250    -0.08996337
 c      0.03550250    -0.92018140     0.49522675
 c     -1.23333581    -0.18543093     0.36955109
 c     -1.12081841     1.21844399     0.56986596
 c      0.27886504     1.78178650     0.08930559
 c      1.12739375     0.96665001    -0.52156205
 h      0.08584294    -1.95152522     0.34164174
 h     -1.96868454     1.74306521     0.11390687
 h      0.49953515     2.93095469     0.22036294
 h      1.75584999     1.10671964    -1.37799311
 o      2.23641305    -1.18560629    -0.07483348
 h      2.91585965    -0.90812763    -0.61358142
 c     -2.16924991    -0.84619539    -0.60887345
 h     -3.02736070    -0.09574992    -1.11643688
 h     -1.67523898    -1.21091038    -1.50484962
 h     -2.82265850    -1.65547657    -0.36377855
 h     -1.22373175     1.48672149     1.75185160
          17

 c      1.13352021    -0.45090622    -0.09898772
 c      0.02186829    -0.94547753     0.49443316
 c     -1.24087525    -0.19756569     0.37854618
 c     -1.12395654     1.22440910     0.57526259
 c      0.30487971     1.77973612     0.09193442
 c      1.11338925     0.96007337    -0.53364338
 h      0.08399401    -1.94978290     0.39572214
 h     -1.99056175     1.80843150     0.13217674
 h      0.50445619     2.92507072     0.22799991
 h      1.76980461     1.05476623    -1.38964587
 o      2.25370643    -1.17153059    -0.06601785
 h      2.90735429    -0.89727037    -0.65309823
 c     -2.16565420    -0.84469349    -0.60797138
 h     -3.04798092    -0.07971720    -1.14544831
 h     -1.69704860    -1.21925544    -1.54506755
 h     -2.80079339    -1.63108733    -0.42129221
 h     -1.23164461     1.54793008     1.75679290
          17

 c      1.12576809    -0.43846132    -0.10708614
 c      0.00560153    -0.96845572     0.49365044
 c     -1.24578437    -0.21181814     0.38619184
 c     -1.12685260     1.23243275     0.58264232
 c      0.32882093     1.77962294     0.09515475
 c      1.10085870     0.95143146    -0.54657916
 h      0.07596261    -1.98357915     0.45240216
 h     -2.00240999     1.87005605     0.15097602
 h      0.50336252     2.90025818     0.23001796
 h      1.79228624     1.01610034    -1.39865061
 o      2.26917894    -1.15789196    -0.05651537
 h      2.91824391    -0.87619977    -0.70997466
 c     -2.16399421    -0.84007573    -0.60922683
 h     -3.04540631    -0.07746886    -1.15684283
 h     -1.71210639    -1.22455823    -1.57981747
 h     -2.79256447    -1.62858567    -0.46339960
 h     -1.23635215     1.59981942     1.73967071
          17

 c      1.11860806    -0.42550130    -0.11367232
 c     -0.01240671    -0.98881420     0.49260984
 c     -1.24826921    -0.22756202     0.39247928
 c     -1.12960687     1.24252592     0.59165675
 c      0.34998505     1.78121377     0.09911231
 c      1.09044497     0.94074040    -0.56094398
 h      0.06258195    -2.04829362     0.51160290
 h     -1.99960883     1.92205688     0.17074209
 h      0.49855566     2.86226342     0.22712255
 h      1.81953522     0.99140415    -1.40185705
 o      2.28349544    -1.14399418    -0.04731297
 h      2.93267327    -0.85228196    -0.76935839
 c     -2.16407107    -0.83233099    -0.61326276
 h     -3.01975632    -0.08859036    -1.14968822
 h     -1.72116725    -1.22413176    -1.60391582
 h     -2.80105319    -1.65157068    -0.48891970
 h     -1.23727616     1.64023720     1.70279340
          17

 c      1.11181515    -0.41327117    -0.11822619
 c     -0.03124090    -1.00758129     0.49116413
 c     -1.24862591    -0.24413100     0.39740804
 c     -1.13206218     1.25442007     0.60176687
 c      0.36787451     1.78359864     0.10370706
 c      1.08250955     0.92835271    -0.57706239
 h      0.04403977    -2.12441139     0.57232440
 h     -1.98084922     1.96082614     0.19040424
 h      0.49303402     2.82233439     0.22081679
 h      1.84798010     0.98080982    -1.39689294
 o      2.29714082    -1.12927112    -0.03934988
 h      2.93835364    -0.83164293    -0.81704376
 c     -2.16633890    -0.82251436    -0.62015776
 h     -2.97353488    -0.11079945    -1.12453641
 h     -1.72451211    -1.21671500    -1.61433531
 h     -2.81948278    -1.69150363    -0.49962002
 h     -1.23428002     1.66851860     1.65233271
          17

 c      1.10529163    -0.40291476    -0.12031763
 c     -0.05005552    -1.02591327     0.48938018
 c     -1.24724006    -0.26087730     0.40097156
 c     -1.13382243     1.26752573     0.61211319
 c      0.38219703     1.78527449     0.10860766
 c      1.07709563     0.91494326    -0.59493704
 h      0.02054701    -2.19232092     0.63169100
 h     -1.94768679     1.98508579     0.20768300
 h      0.49008218     2.79608163     0.21315700
 h      1.87498879     0.98381903    -1.38284827
 o      2.31021338    -1.11339396    -0.03319033
 h      2.92980209    -0.81752517    -0.84461615
 c     -2.17119171    -0.81223245    -0.62948765
 h     -2.91327841    -0.13862051    -1.08445556
 h     -1.72205413    -1.20241606    -1.61036857
 h     -2.83776221    -1.73501804    -0.49830492
 h     -1.22776312     1.68623434     1.59950634
          17

 c      1.09904824    -0.39539416    -0.11962674
 c     -0.06812085    -1.04450753     0.48743760
 c     -1.24457841    -0.27721712     0.40314579
 c     -1.13426870     1.28089150     0.62147035
 c      0.39285627     1.78479093     0.11338594
 c      1.07398551     0.90138444    -0.61428488
 h     -0.00727718    -2.23938404     0.68617041
 h     -1.90423936     1.99598579     0.21929048
 h      0.49234552     2.79662245     0.20582094
 h      1.89918065     0.99932193    -1.36032696
 o      2.32254098    -1.09623998    -0.02903571
 h      2.90658007    -0.81083743    -0.84918381
 c     -2.17817086    -0.80331736    -0.64020588
 h     -2.85295148    -0.16032591    -1.03709365
 h     -1.71338225    -1.18246936    -1.59370862
 h     -2.84833000    -1.77095239    -0.48791528
 h     -1.21868804     1.69776900     1.56084246
          17

 c      1.09317489    -0.39141960    -0.11596746
 c     -0.08482136    -1.06362260     0.48553527
 c     -1.24115469    -0.29264879     0.40389346
 c     -1.13261704     1.29333755     0.62862393
 c      0.39994280     1.78170952     0.11768355
 c      1.07278584     0.88855692    -0.63461642
 h     -0.03845811    -2.25958811     0.73262357
 h     -1.85688104     1.99720655     0.22118589
 h      0.50089978     2.82440432     0.19910378
 h      1.92048751     1.02571552    -1.33117994
 o      2.33375504    -1.07786872    -0.02673273
 h      2.87216651    -0.81050276    -0.83318174
 c     -2.18574732    -0.79789812    -0.65062053
 h     -2.81543238    -0.15572388    -0.99525829
 h     -1.69776716    -1.15886881    -1.56844538
 h     -2.84735202    -1.79210989    -0.47131663
 h     -1.20821546     1.70878391     1.55344588
          17

 c      1.08781502    -0.39139234    -0.10931269
 c     -0.09965087    -1.08320218     0.48384661
 c     -1.23746015    -0.30675274     0.40318991
 c     -1.12807091     1.30391426     0.63327643
 c      0.40368486     1.77673268     0.12124362
 c      1.07299957     0.87718477    -0.65530792
 h     -0.07177432    -2.25185455     0.76875300
 h     -1.81328188     1.99444722     0.20922071
 h      0.51528073     2.86649111     0.19225100
 h      1.93996126     1.06105816    -1.29801677
 o      2.34327085    -1.05853327    -0.02567685
 h      2.83423786    -0.81317374    -0.80585886
 c     -2.19252832    -0.79756101    -0.65916461
 h     -2.81928470    -0.10728069    -0.96875807
 h     -1.67423256    -1.13388151    -1.54063602
 h     -2.83392137    -1.79478207    -0.45114560
 h     -1.19697164     1.72140443     1.58368739
          17

 c      1.08314837    -0.39537891    -0.09981273
 c     -0.11222011    -1.10289975     0.48248575
 c     -1.23389190    -0.31917985     0.40104922
 c     -1.12004227     1.31229039     0.63643518
 c      0.40438236     1.77089710     0.12383931
 c      1.07409420     0.86775009    -0.67566430
 h     -0.10581837    -2.21947374     0.79342506
 h     -1.78002216     1.99330965     0.18058171
 h      0.53420872     2.90641587     0.18458466
 h      1.95915862     1.10317422    -1.26348877
 o      2.35027539    -1.03868281    -0.02471956
 h      2.80476970    -0.81306690    -0.78470821
 c     -2.19916944    -0.80144635    -0.66546234
 h     -2.85667268    -0.02380881    -0.95365385
 h     -1.64193739    -1.10941354    -1.51697423
 h     -2.80933900    -1.77854328    -0.42958841
 h     -1.18497878     1.73170946     1.64124881
          17

 c      1.07937399    -0.40313159    -0.08779800
 c     -0.12227214    -1.12197789     0.48144952
 c     -1.23072851    -0.32963486     0.39751413
 c     -1.10836988     1.31867967     0.63951275
 c      0.40237136     1.76495005     0.12523897
 c      1.07558210     0.86049333    -0.69498620
 h     -0.13908819    -2.17104419     0.80727131
 h     -1.75939402     1.99588184     0.13587122
 h      0.55614345     2.93169744     0.17598741
 h      1.97913593     1.14962598    -1.22952130
 o      2.35402398    -1.01880986    -0.02257552
 h      2.79528843    -0.80433462    -0.78892542
 c     -2.20728878    -0.80697417    -0.66983907
 h     -2.90486840     0.06768138    -0.94080409
 h     -1.60142763    -1.08617222    -1.50216169
 h     -2.77703689    -1.74669994    -0.40812195
 h     -1.17236733     1.73380461     1.70770657
          17

 c      1.07668758    -0.41415267    -0.07376008
 c     -0.12967490    -1.13914757     0.48053214
 c     -1.22812841    -0.33787157     0.39263633
 c     -1.09339078     1.32359335     0.64336182
 c      0.39801427     1.75923411     0.12521731
 c      1.07708954     0.85547434    -0.71262769
 h     -0.17028645    -2.12215252     0.81363502
 h     -1.74834472     1.99924666     0.08014789
 h      0.57953265     2.93539266     0.16679216
 h      1.99956900     1.19759430    -1.19691005
 o      2.35451040    -0.99911872    -0.01897848
 h      2.80630795    -0.78634785    -0.82097713
 c     -2.21749903    -0.81175595    -0.67272981
 h     -2.94731603     0.14537501    -0.92539383
 h     -1.55623305    -1.06333115    -1.49652072
 h     -2.74300494    -1.70722287    -0.38703813
 h     -1.15962780     1.72395498     1.76686619
          17

 c      1.07524704    -0.42777704    -0.05830760
 c     -0.13436513    -1.15266186     0.47930561
 c     -1.22613273    -0.34369914     0.38646990
 c     -1.07575121     1.32756248     0.64812011
 c      0.39169581     1.75376876     0.12357185
 c      1.07837108     0.85264487    -0.72801989
 h     -0.19889101    -2.09414648     0.81875368
 h     -1.74098485     1.99791313     0.02138552
 h      0.60295090     2.91531680     0.15757981
 h      2.01867900     1.24388481    -1.16554957
 o      2.35251205    -0.97951963    -0.01488696
 h      2.82674151    -0.76377527    -0.86336676
 c     -2.22920359    -0.81389199    -0.67472492
 h     -2.97614918     0.19742219    -0.90631237
 h     -1.51284819    -1.03937707    -1.49649180
 h     -2.71568605    -1.67299154    -0.36484980
 h     -1.14736262     1.70119949     1.80812592
          17

 c      1.07513803    -0.44324153    -0.04210859
 c     -0.13631696    -1.16122277     0.47740213
 c     -1.22468495    -0.34698532     0.37907176
 c     -1.05615338     1.33090783     0.65349668
 c      0.38381190     1.74830899     0.12013345
 c      1.07926714     0.85188874    -0.74067052
 h     -0.22523557    -2.10345672     0.82832688
 h     -1.73182271     1.98720466    -0.03226500
 h      0.62529936     2.87347700     0.14905702
 h      2.03401055     1.28523481    -1.13504270
 o      2.34891935    -0.95995412    -0.01135694
 h      2.84465260    -0.74131595    -0.89670808
 c     -2.24130644    -0.81189866    -0.67646303
 h     -2.98853409     0.21848283    -0.88397522
 h     -1.47865993    -1.01328845    -1.49742308
 h     -2.70332448    -1.65788651    -0.33889713
 h     -1.13608667     1.66653644     1.82590179
          17

 c      1.07634865    -0.45973110    -0.02583817
 c     -0.13564423    -1.16520800     0.47499385
 c     -1.22365508    -0.34766511     0.37050873
 c     -1.03522986     1.33365998     0.65901596
 c      0.37474214     1.74233280     0.11477362
 c      1.07964321     0.85302696    -0.75016449
 h     -0.24910166    -2.14711446     0.84169473
 h     -1.71732570     1.96479636    -0.07429273
 h      0.64618919     2.81629168     0.14200306
 h      2.04345109     1.31881543    -1.10521785
 o      2.34440889    -0.94052866    -0.00894836
 h      2.85257414    -0.72145431    -0.90938093
 c     -2.25305485    -0.80521332    -0.67824832
 h     -2.98424827     0.20708100    -0.85936970
 h     -1.45964394    -0.98499658    -1.49588662
 h     -2.70868896    -1.66755245    -0.30855309
 h     -1.12620334     1.62225677     1.81866585
          17

 c      1.07875030    -0.47641946    -0.01013753
 c     -0.13267897    -1.16634471     0.47271838
 c     -1.22284835    -0.34576941     0.36086634
 c     -1.01352268     1.33558020     0.66407774
 c      0.36480358     1.73501430     0.10741373
 c      1.07934799     0.85580329    -0.75617682
 h     -0.26881244    -2.20635429     0.85255716
 h     -1.69610962     1.93070216    -0.10042181
 h      0.66650496     2.75497820     0.13725599
 h      2.04596051     1.34268080    -1.07634474
 o      2.33946180    -0.92148448    -0.00775524
 h      2.84732582    -0.70480253    -0.89726137
 c     -2.26435188    -0.79455436    -0.67978004
 h     -2.96514361     0.16508735    -0.83387967
 h     -1.45916858    -0.95521325    -1.49049812
 h     -2.72703791    -1.69465714    -0.27781755
 h     -1.11809910     1.57166309     1.78889829
          17

 c      1.08208748    -0.49251101     0.00441900
 c     -0.12788567    -1.16637919     0.47117899
 c     -1.22200510    -0.34145174     0.35025348
 c     -0.99148088     1.33620269     0.66788066
 c      0.35422593     1.72536190     0.09803831
 c      1.07820174     0.85986283    -0.75849316
 h     -0.28231829    -2.26195505     0.85474766
 h     -1.66875885     1.88684553    -0.10870840
 h      0.68863182     2.70403146     0.13570944
 h      2.04189918     1.35602539    -1.04912624
 o      2.33440282    -0.90315939    -0.00749812
 h      2.82938048    -0.69052134    -0.86244541
 c     -2.27530770    -0.78150659    -0.68032831
 h     -2.93638910     0.09935841    -0.80945260
 h     -1.47774449    -0.92515198    -1.48190755
 h     -2.75039684    -1.72571533    -0.25306077
 h     -1.11235345     1.51895444     1.74409764
          17

 c      1.08598829    -0.50727405     0.01734843
 c     -0.12177092    -1.16646297     0.47071146
 c     -1.22081078    -0.33498337     0.33880188
 c     -0.96943198     1.33488311     0.66934542
 c      0.34325613     1.71274242     0.08671787
 c      1.07601110     0.86473141    -0.75703049
 h     -0.28819781    -2.30127619     0.84488465
 h     -1.63781981     1.83677019    -0.09974574
 h      0.71505127     2.67519275     0.13819984
 h      2.03305545     1.35923991    -1.02459809
 o      2.32935193    -0.88598650    -0.00749028
 h      2.80344612    -0.67611179    -0.81396276
 c     -2.28558446    -0.76819977    -0.67901416
 h     -2.90973076     0.02572884    -0.78893395
 h     -1.51311785    -0.89635638    -1.47269496
 h     -2.77198176    -1.74921106    -0.23944910
 h     -1.11005730     1.46887061     1.69790232
          17

 c      1.08999400    -0.52006370     0.02827272
 c     -0.11484797    -1.16718483     0.47140589
 c     -1.21892252    -0.32671939     0.32665826
 c     -0.94754780     1.33088976     0.66734391
 c      0.33239776     1.69754291     0.07364853
 c      1.07260843     0.86980984    -0.75185432
 h     -0.28581060    -2.31788512     0.82206273
 h     -1.60806715     1.78554033    -0.07714474
 h      0.74523525     2.66976884     0.14507988
 h      2.02241253     1.35376627    -1.00399745
 o      2.32413332    -0.87052033    -0.00654931
 h      2.77958556    -0.65679197    -0.76928876
 c     -2.29401635    -0.75735387    -0.67491690
 h     -2.90658283    -0.02817706    -0.77609370
 h     -1.56049830    -0.87056773    -1.46733310
 h     -2.78743127    -1.75822854    -0.23966644
 h     -1.11289195     1.42560822     1.66794508
          17

 c      1.09359685    -0.53033426     0.03691633
 c     -0.10761163    -1.16871225     0.47317609
 c     -1.21599428    -0.31705822     0.31397848
 c     -0.92591158     1.32353526     0.66153035
 c      0.32247239     1.68117260     0.05918147
 c      1.06792087     0.87439819    -0.74319085
 h     -0.27519214    -2.30998905     0.78707308
 h     -1.58669049     1.73953793    -0.04780088
 h      0.77451727     2.67865454     0.15571742
 h      2.01354304     1.34171361    -0.98858815
 o      2.31842987    -0.85738017    -0.00330961
 h      2.77045365    -0.62629710    -0.74934192
 c     -2.29941412    -0.75114924    -0.66726040
 h     -2.94825281    -0.03706843    -0.77368905
 h     -1.61331877    -0.84947533    -1.47178866
 h     -2.79445280    -1.75018839    -0.25409646
 h     -1.12198978     1.39133435     1.66641095
          17

 c      1.09627892    -0.53764381     0.04309028
 c     -0.10050037    -1.17083519     0.47580306
 c     -1.21168518    -0.30641415     0.30093443
 c     -0.90476480     1.31227232     0.65305370
 c      0.31434743     1.66541574     0.04380013
 c      1.06207181     0.87774962    -0.73144057
 h     -0.25705910    -2.28002878     0.74200303
 h     -1.58214492     1.70541558    -0.02036425
 h      0.79668631     2.68992020     0.16854919
 h      2.00953186     1.32523392    -0.97940360
 o      2.31247856    -0.84692850     0.00262409
 h      2.78003779    -0.58201543    -0.75998491
 c     -2.30265322    -0.74882928    -0.65586155
 h     -3.02969325    -0.00740305    -0.77976714
 h     -1.66533664    -0.83417061    -1.49174525
 h     -2.79251930    -1.72646457    -0.28111197
 h     -1.13578171     1.36599125     1.69010393
          17

 c      1.09757262    -0.54166074     0.04667795
 c     -0.09384550    -1.17288544     0.47894551
 c     -1.20568871    -0.29520544     0.28771197
 c     -0.88480481     1.29680673     0.64381811
 c      0.30861821     1.65192537     0.02807636
 c      1.05549623     0.87912574    -0.71719402
 h     -0.23298610    -2.23576008     0.69016527
 h     -1.59998530     1.68758502    -0.00055040
 h      0.80679572     2.69460105     0.18158941
 h      2.01168479     1.30583962    -0.97693742
 o      2.30734795    -0.83902706     0.01022673
 h      2.79864679    -0.52880447    -0.78471261
 c     -2.30594063    -0.74768101    -0.64133917
 h     -3.12465216     0.03396812    -0.78885210
 h     -1.71392226    -0.82445385    -1.52878721
 h     -2.78320088    -1.69251901    -0.31713060
 h     -1.14988028     1.34849969     1.72434620
          17

 c      1.09715536    -0.54217841     0.04763564
 c     -0.08782632    -1.17360539     0.48215727
 c     -1.19779256    -0.28385537     0.27449442
 c     -0.86732483     1.27726067     0.63514187
 c      0.30543911     1.64207001     0.01264796
 c      1.04899953     0.87782574    -0.70122679
 h     -0.20556024    -2.19193058     0.63586531
 h     -1.63781440     1.68582123     0.01313038
 h      0.80215104     2.68805073     0.19288055
 h      2.01880219     1.28407607    -0.98093202
 o      2.30416238    -0.83330347     0.01821413
 h      2.81397208    -0.47446671    -0.80309213
 c     -2.31050490    -0.74529695    -0.62498181
 h     -3.21113804     0.06745862    -0.79595623
 h     -1.76110150    -0.81877651    -1.57764879
 h     -2.77079209    -1.65849704    -0.35671023
 h     -1.15934622     1.33750380     1.75423766
          17

 c      1.09494285    -0.53912644     0.04599987
 c     -0.08249200    -1.17130955     0.48499753
 c     -1.18793510    -0.27279555     0.26144578
 c     -0.85392272     1.25415859     0.62744102
 c      0.30449149     1.63688651    -0.00180830
 c      1.04366959     0.87320818    -0.68443655
 h     -0.17789658    -2.16854863     0.58310436
 h     -1.68581937     1.69585725     0.02727647
 h      0.78227351     2.66953555     0.20077159
 h      2.02764668     1.25979185    -0.99041653
 o      2.30355578    -0.82942068     0.02578021
 h      2.81859327    -0.42520313    -0.80256370
 c     -2.31636945    -0.73988194    -0.60837666
 h     -3.27724253     0.08423856    -0.79772129
 h     -1.81063742    -0.81494377    -1.62844023
 h     -2.76181266    -1.63836544    -0.39358386
 h     -1.16042077     1.33148419     1.77003064
          17

 c      1.09113604    -0.53256813     0.04189229
 c     -0.07789297    -1.16487790     0.48722558
 c     -1.17624064    -0.26245835     0.24869623
 c     -0.84590897     1.22825631     0.62065382
 c      0.30505166     1.63694869    -0.01465817
 c      1.04064008     0.86475931    -0.66771056
 h     -0.15205814    -2.17943054     0.53337346
 h     -1.73247865     1.71208615     0.04813595
 h      0.74880074     2.64208139     0.20418912
 h      2.03430521     1.23273293    -1.00399317
 o      2.30564259    -0.82712988     0.03258112
 h      2.81006473    -0.38473960    -0.77826305
 c     -2.32321389    -0.73034518    -0.59285137
 h     -3.31749497     0.08153141    -0.79199302
 h     -1.86491147    -0.81082632    -1.67131542
 h     -2.76144587    -1.64358480    -0.42320849
 h     -1.15096261     1.32881564     1.76715044
          17

 c      1.08619446    -0.52270476     0.03552944
 c     -0.07415946    -1.15490411     0.48880333
 c     -1.16302793    -0.25326648     0.23632938
 c     -0.84392495     1.20043909     0.61454211
 c      0.30614332     1.64211817    -0.02546307
 c      1.04079627     0.85224549    -0.65175824
 h     -0.12812119    -2.21884407     0.48577655
 h     -1.76889329     1.72946911     0.07895729
 h      0.70557406     2.61306104     0.20304398
 h      2.03556878     1.20300236    -1.02022762
 o      2.31011779    -0.82627389     0.03860830
 h      2.78980737    -0.35441475    -0.73105688
 c     -2.33110678    -0.71682801    -0.57914455
 h     -3.32986511     0.05959048    -0.77733587
 h     -1.92409985    -0.80472259    -1.69926641
 h     -2.76877242    -1.67372803    -0.44455459
 h     -1.13036082     1.32786940     1.74517305
          17

 c      1.08074254    -0.50991402     0.02724716
 c     -0.07138126    -1.14320753     0.48965966
 c     -1.14880004    -0.24564840     0.22437229
 c     -0.84789755     1.17171225     0.60872812
 c      0.30675019     1.65132122    -0.03413932
 c      1.04454171     0.83590913    -0.63698827
 h     -0.10550636    -2.26713384     0.43986206
 h     -1.78986847     1.74409670     0.12016190
 h      0.65844001     2.59459597     0.19863008
 h      2.02981610     1.17119326    -1.03801670
 o      2.31631876    -0.82684481     0.04417468
 h      2.76311484    -0.33242261    -0.66735332
 c     -2.34049071    -0.70062696    -0.56751397
 h     -3.31487502     0.02078080    -0.75281193
 h     -1.98671048    -0.79549764    -1.70862593
 h     -2.77740914    -1.71654156    -0.45861508
 h     -1.09941652     1.32716225     1.70752903
          17

 c      1.07545833    -0.49480717     0.01752824
 c     -0.06950288    -1.13153453     0.48960106
 c     -1.13422402    -0.24007127     0.21279071
 c     -0.85716716     1.14318377     0.60263392
 c      0.30608324     1.66271802    -0.04097342
 c      1.05171744     0.81659954    -0.62350696
 h     -0.08419074    -2.30572087     0.39659358
 h     -1.79356231     1.75322563     0.17020638
 h      0.61358963     2.60073352     0.19321533
 h      2.01739641     1.13828299    -1.05687140
 o      2.32325637    -0.82910614     0.04996561
 h      2.73974618    -0.31200516    -0.59985426
 c     -2.35159997    -0.68345490    -0.55792591
 h     -3.27673147    -0.02982191    -0.71807194
 h     -2.05025219    -0.78262411    -1.69882502
 h     -2.78061200    -1.75732464    -0.46627874
 h     -1.06018535     1.32562611     1.66196224
          17

 c      1.07099477    -0.47827123     0.00701065
 c     -0.06834124    -1.12103128     0.48837831
 c     -1.12009319    -0.23705051     0.20149568
 c     -0.87067188     1.11598208     0.59547579
 c      0.30386643     1.67455610    -0.04639007
 c      1.06168974     0.79575228    -0.61124304
 h     -0.06467673    -2.32312546     0.35747995
 h     -1.78113520     1.75538445     0.22620720
 h      0.57420815     2.63877693     0.18796242
 h      2.00057202     1.10548655    -1.07705923
 o      2.32978707    -0.83359162     0.05686065
 h      2.73208329    -0.28171697    -0.54449468
 c     -2.36387644    -0.66708216    -0.55005907
 h     -3.22684728    -0.08234466    -0.67374352
 h     -2.11166622    -0.76613961    -1.67239637
 h     -2.77426825    -1.78530208    -0.46788421
 h     -1.01541391     1.32294548     1.62057445
          17

 c      1.06794238    -0.46147719    -0.00353314
 c     -0.06763708    -1.11230776     0.48574775
 c     -1.10726158    -0.23711234     0.19036171
 c     -0.88714887     1.09114460     0.58651215
 c      0.30038045     1.68604951    -0.05068215
 c      1.07353944     0.77524542    -0.60011999
 h     -0.04766483    -2.31424350     0.32387282
 h     -1.75681177     1.75076324     0.28429907
 h      0.53897868     2.70188174     0.18108418
 h      1.98294162     1.07417380    -1.09955452
 o      2.33515277    -0.84055741     0.06519277
 h      2.74714097    -0.23460951    -0.50828717
 c     -2.37554745    -0.65348707    -0.54324656
 h     -3.18863449    -0.11958047    -0.62155864
 h     -2.16765915    -0.74648618    -1.63531386
 h     -2.75700054    -1.79453989    -0.46351635
 h     -0.96721179     1.31941017     1.59682113
          17

 c      1.06680936    -0.44583496    -0.01323577
 c     -0.06708646    -1.10557969     0.48150336
 c     -1.09654821    -0.24071391     0.17925447
 c     -0.90527375     1.06956076     0.57562358
 c      0.29613270     1.69723239    -0.05402124
 c      1.08629004     0.75721498    -0.59019068
 h     -0.03385532    -2.27884174     0.29669956
 h     -1.72815469     1.74186187     0.34002051
 h      0.50479983     2.77370607     0.16920920
 h      1.96829827     1.04570183    -1.12567105
 o      2.33938261    -0.84935453     0.07430609
 h      2.78035908    -0.17864020    -0.48202095
 c     -2.38413391    -0.64459041    -0.53662983
 h     -3.19225340    -0.12134720    -0.56237360
 h     -2.21520076    -0.72417804    -1.59710179
 h     -2.72940150    -1.78309979    -0.45319651
 h     -0.91583852     1.31457070     1.59811002
          17

 c      1.06798956    -0.43286457    -0.02119691
 c     -0.06635509    -1.10070057     0.47550865
 c     -1.08863070    -0.24813310     0.16806629
 c     -0.92364996     1.05193025     0.56366993
 c      0.29153499     1.70828014    -0.05659560
 c      1.09913802     0.74384554    -0.58169799
 h     -0.02381589    -2.22139685     0.27625532
 h     -1.70561960     1.73381549     0.38912829
 h      0.46962634     2.83829133     0.14982639
 h      1.95923949     1.02102632    -1.15628214
 o      2.34289985    -0.85888561     0.08328665
 h      2.82168843    -0.12944414    -0.45192936
 c     -2.38903685    -0.64067125    -0.52948472
 h     -3.24431908    -0.08412288    -0.49379785
 h     -2.25228473    -0.69932479    -1.56948245
 h     -2.69347576    -1.75275706    -0.43690191
 h     -0.86059262     1.30589567     1.62026717
          17

 c      1.07173098    -0.42394792    -0.02659788
 c     -0.06511015    -1.09706259     0.46774688
 c     -1.08398918    -0.25934442     0.15674587
 c     -0.94086553     1.03868230     0.55201111
 c      0.28681055     1.71917864    -0.05864535
 c      1.11159951     0.73709613    -0.57503788
 h     -0.01779678    -2.15249364     0.26176244
 h     -1.69978566     1.73285801     0.42894190
 h      0.43297137     2.88477969     0.12207551
 h      1.95624771     1.00037655    -1.19095421
 o      2.34606960    -0.86829751     0.09157526
 h      2.86263410    -0.09917269    -0.40964816
 c     -2.39232786    -0.63987594    -0.52117765
 h     -3.31787710    -0.02671245    -0.41515821
 h     -2.27875067    -0.67123018    -1.56191299
 h     -2.65256880    -1.70966921    -0.41454535
 h     -0.80194358     1.28978091     1.65126487
          17

 c      1.07813615    -0.41998957    -0.02886830
 c     -0.06307300    -1.09346823     0.45838076
 c     -1.08291426    -0.27392114     0.14531662
 c     -0.95587080     1.03006305     0.54175593
 c      0.28202881     1.72971933    -0.06043491
 c      1.12349829     0.73835651    -0.57061040
 h     -0.01547573    -2.09053604     0.25075719
 h     -1.71620160     1.74210642     0.45930343
 h      0.39536198     2.90759473     0.08639105
 h      1.95783408     0.98337102    -1.22764400
 o      2.34910189    -0.87714651     0.09898661
 h      2.89778665    -0.09381591    -0.35264613
 c     -2.39598915    -0.63987469    -0.51142434
 h     -3.38447060     0.03056331    -0.33039890
 h     -2.29647082    -0.63865582    -1.57544156
 h     -2.61147561    -1.66536568    -0.38593876
 h     -0.74211133     1.26368403     1.67876534
          17

 c      1.08719275    -0.42112609    -0.02783435
 c     -0.06004489    -1.08839589     0.44773525
 c     -1.08551946    -0.29101391     0.13388491
 c     -0.96830608     1.02631787     0.53349388
 c      0.27716533     1.73955187    -0.06223730
 c      1.13483476     0.74814098    -0.56861856
 h     -0.01592985    -2.05866019     0.23937164
 h     -1.75217811     1.75830840     0.48192996
 h      0.35782860     2.90563808     0.04400477
 h      1.96155217     0.96952605    -1.26323260
 o      2.35206923    -0.88534830     0.10558931
 h      2.92456087    -0.11402103    -0.28231439
 c     -2.40082080    -0.63865854    -0.50065521
 h     -3.42840012     0.07545846    -0.24475765
 h     -2.30844262    -0.60100384    -1.60160893
 h     -2.57580037    -1.63575286    -0.35079805
 h     -0.68429017     1.22699669     1.69393082
          17

 c      1.09880874    -0.42665002    -0.02376191
 c     -0.05586341    -1.08120201     0.43605861
 c     -1.09174632    -0.30942006     0.12262483
 c     -0.97835522     1.02759231     0.52742133
 c      0.27215353     1.74817956    -0.06433658
 c      1.14564776     0.76599298    -0.56893607
 h     -0.01829327    -2.07032982     0.22526957
 h     -1.79924439     1.77390098     0.49886736
 h      0.32159086     2.88210990    -0.00341665
 h      1.96510460     0.95876622    -1.29449748
 o      2.35488032    -0.89316936     0.11163963
 h      2.94359404    -0.15524914    -0.20284150
 c     -2.40700753    -0.63491468    -0.48966342
 h     -3.44317922     0.10197071    -0.16272062
 h     -2.31761534    -0.55919252    -1.62803612
 h     -2.54994362    -1.63380430    -0.30938833
 h     -0.63187643     1.18075701     1.69178278
          17

 c      1.11282583    -0.43521036    -0.01726331
 c     -0.05037956    -1.07316298     0.42327000
 c     -1.10135402    -0.32775092     0.11174731
 c     -0.98637927     1.03368590     0.52349926
 c      0.26692454     1.75489868    -0.06702309
 c      1.15594099     0.79066982    -0.57111764
 h     -0.02230722    -2.11632958     0.21058060
 h     -1.84791146     1.78157353     0.51167564
 h      0.28779991     2.84507985    -0.05412703
 h      1.96702711     0.95166566    -1.31897650
 o      2.35718964    -0.90128221     0.11754393
 h      2.96016415    -0.20689720    -0.12055313
 c     -2.41469124    -0.62867066    -0.47900125
 h     -3.42704176     0.10760671    -0.08784201
 h     -2.32631219    -0.51532237    -1.64416135
 h     -2.53539716    -1.65907911    -0.26410584
 h     -0.58803857     1.12711517     1.67063302
          17

 c      1.12900796    -0.44517128    -0.00912188
 c     -0.04356706    -1.06653916     0.40911502
 c     -1.11387787    -0.34467671     0.10147552
 c     -0.99269989     1.04397582     0.52151745
 c      0.26143519     1.75878204    -0.07055583
 c      1.16567115     0.82049087    -0.57451351
 h     -0.02772164    -2.17464685     0.19962530
 h     -1.89053093     1.77685865     0.52145087
 h      0.25720865     2.80765067    -0.10686009
 h      1.96692095     0.94940633    -1.33547881
 o      2.35837840    -0.91069964     0.12374486
 h      2.98460592    -0.25336303    -0.04207486
 c     -2.42406256    -0.62115306    -0.46873726
 h     -3.38095378     0.09204533    -0.02293269
 h     -2.33619942    -0.47181524    -1.64347201
 h     -2.53157283    -1.69831432    -0.21983367
 h     -0.55540051     1.06890433     1.63176140
          17

 c      1.14700956    -0.45494130    -0.00012233
 c     -0.03562344    -1.06315278     0.39340923
 c     -1.12858649    -0.35914106     0.09202868
 c     -0.99756246     1.05751387     0.52109041
 c      0.25567837     1.75894562    -0.07510251
 c      1.17476540     0.85366960    -0.57840391
 h     -0.03383194    -2.22627818     0.19546742
 h     -1.92211320     1.75850633     0.52905505
 h      0.22983259     2.78480795    -0.16148015
 h      1.96541429     0.95352135    -1.34420936
 o      2.35798061    -0.92223646     0.13048298
 h      3.02596640    -0.28263864     0.02941112
 c     -2.43519164    -0.61389190    -0.45862800
 h     -3.30862781     0.05705133     0.03017245
 h     -2.34846714    -0.43078884    -1.62349110
 h     -2.53745100    -1.73607866    -0.18198330
 h     -0.53559833     1.00921494     1.57949431
          17

 c      1.16633414    -0.46317053     0.00905822
 c     -0.02696553    -1.06396753     0.37607204
 c     -1.14448072    -0.37046462     0.08360338
 c     -1.00116953     1.07317283     0.52161801
 c      0.24964166     1.75524100    -0.08073949
 c      1.18316355     0.88851746    -0.58210448
 h     -0.03968147    -2.25985492     0.19921666
 h     -1.94045715     1.72807227     0.53527829
 h      0.20505562     2.78515047    -0.21872086
 h      1.96397000     0.96555880    -1.34657255
 o      2.35642566    -0.93583601     0.13772695
 h      3.08073800    -0.29698197     0.09516441
 c     -2.44781482    -0.60826154    -0.44839566
 h     -3.21820918     0.00767475     0.07187608
 h     -2.36401455    -0.39371201    -1.58533383
 h     -2.55215353    -1.76149420    -0.15473449
 h     -0.52866461     0.95087663     1.52148283
          17

 c      1.18632101    -0.46882890     0.01789325
 c     -0.01814388    -1.06922930     0.35708482
 c     -1.16035598    -0.37834299     0.07634540
 c     -1.00369055     1.08978157     0.52227157
 c      0.24321239     1.74876479    -0.08756071
 c      1.19087885     0.92352718    -0.58503612
 h     -0.04433212    -2.27020431     0.21061574
 h     -1.94635128     1.68948641     0.54090884
 h      0.18235688     2.80443503    -0.27847129
 h      1.96451797     0.98680472    -1.34471489
 o      2.35492152    -0.95085232     0.14542885
 h      3.13473384    -0.30823415     0.15669183
 c     -2.46107661    -0.60565554    -0.43801405
 h     -3.12522110    -0.04524173     0.10785676
 h     -2.38357144    -0.36109262    -1.53358357
 h     -2.57490876    -1.76890464    -0.14063508
 h     -0.53257392     0.89582362     1.46847785
          17

 c      1.20618905    -0.47121350     0.02600428
 c     -0.00971774    -1.07864133     0.33647417
 c     -1.17491630    -0.38278435     0.07032107
 c     -1.00517182     1.10623986     0.52214849
 c      0.23612634     1.74141696    -0.09573217
 c      1.19805184     0.95739938    -0.58677105
 h     -0.04700131    -2.25675157     0.22855902
 h     -1.94389465     1.64863963     0.54670456
 h      0.16174795     2.82985671    -0.33872239
 h      1.96887790     1.01811073    -1.34083648
 o      2.35468400    -0.96673742     0.15365554
 h      3.17459360    -0.32655533     0.21354437
 c     -2.47349020    -0.60771992    -0.42795889
 h     -3.05294826    -0.08386666     0.15249152
 h     -2.40776299    -0.33207016    -1.47635568
 h     -2.60496051    -1.75677700    -0.14082937
 h     -0.54378811     0.84453430     1.43199678
          17

 c      1.22512644    -0.46993008     0.03313579
 c     -0.00213215    -1.09140971     0.31432275
 c     -1.18692232    -0.38401881     0.06550820
 c     -1.00536106     1.12154011     0.52063038
 c      0.22801928     1.73505718    -0.10540339
 c      1.20497181     0.98905753    -0.58705974
 h     -0.04714959    -2.22342647     0.25135491
 h     -1.94021992     1.61256895     0.55328529
 h      0.14346651     2.84882251    -0.39647355
 h      1.97808267     1.05981556    -1.33642861
 o      2.35653903    -0.98323888     0.16252339
 h      3.19293073    -0.35689430     0.26428108
 c     -2.48394652    -0.61565955    -0.41866583
 h     -3.01996723    -0.09265323     0.22203314
 h     -2.43716978    -0.30408411    -1.42464679
 h     -2.64155662    -1.72728156    -0.15527376
 h     -0.55942392     0.79677613     1.41958851
          17

 c      1.24240196    -0.46487859     0.03912618
 c      0.00437185    -1.10615349     0.29077404
 c     -1.19537775    -0.38240962     0.06181105
 c     -1.00371748     1.13474597     0.51768694
 c      0.21853318     1.73105591    -0.11662568
 c      1.21204992     1.01766293    -0.58582648
 h     -0.04460621    -2.18004458     0.27699223
 h     -1.94321988     1.58770759     0.56100538
 h      0.12757253     2.85325236    -0.44899245
 h      1.99188638     1.11171271    -1.33174067
 o      2.36084620    -1.00032016     0.17212213
 h      3.18829447    -0.39981483     0.30761462
 c     -2.49307356    -0.62875528    -0.40906564
 h     -3.02248489    -0.07513123     0.31378959
 h     -2.47247993    -0.27333007    -1.38910016
 h     -2.68419093    -1.68709999    -0.18265110
 h     -0.57932154     0.75354178     1.43099391
          17

 c      1.25747437    -0.45624685     0.04388197
 c      0.00979114    -1.12082040     0.26598686
 c     -1.19970684    -0.37839953     0.05908635
 c     -0.99986593     1.14509374     0.51380225
 c      0.20743531     1.73021254    -0.12935851
 c      1.21973594     1.04263588    -0.58312180
 h     -0.03970762    -2.14353846     0.30382468
 h     -1.95700173     1.57752237     0.56978165
 h      0.11378456     2.83985594    -0.49441194
 h      2.00873807     1.17299953    -1.32574071
 o      2.36744215    -1.01809589     0.18246239
 h      3.16503322    -0.45205075     0.34318922
 c     -2.50223372    -0.64458497    -0.39735305
 h     -3.04398941    -0.04790853     0.40845003
 h     -2.51453348    -0.23697077    -1.37359442
 h     -2.73329381    -1.64868182    -0.22002619
 h     -0.60539814     0.71784106     1.45925217
          17

 c      1.27007598    -0.44448846     0.04735623
 c      0.01431285    -1.13307023     0.24004544
 c     -1.19980643    -0.37249814     0.05716181
 c     -0.99409486     1.15215130     0.50965428
 c      0.19472428     1.73276913    -0.14351108
 c      1.22839917     1.06367621    -0.57904606
 h     -0.03315435    -2.13372341     0.33161557
 h     -1.97866641     1.58142663     0.57889427
 h      0.10144442     2.80954399    -0.53195663
 h      2.02624266     1.24221059    -1.31655783
 o      2.37553213    -1.03684926     0.19342179
 h      3.13449728    -0.50588680     0.37242501
 c     -2.51210330    -0.66021881    -0.38286635
 h     -3.07159411    -0.02489519     0.48947222
 h     -2.56364796    -0.19574417    -1.37181589
 h     -2.79080754    -1.62890875    -0.26335475
 h     -0.63931773     0.69346194     1.49513913
          17

 c      1.28024407    -0.43025451     0.04953438
 c      0.01818046    -1.14150562     0.21298780
 c     -1.19595752    -0.36526475     0.05584350
 c     -0.98731383     1.15582772     0.50586814
 c      0.18068635     1.73839954    -0.15894483
 c      1.23821716     1.08076586    -0.57367738
 h     -0.02528977    -2.15930517     0.36110631
 h     -2.00022083     1.59602039     0.58700418
 h      0.08948830     2.76740577    -0.56226571
 h      2.04186189     1.31720685    -1.30214251
 o      2.38370887    -1.05702970     0.20470599
 h      3.11496835    -0.54927023     0.39916702
 c     -2.52276324    -0.67331418    -0.36594237
 h     -3.09826137    -0.01390329     0.54822888
 h     -2.61878637    -0.15360650    -1.37199914
 h     -2.85848865    -1.63976790    -0.30976971
 h     -0.68111197     0.68343766     1.53053960
          17

 c      1.28828172    -0.41429134     0.05042945
 c      0.02158339    -1.14648843     0.18503206
 c     -1.18867725    -0.35726607     0.05492508
 c     -0.98062938     1.15626778     0.50290754
 c      0.16587924     1.74618440    -0.17541382
 c      1.24911729     1.09414141    -0.56703425
 h     -0.01569513    -2.20884235     0.39117109
 h     -2.01324089     1.61710087     0.59247854
 h      0.07641976     2.72314761    -0.58793770
 h      2.05355145     1.39528614    -1.28084243
 o      2.39057853    -1.07890791     0.21596455
 h      3.12263365    -0.57184509     0.42790015
 c     -2.53438784    -0.68319227    -0.34707551
 h     -3.12040706    -0.01864025     0.58131780
 h     -2.67766036    -0.11519490    -1.36355922
 h     -2.93343138    -1.67655714    -0.35850764
 h     -0.72914815     0.68939036     1.55965020
          17

 c      1.29466484    -0.39735890     0.05008343
 c      0.02466576    -1.14923529     0.15663177
 c     -1.17859397    -0.34904617     0.05419982
 c     -0.97499303     1.15376635     0.50103351
 c      0.15104447     1.75470322    -0.19250319
 c      1.26078822     1.10423924    -0.55907994
 h     -0.00387208    -2.26173496     0.41798681
 h     -2.01199534     1.64089847     0.59374517
 h      0.06041752     2.69036668    -0.61371982
 h      2.06016943     1.47341450    -1.25174313
 o      2.39582927    -1.10195626     0.22710297
 h      3.15576026    -0.57547951     0.45886266
 c     -2.54747085    -0.69052891    -0.32672511
 h     -3.13625937    -0.04045540     0.58825711
 h     -2.73743689    -0.08415068    -1.33980940
 h     -3.00741460    -1.72207397    -0.40837273
 h     -0.78064085     0.71150999     1.57909981
          17

 c      1.29994012    -0.38019512     0.04856547
 c      0.02756444    -1.15070840     0.12829077
 c     -1.16638507    -0.34112098     0.05347246
 c     -0.97104737     1.14872867     0.50028016
 c      0.13696114     1.76248778    -0.20971942
 c      1.27275125     1.11162232    -0.54975474
 h      0.01019725    -2.30135559     0.43714318
 h     -1.99436658     1.66453313     0.58947801
 h      0.03984088     2.68169783    -0.64479801
 h      2.06163457     1.54852603    -1.21476214
 o      2.40011883    -1.12499495     0.23831567
 h      3.19732961    -0.57234801     0.48760152
 c     -2.56246277    -0.69622669    -0.30537812
 h     -3.14537680    -0.07902182     0.57086842
 h     -2.79533472    -0.06271856    -1.29790413
 h     -3.07153344    -1.76004095    -0.45652473
 h     -0.83218059     0.74868841     1.58789075
          17

 c      1.30463873    -0.36349794     0.04596472
 c      0.03041878    -1.15134427     0.10043110
 c     -1.15275598    -0.33397232     0.05257798
 c     -0.96908347     1.14164215     0.50043233
 c      0.12427515     1.76878540    -0.22678768
 c      1.28445705     1.11690035    -0.53901337
 h      0.02610525    -2.31824490     0.44519095
 h     -1.96180592     1.68620362     0.57863912
 h      0.01415527     2.70039621    -0.68281323
 h      2.05888962     1.61782579    -1.17056500
 o      2.40410063    -1.14689029     0.24980629
 h      3.23104366    -0.57407201     0.50949715
 c     -2.57943826    -0.70098570    -0.28358813
 h     -3.14913370    -0.13196863     0.53418220
 h     -2.84897069    -0.05170758    -1.23827781
 h     -3.11940714    -1.78072535    -0.49957717
 h     -0.88015638     0.79863813     1.58744258
          17

 c      1.30921495    -0.34789925     0.04238283
 c      0.03336782    -1.15117962     0.07336390
 c     -1.13843151    -0.32803009     0.05140734
 c     -0.96902832     1.13303277     0.50101485
 c      0.11339159     1.77384062    -0.24380792
 c      1.29537013     1.12065942    -0.52684987
 h      0.04322807    -2.30867489     0.43996344
 h     -1.91910206     1.70539031     0.56044907
 h     -0.01551058     2.73756751    -0.72388422
 h      2.05372053     1.67904355    -1.12037868
 o      2.40804186    -1.16684535     0.26164945
 h      3.24774452    -0.58737481     0.52202600
 c     -2.59791521    -0.70551835    -0.26212040
 h     -3.15228776    -0.19349868     0.48885019
 h     -2.89662422    -0.05026677    -1.16445298
 h     -3.14748978    -1.78008434    -0.53461355
 h     -0.92115616     0.85811121     1.58162168
          17

 c      1.31401342    -0.33393677     0.03792974
 c      0.03654876    -1.14996987     0.04728806
 c     -1.12415033    -0.32364591     0.04993039
 c     -0.97045923     1.12340069     0.50133756
 c      0.10448873     1.77833999    -0.26101947
 c      1.30502705     1.12341369    -0.51330722
 h      0.06087658    -2.27334834     0.42056796
 h     -1.87384955     1.72298029     0.53432084
 h     -0.04686262     2.77912203    -0.76154926
 h      2.04847671     1.73060049    -1.06576335
 o      2.41187434    -1.18438977     0.27379565
 h      3.24475046    -0.61450986     0.52471293
 c     -2.61668739    -0.71086795    -0.24214187
 h     -3.16517743    -0.25292778     0.45383421
 h     -2.93758903    -0.05535775    -1.08316720
 h     -3.15446711    -1.75803748    -0.55961624
 h     -0.95241033     0.92342375     1.57619837
          17

 c      1.31926010    -0.32203652     0.03272231
 c      0.04009677    -1.14718868     0.02227053
 c     -1.11064749    -0.32107364     0.04820139
 c     -0.97271625     1.11316887     0.50066486
 c      0.09759216     1.78281310    -0.27852380
 c      1.31307497     1.12558103    -0.49847829
 h      0.07842519    -2.21751928     0.38762130
 h     -1.83493508     1.74086657     0.49979787
 h     -0.07733722     2.81312533    -0.79039939
 h      2.04572772     1.77165090    -1.00836973
 o      2.41524431    -1.19935474     0.28608851
 h      3.22500622    -0.65381842     0.51885369
 c     -2.63397816    -0.71823751    -0.22489457
 h     -3.20186571    -0.29775361     0.45251862
 h     -2.97259142    -0.06122777    -1.00406456
 h     -3.14092234    -1.71792248    -0.57380775
 h     -0.97217639     0.99129611     1.57696746
          17

 c      1.32506922    -0.31251094     0.02688539
 c      0.04414180    -1.14191362    -0.00180402
 c     -1.09860749    -0.32046555     0.04633724
 c     -0.97516265     1.10273282     0.49849013
 c      0.09263953     1.78744378    -0.29621393
 c      1.31929491     1.12748463    -0.48250297
 h      0.09551693    -2.15246413     0.34386633
 h     -1.80967205     1.76044920     0.45663424
 h     -0.10464109     2.83224150    -0.80736575
 h      2.04788911     1.80197250    -0.94971219
 o      2.41745350    -1.21190287     0.29825979
 h      3.19782357    -0.69928690     0.50757236
 c     -2.64856756    -0.72788382    -0.21028345
 h     -3.26675858    -0.32509862     0.49461644
 h     -3.00379692    -0.05998287    -0.93760880
 h     -3.10966117    -1.66743727    -0.57833448
 h     -0.97986887     1.05950763     1.58669875
          17

 c      1.33146531    -0.30556119     0.02055262
 c      0.04878506    -1.13273828    -0.02526976
 c     -1.08860859    -0.32187819     0.04448229
 c     -0.97747016     1.09263134     0.49470691
 c      0.08951965     1.79210783    -0.31382002
 c      1.32361406     1.12937128    -0.46556169
 h      0.11237944    -2.09664015     0.29458009
 h     -1.80087436     1.78055200     0.40521079
 h     -0.12694722     2.83346913    -0.81157731
 h      2.05686228     1.82173940    -0.89099454
 o      2.41740918    -1.22253273     0.30994097
 h      3.17941690    -0.74042200     0.49561209
 c     -2.66058900    -0.73838158    -0.19634600
 h     -3.34597001    -0.34516867     0.56665578
 h     -3.03349994    -0.04484915    -0.89054635
 h     -3.06658936    -1.62043713    -0.57738589
 h     -0.97592256     1.12667361     1.60306765
          17

 c      1.33841323    -0.30127501     0.01386578
 c      0.05408485    -1.11818164    -0.04853517
 c     -1.08110628    -0.32525893     0.04278935
 c     -0.97968538     1.08364454     0.48949721
 c      0.08810226     1.79642753    -0.33095590
 c      1.32610691     1.13143509    -0.44786422
 h      0.12987319    -2.07100433     0.24575884
 h     -1.80636281     1.79682729     0.34709948
 h     -0.14302320     2.81764860    -0.80404741
 h      2.07372265     1.83125812    -0.83302158
 o      2.41400499    -1.23179313     0.32079628
 h      3.18664297    -0.76670925     0.48721451
 c     -2.67059921    -0.74725651    -0.18090540
 h     -3.42086182    -0.36929049     0.64847333
 h     -3.06191466    -0.01490687    -0.86198557
 h     -3.02052271    -1.59660033    -0.57881585
 h     -0.96158303     1.19141165     1.61968482
          17

 c      1.34584095    -0.29962199     0.00697348
 c      0.06013068    -1.09795205    -0.07167482
 c     -1.07644825    -0.33040723     0.04142632
 c     -0.98205138     1.07665653     0.48307121
 c      0.08827406     1.79977761    -0.34713259
 c      1.32698654     1.13383517    -0.42963419
 h      0.14846510    -2.08421016     0.19911821
 h     -1.82118123     1.80352988     0.28515144
 h     -0.15246575     2.78954123    -0.78759492
 h      2.09851271     1.83078399    -0.77622462
 o      2.40709094    -1.23967704     0.33074874
 h      3.22155552    -0.77718144     0.48255766
 c     -2.67909286    -0.75224219    -0.16277237
 h     -3.47876880    -0.40362215     0.72548251
 h     -3.08673719     0.02397102    -0.84489122
 h     -2.97858221    -1.61199205    -0.59067502
 h     -0.93870367     1.25190665     1.62915807
          17

 c      1.35364805    -0.30045832     0.00002822
 c      0.06712595    -1.07368349    -0.09429634
 c     -1.07487794    -0.33695791     0.04058927
 c     -0.98480289     1.07241074     0.47549486
 c      0.08997913     1.80127124    -0.36176309
 c      1.32659279     1.13669252    -0.41109025
 h      0.16700793    -2.12372410     0.15040390
 h     -1.84015087     1.79589639     0.22293980
 h     -0.15602660     2.75816595    -0.76681763
 h      2.13019281     1.82049517    -0.72077764
 o      2.39767167    -1.24558066     0.33994503
 h      3.26829688    -0.78098836     0.47836035
 c     -2.68683145    -0.75287023    -0.14207163
 h     -3.51304025    -0.45012271     0.78925714
 h     -3.10495987     0.06299372    -0.83105741
 h     -2.94035991    -1.66315727    -0.61300573
 h     -0.90951760     1.30614333     1.62563832
          17

 c      1.36170273    -0.30354700    -0.00681794
 c      0.07528675    -1.04785320    -0.11596412
 c     -1.07650990    -0.34443122     0.04049681
 c     -0.98807412     1.07133911     0.46665521
 c      0.09322650     1.79985879    -0.37422561
 c      1.32537807     1.14006376    -0.39242682
 h      0.18345937    -2.16791499     0.09448288
 h     -1.85922470     1.77146990     0.16402934
 h     -0.15561744     2.73581478    -0.74740043
 h      2.16677484     1.80063600    -0.66675775
 o      2.38696253    -1.24890415     0.34851591
 h      3.30809453    -0.78776245     0.47171289
 c     -2.69460120    -0.75044678    -0.11984133
 h     -3.52070494    -0.50835296     0.83537259
 h     -3.11450793     0.09438929    -0.81430418
 h     -2.90131484    -1.72937041    -0.63717507
 h     -0.87640570     1.35235694     1.60591762
          17

 c      1.36983996    -0.30857460    -0.01341829
 c      0.08466708    -1.02257089    -0.13648986
 c     -1.08128598    -0.35232273     0.04136426
 c     -0.99189297     1.07349715     0.45629113
 c      0.09799267     1.79474229    -0.38405591
 c      1.32389163     1.14390164    -0.37379721
 h      0.19622161    -2.19946630     0.02898114
 h     -1.87587486     1.73038296     0.11143005
 h     -0.15320733     2.73332458    -0.73393732
 h      2.20562140     1.77177043    -0.61429494
 o      2.37580076    -1.24935513     0.35649130
 h      3.32864287    -0.80277758     0.46145290
 c     -2.70272518    -0.74663929    -0.09717652
 h     -3.50114176    -0.57652575     0.86199995
 h     -3.11476765     0.11302582    -0.79108755
 h     -2.85911499    -1.78969826    -0.65387635
 h     -0.84169462     1.38941709     1.56964696
          17

 c      1.37786401    -0.31515840    -0.01963569
 c      0.09507309    -0.99927041    -0.15589935
 c     -1.08893507    -0.36017494     0.04337387
 c     -0.99619637     1.07856185     0.44403052
 c      0.10404291     1.78599077    -0.39118142
 c      1.32275629     1.14802191    -0.35530281
 h      0.20452702    -2.20839991    -0.04590285
 h     -1.88919485     1.67520005     0.06723428
 h     -0.14884044     2.75286977    -0.72727143
 h      2.24386523     1.73503967    -0.56367298
 o      2.36461230    -1.24692927     0.36383209
 h      3.32471272    -0.82732823     0.44770369
 c     -2.71100028    -0.74277766    -0.07487079
 h     -3.45594012    -0.65197812     0.86973812
 h     -3.10657120     0.11661320    -0.76014471
 h     -2.81440267    -1.83081704    -0.65743776
 h     -0.80746414     1.41713700     1.51936227
          17

 c      1.38554985    -0.32284773    -0.02534705
 c      0.10605981    -0.97882235    -0.17432586
 c     -1.09895768    -0.36760962     0.04664978
 c     -1.00083844     1.08586485     0.42942049
 c      0.11088855     1.77467166    -0.39592791
 c      1.32262455     1.15209622    -0.33699011
 h      0.20827501    -2.19053821    -0.12851973
 h     -1.90005547     1.61062559     0.03232762
 h     -0.14016302     2.78619893    -0.72447602
 h      2.27888412     1.69232048    -0.51535934
 o      2.35347509    -1.24185300     0.37046890
 h      3.29726011    -0.85975014     0.43132485
 c     -2.71875923    -0.73989311    -0.05354685
 h     -3.38973090    -0.73146884     0.86276219
 h     -3.09213737     0.10567286    -0.72218883
 h     -2.76928989    -1.84613778    -0.64563045
 h     -0.77531619     1.43653026     1.46051520
          17

 c      1.39264052    -0.33112689    -0.03044865
 c      0.11697737    -0.96165588    -0.19194069
 c     -1.11064856    -0.37432787     0.05123889
 c     -1.00560101     1.09446893     0.41197636
 c      0.11796409     1.76229036    -0.39879165
 c      1.32410594     1.15568003    -0.31885658
 h      0.20784398    -2.14615527    -0.21655160
 h     -1.91118240     1.54298787     0.00620914
 h     -0.12424126     2.82074619    -0.72150781
 h      2.30875044     1.64623310    -0.46996519
 o      2.34208738    -1.23457127     0.37632732
 h      3.25405134    -0.89571530     0.41358368
 c     -2.72485336    -0.73886058    -0.03392924
 h     -3.31149779    -0.81187513     0.85111923
 h     -3.07511642     0.08373588    -0.67988198
 h     -2.72629960    -1.83362365    -0.61866414
 h     -0.74613951     1.44989190     1.40113446
          17

 c      1.39884207    -0.33941970    -0.03486274
 c      0.12704391    -0.94777194    -0.20891184
 c     -1.12315477    -0.38009250     0.05709629
 c     -1.01023199     1.10332443     0.39129872
 c      0.12481982     1.75020857    -0.40024738
 c      1.32767924     1.15826396    -0.30086550
 h      0.20400946    -2.08000142    -0.30756227
 h     -1.92661387     1.47923683    -0.01281426
 h     -0.09925788     2.84586467    -0.71529542
 h      2.33257153     1.59999560    -0.42815820
 o      2.32968377    -1.22574516     0.38135581
 h      3.21111312    -0.92836143     0.39578638
 c     -2.72773424    -0.74036481    -0.01695644
 h     -3.23422936    -0.89173868     0.85179210
 h     -3.06058702     0.05751796    -0.63781724
 h     -2.68785130    -1.79489381    -0.57883028
 h     -0.72013270     1.46035715     1.35025918
          17

 c      1.40382063    -0.34709338    -0.03854519
 c      0.13542338    -0.93665306    -0.22535063
 c     -1.13555594    -0.38470605     0.06407573
 c     -1.01452335     1.11151279     0.36727127
 c      0.13121465     1.73940719    -0.40067983
 c      1.33361357     1.15933210    -0.28296701
 h      0.19790829    -2.00245190    -0.39976465
 h     -1.94999172     1.42550317    -0.02680218
 h     -0.06491410     2.85507334    -0.70423613
 h      2.35065055     1.55714267    -0.39055530
 o      2.31525762    -1.21613108     0.38557305
 h      3.18930909    -0.95032050     0.37861578
 c     -2.72603350    -0.74470257    -0.00318250
 h     -3.16892156    -0.97198431     0.88141624
 h     -3.05454754     0.03601110    -0.60171034
 h     -2.65589625    -1.73606727    -0.53104212
 h     -0.69747789     1.47068867     1.31471195
          17

 c      1.40720653    -0.35346521    -0.04149433
 c      0.14130064    -0.92721561    -0.24121909
 c     -1.14695826    -0.38798955     0.07193500
 c     -1.01840826     1.11846404     0.34022368
 c      0.13714522     1.73045603    -0.40036665
 c      1.34192096     1.15841977    -0.26512205
 h      0.19089503    -1.92999322    -0.49327930
 h     -1.98215584     1.38592899    -0.03704891
 h     -0.02216896     2.84605759    -0.68800031
 h      2.36439346     1.52114545    -0.35762011
 o      2.29854363    -1.20626173     0.38909362
 h      3.19880457    -0.95890668     0.36183607
 c     -2.71939587    -0.75160258     0.00840888
 h     -3.11655443    -1.05212438     0.94089115
 h     -3.06234528     0.02703719    -0.57581224
 h     -2.63144665    -1.67040495    -0.48415676
 h     -0.67941638     1.48192095     1.29588557
          17

 c      1.40861479    -0.35782519    -0.04375709
 c      0.14396050    -0.91820259    -0.25628482
 c     -1.15659078    -0.38977317     0.08036328
 c     -1.02202351     1.12398666     0.31089140
 c      0.14283996     1.72351796    -0.39946234
 c      1.35236478     1.15516141    -0.24732362
 h      0.18412148    -1.88041532    -0.59074988
 h     -2.01990928     1.36249705    -0.04363842
 h      0.02708880     2.82048496    -0.66733453
 h      2.37590015     1.49499293    -0.32958340
 o      2.28072026    -1.19631853     0.39206149
 h      3.22772437    -0.95805451     0.34539012
 c     -2.70845318    -0.75986843     0.02024594
 h     -3.07095880    -1.12700731     1.01455816
 h     -3.08628411     0.03213512    -0.55942798
 h     -2.61400719    -1.62073795    -0.45191570
 h     -0.66851924     1.49313790     1.28951433
          17

 c      1.40768715    -0.35949704    -0.04542321
 c      0.14287021    -0.90917713    -0.27037184
 c     -1.16387872    -0.38990534     0.08901221
 c     -1.02568009     1.12812842     0.28020040
 c      0.14871464     1.71832633    -0.39798096
 c      1.36453277     1.14932626    -0.22961088
 h      0.17803814    -1.86090343    -0.69423619
 h     -2.05718356     1.35558847    -0.04608617
 h      0.08034768     2.78429952    -0.64399767
 h      2.38723590     1.48080144    -0.30639258
 o      2.26354005    -1.18641521     0.39459168
 h      3.25531218    -0.95326253     0.33013324
 c     -2.69419010    -0.76755576     0.03455928
 h     -3.02680253    -1.19023319     1.08477265
 h     -3.12434673     0.04508038    -0.54650874
 h     -2.60199618    -1.61223954    -0.44889844
 h     -0.66768682     1.50250271     1.28851782
          17

 c      1.40413830    -0.35793621    -0.04660664
 c      0.13771969    -0.90097382    -0.28375331
 c     -1.16846528    -0.38827938     0.09750930
 c     -1.02974756     1.13103594     0.24905528
 c      0.15527931     1.71417801    -0.39579870
 c      1.37794976     1.14084391    -0.21207303
 h      0.17243179    -1.86249838    -0.80022235
 h     -2.08749364     1.36451841    -0.04428716
 h      0.13492760     2.74789949    -0.62064138
 h      2.39956655     1.47951369    -0.28768605
 o      2.24836348    -1.17676898     0.39678004
 h      3.26636793    -0.94799201     0.31726184
 c     -2.67742824    -0.77397768     0.05196940
 h     -2.98173993    -1.23750746     1.13968665
 h     -3.17144342     0.05629085    -0.52926229
 h     -2.59535611    -1.64921262    -0.47781624
 h     -0.67894193     1.50836989     1.28607960
          17

 c      1.39779018    -0.35284042    -0.04741806
 c      0.12842434    -0.89485575    -0.29705012
 c     -1.17019160    -0.38486577     0.10545984
 c     -1.03452668     1.13289109     0.21822130
 c      0.16300704     1.71010685    -0.39271155
 c      1.39218188     1.12982389    -0.19484330
 h      0.16684146    -1.86985402    -0.90050004
 h     -2.10589809     1.38782070    -0.03900461
 h      0.18865834     2.72417338    -0.60019727
 h      2.41254659     1.49073164    -0.27278911
 o      2.23593540    -1.16764579     0.39870610
 h      3.25393827    -0.94362579     0.30776182
 c     -2.65872251    -0.78050096     0.07144097
 h     -2.93537783    -1.26694287     1.17308326
 h     -3.22156531     0.05762887    -0.50145218
 h     -2.59575742    -1.70979712    -0.52538258
 h     -0.70288461     1.50978811     1.27725332
          17

 c      1.38859963    -0.34424299    -0.04793231
 c      0.11513136    -0.89167643    -0.31083113
 c     -1.16906607    -0.37972882     0.11245487
 c     -1.04016316     1.13389473     0.18828347
 c      0.17223549     1.70540151    -0.38856407
 c      1.40688822     1.11657498    -0.17808744
 h      0.16074106    -1.87112275    -0.98682898
 h     -2.10991069     1.42345658    -0.03187571
 h      0.24026187     2.72243820    -0.58452144
 h      2.42431596     1.51271473    -0.26074165
 o      2.22641868    -1.15927366     0.40041820
 h      3.21811016    -0.94010717     0.30218032
 c     -2.63860274    -0.78876001     0.09157778
 h     -2.88830157    -1.27851529     1.18275979
 h     -3.26913296     0.04412098    -0.45941010
 h     -2.60354053    -1.76945734    -0.57511063
 h     -0.73871448     1.50656166     1.25939736
          17

 c      1.37667746    -0.33257057    -0.04816290
 c      0.09821739    -0.89172146    -0.32542045
 c     -1.16524602    -0.37301534     0.11809075
 c     -1.04660061     1.13425721     0.15963677
 c      0.18317778     1.70016015    -0.38335927
 c      1.42180508     1.10162732    -0.16199156
 h      0.15353984    -1.86005006    -1.05336156
 h     -2.09969763     1.46908763    -0.02520171
 h      0.28871078     2.74190636    -0.57326785
 h      2.43216928     1.54257080    -0.25036684
 o      2.21936991    -1.15181266     0.40193034
 h      3.16607523    -0.93604025     0.30040764
 c     -2.61762049    -0.79964972     0.11133452
 h     -2.84166508    -1.27391152     1.16993843
 h     -3.30958999     0.01386076    -0.40187648
 h     -2.61717068    -1.81327497    -0.61549857
 h     -0.78446239     1.49918083     1.23218296
          17

 c      1.36228372    -0.31864552    -0.04806052
 c      0.07825981    -0.89484200    -0.34089927
 c     -1.15903723    -0.36493512     0.12199174
 c     -1.05356082     1.13418441     0.13247562
 c      0.19597451     1.69521096    -0.37722290
 c      1.43669195     1.08574390    -0.14675097
 h      0.14458985    -1.83473934    -1.09687193
 h     -2.07790765     1.52240315    -0.02168337
 h      0.33237726     2.77261228    -0.56441248
 h      2.43354666     1.57663576    -0.24037081
 o      2.21366008    -1.14539273     0.40324724
 h      3.11354895    -0.92825609     0.30134816
 c     -2.59623768    -0.81340248     0.12990396
 h     -2.79715915    -1.25696588     1.14007113
 h     -3.33974498    -0.03241192    -0.32964514
 h     -2.63428949    -1.83446330    -0.64001646
 h     -0.83725331     1.48877160     1.19758482
          17

 c      1.34579397    -0.30363152    -0.04753862
 c      0.05598820    -0.90056920    -0.35713820
 c     -1.15090450    -0.35573987     0.12382834
 c     -1.06056587     1.13386670     0.10678820
 c      0.21067448     1.69152165    -0.37028326
 c      1.45127861     1.06990825    -0.13255958
 h      0.13325414    -1.79666068    -1.11664407
 h     -2.04904083     1.58136864    -0.02412442
 h      0.36926848     2.80238774    -0.55571828
 h      2.42692369     1.61099740    -0.22947473
 o      2.20766527    -1.14015247     0.40438554
 h      3.08234256    -0.91192023     0.30298949
 c     -2.57470456    -0.82980204     0.14637048
 h     -2.75713276    -1.23450734     1.10480014
 h     -3.35822755    -0.09149159    -0.24531952
 h     -2.65242844    -1.83095721    -0.64532103
 h     -0.89366313     1.47702563     1.15978563
          17

 c      1.32764864    -0.28892176    -0.04651578
 c      0.03221957    -0.90813368    -0.37377773
 c     -1.14147282    -0.34571186     0.12333349
 c     -1.06702455     1.13349969     0.08238885
 c      0.22718865     1.68977378    -0.36260133
 c      1.46523824     1.05526549    -0.11959662
 h      0.11907155    -1.75075280    -1.11495727
 h     -2.01813033     1.64417920    -0.03510059
 h      0.39777183     2.82198265    -0.54561056
 h      2.41236536     1.64208241    -0.21655967
 o      2.20025980    -1.13610719     0.40530878
 h      3.08542548    -0.88366822     0.30402404
 c     -2.55298260    -0.84832974     0.15951745
 h     -2.72440145    -1.21646529     1.08287947
 h     -3.36613575    -0.15766857    -0.15307995
 h     -2.66926522    -1.80363229    -0.63023820
 h     -0.95024492     1.46600187     1.12458573
          17

 c      1.30830371    -0.27598679    -0.04495227
 c      0.00778629    -0.91640442    -0.39014055
 c     -1.13150820    -0.33515371     0.12031656
 c     -1.07237015     1.13335644     0.05903216
 c      0.24528387     1.69026202    -0.35416677
 c      1.47818595     1.04300065    -0.10800840
 h      0.10207808    -1.70646536    -1.09831908
 h     -1.98895614     1.70876037    -0.05662301
 h      0.41706630     2.82644843    -0.53331557
 h      2.39172892     1.66721125    -0.20079353
 o      2.19177505    -1.13292898     0.40584584
 h      3.11245115    -0.84595122     0.30559407
 c     -2.53081049    -0.86842592     0.16833994
 h     -2.70074090    -1.21250542     1.09351510
 h     -3.36748508    -0.22299621    -0.05805046
 h     -2.68276463    -1.75623794    -0.59594020
 h     -1.00417508     1.45766433     1.09780829
          17

 c      1.28819981    -0.26619332    -0.04286425
 c     -0.01652696    -0.92386601    -0.40517554
 c     -1.12187032    -0.32437207     0.11467613
 c     -1.07617573     1.13387856     0.03659442
 c      0.26460314     1.69292888    -0.34491892
 c      1.48969227     1.03414844    -0.09788817
 h      0.08320055    -1.67837683    -1.07826972
 h     -1.96282652     1.77208314    -0.08987414
 h      0.42720747     2.81498962    -0.51875476
 h      2.36857926     1.68502862    -0.18169596
 o      2.18329589    -1.13008044     0.40578502
 h      3.14139277    -0.80522476     0.30991676
 c     -2.50798330    -0.88975396     0.17339091
 h     -2.68422744    -1.22561005     1.14050651
 h     -3.36821842    -0.27883023     0.03515336
 h     -2.69160808    -1.69701504    -0.54760640
 h     -1.05369957     1.45323931     1.08290531
          17

 c      1.26775446    -0.26060669    -0.04032191
 c     -0.03997987    -0.92898101    -0.41776970
 c     -1.11345639    -0.31364909     0.10641260
 c     -1.07819085     1.13569094     0.01520818
 c      0.28468743     1.69739578    -0.33477001
 c      1.49930095     1.02938169    -0.08926173
 h      0.06406506    -1.68231130    -1.06781920
 h     -1.93876135     1.83003141    -0.13507123
 h      0.42912143     2.79088960    -0.50247242
 h      2.34782368     1.69569488    -0.15912449
 o      2.17563235    -1.12710011     0.40498940
 h      3.15515724    -0.76742557     0.31840276
 c     -2.48456136    -0.91171358     0.17724546
 h     -2.66930756    -1.25153325     1.20828180
 h     -3.37264833    -0.31905646     0.12400370
 h     -2.69645852    -1.64166582    -0.49753114
 h     -1.09806498     1.45280854     1.07922836
          17

 c      1.24737645    -0.25982510    -0.03743894
 c     -0.06174714    -0.93116385    -0.42761319
 c     -1.10715172    -0.30319672     0.09563870
 c     -1.07830918     1.13949167    -0.00476741
 c      0.30499628     1.70296927    -0.32362379
 c      1.50656150     1.02886684    -0.08208623
 h      0.04544273    -1.72423838    -1.07133202
 h     -1.91472871     1.87806919    -0.19151252
 h      0.42454518     2.76172831    -0.48562602
 h      2.33493936     1.70062853    -0.13317578
 o      2.16909678    -1.12370661     0.40340831
 h      3.14529469    -0.73628627     0.33141451
 c     -2.46076804    -0.93271000     0.18337130
 h     -2.65024375    -1.28467030     1.27667523
 h     -3.37978962    -0.34268530     0.20787650
 h     -2.70173053    -1.61352051    -0.46617692
 h     -1.13705803     1.45551501     1.08244807
          17

 c      1.22747829    -0.26392101    -0.03435800
 c     -0.08084057    -0.93133945    -0.43558630
 c     -1.10376391    -0.29310266     0.08257025
 c     -1.07651046     1.14587943    -0.02289855
 c      0.32494235     1.70871427    -0.31139786
 c      1.51111034     1.03227252    -0.07626003
 h      0.02610358    -1.79379960    -1.07990534
 h     -1.88886962     1.91224033    -0.25781089
 h      0.41574529     2.73881167    -0.46987533
 h      2.33465803     1.70159589    -0.10403370
 o      2.16360229    -1.11980122     0.40105132
 h      3.11050759    -0.71324267     0.34862919
 c     -2.43699856    -0.95112484     0.19440374
 h     -2.62321168    -1.32120862     1.33136291
 h     -3.38399701    -0.35311810     0.28627244
 h     -2.71316010    -1.62980522    -0.47020711
 h     -1.17063043     1.46017057     1.08662921
          17

 c      1.20846223    -0.27251186    -0.03123835
 c     -0.09629436    -0.93115741    -0.44295667
 c     -1.10391452    -0.28331896     0.06748065
 c     -1.07281098     1.15521283    -0.03881766
 c      0.34394734     1.71377943    -0.29807423
 c      1.51281027     1.03892717    -0.07163187
 h      0.00414415    -1.87308888    -1.08046545
 h     -1.86016351     1.92994802    -0.33220981
 h      0.40486247     2.73362841    -0.45684682
 h      2.34931041     1.69934385    -0.07188209
 o      2.15870200    -1.11548256     0.39796637
 h      3.05606439    -0.69711338     0.36935208
 c     -2.41424840    -0.96722893     0.21053673
 h     -2.58619595    -1.35894424     1.36468539
 h     -3.37879786    -0.35540478     0.35783933
 h     -2.72928295    -1.68222403    -0.50313431
 h     -1.19881160     1.46579229     1.08624630
          17

 c      1.19068435    -0.28490851    -0.02824570
 c     -0.10741309    -0.93204547    -0.45062271
 c     -1.10792978    -0.27373114     0.05062524
 c     -1.06724000     1.16753912    -0.05228851
 c      0.36148043     1.71798326    -0.28378139
 c      1.51188528     1.04800910    -0.06799653
 h     -0.02149097    -1.94683091    -1.06404486
 h     -1.82861102     1.93034322    -0.41289543
 h      0.39330889     2.75115689    -0.44711625
 h      2.37766229     1.69268304    -0.03701892
 o      2.15353109    -1.11110566     0.39421677
 h      2.99475792    -0.68305429     0.39287462
 c     -2.39383834    -0.98251927     0.23038173
 h     -2.53838826    -1.39661592     1.37364424
 h     -3.35972769    -0.35423400     0.42072621
 h     -2.74227002    -1.74761719    -0.54383932
 h     -1.22178966     1.47189013     1.07728035
          17

 c      1.17441304    -0.30026441    -0.02554713
 c     -0.11390642    -0.93488824    -0.45897030
 c     -1.11576821    -0.26426506     0.03217380
 c     -1.05983744     1.18259006    -0.06322185
 c      0.37702455     1.72213251    -0.26883184
 c      1.50894610     1.05864609    -0.06508433
 h     -0.05076515    -2.00516250    -1.02685335
 h     -1.79512763     1.91436698    -0.49826175
 h      0.38199423     2.78608629    -0.43960145
 h      2.41514134     1.67889737    -0.00011436
 o      2.14688060    -1.10730488     0.38984185
 h      2.94582249    -0.66217273     0.41915781
 c     -2.37666511    -0.99813665     0.25259086
 h     -2.47986534    -1.43372881     1.35864093
 h     -3.32527203    -0.35314090     0.47332384
 h     -2.74569413    -1.80752418    -0.57531717
 h     -1.24003983     1.47858408     1.05761486
          17

 c      1.15980153    -0.31767907    -0.02331246
 c     -0.11592523    -0.94004442    -0.46798039
 c     -1.12699525    -0.25496449     0.01218947
 c     -1.05066898     1.19983448    -0.07169015
 c      0.39003296     1.72763578    -0.25364658
 c      1.50486699     1.06992863    -0.06256958
 h     -0.08284327    -2.04282542    -0.96875538
 h     -1.76120290     1.88443950    -0.58704963
 h      0.37197382     2.82695602    -0.43217954
 h      2.45537382     1.65515817     0.03764544
 o      2.13789039    -1.10469509     0.38483520
 h      2.92407581    -0.62643063     0.44930974
 c     -2.36298974    -1.01453735     0.27611450
 h     -2.41146288    -1.47086017     1.32361389
 h     -3.27692491    -0.35430470     0.51487184
 h     -2.73671718    -1.85176593    -0.58850105
 h     -1.25447800     1.48666863     1.02721840
          17

 c      1.14688580    -0.33625090    -0.02171421
 c     -0.11402357    -0.94741772    -0.47735152
 c     -1.14082041    -0.24600983    -0.00933818
 c     -1.03986277     1.21857316    -0.07797802
 c      0.39998202     1.73586814    -0.23863494
 c      1.50057108     1.08092245    -0.06011060
 h     -0.11637104    -2.05833452    -0.89205484
 h     -1.72826054     1.84373790    -0.67817469
 h      0.36453268     2.86284223    -0.42275856
 h      2.49203784     1.61981521     0.07468087
 o      2.12699158    -1.10329471     0.37924926
 h      2.92506517    -0.57804562     0.48403747
 c     -2.35254253    -1.03167372     0.29985042
 h     -2.33451524    -1.51035283     1.27707624
 h     -3.21906921    -0.35846993     0.54591416
 h     -2.71505923    -1.87558797    -0.57964434
 h     -1.26664465     1.49766870     0.98837466
          17

 c      1.13560009    -0.35510339    -0.02091894
 c     -0.10905092    -0.95649177    -0.48659719
 c     -1.15619648    -0.23767546    -0.03242644
 c     -1.02765676     1.23804591    -0.08266752
 c      0.40650705     1.74779693    -0.22411449
 c      1.49680814     1.09072279    -0.05740522
 h     -0.14971654    -2.05414223    -0.80090859
 h     -1.69684384     1.79528354    -0.77010325
 h      0.36084299     2.88674938    -0.40986247
 h      2.52021750     1.57293173     0.10931652
 o      2.11553015    -1.10259373     0.37331151
 h      2.93096377    -0.52843009     0.52175831
 c     -2.34468831    -1.04915402     0.32242740
 h     -2.25008266    -1.55682819     1.23221666
 h     -3.15875676    -0.36482675     0.56865066
 h     -2.68203643    -1.87741920    -0.54824227
 h     -1.27888870     1.51382237     0.94583719
          17

 c      1.12579327    -0.37340508    -0.02107769
 c     -0.10199295    -0.96632637    -0.49514193
 c     -1.17195587    -0.23024486    -0.05703110
 c     -1.01442098     1.25751002    -0.08666820
 c      0.40954735     1.76385397    -0.21027555
 c      1.49397405     1.09853808    -0.05423840
 h     -0.18133097    -2.03756350    -0.70081985
 h     -1.66613906     1.74143342    -0.86010171
 h      0.36168502     2.89610914    -0.39274579
 h      2.53712079     1.51619647     0.14009142
 o      2.10475261    -1.10212612     0.36735747
 h      2.92645091    -0.48884303     0.55951577
 c     -2.33859767    -1.06645433     0.34255682
 h     -2.15810053    -1.61538836     1.20223536
 h     -3.10489874    -0.37109533     0.58698440
 h     -2.64027734    -1.85826260    -0.49658559
 h     -1.29438621     1.53781389     0.90622463
          17

 c      1.11724952    -0.39038121    -0.02232059
 c     -0.09380353    -0.97562592    -0.50246648
 c     -1.18695349    -0.22392201    -0.08299715
 c     -1.00064365     1.27628421    -0.09103056
 c      0.40943539     1.78389284    -0.19717007
 c      1.49200476     1.10376640    -0.05050952
 h     -0.21027320    -2.02082939    -0.59741469
 h     -1.63433754     1.68416470    -0.94416876
 h      0.36733661     2.89259492    -0.37137730
 h      2.54237403     1.45255865     0.16600195
 o      2.09546662    -1.10171469     0.36172106
 h      2.90381371    -0.46616859     0.59457326
 c     -2.33329425    -1.08324033     0.35996767
 h     -2.05868545    -1.68604545     1.19106092
 h     -3.06612786    -0.37452914     0.60583687
 h     -2.59404396    -1.82271053    -0.43091656
 h     -1.31660872     1.57201641     0.87564607
          17

 c      1.10972237    -0.40532061    -0.02475186
 c     -0.08530235    -0.98315055    -0.50829940
 c     -1.20019512    -0.21877663    -0.11002957
 c     -0.98692634     1.29380663    -0.09654244
 c      0.40688567     1.80716873    -0.18471738
 c      1.49037361     1.10603647    -0.04623561
 h     -0.23638601    -2.01686671    -0.49445460
 h     -1.59958651     1.62568929    -1.01796686
 h      0.37758416     2.88219806    -0.34643832
 h      2.53806271     1.38579186     0.18666835
 o      2.08809136    -1.10144756     0.35667614
 h      2.86174431    -0.46295378     0.62519428
 c     -2.32760044    -1.09921901     0.37592387
 h     -1.95526419    -1.76068885     1.19124857
 h     -3.04749304    -0.37424736     0.62961690
 h     -2.54990940    -1.78159948    -0.36408136
 h     -1.34798045     1.61725534     0.85591859
          17

 c      1.10299124    -0.41758891    -0.02843995
 c     -0.07722561    -0.98847342    -0.51265675
 c     -1.21092249    -0.21474934    -0.13769006
 c     -0.97399256     1.30970992    -0.10343827
 c      0.40287308     1.83238400    -0.17273081
 c      1.48820977     1.10520543    -0.04153061
 h     -0.25927162    -2.03056193    -0.39338754
 h     -1.56079253     1.56871670    -1.07809063
 h      0.39186635     2.87507959    -0.31924835
 h      2.52840170     1.31999215     0.20239180
 o      2.08268534    -1.10163876     0.35238680
 h      2.80430205    -0.47760913     0.65122441
 c     -2.32031736    -1.11339535     0.39276417
 h     -1.85442015    -1.82805753     1.19249691
 h     -3.04828488    -0.37323301     0.66070078
 h     -2.51670735    -1.75389320    -0.31727535
 h     -1.38846562     1.67186427     0.84261489
          17

 c      1.09691550    -0.42666786    -0.03340683
 c     -0.07032198    -0.99225641    -0.51560622
 c     -1.21863731    -0.21170167    -0.16542845
 c     -0.96262678     1.32383708    -0.11149849
 c      0.39844213     1.85794684    -0.16097925
 c      1.48452290     1.10133456    -0.03656227
 h     -0.27703868    -2.05514327    -0.29594173
 h     -1.51792539     1.51627332    -1.12289911
 h      0.40957932     2.88324113    -0.29132490
 h      2.51868260     1.25896615     0.21399291
 o      2.07887529    -1.10285697     0.34882412
 h      2.74136428    -0.50345731     0.67516568
 c     -2.31065977    -1.12438950     0.41262900
 h     -1.76297377    -1.87932068     1.18789392
 h     -3.06317630    -0.37740030     0.69917757
 h     -2.50208440    -1.75817173    -0.31092700
 h     -1.43548149     1.73197737     0.82736367
          17

 c      1.09146893    -0.43220577    -0.03962071
 c     -0.06529117    -0.99562658    -0.51708845
 c     -1.22308433    -0.20948183    -0.19263592
 c     -0.95353529     1.33618640    -0.12034906
 c      0.39452861     1.88255646    -0.14928304
 c      1.47848450     1.09465115    -0.03149237
 h     -0.28688409    -2.07881062    -0.20591896
 h     -1.47195733     1.47136458    -1.15279407
 h      0.43030599     2.91440043    -0.26348971
 h      2.51336116     1.20568060     0.22235220
 o      2.07582941    -1.10594174     0.34567386
 h      2.68845481    -0.52810063     0.70340495
 c     -2.29866128    -1.13222024     0.43552454
 h     -1.68629775    -1.90936791     1.17442769
 h     -3.08519175    -0.39262944     0.74379740
 h     -2.50655936    -1.79295211    -0.34287662
 h     -1.48515512     1.79278675     0.80192780
          17

 c      1.08675504    -0.43404076    -0.04699086
 c     -0.06264920    -0.99950579    -0.51697760
 c     -1.22422491    -0.20797414    -0.21869455
 c     -0.94722201     1.34684782    -0.12965663
 c      0.39187633     1.90576037    -0.13757335
 c      1.46965891     1.08550267    -0.02642435
 h     -0.28654189    -2.09205427    -0.12810293
 h     -1.42464271     1.43668281    -1.17018470
 h      0.45353580     2.96601124    -0.23531793
 h      2.51404608     1.16207806     0.22784553
 o      2.07266362    -1.11166516     0.34245674
 h      2.65995250    -0.53883421     0.74414915
 c     -2.28495907    -1.13829800     0.45952389
 h     -1.62806879    -1.91606990     1.15177418
 h     -3.10779098    -0.42278106     0.79288284
 h     -2.52437785    -1.83931292    -0.39024364
 h     -1.53367989     1.84971827     0.76067830
          17

 c      1.08299656    -0.43219348    -0.05536561
 c     -0.06266514    -1.00439653    -0.51518262
 c     -1.22220477    -0.20710663    -0.24301328
 c     -0.94392623     1.35596642    -0.13917594
 c      0.39102819     1.92785068    -0.12584851
 c      1.45806431     1.07431913    -0.02139091
 h     -0.27502202    -2.08985015    -0.06668663
 h     -1.37821704     1.41438641    -1.17928792
 h      0.47821138     3.02677840    -0.20574060
 h      2.51882981     1.12927417     0.23010865
 o      2.06925848    -1.11997079     0.33905870
 h      2.65612115    -0.53509873     0.79893743
 c     -2.27026326    -1.14386839     0.48267269
 h     -1.59017208    -1.89978952     1.12146913
 h     -3.12570014    -0.46928941     0.84471301
 h     -2.54912741    -1.88032208    -0.43157250
 h     -1.57809823     1.89906469     0.70112169
          17

 c      1.08048019    -0.42686886    -0.06454399
 c     -0.06534484    -1.01041407    -0.51168581
 c     -1.21732190    -0.20681650    -0.26505473
 c     -0.94361046     1.36371938    -0.14874992
 c      0.39230768     1.94927476    -0.11409951
 c      1.44406113     1.06159586    -0.01638140
 h     -0.25266306    -2.07119600    -0.02448147
 h     -1.33498379     1.40591057    -1.18566415
 h      0.50285966     3.08365010    -0.17399998
 h      2.52348342     1.10779444     0.22833752
 o      2.06623086    -1.12995267     0.33594523
 h      2.66382782    -0.52894905     0.85921938
 c     -2.25519956    -1.14948987     0.50362569
 h     -1.57207125    -1.86366560     1.08685479
 h     -3.13525112    -0.53135298     0.89771615
 h     -2.57600154    -1.90694802    -0.45449414
 h     -1.61667135     1.93827251     0.62361362
          17

 c      1.07946319    -0.41847294    -0.07430749
 c     -0.07041676    -1.01732635    -0.50655963
 c     -1.21000598    -0.20700255    -0.28435689
 c     -0.94598095     1.37028095    -0.15834828
 c      0.39579147     1.97021735    -0.10228755
 c      1.42818314     1.04789451    -0.01137771
 h     -0.22106189    -2.03868065    -0.00243204
 h     -1.29674061     1.41180164    -1.19522686
 h      0.52609151     3.12674219    -0.13998976
 h      2.52341596     1.09762284     0.22183472
 o      2.06413638    -1.14063098     0.33368675
 h      2.66973203    -0.53259291     0.91399677
 c     -2.24044489    -1.15513808     0.52137461
 h     -1.56923898    -1.81466374     1.05367262
 h     -3.13460579    -0.60621574     0.95067235
 h     -2.60158372    -1.91562593    -0.45327864
 h     -1.64917552     1.96619037     0.53102522
          17

 c      1.08008276    -0.40761635    -0.08445597
 c     -0.07733307    -1.02452133    -0.50001535
 c     -1.20080081    -0.20749456    -0.30054884
 c     -0.95052744     1.37576780    -0.16816532
 c      0.40130975     1.99050479    -0.09036014
 c      1.41100670     1.03385218    -0.00637637
 h     -0.18305250    -1.99887529     0.00103268
 h     -1.26412916     1.43160904    -1.21261020
 h      0.54695064     3.15059286    -0.10411655
 h      2.51516412     1.09818949     0.21040604
 o      2.06314684    -1.15132217     0.33261899
 h      2.66615848    -0.55257674     0.95549618
 c     -2.22692797    -1.16029381     0.53491941
 h     -1.57110788    -1.76477137     1.03086400
 h     -3.12394422    -0.68947449     1.00295631
 h     -2.62329536    -1.90575460    -0.42595935
 h     -1.67727355     1.98340676     0.42846042
          17

 c      1.08231029    -0.39509515    -0.09482680
 c     -0.08531940    -1.03094251    -0.49248246
 c     -1.19033882    -0.20805223    -0.31335990
 c     -0.95656988     1.38019590    -0.17869907
 c      0.40847398     2.00964717    -0.07827207
 c      1.39307472     1.02018594    -0.00139406
 h     -0.14237703    -1.96311640    -0.00930729
 h     -1.23625781     1.46384382    -1.23949198
 h      0.56505334     3.15394210    -0.06706629
 h      2.49713612     1.10843852     0.19449657
 o      2.06312819    -1.16162285     0.33280742
 h      2.65054821    -0.59039672     0.98004307
 c     -2.21577292    -1.16414887     0.54326109
 h     -1.56203069    -1.72909346     1.02933514
 h     -3.10549271    -0.77550765     1.05477439
 h     -2.63916999    -1.87865430    -0.37315889
 h     -1.70473855     1.99246500     0.32265667
          17

 c      1.08596381    -0.38185571    -0.10529087
 c     -0.09349577    -1.03519839    -0.48460468
 c     -1.17930645    -0.20838622    -0.32262397
 c     -0.96334188     1.38351687    -0.19067028
 c      0.41671430     2.02688097    -0.06600280
 c      1.37485357     1.00768356     0.00353801
 h     -0.10259619    -1.94637846    -0.02605299
 h     -1.21096024     1.50601522    -1.27405131
 h      0.58066215     3.13958331    -0.02959152
 h      2.46988655     1.12697096     0.17515421
 o      2.06372980    -1.17136674     0.33405980
 h      2.62443203    -0.64359432     0.98806031
 c     -2.20750716    -1.16628826     0.54604048
 h     -1.53125243    -1.71658718     1.05506260
 h     -3.08296792    -0.85818169     1.10720696
 h     -2.64819962    -1.83785459    -0.29861363
 h     -1.73675704     1.99728190     0.22055473
          17

 c      1.09076109    -0.36894204    -0.11573417
 c     -0.10101910    -1.03617497    -0.47695769
 c     -1.16840994    -0.20818936    -0.32827743
 c     -0.97018457     1.38577503    -0.20476268
 c      0.42531923     2.04118759    -0.05357360
 c      1.35671017     0.99717061     0.00838571
 h     -0.06580671    -1.96042467    -0.04307299
 h     -1.18558386     1.55483301    -1.31203343
 h      0.59476112     3.11450772     0.00771811
 h      2.43609541     1.15224134     0.15389118
 o      2.06438019    -1.18064912     0.33586564
 h      2.59360324    -0.70572004     0.98510878
 c     -2.20118087    -1.16709818     0.54439185
 h     -1.48404349    -1.72223672     1.10190191
 h     -3.05988672    -0.93187113     1.16163977
 h     -2.65167240    -1.79078293    -0.21140631
 h     -1.77752729     2.00119324     0.12726454
          17

 c      1.09639630    -0.35741730    -0.12603316
 c     -0.10711243    -1.03390960    -0.46965010
 c     -1.15834743    -0.20717077    -0.33035212
 c     -0.97679220     1.38727983    -0.22139096
 c      0.43348054     2.05136630    -0.04106407
 c      1.33891960     0.98944176     0.01312450
 h     -0.03292342    -2.00400869    -0.06042317
 h     -1.15779831     1.60661766    -1.34852934
 h      0.60902781     3.08941007     0.04469062
 h      2.40014092     1.18276006     0.13245644
 o      2.06425541    -1.18984540     0.33730983
 h      2.56852305    -0.76630409     0.98324799
 c     -2.19485032    -1.16682914     0.54091227
 h     -1.43541017    -1.73429500     1.15619597
 h     -3.03739701    -0.99227942     1.21845496
 h     -2.65583653    -1.75147850    -0.12897062
 h     -1.82724780     2.00469656     0.04496737
          17

 c      1.10260358    -0.34826261    -0.13603454
 c     -0.11101280    -1.02959982    -0.46240874
 c     -1.14977198    -0.20509310    -0.32895966
 c     -0.98327245     1.38858853    -0.24068062
 c      0.44036591     2.05632855    -0.02860730
 c      1.32172194     0.98516361     0.01774793
 h     -0.00516750    -2.06304190    -0.08316132
 h     -1.12605810     1.65775842    -1.37934325
 h      0.62537308     3.07560045     0.08163008
 h      2.36704728     1.21717269     0.11254204
 o      2.06248692    -1.19939935     0.33728945
 h      2.56095144    -0.81444926     0.99759060
 c     -2.18653045    -1.16484388     0.53877687
 h     -1.39796832    -1.74386310     1.20559303
 h     -3.01375276    -1.03649582     1.27599045
 h     -2.67294150    -1.73959448    -0.07459000
 h     -1.88148725     2.00527446    -0.02620888
          17

 c      1.10918694    -0.34226080    -0.14554931
 c     -0.11204742    -1.02473377    -0.45501260
 c     -1.14321782    -0.20180726    -0.32427237
 c     -0.98995673     1.39030065    -0.26257006
 c      0.44523250     2.05565062    -0.01632980
 c      1.30542932     0.98476737     0.02226815
 h      0.01573469    -2.12057551    -0.11591189
 h     -1.08971500     1.70503107    -1.40165851
 h      0.64484178     3.07888624     0.11877568
 h      2.34090199     1.25413102     0.09551141
 o      2.05879913    -1.20930997     0.33535392
 h      2.57390086    -0.84718276     1.03306993
 c     -2.17522320    -1.16073426     0.53995760
 h     -1.37825845    -1.74663575     1.24211189
 h     -2.98594912    -1.06264445     1.33079935
 h     -2.71094765    -1.76577938    -0.05973136
 h     -1.93357026     1.99941115    -0.08664693
          17

 c      1.11602009    -0.33989022    -0.15436378
 c     -0.10978959    -1.02044412    -0.44748769
 c     -1.13900787    -0.19727747    -0.31651178
 c     -0.99716901     1.39286398    -0.28687671
 c      0.44751789     2.04994696    -0.00426173
 c      1.29053070     0.98835299     0.02670681
 h      0.02832985    -2.16378566    -0.16030484
 h     -1.04893323     1.74575277    -1.41429166
 h      0.66662032     3.09546020     0.15541196
 h      2.32344428     1.29202166     0.08227231
 o      2.05376075    -1.21904970     0.33213409
 h      2.59777263    -0.87080104     1.07782608
 c     -2.16176328    -1.15563242     0.54415984
 h     -1.37787554    -1.74136307     1.26154020
 h     -2.95162578    -1.06969601     1.37872058
 h     -2.76053773    -1.81815185    -0.07193354
 h     -1.97736427     1.98455974    -0.13649382
          17

 c      1.12303577    -0.34126353    -0.16225256
 c     -0.10415335    -1.01734872    -0.44005410
 c     -1.13719774    -0.19160757    -0.30594856
 c     -1.00509707     1.39648829    -0.31329733
 c      0.44681708     2.04061311     0.00768361
 c      1.27771348     0.99562404     0.03107743
 h      0.03186773    -2.18524696    -0.21538705
 h     -1.00452615     1.77788247    -1.41783233
 h      0.68829199     3.11497350     0.18974245
 h      2.31375184     1.32884197     0.07333247
 o      2.04817679    -1.22807887     0.32858618
 h      2.61999788    -0.89255846     1.11534245
 c     -2.14775527    -1.15114576     0.55025860
 h     -1.39496546    -1.72874981     1.26241851
 h     -2.91003128    -1.05741991     1.41593276
 h     -2.80529934    -1.87630111    -0.09198296
 h     -2.00876140     1.95993940    -0.17565851
          17

 c      1.13020822    -0.34613277    -0.16898603
 c     -0.09540435    -1.01558487    -0.43303121
 c     -1.13757242    -0.18505074    -0.29290705
 c     -1.01374968     1.40112848    -0.34138254
 c      0.44279254     2.02926090     0.01964859
 c      1.26777919     1.00588329     0.03536815
 h      0.02633212    -2.18223464    -0.27861492
 h     -0.95775590     1.80016157    -1.41475716
 h      0.70695217     3.12684568     0.21966551
 h      2.30917301     1.36243716     0.06893728
 o      2.04263470    -1.23611516     0.32536719
 h      2.63217839    -0.91627415     1.13438901
 c     -2.13446376    -1.14817954     0.55735126
 h     -1.42473019    -1.71141307     1.24589075
 h     -2.86227259    -1.02626295     1.43986293
 h     -2.83408565    -1.92546132    -0.10720086
 h     -2.02613590     1.92657898    -0.20401993
          17

 c      1.13753150    -0.35395505    -0.17433942
 c     -0.08411522    -1.01484686    -0.42677496
 c     -1.13968566    -0.17798605    -0.27776918
 c     -1.02294373     1.40649010    -0.37051913
 c      0.43512471     2.01733427     0.03176610
 c      1.26150568     1.01811218     0.03953696
 h      0.01239308    -2.15639715    -0.34658198
 h     -0.91009778     1.81227709    -1.40941260
 h      0.72005115     3.12396449     0.24352610
 h      2.30672205     1.39095433     0.06917648
 o      2.03746270    -1.24310832     0.32275903
 h      2.63074024    -0.94274538     1.13020981
 c     -2.12278288    -1.14680733     0.56462638
 h     -1.45902272    -1.69457409     1.21652084
 h     -2.81112563    -0.97717830     1.44982619
 h     -2.84195497    -1.95750662    -0.11127325
 h     -2.03050779     1.88717503    -0.22159046
          17

 c      1.14500042    -0.36399273    -0.17810960
 c     -0.07108432    -1.01437856    -0.42163251
 c     -1.14292856    -0.17086725    -0.26097505
 c     -1.03229947     1.41205716    -0.39995561
 c      0.42353672     2.00592338     0.04412246
 c      1.25950352     1.03113639     0.04352127
 h     -0.00864010    -2.11430177    -0.41563733
 h     -0.86300851     1.81487961    -1.40754066
 h      0.72571522     3.10349132     0.26044628
 h      2.30417538     1.41322875     0.07403877
 o      2.03277569    -1.24918453     0.32072377
 h      2.61623805    -0.97070553     1.10363677
 c     -2.11350641    -1.14644506     0.57106343
 h     -1.48612675    -1.68666179     1.18312563
 h     -2.76043531    -0.91151651     1.44720291
 h     -2.82785276    -1.96837417    -0.10155667
 h     -2.02565984     1.84589900    -0.22857734
          17

 c      1.15260212    -0.37541692    -0.18013655
 c     -0.05722621    -1.01297816    -0.41788187
 c     -1.14660881    -0.16415972    -0.24302102
 c     -1.04126549     1.41718138    -0.42890723
 c      0.40786836     1.99562474     0.05673108
 c      1.26207695     1.04383931     0.04725624
 h     -0.03503800    -2.06797562    -0.48275327
 h     -0.81783014     1.80920980    -1.41492430
 h      0.72287842     3.06674196     0.27042781
 h      2.30067463     1.42898134     0.08344397
 o      2.02845407    -1.25463466     0.31888253
 h      2.59371347    -0.99704399     1.06143515
 c     -2.10731287    -1.14614148     0.57554973
 h     -1.49352637    -1.69743504     1.15673837
 h     -2.71405515    -0.83110511     1.43492158
 h     -2.79324602    -1.95646751    -0.07769753
 h     -2.01779375     1.80793176    -0.22537219
          17

 c      1.16032188    -0.38738136    -0.18032261
 c     -0.04344665    -1.00923078    -0.41565939
 c     -1.15002394    -0.15827953    -0.22445518
 c     -1.04923450     1.42125429    -0.45672011
 c      0.38815437     1.98640078     0.06950156
 c      1.26910606     1.05534909     0.05069441
 h     -0.06522141    -2.03269563    -0.54654365
 h     -0.77601825     1.79632421    -1.43525941
 h      0.71150424     3.01926519     0.27443339
 h      2.29693666     1.43885297     0.09727802
 o      2.02407141    -1.25992573     0.31644549
 h      2.57383086    -1.01660910     1.01742830
 c     -2.10423488    -1.14513399     0.57761029
 h     -1.47572726    -1.73117785     1.14350805
 h     -2.67454592    -0.73868377     1.41613253
 h     -2.74211816    -1.92259244    -0.04164049
 h     -2.01379425     1.77840836    -0.21265141
          17

 c      1.16815761    -0.39905346    -0.17864637
 c     -0.03056328    -1.00219874    -0.41497903
 c     -1.15252328    -0.15354960    -0.20586226
 c     -1.05577576     1.42389845    -0.48296675
 c      0.36466537     1.97751723     0.08221272
 c      1.27999365     1.06513744     0.05382287
 h     -0.09817951    -2.01921409    -0.60712864
 h     -0.73961150     1.77645416    -1.46848582
 h      0.69288415     2.97092009     0.27441464
 h      2.29511170     1.44430383     0.11542836
 o      2.01901505    -1.26563658     0.31241301
 h      2.57094151    -1.02325334     0.98932481
 c     -2.10318760    -1.14313894     0.57803148
 h     -1.43954347    -1.78110124     1.14012754
 h     -2.64235926    -0.63861580     1.39266775
 h     -2.68217694    -1.87159207     0.00115620
 h     -2.01788234     1.76090446    -0.19189892
          17

 c      1.17612518    -0.40961328    -0.17516900
 c     -0.01935534    -0.99209702    -0.41591311
 c     -1.15355438    -0.15018786    -0.18783094
 c     -1.06084321     1.42503215    -0.50737724
 c      0.33791241     1.96771843     0.09452836
 c      1.29373542     1.07301151     0.05667198
 h     -0.13270334    -2.02584541    -0.66393555
 h     -0.71135943     1.74911739    -1.51094291
 h      0.66953136     2.93442391     0.27298334
 h      2.29812929     1.44731717     0.13780537
 o      2.01315842    -1.27218185     0.30644435
 h      2.59237486    -1.01431954     0.98493131
 c     -2.10224349    -1.13965286     0.57861286
 h     -1.39817475    -1.83407563     1.13929220
 h     -2.61620537    -0.53720418     1.36456463
 h     -2.62695502    -1.81567343     0.03945482
 h     -2.02896501     1.75644339    -0.16617301
          17

 c      1.18423911    -0.41827305    -0.17003009
 c     -0.01062058    -0.98004518    -0.41869905
 c     -1.15269238    -0.14831904    -0.17091322
 c     -1.06474180     1.42475982    -0.52971041
 c      0.30868069     1.95578559     0.10609210
 c      1.30912614     1.07903740     0.05931516
 h     -0.16637289    -2.04105533    -0.71425002
 h     -0.69418696     1.71382007    -1.55707948
 h      0.64379917     2.92031081     0.27236802
 h      2.30843902     1.44985774     0.16431407
 o      2.00738090    -1.27958759     0.29941257
 h      2.62991435    -0.99408582     0.99321658
 c     -2.09918442    -1.13327646     0.58157169
 h     -1.36310226    -1.87845305     1.13582169
 h     -2.59435509    -0.44184380     1.33113958
 h     -2.59575063    -1.77546934     0.05570467
 h     -2.04155351     1.76381481    -0.14013839
          17

 c      1.19246143    -0.42435227    -0.16343677
 c     -0.00504736    -0.96726074    -0.42361417
 c     -1.14965620    -0.14797468    -0.15559217
 c     -1.06790919     1.42320350    -0.54971069
 c      0.27810316     1.94124345     0.11665291
 c      1.32502458     1.08345904     0.06186811
 h     -0.19603791    -2.05244384    -0.75448945
 h     -0.69044529     1.67065607    -1.60129382
 h      0.61563349     2.93018131     0.27321410
 h      2.32651221     1.45322271     0.19473558
 o      2.00295024    -1.28769229     0.29257682
 h      2.66895978    -0.96995517     0.99713604
 c     -2.09251392    -1.12277098     0.58841488
 h     -1.34159731    -1.90680481     1.12764346
 h     -2.57580204    -0.35928036     1.29257183
 h     -2.60274248    -1.76652314     0.03659209
 h     -2.04915591     1.78064287    -0.11900096
          17

 c      1.20065217    -0.42737471    -0.15564982
 c     -0.00300992    -0.95459945    -0.43082457
 c     -1.14432176    -0.14908475    -0.14226663
 c     -1.07073427     1.42039975    -0.56713583
 c      0.24758429     1.92454615     0.12608824
 c      1.34054220     1.08663008     0.06448948
 h     -0.21892633    -2.05176806    -0.78185032
 h     -0.70140005     1.62050301    -1.63909023
 h      0.58220991     2.95557189     0.27464023
 h      2.35007273     1.45767175     0.22855388
 o      2.00082956    -1.29636274     0.28681465
 h      2.69874908    -0.94809693     0.98542783
 c     -2.08265424    -1.10889515     0.59856529
 h     -1.33738546    -1.91530459     1.11478908
 h     -2.56060637    -0.29414554     1.25071755
 h     -2.64170688    -1.77957012    -0.01046862
 h     -2.04697499     1.80427383    -0.10723177
          17

 c      1.20855597    -0.42713460    -0.14696795
 c     -0.00445205    -0.94250546    -0.44032692
 c     -1.13674662    -0.15148336    -0.13124454
 c     -1.07348844     1.41627466    -0.58178177
 c      0.21853205     1.90661323     0.13432292
 c      1.35507496     1.08894492     0.06737471
 h     -0.23322975    -2.03548069    -0.79491140
 h     -0.72703766     1.56490705    -1.66760601
 h      0.54015299     2.98388827     0.27543429
 h      2.37471371     1.46259702     0.26487238
 o      2.00151730    -1.30550231     0.28252508
 h      2.71427428    -0.93247102     0.95381441
 c     -2.07116135    -1.09345346     0.61016584
 h     -1.35147942    -1.90294811     1.09865399
 h     -2.54964068    -0.24855555     1.20880402
 h     -2.69458068    -1.79290970    -0.06589731
 h     -2.03287764     1.83224405    -0.10781158
          17

 c      1.21583712    -0.42371430    -0.13771074
 c     -0.00888077    -0.93108573    -0.45194785
 c     -1.12719124    -0.15491432    -0.12273215
 c     -1.07631371     1.41065586    -0.59348577
 c      0.19213086     1.88834011     0.14126240
 c      1.36822385     1.09076816     0.07073738
 h     -0.23823737    -2.00413302    -0.79367759
 h     -0.76606493     1.50584439    -1.68582306
 h      0.48754270     3.00423514     0.27492238
 h      2.39542837     1.46705503     0.30252288
 o      2.00507138    -1.31500634     0.27971879
 h      2.71553348    -0.92496591     0.90335970
 c     -2.05945508    -1.07763266     0.62152191
 h     -1.38222999    -1.87176260     1.08191182
 h     -2.54426464    -0.22237014     1.17070727
 h     -2.74660407    -1.79161174    -0.11441317
 h     -2.00742562     1.86253536    -0.12193948
          17

 c      1.22213953    -0.41745899    -0.12820467
 c     -0.01542437    -0.92014693    -0.46535816
 c     -1.11612171    -0.15902864    -0.11681630
 c     -1.07921484     1.40328900    -0.60212538
 c      0.16926446     1.87039833     0.14677594
 c      1.37969511     1.09238705     0.07478479
 h     -0.23438312    -1.96233891    -0.77960528
 h     -0.81604254     1.44543846    -1.69460961
 h      0.42439824     3.00958680     0.27313006
 h      2.40805417     1.47027814     0.34030833
 o      2.01109825    -1.32477439     0.27805746
 h      2.70769398    -0.92503266     0.83980712
 c     -2.04866205    -1.06171288     0.63133749
 h     -1.42455709    -1.82801701     1.06902449
 h     -2.54611354    -0.21352100     1.14035259
 h     -2.78906429    -1.76941880    -0.14788688
 h     -1.97369832     1.89382643    -0.14893499
          17

 c      1.22714962    -0.40891614    -0.11877025
 c     -0.02292528    -0.90917732    -0.48009646
 c     -1.10419614    -0.16339134    -0.11344346
 c     -1.08204995     1.39385142    -0.60762855
 c      0.15052464     1.85320423     0.15070005
 c      1.38922771     1.09399687     0.07969546
 h     -0.22329384    -1.91930431    -0.75562128
 h     -0.87366270     1.38566081    -1.69651980
 h      0.35237258     2.99685850     0.27066864
 h      2.41012269     1.47197180     0.37726135
 o      2.01870553    -1.33479130     0.27686717
 h      2.70214820    -0.92867664     0.77346603
 c     -2.03987188    -1.04523359     0.63846944
 h     -1.46920031    -1.78355851     1.06689749
 h     -2.55689797    -0.21838204     1.12122523
 h     -2.81716056    -1.72507744    -0.16272612
 h     -1.93700227     1.92577461    -0.18628828
          17

 c      1.23065440    -0.39874697    -0.10970322
 c     -0.03007371    -0.89740090    -0.49564286
 c     -1.09223198    -0.16750698    -0.11240614
 c     -1.08456047     1.38198531    -0.60999353
 c      0.13624110     1.83691083     0.15284287
 c      1.39654901     1.09570817     0.08560014
 h     -0.20750614    -1.88830084    -0.72558794
 h     -0.93518861     1.32806847    -1.69513037
 h      0.27433276     2.96669708     0.26863744
 h      2.40118418     1.47242149     0.41285878
 o      2.02663734    -1.34514837     0.27531723
 h      2.71480233    -0.92880556     0.71650627
 c     -2.03414161    -1.02731681     0.64186677
 h     -1.50475277    -1.75385221     1.08395164
 h     -2.57805079    -0.23238112     1.11589443
 h     -2.82830032    -1.65984091    -0.15782931
 h     -1.90398750     1.95905489    -0.23012545
          17

 c      1.23259651    -0.38762850    -0.10124958
 c     -0.03561230    -0.88417638    -0.51159186
 c     -1.08114535    -0.17085939    -0.11335056
 c     -1.08649769     1.36739564    -0.60930462
 c      0.12651490     1.82137714     0.15298892
 c      1.40135271     1.09755925     0.09256594
 h     -0.18931630    -1.88181463    -0.69255129
 h     -0.99696012     1.27369562    -1.69382636
 h      0.19393117     2.92359944     0.26859890
 h      2.38278493     1.47248488     0.44718076
 o      2.03395892    -1.35573656     0.27293553
 h      2.75556496    -0.92095869     0.67489810
 c     -2.03198114    -1.00747860     0.64100341
 h     -1.52513016    -1.74827220     1.12489957
 h     -2.61005191    -0.25099612     1.12551815
 h     -2.82159184    -1.57660330    -0.13393059
 h     -1.88060836     1.99456632    -0.27634584
          17

 c      1.23310237    -0.37618296    -0.09358939
 c     -0.03855548    -0.86972809    -0.52781349
 c     -1.07186137    -0.17295934    -0.11581520
 c     -1.08782099     1.35001633    -0.60574578
 c      0.12126615     1.80616042     0.15091290
 c      1.40330825     1.09953078     0.10058950
 h     -0.16931941    -1.90252741    -0.65692697
 h     -1.05575065     1.22318654    -1.69443679
 h      0.11498727     2.87586975     0.27253995
 h      2.35813176     1.47348775     0.48097160
 o      2.04075771    -1.36588684     0.26991450
 h      2.81750741    -0.90971764     0.64373216
 c     -2.03293941    -0.98627086     0.63649785
 h     -1.53503959    -1.76099352     1.18471120
 h     -2.65138759    -0.27101475     1.14933216
 h     -2.79852891    -1.48024111    -0.09421502
 h     -1.86948963     2.03164621    -0.32195729
          17

 c      1.23245405    -0.36495178    -0.08684273
 c     -0.03825818    -0.85535860    -0.54435116
 c     -1.06519298    -0.17340934    -0.11929568
 c     -1.08879583     1.33012782    -0.59963662
 c      0.12029773     1.79065450     0.14641265
 c      1.40212460     1.10156163     0.10960975
 h     -0.14663906    -1.94013522    -0.61745209
 h     -1.10884430     1.17706525    -1.69657525
 h      0.04065620     2.83393890     0.28266866
 h      2.33128481     1.47695145     0.51548980
 o      2.04772927    -1.37466496     0.26667504
 h      2.88381309    -0.90437291     0.61440653
 c     -2.03598310    -0.96457898     0.63011198
 h     -1.54411299    -1.77743703     1.25114701
 h     -2.69778083    -0.29123390     1.18438090
 h     -2.76525224    -1.37888368    -0.04634458
 h     -1.86886114     2.06671962    -0.36540995
          17

 c      1.23101438    -0.35440063    -0.08109152
 c     -0.03436451    -0.84272782    -0.56115594
 c     -1.06170133    -0.17198835    -0.12332382
 c     -1.08988089     1.30829793    -0.59146386
 c      0.12332133     1.77447996     0.13937450
 c      1.39767007     1.10357442     0.11954628
 h     -0.12053857    -1.97893858    -0.57375409
 h     -1.15395116     1.13589914    -1.69816225
 h     -0.02697264     2.80578902     0.30082426
 h      2.30584267     1.48411118     0.55202829
 o      2.05544616    -1.38133564     0.26346177
 h      2.93990958    -0.91176058     0.58133547
 c     -2.03975456    -0.94264017     0.62437656
 h     -1.55954268    -1.78538075     1.31188435
 h     -2.74285591    -0.31172147     1.22602898
 h     -2.73628537    -1.28507217    -0.00544178
 h     -1.87419805     2.09405353    -0.40573440
          17

 c      1.22915262    -0.34493252    -0.07639851
 c     -0.02680041    -0.83310131    -0.57796575
 c     -1.06158651    -0.16872449    -0.12753824
 c     -1.09152885     1.28521741    -0.58184415
 c      0.12987820     1.75790844     0.12985867
 c      1.39010309     1.10550630     0.13035508
 h     -0.09119671    -2.00594365    -0.52720349
 h     -1.18915992     1.10025052    -1.69666606
 h     -0.08605329     2.79200170     0.32752418
 h      2.28356205     1.49536364     0.59119849
 o      2.06414463    -1.38548534     0.26031644
 h      2.97731217    -0.93450493     0.54255268
 c     -2.04259147    -0.92008357     0.62210494
 h     -1.58459720    -1.77831841     1.35791198
 h     -2.78009311    -0.33240830     1.26915495
 h     -2.73391627    -1.21302488     0.00734810
 h     -1.88079836     2.10789601    -0.44169055
          17

 c      1.22720034    -0.33689510    -0.07281420
 c     -0.01578725    -0.82711485    -0.59434012
 c     -1.06466230    -0.16392003    -0.13172160
 c     -1.09405517     1.26158395    -0.57143174
 c      0.13923312     1.74184645     0.11813812
 c      1.37993598     1.10732059     0.14207059
 h     -0.05948116    -2.01345673    -0.48027266
 h     -1.21297916     1.07052243    -1.69024699
 h     -0.13388684     2.78594923     0.36136100
 h      2.26377074     1.50997851     0.63240641
 o      2.07375844    -1.38698390     0.25715587
 h      2.99329449    -0.97174617     0.49851596
 c     -2.04379831    -0.89690328     0.62494602
 h     -1.61959672    -1.75435094     1.38373582
 h     -2.80458115    -0.35233144     1.30918503
 h     -2.77032207    -1.16861076    -0.01884255
 h     -1.88535324     2.10416076    -0.47159765
          17

 c      1.22544267    -0.33057936    -0.07037421
 c     -0.00180327    -0.82484878    -0.60973964
 c     -1.07043679    -0.15812976    -0.13578814
 c     -1.09758896     1.23806685    -0.56083501
 c      0.15039052     1.72740669     0.10464266
 c      1.36798249     1.10897898     0.15480072
 h     -0.02655736    -1.99867378    -0.43577388
 h     -1.22441169     1.04683537    -1.67840468
 h     -0.16722312     2.77877879     0.39938239
 h      2.24404002     1.52631980     0.67394955
 o      2.08391277    -1.38595023     0.25381829
 h      2.99095116    -1.01966969     0.45131479
 c     -2.04485173    -0.87390102     0.63225815
 h     -1.66274121    -1.71496375     1.38701721
 h     -2.81379305    -0.36962924     1.34255705
 h     -2.83134836    -1.14505021    -0.07111173
 h     -1.88640208     2.08114050    -0.49355035
          17

 c      1.22414691    -0.32619431    -0.06908958
 c      0.01448493    -0.82594745    -0.62360515
 c     -1.07824774    -0.15212346    -0.13972694
 c     -1.10205105     1.21530386    -0.55056508
[truncated: 34,518 more chars]
