# Supplementary material for: Photochemical permutation of meta-substituted phenols
Source: Nat Commun. 2025 Aug 13;16:7502. doi: 10.1038/s41467-025-62549-5 (PMC12350626; doi:10.1038/s41467-025-62549-5)
Supplement: Supplementary file 3 — Source Data [file 41467_2025_62549_MOESM3_ESM.zip › Source data/NAMD_trajectories/trajectory080.xyz]

          17

 c      1.14278225    -0.40146990     0.05891164
 c     -0.14521175    -1.02579289     0.11137274
 c     -1.20512416    -0.26729160    -0.00686214
 c     -1.13771597     1.20569242     0.09205020
 c      0.23292943     1.81688976    -0.07704731
 c      1.27007078     0.99367644    -0.00212703
 h     -0.16680998    -2.13105764    -0.16790474
 h     -1.56958413     1.90598586    -0.71723637
 h      0.40826335     2.96063786    -0.26944386
 h      2.29304021     1.40909617    -0.23685698
 o      2.21575770    -1.20243319    -0.02392605
 h      2.97579816    -0.58655496    -0.08278908
 c     -2.56065782    -0.89389776    -0.06841241
 h     -2.58233808    -1.97164323    -0.35461914
 h     -2.94893925    -0.78072785     0.85206843
 h     -3.29894419    -0.42561479    -0.83246319
 h     -1.64726230     1.69197574     0.90343553
          17

 c      1.14083331    -0.40645077     0.05333021
 c     -0.13789505    -1.02270950     0.11208388
 c     -1.21002167    -0.27096852    -0.01059747
 c     -1.13307330     1.21310419     0.09532714
 c      0.23504299     1.82307291    -0.07828412
 c      1.27289051     0.99776983    -0.00448846
 h     -0.18827581    -2.14854299    -0.15225373
 h     -1.58538606     1.90193771    -0.69123880
 h      0.41328805     2.94637207    -0.27487226
 h      2.27883172     1.41769074    -0.23934230
 o      2.21396729    -1.20349872    -0.02029484
 h      2.93964627    -0.60487966    -0.07219174
 c     -2.55820629    -0.89823030    -0.07394350
 h     -2.58774626    -1.97493041    -0.36194190
 h     -2.97795793    -0.79596394     0.88369281
 h     -3.28983086    -0.44671363    -0.81389561
 h     -1.65985145     1.70131618     0.93088054
          17

 c      1.13969119    -0.41206702     0.04807938
 c     -0.12780395    -1.02258584     0.11164295
 c     -1.21849571    -0.27303605    -0.01438598
 c     -1.12833082     1.22338129     0.09787955
 c      0.23526357     1.83066146    -0.07903922
 c      1.27854510     1.00088138    -0.00757308
 h     -0.20871823    -2.15072887    -0.12714870
 h     -1.60994097     1.88428790    -0.66630066
 h      0.41245437     2.91601529    -0.27859057
 h      2.26117779     1.42326389    -0.23718723
 o      2.21136215    -1.20472444    -0.01655126
 h      2.91939873    -0.61950937    -0.06251629
 c     -2.55554158    -0.90292913    -0.08194390
 h     -2.58834379    -1.97446777    -0.36575895
 h     -3.01725914    -0.80769367     0.93359619
 h     -3.27507977    -0.46566424    -0.78851191
 h     -1.67355463     1.70635042     0.96547627
          17

 c      1.13946345    -0.41793146     0.04314121
 c     -0.11593688    -1.02518418     0.11009164
 c     -1.22971765    -0.27348591    -0.01805824
 c     -1.12389988     1.23616639     0.10035156
 c      0.23369562     1.83872155    -0.07922643
 c      1.28624554     1.00281941    -0.01126632
 h     -0.22636898    -2.13780046    -0.09327104
 h     -1.64367375     1.85644949    -0.64486945
 h      0.40685538     2.87847714    -0.28192511
 h      2.24588437     1.42744679    -0.23167069
 o      2.20741615    -1.20666069    -0.01267008
 h      2.92551982    -0.62250540    -0.05435555
 c     -2.55309930    -0.90802717    -0.09028278
 h     -2.58377919    -1.97206100    -0.36633856
 h     -3.05689301    -0.81801617     0.98209656
 h     -3.26064124    -0.47835009    -0.76234998
 h     -1.68408678     1.70441213     1.00137634
          17

 c      1.14030375    -0.42359988     0.03849013
 c     -0.10345023    -1.02982366     0.10754009
 c     -1.24262705    -0.27240589    -0.02143027
 c     -1.12014988     1.25087670     0.10327100
 c      0.23054348     1.84587055    -0.07871446
 c      1.29494463     1.00346476    -0.01541644
 h     -0.23982130    -2.11406008    -0.05221653
 h     -1.68691714     1.82255450    -0.62920299
 h      0.39850703     2.84731507    -0.28715954
 h      2.23951000     1.43240045    -0.22437784
 o      2.20248624    -1.20923580    -0.00868451
 h      2.95453921    -0.61661000    -0.04735017
 c     -2.55096813    -0.91359232    -0.09732635
 h     -2.57408645    -1.97032425    -0.36431033
 h     -3.08991647    -0.82807324     1.01658370
 h     -3.25361489    -0.48045826    -0.74214352
 h     -1.68828657     1.69428961     1.03411340
          17

 c      1.14237150    -0.42861973     0.03409167
 c     -0.09145704    -1.03545049     0.10414768
 c     -1.25608115    -0.26993141    -0.02432917
 c     -1.11746358     1.26682706     0.10695876
 c      0.22609418     1.85069385    -0.07738829
 c      1.30365355     1.00282540    -0.01988891
 h     -0.24841403    -2.08788978    -0.00609223
 h     -1.73906985     1.78633616    -0.62030561
 h      0.38976211     2.83659489    -0.29696076
 h      2.24665842     1.43972496    -0.21649348
 o      2.19760073    -1.21194199    -0.00465717
 h      2.99238682    -0.61214134    -0.04064837
 c     -2.54916847    -0.91960157    -0.10214090
 h     -2.55966599    -1.97184127    -0.36060720
 h     -3.11244377    -0.83833595     1.03086858
 h     -3.25891409    -0.46952620    -0.73229497
 h     -1.68428420     1.67613206     1.06084482
          17

 c      1.14578067    -0.43258664     0.02990398
 c     -0.08087102    -1.04079501     0.10007461
 c     -1.26898902    -0.26622421    -0.02661553
 c     -1.11632401     1.28335238     0.11146877
 c      0.22077996     1.85253521    -0.07529807
 c      1.31176086     1.00109903    -0.02461660
 h     -0.25244550    -2.07033299     0.04318491
 h     -1.79762481     1.75025000    -0.61699364
 h      0.38187910     2.85215423    -0.31259342
 h      2.26733733     1.44925795    -0.20822651
 o      2.19377762    -1.21436558    -0.00063667
 h      3.02516931    -0.61820761    -0.03358804
 c     -2.54801235    -0.92582181    -0.10451914
 h     -2.54122627    -1.97820899    -0.35630150
 h     -3.12264509    -0.84893504     1.02276451
 h     -3.27592912    -0.44697615    -0.73229643
 h     -1.67141088     1.65113531     1.08025119
          17

 c      1.15056753    -0.43518435     0.02588009
 c     -0.07236923    -1.04476063     0.09541913
 c     -1.28041018    -0.26147431    -0.02819970
 c     -1.11731466     1.29984157     0.11660555
 c      0.21520589     1.85192132    -0.07276425
 c      1.31911555     0.99866375    -0.02959762
 h     -0.25269891    -2.07058537     0.09467862
 h     -1.85804866     1.71561901    -0.61608577
 h      0.37422283     2.88676407    -0.33250380
 h      2.29675370     1.45889863    -0.19890363
 o      2.19169182    -1.21638699     0.00335436
 h      3.04432612    -0.63917150    -0.02587748
 c     -2.54810075    -0.93187343    -0.10480088
 h     -2.51971372    -1.98931265    -0.35239428
 h     -3.12012805    -0.85983413     0.99268891
 h     -3.29898305    -0.41786184    -0.73765823
 h     -1.65013202     1.62127336     1.09251766
          17

 c      1.15668404    -0.43620208     0.02197045
 c     -0.06646390    -1.04692082     0.09021954
 c     -1.28961391    -0.25591155    -0.02904662
 c     -1.12098332     1.31571138     0.12201027
 c      0.21002723     1.85003489    -0.07027525
 c      1.32584775     0.99598003    -0.03484726
 h     -0.24931565    -2.09001100     0.14836279
 h     -1.91489889     1.68346700    -0.61369674
 h      0.36528402     2.92610687    -0.35329536
 h      2.32776812     1.46568240    -0.18761301
 o      2.19162858    -1.21814546     0.00731464
 h      3.04714694    -0.67493201    -0.01751662
 c     -2.54999264    -0.93742701    -0.10360301
 h     -2.49625367    -2.00322695    -0.34967047
 h     -3.10595733    -0.87087742     0.94359728
 h     -3.32095082    -0.38847813    -0.74319865
 h     -1.62205372     1.58908139     1.09948940
          17

 c      1.16400432    -0.43554268     0.01812634
 c     -0.06354227    -1.04761139     0.08454850
 c     -1.29610252    -0.24981374    -0.02916612
 c     -1.12766119     1.33040033     0.12724231
 c      0.20579041     1.84796835    -0.06830385
 c      1.33213505     0.99347671    -0.04035323
 h     -0.24136358    -2.12089655     0.20389570
 h     -1.96333147     1.65511506    -0.60655436
 h      0.35399396     2.95719524    -0.37168292
 h      2.35374114     1.46707796    -0.17377593
 o      2.19346011    -1.21998775     0.01125856
 h      3.03686913    -0.72152335    -0.00870934
 c     -2.55387710    -0.94232449    -0.10174226
 h     -2.47210361    -2.01684532    -0.34867538
 h     -3.08335845    -0.88174485     0.88226430
 h     -3.33618269    -0.36421744    -0.74531679
 h     -1.58986327     1.55738113     1.10481964
          17

 c      1.17233619    -0.43322566     0.01430335
 c     -0.06380100    -1.04748979     0.07857926
 c     -1.29961085    -0.24350238    -0.02859511
 c     -1.13736474     1.34340452     0.13184727
 c      0.20284795     1.84641040    -0.06721073
 c      1.33806353     0.99147817    -0.04605937
 h     -0.22773843    -2.15157177     0.25974319
 h     -2.00007002     1.63224724    -0.59264123
 h      0.34013883     2.97181092    -0.38548170
 h      2.37018256     1.46172335    -0.15734951
 o      2.19658408    -1.22244308     0.01521096
 h      3.02339848    -0.77137335     0.00021043
 c     -2.55937745    -0.94656509    -0.10039123
 h     -2.44860332    -2.02688837    -0.34976713
 h     -3.05895190    -0.89185119     0.82157892
 h     -3.34143226    -0.34873464    -0.74247082
 h     -1.55691398     1.52883796     1.11358557
          17

 c      1.18144204    -0.42937218     0.01046220
 c     -0.06717978    -1.04707953     0.07255876
 c     -1.30009026    -0.23731882    -0.02738204
 c     -1.14982087     1.35432606     0.13548688
 c      0.20133610     1.84564230    -0.06722790
 c      1.34357680     0.99017070    -0.05186974
 h     -0.20814364    -2.17189580     0.31350009
 h     -2.02376797     1.61673236    -0.57132892
 h      0.32423432     2.96649335    -0.39372443
 h      2.37531779     1.44964205    -0.13877035
 o      2.19999968    -1.22612597     0.01919763
 h      3.02196088    -0.81485867     0.00891482
 c     -2.56553793    -0.95022778    -0.10115762
 h     -2.42709810    -2.03083705    -0.35318134
 h     -3.04303780    -0.90036350     0.78114156
 h     -3.33577912    -0.34390581    -0.73486677
 h     -1.52626658     1.50539444     1.13070526
          17

 c      1.19106938    -0.42416284     0.00656720
 c     -0.07337768    -1.04660214     0.06674961
 c     -1.29767832    -0.23158704    -0.02557751
 c     -1.16454794     1.36289153     0.13815129
 c      0.20118278     1.84559304    -0.06846255
 c      1.34845805     0.98958750    -0.05766147
 h     -0.18332978    -2.17551941     0.36264627
 h     -2.03518157     1.61046297    -0.54343313
 h      0.30733722     2.94198380    -0.39658413
 h      2.37021648     1.43223728    -0.11880717
 o      2.20287576    -1.23142594     0.02323103
 h      3.04417147    -0.84544237     0.01729154
 c     -2.57125257    -0.95337502    -0.10541168
 h     -2.40881864    -2.02757501    -0.35910462
 h     -3.04494578    -0.90670701     0.77895210
 h     -3.32043268    -0.34989282    -0.72414530
 h     -1.49960747     1.48788707     1.15835623
          17

 c      1.20097467    -0.41780131     0.00258250
 c     -0.08190921    -1.04599527     0.06138751
 c     -1.29266950    -0.22656993    -0.02323309
 c     -1.18088218     1.36892101     0.14030505
 c      0.20213477     1.84584390    -0.07088873
 c      1.35233198     0.98961343    -0.06330246
 h     -0.15488191    -2.16002587     0.40512746
 h     -2.03739852     1.61527509    -0.51133989
 h      0.29092111     2.90329363    -0.39545222
 h      2.35870787     1.41216941    -0.09837168
 o      2.20530650    -1.23821077     0.02730787
 h      3.08628543    -0.86456249     0.02546944
 c     -2.57603414    -0.95598089    -0.11292198
 h     -2.39471142    -2.01775038    -0.36775751
 h     -3.06424488    -0.91135118     0.81521057
 h     -3.29879701    -0.36499527    -0.71332995
 h     -1.47699675     1.47615996     1.19430510
          17

 c      1.21093489    -0.41051809    -0.00153188
 c     -0.09215697    -1.04496185     0.05664813
 c     -1.28550082    -0.22243886    -0.02040536
 c     -1.19794209     1.37227728     0.14280140
 c      0.20380176     1.84559371    -0.07432651
 c      1.35471475     0.99002632    -0.06867274
 h     -0.12492222    -2.12662422     0.43977338
 h     -2.03583881     1.63288320    -0.47894597
 h      0.27674131     2.86016291    -0.39315655
 h      2.34678086     1.39298811    -0.07829507
 o      2.20811312    -1.24601152     0.03142432
 h      3.13252152    -0.87857417     0.03357116
 c     -2.58000877    -0.95798374    -0.12181987
 h     -2.38528655    -2.00375736    -0.37940869
 h     -3.09105597    -0.91552079     0.87199193
 h     -3.27653530    -0.38544433    -0.70681656
 h     -1.45767347     1.46952464     1.23285520
          17

 c      1.22075355    -0.40260701    -0.00582282
 c     -0.10341450    -1.04299081     0.05260938
 c     -1.27674216    -0.21926133    -0.01716198
 c     -1.21468517     1.37285272     0.14659368
 c      0.20572471     1.84373041    -0.07845178
 c      1.35516329     0.99058916    -0.07368345
 h     -0.09580028    -2.08005568     0.46671758
 h     -2.03711475     1.66464047    -0.45077622
 h      0.26653121     2.82621426    -0.39381957
 h      2.34081244     1.37829026    -0.05912830
 o      2.21205218    -1.25437032     0.03558304
 h      3.16769845    -0.89294922     0.04159134
 c     -2.58324213    -0.95938109    -0.12998691
 h     -2.38055435    -1.98923731    -0.39429840
 h     -3.11502758    -0.92020089     0.92923306
 h     -3.26078716    -0.40586480    -0.70978929
 h     -1.44099125     1.46714866     1.26743356
          17

 c      1.23026716    -0.39444889    -0.01034410
 c     -0.11493855    -1.03937490     0.04921369
 c     -1.26706790    -0.21700361    -0.01358718
 c     -1.23017984     1.37063453     0.15238381
 c      0.20746171     1.83926251    -0.08292172
 c      1.35351919     0.99116588    -0.07827975
 h     -0.06969717    -2.02845489     0.48779611
 h     -2.04601302     1.71077580    -0.42986105
 h      0.26145829     2.81388889    -0.40136716
 h      2.34464746     1.37050105    -0.04112217
 o      2.21745013    -1.26295390     0.03978811
 h      3.18316733    -0.91038693     0.04946244
 c     -2.58560293    -0.96017780    -0.13593795
 h     -2.38010433    -1.97808199    -0.41251125
 h     -3.12972953    -0.92581518     0.97328305
 h     -3.25753370    -0.42132081    -0.72628637
 h     -1.42677093     1.46821519     1.29271779
          17

 c      1.23935079    -0.38650602    -0.01515302
 c     -0.12600504    -1.03331902     0.04626862
 c     -1.25721170    -0.21554300    -0.00978285
 c     -1.24393641     1.36583146     0.16036714
 c      0.20865748     1.83203005    -0.08760459
 c      1.35008932     0.99179052    -0.08242213
 h     -0.04816816    -1.98212615     0.50647774
 h     -2.06222075     1.76912415    -0.41561240
 h      0.26164816     2.82611730    -0.41682929
 h      2.35734687     1.37003169    -0.02445686
 o      2.22419677    -1.27154331     0.04403940
 h      3.17712912    -0.93114364     0.05713266
 c     -2.58711146    -0.96025024    -0.13904703
 h     -2.38334505    -1.97305422    -0.43378068
 h     -3.13217291    -0.93239700     0.99662100
 h     -3.26797958    -0.43022364    -0.75638776
 h     -1.41519871     1.47195243     1.30561229
          17

 c      1.24792093    -0.37928819    -0.02030199
 c     -0.13593723    -1.02423344     0.04355188
 c     -1.24791906    -0.21468122    -0.00586543
 c     -1.25595131     1.35894282     0.17023345
 c      0.20905552     1.82290660    -0.09266355
 c      1.34557564     0.99263304    -0.08606564
 h     -0.03196298    -1.95012953     0.52653578
 h     -2.08037224     1.83454007    -0.40409684
 h      0.26624478     2.85393584    -0.43740322
 h      2.37377102     1.37554913    -0.00949174
 o      2.23177325    -1.28003322     0.04832819
 h      3.15441280    -0.95333458     0.06462228
 c     -2.58812609    -0.95937575    -0.13947564
 h     -2.38978915    -1.97455493    -0.45725836
 h     -3.12153668    -0.93977334     0.99583358
 h     -3.28755767    -0.43503966    -0.79528691
 h     -1.40662894     1.47764652     1.30553425
          17

 c      1.25593021    -0.37330160    -0.02582605
 c     -0.14407646    -1.01211122     0.04101032
 c     -1.23991011    -0.21415223    -0.00196168
 c     -1.26643799     1.35066801     0.18136540
 c      0.20847169     1.81319583    -0.09838014
 c      1.34080774     0.99390040    -0.08915915
 h     -0.02148167    -1.93581456     0.54958251
 h     -2.09351201     1.90002601    -0.39054335
 h      0.27388406     2.88349112    -0.45862724
 h      2.38737514     1.38500924     0.00322480
 o      2.23924052    -1.28845493     0.05263237
 h      3.12685034    -0.97286568     0.07208920
 c     -2.58915100    -0.95744470    -0.13790116
 h     -2.39915280    -1.98036383    -0.48142685
 h     -3.09854054    -0.94764643     0.97058578
 h     -3.30885145    -0.43990028    -0.83559807
 h     -1.40145859     1.48469628     1.29454645
          17

 c      1.26335346    -0.36898924    -0.03173094
 c     -0.14974882    -0.99763238     0.03886925
 c     -1.23385142    -0.21363498     0.00179638
 c     -1.27555871     1.34173067     0.19300999
 c      0.20677100     1.80400793    -0.10496297
 c      1.33649497     0.99574641    -0.09165936
 h     -0.01738083    -1.93541391     0.57367531
 h     -2.09629787     1.95863813    -0.37150320
 h      0.28310683     2.90322362    -0.47673021
 h      2.39278911     1.39657182     0.01312301
 o      2.24538124    -1.29695535     0.05691370
 h      3.11120140    -0.98407628     0.07986846
 c     -2.59054001    -0.95458283    -0.13528169
 h     -2.41119072    -1.98663445    -0.50431534
 h     -3.06558766    -0.95562800     0.92403274
 h     -3.32509851    -0.44804157    -0.87037161
 h     -1.40006726     1.49271933     1.27745438
          17

 c      1.27017067    -0.36667301    -0.03798854
 c     -0.15231408    -0.98185769     0.03752218
 c     -1.23032269    -0.21278655     0.00527866
 c     -1.28332135     1.33274281     0.20436955
 c      0.20385825     1.79604179    -0.11248506
 c      1.33310237     0.99822055    -0.09354362
 h     -0.02049229    -1.94122429     0.59457698
 h     -2.08615862     2.00482635    -0.34555013
 h      0.29255787     2.90627157    -0.48944388
 h      2.38705498     1.40905768     0.01977219
 o      2.24932395    -1.30561200     0.06113010
 h      3.11940481    -0.98299170     0.08829572
 c     -2.59229693    -0.95108419    -0.13285433
 h     -2.42544387    -1.98947071    -0.52394463
 h     -3.02757665    -0.96331298     0.86476160
 h     -3.33184984    -0.46086182    -0.89465400
 h     -1.40274782     1.50164045     1.26141673
          17

 c      1.27635549    -0.36651509    -0.04454023
 c     -0.15128149    -0.96582411     0.03733915
 c     -1.22976595    -0.21129762     0.00836540
 c     -1.28958743     1.32415088     0.21473810
 c      0.19967542     1.78958902    -0.12089293
 c      1.33081728     1.00124892    -0.09481623
 h     -0.03128319    -1.94573829     0.60803736
 h     -2.06320041     2.03502429    -0.31315180
 h      0.30106018     2.89025987    -0.49595571
 h      2.36992370     1.42211090     0.02297594
 o      2.25125463    -1.31419069     0.06526305
 h      3.14735463    -0.97136544     0.09730564
 c     -2.59396810    -0.94726845    -0.13229499
 h     -2.44108928    -1.98623077    -0.53877962
 h     -2.99286615    -0.97048875     0.80942544
 h     -3.32723374    -0.47801469    -0.90584079
 h     -1.40954596     1.51158234     1.25421795
          17

 c      1.28187668    -0.36851034    -0.05130297
 c     -0.14642036    -0.95030528     0.03855394
 c     -1.23242139    -0.20895499     0.01095273
 c     -1.29411107     1.31624446     0.22375491
 c      0.19419661     1.78455451    -0.13001872
 c      1.32955516     1.00462934    -0.09551058
 h     -0.04952162    -1.94381932     0.61117000
 h     -2.02990734     2.04796025    -0.27642193
 h      0.30767883     2.85691875    -0.49681312
 h      2.34381257     1.43626537     0.02282309
 o      2.25212921    -1.32222021     0.06932217
 h      3.17935769    -0.95541076     0.10638023
 c     -2.59473198    -0.94336669    -0.13554091
 h     -2.45691720    -1.97626739    -0.54806235
 h     -2.97212088    -0.97742857     0.78097437
 h     -3.31188799    -0.49765036    -0.90376770
 h     -1.41999808     1.52238937     1.26105266
          17

 c      1.28670552    -0.37250511    -0.05817201
 c     -0.13782506    -0.93573443     0.04123706
 c     -1.23827093    -0.20568386     0.01295361
 c     -1.29656189     1.30917133     0.23162428
 c      0.18741571     1.78042937    -0.13957254
 c      1.32898972     1.00804108    -0.09568992
 h     -0.07425900    -1.93320754     0.60280956
 h     -1.99104587     2.04506584    -0.23897893
 h      0.31185729     2.81230938    -0.49403337
 h      2.31353082     1.45294342     0.01969375
 o      2.25286915    -1.32926031     0.07332194
 h      3.20073275    -0.94131244     0.11491921
 c     -2.59392111    -0.93950957    -0.14350318
 h     -2.47138875    -1.96124184    -0.55201472
 h     -2.97180009    -0.98465696     0.79384062
 h     -3.28911874    -0.51643384    -0.89107754
 h     -1.43293566     1.53305591     1.28181518
          17

 c      1.29082123    -0.37823006    -0.06502008
 c     -0.12592083    -0.92220556     0.04530122
 c     -1.24701865    -0.20155096     0.01430017
 c     -1.29652343     1.30290170     0.23906575
 c      0.17932564     1.77626657    -0.14913005
 c      1.32863710     1.01108537    -0.09544427
 h     -0.10396154    -1.91449985     0.58345823
 h     -1.95360973     2.03090490    -0.20576871
 h      0.31363001     2.76712545    -0.49123415
 h      2.28536254     1.47419806     0.01416932
 o      2.25400791    -1.33503121     0.07726463
 h      3.20332129    -0.93300762     0.12250530
 c     -2.59149046    -0.93582734    -0.15473994
 h     -2.48279964    -1.94499499    -0.55182089
 h     -2.98813897    -0.99192242     0.83847490
 h     -3.26516765    -0.52949526    -0.87361118
 h     -1.44661360     1.54173363     1.31153376
          17

 c      1.29421072    -0.38534540    -0.07169711
 c     -0.11140413    -0.90950707     0.05051271
 c     -1.25812079    -0.19673138     0.01495229
 c     -1.29353115     1.29719830     0.24700800
 c      0.16991192     1.77083745    -0.15817694
 c      1.32803302     1.01338030    -0.09487755
 h     -0.13672503    -1.89110338     0.55514405
 h     -1.92606633     2.01277457    -0.18239586
 h      0.31367022     2.73500618    -0.49308435
 h      2.26502081     1.50189238     0.00680047
 o      2.25568159    -1.33942671     0.08113552
 h      3.18561085    -0.93191961     0.12897833
 c     -2.58765192    -0.93248320    -0.16646512
 h     -2.48960460    -1.93262104    -0.54925181
 h     -3.01194363    -0.99809573     0.89203848
 h     -3.24846875    -0.53105444    -0.85951503
 h     -1.45913865     1.54643241     1.34337225
          17

 c      1.29686404    -0.39348841    -0.07803601
 c     -0.09513129    -0.89719745     0.05652139
 c     -1.27084404    -0.19145374     0.01490760
 c     -1.28726647     1.29177311     0.25621927
 c      0.15920717     1.76317853    -0.16628756
 c      1.32696027     1.01469809    -0.09408814
 h     -0.17059128    -1.86887840     0.52106888
 h     -1.91581469     1.99799887    -0.17333767
 h      0.31264488     2.72636273    -0.50321196
 h      2.25500044     1.53637028    -0.00217144
 o      2.25765299    -1.34252071     0.08490095
 h      3.15239065    -0.93687146     0.13448000
 c     -2.58256045    -0.92957562    -0.17637637
 h     -2.49080868    -1.92860575    -0.54602564
 h     -3.03553321    -1.00205334     0.93579393
 h     -3.24624111    -0.51663047    -0.85556526
 h     -1.46887798     1.54575236     1.37133705
          17

 c      1.29877214    -0.40230979    -0.08386517
 c     -0.07799615    -0.88477661     0.06294128
 c     -1.28433138    -0.18594460     0.01420535
 c     -1.27788146     1.28663653     0.26701073
 c      0.14739895     1.75325071    -0.17335142
 c      1.32555390     1.01506435    -0.09316237
 h     -0.20386194    -1.85463532     0.48468582
 h     -1.92528837     1.98935185    -0.17938444
 h      0.31003712     2.74086691    -0.52160686
 h      2.25332981     1.57553083    -0.01287492
 o      2.25929687    -1.34459313     0.08850476
 h      3.11502404    -0.94370992     0.13953866
 c     -2.57660274    -0.92703615    -0.18346904
 h     -2.48623201    -1.93466847    -0.54318554
 h     -3.05430332    -1.00310514     0.95930667
 h     -3.25954655    -0.48613580    -0.86233765
 h     -1.47464744     1.53919022     1.39141909
          17

 c      1.29993924    -0.41147834    -0.08902542
 c     -0.06086824    -0.87197211     0.06947686
 c     -1.29767067    -0.18038970     0.01292114
 c     -1.26613744     1.28223905     0.27915918
 c      0.13485956     1.74192095    -0.17957867
 c      1.32417477     1.01473318    -0.09218827
 h     -0.23505575    -1.85310213     0.44826767
 h     -1.95030752     1.98327443    -0.19666388
 h      0.30398054     2.76782409    -0.54468677
 h      2.25497843     1.61526953    -0.02556453
 o      2.25971063    -1.34610507     0.09187161
 h      3.08968821    -0.94578116     0.14505194
 c     -2.57056404    -0.92467089    -0.18789259
 h     -2.47650348    -1.94870777    -0.54085371
 h     -3.06586233    -1.00095417     0.95818208
 h     -3.28233721    -0.44459566    -0.87387784
 h     -1.47573679     1.52710732     1.40172473
          17

 c      1.30041093    -0.42065793    -0.09338534
 c     -0.04461569    -0.85898756     0.07600274
 c     -1.30996056    -0.17491635     0.01115518
 c     -1.25316408     1.27917799     0.29209420
 c      0.12206207     1.73031509    -0.18529129
 c      1.32317426     1.01406522    -0.09127161
 h     -0.26237326    -1.86408129     0.41205132
 h     -1.98280371     1.97332000    -0.21863594
 h      0.29241866     2.79385386    -0.56790590
 h      2.25451727     1.65092642    -0.04033358
 o      2.25825637    -1.34746569     0.09493935
 h      3.08868160    -0.93774701     0.15179930
 c     -2.56533995    -0.92232240    -0.19033635
 h     -2.46280125    -1.96573869    -0.53852993
 h     -3.06927708    -0.99559273     0.93185714
 h     -3.30579898    -0.39941790    -0.88242438
 h     -1.47190068     1.51059487     1.40237492
          17

 c      1.30029996    -0.42948053    -0.09684908
 c     -0.03013516    -0.84647999     0.08251378
 c     -1.32036486    -0.16959718     0.00902110
 c     -1.24010803     1.27783984     0.30513239
 c      0.10949697     1.71932813    -0.19076176
 c      1.32273133     1.01340058    -0.09053784
 h     -0.28335786    -1.88257274     0.37492851
 h     -2.01470640     1.95436804    -0.23886566
 h      0.27406511     2.80866887    -0.58776182
 h      2.24804558     1.67863108    -0.05700962
 o      2.25524290    -1.34869586     0.09771009
 h      3.10944120    -0.92099482     0.15963256
 c     -2.56159722    -0.91994087    -0.19158128
 h     -2.44652205    -1.98001695    -0.53565919
 h     -3.06494008    -0.98728188     0.88290115
 h     -3.32257632    -0.35738434    -0.88238071
 h     -1.46337624     1.49134120     1.39551893
          17

 c      1.29978784    -0.43753955    -0.09935523
 c     -0.01830695    -0.83529135     0.08901007
 c     -1.32815373    -0.16447196     0.00664137
 c     -1.22793031     1.27827606     0.31758891
 c      0.09762949     1.70950370    -0.19617196
 c      1.32280768     1.01297186    -0.09012186
 h     -0.29536233    -1.90166904     0.33587467
 h     -2.03998620     1.92420974    -0.25247688
 h      0.24860947     2.80648489    -0.60232260
 h      2.23393949     1.69604254    -0.07521253
 o      2.25172814    -1.34948535     0.10024761
 h      3.13746835    -0.90259951     0.16749521
 c     -2.55960248    -0.91752170    -0.19243823
 h     -2.42904115    -1.98689132    -0.53207002
 h     -3.05505935    -0.97661924     0.81778696
 h     -3.32821144    -0.32334765    -0.87132548
 h     -1.45090206     1.47146644     1.38537660
          17

 c      1.29908647    -0.44441409    -0.10086799
 c     -0.00988810    -0.82617976     0.09542794
 c     -1.33273936    -0.15957284     0.00414997
 c     -1.21734840     1.28025423     0.32881882
 c      0.08687058     1.70106326    -0.20161777
 c      1.32316640     1.01285914    -0.09015411
 h     -0.29636790    -1.91544378     0.29476773
 h     -2.05504604     1.88329539    -0.25641289
 h      0.21659314     2.78563327    -0.61114899
 h      2.21295854     1.70265927    -0.09447351
 o      2.24875607    -1.34953238     0.10262555
 h      3.15825663    -0.88962102     0.17421513
 c     -2.55912655    -0.91501598    -0.19391647
 h     -2.41158787    -1.98378280    -0.52815111
 h     -3.04466548    -0.96463361     0.74868321
 h     -3.32103883    -0.30005968    -0.84963105
 h     -1.43562816     1.45323072     1.37784505
          17

 c      1.29838436    -0.44970139    -0.10136430
 c     -0.00541650    -0.81967851     0.10163230
 c     -1.33370519    -0.15494880     0.00170081
 c     -1.20884068     1.28336055     0.33831620
 c      0.07754140     1.69392317    -0.20710492
 c      1.32341000     1.01296792    -0.09074548
 h     -0.28552256    -1.92038380     0.25240185
 h     -2.05861101     1.83412752    -0.24933819
 h      0.17927925     2.74829796    -0.61528531
 h      2.18814315     1.69993508    -0.11437280
 o      2.24697288    -1.34870772     0.10489414
 h      3.16323729    -0.88617601     0.17900819
 c     -2.55940105    -0.91229249    -0.19731097
 h     -2.39517898    -1.97049672    -0.52484844
 h     -3.04213412    -0.95272596     0.69399881
 h     -3.30190827    -0.28819799    -0.82003483
 h     -1.41877848     1.43855866     1.37903152
          17

 c      1.29779634    -0.45304759    -0.10082051
 c     -0.00514409    -0.81604820     0.10743468
 c     -1.33082322    -0.15067994    -0.00052457
 c     -1.20265571     1.28708504     0.34591719
 c      0.06984086     1.68766244    -0.21252270
 c      1.32303248     1.01303638    -0.09197290
 h     -0.26331661    -1.91580283     0.21016073
 h     -2.05181025     1.78089593    -0.23167811
 h      0.13853934     2.70082316    -0.61749066
 h      2.16447192     1.69115902    -0.13468027
 o      2.24658711    -1.34705380     0.10707196
 h      3.15028881    -0.89320061     0.18158846
 c     -2.55936717    -0.90918588    -0.20367644
 h     -2.38055040    -1.94923663    -0.52359722
 h     -3.05605588    -0.94219528     0.67184791
 h     -3.27424419    -0.28614967    -0.78750436
 h     -1.40109969     1.42852665     1.39270469
          17

 c      1.29733128    -0.45417639    -0.09920237
 c     -0.00899577    -0.81526021     0.11261608
 c     -1.32405771    -0.14687818    -0.00232004
 c     -1.19877979     1.29086118     0.35198858
 c      0.06383749     1.68150670    -0.21761842
 c      1.32151903     1.01270298    -0.09387070
 h     -0.23155992    -1.90394857     0.16965438
 h     -2.03861332     1.72930873    -0.20588213
 h      0.09658757     2.65384129    -0.62244355
 h      2.14783577     1.68072094    -0.15544668
 o      2.24737497    -1.34476635     0.10914304
 h      3.12354980    -0.90857042     0.18220007
 c     -2.55832562    -0.90559858    -0.21266852
 h     -2.36807057    -1.92439817    -0.52619601
 h     -3.08743223    -0.93360912     0.68597375
 h     -3.24427113    -0.28964517    -0.75907258
 h     -1.38251436     1.42315229     1.41819979
          17

 c      1.29689502    -0.45291175    -0.09646197
 c     -0.01657439    -0.81699968     0.11695463
 c     -1.31356197    -0.14368223    -0.00347429
 c     -1.19686544     1.29408309     0.35741101
 c      0.05949595     1.67451872    -0.22205002
 c      1.31852531     1.01165444    -0.09643654
 h     -0.19319111    -1.88991558     0.13236925
 h     -2.02615219     1.68619539    -0.17654778
 h      0.05541032     2.61999287    -0.63600568
 h      2.14297398     1.67245098    -0.17692977
 o      2.24865146    -1.34219908     0.11105263
 h      3.09380302    -0.92694519     0.18167353
 c     -2.55619813    -0.90153758    -0.22239536
 h     -2.35773024    -1.90176882    -0.53449491
 h     -3.12739677    -0.92690497     0.72279890
 h     -3.22040448    -0.29210070    -0.74281719
 h     -1.36237971     1.42165258     1.45070542
          17

 c      1.29632737    -0.44918802    -0.09254410
 c     -0.02722292    -0.82073931     0.12026062
 c     -1.29968107    -0.14124685    -0.00380265
 c     -1.19626835     1.29617866     0.36330433
 c      0.05670632     1.66615288    -0.22560584
 c      1.31407843     1.00979274    -0.09965610
 h     -0.15178769    -1.88076094     0.09934129
 h     -2.02348280     1.65823999    -0.14946143
 h      0.01628442     2.60738165    -0.66251052
 h      2.15108127     1.66766090    -0.19928597
 o      2.24937296    -1.33981473     0.11271624
 h      3.07683768    -0.94061362     0.18128504
 c     -2.55316218    -0.89702118    -0.23076766
 h     -2.34934883    -1.88668429    -0.54982906
 h     -3.16461115    -0.92189346     0.76442557
 h     -3.21020891    -0.28718265    -0.74514296
 h     -1.34009711     1.42291516     1.48363205
          17

 c      1.29545743    -0.44304501    -0.08740015
 c     -0.04012478    -0.82595567     0.12240608
 c     -1.28295777    -0.13971401    -0.00317930
 c     -1.19637278     1.29678710     0.37059751
 c      0.05525135     1.65677775    -0.22846335
 c      1.30863636     1.00728103    -0.10352922
 h     -0.11079631    -1.88301775     0.07099890
 h     -2.03726636     1.64963669    -0.12878673
 h     -0.01981811     2.61338260    -0.70159679
 h      2.16900580     1.66454423    -0.22223595
 o      2.24869667    -1.33793232     0.11406981
 h      3.08467025    -0.94374209     0.18199035
 c     -2.54956565    -0.89191895    -0.23659614
 h     -2.34297837    -1.88161436    -0.57237704
 h     -3.19089677    -0.91840941     0.79768937
 h     -3.21560282    -0.27315614    -0.76727780
 h     -1.31551267     1.42584833     1.51102458
          17

 c      1.29414977    -0.43462229    -0.08100322
 c     -0.05437913    -0.83243694     0.12332434
 c     -1.26413719    -0.13916835    -0.00155692
 c     -1.19702462     1.29592688     0.37968188
 c      0.05476143     1.64747067    -0.23116039
 c      1.30293052     1.00442702    -0.10807299
 h     -0.07296720    -1.89921207     0.04739203
 h     -2.06669187     1.66008281    -0.11418529
 h     -0.05149401     2.62696699    -0.74843603
 h      2.19088194     1.65955359    -0.24503117
 o      2.24670747    -1.33641531     0.11513202
 h      3.11420195    -0.93757582     0.18348061
 c     -2.54600238    -0.88596350    -0.23975878
 h     -2.33919080    -1.88476931    -0.60078911
 h     -3.20177370    -0.91627242     0.81494496
 h     -3.23132536    -0.25434904    -0.80444067
 h     -1.28895493     1.42952926     1.52884984
          17

 c      1.29231812    -0.42417367    -0.07335613
 c     -0.06899614    -0.84043587     0.12298616
 c     -1.24416082    -0.13959060     0.00103174
 c     -1.19855447     1.29396479     0.39042004
 c      0.05476032     1.63936501    -0.23431925
 c      1.29772033     1.00153242    -0.11330478
 h     -0.04045537    -1.92626415     0.02864651
 h     -2.10359591     1.68517813    -0.10136066
 h     -0.07705034     2.63624288    -0.79688911
 h      2.21066158     1.64934823    -0.26671784
 o      2.24424388    -1.33478479     0.11598587
 h      3.15017936    -0.92869497     0.18450426
 c     -2.54310478    -0.87897977    -0.24081225
 h     -2.33891595    -1.89099304    -0.63240736
 h     -3.19543088    -0.91525258     0.81252924
 h     -3.24873939    -0.23765564    -0.84881710
 h     -1.26109913     1.43324695     1.53538297
          17

 c      1.28991260    -0.41209408    -0.06448953
 c     -0.08286871    -0.85051470     0.12139097
 c     -1.22413279    -0.14082762     0.00448874
 c     -1.20138829     1.29141482     0.40239785
 c      0.05476014     1.63326091    -0.23843754
 c      1.29360829     0.99881757    -0.11922522
 h     -0.01518797    -1.95747819     0.01513541
 h     -2.13762086     1.71872131    -0.08525344
 h     -0.09510337     2.63290921    -0.84191505
 h      2.22387070     1.63197353    -0.28644797
 o      2.24213612    -1.33257262     0.11671239
 h      3.17744957    -0.92332016     0.18391822
 c     -2.54128095    -0.87101008    -0.24058279
 h     -2.34296156    -1.89418198    -0.66400149
 h     -3.17209037    -0.91506844     0.78985263
 h     -3.26018935    -0.22863695    -0.89292482
 h     -1.23280442     1.43652890     1.53129308
          17

 c      1.28690095    -0.39893017    -0.05445360
 c     -0.09481518    -0.86325264     0.11858111
 c     -1.20524385    -0.14259512     0.00867651
 c     -1.20573185     1.28874866     0.41509523
 c      0.05433709     1.62956882    -0.24382563
 c      1.29094400     0.99641588    -0.12580962
 h      0.00112954    -1.98595851     0.00726345
 h     -2.16054885     1.75473235    -0.06230007
 h     -0.10492103     2.61285513    -0.88029734
 h      2.22835490     1.60720721    -0.30369880
 o      2.24083471    -1.32947652     0.11736052
 h      3.18700277    -0.92482434     0.18114142
 c     -2.54059409    -0.86224034    -0.24000453
 h     -2.35161595    -1.88944179    -0.69257139
 h     -3.13415227    -0.91543865     0.74969188
 h     -3.26077386    -0.23014337    -0.93112972
 h     -1.20493296     1.43918429     1.51973155
          17

 c      1.28325956    -0.38536196    -0.04330786
 c     -0.10371232    -0.87902094     0.11465254
 c     -1.18864788    -0.14452411     0.01344658
 c     -1.21150126     1.28629638     0.42792556
 c      0.05317873     1.62835728    -0.25060375
 c      1.28978302     0.99438723    -0.13300345
 h      0.00730222    -2.00688403     0.00518201
 h     -2.16770225     1.78841248    -0.03092311
 h     -0.10652066     2.57557679    -0.91070366
 h      2.22451502     1.57653379    -0.31841711
 o      2.24038842    -1.32536236     0.11794737
 h      3.17643290    -0.93375836     0.17612179
 c     -2.54070312    -0.85287296    -0.24018447
 h     -2.36449454    -1.87419426    -0.71589975
 h     -3.08705790    -0.91624239     0.69971269
 h     -3.24839413    -0.24249863    -0.95986731
 h     -1.17811747     1.44133540     1.50621612
          17

 c      1.27897805    -0.37215659    -0.03111523
 c     -0.10867894    -0.89784510     0.10974905
 c     -1.17530529    -0.14625209     0.01866334
 c     -1.21836638     1.28422111     0.44029037
 c      0.05111049     1.62937239    -0.25868702
 c      1.28987807     0.99272011    -0.14071525
 h      0.00289387    -2.01837044     0.00862906
 h     -2.15787915     1.81648163     0.00869691
 h     -0.10074048     2.52392178    -0.93391257
 h      2.21535401     1.54299811    -0.33111953
 o      2.24046196    -1.32025519     0.11846347
 h      3.14973489    -0.94809623     0.16924016
 c     -2.54081235    -0.84303206    -0.24253387
 h     -2.38053550    -1.84854917    -0.73287198
 h     -3.04019894    -0.91783483     0.65436153
 h     -3.22347449    -0.26389206    -0.97760897
 h     -1.15252800     1.44333467     1.49766410
          17

 c      1.27407440    -0.36010363    -0.01794390
 c     -0.10924879    -0.91930340     0.10405073
 c     -1.16583747    -0.14753435     0.02421315
 c     -1.22577608     1.28253731     0.45175963
 c      0.04810266     1.63201249    -0.26773544
 c      1.29071621     0.99133303    -0.14880999
 h     -0.01166817    -2.02174639     0.01687664
 h     -2.13319360     1.83742716     0.05483459
 h     -0.08935100     2.46432689    -0.95346797
 h      2.20614079     1.51081798    -0.34290448
 o      2.24031105    -1.31435156     0.11887863
 h      3.11776372    -0.96316980     0.16123517
 c     -2.53980433    -0.83272562    -0.24855261
 h     -2.39804186    -1.81542875    -0.74370159
 h     -3.00530850    -0.92125196     0.63286699
 h     -3.18894901    -0.29046273    -0.98513233
 h     -1.12782979     1.44544855     1.50003115
          17

 c      1.26861166    -0.34993902    -0.00387780
 c     -0.10546072    -0.94247144     0.09776517
 c     -1.16044911    -0.14832729     0.02999659
 c     -1.23292218     1.28113543     0.46231630
 c      0.04424872     1.63533935    -0.27710971
 c      1.29165177     0.99010986    -0.15711772
 h     -0.03514071    -2.02162306     0.02877771
 h     -2.09922525     1.85192929     0.10430068
 h     -0.07502720     2.40665082    -0.97626094
 h      2.20305777     1.48441678    -0.35521612
 o      2.23887928    -1.30798881     0.11915942
 h      3.09677916    -0.97236002     0.15298082
 c     -2.53679978    -0.82193208    -0.25873149
 h     -2.41478543    -1.78054624    -0.75005836
 h     -2.98943811    -0.92737097     0.64702569
 h     -3.15053134    -0.31612221    -0.98619575
 h     -1.10352569     1.44741070     1.51539670
          17

 c      1.26270795    -0.34227202     0.01097030
 c     -0.09782123    -0.96599614     0.09111758
 c     -1.15895348    -0.14880180     0.03591418
 c     -1.23871160     1.27978138     0.47243605
 c      0.03969573     1.63830689    -0.28599092
 c      1.29215435     0.98898937    -0.16547243
 h     -0.06572956    -2.02522832     0.04295644
 h     -2.06494556     1.86325503     0.15271245
 h     -0.06078787     2.36154321    -1.01115797
 h      2.21049910     1.46682866    -0.36925490
 o      2.23535633    -1.30144498     0.11930560
 h      3.09970594    -0.97055627     0.14496917
 c     -2.53162311    -0.81078391    -0.27151513
 h     -2.42833172    -1.75166589    -0.75476933
 h     -2.98922557    -0.93522987     0.68884031
 h     -3.11655494    -0.33278995    -0.98783909
 h     -1.07948606     1.44825819     1.54086897
          17

 c      1.25653492    -0.33752696     0.02645016
 c     -0.08715911    -0.98840458     0.08432949
 c     -1.16087602    -0.14928427     0.04186011
 c     -1.24191991     1.27814912     0.48286424
 c      0.03454198     1.64027848    -0.29383183
 c      1.29205139     0.98804539    -0.17376230
 h     -0.10155565    -2.03980862     0.05815275
 h     -2.04095119     1.87659272     0.19551729
 h     -0.04889178     2.33450735    -1.06371576
 h      2.22838934     1.45836579    -0.38531229
 o      2.22994148    -1.29467417     0.11937105
 h      3.12412893    -0.95858493     0.13700776
 c     -2.52450533    -0.79957997    -0.28426025
 h     -2.43667545    -1.73616404    -0.76065765
 h     -2.99601165    -0.94225827     0.73845408
 h     -3.09571750    -0.33246059    -0.99816298
 h     -1.05615165     1.44667928     1.57040477
          17

 c      1.25030772    -0.33590322     0.04237316
 c     -0.07446788    -1.00860197     0.07759797
 c     -1.16556552    -0.15015854     0.04772728
 c     -1.24162851     1.27602546     0.49422967
 c      0.02880037     1.64136930    -0.30082137
 c      1.29155188     0.98745816    -0.18194301
 h     -0.14088050    -2.06821655     0.07348633
 h     -2.03484260     1.89602821     0.22990481
 h     -0.04029267     2.32201917    -1.13073201
 h      2.25200968     1.45676854    -0.40262318
 o      2.22369271    -1.28738429     0.11943134
 h      3.15469484    -0.94198946     0.12871207
 c     -2.51586748    -0.78861096    -0.29508148
 h     -2.43888103    -1.73726224    -0.76887623
 h     -3.00279138    -0.94596846     0.77861202
 h     -3.09217563    -0.31142528    -1.02061046
 h     -1.03426894     1.44154457     1.59770268
          17

 c      1.24426780    -0.33735712     0.05851874
 c     -0.06082985    -1.02620217     0.07110033
 c     -1.17226324    -0.15177555     0.05341341
 c     -1.23766614     1.27359771     0.50677838
 c      0.02247082     1.64213053    -0.30773816
 c      1.29103256     0.98739665    -0.19000167
 h     -0.18165613    -2.10626356     0.08833482
 h     -2.04654715     1.92071302     0.25617977
 h     -0.03527118     2.31524053    -1.20196967
 h      2.27452092     1.45866046    -0.41986699
 o      2.21771730    -1.27932767     0.11954833
 h      3.17585583    -0.92623015     0.12000629
 c     -2.50645696    -0.77806329    -0.30361261
 h     -2.43521874    -1.75187498    -0.77815987
 h     -3.00575525    -0.94475917     0.79913641
 h     -3.10249558    -0.27288253    -1.05021168
 h     -1.01448449     1.43223708     1.61812245
          17

 c      1.23864435    -0.34162140     0.07464667
 c     -0.04736826    -1.04138696     0.06501280
 c     -1.18015793    -0.15439059     0.05882674
 c     -1.23057215     1.27142913     0.52037841
 c      0.01561838     1.64303707    -0.31541637
 c      1.29079049     0.98792445    -0.19791283
 h     -0.22103337    -2.14503265     0.10203501
 h     -2.06896737     1.94480923     0.27696413
 h     -0.03411375     2.30608591    -1.26640105
 h      2.28979592     1.46098428    -0.43581261
 o      2.21275572    -1.27043180     0.11976685
 h      3.17840926    -0.91443752     0.11110913
 c     -2.49721428    -0.76808348    -0.31049873
 h     -2.42675649    -1.77235823    -0.78581162
 h     -3.00341675    -0.93787402     0.79552766
 h     -3.11861447    -0.22453320    -1.07725033
 h     -0.99705766     1.41874173     1.62935484
          17

 c      1.23360082    -0.34826289     0.09051145
 c     -0.03514957    -1.05451729     0.05951199
 c     -1.18843935    -0.15812569     0.06389360
 c     -1.22117421     1.27011470     0.53465904
 c      0.00839261     1.64428375    -0.32441891
 c      1.29090445     0.98897785    -0.20561641
 h     -0.25565580    -2.17552835     0.11383140
 h     -2.09291787     1.96123274     0.29529787
 h     -0.03723294     2.28974341    -1.31599809
 h      2.29398680     1.46172465    -0.44971890
 o      2.20914893    -1.26079840     0.12012373
 h      3.16003511    -0.90734357     0.10234166
 c     -2.48896487    -0.75882512    -0.31661716
 h     -2.41484818    -1.79027056    -0.78934503
 h     -2.99586333    -0.92522273     0.76723353
 h     -3.13265575    -0.17442737    -1.09315522
 h     -0.98171343     1.40161067     1.63149757
          17

 c      1.22919150    -0.35674835     0.10587297
 c     -0.02507057    -1.06585791     0.05476108
 c     -1.19634326    -0.16295732     0.06856712
 c     -1.21025233     1.27000438     0.54909969
 c      0.00100645     1.64581311    -0.33497819
 c      1.29119918     0.99038057    -0.21301346
 h     -0.28241017    -2.19164861     0.12303962
 h     -2.11093304     1.96476164     0.31351630
 h     -0.04507048     2.26448490    -1.34641239
 h      2.28601453     1.46009766    -0.46148399
 o      2.20685812    -1.25069295     0.12065722
 h      3.12502015    -0.90341813     0.09394686
 c     -2.48224707    -0.75039923    -0.32274234
 h     -2.40082971    -1.79910274    -0.78747772
 h     -2.98462611    -0.90733933     0.71714271
 h     -3.13916498    -0.12878903    -1.09300051
 h     -0.96757545     1.38186627     1.62699968
          17

 c      1.22534675    -0.36649384     0.12050185
 c     -0.01778999    -1.07547671     0.05089758
 c     -1.20318129    -0.16873259     0.07283239
 c     -1.19841890     1.27113961     0.56306791
 c     -0.00630303     1.64738121    -0.34701906
 c      1.29126134     0.99185886    -0.21996649
 h     -0.29902638    -2.19100458     0.12919682
 h     -2.11845518     1.95294503     0.33304214
 h     -0.05803524     2.23096610    -1.35673561
 h      2.26761093     1.45654610    -0.47167417
 o      2.20543681    -1.24055536     0.12141791
 h      3.08465689    -0.89865727     0.08589161
 c     -2.47724509    -0.74280100    -0.32959241
 h     -2.38591204    -1.79531845    -0.78036754
 h     -2.97311785    -0.88549273     0.65228375
 h     -3.13526526    -0.09161624    -1.07542943
 h     -0.95318284     1.36082865     1.62039443
          17

 c      1.22188762    -0.37689066     0.13418235
 c     -0.01371072    -1.08321830     0.04802607
 c     -1.20836445    -0.17521096     0.07670751
 c     -1.18608470     1.27330487     0.57589593
 c     -0.01331391     1.64858737    -0.36015289
 c      1.29048228     0.99305633    -0.22630269
 h     -0.30443145    -2.17492008     0.13213527
 h     -2.11384365     1.92594054     0.35448581
 h     -0.07651145     2.19189723    -1.34961641
 h      2.24311560     1.45264373    -0.48149154
 o      2.20411769    -1.23097487     0.12247859
 h      3.05570402    -0.88694223     0.07768905
 c     -2.47372766    -0.73586599    -0.33797454
 h     -2.37115182    -1.77854030    -0.76953571
 h     -2.96732239    -0.86180464     0.58493520
 h     -3.12033717    -0.06473771    -1.04210995
 h     -0.93670125     1.33984534     1.61732606
          17

 c      1.21855886    -0.38731363     0.14671510
 c     -0.01298503    -1.08868437     0.04621254
 c     -1.21143095    -0.18211858     0.08024344
 c     -1.17340361     1.27609326     0.58705487
 c     -0.01984092     1.64887401    -0.37362857
 c      1.28814891     0.99357177    -0.23183039
 h     -0.29899095    -2.14846899     0.13202065
 h     -2.09839505     1.88628168     0.37771129
 h     -0.10094670     2.15206833    -1.33190841
 h      2.21865914     1.45073684    -0.49259786
 o      2.20236250    -1.22249003     0.12391857
 h      3.05141152    -0.86321383     0.06863486
 c     -2.47104602    -0.72929614    -0.34870902
 h     -2.35741676    -1.75157906    -0.75775954
 h     -2.97543660    -0.83896399     0.53147438
 h     -3.09598641    -0.04757438    -0.99758649
 h     -0.91644105     1.31999333     1.62249491
          17

 c      1.21507538    -0.39712975     0.15792101
 c     -0.01553261    -1.09123375     0.04548081
 c     -1.21207717    -0.18919737     0.08352267
 c     -1.16018406     1.27894279     0.59636755
 c     -0.02573537     1.64755369    -0.38632797
 c      1.28362473     0.99304512    -0.23638458
 h     -0.28459681    -2.12041704     0.12935833
 h     -2.07665631     1.83877202     0.40183842
 h     -0.13201824     2.11809935    -1.31482335
 h      2.20021487     1.45305675    -0.50662538
 o      2.20060339    -1.21527109     0.12576788
 h      3.06939027    -0.82845181     0.05869427
 c     -2.46840776    -0.72280271    -0.36199453
 h     -2.34532567    -1.72035622    -0.74891189
 h     -3.00393994    -0.81911413     0.50480882
 h     -3.06638199    -0.03645993    -0.94940489
 h     -0.89155365     1.30194345     1.63724550
          17

 c      1.21117725    -0.40573840     0.16764654
 c     -0.02108545    -1.09010749     0.04582194
 c     -1.21017768    -0.19623360     0.08664973
 c     -1.14586161     1.28116981     0.60408828
 c     -0.03088423     1.64397099    -0.39703024
 c      1.27659562     0.99127937    -0.23989924
 h     -0.26420994    -2.10179123     0.12486081
 h     -2.05642631     1.79005755     0.42536121
 h     -0.17063926     2.09665798    -1.31095119
 h      2.19083913     1.46040846    -0.52438689
 o      2.20002977    -1.20912193     0.12798537
 h      3.09441882    -0.78925486     0.04886002
 c     -2.46538110    -0.71629502    -0.37665328
 h     -2.33523821    -1.69305647    -0.74745589
 h     -3.05137933    -0.80279306     0.50441274
 h     -3.03833839    -0.02419673    -0.90755093
 h     -0.86242427     1.28609112     1.65869934
          17

 c      1.20668343    -0.41263784     0.17577025
 c     -0.02928944    -1.08481270     0.04722688
 c     -1.20578907    -0.20306454     0.08972938
 c     -1.12969711     1.28209263     0.61074850
 c     -0.03527167     1.63783339    -0.40506478
 c      1.26721863     0.98831490    -0.24246013
 h     -0.24051130    -2.10144487     0.11904805
 h     -2.04681257     1.74699790     0.44670012
 h     -0.21713005     2.09071857    -1.32670726
 h      2.18905510     1.47135686    -0.54529053
 o      2.20172989    -1.20375927     0.13050465
 h      3.11141569    -0.75276095     0.04043698
 c     -2.46204670    -0.70990148    -0.39058641
 h     -2.32745892    -1.67743789    -0.75725490
 h     -3.10836893    -0.78947855     0.51803743
 h     -3.01947362    -0.00191518    -0.88173062
 h     -0.83041816     1.27276479     1.68130104
          17

 c      1.20154150    -0.41747222     0.18220395
 c     -0.03980514    -1.07562659     0.04972075
 c     -1.19914560    -0.20956630     0.09283976
 c     -1.11126210     1.28127617     0.61687891
 c     -0.03910051     1.62942085    -0.41077932
 c      1.25604324     0.98437350    -0.24428333
 h     -0.21455967    -2.12022609     0.11181643
 h     -2.05328218     1.71379524     0.46520075
 h     -0.26971641     2.09720128    -1.35696294
 h      2.18994350     1.48274586    -0.56750836
 o      2.20626200    -1.19896353     0.13327706
 h      3.11175026    -0.72369899     0.03438403
 c     -2.45884022    -0.70375706    -0.40214352
 h     -2.32264776    -1.67669204    -0.77999962
 h     -3.16397224    -0.77866683     0.53209677
 h     -3.01361502     0.03528112    -0.87679895
 h     -0.79721746     1.26228185     1.69934641
          17

 c      1.19584118    -0.42006067     0.18689262
 c     -0.05224842    -1.06369667     0.05335244
 c     -1.19066931    -0.21561463     0.09601444
 c     -1.09087376     1.27868929     0.62281532
 c     -0.04279402     1.61938220    -0.41517123
 c      1.24378290     0.97973385    -0.24564361
 h     -0.18617046    -2.14989781     0.10256694
 h     -2.07315751     1.69027410     0.48169994
 h     -0.32435568     2.10932688    -1.38948532
 h      2.18781347     1.49106618    -0.58875305
 o      2.21362647    -1.19459541     0.13628752
 h      3.09354391    -0.70387895     0.03107994
 c     -2.45646933    -0.69779005    -0.41082771
 h     -2.32198013    -1.68718839    -0.81439290
 h     -3.20995143    -0.77013405     0.53720058
 h     -3.01763316     0.08363475    -0.89058626
 h     -0.76421799     1.25487337     1.70877027
          17

 c      1.18979561    -0.42039442     0.18981096
 c     -0.06603408    -1.05059863     0.05814745
 c     -1.18098798    -0.22103524     0.09923960
 c     -1.06949397     1.27458541     0.62868314
 c     -0.04685451     1.60839210    -0.41922092
 c      1.23112010     0.97462451    -0.24680542
 h     -0.15547378    -2.17840591     0.09079584
 h     -2.09708011     1.67338013     0.49789504
 h     -0.37629086     2.12048903    -1.41282209
 h      2.17833964     1.49359785    -0.60701785
 o      2.22330977    -1.19061558     0.13956284
 h      3.06119474    -0.69198346     0.03019431
 c     -2.45569204    -0.69179978    -0.41700615
 h     -2.32670732    -1.70058802    -0.85681315
 h     -3.24127510    -0.76378513     0.52823898
 h     -3.02411757     0.13345398    -0.91676265
 h     -0.73220266     1.25060268     1.70786018
          17

 c      1.18369276    -0.41861683     0.19096365
 c     -0.08029669    -1.03785747     0.06407954
 c     -1.17093801    -0.22556178     0.10246664
 c     -1.04826525     1.26927125     0.63446131
 c     -0.05173088     1.59698169    -0.42358927
 c      1.21859912     0.96917838    -0.24798627
 h     -0.12367944    -2.19548378     0.07646738
 h     -2.11454059     1.65984136     0.51531779
 h     -0.42146720     2.12606881    -1.41983179
 h      2.15950306     1.48893759    -0.62100156
 o      2.23431800    -1.18714621     0.14318235
 h      3.02541193    -0.68297239     0.03049920
 c     -2.45703890    -0.68563313    -0.42136932
 h     -2.33754088    -1.70800651    -0.90278262
 h     -3.25547308    -0.75954690     0.50324276
 h     -3.02601839     0.17515988    -0.94877746
 h     -0.70122558     1.24933240     1.69736903
          17

 c      1.17783829    -0.41499311     0.19039020
 c     -0.09393073    -1.02672974     0.07107329
 c     -1.16153025    -0.22882297     0.10563291
 c     -1.02817845     1.26297683     0.64002284
 c     -0.05775500     1.58551639    -0.42861329
 c      1.20657039     0.96343083    -0.24934329
 h     -0.09280902    -2.19499707     0.05999887
 h     -2.11777988     1.64752978     0.53486493
 h     -0.45708246     2.12358612    -1.40769151
 h      2.13182506     1.47714034    -0.63031700
 o      2.24535071    -1.18447767     0.14727239
 h      3.00119171    -0.66852865     0.02992949
 c     -2.46069093    -0.67921237    -0.42464889
 h     -2.35438462    -1.70284649    -0.94817740
 h     -3.25233898    -0.75736019     0.46283578
 h     -3.01877208     0.20240074    -0.98161309
 h     -0.67059552     1.25073443     1.68036219
          17

 c      1.17250559    -0.40988676     0.18817533
 c     -0.10570549    -1.01813780     0.07901957
 c     -1.15386099    -0.23037427     0.10868225
 c     -1.00997044     1.25582287     0.64516697
 c     -0.06510096     1.57420489    -0.43435824
 c      1.19514748     0.95734685    -0.25097144
 h     -0.06514597    -2.17516921     0.04208191
 h     -2.10290306     1.63563764     0.55681869
 h     -0.48174555     2.11254225    -1.37723421
 h      2.09836329     1.45972540    -0.63563667
 o      2.25537006    -1.18280051     0.15193617
 h      2.99946362    -0.64187845     0.02667942
 c     -2.46644217    -0.67247582    -0.42759316
 h     -2.37639613    -1.68172278    -0.98985429
 h     -3.23440485    -0.75725020     0.41058712
 h     -3.00036220     0.21233367    -1.01194589
 h     -0.63896752     1.25433509     1.66168068
          17

 c      1.16791632    -0.40374182     0.18445782
 c     -0.11444753    -1.01259371     0.08779364
 c     -1.14895649    -0.22978691     0.11157760
 c     -0.99409352     1.24782311     0.64970421
 c     -0.07374048     1.56307855    -0.44061636
 c      1.18419362     0.95086032    -0.25290747
 h     -0.04276449    -2.13848761     0.02346426
 h     -2.06986870     1.62454175     0.58099723
 h     -0.49575203     2.09459041    -1.33289110
 h      2.06445729     1.43955293    -0.63873636
 o      2.26422701    -1.18177841     0.15714459
 h      3.01755667    -0.60495509     0.02093564
 c     -2.47363830    -0.66532114    -0.43105918
 h     -2.40214108    -1.64447434    -1.02594104
 h     -3.20814422    -0.75949909     0.35409646
 h     -2.97088273     0.20514658    -1.03794487
 h     -0.60469310     1.25957483     1.64664552
          17

 c      1.16425345    -0.39706172     0.17943095
 c     -0.11927356    -1.01006016     0.09727651
 c     -1.14757352    -0.22678087     0.11430158
 c     -0.98064078     1.23889719     0.65360889
 c     -0.08339880     1.55193119    -0.44684939
 c      1.17339902     0.94392283    -0.25515269
 h     -0.02712595    -2.09201121     0.00467393
 h     -2.02257244     1.61579077     0.60689327
 h     -0.50164311     2.07408823    -1.28325715
 h      2.03672453     1.42029938    -0.64217241
 o      2.27244561    -1.18062183     0.16274328
 h      3.04272944    -0.56731953     0.01476806
 c     -2.48112675    -0.65757371    -0.43605837
 h     -2.42971500    -1.59407759    -1.05609713
 h     -3.18493490    -0.76490888     0.30573035
 h     -2.93228574     0.18387234    -1.05927443
 h     -0.56653737     1.26583219     1.63900672
          17

 c      1.16167944    -0.39038461     0.17333591
 c     -0.11979155    -1.00983088     0.10738266
 c     -1.15003711    -0.22134382     0.11685087
 c     -0.96924946     1.22888510     0.65714859
 c     -0.09355115     1.54028477    -0.45218448
 c      1.16248863     0.93658442    -0.25774044
 h     -0.01872875    -2.04759012    -0.01434439
 h     -1.96906580     1.61223830     0.63384858
 h     -0.50452652     2.05838211    -1.24101383
 h      2.02081213     1.40524985    -0.64832862
 o      2.28055790    -1.17855379     0.16855843
 h      3.06277347    -0.53872969     0.01044407
 c     -2.48748861    -0.64901336    -0.44344927
 h     -2.45685741    -1.53663038    -1.08183481
 h     -3.17842568    -0.77473974     0.27956553
 h     -2.88834755     0.15463192    -1.07741827
 h     -0.52450301     1.27236649     1.63917623
          17

 c      1.16034013    -0.38426761     0.16645252
 c     -0.11615342    -1.01067044     0.11807867
 c     -1.15619570    -0.21377045     0.11923255
 c     -0.95914665     1.21757747     0.66086042
 c     -0.10357703     1.52756030    -0.45571861
 c      1.15148397     0.92909056    -0.26083208
 h     -0.01707652    -2.01980882    -0.03447071
 h     -1.92068125     1.61793300     0.66135122
 h     -0.51051177     2.05589068    -1.21927323
 h      2.01859575     1.39579336    -0.65812701
 o      2.28880973    -1.17506631     0.17446069
 h      3.07076595    -0.52507027     0.00941876
 c     -2.49180365    -0.63953224    -0.45310281
 h     -2.48117246    -1.48093777    -1.10658860
 h     -3.19551675    -0.78942406     0.28188462
 h     -2.84449128     0.12677347    -1.09606151
 h     -0.48013200     1.27823050     1.64421903
          17

 c      1.16035878    -0.37927710     0.15908624
 c     -0.10891038    -1.01144672     0.12933414
 c     -1.16551027    -0.20460310     0.12146417
 c     -0.94953687     1.20482986     0.66538325
 c     -0.11313952     1.51356070    -0.45721518
 c      1.14081517     0.92189822    -0.26475342
 h     -0.02137685    -2.01915191    -0.05679383
 h     -1.88796481     1.63683338     0.68934445
 h     -0.52235572     2.07065800    -1.22337781
 h      2.02708718     1.39087110    -0.67046842
 o      2.29715619    -1.16995669     0.18037937
 h      3.06520610    -0.52782235     0.01213199
 c     -2.49423166    -0.62931812    -0.46350935
 h     -2.50053107    -1.43661966    -1.13469131
 h     -3.23006772    -0.80688005     0.30480333
 h     -2.80674259     0.11137393    -1.12042984
 h     -0.43599451     1.28227271     1.64962311
          17

 c      1.16183096    -0.37596045     0.15154618
 c     -0.09879038    -1.01189732     0.14098619
 c     -1.17721142    -0.19451023     0.12357313
 c     -0.94022027     1.19079615     0.67130660
 c     -0.12241405     1.49880784    -0.45748032
 c      1.13117321     0.91555913    -0.26991897
 h     -0.03137985    -2.04421689    -0.08090855
 h     -1.87416418     1.66999528     0.71810254
 h     -0.53684264     2.09841670    -1.24648819
 h      2.04019904     1.38795530    -0.68298352
 o      2.30528231    -1.16332945     0.18631027
 h      3.04970613    -0.54409360     0.01792759
 c     -2.49561088    -0.61874299    -0.47287493
 h     -2.51345260    -1.41027215    -1.16870468
 h     -3.26939543    -0.82319428     0.33339603
 h     -2.77946684     0.11661695    -1.15408293
 h     -0.39480121     1.28326197     1.65134411
          17

 c      1.16481459    -0.37478705     0.14411430
 c     -0.08656523    -1.01264031     0.15267676
 c     -1.19044434    -0.18412688     0.12558311
 c     -0.93181543     1.17607410     0.67913243
 c     -0.13184456     1.48421781    -0.45784776
 c      1.12324217     0.91054533    -0.27670960
 h     -0.04701092    -2.08283406    -0.10405117
 h     -1.87300974     1.71369648     0.74764441
 h     -0.54801320     2.12991111    -1.27562375
 h      2.05162838     1.38456475    -0.69326682
 o      2.31259289    -1.15562023     0.19233140
 h      3.03322744    -0.56638411     0.02487270
 c     -2.49687701    -0.60806236    -0.48047876
 h     -2.51914420    -1.40214917    -1.20682558
 h     -3.30280236    -0.83467019     0.35508021
 h     -2.76352746     0.14280165    -1.19485642
 h     -0.35871283     1.28006740     1.64700892
          17

 c      1.16924010    -0.37612818     0.13702571
 c     -0.07279573    -1.01452581     0.16394567
 c     -1.20442548    -0.17370085     0.12745367
 c     -0.92533915     1.16151038     0.68935325
 c     -0.14192699     1.47052255    -0.45957576
 c      1.11748321     0.90707348    -0.28539440
 h     -0.06748486    -2.12069130    -0.12207215
 h     -1.87385186     1.76109910     0.77750684
 h     -0.55134466     2.15633954    -1.29927256
 h      2.05689838     1.37932832    -0.69950848
 o      2.31834238    -1.14754775     0.19860094
 h      3.02867859    -0.58391717     0.02993282
 c     -2.49879580    -0.59732251    -0.48687616
 h     -2.51737474    -1.40678003    -1.24336523
 h     -3.32384574    -0.83882320     0.36243165
 h     -2.75702517     0.18281803    -1.23514493
 h     -0.32902831     1.27183985     1.63637576
          17

 c      1.17709324    -0.37843318     0.12986614
 c     -0.06184178    -1.01855067     0.17511695
 c     -1.21770895    -0.16704744     0.12957339
 c     -0.92075468     1.14889640     0.69915812
 c     -0.15304664     1.45961534    -0.46256870
 c      1.11439783     0.90440936    -0.29533431
 h     -0.09022958    -2.14498769    -0.13938068
 h     -1.86820260     1.80778201     0.80932295
 h     -0.54505322     2.17147355    -1.31249513
 h      2.05586767     1.37424170    -0.69939598
 o      2.32154756    -1.13957484     0.20536099
 h      3.04771755    -0.58683937     0.02986307
 c     -2.50186877    -0.58612844    -0.49234865
 h     -2.50833210    -1.41851127    -1.27163078
 h     -3.33317845    -0.83636359     0.35134940
 h     -2.75723070     0.22737920    -1.26652445
 h     -0.30117439     1.25526838     1.62789517
          17

 c      1.18833823    -0.38149659     0.12256415
 c     -0.05457394    -1.02489479     0.18596408
 c     -1.22958821    -0.16471570     0.13192228
 c     -0.91846059     1.13918256     0.70859024
 c     -0.16517536     1.45158153    -0.46694942
 c      1.11400191     0.90239111    -0.30644551
 h     -0.11340678    -2.15009127    -0.15384975
 h     -1.85063064     1.84776534     0.84218753
 h     -0.52960864     2.17260831    -1.31253903
 h      2.04854512     1.37012969    -0.69334968
 o      2.32249777    -1.13163746     0.21255379
 h      3.08660824    -0.57751825     0.02549733
 c     -2.50632569    -0.57443955    -0.49783778
 h     -2.49279334    -1.43033101    -1.28660868
 h     -3.33064667    -0.82712286     0.32152011
 h     -2.76203294     0.26836047    -1.28297764
 h     -0.27496115     1.23021652     1.62233749
          17

 c      1.20265895    -0.38497421     0.11504354
 c     -0.05148007    -1.03338592     0.19631900
 c     -1.23952581    -0.16689930     0.13450894
 c     -0.91850635     1.13298214     0.71763714
 c     -0.17808451     1.44619770    -0.47248631
 c      1.11600479     0.90068316    -0.31854611
 h     -0.13540682    -2.13491220    -0.16451132
 h     -1.81922323     1.87701444     0.87543378
 h     -0.50717915     2.15995433    -1.30002625
 h      2.03714137     1.36884095    -0.68262235
 o      2.32224402    -1.12327793     0.21997721
 h      3.13092923    -0.56579848     0.02013433
 c     -2.51213751    -0.56229717    -0.50406650
 h     -2.47174541    -1.43708031    -1.28555409
 h     -3.31851136    -0.81159764     0.27530453
 h     -2.76990634     0.30044027    -1.28152450
 h     -0.25033345     1.19680920     1.61974481
          17

 c      1.21931318    -0.38857608     0.10729081
 c     -0.05249110    -1.04349834     0.20608368
 c     -1.24719065    -0.17336850     0.13740423
 c     -0.92069981     1.13044444     0.72625775
 c     -0.19128232     1.44296749    -0.47868012
 c      1.11974673     0.89890644    -0.33142895
 h     -0.15514652    -2.10261086    -0.17152736
 h     -1.77502339     1.89373057     0.90872848
 h     -0.48132020     2.13710870    -1.27885827
 h      2.02573616     1.37301380    -0.66914793
 o      2.32194201    -1.11418165     0.22745022
 h      3.16661685    -0.56051117     0.01691014
 c     -2.51891830    -0.54973889    -0.51161204
 h     -2.44639750    -1.43584854    -1.26815651
 h     -3.30207811    -0.79128573     0.21837089
 h     -2.77977768     0.32104584    -1.26193208
 h     -0.22750614     1.15541029     1.61940780
          17

 c      1.23710255    -0.39231648     0.09943825
 c     -0.05700125    -1.05433952     0.21531035
 c     -1.25251744    -0.18365343     0.14083106
 c     -0.92466029     1.13114353     0.73431624
 c     -0.20380602     1.44121856    -0.48477626
 c      1.12423047     0.89695510    -0.34497444
 h     -0.17223151    -2.06078094    -0.17667057
 h     -1.72183440     1.89871010     0.94209981
 h     -0.45650881     2.11193174    -1.25647279
 h      2.01896932     1.38524502    -0.65539213
 o      2.32247707    -1.10432649     0.23487413
 h      3.18529125    -0.56616876     0.01754588
 c     -2.52582219    -0.53674240    -0.52094895
 h     -2.41812652    -1.42610045    -1.23648981
 h     -3.29041666    -0.76904798     0.16018458
 h     -2.79094659     0.33038559    -1.22657602
 h     -0.20708058     1.10665645     1.61980548
          17

 c      1.25479489    -0.39607055     0.09158916
 c     -0.06433718    -1.06469246     0.22423166
 c     -1.25559311    -0.19722515     0.14505144
 c     -0.92967261     1.13429930     0.74158598
 c     -0.21464627     1.44004437    -0.48972708
 c      1.12862312     0.89475467    -0.35908837
 h     -0.18708717    -2.02130798    -0.18402174
 h     -1.66642821     1.89575588     0.97627743
 h     -0.43765033     2.09517476    -1.24344165
 h      2.01981673     1.40714346    -0.64314772
 o      2.32439505    -1.09396083     0.24224446
 h      3.18454793    -0.58326574     0.02244219
 c     -2.53170998    -0.52326734    -0.53227233
 h     -2.38831537    -1.40978551    -1.19503025
 h     -3.29494686    -0.74880996     0.11220884
 h     -2.80323109     0.33173585    -1.18067415
 h     -0.19007402     1.05151839     1.61884835
          17

 c      1.27123705    -0.39951882     0.08378787
 c     -0.07382012    -1.07328178     0.23318941
 c     -1.25665106    -0.21346320     0.15030775
 c     -0.93473535     1.13881585     0.74778202
 c     -0.22305988     1.43866675    -0.49266387
 c      1.13249866     0.89226795    -0.37372581
 h     -0.20072923    -1.99749885    -0.19919867
 h     -1.61797638     1.89181890     1.01305427
 h     -0.42824407     2.09586240    -1.24849233
 h      2.02770247     1.43822524    -0.63281240
 o      2.32790947    -1.08357017     0.24965814
 h      3.16775466    -0.60889215     0.03068422
 c     -2.53567179    -0.50945316    -0.54504896
 h     -2.35810999    -1.39145264    -1.15039724
 h     -3.32326304    -0.73372490     0.08226698
 h     -2.81722131     0.33206576    -1.13232905
 h     -0.17777158     0.99137890     1.61442649
          17

 c      1.28203669    -0.40582400     0.07705665
 c     -0.07980129    -1.07858029     0.24093104
 c     -1.25704209    -0.22682246     0.15599657
 c     -0.93920005     1.14170110     0.75621517
 c     -0.22910682     1.43537651    -0.49528074
 c      1.13513954     0.89141910    -0.38918253
 h     -0.21365587    -2.00380176    -0.21254537
 h     -1.58514567     1.89458322     1.05257299
 h     -0.42853090     2.11480590    -1.26828060
 h      2.03877011     1.47364503    -0.62568932
 o      2.33353789    -1.07387179     0.25721124
 h      3.14359150    -0.63846387     0.03963234
 c     -2.53727028    -0.49616119    -0.55876380
 h     -2.33052082    -1.37557902    -1.11182808
 h     -3.36884716    -0.72262991     0.07204525
 h     -2.83490612     0.34040968    -1.09100514
 h     -0.17787397     0.93488653     1.60088716
          17

 c      1.28749015    -0.41332599     0.07096440
 c     -0.08373679    -1.08101345     0.24732603
 c     -1.25662714    -0.23809001     0.16227907
 c     -0.94219462     1.14267137     0.76595637
 c     -0.23272891     1.43080324    -0.49737698
 c      1.13726253     0.89184372    -0.40525558
 h     -0.22522733    -2.03521698    -0.22447358
 h     -1.57311118     1.90808573     1.09655475
 h     -0.43715990     2.14421597    -1.29623943
 h      2.04735028     1.50946064    -0.62087251
 o      2.34021902    -1.06565728     0.26523887
 h      3.12949108    -0.66171024     0.04490005
 c     -2.53729435    -0.48400294    -0.57137374
 h     -2.30615031    -1.36843703    -1.08650794
 h     -3.42054394    -0.71362952     0.07323482
 h     -2.85761024     0.36540069    -1.06467906
 h     -0.18940489     0.88494803     1.57867220
          17

 c      1.28758095    -0.42122053     0.06526443
 c     -0.08595824    -1.08171532     0.25189261
 c     -1.25565776    -0.24710584     0.16909968
 c     -0.94380810     1.14183340     0.77654610
 c     -0.23420841     1.42575144    -0.49954075
 c      1.13921135     0.89340690    -0.42176018
 h     -0.23378646    -2.07950224    -0.22986888
 h     -1.57936398     1.92923137     1.14373394
 h     -0.45149899     2.17395343    -1.32173294
 h      2.04901196     1.54181399    -0.61744124
 o      2.34699978    -1.05957474     0.27407997
 h      3.14123592    -0.67009535     0.04182816
 c     -2.53665367    -0.47317098    -0.58170090
 h     -2.28614826    -1.37273769    -1.07852097
 h     -3.46616049    -0.70471574     0.07753615
 h     -2.88435242     0.40748312    -1.05491819
 h     -0.20909636     0.84349020     1.55119643
          17

 c      1.28157724    -0.43651014     0.06337173
 c     -0.08512404    -1.08288228     0.25666190
 c     -1.25567670    -0.25539691     0.17902085
 c     -0.94665954     1.13464563     0.78678977
 c     -0.22709938     1.42397559    -0.50536037
 c      1.13664276     0.90392228    -0.44126953
 h     -0.23364659    -2.11760309    -0.23236635
 h     -1.59282234     1.95441205     1.18664945
 h     -0.45679034     2.21135181    -1.32463032
 h      2.04247766     1.56399523    -0.62557212
 o      2.35173595    -1.05403270     0.28294429
 h      3.18380754    -0.66086129     0.02787783
 c     -2.53511241    -0.46351813    -0.58962037
 h     -2.27221072    -1.38653296    -1.08704536
 h     -3.49772961    -0.69389061     0.07942216
 h     -2.91150900     0.46050642    -1.05663383
 h     -0.23377726     0.81089006     1.52518156
          17

 c      1.27302375    -0.44904921     0.06152121
 c     -0.08679253    -1.08470180     0.25968670
 c     -1.25466600    -0.26457574     0.19013192
 c     -0.94952951     1.12729150     0.79553031
 c     -0.21676293     1.42388424    -0.51035407
 c      1.13430089     0.91450137    -0.46119126
 h     -0.22808396    -2.14314556    -0.22801114
 h     -1.61085437     1.96982227     1.22324916
 h     -0.46264997     2.23827627    -1.31450359
 h      2.02558680     1.57839947    -0.63892624
 o      2.35662090    -1.04981322     0.29213055
 h      3.23246653    -0.64368358     0.01114371
 c     -2.53444453    -0.45482742    -0.59506936
 h     -2.26649718    -1.40181021    -1.10873361
 h     -3.51088368    -0.68133225     0.07393333
 h     -2.93259547     0.51089287    -1.06489698
 h     -0.25568755     0.78738166     1.50523980
          17

 c      1.26212724    -0.45920145     0.06001293
 c     -0.09031577    -1.08770402     0.26103692
 c     -1.25320302    -0.27418439     0.20236803
 c     -0.95339621     1.11981545     0.80229287
 c     -0.20317420     1.42598974    -0.51488091
 c      1.13157357     0.92519729    -0.48145892
 h     -0.21701712    -2.15220892    -0.21539591
 h     -1.62747559     1.96995095     1.24962539
 h     -0.46668729     2.25425232    -1.28871110
 h      2.00110321     1.58533090    -0.65900796
 o      2.36243967    -1.04625783     0.30119458
 h      3.26863821    -0.62652291    -0.00318619
 c     -2.53473295    -0.44704549    -0.59862615
 h     -2.27109258    -1.41095089    -1.13948901
 h     -3.50408235    -0.66713226     0.06013724
 h     -2.94322538     0.54944788    -1.07477763
 h     -0.26743751     0.77119375     1.49890252
          17

 c      1.24925261    -0.46729105     0.05906501
 c     -0.09493423    -1.09207130     0.26084276
 c     -1.25182246    -0.28365507     0.21548359
 c     -0.95866609     1.11207204     0.80690626
 c     -0.18661037     1.43039560    -0.51901097
 c      1.12786680     0.93579024    -0.50188227
 h     -0.20118647    -2.14488904    -0.19440244
 h     -1.63941408     1.95244543     1.26350679
 h     -0.46753854     2.26082797    -1.24764252
 h      1.97396099     1.58682077    -0.68729205
 o      2.36943394    -1.04292445     0.30984051
 h      3.28195181    -0.61385544    -0.01206785
 c     -2.53580991    -0.44021632    -0.60085085
 h     -2.28694590    -1.40807183    -1.17543181
 h     -3.47883312    -0.65196991     0.03908265
 h     -2.94077912     0.57091934    -1.08316693
 h     -0.26528711     0.76161505     1.50986073
          17

 c      1.23492434    -0.47355602     0.05880837
 c     -0.09994202    -1.09763653     0.25932374
 c     -1.25094371    -0.29247236     0.22914106
 c     -0.96501524     1.10364982     0.80961678
 c     -0.16758026     1.43687705    -0.52249914
 c      1.12272306     0.94582482    -0.52218689
 h     -0.18192754    -2.12518583    -0.16643062
 h     -1.64593050     1.91787264     1.26416570
 h     -0.46499223     2.26197156    -1.19465969
 h      1.95030952     1.58600616    -0.72524837
 o      2.37737422    -1.03954454     0.31790741
 h      3.26915769    -0.60725584    -0.01448032
 c     -2.53724263    -0.43436904    -0.60228949
 h     -2.31371883    -1.38989578    -1.21337054
 h     -3.44023885    -0.63721270     0.01407257
 h     -2.92429634     0.57363020    -1.08847739
 h     -0.25147009     0.76011095     1.53575218
          17

 c      1.21974669    -0.47818878     0.05931186
 c     -0.10472110    -1.10383237     0.25682342
 c     -1.25085227    -0.30023518     0.24297187
 c     -0.97157471     1.09391671     0.81091413
 c     -0.14673387     1.44494487    -0.52484116
 c      1.11597895     0.95478426    -0.54208541
 h     -0.16095815    -2.10144012    -0.13453853
 h     -1.64879659     1.86967132     1.25243691
 h     -0.46012563     2.26447379    -1.13569071
 h      1.93552628     1.58561297    -0.77410547
 o      2.38565566    -1.03600557     0.32535804
 h      3.23301491    -0.60576443    -0.01132162
 c     -2.53826506    -0.42946367    -0.60352336
 h     -2.34990410    -1.35589463    -1.25101636
 h     -3.39775230    -0.62503993    -0.00882180
 h     -2.89429445     0.55909377    -1.09037834
 h     -0.23244608     0.76925573     1.56989073
          17

 c      1.20432993    -0.48136085     0.06059104
 c     -0.10877088    -1.10971670     0.25379542
 c     -1.25169253    -0.30668872     0.25659637
 c     -0.97723824     1.08215450     0.81122454
 c     -0.12483502     1.45397463    -0.52540865
 c      1.10797455     0.96227154    -0.56136381
 h     -0.14002809    -2.08589011    -0.10304766
 h     -1.65250080     1.81423462     1.23086953
 h     -0.45513398     2.27706527    -1.07781001
 h      1.93169973     1.58605676    -0.83420694
 o      2.39328771    -1.03240168     0.33231878
 h      3.18297178    -0.60523844    -0.00601475
 c     -2.53782586    -0.42542140    -0.60511051
 h     -2.39301626    -1.30830847    -1.28722321
 h     -3.36434759    -0.61820389    -0.02124677
 h     -2.85274211     0.53215798    -1.08980583
 h     -0.21531563     0.79081545     1.60478619
          17

 c      1.18923767    -0.48323267     0.06260778
 c     -0.11175152    -1.11430702     0.25066920
 c     -1.25347079    -0.31175104     0.26962514
 c     -0.98089156     1.06769800     0.81075409
 c     -0.10283022     1.46353886    -0.52370580
 c      1.09963826     0.96807285    -0.57995952
 h     -0.12040281    -2.09067135    -0.07579035
 h     -1.66398650     1.76027323     1.20344991
 h     -0.45208612     2.30685569    -1.02625684
 h      1.93649480     1.58473161    -0.90433289
 o      2.39889320    -1.02909526     0.33913166
 h      3.13565606    -0.59749736    -0.00526956
 c     -2.53500160    -0.42227062    -0.60724991
 h     -2.43986700    -1.25210392    -1.32229632
 h     -3.35126933    -0.61875851    -0.01612661
 h     -2.80305188     0.50143738    -1.08913735
 h     -0.20552122     0.82482347     1.63443000
          17

 c      1.17496005    -0.48394911     0.06526705
 c     -0.11350648    -1.11723695     0.24763688
 c     -1.25606814    -0.31553788     0.28166201
 c     -0.98166443     1.05019071     0.80957566
 c     -0.08194849     1.47381744    -0.51959529
 c      1.09231185     0.97205553    -0.59798020
 h     -0.10263943    -2.12013001    -0.05353625
 h     -1.69037982     1.71601135     1.17399837
 h     -0.45090549     2.35453429    -0.98174528
 h      1.94456054     1.57731478    -0.98164469
 o      2.40114434    -1.02655237     0.34622650
 h      3.10835066    -0.57305848    -0.01696183
 c     -2.52964427    -0.42031494    -0.60932829
 h     -2.48704188    -1.19441045    -1.35803607
 h     -3.36024973    -0.62610496     0.00668749
 h     -2.74961861     0.47878665    -1.09196739
 h     -0.20620061     0.86966905     1.65498137
          17

 c      1.16191260    -0.48363106     0.06841901
 c     -0.11403193    -1.11908610     0.24461218
 c     -1.25925887    -0.31837716     0.29231889
 c     -0.97932103     1.02996118     0.80783960
 c     -0.06359687     1.48562564    -0.51323887
 c      1.08738217     0.97404299    -0.61565001
 h     -0.08700179    -2.16704855    -0.03359983
 h     -1.73427043     1.68460170     1.14361727
 h     -0.44882092     2.41350357    -0.94118964
 h      1.95012047     1.55980936    -1.06237062
 o      2.39974299    -1.02476344     0.35365512
 h      3.10361770    -0.53042264    -0.04265993
 c     -2.52249692    -0.41999503    -0.61008566
 h     -2.53156063    -1.14271720    -1.39678701
 h     -3.38279746    -0.63671536     0.03955042
 h     -2.69640746     0.47551572    -1.10136172
 h     -0.21823235     0.92255674     1.66482617
          17

 c      1.15045414    -0.48237201     0.07187140
 c     -0.11343602    -1.12093341     0.24142903
 c     -1.26273128    -0.32079423     0.30124270
 c     -0.97448990     1.00813538     0.80580946
 c     -0.04897783     1.49995345    -0.50485087
 c      1.08587801     0.97380930    -0.63321709
 h     -0.07385658    -2.21801403    -0.01236506
 h     -1.79068178     1.66232886     1.11010329
 h     -0.44208733     2.47409475    -0.90082203
 h      1.94885489     1.52979186    -1.14271322
 o      2.39551991    -1.02302188     0.36090749
 h      3.10749716    -0.47957457    -0.07470915
 c     -2.51467301    -0.42140635    -0.60853496
 h     -2.57128973    -1.10204498    -1.43923276
 h     -3.40746689    -0.64610402     0.07236780
 h     -2.64538462     0.49562246    -1.11667161
 h     -0.24036526     0.98003470     1.66464291
          17

 c      1.14089392    -0.48024266     0.07540855
 c     -0.11191136    -1.12374507     0.23801132
 c     -1.26611626    -0.32344628     0.30814150
 c     -0.96839775     0.98625850     0.80364094
 c     -0.03868620     1.51746135    -0.49456642
 c      1.08815452     0.97118192    -0.65085342
 h     -0.06359958    -2.26072757     0.01256219
 h     -1.84977102     1.64211949     1.07039829
 h     -0.42787706     2.52799125    -0.85822685
 h      1.93865137     1.48668852    -1.21956182
 o      2.38944056    -1.02047621     0.36734998
 h      3.10488075    -0.43313798    -0.10326941
 c     -2.50717822    -0.42407851    -0.60461171
 h     -2.60467579    -1.07324790    -1.48253787
 h     -3.42548864    -0.65062019     0.09720422
 h     -2.59676419     0.53296933    -1.13248435
 h     -0.26941724     1.03857097     1.65746512
          17

 c      1.13347414    -0.47729478     0.07880791
 c     -0.10970616    -1.12811208     0.23439824
 c     -1.26901879    -0.32702859     0.31280089
 c     -0.96237800     0.96581451     0.80120932
 c     -0.03253177     1.53822995    -0.48246625
 c      1.09376470     0.96614534    -0.66856553
 h     -0.05646688    -2.28717683     0.04197111
 h     -1.90180248     1.61789641     1.02290249
 h     -0.40502522     2.57016334    -0.81263467
 h      1.91968857     1.43157565    -1.29098102
 o      2.38209016    -1.01653470     0.37254626
 h      3.08745855    -0.39990968    -0.12147841
 c     -2.50071146    -0.42728197    -0.59897162
 h     -2.63025867    -1.05403993    -1.52096716
 h     -3.43194845    -0.64797834     0.10944491
 h     -2.55060279     0.57618982    -1.14168018
 h     -0.30088633     1.09517565     1.64830168
          17

 c      1.12833674    -0.47356509     0.08185073
 c     -0.10708795    -1.13423622     0.23070642
 c     -1.27104363    -0.33218946     0.31509135
 c     -0.95751567     0.94797774     0.79817866
 c     -0.02963474     1.56173650    -0.46863812
 c      1.10156863     0.95886567    -0.68613750
 h     -0.05245431    -2.29383980     0.07545743
 h     -1.93986156     1.58631980     0.96790422
 h     -0.37400561     2.59924765    -0.76455795
 h      1.89422419     1.36682927    -1.35655986
 o      2.37370578    -1.01091266     0.37629276
 h      3.05319719    -0.38410442    -0.12604426
 c     -2.49564118    -0.43037205    -0.59246130
 h     -2.64664716    -1.04128045    -1.54835951
 h     -3.42523956    -0.63712190     0.10736934
 h     -2.50758358     0.61476188    -1.13882179
 h     -0.33031371     1.14781572     1.64275583
          17

 c      1.12548585    -0.46908698     0.08433168
 c     -0.10430507    -1.14195842     0.22709420
 c     -1.27181456    -0.33946231     0.31496986
 c     -0.95445474     0.93357748     0.79422802
 c     -0.02869608     1.58694494    -0.45320080
 c      1.11002983     0.94964539    -0.70313113
 h     -0.05129765    -2.28137782     0.11185324
 h     -1.96030002     1.54671153     0.90705626
 h     -0.33668820     2.61759408    -0.71543505
 h      1.86606539     1.29563780    -1.41751996
 o      2.36427015    -1.00360800     0.37859836
 h      3.00493558    -0.38573420    -0.11694349
 c     -2.49202044    -0.43288578    -0.58581205
 h     -2.65282480    -1.03251158    -1.56020637
 h     -3.40668115    -0.61801665     0.09174439
 h     -2.46883674     0.64148087    -1.12125826
 h     -0.35511793     1.19518528     1.64471696
          17

 c      1.12476100    -0.46390547     0.08606789
 c     -0.10156106    -1.15074466     0.22373753
 c     -1.27098919    -0.34921702     0.31248373
 c     -0.95333765     0.92315158     0.78922920
 c     -0.02830341     1.61244306    -0.43629047
 c      1.11758932     0.93886352    -0.71897313
 h     -0.05244988    -2.25483419     0.14953395
 h     -1.96253013     1.50063564     0.84283069
 h     -0.29595965     2.63117827    -0.66731832
 h      1.83944651     1.22127767    -1.47618795
 o      2.35350977    -0.99493985     0.37971744
 h      2.95049514    -0.39995471    -0.09796394
 c     -2.48956982    -0.43450461    -0.57959027
 h     -2.64840416    -1.02647548    -1.55454141
 h     -3.38074783    -0.59154945     0.06588113
 h     -2.43556634     0.65250639    -1.08882785
 h     -0.37559832     1.23588923     1.65461421
          17

 c      1.12582735    -0.45808803     0.08690617
 c     -0.09899989    -1.15965943     0.22080413
 c     -1.26827847    -0.36162107     0.30777588
 c     -0.95386491     0.91696109     0.78323829
 c     -0.02718514     1.63665327    -0.41805404
 c      1.12300437     0.92694392    -0.73313268
 h     -0.05506084    -2.22406989     0.18675555
 h     -1.94910780     1.45169010     0.77809115
 h     -0.25498659     2.64843678    -0.62237943
 h      1.81733976     1.14631760    -1.53451176
 o      2.34084498    -0.98563000     0.38021871
 h      2.90352769    -0.41576759    -0.07778449
 c     -2.48764275    -0.43501556    -0.57423229
 h     -2.63374496    -1.02319441    -1.53217666
 h     -3.35550104    -0.55942859     0.03585959
 h     -2.40877916     0.64697886    -1.04339057
 h     -0.39423356     1.26798539     1.66977178
          17

 c      1.12820147    -0.45171704     0.08672135
 c     -0.09670110    -1.16747828     0.21841367
 c     -1.26347468    -0.37661384     0.30109103
 c     -0.95538684     0.91493611     0.77636955
 c     -0.02438945     1.65819400    -0.39868159
 c      1.12554169     0.91432736    -0.74531340
 h     -0.05804528    -2.20267808     0.22214996
 h     -1.92616047     1.40539942     0.71560649
 h     -0.21607555     2.67683253    -0.58211419
 h      1.80010471     1.07230914    -1.59226028
 o      2.32556494    -0.97665496     0.38087059
 h      2.88067861    -0.41847275    -0.06804951
 c     -2.48530231    -0.43434187    -0.56998707
 h     -2.60999077    -1.02401836    -1.49680451
 h     -3.34173487    -0.52380727     0.00979242
 h     -2.38905999     0.62710863    -0.98866291
 h     -0.41415214     1.28941846     1.68628459
          17

 c      1.13131434    -0.44486124     0.08540360
 c     -0.09467373    -1.17316875     0.21660426
 c     -1.25649065    -0.39389636     0.29277509
 c     -0.95699128     0.91665135     0.76870377
 c     -0.01935822     1.67630952    -0.37844787
 c      1.12495527     0.90141688    -0.75552335
 h     -0.06033913    -2.20264828     0.25511708
 h     -1.90328264     1.36870072     0.65744861
 h     -0.17981799     2.71818186    -0.54666440
 h      1.78560930     1.00024143    -1.64645237
 o      2.30757312    -0.96849865     0.38204396
 h      2.88956167    -0.40174176    -0.07367539
 c     -2.48171257    -0.43266251    -0.56665415
 h     -2.57900848    -1.03162788    -1.45486430
 h     -3.34857587    -0.48654871    -0.00538721
 h     -2.37630428     0.59883851    -0.93026195
 h     -0.43799202     1.29874567     1.70074590
          17

 c      1.13456827    -0.43755028     0.08284758
 c     -0.09282980    -1.17659928     0.21536489
 c     -1.24740860    -0.41292535     0.28325527
 c     -0.95772693     0.92144747     0.76026575
 c     -0.01185577     1.69100725    -0.35769856
 c      1.12131032     0.88853101    -0.76397671
 h     -0.06121933    -2.22633724     0.28543531
 h     -1.89103676     1.34823877     0.60461710
 h     -0.14542452     2.76705681    -0.51497038
 h      1.77065571     0.93122646    -1.69257467
 o      2.28789163    -0.96067464     0.38332858
 h      2.92053231    -0.37534247    -0.08662646
 c     -2.47673544    -0.43053694    -0.56333650
 h     -2.54314003    -1.04951024    -1.41438834
 h     -3.37690117    -0.44889886    -0.00828527
 h     -2.36949838     0.57234141    -0.87543332
 h     -0.46739329     1.29555306     1.71114629
          17

 c      1.13735885    -0.42977419     0.07895725
 c     -0.09096817    -1.17869425     0.21471630
 c     -1.23651447    -0.43292865     0.27299986
 c     -0.95705494     0.92869985     0.75098477
 c     -0.00182719     1.70275873    -0.33677941
 c      1.11480794     0.87589864    -0.77093649
 h     -0.06035419    -2.26472771     0.31232677
 h     -1.89537830     1.34748664     0.55758118
 h     -0.11181188     2.81411609    -0.48563087
 h      1.75246471     0.86678756    -1.72641212
 o      2.26798624    -0.95244326     0.38411011
 h      2.95722277    -0.35364304    -0.09517848
 c     -2.47106503    -0.42885602    -0.55876322
 h     -2.50478321    -1.08019603    -1.38206607
 h     -3.41813788    -0.41216958    -0.00338915
 h     -2.36692187     0.56013554    -0.83174402
 h     -0.50281731     1.28052754     1.71721970
          17

 c      1.13907260    -0.42150925     0.07366143
 c     -0.08877964    -1.18082289     0.21472793
 c     -1.22430346    -0.45294877     0.26245984
 c     -0.95517207     0.93800968     0.74062009
 c      0.01069955     1.71210024    -0.31597662
 c      1.10567947     0.86368851    -0.77660494
 h     -0.05760289    -2.30439848     0.33434048
 h     -1.91357335     1.36507825     0.51751008
 h     -0.07831156     2.85055702    -0.45760557
 h      1.72946430     0.80874624    -1.74531469
 o      2.24909729    -0.94341740     0.38405691
 h      2.98705181    -0.34576298    -0.09186968
 c     -2.46568774    -0.42847272    -0.55210591
 h     -2.46614076    -1.12272093    -1.35984924
 h     -3.46021462    -0.37827813     0.00304697
 h     -2.36703487     0.57056312    -0.80465900
 h     -0.54354808     1.25531978     1.72049494
          17

 c      1.13909944    -0.41275230     0.06693114
 c     -0.08587316    -1.18418407     0.21547276
 c     -1.21144570    -0.47191926     0.25201046
 c     -0.95278414     0.94915066     0.72879263
 c      0.02564346     1.71941334    -0.29549701
 c      1.09413604     0.85204408    -0.78107522
 h     -0.05285297    -2.33430829     0.35000866
 h     -1.93664863     1.39622683     0.48646578
 h     -0.04475898     2.87050955    -0.43042845
 h      1.70150761     0.75897784    -1.74876026
 o      2.23211372    -0.93358037     0.38313327
 h      3.00300408    -0.35505345    -0.07391661
 c     -2.46133447    -0.42970169    -0.54341147
 h     -2.42939939    -1.17183946    -1.34449546
 h     -3.49311427    -0.34941333     0.00633073
 h     -2.36931728     0.60083011    -0.79582727
 h     -0.58796973     1.22222412     1.72392653
          17

 c      1.13687904    -0.40355748     0.05879764
 c     -0.08183080    -1.18956541     0.21699203
 c     -1.19870807    -0.48876756     0.24191565
 c     -0.95061224     0.96192794     0.71516825
 c      0.04287091     1.72486671    -0.27547157
 c      1.08034552     0.84111018    -0.78431401
 h     -0.04595691    -2.34805384     0.35836700
 h     -1.95499011     1.43530862     0.46628809
 h     -0.01132976     2.87162664    -0.40415424
 h      1.66988254     0.71917422    -1.73856210
 o      2.21759587    -0.92315993     0.38149814
 h      3.00275464    -0.38080229    -0.04181696
 c     -2.45834054    -0.43228249    -0.53333110
 h     -2.39692555    -1.22018463    -1.33049242
 h     -3.51058441    -0.32751862     0.00408270
 h     -2.37398666     0.63861287    -0.80377157
 h     -0.63417874     1.18365113     1.73076795
          17

 c      1.13197992    -0.39407679     0.04937241
 c     -0.07629667    -1.19729936     0.21928228
 c     -1.18683627    -0.50253072     0.23232775
 c     -0.94909385     0.97611668     0.69967294
 c      0.06219234     1.72841268    -0.25596315
 c      1.06442428     0.83105020    -0.78615811
 h     -0.03670269    -2.34374484     0.35913302
 h     -1.96175972     1.47741887     0.45758509
 h      0.02163022     2.85513009    -0.37926660
 h      1.63728132     0.69062551    -1.71891053
 o      2.20571706    -0.91256193     0.37945240
 h      2.98876932    -0.41887910     0.00122620
 c     -2.45674501    -0.43578379    -0.52266703
 h     -2.37109257    -1.26111014    -1.31309701
 h     -3.50991493    -0.31402418    -0.00411416
 h     -2.38113986     0.66998695    -0.82560550
 h     -0.68069049     1.14158194     1.74272579
          17

 c      1.12419238    -0.38459778     0.03886468
 c     -0.06908396    -1.20723094     0.22228612
 c     -1.17642451    -0.51245792     0.22331467
 c     -0.94833946     0.99144810     0.68261765
 c      0.08335743     1.72978522    -0.23697040
 c      1.04645166     0.82205249    -0.78634411
 h     -0.02478021    -2.32377294     0.35274671
 h     -1.95366680     1.51886963     0.45946904
 h      0.05373503     2.82592791    -0.35662128
 h      1.60760490     0.67405955    -1.69602319
 o      2.19609832    -0.90237014     0.37743503
 h      2.96999957    -0.46131141     0.04909302
 c     -2.45637226    -0.43988864    -0.51213735
 h     -2.35394021    -1.29022225    -1.28963506
 h     -3.49166691    -0.30972974    -0.01702141
 h     -2.39039310     0.68467488    -0.85812397
 h     -0.72672498     1.09742224     1.75843330
          17

 c      1.11359889    -0.37555832     0.02758365
 c     -0.06026631    -1.21865469     0.22588039
 c     -1.16781584    -0.51807488     0.21489716
 c     -0.94820593     1.00757226     0.66465264
 c      0.10604494     1.72852373    -0.21842810
 c      1.02653300     0.81431439    -0.78462035
 h     -0.00973718    -2.29514666     0.34037890
 h     -1.93075931     1.55735952     0.46976986
 h      0.08467000     2.79251076    -0.33738942
 h      1.58523129     0.66967668    -1.67681345
 o      2.18771522    -0.89330331     0.37597742
 h      2.96276643    -0.49675443     0.09333161
 c     -2.45682649    -0.44443915    -0.50234207
 h     -2.34692165    -1.30575124    -1.25959147
 h     -3.45995449    -0.31468154    -0.03172279
 h     -2.40099931     0.67702298    -0.89823534
 h     -0.77185699     1.05236966     1.77362957
          17

 c      1.10058191    -0.36752064     0.01591476
 c     -0.05021701    -1.23030498     0.22987600
 c     -1.16106955    -0.51920006     0.20708081
 c     -0.94836530     1.02400700     0.64658557
 c      0.12984568     1.72412409    -0.20021170
 c      1.00493050     0.80799302    -0.78096691
 h      0.00904830    -2.26959325     0.32379129
 h     -1.89623507     1.59221264     0.48538255
 h      0.11429666     2.76542617    -0.32287645
 h      1.57349983     0.67747185    -1.66629368
 o      2.17942323    -0.88588714     0.37544417
 h      2.98262508    -0.51587077     0.12738967
 c     -2.45744855    -0.44939205    -0.49379718
 h     -2.35075856    -1.30859777    -1.22438773
 h     -3.42299275    -0.32802850    -0.04343804
 h     -2.41206038     0.64536443    -0.94314458
 h     -0.81547465     1.00782840     1.78298316
          17

 c      1.08575692    -0.36110723     0.00427480
 c     -0.03957070    -1.24062318     0.23405859
 c     -1.15600408    -0.51591528     0.19987108
 c     -0.94833735     1.04011614     0.62918989
 c      0.15424329     1.71641531    -0.18215828
 c      0.98221310     0.80314168    -0.77581952
 h      0.03225846    -2.26087288     0.30479081
 h     -1.85625040     1.62465989     0.50267194
 h      0.14272863     2.75313299    -0.31405408
 h      1.57303008     0.69754927    -1.66496925
 o      2.17110098    -0.87999450     0.37572490
 h      3.02726447    -0.51908157     0.15180953
 c     -2.45736705    -0.45476362    -0.48691869
 h     -2.36535477    -1.30249958    -1.18722547
 h     -3.39248522    -0.34806207    -0.04582502
 h     -2.42269375     0.59143310    -0.99055896
 h     -0.85654257     0.96546063     1.78209076
          17

 c      1.06988128    -0.35692580    -0.00693427
 c     -0.02909580    -1.24846847     0.23826617
 c     -1.15229150    -0.50850286     0.19326502
 c     -0.94755773     1.05515382     0.61307876
 c      0.17860670     1.70599398    -0.16409888
 c      0.95930445     0.79967568    -0.77009590
 h      0.06015942    -2.27722849     0.28440943
 h     -1.81893964     1.65770136     0.51804877
 h      0.17032610     2.75706347    -0.31089957
 h      1.58128907     0.72992498    -1.66857214
 o      2.16365357    -0.87503626     0.37642880
 h      3.07755427    -0.51388674     0.17134945
 c     -2.45584374    -0.46057379    -0.48185540
 h     -2.38981034    -1.29415383    -1.15284590
 h     -3.37938508    -0.37275680    -0.03292058
 h     -2.43218652     0.52018399    -1.03909689
 h     -0.89370021     0.92696241     1.76862444
          17

 c      1.05378356    -0.35550042    -0.01736426
 c     -0.01952874    -1.25377270     0.24241750
 c     -1.14955371    -0.49737720     0.18722628
 c     -0.94557259     1.06841753     0.59863268
 c      0.20221345     1.69426986    -0.14586615
 c      0.93737008     0.79737923    -0.76498056
 h      0.09186922    -2.31451168     0.26279672
 h     -1.79178494     1.69475273     0.52864910
 h      0.19758596     2.77093511    -0.31209807
 h      1.59386688     0.77393449    -1.67050112
 o      2.15796970    -0.87047168     0.37723776
 h      3.11469385    -0.50693134     0.18943696
 c     -2.45284899    -0.46685185    -0.47822773
 h     -2.42267406    -1.29240651    -1.12653658
 h     -3.38662355    -0.40051401    -0.00269615
 h     -2.44016803     0.43970368    -1.08886514
 h     -0.92551068     0.89380324     1.74268596
          17

 c      1.03830362    -0.35720783    -0.02675591
 c     -0.01148186    -1.25732769     0.24645422
 c     -1.14743205    -0.48303706     0.18165992
 c     -0.94230839     1.07949126     0.58597306
 c      0.22431670     1.68302500    -0.12727379
 c      0.91762096     0.79593455    -0.76164025
 h      0.12521182    -2.35923072     0.24010582
 h     -1.77808304     1.73711713     0.53273578
 h      0.22497899     2.78517536    -0.31544361
 h      1.60627299     0.82789586    -1.66471284
 o      2.15446337    -0.86596949     0.37797526
 h      3.12780640    -0.50162094     0.20714882
 c     -2.44921474    -0.47380740    -0.47516400
 h     -2.46238632    -1.30526811    -1.11166078
 h     -3.40657065    -0.43005007     0.04115236
 h     -2.44675602     0.36013927    -1.14169097
 h     -0.95072637     0.86704450     1.70680803
          17

 c      1.02423483    -0.36222744    -0.03496538
 c     -0.00545316    -1.26005984     0.25029479
 c     -1.14562490    -0.46604253     0.17640841
 c     -0.93816754     1.08840122     0.57497896
 c      0.24424968     1.67388891    -0.10812221
 c      0.90111941     0.79497794    -0.76100031
 h      0.15740677    -2.39724094     0.21709571
 h     -1.77550368     1.78231623     0.52957411
 h      0.25282745     2.79163966    -0.31850976
 h      1.61517877     0.88925299    -1.64738546
 o      2.15311782    -0.86137982     0.37855972
 h      3.11347233    -0.49876547     0.22406754
 c     -2.44611370    -0.48197736    -0.47184219
 h     -2.50732427    -1.33563050    -1.10680795
 h     -3.42696907    -0.45969049     0.09152970
 h     -2.45256171     0.29049660    -1.19987195
 h     -0.96853213     0.84721645     1.66584155
          17

 c      1.01228067    -0.37051359    -0.04197396
 c     -0.00185569    -1.26259685     0.25384103
 c     -1.14390864    -0.44699805     0.17127020
 c     -0.93382542     1.09553140     0.56533634
 c      0.26154202     1.66798914    -0.08826940
 c      0.88861501     0.79419616    -0.76358274
 h      0.18579466    -2.41876931     0.19498619
 h     -1.77822720     1.82507886     0.51910165
 h      0.28125350     2.78576636    -0.31912352
 h      1.61901826     0.95497874    -1.61742340
 o      2.15354040    -0.85671884     0.37897600
 h      3.07496825    -0.49696416     0.23883321
 c     -2.44455222    -0.49201807    -0.46804594
 h     -2.55522885    -1.37981625    -1.10575616
 h     -3.43757430    -0.48728923     0.14135797
 h     -2.45845849     0.23463451    -1.26312938
 h     -0.97873147     0.83425950     1.62657892
          17

 c      1.00302641    -0.38179606    -0.04787965
 c     -0.00102249    -1.26519165     0.25699640
 c     -1.14214820    -0.42653380     0.16602818
 c     -0.92994068     1.10139919     0.55663275
 c      0.27600160     1.66576691    -0.06773114
 c      0.88042904     0.79342729    -0.76938953
 h      0.20816809    -2.41914933     0.17510764
 h     -1.78024445     1.85975087     0.50173382
 h      0.31019634     2.76698581    -0.31562081
 h      1.61828934     1.02204600    -1.57644505
 o      2.15489134    -0.85221010     0.37927753
 h      3.02342126    -0.49201064     0.24918256
 c     -2.44521347    -0.50436144    -0.46421004
 h     -2.60294754    -1.43054404    -1.10073714
 h     -3.43249536    -0.51066794     0.18530455
 h     -2.46521496     0.19051624    -1.32665041
 h     -0.98180044     0.82763362     1.59660827
          17

 c      0.99691456    -0.39560388    -0.05287715
 c     -0.00320016    -1.26775288     0.25967559
 c     -1.14029979    -0.40528916     0.16047612
 c     -0.92699508     1.10645799     0.54853354
 c      0.28772281     1.66691613    -0.04673945
 c      0.87641813     0.79269808    -0.77786473
 h      0.22287694    -2.39829608     0.15862295
 h     -1.77733392     1.88204908     0.47826284
 h      0.33949723     2.73869684    -0.30704873
 h      1.61568488     1.08793190    -1.52850704
 o      2.15584540    -0.84833785     0.37959537
 h      2.97848504    -0.47608831     0.25190725
 c     -2.44844130    -0.51914570    -0.46103677
 h     -2.64696152    -1.48065837    -1.08559682
 h     -3.40992632    -0.52795364     0.22011732
 h     -2.47331701     0.15338167    -1.38286815
 h     -0.97873648     0.82675453     1.58202769
          17

 c      0.99421103    -0.41130342    -0.05723315
 c     -0.00855425    -1.26984546     0.26181048
 c     -1.13840313    -0.38390376     0.15443950
 c     -0.92526231     1.11097701     0.54098848
 c      0.29701361     1.67045322    -0.02571303
 c      0.87605241     0.79217005    -0.78799879
 h      0.22894624    -2.36055389     0.14628084
 h     -1.76763345     1.88975652     0.44973158
 h      0.36905888     2.70810473    -0.29337264
 h      1.61574509     1.15104490    -1.47928590
 o      2.15515473    -0.84567873     0.38008120
 h      2.95967596    -0.44052874     0.24395242
 c     -2.45422174    -0.53632120    -0.45912129
 h     -2.68407840    -1.52498536    -1.05693498
 h     -3.37152327    -0.53767686     0.24462776
 h     -2.48308857     0.11890970    -1.42477491
 h     -0.97077452     0.83161439     1.58481424
          17

 c      0.99496850    -0.42815227    -0.06125589
 c     -0.01719106    -1.27065384     0.26336117
 c     -1.13656444    -0.36301594     0.14778863
 c     -0.92481217     1.11500272     0.53431014
 c      0.30428072     1.67495402    -0.00516748
 c      0.87862536     0.79205872    -0.79859640
 h      0.22630743    -2.31502604     0.13814106
 h     -1.75166118     1.88292000     0.41725821
 h      0.39902741     2.68508325    -0.27546341
 h      1.62345584     1.21065426    -1.43432849
 o      2.15288283    -0.84433360     0.38073942
 h      2.96712418    -0.38489309     0.22529424
 c     -2.46215981    -0.55571888    -0.45882774
 h     -2.71186098    -1.56074993    -1.01393165
 h     -3.32217189    -0.53873031     0.25998409
 h     -2.49486593     0.08438343    -1.44782285
 h     -0.95921093     0.84299936     1.60185512
          17

 c      0.99901677    -0.44537387    -0.06525146
 c     -0.02916654    -1.26901359     0.26432780
 c     -1.13493702    -0.34325982     0.14044279
 c     -0.92550104     1.11839063     0.52905048
 c      0.30993970     1.67899684     0.01434432
 c      0.88354158     0.79261788    -0.80860572
 h      0.21595513    -2.27515119     0.13338989
 h     -1.73227409     1.86396191     0.38181779
 h      0.42976137     2.67874743    -0.25439975
 h      1.64192477     1.26593636    -1.39689726
 o      2.15038135    -0.84374957     0.38138254
 h      2.98186426    -0.31967565     0.19963487
 c     -2.47148600    -0.57705907    -0.46033103
 h     -2.72885752    -1.58762805    -0.95787088
 h     -3.26981324    -0.53023726     0.27004642
 h     -2.50907494     0.04868384    -1.45038018
 h     -0.94543995     0.86200410     1.62656459
          17

 c      1.00598257    -0.46224003    -0.06947667
 c     -0.04442275    -1.26373438     0.26472988
 c     -1.13370606    -0.32524719     0.13236620
 c     -0.92697400     1.12086936     0.52579872
 c      0.31440021     1.68169900     0.03221490
 c      0.89051488     0.79417431    -0.81730859
 h      0.19935652    -2.25490299     0.13065832
 h     -1.71446510     1.83761311     0.34398925
 h      0.46131496     2.69241738    -0.23015622
 h      1.67076667     1.31481036    -1.36706218
 o      2.14902279    -0.84325302     0.38179260
 h      2.98549092    -0.25755324     0.17158095
 c     -2.48116886    -0.59994334    -0.46362551
 h     -2.73479669    -1.60794784    -0.89172727
 h     -3.22419112    -0.51135272     0.28103030
 h     -2.52622685     0.01210823    -1.43381091
 h     -0.93102925     0.88934156     1.65160018
          17

 c      1.01531362    -0.47813250    -0.07411277
 c     -0.06263237    -1.25427420     0.26452800
 c     -1.13307996    -0.30952888     0.12356015
 c     -0.92874270     1.12214193     0.52503458
 c      0.31809382     1.68296083     0.04778370
 c      0.89954589     0.79710354    -0.82428524
 h      0.17675814    -2.26090787     0.12908216
 h     -1.70437205     1.81006782     0.30379772
 h      0.49279173     2.72134725    -0.20103895
 h      1.70665790     1.35392446    -1.34276396
 o      2.14965297    -0.84239788     0.38182353
 h      2.96850273    -0.20759344     0.14475812
 c     -2.49022204    -0.62384732    -0.46832547
 h     -2.73074968    -1.62691519    -0.81968656
 h     -3.19333644    -0.48132189     0.29882247
 h     -2.54689037    -0.02361035    -1.40277952
 h     -0.91767886     0.92498747     1.67087467
          17

 c      1.02629920    -0.49257359    -0.07925957
 c     -0.08310539    -1.24117007     0.26356614
 c     -1.13329093    -0.29654187     0.11405804
 c     -0.93038689     1.12206992     0.52702755
 c      0.32145498     1.68321305     0.06044421
 c      0.91075867     0.80172638    -0.82927772
 h      0.14618963    -2.28749977     0.12909348
 h     -1.70684064     1.78678213     0.26102947
 h      0.52239947     2.75582673    -0.16473853
 h      1.74527460     1.37983365    -1.32155616
 o      2.15266283    -0.84099317     0.38140770
 h      2.92898221    -0.17463455     0.12153760
 c     -2.49808129    -0.64812556    -0.47334419
 h     -2.71898978    -1.65197012    -0.74623298
 h     -3.17935346    -0.44044878     0.32446361
 h     -2.57171715    -0.05518568    -1.36556067
 h     -0.90708858     0.96815701     1.68047779
          17

 c      1.03809762    -0.50522941    -0.08493979
 c     -0.10491194    -1.22567133     0.26162768
 c     -1.13460391    -0.28655490     0.10392495
 c     -0.93180163     1.12087020     0.53172298
 c      0.32485011     1.68299688     0.06976906
 c      0.92425520     0.80821064    -0.83209102
 h      0.10491239    -2.32129884     0.13181378
 h     -1.72242696     1.76986454     0.21621853
 h      0.54817066     2.78601998    -0.11974672
 h      1.78293090     1.39019568    -1.30166868
 o      2.15809413    -0.83907806     0.38054880
 h      2.87073652    -0.15950342     0.10301246
 c     -2.50469221    -0.67212727    -0.47696944
 h     -2.70220219    -1.68986012    -0.67473182
 h     -3.17808427    -0.39144926     0.35266272
 h     -2.60152946    -0.07825134    -1.33309247
 h     -0.90080505     1.01740865     1.67901129
          17

 c      1.04978544    -0.51589333    -0.09110742
 c     -0.12706870    -1.20910686     0.25852782
 c     -1.13732265    -0.27962486     0.09326046
 c     -0.93325843     1.11911580     0.53864750
 c      0.32851541     1.68271272     0.07556119
 c      0.94004306     0.81652581    -0.83255529
 h      0.05136163    -2.34901420     0.13801770
 h     -1.74663915     1.75758831     0.17148798
 h      0.56862246     2.80475261    -0.06593207
 h      1.81736381     1.38434744    -1.28229443
 o      2.16563358    -0.83696487     0.37934270
 h      2.80312858    -0.15812808     0.08851907
 c     -2.51028572    -0.69542752    -0.47757131
 h     -2.68237038    -1.74193186    -0.60653344
 h     -3.18300740    -0.33935590     0.37550919
 h     -2.63718514    -0.08957451    -1.31510180
 h     -0.90009126     1.07079830     1.66777915
          17

 c      1.06043717    -0.52446393    -0.09765663
 c     -0.14863462    -1.19258178     0.25415256
 c     -1.14178487    -0.27557349     0.08220162
 c     -0.93520575     1.11750047     0.54692126
 c      0.33253404     1.68254927     0.07784491
 c      0.95800492     0.82644137    -0.83051730
 h     -0.01427357    -2.36131537     0.14776998
 h     -1.77237278     1.74651827     0.13018179
 h      0.58305163     2.80822175    -0.00440604
 h      1.84801667     1.36341336    -1.26354534
 o      2.17458030    -0.83532887     0.37802472
 h      2.74119956    -0.15995727     0.07473937
 c     -2.51517886    -0.71782662    -0.47433698
 h     -2.66047934    -1.80217175    -0.54175814
 h     -3.18870954    -0.28998309     0.38668713
 h     -2.67880176    -0.09052187    -1.31467722
 h     -0.90584003     1.12613187     1.65085061
          17

 c      1.06923780    -0.53091755    -0.10443334
 c     -0.16875329    -1.17694266     0.24845707
 c     -1.14833673    -0.27400157     0.07092324
 c     -0.93802450     1.11658373     0.55539210
 c      0.33684419     1.68248419     0.07683435
 c      0.97787929     0.83754859    -0.82583899
 h     -0.09036831    -2.35328955     0.16055390
 h     -1.79300527     1.73384984     0.09566901
 h      0.59160682     2.79593876     0.06286677
 h      1.87614303     1.33015647    -1.24632789
 o      2.18405476    -0.83507598     0.37693302
 h      2.70170800    -0.15010650     0.05619337
 c     -2.51970594    -0.73909876    -0.46737791
 h     -2.63722455    -1.86057332    -0.48070111
 h     -3.19196158    -0.24852680     0.38299973
 h     -2.72486508    -0.08791156    -1.32701785
 h     -0.91854013     1.18135711     1.63452418
          17

 c      1.07561572    -0.53527775    -0.11124659
 c     -0.18669567    -1.16278381     0.24145154
 c     -1.15728658    -0.27434033     0.05963415
 c     -0.94190972     1.11667169     0.56287479
 c      0.34126366     1.68229993     0.07289382
 c      0.99925464     0.84930557    -0.81840602
 h     -0.17429934    -2.32405274     0.17548447
 h     -1.80405945     1.71841291     0.07037012
 h      0.59528695     2.77060127     0.13353394
 h      1.90466637     1.28856457    -1.23213904
 o      2.19361466    -0.83661511     0.37619041
 h      2.69243908    -0.12124120     0.03028757
 c     -2.52417476    -0.75892013    -0.45730211
 h     -2.61362373    -1.90786397    -0.42426284
 h     -3.19154491    -0.21889826     0.36413679
 h     -2.77239123    -0.09064948    -1.34382050
 h     -0.93829804     1.23490377     1.62544477
          17

 c      1.07934579    -0.53759534    -0.11787608
 c     -0.20190331    -1.15038847     0.23318366
 c     -1.16884422    -0.27592794     0.04856919
 c     -0.94686430     1.11783318     0.56847014
 c      0.34552176     1.68162248     0.06649059
 c      1.02163086     0.86111341    -0.80816442
 h     -0.26281274    -2.27678575     0.19147955
 h     -1.80359510     1.70070862     0.05531255
 h      0.59586225     2.73775956     0.20539352
 h      1.93733048     1.24302071    -1.22260669
 o      2.20351144    -0.83932124     0.37542376
 h      2.70727229    -0.08249406     0.00179021
 c     -2.52880946    -0.77698999    -0.44481995
 h     -2.59107104    -1.93795762    -0.37360143
 h     -3.18795461    -0.20343068     0.33217902
 h     -2.81791570    -0.10606207    -1.35784115
 h     -0.96484970     1.28558738     1.62746111
          17

 c      1.08054526    -0.53795362    -0.12408029
 c     -0.21400178    -1.13961940     0.22371479
 c     -1.18306046    -0.27808960     0.03797886
 c     -0.95273921     1.11998367     0.57180631
 c      0.34930256     1.68003415     0.05815031
 c      1.04459279     0.87240865    -0.79519293
 h     -0.35251365    -2.21918681     0.20744690
 h     -1.79217352     1.68270157     0.04997198
 h      0.59556210     2.70457243     0.27686508
 h      1.97681799     1.19718935    -1.21866652
 o      2.21413146    -0.84216767     0.37403892
 h      2.73498438    -0.04955298    -0.02148828
 c     -2.53370371    -0.79313307    -0.43062105
 h     -2.57112998    -1.94843666    -0.32970991
 h     -3.18335673    -0.20255265     0.29138905
 h     -2.85831230    -0.13853138    -1.36461564
 h     -0.99744745     1.33202857     1.63932203
          17

 c      1.07957154    -0.53648212    -0.12961561
 c     -0.22277055    -1.12989182     0.21308711
 c     -1.19978465    -0.28019785     0.02811989
 c     -0.95927161     1.12294503     0.57302024
 c      0.35230720     1.67729626     0.04844823
 c      1.06800685     0.88272009    -0.77977791
 h     -0.44061453    -2.16307418     0.22258213
 h     -1.77282456     1.66766878     0.05218401
 h      0.59639825     2.67715729     0.34693022
 h      2.02272024     1.15333066    -1.21971748
 o      2.22558754    -0.84440436     0.37156296
 h      2.76666025    -0.03386292    -0.03391676
 c     -2.53878865    -0.80733289    -0.41540023
 h     -2.55530851    -1.94048258    -0.29312570
 h     -3.18175361    -0.21433484     0.24816093
 h     -2.89117753    -0.18966252    -1.36244009
 h     -1.03470297     1.37227169     1.65546904
          17

 c      1.07690507    -0.53334676    -0.13426764
 c     -0.22811976    -1.12044726     0.20129640
 c     -1.21865554    -0.28170436     0.01924668
 c     -0.96610532     1.12644644     0.57253833
 c      0.35431807     1.67357327     0.03805409
 c      1.09206631     0.89165135    -0.76241890
 h     -0.52535520    -2.12078055     0.23668688
 h     -1.75086677     1.65999771     0.05818320
 h      0.59939087     2.65773174     0.41423304
 h      2.07115500     1.11261435    -1.22347248
 o      2.23772779    -0.84567966     0.36772913
 h      2.79683758    -0.04078000    -0.03301307
 c     -2.54383173    -0.81969999    -0.39986791
 h     -2.54483751    -1.91896704    -0.26370288
 h     -3.18891665    -0.23432645     0.21053106
 h     -2.91501383    -0.25876342    -1.35202953
 h     -1.07464368     1.40409092     1.66903993
          17

 c      1.07307551    -0.52871239    -0.13788257
 c     -0.23019203    -1.11091361     0.18830774
 c     -1.23912438    -0.28215426     0.01160279
 c     -0.97284538     1.13013721     0.57083230
 c      0.35522295     1.66943621     0.02776082
 c      1.11713601     0.89883648    -0.74373493
 h     -0.60476730    -2.09847878     0.25006713
 h     -1.73288395     1.66448829     0.06320814
 h      0.60433350     2.64410238     0.47613204
 h      2.11648660     1.07595858    -1.22671610
 o      2.25023395    -0.84598103     0.36246521
 h      2.82294879    -0.07070155    -0.01889773
 c     -2.54853816    -0.83033415    -0.38462425
 h     -2.54043532    -1.89257755    -0.24039586
 h     -3.21107645    -0.25673978     0.18630613
 h     -2.92942612    -0.34317281    -1.33638836
 h     -1.11501953     1.42560551     1.67447430
          17

 c      1.06863865    -0.52270532    -0.14038430
 c     -0.22952397    -1.10158323     0.17411904
 c     -1.26049074    -0.28120275     0.00541193
 c     -0.97922249     1.13369407     0.56819582
 c      0.35499947     1.66561029     0.01840223
 c      1.14352535     0.90394385    -0.72432267
 h     -0.67461849    -2.09294143     0.26289500
 h     -1.72420370     1.68468212     0.06315645
 h      0.61025484     2.63194614     0.52888528
 h      2.15360356     1.04452705    -1.22635235
 o      2.26263997    -0.84562848     0.35589638
 h      2.84547506    -0.11928221     0.00583691
 c     -2.55281195    -0.83911556    -0.36988758
 h     -2.54213656    -1.87286567    -0.22118406
 h     -3.25167324    -0.27752296     0.17974933
 h     -2.93535828    -0.43855017    -1.32080326
 h     -1.15366503     1.43571356     1.66868524
          17

 c      1.06418375    -0.51540120    -0.14177141
 c     -0.22699500    -1.09306484     0.15880016
 c     -1.28194177    -0.27863004     0.00086786
 c     -0.98529845     1.13698843     0.56455242
 c      0.35370263     1.66268626     0.01069423
 c      1.17130725     0.90673243    -0.70463325
 h     -0.72874624    -2.09574616     0.27478297
 h     -1.72593218     1.72072315     0.05666158
 h      0.61606190     2.61749505     0.56879416
 h      2.17943749     1.01969699    -1.22015042
 o      2.27424948    -0.84533352     0.34836698
 h      2.86921741    -0.17646038     0.03573726
 c     -2.55701722    -0.84573422    -0.35531009
 h     -2.54926894    -1.87049280    -0.20345742
 h     -3.30822621    -0.29692682     0.18932114
 h     -2.93507066    -0.53958060    -1.31230335
 h     -1.18879349     1.43427574     1.65129465
          17

 c      1.06034138    -0.50683925    -0.14210046
 c     -0.22358441    -1.08582816     0.14247676
 c     -1.30260489    -0.27433923    -0.00188322
 c     -0.99147606     1.14014803     0.55941380
 c      0.35147399     1.66096019     0.00510575
 c      1.20020767     0.90711621    -0.68489919
 h     -0.76137999    -2.09893829     0.28495502
 h     -1.73443070     1.76866231     0.04561282
 h      0.62094304     2.59894479     0.59328583
 h      2.19362104     1.00280958    -1.20713753
 o      2.28408318    -0.84614723     0.34039635
 h      2.90394179    -0.22717192     0.06305017
 c     -2.56197366    -0.85014317    -0.34019232
 h     -2.56061762    -1.88928826    -0.18496641
 h     -3.37299711    -0.31839433     0.20903826
 h     -2.93123527    -0.64146351    -1.31732759
 h     -1.21923386     1.42216643     1.62457281
          17

 c      1.05776107    -0.49705129    -0.14146665
 c     -0.22017260    -1.08004141     0.12530146
 c     -1.32162388    -0.26834324    -0.00276802
 c     -0.99825885     1.14343910     0.55202682
 c      0.34854683     1.66039842     0.00180708
 c      1.22955744     0.90519997    -0.66511570
 h     -0.76876184    -2.09740654     0.29255412
 h     -1.74386827     1.82210793     0.03354961
 h      0.62453115     2.57679602     0.60150167
 h      2.19866969     0.99497534    -1.18782431
 o      2.29125689    -0.84893926     0.33241700
 h      2.95849301    -0.25951591     0.08180832
 c     -2.56874700    -0.85290617    -0.32403365
 h     -2.57460602    -1.92368047    -0.16455010
 h     -3.43673254    -0.34542295     0.23178873
 h     -2.92515699    -0.74129366    -1.33750594
 h     -1.24461681     1.40121393     1.59325476
          17

 c      1.05703743    -0.48610018    -0.13998702
 c     -0.21743968    -1.07559012     0.10743273
 c     -1.33825613    -0.26076047    -0.00181092
 c     -1.00600500     1.14711334     0.54158752
 c      0.34522118     1.66066640     0.00068008
 c      1.25832471     0.90127125    -0.64507194
 h     -0.74955805    -2.08902241     0.29683165
 h     -1.74908991     1.87457375     0.02375461
 h      0.62698075     2.55383116     0.59454033
 h      2.19979997     0.99700674    -1.16426170
 o      2.29577298    -0.85370497     0.32447592
 h      3.02878015    -0.27561929     0.09255284
 c     -2.57839399    -0.85502858    -0.30691965
 h     -2.58945609    -1.96279342    -0.14192641
 h     -3.49174121    -0.37974171     0.25164860
 h     -2.91590732    -0.83756583    -1.36732480
 h     -1.26539640     1.37391845     1.56389202
          17

 c      1.05862609    -0.47411977    -0.13777945
 c     -0.21580239    -1.07210098     0.08901512
 c     -1.35197237    -0.25182858     0.00084952
 c     -1.01485042     1.15136140     0.52746568
 c      0.34180905     1.66118774     0.00136756
 c      1.28526918     0.89575822    -0.62443906
 h     -0.70484929    -2.07448557     0.29732161
 h     -1.74691925     1.92088857     0.01836794
 h      0.62900690     2.53493531     0.57542492
 h      2.20394875     1.00942751    -1.13959627
 o      2.29848057    -0.85983745     0.31638972
 h      3.09879516    -0.28710465     0.09973326
 c     -2.59166589    -0.85759881    -0.28938423
 h     -2.60343976    -1.99623402    -0.11710180
 h     -3.53310234    -0.42113681     0.26467027
 h     -2.90158441    -0.92854565    -1.39697400
 h     -1.28247751     1.34283289     1.54308248
          17

 c      1.06280022    -0.46134354    -0.13493845
 c     -0.21536543    -1.06891659     0.07015454
 c     -1.36252391    -0.24192720     0.00496257
 c     -1.02476931     1.15635087     0.50945248
 c      0.33858227     1.66125097     0.00336613
 c      1.30924428     0.88919184    -0.60293406
 h     -0.63813396    -2.05758119     0.29410849
 h     -1.73628031     1.95763041     0.01829392
 h      0.63175135     2.52635433     0.54851577
 h      2.21729534     1.03241716    -1.11669985
 o      2.30028699    -0.86683679     0.30804202
 h      3.15297187    -0.30367189     0.10676258
 c     -2.60877381    -0.86153956    -0.27204275
 h     -2.61511993    -2.01697678    -0.09002952
 h     -3.55893775    -0.46783855     0.26893952
 h     -2.88103411    -1.01173024    -1.41709473
 h     -1.29640308     1.30982766     1.53459076
          17

 c      1.06964969    -0.44811456    -0.13151927
 c     -0.21592970    -1.06507960     0.05089904
 c     -1.36995033    -0.23158682     0.01019091
 c     -1.03564832     1.16223945     0.48792304
 c      0.33576922     1.66021168     0.00618208
 c      1.32956030     0.88221317    -0.58051836
 h     -0.55501669    -2.04536279     0.28810032
 h     -1.71800666     1.98321385     0.02332176
 h      0.63620717     2.53370574     0.51798094
 h      2.24187851     1.06546841    -1.09621870
 o      2.30176333    -0.87451980     0.29944196
 h      3.18204466    -0.32974525     0.11493318
 c     -2.62930720    -0.86750241    -0.25540393
 h     -2.62344473    -2.02176509    -0.06047828
 h     -3.57067846    -0.51682181     0.26456874
 h     -2.85448792    -1.08438218    -1.42131565
 h     -1.30667270     1.27585474     1.53716630
          17

 c      1.07910186    -0.43487266    -0.12753631
 c     -0.21712527    -1.05950448     0.03126389
 c     -1.37453304    -0.22146036     0.01615346
 c     -1.04727571     1.16910212     0.46375549
 c      0.33360766     1.65776874     0.00951017
 c      1.34615449     0.87561268    -0.55748029
 h     -0.46174712    -2.04636539     0.28082306
 h     -1.69475350     1.99807628     0.03217990
 h      0.64223926     2.55895994     0.48580147
 h      2.27414884     1.10687071    -1.07572381
 o      2.30312231    -0.88295593     0.29067885
 h      3.18308444    -0.36552665     0.12406518
 c     -2.65226174    -0.87585402    -0.23988579
 h     -2.62771470    -2.01078511    -0.02792405
 h     -3.57358405    -0.56394240     0.25382599
 h     -2.82336863    -1.14412161    -1.40659551
 h     -1.31192713     1.24144894     1.54519409
          17

 c      1.09094941    -0.42212516    -0.12297124
 c     -0.21862079    -1.05149208     0.01134714
 c     -1.37672072    -0.21224785     0.02246847
 c     -1.05926638     1.17682144     0.43806751
 c      0.33238378     1.65412968     0.01329376
 c      1.35942796     0.87033031    -0.53431639
 h     -0.36293035    -2.06506616     0.27312673
 h     -1.67099673     2.00503962     0.04253665
 h      0.64801494     2.59860433     0.45106668
 h      2.30711403     1.15364991    -1.05099656
 o      2.30421576    -0.89241830     0.28189136
 h      3.15933933    -0.40775990     0.13295114
 c     -2.67614745    -0.88667516    -0.22587414
 h     -2.62748582    -1.98747374     0.00861748
 h     -3.57691247    -0.60418754     0.24107288
 h     -2.78989289    -1.18930521    -1.37294171
 h     -1.31079119     1.20735687     1.55154900
          17

 c      1.10487172    -0.41040631    -0.11778905
 c     -0.22015883    -1.04122858    -0.00854840
 c     -1.37705026    -0.20459221     0.02878315
 c     -1.07102602     1.18503039     0.41196287
 c      0.33237694     1.64990374     0.01760486
 c      1.36994763     0.86737298    -0.51153309
 h     -0.26127882    -2.09657861     0.26369487
 h     -1.65273282     2.00941022     0.05119879
 h      0.65060490     2.64497959     0.41139630
 h      2.33380944     1.20219977    -1.01809060
 o      2.30443886    -0.90340618     0.27326433
 h      3.12170947    -0.44931976     0.13938403
 c     -2.69927761    -0.89970565    -0.21365045
 h     -2.62244864    -1.95837761     0.05081052
 h     -3.59187181    -0.63259735     0.23154160
 h     -2.75668968    -1.21938481    -1.32344337
 h     -1.30254924     1.17474936     1.55019681
          17

 c      1.12044796    -0.40022648    -0.11196243
 c     -0.22137072    -1.02961227    -0.02797013
 c     -1.37606919    -0.19898924     0.03478473
 c     -1.08184043     1.19319831     0.38635442
 c      0.33374857     1.64583919     0.02247870
 c      1.37824151     0.86768002    -0.48951073
 h     -0.15997603    -2.12900850     0.24955299
 h     -1.64622810     2.01777717     0.05489493
 h      0.64720635     2.68948089     0.36491128
 h      2.34946065     1.24911082    -0.97457725
 o      2.30269213    -0.91665008     0.26502392
 h      3.08946682    -0.47910501     0.14027989
 c     -2.72034889    -0.91425837    -0.20309809
 h     -2.61239734    -1.93219870     0.10106321
 h     -3.62580276    -0.64613151     0.22834135
 h     -2.72639940    -1.23541687    -1.26485914
 h     -1.28732970     1.14509002     1.53742238
          17

 c      1.13716357    -0.39199698    -0.10550772
 c     -0.22170550    -1.01764110    -0.04649102
 c     -1.37427055    -0.19574489     0.04019984
 c     -1.09109850     1.20090663     0.36182388
 c      0.33646545     1.64262103     0.02783323
 c      1.38471088     0.87197831    -0.46844512
 h     -0.06379436    -2.15064533     0.22796410
 h     -1.65556737     2.03475102     0.05168101
 h      0.63597905     2.72506212     0.31118712
 h      2.35213628     1.29180330    -0.91986111
 o      2.29795676    -0.93281473     0.25735576
 h      3.08147483    -0.48686529     0.13314703
 c     -2.73897274    -0.92930750    -0.19337664
 h     -2.59747030    -1.91678629     0.16187967
 h     -3.67648979    -0.64526939     0.22996253
 h     -2.70115770    -1.24062375    -1.20827142
 h     -1.26599375     1.11991357     1.51209696
          17

 c      1.15442302    -0.38593416    -0.09852202
 c     -0.22054565    -1.00604281    -0.06381219
 c     -1.37205502    -0.19498010     0.04479099
 c     -1.09851070     1.20814213     0.33854209
 c      0.34028321     1.64078656     0.03346945
 c      1.38959399     0.88064824    -0.44832884
 h      0.02183824    -2.15410147     0.19750471
 h     -1.68043170     2.05955474     0.04196587
 h      0.61627356     2.74732634     0.25122882
 h      2.34281315     1.32897018    -0.85507868
 o      2.29049034    -0.95186795     0.25024645
 h      3.09757362    -0.47340607     0.11878978
 c     -2.75554288    -0.94391090    -0.18297567
 h     -2.57877085    -1.91470313     0.23405654
 h     -3.73367422    -0.63351333     0.23159834
 h     -2.68202300    -1.24027594    -1.16786496
 h     -1.23995862     1.10063023     1.47564426
          17

 c      1.17158375    -0.38198664    -0.09119536
 c     -0.21733351    -0.99522631    -0.07976697
 c     -1.36972226    -0.19665713     0.04835414
 c     -1.10412625     1.21528714     0.31631578
 c      0.34476251     1.64070274     0.03910361
 c      1.39295164     0.89361606    -0.42895604
 h      0.09194888    -2.13667800     0.15808079
 h     -1.71632965     2.08618112     0.02801881
 h      0.58854316     2.75482702     0.18707055
 h      2.32543160     1.36092919    -0.78285634
 o      2.28175117    -0.97307694     0.24350025
 h      3.11967004    -0.45061595     0.10102519
 c     -2.77062035    -0.95766442    -0.17035112
 h     -2.55890575    -1.92155284     0.31489411
 h     -3.78559197    -0.61536456     0.22855012
 h     -2.66895183    -1.23974382    -1.15489849
 h     -1.21102609     1.08835403     1.43197004
          17

 c      1.18800062    -0.37982609    -0.08378825
 c     -0.21164665    -0.98532542    -0.09429103
 c     -1.36747907    -0.20060962     0.05071841
 c     -1.10817092     1.22282059     0.29472401
 c      0.34929269     1.64255397     0.04440604
 c      1.39469272     0.91030938    -0.40996409
 h      0.14264284    -2.09965224     0.11059501
 h     -1.75697688     2.10692399     0.01254511
 h      0.55416878     2.74919702     0.12132033
 h      2.30676100     1.38980002    -0.70685864
 o      2.27318417    -0.99563771     0.23690934
 h      3.13046353    -0.43119568     0.08377356
 c     -2.78447496    -0.97076723    -0.15482971
 h     -2.54157581    -1.92936282     0.39859339
 h     -3.82339401    -0.59473592     0.21815188
 h     -2.66190067    -1.24158779    -1.16920184
 h     -1.18117688     1.08374565     1.38717052
          17

 c      1.20305970    -0.37890783    -0.07658721
 c     -0.20325274    -0.97620134    -0.10739986
 c     -1.36544853    -0.20657287     0.05174733
 c     -1.11089744     1.23104130     0.27327901
 c      0.35312127     1.64633334     0.04904356
 c      1.39469959     0.92973764    -0.39093314
 h      0.17153224    -2.04800655     0.05667324
 h     -1.79653736     2.11561289    -0.00234166
 h      0.51522653     2.73520239     0.05667347
 h      2.29514623     1.41902831    -0.63088148
 o      2.26570303    -1.01897737     0.23032691
 h      3.12114680    -0.42362305     0.06972164
 c     -2.79699494    -0.98369165    -0.13684609
 h     -2.53048078    -1.93107552     0.47849907
 h     -3.84215377    -0.57437620     0.19990466
 h     -2.66171364    -1.24527130    -1.19867543
 h     -1.15229593     1.08693947     1.34848857
          17

 c      1.21620191    -0.37858394    -0.06985370
 c     -0.19217677    -0.96737114    -0.11917647
 c     -1.36367511    -0.21420797     0.05134392
 c     -1.11252481     1.23994713     0.25162505
 c      0.35540148     1.65187733     0.05272869
 c      1.39310857     0.95073183    -0.37152858
 h      0.17837641    -1.99095982    -0.00153807
 h     -1.83070450     2.10891821    -0.01544907
 h      0.47411662     2.72021543    -0.00461504
 h      2.29724918     1.45167591    -0.55757348
 o      2.25973555    -1.04274855     0.22366014
 h      3.09029536    -0.43212831     0.06034537
 c     -2.80782878    -0.99680635    -0.11734996
 h     -2.52847858    -1.92262522     0.54905948
 h     -3.84053051    -0.55578643     0.17496951
 h     -2.66946493    -1.24949041    -1.22778870
 h     -1.12590925     1.09768140     1.32209113
          17

 c      1.22694823    -0.37824098    -0.06378013
 c     -0.17875887    -0.95792440    -0.12974606
 c     -1.36212666    -0.22312019     0.04945915
 c     -1.11321657     1.24921626     0.22974878
 c      0.35527006     1.65900498     0.05525700
 c      1.39061221     0.97224988    -0.35158652
 h      0.16579461    -1.94256172    -0.06175878
 h     -1.85705839     2.08647968    -0.02650461
 h      0.43304499     2.71229926    -0.06112642
 h      2.31416580     1.48816361    -0.48774436
 o      2.25528938    -1.06680136     0.21685950
 h      3.04242525    -0.45703001     0.05602104
 c     -2.81651809    -1.01023906    -0.09726823
 h     -2.53726787    -1.90303429     0.60669832
 h     -3.82045083    -0.53912510     0.14567660
 h     -2.68551455    -1.25378374    -1.24440938
 h     -1.10311166     1.11562484     1.31039660
          17

 c      1.23492909    -0.37741993    -0.05846809
 c     -0.16358743    -0.94668290    -0.13920889
 c     -1.36070162    -0.23287331     0.04609885
 c     -1.11304749     1.25824382     0.20805999
 c      0.35194823     1.66774792     0.05649135
 c      1.38844491     0.99353283    -0.33105828
 h      0.13873801    -1.91946632    -0.12245114
 h     -1.87528720     2.05074414    -0.03609707
 h      0.39362032     2.71691454    -0.11213296
 h      2.34072961     1.52571324    -0.42107053
 o      2.25190659    -1.09122767     0.20992947
 h      2.98831972    -0.49388910     0.05583268
 c     -2.82254329    -1.02391609    -0.07736355
 h     -2.55733038    -1.87401126     0.65012402
 h     -3.78696832    -0.52296703     0.11511546
 h     -2.70926120    -1.25873981    -1.24145853
 h     -1.08471313     1.14047426     1.31096762
          17

 c      1.23993038    -0.37587562    -0.05393457
 c     -0.14720323    -0.93296951    -0.14757776
 c     -1.35924188    -0.24300619     0.04132529
 c     -1.11196770     1.26622548     0.18726261
 c      0.34484599     1.67848388     0.05628425
 c      1.38797835     1.01406030    -0.30988942
 h      0.10125066    -1.93178704    -0.18359221
 h     -1.88744607     2.00673357    -0.04561157
 h      0.35690482     2.73440377    -0.15687772
 h      2.36881912     1.56008898    -0.35728352
 o      2.24861505    -1.11642693     0.20294650
 h      2.94543095    -0.53241567     0.05735546
 c     -2.82537117    -1.03760884    -0.05827402
 h     -2.58791271    -1.83975717     0.68067669
 h     -3.74766960    -0.50418860     0.08663522
 h     -2.73931188    -1.26575662    -1.21634833
 h     -1.07137672     1.17181548     1.31801221
          17

 c      1.24197484    -0.37355347    -0.05013664
 c     -0.12990499    -0.91750170    -0.15487385
 c     -1.35754095    -0.25306320     0.03525260
 c     -1.10981282     1.27228583     0.16812487
 c      0.33367125     1.69179282     0.05440845
 c      1.39024587     1.03347562    -0.28794791
 h      0.05401073    -1.97283019    -0.24549258
 h     -1.89787483     1.96134683    -0.05705313
 h      0.32373079     2.76060078    -0.19406660
 h      2.39112737     1.58761677    -0.29663538
 o      2.24425275    -1.14289445     0.19600574
 h      2.93238522    -0.56005281     0.05768215
 c     -2.82460835    -1.05088834    -0.04053759
 h     -2.62709444    -1.80687449     0.70279548
 h     -3.71061065    -0.47869067     0.06316193
 h     -2.77372804    -1.27688062    -1.17050663
 h     -1.06360148     1.20888022     1.32503512
          17

 c      1.24141126    -0.37050804    -0.04699610
 c     -0.11205213    -0.90206846    -0.16129022
 c     -1.35533862    -0.26265187     0.02803373
 c     -1.10642809     1.27566721     0.15128559
 c      0.31854292     1.70814331     0.05056108
 c      1.39564991     1.05157266    -0.26502214
 h     -0.00270560    -2.02327968    -0.30674399
 h     -1.91190232     1.92156954    -0.07257313
 h      0.29481041     2.78971587    -0.22210928
 h      2.40304834     1.60614429    -0.23971234
 o      2.23837901    -1.17049802     0.18905068
 h      2.95428547    -0.57391471     0.05634646
 c     -2.82023265    -1.06301186    -0.02450507
 h     -2.67227399    -1.78349628     0.72382373
 h     -3.68077300    -0.44349947     0.04661728
 h     -2.81032887    -1.29478559    -1.10962816
 h     -1.06164505     1.25049908     1.32676973
          17

 c      1.23892213    -0.36682013    -0.04441251
 c     -0.09435920    -0.88843983    -0.16716630
 c     -1.35232654    -0.27149326     0.01984355
 c     -1.10192519     1.27595458     0.13712727
 c      0.30004962     1.72766248     0.04442793
 c      1.40389102     1.06828520    -0.24086219
 h     -0.06595330    -2.06428913    -0.36443658
 h     -1.93292355     1.89176588    -0.09365680
 h      0.27059212     2.81689090    -0.23971406
 h      2.40312370     1.61522416    -0.18710490
 o      2.23160785    -1.19823444     0.18184390
 h      2.99767514    -0.58502147     0.05592577
 c     -2.81264924    -1.07296373    -0.01007909
 h     -2.72127226    -1.77635356     0.75151697
 h     -3.65766041    -0.39907630     0.03786945
 h     -2.84720494    -1.32278631    -1.04418847
 h     -1.06550140     1.29521873     1.31994515
          17

 c      1.23541233    -0.36254881    -0.04226917
 c     -0.07781503    -0.87782927    -0.17286599
 c     -1.34818293    -0.27942985     0.01086472
 c     -1.09689779     1.27319125     0.12571570
 c      0.27919796     1.75008059     0.03576543
 c      1.41405562     1.08362513    -0.21524622
 h     -0.13072494    -2.08386344    -0.41556795
 h     -1.95974447     1.87197947    -0.12043747
 h      0.25111378     2.83940564    -0.24632407
 h      2.39308279     1.61610616    -0.13913795
 o      2.22480702    -1.22497165     0.17415838
 h      3.04410055    -0.60667630     0.05904511
 c     -2.80244102    -1.07982750     0.00356447
 h     -2.77311123    -1.78640946     0.78920923
 h     -3.63659705    -0.34951908     0.03702716
 h     -2.88343918    -1.36457264    -0.98813926
 h     -1.07495223     1.34147806     1.30337177
          17

 c      1.23184750    -0.35771693    -0.04044064
 c     -0.06346792    -0.87091207    -0.17871025
 c     -1.34262068    -0.28639387     0.00128304
 c     -1.09234282     1.26776396     0.11682096
 c      0.25725697     1.77478551     0.02447067
 c      1.42477846     1.09758790    -0.18805129
 h     -0.19150781    -2.07654905    -0.45782541
 h     -1.98704216     1.85891305    -0.15176600
 h      0.23597998     2.85700320    -0.24229727
 h      2.37785576     1.61173485    -0.09566034
 o      2.21852680    -1.24994696     0.16587743
 h      3.08011776    -0.64665396     0.06680407
 c     -2.79013999    -1.08319507     0.01764162
 h     -2.82709705    -1.80747619     0.83332128
 h     -3.61207429    -0.30064536     0.04360179
 h     -2.91929464    -1.42281208    -0.95253860
 h     -1.08966897     1.38778858     1.27779948
          17

 c      1.22910959    -0.35232711    -0.03880361
 c     -0.05224276    -0.86795305    -0.18495767
 c     -1.33542599    -0.29236001    -0.00870378
 c     -1.08933365     1.26017862     0.10999552
 c      0.23555224     1.80090653     0.01062049
 c      1.43445428     1.11008957    -0.15930128
 h     -0.24319231    -2.04172908    -0.48978078
 h     -2.00838124     1.84833757    -0.18591373
 h      0.22445246     2.87184148    -0.22889195
 h      2.36505698     1.60646511    -0.05593189
 o      2.21295203    -1.27278053     0.15697859
 h      3.09859928    -0.70705119     0.07903893
 c     -2.77627481    -1.08330142     0.03275677
 h     -2.88133863    -1.82988407     0.87649206
 h     -3.58012153    -0.25796882     0.05658474
 h     -2.95479558    -1.49621603    -0.93686496
 h     -1.10933006     1.43290444     1.24571348
          17

 c      1.22788694    -0.34640039    -0.03725006
 c     -0.04479558    -0.86884505    -0.19178620
 c     -1.32648458    -0.29730515    -0.01887158
 c     -1.08871081     1.25091334     0.10466308
 c      0.21527278     1.82740291    -0.00553007
 c      1.44155359     1.12101311    -0.12916604
 h     -0.28153914    -1.98289759    -0.51103138
 h     -2.01885692     1.83679549    -0.22127382
 h      0.21561267     2.88802574    -0.20804092
 h      2.36275737     1.60485670    -0.01879447
 o      2.20795393    -1.29338984     0.14750093
 h      3.09803224    -0.78562782     0.09483449
 c     -2.76146130    -1.08089694     0.04854913
 h     -2.93262062    -1.84490312     0.91207976
 h     -3.53909888    -0.22552841     0.07460409
 h     -2.98809313    -1.57813911    -0.92958482
 h     -1.13371365     1.47596504     1.21096802
          17

 c      1.22860292    -0.34002001    -0.03569971
 c     -0.04138056    -0.87301280    -0.19924310
 c     -1.31580243    -0.30119153    -0.02896443
 c     -1.09092269     1.24038362     0.10021318
 c      0.19733448     1.85319443    -0.02358910
 c      1.44505180     1.13037396    -0.09790375
 h     -0.30376473    -1.90850434    -0.52268331
 h     -2.01617663     1.82216134    -0.25676830
 h      0.20853879     2.91026162    -0.18187122
 h      2.37529111     1.60945649     0.01674889
 o      2.20305049    -1.31195193     0.13752040
 h      3.08303890    -0.87635000     0.11289562
 c     -2.74628871    -1.07692184     0.06429542
 h     -2.97723004    -1.84669983     0.93617071
 h     -3.48971574    -0.20531276     0.09610473
 h     -3.01603637    -1.65926691    -0.91757975
 h     -1.16271986     1.51653773     1.17801732
          17

 c      1.23139559    -0.33335732    -0.03410772
 c     -0.04172086    -0.87919544    -0.20714730
 c     -1.30352106    -0.30397845    -0.03870257
 c     -1.09599459     1.22896645     0.09611990
 c      0.18232662     1.87736311    -0.04308702
 c      1.44472040     1.13845279    -0.06579016
 h     -0.30967084    -1.83427096    -0.52838929
 h     -2.00076325     1.80364598    -0.29205831
 h      0.20241481     2.94149190    -0.15215099
 h      2.40010156     1.61923484     0.05096367
 o      2.19730403    -1.32887426     0.12711814
 h      3.06584967    -0.96982511     0.13202279
 c     -2.73113739    -1.07224113     0.07940919
 h     -3.01171353    -1.83246394     0.94768544
 h     -3.43488633    -0.19687949     0.11948363
 h     -3.03570772    -1.73105009    -0.89230269
 h     -1.19627778     1.55443503     1.15064519
          17

 c      1.23615673    -0.32666118    -0.03246336
 c     -0.04494798    -0.88532424    -0.21499943
 c     -1.28992180    -0.30565701    -0.04780023
 c     -1.10357541     1.21703692     0.09206644
 c      0.17053943     1.89934415    -0.06351084
 c      1.44099105     1.14572915    -0.03309758
 h     -0.30280996    -1.78449857    -0.53531728
 h     -1.97554776     1.78169795    -0.32770062
 h      0.19653344     2.98070622    -0.12012510
 h      2.42917975     1.63048806     0.08345436
 o      2.18946204    -1.34462060     0.11633037
 h      3.06401671    -1.05610617     0.15187968
 c     -2.71608920    -1.06756833     0.09350566
 h     -3.03333489    -1.80206009     0.94808994
 h     -3.37951547    -0.19708249     0.14318855
 h     -3.04517151    -1.78716115    -0.85029129
 h     -1.23414271     1.58928542     1.13060988
          17

 c      1.24260750    -0.32020935    -0.03077798
 c     -0.04986427    -0.88925038    -0.22217922
 c     -1.27541767    -0.30628914    -0.05598952
 c     -1.11303258     1.20499296     0.08800894
 c      0.16203730     1.91894855    -0.08429723
 c      1.43455555     1.15269957    -0.00011513
 h     -0.28853815    -1.78355868    -0.55175009
 h     -1.94556800     1.75786952    -0.36525289
 h      0.19028220     3.02286648    -0.08692074
 h      2.45340671     1.63915139     0.11369790
 o      2.17879990    -1.35934079     0.10514035
 h      3.08723963    -1.13068281     0.17309948
 c     -2.70093540    -1.06344362     0.10629203
 h     -3.04042280    -1.75785889     0.94141656
 h     -3.32991428    -0.20028804     0.16579072
 h     -3.04353908    -1.82362279    -0.79187063
 h     -1.27570011     1.62011112     1.11705247
          17

 c      1.25037155    -0.31424774    -0.02906867
 c     -0.05557438    -0.89061026    -0.22862171
 c     -1.26054791    -0.30601943    -0.06304185
 c     -1.12359013     1.19326477     0.08412409
 c      0.15673111     1.93619987    -0.10482276
 c      1.42606008     1.15974926     0.03283713
 h     -0.26768761    -1.83421390    -0.57907080
 h     -1.91702415     1.73440837    -0.40711188
 h      0.18320867     3.06110317    -0.05401670
 h      2.46578200     1.64240205     0.14144571
 o      2.16588926    -1.37278780     0.09358254
 h      3.12550858    -1.19585973     0.19561070
 c     -2.68526387    -1.06010141     0.11746850
 h     -3.03276149    -1.70473879     0.93461937
 h     -3.29234296    -0.19990629     0.18599276
 h     -3.03091139    -1.83881674    -0.72023750
 h     -1.31993667     1.64529066     1.10710222
          17

 c      1.25900685    -0.30897589    -0.02735060
 c     -0.06152490    -0.89120295    -0.23501308
 c     -1.24597371    -0.30504574    -0.06877860
 c     -1.13451490     1.18233337     0.08065009
 c      0.15442901     1.95113899    -0.12442843
 c      1.41598177     1.16710872     0.06541255
 h     -0.23655107    -1.91352819    -0.60949013
 h     -1.89543750     1.71326048    -0.45571250
 h      0.17512108     3.08927948    -0.02328822
 h      2.46256203     1.63913226     0.16684342
 o      2.15196664    -1.38468398     0.08179601
 h      3.15925093    -1.25481320     0.21776667
 c     -2.66861259    -1.05720749     0.12673497
 h     -3.01182493    -1.64962038     0.93757225
 h     -3.27072798    -0.19149742     0.20252508
 h     -3.00851117    -1.83403356    -0.64133628
 h     -1.36562505     1.66295141     1.09715844
          17

 c      1.26801024    -0.30457345    -0.02563904
 c     -0.06698258    -0.89316214    -0.24213016
 c     -1.23243603    -0.30357406    -0.07307402
 c     -1.14530710     1.17276398     0.07768239
 c      0.15486559     1.96371159    -0.14246847
 c      1.40459449     1.17484349     0.09724928
 h     -0.19337339    -1.99456790    -0.63396963
 h     -1.88346077     1.69473880    -0.51206223
 h      0.16613239     3.10352124     0.00329345
 h      2.44339308     1.62990480     0.19041767
 o      2.13803889    -1.39490914     0.06995303
 h      3.17342252    -1.30840659     0.23745784
 c     -2.65062726    -1.05370884     0.13401674
 h     -2.98009456    -1.59936087     0.96098023
 h     -3.26497938    -0.17550710     0.21405103
 h     -2.97911317    -1.81476274    -0.56426298
 h     -1.41158831     1.67151022     1.08404713
          17

 c      1.27683123    -0.30121616    -0.02395260
 c     -0.07098278    -0.89786549    -0.25044333
 c     -1.22065302    -0.30178687    -0.07586216
 c     -1.15577282     1.16518827     0.07502695
 c      0.15771777     1.97373387    -0.15835818
 c      1.39194793     1.18285087     0.12798090
 h     -0.13990437    -2.05914848    -0.64699174
 h     -1.87997556     1.67697626    -0.57455962
 h      0.15662791     3.10273250     0.02402674
 h      2.41132895     1.61684812     0.21303924
 o      2.12466030    -1.40345324     0.05819730
 h      3.16092052    -1.35587699     0.25309306
 c     -2.63116050    -1.04808777     0.13991964
 h     -2.93901714    -1.55698101     1.01087530
 h     -3.27147138    -0.15686021     0.21933488
 h     -2.94749992    -1.79199118    -0.50122159
 h     -1.45691279     1.67011467     1.06573131
          17

 c      1.28489568    -0.29907103    -0.02231437
 c     -0.07259686    -0.90592050    -0.26013154
 c     -1.21117933    -0.29984248    -0.07714991
 c     -1.16591588     1.16017880     0.07219673
 c      0.16261313     1.98089255    -0.17161045
 c      1.37785543     1.19086528     0.15724641
 h     -0.07970471    -2.09761106    -0.64631972
 h     -1.88130377     1.65685282    -0.63925286
 h      0.14718224     3.08865274     0.03777574
 h      2.37280984     1.60352188     0.23587374
 o      2.11199553    -1.41035315     0.04661936
 h      3.12153335    -1.39590997     0.26400328
 c     -2.61030816    -1.03894358     0.14589425
 h     -2.88763766    -1.51979346     1.08334652
 h     -3.28505056    -0.14195892     0.21762339
 h     -2.91958128    -1.78024290    -0.46449888
 h     -1.50109616     1.65893575     1.04168066
          17

 c      1.29162722    -0.29828335    -0.02075258
 c     -0.07115756    -0.91736063    -0.27116993
 c     -1.20427509    -0.29789703    -0.07702467
 c     -1.17575649     1.15808702     0.06851795
 c      0.16913669     1.98475741    -0.18186212
 c      1.36195798     1.19849940     0.18470702
 h     -0.01685019    -2.10599180    -0.63180793
 h     -1.88326949     1.63152672    -0.70128626
 h      0.13844495     3.06573504     0.04417494
 h      2.33679917     1.59440858     0.26026827
 o      2.09983292    -1.41565946     0.03522984
 h      3.06172344    -1.42728662     0.27088279
 c     -2.58846205    -1.02573374     0.15343196
 h     -2.82420582    -1.48230004     1.16612077
 h     -3.30080309    -0.13595041     0.20891848
 h     -2.89865013    -1.78862142    -0.45877388
 h     -1.54417668     1.63933265     1.01304752
          17

 c      1.29646479    -0.29896112    -0.01930108
 c     -0.06636641    -0.93173521    -0.28337019
 c     -1.19983475    -0.29612624    -0.07565282
 c     -1.18520842     1.15895081     0.06325141
 c      0.17683498     1.98482741    -0.18888779
 c      1.34397050     1.20535460     0.21007756
 h      0.04463162    -2.08462644    -0.60478026
 h     -1.88259365     1.59940995    -0.75633556
 h      0.13101267     3.04063356     0.04368097
 h      2.31182671     1.59356876     0.28749471
 o      2.08750700    -1.41941232     0.02390828
 h      2.99587386    -1.44940429     0.27661944
 c     -2.56632161    -1.00921920     0.16308524
 h     -2.74852082    -1.44011804     1.24513130
 h     -3.31492676    -0.14156896     0.19398612
 h     -2.88225008    -1.81270909    -0.47614283
 h     -1.58683220     1.61382937     0.98260438
          17

 c      1.29887950    -0.30115181    -0.01799829
 c     -0.05831461    -0.94806189    -0.29637461
 c     -1.19740209    -0.29473256    -0.07327618
 c     -1.19405028     1.16250669     0.05570672
 c      0.18521175     1.98066075    -0.19258989
 c      1.32407201     1.21117184     0.23317078
 h      0.10116731    -2.03880325    -0.56804907
 h     -1.87738108     1.56039444    -0.80143852
 h      0.12534454     3.02072404     0.03730682
 h      2.30139159     1.60273474     0.31836646
 o      2.07396413    -1.42162346     0.01237213
 h      2.94528878    -1.46274330     0.28680159
 c     -2.54461164    -0.99089909     0.17458385
 h     -2.66248994    -1.39131922     1.30925142
 h     -3.32504091    -0.15909129     0.17417564
 h     -2.86475020    -1.83988479    -0.50212762
 h     -1.63029571     1.58573636     0.95416265
          17

 c      1.29839530    -0.30480848    -0.01688216
 c     -0.04748413    -0.96464798    -0.30963198
 c     -1.19625705    -0.29392639    -0.07020561
 c     -1.20197398     1.16828426     0.04538975
 c      0.19371065     1.97210895    -0.19295960
 c      1.30310419     1.21589038     0.25393442
 h      0.15048104    -1.98144104    -0.52628528
 h     -1.86715191     1.51569681    -0.83537438
 h      0.12182053     3.01141902     0.02596868
 h      2.30166438     1.62040169     0.35293943
 o      2.05850093    -1.42231301     0.00035214
 h      2.92655679    -1.46853800     0.30693685
 c     -2.52378021    -0.97219925     0.18743957
 h     -2.56950396    -1.33599727     1.35159494
 h     -3.33032965    -0.18666115     0.15117859
 h     -2.84139272    -1.85895661    -0.52393545
 h     -1.67582466     1.55831336     0.93117994
          17

 c      1.29461841    -0.30976344    -0.01598148
 c     -0.03477387    -0.97893877    -0.32243006
 c     -1.19553900    -0.29387562    -0.06680523
 c     -1.20867732     1.17572748     0.03217889
 c      0.20168874     1.95954714    -0.19003994
 c      1.28234626     1.21953728     0.27245829
 h      0.19310448    -1.93580537    -0.48583929
 h     -1.85278882     1.46761307    -0.85890378
 h      0.12094133     3.01351473     0.00985010
 h      2.30421268     1.64288911     0.39052937
 o      2.04179225    -1.42160380    -0.01202142
 h      2.93522006    -1.46742060     0.33628551
 c     -2.50394440    -0.95420021     0.20121812
 h     -2.47372632    -1.27559467     1.36925284
 h     -3.33159027    -0.22070883     0.12679113
 h     -2.80954066    -1.86359507    -0.53317099
 h     -1.72370636     1.53380888     0.91491970
          17

 c      1.28727721    -0.31573772    -0.01530589
 c     -0.02138954    -0.98813575    -0.33413688
 c     -1.19438158    -0.29462656    -0.06346530
 c     -1.21393695     1.18427268     0.01642730
 c      0.20840496     1.94390201    -0.18394140
 c      1.26312971     1.22206333     0.28895287
 h      0.23239989    -1.92932388    -0.45221055
 h     -1.83647959     1.41921950    -0.87495387
 h      0.12343594     3.02282127    -0.01153894
 h      2.30059244     1.66613375     0.42999974
 o      2.02549928    -1.41971182    -0.02422059
 h      2.95172091    -1.45928300     0.36782084
 c     -2.48498020    -0.93766335     0.21553217
 h     -2.37957485    -1.21250140     1.36301385
 h     -3.33096567    -0.25660302     0.10270701
 h     -2.76829040    -1.85177873    -0.52525681
 h     -1.77244788     1.51309797     0.90347108
          17

 c      1.27625700    -0.32238469    -0.01483794
 c     -0.00828258    -0.99119721    -0.34455847
 c     -1.19202975    -0.29602527    -0.06057215
 c     -1.21761027     1.19336832    -0.00111202
 c      0.21305169     1.92643446    -0.17489798
 c      1.24659143     1.22325946     0.30371400
 h      0.26900489    -1.97082724    -0.42621726
 h     -1.82146114     1.37390334    -0.88846044
 h      0.13008515     3.03246324    -0.03864339
 h      2.28510015     1.68681737     0.47009258
 o      2.01115413    -1.41684817    -0.03569135
 h      2.95872861    -1.44427302     0.39407598
 c     -2.46666449    -0.92303841     0.22995292
 h     -2.29122854    -1.14987787     1.33761007
 h     -3.33108033    -0.28968218     0.08041557
 h     -2.71797021    -1.82485581    -0.49854336
 h     -1.81895774     1.49618285     0.89257751
          17

 c      1.26162287    -0.32934477    -0.01452798
 c      0.00422673    -0.98966094    -0.35383557
 c     -1.18789763    -0.29770469    -0.05849416
 c     -1.21960995     1.20248624    -0.01952735
 c      0.21483464     1.90844437    -0.16329396
 c      1.23356192     1.22276667     0.31707543
 h      0.29681996    -2.04091393    -0.40546574
 h     -1.81119766     1.33467028    -0.90527715
 h      0.14140236     3.03580549    -0.07121969
 h      2.25552556     1.70275531     0.50968486
 o      1.99975867    -1.41317277    -0.04605009
 h      2.94708070    -1.42308356     0.41021384
 c     -2.44884465    -0.91038345     0.24393657
 h     -2.21193095    -1.09145391     1.30223174
 h     -3.33367323    -0.31643986     0.06129784
 h     -2.65994699    -1.78741665    -0.45411042
 h     -1.85959787     1.48296085     0.87752799
          17

 c      1.24364986    -0.33628690    -0.01428968
 c      0.01594895    -0.98580272    -0.36209264
 c     -1.18157594    -0.29915522    -0.05758111
 c     -1.21993242     1.21115227    -0.03806607
 c      0.21308868     1.89104223    -0.14962471
 c      1.22447502     1.22013458     0.32934318
 h      0.30884134    -2.11318823    -0.38845534
 h     -1.80788882     1.30348909    -0.92991279
 h      0.15741161     3.02830995    -0.10818616
 h      2.21317593     1.71303379     0.54800813
 o      1.99180906    -1.40879070    -0.05510616
 h      2.91475714    -1.39674541     0.41431747
 c     -2.43156738    -0.89926486     0.25687655
 h     -2.14316116    -1.04097154     1.27010690
 h     -3.33851263    -0.33526124     0.04681218
 h     -2.59666597    -1.74803853    -0.39632367
 h     -1.89128616     1.47364114     0.85472546
          17

 c      1.22286484    -0.34291577    -0.01399457
 c      0.02641530    -0.98133649    -0.36938866
 c     -1.17284486    -0.29982236    -0.05814541
 c     -1.21872060     1.21896296    -0.05639028
 c      0.20740893     1.87500722    -0.13441288
 c      1.21925946     1.21488508     0.34071573
 h      0.30173727    -2.16924962    -0.37510067
 h     -1.81110470     1.28114067    -0.96328142
 h      0.17759260     3.00826846    -0.14783977
 h      2.16285803     1.71820659     0.58490715
 o      1.98731366    -1.40375305    -0.06287094
 h      2.86598157    -1.36638531     0.40750437
 c     -2.41505604    -0.88875057     0.26840979
 h     -2.08450517    -1.00110569     1.25509698
 h     -3.34346051    -0.34633456     0.03845496
 h     -2.53154374    -1.72009200    -0.33339773
 h     -1.91217171     1.46877819     0.82242875
          17

 c      1.20007039    -0.34895748    -0.01346984
 c      0.03489673    -0.97737157    -0.37579663
 c     -1.16170658    -0.29919559    -0.06041768
 c     -1.21625076     1.22557069    -0.07462381
 c      0.19775996     1.86071156    -0.11812227
 c      1.21727228     1.20656343     0.35121499
 h      0.27550153    -2.19916259    -0.36586166
 h     -1.81778339     1.26761376    -1.00245479
 h      0.20096196     2.97695689    -0.18822314
 h      2.11255255     1.72046149     0.62110186
 o      1.98572286    -1.39806832    -0.06961077
 h      2.81201096    -1.33285949     0.39479988
 c     -2.39952858    -0.87769429     0.27877588
 h     -2.03524534    -0.97244114     1.26524697
 h     -3.34556284    -0.35103090     0.03741459
 h     -2.46801863    -1.71945983    -0.27535590
 h     -1.92195115     1.46915217     0.78092939
          17

 c      1.17632687    -0.35414510    -0.01250405
 c      0.04053804    -0.97464758    -0.38144908
 c     -1.14840910    -0.29687775    -0.06450496
 c     -1.21282049     1.23066549    -0.09320099
 c      0.18451519     1.84811578    -0.10110312
 c      1.21741170     1.19480395     0.36068026
 h      0.23209617    -2.19863644    -0.36125244
 h     -1.82361151     1.26256311    -1.04257727
 h      0.22627045     2.93845886    -0.22753510
 h      2.07170392     1.72314547     0.65811889
 o      1.98592370    -1.39174694    -0.07587887
 h      2.77113514    -1.29606438     0.38568387
 c     -2.38502635    -0.86556033     0.28858436
 h     -1.99639919    -0.95346954     1.29863658
 h     -3.34230782    -0.35119780     0.04421521
 h     -2.40805273    -1.75496850    -0.22709764
 h     -1.92202260     1.47565252     0.73249046
          17

 c      1.15288081    -0.35821765    -0.01086340
 c      0.04247237    -0.97363100    -0.38654217
 c     -1.13343901    -0.29262444    -0.07038152
 c     -1.20863536     1.23397612    -0.11266924
 c      0.16840669     1.83686272    -0.08358175
 c      1.21849208     1.17947184     0.36887910
 h      0.17469095    -2.16757184    -0.36167494
 h     -1.82456639     1.26551177    -1.07910491
 h      0.25228264     2.89888031    -0.26449251
 h      2.04737538     1.72888200     0.69733341
 o      1.98676484    -1.38483109    -0.08225198
 h      2.76045175    -1.25477421     0.38989731
 c     -2.37132822    -0.85317422     0.29822285
 h     -1.97056994    -0.94151109     1.34604810
 h     -3.33249027    -0.34853150     0.05858990
 h     -2.35250182    -1.81894935    -0.18388568
 h     -1.91548146     1.48918662     0.68108869
          17

 c      1.13103612    -0.36095176    -0.00832423
 c      0.03993282    -0.97441467    -0.39131286
 c     -1.11748881    -0.28634756    -0.07791088
 c     -1.20378575     1.23528652    -0.13352503
 c      0.15041928     1.82648636    -0.06569346
 c      1.21967584     1.16083552     0.37569650
 h      0.10737607    -2.11062317    -0.36733870
 h     -1.81779644     1.27587843    -1.10908836
 h      0.27799258     2.86451168    -0.29842027
 h      2.04040609     1.73705047     0.73835810
 o      1.98808072    -1.37727411    -0.08872045
 h      2.77986503    -1.20897245     0.40769560
 c     -2.35794467    -0.84220367     0.30791064
 h     -1.96020085    -0.93366780     1.39657711
 h     -3.31656613    -0.34416044     0.07954347
 h     -2.30284177    -1.89294306    -0.13739030
 h     -1.90666221     1.51053185     0.63167553
          17

 c      1.11198276    -0.36223959    -0.00472748
 c      0.03241156    -0.97643286    -0.39599902
 c     -1.10141524    -0.27808481    -0.08687686
 c     -1.19833463     1.23447126    -0.15605383
 c      0.13169223     1.81667592    -0.04755090
 c      1.22057576     1.13956684     0.38123430
 h      0.03481971    -2.03978344    -0.37818150
 h     -1.80190103     1.29298332    -1.13157961
 h      0.30253946     2.83927858    -0.32882868
 h      2.04559042     1.74333265     0.77845431
 o      1.99067432    -1.36882641    -0.09464502
 h      2.81262786    -1.16184936     0.42913827
 c     -2.34426299    -0.83413544     0.31798119
 h     -1.96637606    -0.92739002     1.44120264
 h     -3.29650331    -0.33855857     0.10551824
 h     -2.26117468    -1.95968963    -0.08247591
 h     -1.89984268     1.53997742     0.58864597
          17

 c      1.09662446    -0.36218023    -0.00004199
 c      0.01988218    -0.97815407    -0.40079320
 c     -1.08619852    -0.26795193    -0.09700678
 c     -1.19245569     1.23155784    -0.18017330
 c      0.11344836     1.80743592    -0.02931596
 c      1.22102809     1.11652803     0.38574323
 h     -0.03888001    -1.97735371    -0.39386687
 h     -1.77694685     1.31610094    -1.14766005
 h      0.32484333     2.82316512    -0.35471195
 h      2.05550613     1.74195808     0.81373558
 o      1.99532829    -1.35915959    -0.09935426
 h      2.84145379    -1.11781895     0.44364864
 c     -2.32973598    -0.82987198     0.32886043
 h     -1.98857337    -0.92068235     1.47387372
 h     -3.27513777    -0.33176972     0.13463828
 h     -2.22932424    -2.00789707    -0.01804509
 h     -1.89739666     1.57670248     0.55393331
          17

 c      1.08547676    -0.36111944     0.00559893
 c      0.00299856    -0.97747579    -0.40580191
 c     -1.07290734    -0.25610115    -0.10798237
 c     -1.18648604     1.22678682    -0.20537732
 c      0.09690753     1.79902563    -0.01122053
 c      1.22087682     1.09255598     0.38950794
 h     -0.11203963    -1.95114327    -0.41407636
 h     -1.74438795     1.34456621    -1.16032858
 h      0.34341844     2.81297977    -0.37427734
 h      2.06389030     1.72814444     0.84075482
 o      2.00236328    -1.34800946    -0.10245261
 h      2.85618251    -1.08030438     0.44500458
 c     -2.31403268    -0.82976866     0.34092231
 h     -2.02480292    -0.91209461     1.49156358
 h     -3.25513458    -0.32386532     0.16498429
 h     -2.20837912    -2.03166130     0.05446197
 h     -1.89877367     1.61828750     0.52615096
          17

 c      1.07867394    -0.35960003     0.01190982
 c     -0.01703877    -0.97360339    -0.41105633
 c     -1.06266662    -0.24270542    -0.11944220
 c     -1.18082292     1.22061613    -0.23085925
 c      0.08315985     1.79175879     0.00647542
 c      1.21991048     1.06836702     0.39278427
 h     -0.18452115    -1.97280463    -0.43871166
 h     -1.70678169     1.37790519    -1.17410116
 h      0.35665884     2.80459092    -0.38537585
 h      2.06693007     1.69921705     0.85734854
 o      2.01169328    -1.33522903    -0.10381701
 h      2.85351630    -1.05107813     0.43131831
 c     -2.29714880    -0.83372325     0.35437162
 h     -2.07177477    -0.90060826     1.49435525
 h     -3.23795282    -0.31545708     0.19479624
 h     -2.19861708    -2.02913924     0.13221897
 h     -1.90131440     1.66096638     0.50163241
          17

 c      1.07602388    -0.35827088     0.01848769
 c     -0.03896349    -0.96816647    -0.41661762
 c     -1.05659804    -0.22798965    -0.13099237
 c     -1.17577872     1.21367160    -0.25576078
 c      0.07303911     1.78582356     0.02354045
 c      1.21787334     1.04454014     0.39577802
 h     -0.25340131    -2.02516372    -0.46698153
 h     -1.66703588     1.41585772    -1.19389348
 h      0.36334206     2.79484312    -0.38617744
 h      2.06340909     1.65481890     0.86287500
 o      2.02290545    -1.32081672    -0.10356264
 h      2.83607936    -1.03003267     0.40446535
 c     -2.27944591    -0.84119419     0.36916548
 h     -2.12510736    -0.88545099     1.48587564
 h     -3.22342827    -0.30795982     0.22251611
 h     -2.19951228    -2.00226486     0.21151137
 h     -1.90203025     1.70055940     0.47633777
          17

 c      1.07704234    -0.35782669     0.02483901
 c     -0.06155633    -0.96353430    -0.42260567
 c     -1.05569864    -0.21230229    -0.14223841
 c     -1.17153921     1.20670925    -0.27944031
 c      0.06704929     1.78118823     0.03980424
 c      1.21446603     1.02151311     0.39862678
 h     -0.31348648    -2.08192367    -0.49692550
 h     -1.62719379     1.45805763    -1.22302115
 h      0.36301409     2.78249901    -0.37564966
 h      2.05471335     1.59689497     0.85829299
 o      2.03523087    -1.30496123    -0.10206306
 h      2.81301932    -1.01461136     0.37036459
 c     -2.26157738    -0.85114678     0.38497733
 h     -2.17981308    -0.86582048     1.47364573
 h     -3.21025820    -0.30338971     0.24670553
 h     -2.20969697    -1.95789604     0.28795064
 h     -1.89892071     1.73342459     0.44719254
          17

 c      1.08099844    -0.35896221     0.03041529
 c     -0.08358332    -0.96133339    -0.42910468
 c     -1.06067246    -0.19619156    -0.15283241
 c     -1.16820628     1.20061837    -0.30165731
 c      0.06535751     1.77757581     0.05516715
 c      1.20931766     0.99957336     0.40137374
 h     -0.36064993    -2.12449142    -0.52625575
 h     -1.58749789     1.50336551    -1.26130220
 h      0.35616426     2.76851526    -0.35376894
 h      2.04496374     1.52963666     0.84623381
 o      2.04751823    -1.28808126    -0.09995553
 h      2.80051016    -0.99927110     0.33900767
 c     -2.24430979    -0.86195854     0.40126690
 h     -2.23123857    -0.84056433     1.46794020
 h     -3.19700414    -0.30381866     0.26597981
 h     -2.22702262    -1.90993953     0.35694183
 h     -1.89144844     1.75702753     0.41253842
          17

 c      1.08699584    -0.36231113     0.03466790
 c     -0.10395399    -0.96226680    -0.43609898
 c     -1.07176777    -0.18045670    -0.16252613
 c     -1.16580969     1.19640176    -0.32257240
 c      0.06783821     1.77448468     0.06960029
 c      1.20198116     0.97887717     0.40396280
 h     -0.39276127    -2.14335887    -0.55302315
 h     -1.54661483     1.54942334    -1.30496437
 h      0.34421285     2.75596872    -0.32152258
 h      2.04074190     1.45898502     0.83076844
 o      2.05862190    -1.27070751    -0.09789068
 h      2.81561951    -0.97748178     0.32038303
 c     -2.22831550    -0.87149708     0.41753677
 h     -2.27602228    -0.80817418     1.47763127
 h     -3.18298525    -0.31078107     0.27906285
 h     -2.24911225    -1.87926659     0.41493004
 h     -1.88054617     1.77019951     0.37211495
          17

 c      1.09405850    -0.36837475     0.03710530
 c     -0.12190972    -0.96631846    -0.44347040
 c     -1.08868710    -0.16612297    -0.17121694
 c     -1.16425814     1.19505821    -0.34258293
 c      0.07414674     1.77126512     0.08313196
 c      1.19206959     0.95955363     0.40631364
 h     -0.40926775    -2.13526562    -0.57579202
 h     -1.50276424     1.59298036    -1.34853310
 h      0.32926498     2.74949773    -0.28063316
 h      2.04913992     1.39100581     0.81623265
 o      2.06838022    -1.25311890    -0.09598815
 h      2.86079482    -0.94768326     0.31571957
 c     -2.21407435    -0.87791721     0.43367598
 h     -2.31208270    -0.76758720     1.50480146
 h     -3.16873254    -0.32485151     0.28493760
 h     -2.27423316    -1.88424352     0.46086319
 h     -1.86851518     1.77328601     0.32695857
          17

 c      1.10119249    -0.37745490     0.03733441
 c     -0.13706160    -0.97290964    -0.45102243
 c     -1.11061523    -0.15429611    -0.17896714
 c     -1.16329409     1.19738070    -0.36214021
 c      0.08380143     1.76728522     0.09580468
 c      1.17959445     0.94185874     0.40848333
 h     -0.41087575    -2.10167868    -0.59369368
 h     -1.45470113     1.63072968    -1.38703383
 h      0.31355855     2.75379975    -0.23287842
 h      2.07357453     1.32941770     0.80508076
 o      2.07783967    -1.23524775    -0.09380229
 h      2.92027893    -0.91486602     0.31689295
 c     -2.20200648    -0.88096819     0.45010221
 h     -2.33779509    -0.71934515     1.54361429
 h     -3.15597563    -0.34556548     0.28301277
 h     -2.30073506    -1.92458553     0.49573888
 h     -1.85891243     1.76827185     0.27932873
          17

 c      1.10742797    -0.38960025     0.03508352
 c     -0.14927565    -0.98093434    -0.45849760
 c     -1.13635811    -0.14593771    -0.18598629
 c     -1.16250348     1.20375855    -0.38163195
 c      0.09624932     1.76218324     0.10761047
 c      1.16524691     0.92618228     0.41075916
 h     -0.39970639    -2.04943830    -0.60663722
 h     -1.40206933     1.66004510    -1.41725643
 h      0.29874987     2.77115658    -0.17919421
 h      2.11043462     1.27452982     0.79660894
 o      2.08830142    -1.21702745    -0.09087971
 h      2.97512160    -0.88489087     0.31532546
 c     -2.19264386    -0.88192400     0.46754696
 h     -2.35172999    -0.66578935     1.58448570
 h     -3.14716878    -0.37179515     0.27326838
 h     -2.32557476    -1.98189829     0.52086042
 h     -1.85624952     1.75872262     0.23248813
          17

 c      1.11185992    -0.40457095     0.03021443
 c     -0.15849133    -0.98867063    -0.46556780
 c     -1.16453190    -0.14166250    -0.19258696
 c     -1.16140064     1.21408758    -0.40128930
 c      0.11088356     1.75608158     0.11846270
 c      1.15026276     0.91281800     0.41354389
 h     -0.37980132    -1.99312143    -0.61579387
 h     -1.34534185     1.67938018    -1.43813416
 h      0.28554485     2.79937781    -0.11931510
 h      2.15066871     1.22487249     0.78818783
 o      2.10069909    -1.19859307    -0.08703499
 h      3.01281887    -0.86099293     0.30645559
 c     -2.18656213    -0.88225160     0.48667038
 h     -2.35310020    -0.61018281     1.61861098
 h     -3.14465657    -0.40235634     0.25637652
 h     -2.34494268    -2.03571699     0.53751998
 h     -1.86508361     1.74912581     0.18994660
          17

 c      1.11369787    -0.42184230     0.02272509
 c     -0.16460335    -0.99380434    -0.47182643
 c     -1.19373636    -0.14163490    -0.19913015
 c     -1.15959815     1.22784892    -0.42105945
 c      0.12700885     1.74958794     0.12824768
 c      1.13601969     0.90172571     0.41716806
 h     -0.35707255    -1.95588375    -0.62399063
 h     -1.28562959     1.68843747    -1.45076508
 h      0.27401010     2.83210335    -0.05246760
 h      2.18447039     1.17933703     0.77744788
 o      2.11553000    -1.18025740    -0.08231908
 h      3.02797915    -0.84374326     0.28933911
 c     -2.18425090    -0.88288674     0.50783028
 h     -2.34213427    -0.55576084     1.63997469
 h     -3.14975325    -0.43646216     0.23379646
 h     -2.35567758    -2.07233445     0.54730093
 h     -1.88820698     1.74338282     0.15395445
          17

 c      1.11233864    -0.44066458     0.01274132
 c     -0.16759569    -0.99432825    -0.47691740
 c     -1.22268716    -0.14558397    -0.20596684
 c     -1.15700088     1.24429310    -0.44048963
 c      0.14381416     1.74358351     0.13690788
 c      1.12373880     0.89247936     0.42180135
 h     -0.33675526    -1.95961913    -0.63445337
 h     -1.22443729     1.68821554    -1.45835496
 h      0.26416681     2.86133163     0.02152861
 h      2.20456709     1.13795466     0.76339678
 o      2.13286711    -1.16244396    -0.07695193
 h      3.02141123    -0.83153229     0.26569245
 c     -2.18606961    -0.88423175     0.53102660
 h     -2.32011917    -0.50520593     1.64563078
 h     -3.16213702    -0.47381721     0.20781185
 h     -2.35577935    -2.08490086     0.55209917
 h     -1.92467494     1.74322929     0.12400604
          17

 c      1.10746814    -0.46017226     0.00050115
 c     -0.16783951    -0.99029957    -0.48083666
 c     -1.25030290    -0.15290781    -0.21338141
 c     -1.15387236     1.26258473    -0.45876534
 c      0.16041174     1.73896276     0.14448575
 c      1.11435180     0.88437359     0.42745432
 h     -0.31955213    -2.00452143    -0.64742741
 h     -1.16334147     1.68083659    -1.46589224
 h      0.25630493     2.88009755     0.10170477
 h      2.20721976     1.10168309     0.74648058
 o      2.15225397    -1.14565568    -0.07130487
 h      3.00079648    -0.82036603     0.23971986
 c     -2.19221781    -0.88631961     0.55589841
 h     -2.28926026    -0.46036304     1.63563059
 h     -3.17993292    -0.51435734     0.18141797
 h     -2.34436912    -2.07166066     0.55404865
 h     -1.96946952     1.74804943     0.09683438
          17

 c      1.09916481    -0.47951131    -0.01366062
 c     -0.16601973    -0.98384064    -0.48396205
 c     -1.27573970    -0.16283148    -0.22154955
 c     -1.15070673     1.28187505    -0.47496272
 c      0.17593745     1.73643263     0.15112178
 c      1.10841090     0.87659406     0.43399619
 h     -0.30284031    -2.06870549    -0.65976363
 h     -1.10364631     1.66890230    -1.47896156
 h      0.25094727     2.88400468     0.18607948
 h      2.19229450     1.07197377     0.72832250
 o      2.17255925    -1.13048513    -0.06590409
 h      2.98204481    -0.80316674     0.21820254
 c     -2.20267734    -0.88891008     0.58172069
 h     -2.25244115    -0.42191660     1.61316169
 h     -3.20044113    -0.55784289     0.15801176
 h     -2.32157782    -2.03528330     0.55545207
 h     -2.01537690     1.75615275     0.06803869
          17

 c      1.08795788    -0.49792082    -0.02931988
 c     -0.16286370    -0.97733505    -0.48675698
 c     -1.29838280    -0.17455884    -0.23051994
 c     -1.14801681     1.30138555    -0.48841077
 c      0.18966993     1.73637238     0.15703532
 c      1.10596517     0.86838857     0.44115345
 h     -0.28457540    -2.12867608    -0.66817104
 h     -1.04627516     1.65439039    -1.50137417
 h      0.24867694     2.87175652     0.27213652
 h      2.16346597     1.05043416     0.71152232
 o      2.19225022    -1.11754344    -0.06131137
 h      2.98464070    -0.77095825     0.20851386
 c     -2.21717436    -0.89147094     0.60743097
 h     -2.21281290    -0.38897997     1.58464807
 h     -3.22106951    -0.60359189     0.14095975
 h     -2.28843813    -1.98372243     0.55862570
 h     -2.05544521     1.76609303     0.03385044
          17

 c      1.07480721    -0.51472760    -0.04596504
 c     -0.15910864    -0.97249480    -0.48960936
 c     -1.31781876    -0.18735993    -0.24022244
 c     -1.14615035     1.32049326    -0.49897145
 c      0.20111829     1.73874099     0.16249713
 c      1.10643768     0.85919571     0.44850254
 h     -0.26428609    -2.16959504    -0.67087185
 h     -0.99212777     1.63782375    -1.53279828
 h      0.24998270     2.84524427     0.35738888
 h      2.12863818     1.03863161     0.69952409
 o      2.21051901    -1.10708693    -0.05776760
 h      3.01448635    -0.71951471     0.21282004
 c     -2.23523430    -0.89308112     0.63177080
 h     -2.17315326    -0.35899065     1.55887508
 h     -3.24003943    -0.65050754     0.13319165
 h     -2.24649536    -1.93166024     0.56554266
 h     -2.08453997     1.77722319    -0.00796517
          17

 c      1.06100939    -0.52931041    -0.06301376
 c     -0.15555291    -0.97038755    -0.49282983
 c     -1.33380793    -0.20058548    -0.25049603
 c     -1.14517784     1.33872873    -0.50706160
 c      0.21004755     1.74305269     0.16778501
 c      1.10865179     0.84870467     0.45549648
 h     -0.24249209    -2.18450734    -0.66741536
 h     -0.94256201     1.61854137    -1.56860293
 h      0.25515661     2.80936630     0.43996121
 h      2.09936498     1.03794054     0.69627291
 o      2.22786701    -1.09873548    -0.05505238
 h      3.05580670    -0.65452836     0.22582782
 c     -2.25633801    -0.89251163     0.65360159
 h     -2.13526467    -0.32871347     1.54416407
 h     -3.25675111    -0.69730334     0.13688515
 h     -2.19671888    -1.89867609     0.57746363
 h     -2.09995899     1.78971678    -0.05793840
          17

 c      1.04805609    -0.54109683    -0.07985495
 c     -0.15302850    -0.97162688    -0.49666786
 c     -1.34626896    -0.21364944    -0.26112080
 c     -1.14486412     1.35569232    -0.51343384
 c      0.21643655     1.74846794     0.17312624
 c      1.11122703     0.83686712     0.46157412
 h     -0.22022319    -2.17180081    -0.65823108
 h     -0.89938599     1.59572787    -1.60215874
 h      0.26424215     2.77121028     0.51906174
 h      2.08687227     1.04910399     0.70518616
 o      2.24511068    -1.09182880    -0.05283165
 h      3.08779436    -0.58613568     0.24041466
 c     -2.27999673    -0.88896351     0.67224252
 h     -2.10011511    -0.29644661     1.54445599
 h     -3.27195275    -0.74273277     0.15319952
 h     -2.13877866    -1.89825694     0.59538162
 h     -2.10165399     1.80446909    -0.11503829
          17

 c      1.03744300    -0.54959581    -0.09591098
 c     -0.15228751    -0.97642395    -0.50129671
 c     -1.35527732    -0.22602771    -0.27183825
 c     -1.14469978     1.37097477    -0.51891564
 c      0.22040425     1.75402713     0.17867032
 c      1.11329639     0.82392879     0.46634407
 h     -0.19886336    -2.13423458    -0.64442757
 h     -0.86436875     1.56917307    -1.62748152
 h      0.27701339     2.73802669     0.59493539
 h      2.09482181     1.07117597     0.72746444
 o      2.26262705    -1.08581256    -0.05090386
 h      3.09718142    -0.52274779     0.25166564
 c     -2.30547009    -0.88298760     0.68756662
 h     -2.06882273    -0.26358226     1.55758709
 h     -3.28787585    -0.78570213     0.18201422
 h     -2.07354320    -1.92503196     0.62100870
 h     -2.09234685     1.82305232    -0.17694046
          17

 c      1.03045409    -0.55445152    -0.11070823
 c     -0.15385648    -0.98445642    -0.50676776
 c     -1.36106453    -0.23728206    -0.28236559
 c     -1.14397625     1.38412871    -0.52422430
 c      0.22214980     1.75896063     0.18454270
 c      1.11487573     0.81045292     0.46970322
 h     -0.18014479    -2.07996792    -0.62781378
 h     -0.83871456     1.53940090    -1.64071877
 h      0.29294238     2.71432868     0.66787569
 h      2.11612084     1.10063506     0.76117076
 o      2.28034211    -1.08032724    -0.04920995
 h      3.07888378    -0.46957043     0.25714201
 c     -2.33147304    -0.87604717     0.69990499
 h     -2.04334182    -0.23385735     1.57727804
 h     -3.30815129    -0.82536377     0.22183119
 h     -2.00598413    -1.96020103     0.65602573
 h     -2.07725011     1.84762204    -0.24051324
          17

 c      1.02797195    -0.55550630    -0.12393748
 c     -0.15792134    -0.99460380    -0.51296129
 c     -1.36400002    -0.24708232    -0.29241699
 c     -1.14194864     1.39470751    -0.52983870
 c      0.22192936     1.76288132     0.19094630
 c      1.11647143     0.79722151     0.47177519
 h     -0.16603440    -2.02506249    -0.61095423
 h     -0.82271935     1.50745324    -1.64062263
 h      0.31112079     2.70010608     0.73681202
 h      2.13835798     1.13213703     0.80224999
 o      2.29787372    -1.07519784    -0.04779660
 h      3.03402981    -0.42860962     0.25640080
 c     -2.35641450    -0.86940902     0.70985078
 h     -2.02615187    -0.21129334     1.59654512
 h     -3.33695700    -0.86127753     0.27018099
 h     -1.94346616    -1.98626770     0.70064406
 h     -2.06264294     1.88041188    -0.30265857
          17

 c      1.03036926    -0.55285627    -0.13548517
 c     -0.16431339    -1.00487412    -0.51960096
 c     -1.36455131    -0.25521074    -0.30173053
 c     -1.13811462     1.40238284    -0.53589856
 c      0.22004583     1.76572478     0.19818895
 c      1.11853211     0.78506004     0.47277296
 h     -0.15821525    -1.99378562    -0.59673408
 h     -0.81557453     1.47460927    -1.62865897
 h      0.33023361     2.69177666     0.79888418
 h      2.15075388     1.16025691     0.84628126
 o      2.31458948    -1.07046404    -0.04681142
 h      2.96925783    -0.39796254     0.25102937
 c     -2.37889453    -0.86376685     0.71799752
 h     -2.01948925    -0.19864960     1.60997804
 h     -3.37699369    -0.89347159     0.32467949
 h     -1.89273544    -1.99286645     0.75355135
 h     -2.05297678     1.92249090    -0.36126261
          17

 c      1.03751157    -0.54687790    -0.14542436
 c     -0.17260511    -1.01334302    -0.52639941
 c     -1.36323635    -0.26154832    -0.31008814
 c     -1.13246596     1.40708798    -0.54216857
 c      0.21682428     1.76754442     0.20659644
 c      1.12123695     0.77471290     0.47291577
 h     -0.15735696    -2.00728316    -0.58682319
 h     -0.81527388     1.44213709    -1.60908198
 h      0.34869798     2.68476217     0.85041382
 h      2.14692950     1.18064111     0.88954044
 o      2.32962821    -1.06646045    -0.04652224
 h      2.89661611    -0.37035628     0.24504234
 c     -2.39808051    -0.85940165     0.72475377
 h     -2.02477588    -0.19684596     1.61450068
 h     -3.42712172    -0.92217437     0.38403437
 h     -1.85865338    -1.97569953     0.81252949
 h     -2.04821077     1.97233068    -0.41549504
          17

 c      1.04884832    -0.53820299    -0.15397308
 c     -0.18220504    -1.01988623    -0.53320925
 c     -1.36058269    -0.26604915    -0.31732220
 c     -1.12547254     1.40905894    -0.54810964
 c      0.21257424     1.76834928     0.21639580
 c      1.12451268     0.76678830     0.47240194
 h     -0.16319688    -2.06338385    -0.58041710
 h     -0.81871370     1.41107661    -1.58874095
 h      0.36491248     2.67554548     0.88825127
 h      2.12474930     1.19037841     0.92937450
 o      2.34210184    -1.06375451    -0.04726978
 h      2.83061915    -0.33413414     0.24415588
 c     -2.41381951    -0.85639560     0.73031795
 h     -2.04234729    -0.20484986     1.60942330
 h     -3.48174679    -0.94738405     0.44791573
 h     -1.84405205    -1.93459845     0.87492598
 h     -2.04405827     2.02560803    -0.46515679
          17

 c      1.06354822    -0.52764082    -0.16143931
 c     -0.19243275    -1.02604308    -0.53995430
 c     -1.35708948    -0.26872703    -0.32331259
 c     -1.11780092     1.40872828    -0.55305433
 c      0.20755538     1.76804201     0.22763979
 c      1.12807361     0.76172677     0.47138790
 h     -0.17512218    -2.13883832    -0.57555864
 h     -0.82220949     1.38206911    -1.57580866
 h      0.37749015     2.66254706     0.91066844
 h      2.08562564     1.18814094     0.96441886
 o      2.35159952    -1.06258511    -0.04922758
 h      2.78025417    -0.28245704     0.25189294
 c     -2.42650441    -0.85472496     0.73474293
 h     -2.07132511    -0.21956583     1.59644747
 h     -3.53280833    -0.96872071     0.51583701
 h     -1.84964366    -1.87274868     0.93796802
 h     -2.03485480     2.07662692    -0.50989582
          17

 c      1.08065811    -0.51606525    -0.16816115
 c     -0.20262990    -1.03334277    -0.54651380
 c     -1.35319339    -0.26965863    -0.32797692
 c     -1.10999947     1.40656515    -0.55648674
 c      0.20195595     1.76641512     0.24017664
 c      1.13142115     0.75976237     0.46994489
 h     -0.19223312    -2.20981502    -0.57083864
 h     -0.82255363     1.35536208    -1.57672494
 h      0.38543643     2.64631030     0.91776732
 h      2.03423034     1.17439345     0.99498484
 o      2.35839572    -1.06227227    -0.05218872
 h      2.74509737    -0.22313706     0.26598361
 c     -2.43687985    -0.85421421     0.73795188
 h     -2.10958910    -0.23566216     1.57972892
 h     -3.57267864    -0.98565150     0.58625801
 h     -1.87343378    -1.79722642     0.99925230
 h     -2.01623733     2.12008124    -0.54898514
          17

 c      1.09924081    -0.50430340    -0.17445282
 c     -0.21224102    -1.04257822    -0.55272006
 c     -1.34925166    -0.26898560    -0.33125580
 c     -1.10231345     1.40294421    -0.55833350
 c      0.19588248     1.76316501     0.25364785
 c      1.13384644     0.76087626     0.46799626
 h     -0.21339193    -2.26109224    -0.56563860
 h     -0.81812962     1.33111086    -1.59262532
 h      0.38828720     2.62945208     0.91160099
 h      1.97843521     1.15157378     1.02363134
 o      2.36298478    -1.06164510    -0.05575048
 h      2.72174407    -0.17216966     0.28106818
 c     -2.44592894    -0.85438237     0.73967569
 h     -2.15406720    -0.24581305     1.56544091
 h     -3.59615422    -0.99780268     0.65647049
 h     -1.90961884    -1.72026141     1.05781659
 h     -1.98626910     2.15211804    -0.58149907
          17

 c      1.11843516    -0.49305921    -0.18057591
 c     -0.22084507    -1.05391878    -0.55839315
 c     -1.34553943    -0.26691152    -0.33310031
 c     -1.09466572     1.39806409    -0.55901669
 c      0.18935865     1.75792429     0.26751677
 c      1.13453129     0.76479233     0.46529062
 h     -0.23738169    -2.28507626    -0.55983274
 h     -0.80912736     1.30972512    -1.61857233
 h      0.38617695     2.61636881     0.89598183
 h      1.92841261     1.12374060     1.05534331
 o      2.36572780    -1.05976729    -0.05958221
 h      2.70873047    -0.14231122     0.29286029
 c     -2.45473605    -0.85431163     0.73945144
 h     -2.20164401    -0.24233528     1.55974586
 h     -3.60133265    -1.00514638     0.72295137
 h     -1.94823469    -1.65895625     1.11564837
 h     -1.94554037     2.17076104    -0.60656084
          17

 c      1.13744756    -0.48287594    -0.18673651
 c     -0.22816240    -1.06711691    -0.56336376
 c     -1.34224989    -0.26369399    -0.33347336
 c     -1.08674625     1.39191826    -0.55920281
 c      0.18233853     1.75035225     0.28115504
 c      1.13285418     0.77109171     0.46153582
 h     -0.26299837    -2.27946294    -0.55354545
 h     -0.79673966     1.29185438    -1.64648619
 h      0.37970382     2.61225010     0.87565181
 h      1.89336435     1.09496121     1.09584703
 o      2.36685094    -1.05615716    -0.06349820
 h      2.70641647    -0.13961800     0.29933930
 c     -2.46404059    -0.85291539     0.73693907
 h     -2.25035165    -0.22048667     1.56510227
 h     -3.58997620    -1.00805383     0.78181436
 h     -1.97880110    -1.62882327     1.17716926
 h     -1.89700123     2.17612661    -0.62355541
          17

 c      1.15552332    -0.47412423    -0.19309150
 c     -0.23404632    -1.08156940    -0.56748340
 c     -1.33949099    -0.25962733    -0.33236752
 c     -1.07811170     1.38429754    -0.55950216
 c      0.17474012     1.74032266     0.29400137
 c      1.12883510     0.77940062     0.45674444
 h     -0.28909640    -2.24649177    -0.54699592
 h     -0.78224433     1.27809379    -1.66874150
 h      0.36946400     2.62097282     0.85463300
 h      1.87651687     1.06697561     1.14740103
 o      2.36651412    -1.05075186    -0.06744455
 h      2.71598834    -0.16410981     0.30058431
 c     -2.47358356    -0.84969824     0.73255913
 h     -2.29957543    -0.18112136     1.57795852
 h     -3.56765984    -1.00732130     0.82930764
 h     -1.99774785    -1.63228741     1.24368412
 h     -1.84577626     2.17062313    -0.63229435
          17

 c      1.17194175    -0.46699518    -0.19974264
 c     -0.23845491    -1.09621378    -0.57063210
 c     -1.33728312    -0.25502343    -0.32982016
 c     -1.06826925     1.37481881    -0.56031606
 c      0.16648450     1.72814523     0.30572257
 c      1.12329042     0.78941750     0.45147440
 h     -0.31472254    -2.19415548    -0.54033650
 h     -0.76654595     1.26874870    -1.68008660
 h      0.35547714     2.64258168     0.83457640
 h      1.87336819     1.03881097     1.20573456
 o      2.36482380    -1.04388890    -0.07150331
 h      2.73921810    -0.21023804     0.29875367
 c     -2.48214118    -0.84495429     0.72763111
 h     -2.34898916    -0.12992394     1.59074837
 h     -3.54322843    -1.00422083     0.86242886
 h     -2.00966571    -1.65728478     1.30934255
 h     -1.79869505     2.15887300    -0.63308574
          17

 c      1.18605706    -0.46149238    -0.20671203
 c     -0.24139040    -1.10932358    -0.57273420
 c     -1.33556488    -0.25020286    -0.32590961
 c     -1.05680327     1.36303384    -0.56181943
 c      0.15750282     1.71463111     0.31624494
 c      1.11747865     0.80073755     0.44662439
 h     -0.33951863    -2.13871209    -0.53340043
 h     -0.75007236     1.26377014    -1.67808817
 h      0.33707636     2.67246263     0.81463778
 h      1.87561839     1.00895534     1.26221623
 o      2.36178905    -1.03631097    -0.07591919
 h      2.77883259    -0.26703901     0.29822701
 c     -2.48831377    -0.83913169     0.72364094
 h     -2.39769255    -0.07428627     1.59591713
 h     -3.52674959    -1.00039155     0.87938047
 h     -2.02087617    -1.68813036     1.36539896
 h     -1.76292125     2.14660956    -0.62660825
          17

 c      1.19736292    -0.45743646    -0.21391654
 c     -0.24281065    -1.11855529    -0.57378067
 c     -1.33421049    -0.24548715    -0.32074082
 c     -1.04358515     1.34866374    -0.56399515
 c      0.14771630     1.70090202     0.32564329
 c      1.11263754     0.81275190     0.44304171
 h     -0.36430725    -2.10441080    -0.52543681
 h     -0.73276821     1.26279201    -1.66308509
 h      0.31340718     2.70321614     0.79299172
 h      1.87588445     0.97714227     1.30833240
 o      2.35732360    -1.02897366    -0.08105126
 h      2.83806630    -0.32139637     0.30447594
 c     -2.49118113    -0.83244946     0.72163681
 h     -2.44427040    -0.02079537     1.58834090
 h     -3.52579639    -0.99733941     0.87931950
 h     -2.03535923    -1.71302993     1.40517498
 h     -1.74345269     2.13805444    -0.61359222
          17

 c      1.20553075    -0.45448972    -0.22116744
 c     -0.24264375    -1.12203205    -0.57380813
 c     -1.33305355    -0.24118128    -0.31443700
 c     -1.02896669     1.33184253    -0.56664495
 c      0.13703643     1.68808400     0.33401582
 c      1.10972939     0.82472921     0.44130655
 h     -0.39048745    -2.11112359    -0.51543077
 h     -0.71406275     1.26520543    -1.63819971
 h      0.28400121     2.72755643     0.76842272
 h      1.86961560     0.94448916     1.33823012
 o      2.35150911    -1.02248111    -0.08711184
 h      2.91645293    -0.36699773     0.31976990
 c     -2.49059687    -0.82495763     0.72217180
 h     -2.48721728     0.02571537     1.56571379
 h     -3.54173972    -0.99574303     0.86155556
 h     -2.05462188    -1.72495292     1.42515766
 h     -1.74078826     2.13315663    -0.59463352
          17

 c      1.21038194    -0.45220616    -0.22820962
 c     -0.24101113    -1.11999540    -0.57279725
 c     -1.33190826    -0.23755609    -0.30713801
 c     -1.01377031     1.31312634    -0.56935867
 c      0.12541231     1.67705966     0.34142821
 c      1.10934954     0.83596915     0.44169919
 h     -0.41715130    -2.15513591    -0.50338346
 h     -0.69283751     1.27027255    -1.60932280
 h      0.24901019     2.74031804     0.74098964
 h      1.85511005     0.91293612     1.34921116
 o      2.34495434    -1.01677579    -0.09392637
 h      3.00467172    -0.40884973     0.33964026
 c     -2.48715004    -0.81666313     0.72540451
 h     -2.52525634     0.06226406     1.52816396
 h     -3.56911500    -0.99518167     0.82530732
 h     -2.07851983    -1.72047699     1.42445182
 h     -1.75093933     2.12747189    -0.57045782
          17

 c      1.21183198    -0.45010892    -0.23477561
 c     -0.23828710    -1.11441026    -0.57064026
 c     -1.33057638    -0.23485110    -0.29900113
 c     -0.99906169     1.29324511    -0.57153344
 c      0.11290225     1.66832523     0.34790928
 c      1.11168226     0.84592501     0.44421495
 h     -0.44033482    -2.21367763    -0.49066395
 h     -0.66758744     1.27731274    -1.58432783
 h      0.20915078     2.73931656     0.71198721
 h      1.83321986     0.88473762     1.34165771
 o      2.33861777    -1.01160418    -0.10111915
 h      3.08786291    -0.45516109     0.35630845
 c     -2.48185464    -0.80755481     0.73108841
 h     -2.55753541     0.08777061     1.47795392
 h     -3.59862115    -0.99452286     0.77042518
 h     -2.10573660    -1.69913311     1.40445137
 h     -1.76777088     2.11485990    -0.54232288
          17

 c      1.20987217    -0.44777215    -0.24061764
 c     -0.23486111    -1.10725233    -0.56722692
 c     -1.32884853    -0.23328483    -0.29019885
 c     -0.98586642     1.27283740    -0.57257067
 c      0.09973048     1.66192800     0.35346060
 c      1.11645275     0.85426751     0.44854451
 h     -0.45582343    -2.26474355    -0.47887496
 h     -0.63710325     1.28590074    -1.57051858
 h      0.16553752     2.72565445     0.68368681
 h      1.80743325     0.86210137     1.31929439
 o      2.33333325    -1.00693039    -0.10840776
 h      3.15304523    -0.51006640     0.36366278
 c     -2.47581436    -0.79754364     0.73847410
 h     -2.58381454     0.10339711     1.41942401
 h     -3.62084441    -0.99252415     0.69813836
 h     -2.13378409    -1.66385503     1.36922400
 h     -1.78548084     2.09028759    -0.51207246
          17

 c      1.20459883    -0.44487469    -0.24551243
 c     -0.23098533    -1.09981876    -0.56249844
 c     -1.32651108    -0.23305309    -0.28091014
 c     -0.97494221     1.25233470    -0.57220789
 c      0.08630068     1.65746787     0.35806506
 c      1.12289366     0.86089737     0.45402141
 h     -0.46087669    -2.29491389    -0.46912680
 h     -0.60166960     1.29582776    -1.57083010
 h      0.11947832     2.70380981     0.65905384
 h      1.78425868     0.84685047     1.28978529
 o      2.32957895    -1.00292875    -0.11568777
 h      3.19221688    -0.57329731     0.35865283
 c     -2.47003965    -0.78635533     0.74622232
 h     -2.60469177     0.11304785     1.35891398
 h     -3.62841688    -0.98821852     0.61115347
 h     -2.15871243    -1.62241929     1.32643385
 h     -1.79993466     2.05115033    -0.48186004
          17

 c      1.19625295    -0.44122425    -0.24925491
 c     -0.22676713    -1.09283012    -0.55644765
 c     -1.32335749    -0.23431685    -0.27130594
 c     -0.96666259     1.23197524    -0.57069375
 c      0.07315903     1.65418613     0.36170079
 c      1.12982157     0.86591711     0.45964706
 h     -0.45420818    -2.29801021    -0.46200180
 h     -0.56383066     1.30671964    -1.58199641
 h      0.07222191     2.68114749     0.64136376
 h      1.77292190     0.84008629     1.26438526
 o      2.32743834    -0.99986352    -0.12301258
 h      3.20238166    -0.64186155     0.34092654
 c     -2.46537361    -0.77344973     0.75246946
 h     -2.62175847     0.12332679     1.30409999
 h     -3.61663059    -0.98103746     0.51327499
 h     -2.17516469    -1.58835114     1.28753735
 h     -1.80911329     1.99748998    -0.45380000
          17

 c      1.18524070    -0.43676304    -0.25165430
 c     -0.22219653    -1.08662021    -0.54910935
 c     -1.31919987    -0.23718446    -0.26153333
 c     -0.96104033     1.21184612    -0.56861838
 c      0.06091593     1.65120187     0.36437801
 c      1.13598430     0.86956244     0.46442061
 h     -0.43559702    -2.27284031    -0.45768319
 h     -0.52776580     1.31772199    -1.59677904
 h      0.02470660     2.66588798     0.63352272
 h      1.78230970     0.84214672     1.25400614
 o      2.32656189    -0.99802422    -0.13059275
 h      3.18586986    -0.71100624     0.31278612
 c     -2.46235478    -0.75824544     0.75532029
 h     -2.63736349     0.14170642     1.26219491
 h     -3.58338918    -0.97079514     0.40887819
 h     -2.17826722    -1.57660562     1.26421145
 h     -1.81326819     1.93185221    -0.42967490
          17

 c      1.17212363    -0.43155785    -0.25253869
 c     -0.21716057    -1.08119272    -0.54056039
 c     -1.31387793    -0.24169348    -0.25170123
 c     -0.95782095     1.19189893    -0.56660927
 c      0.05013977     1.64789452     0.36620198
 c      1.14065865     0.87210544     0.46797073
 h     -0.40573183    -2.22258936    -0.45599996
 h     -0.49785097     1.32760057    -1.60777782
 h     -0.02244215     2.66324473     0.63709163
 h      1.81500862     0.85304549     1.26178877
 o      2.32604451    -0.99771664    -0.13885351
 h      3.15242151    -0.77447683     0.28011129
 c     -2.46096212    -0.74080190     0.75375218
 h     -2.65373041     0.17257416     1.23741362
 h     -3.52910890    -0.95764760     0.30238095
 h     -2.16765603    -1.59170812     1.26062863
 h     -1.81502975     1.85904777    -0.41069536
          17

 c      1.15757895    -0.42576704    -0.25176510
 c     -0.21144424    -1.07611823    -0.53093078
 c     -1.30726555    -0.24780353    -0.24186413
 c     -0.95657067     1.17197621    -0.56514419
 c      0.04124702     1.64420760     0.36741944
 c      1.14394532     0.87380572     0.47080433
 h     -0.36633478    -2.15612824    -0.45634266
 h     -0.47756591     1.33505170    -1.60979722
 h     -0.06848564     2.67216444     0.65155724
 h      1.86454539     0.87267193     1.28029669
 o      2.32432210    -0.99924569    -0.14849520
 h      3.12139226    -0.82513370     0.25336497
 c     -2.46059162    -0.72199597     0.74798539
 h     -2.67191278     0.21389919     1.22946073
 h     -3.45670086    -0.94209970     0.19772561
 h     -2.14882723    -1.62238411     1.27099472
 h     -1.81919401     1.78556987    -0.39733264
          17

 c      1.14233571    -0.41958055    -0.24922985
 c     -0.20474137    -1.07033393    -0.52041781
 c     -1.29927619    -0.25540342    -0.23200823
 c     -0.95679846     1.15191232    -0.56448683
 c      0.03444043     1.64058466     0.36839255
 c      1.14640745     0.87494442     0.47380835
 h     -0.32027593    -2.09047409    -0.45753774
 h     -0.46902780     1.33894490    -1.60051870
 h     -0.11212190     2.68605675     0.67453626
 h      1.91979607     0.90036181     1.29759769
 o      2.31966175    -1.00278068    -0.16027864
 h      3.11492717    -0.85768639     0.24422680
 c     -2.46040484    -0.70273392     0.73890690
 h     -2.69157890     0.25810691     1.23430657
 h     -3.37142921    -0.92504083     0.09784892
 h     -2.12933176    -1.65172330     1.28606343
 h     -1.83144287     1.71818288    -0.38938815
          17

 c      1.12710895    -0.41314978    -0.24487489
 c     -0.19673669    -1.06222548    -0.50927374
 c     -1.28987314    -0.26431612    -0.22204971
 c     -0.95818176     1.13170341    -0.56464455
 c      0.02972375     1.63762495     0.36951139
 c      1.14858313     0.87585312     0.47770476
 h     -0.27083700    -2.04994770    -0.45804559
 h     -0.47283290     1.33846963    -1.58049989
 h     -0.15155534     2.69667507     0.70275700
 h      1.97056365     0.93469618     1.30388461
 o      2.31158704    -1.00816916    -0.17435416
 h      3.13635920    -0.87229209     0.25495681
 c     -2.45961991    -0.68347333     0.72747675
 h     -2.71167217     0.29614014     1.24627952
 h     -3.28027638    -0.90769341     0.00428787
 h     -2.11527693    -1.66690548     1.29851723
 h     -1.85556663     1.66174436    -0.38647508
          17

 c      1.11257736    -0.40655055    -0.23868730
 c     -0.18726958    -1.05077835    -0.49773296
 c     -1.27909963    -0.27428125    -0.21184394
 c     -0.96079917     1.11161798    -0.56531946
 c      0.02696220     1.63578382     0.37110958
 c      1.15078295     0.87689731     0.48288377
 h     -0.21970914    -2.05275520    -0.45691895
 h     -0.48792570     1.33328254    -1.55317904
 h     -0.18494528     2.69747917     0.73302475
 h      2.00984435     0.97378878     1.29356535
 o      2.30116514    -1.01504558    -0.19010684
 h      3.16597990    -0.87302902     0.27593311
 c     -2.45763055    -0.66436483     0.71450445
 h     -2.73111003     0.32084676     1.25977842
 h     -3.19057146    -0.89136360    -0.08265127
 h     -2.11053621    -1.66109045     1.30388765
 h     -1.89074610     1.61765046    -0.38859635
          17

 c      1.09939739    -0.39979844    -0.23069492
 c     -0.17633494    -1.03712812    -0.48596042
 c     -1.26712383    -0.28492856    -0.20120239
 c     -0.96514150     1.09212796    -0.56590685
 c      0.02594129     1.63524608     0.37341188
 c      1.15308705     0.87843742     0.48944232
 h     -0.16668482    -2.09268407    -0.45447450
 h     -0.51152650     1.32369666    -1.52485399
 h     -0.21082796     2.68503578     0.76278766
 h      2.03393522     1.01566773     1.26482262
 o      2.28963868    -1.02306046    -0.20680192
 h      3.18240792    -0.86394223     0.29594258
 c     -2.45407694    -0.64549453     0.70056197
 h     -2.74910773     0.32829129     1.27012252
 h     -3.10829395    -0.87702734    -0.16291621
 h     -2.11711072    -1.63218755     1.29994740
 h     -1.93159382     1.58430963    -0.39616667
          17

 c      1.08819660    -0.39290040    -0.22096852
 c     -0.16386002    -1.02391813    -0.47411792
 c     -1.25425768    -0.29579403    -0.18992126
 c     -0.97186570     1.07373994    -0.56560322
 c      0.02640987     1.63590650     0.37650463
 c      1.15537374     0.88078732     0.49723608
 h     -0.11222532    -2.14611398    -0.45136457
 h     -0.53948444     1.31073772    -1.50391535
 h     -0.22839985     2.65923938     0.79043318
 h      2.04224126     1.05860246     1.21892418
 o      2.27773262    -1.03192275    -0.22392662
 h      3.17334943    -0.84798489     0.30773835
 c     -2.44886869    -0.62698887     0.68590432
 h     -2.76529898     0.31788588     1.27392742
 h     -3.03707710    -0.86499706    -0.23557173
 h     -2.13547844    -1.58194450     1.28635336
 h     -1.97091003     1.55892919    -0.40947763
          17

 c      1.07954153    -0.38589692    -0.20962857
 c     -0.14967778    -1.01355719    -0.46240296
 c     -1.24091836    -0.30638694    -0.17782187
 c     -0.98147019     1.05690385    -0.56366594
 c      0.02811145     1.63738388     0.38031504
 c      1.15731021     0.88416631     0.50589222
 h     -0.05817461    -2.19161613    -0.44777785
 h     -0.56754025     1.29568520    -1.49825193
 h     -0.23772704     2.62323533     0.81552339
 h      2.03754196     1.10148499     1.15996796
 o      2.26571082    -1.04136826    -0.24117370
 h      3.13475926    -0.82732915     0.30791060
 c     -2.44213627    -0.60897445     0.67041837
 h     -2.77989269     0.29230752     1.26938819
 h     -2.97843453    -0.85492917    -0.29856647
 h     -2.16463867    -1.51617844     1.26496141
 h     -2.00249904     1.53895395    -0.42821296
          17

 c      1.07389718    -0.37887564    -0.19685346
 c     -0.13366950    -1.00758205    -0.45100474
 c     -1.22754066    -0.31626629    -0.16479129
 c     -0.99403916     1.04204251    -0.55977937
 c      0.03080374     1.63905600     0.38460141
 c      1.15832049     0.88864044     0.51481577
 h     -0.00673470    -2.21661460    -0.44357413
 h     -0.59322464     1.27905309    -1.51110655
 h     -0.23988713     2.58320422     0.83899932
 h      2.02656441     1.14436604     1.09474613
 o      2.25350191    -1.05115270    -0.25839744
 h      3.06903066    -0.80345225     0.29626844
 c     -2.43415422    -0.59144837     0.65359867
 h     -2.79394263     0.25748316     1.25659900
 h     -2.93262260    -0.84612927    -0.34949953
 h     -2.20198504    -1.44585067     1.24072760
 h     -2.02258333     1.52265847    -0.45130955
          17

 c      1.07157824    -0.37197360    -0.18289336
 c     -0.11587116    -1.00675175    -0.44005140
 c     -1.21446787    -0.32509955    -0.15081262
 c     -1.00915621     1.02957992    -0.55425442
 c      0.03424611     1.64016496     0.38897758
 c      1.15764572     0.89407674     0.52328151
 h      0.04017348    -2.21568532    -0.43856942
 h     -0.61674706     1.25997370    -1.53872079
 h     -0.23685874     2.54742599     0.86307491
 h      2.01955840     1.18887441     1.03167648
 o      2.24070479    -1.06109069    -0.27564998
 h      2.98515807    -0.77655273     0.27646209
 c     -2.42525684    -0.57420456     0.63458167
 h     -2.80958108     0.22223973     1.23770629
 h     -2.89938421    -0.83788762    -0.38658827
 h     -2.24367812    -1.38711809     1.22216446
 h     -2.03019478     1.50927654    -0.47706096
          17

 c      1.07268397    -0.36538216    -0.16809150
 c     -0.09651497    -1.01119509    -0.42957853
 c     -1.20185457    -0.33269047    -0.13598487
 c     -1.02600984     1.01986006    -0.54784082
 c      0.03813144     1.64005975     0.39301396
 c      1.15470157     0.90019843     0.53070766
 h      0.08107899    -2.18846928    -0.43266928
 h     -0.63990028     1.23683323    -1.57249732
 h     -0.23085345     2.52379611     0.89026525
 h      2.02643280     1.23746377     0.97767740
 o      2.22657893    -1.07113552    -0.29325302
 h      2.89928544    -0.74436483     0.25716094
 c     -2.41571124    -0.55711685     0.61251646
 h     -2.82971484     0.19661558     1.21623054
 h     -2.87837187    -0.82968492    -0.40933960
 h     -2.28653851    -1.35593530     1.21826114
 h     -2.02721468     1.49903410    -0.50333922
          17

 c      1.07703223    -0.35934299    -0.15289547
 c     -0.07603907    -1.02041712    -0.41951746
 c     -1.18961003    -0.33897628    -0.12054012
 c     -1.04355631     1.01302422    -0.54135501
 c      0.04198217     1.63853079     0.39641526
 c      1.14967055     0.90679630     0.53696648
 h      0.11512993    -2.13950250    -0.42590476
 h     -0.66436793     1.20839290    -1.60325807
 h     -0.22316424     2.51622198     0.92145793
 h      2.04995751     1.29083558     0.93463958
 o      2.21037789    -1.08137048    -0.31164484
 h      2.82994619    -0.70252430     0.24956492
 c     -2.40569349    -0.54076664     0.58743811
 h     -2.85651843     0.18819948     1.19490781
 h     -2.86934982    -0.82129628    -0.41891331
 h     -2.33018343    -1.35675243     1.23065269
 h     -2.01822657     1.49315935    -0.52789137
          17

 c      1.08415185    -0.35411945    -0.13782506
 c     -0.05509740    -1.03315259    -0.40969933
 c     -1.17740312    -0.34400881    -0.10484910
 c     -1.06065649     1.00896797    -0.53542179
 c      0.04511510     1.63597908     0.39915107
 c      1.14367617     0.91388587     0.54235103
 h      0.14260267    -2.08012427    -0.41843895
 h     -0.69086684     1.17436346    -1.62405176
 h     -0.21350684     2.52273068     0.95448561
 h      2.08338756     1.34607948     0.89982115
 o      2.19216617    -1.09164755    -0.33074645
 h      2.78527161    -0.65069900     0.25697355
 c     -2.39561161    -0.52641284     0.56073713
 h     -2.88924069     0.19854770     1.17318902
 h     -2.87223992    -0.81286460    -0.41815821
 h     -2.37565321    -1.37919849     1.25060777
 h     -2.00977130     1.49365972    -0.54867496
          17

 c      1.09337076    -0.34995498    -0.12339755
 c     -0.03456914    -1.04719189    -0.39987604
 c     -1.16475249    -0.34792902    -0.08938535
 c     -1.07625598     1.00741772    -0.53038403
 c      0.04675386     1.63323542     0.40140650
 c      1.13825227     0.92159988     0.54724276
 h      0.16574861    -2.03100537    -0.41057271
 h     -0.71908382     1.13540218    -1.63099485
 h     -0.20061830     2.53728260     0.98481130
 h      2.11581484     1.39812830     0.86956474
 o      2.17299622    -1.10127858    -0.34967551
 h      2.75946697    -0.59784395     0.26960995
 c     -2.38636509    -0.51515878     0.53449834
 h     -2.92361525     0.22333553     1.14725051
 h     -2.88701199    -0.80489185    -0.41117691
 h     -2.42268153    -1.40807795     1.26619652
 h     -2.00836512     1.50249524    -0.56410927
          17

 c      1.10394197    -0.34703585    -0.11005502
 c     -0.01546919    -1.05976704    -0.38976226
 c     -1.15119624    -0.35093032    -0.07464230
 c     -1.08963517     1.00809202    -0.52630248
 c      0.04621739     1.63120503     0.40341792
 c      1.13474359     0.93000751     0.55188605
 h      0.18862225    -2.01838933    -0.40268918
 h     -0.74787604     1.09290371    -1.62324358
 h     -0.18339743     2.55324047     1.00755675
 h      2.13808845     1.44230900     0.84167803
 o      2.15411843    -1.10941937    -0.36740620
 h      2.74421957    -0.55621445     0.27455739
 c     -2.37913406    -0.50755044     0.51059655
 h     -2.95372468     0.25580916     1.11264191
 h     -2.91336711    -0.79802710    -0.40234580
 h     -2.46954330    -1.43167600     1.26878504
 h     -2.01756106     1.52015787    -0.57308721
          17

 c      1.11513382    -0.34545153    -0.09811923
 c      0.00141962    -1.06925863    -0.37910352
 c     -1.13648491    -0.35320949    -0.06103675
 c     -1.10057419     1.01083969    -0.52297192
 c      0.04307265     1.63059363     0.40534400
 c      1.13403399     0.93905908     0.55635464
 h      0.21336454    -2.05497070    -0.39497313
 h     -0.77545903     1.04877586    -1.60290521
 h     -0.16158359     2.56571851     1.01907551
 h      2.14494344     1.47559455     0.81562173
 o      2.13652626    -1.11549450    -0.38327409
 h      2.73523847    -0.53463553     0.26351511
 c     -2.37502343    -0.50373667     0.49022888
 h     -2.97428728     0.28982723     1.06663301
 h     -2.95016938    -0.79266114    -0.39499677
 h     -2.51407146    -1.44318542     1.25417500
 h     -2.03609461     1.54463493    -0.57482735
          17

 c      1.12627010    -0.34516355    -0.08777205
 c      0.01586270    -1.07648478    -0.36773302
 c     -1.12071502    -0.35493115    -0.04884153
 c     -1.10927728     1.01564582    -0.51992076
 c      0.03721793     1.63177352     0.40721609
 c      1.13647909     0.94861924     0.56058404
 h      0.23677350    -2.12545863    -0.38709343
 h     -0.79955461     1.00518489    -1.57501483
 h     -0.13586397     2.57241751     1.01757369
 h      2.13491590     1.49682138     0.79200005
 o      2.12096221    -1.11927760    -0.39700638
 h      2.73189517    -0.53727658     0.23320122
 c     -2.37484513    -0.50368368     0.47381226
 h     -2.98186295     0.32105226     1.00892522
 h     -2.99486785    -0.78857303    -0.39049346
 h     -2.55433884    -1.43962263     1.22165852
 h     -2.05888008     1.57184488    -0.56887695
          17

 c      1.13674698    -0.34599915    -0.07905344
 c      0.02789778    -1.08331987    -0.35555586
 c     -1.10434278    -0.35623761    -0.03817364
 c     -1.11613089     1.02253839    -0.51643825
 c      0.02889854     1.63474306     0.40893151
 c      1.14188565     0.95848642     0.56439834
 h      0.25367301    -2.20300347    -0.37839129
 h     -0.81765006     0.96421349    -1.54702368
 h     -0.10770551     2.57375464     1.00320668
 h      2.11010735     1.50675766     0.77217828
 o      2.10796849    -1.12085148    -0.40864031
 h      2.73600071    -0.56433308     0.18405239
 c     -2.37901833    -0.50724448     0.46106836
 h     -2.97517173     0.34708364     0.94140232
 h     -3.04347723    -0.78494415    -0.38842055
 h     -2.58901761    -1.42106564     1.17333583
 h     -2.07973747     1.59714926    -0.55530223
          17

 c      1.14607016    -0.34766900    -0.07186694
 c      0.03752187    -1.09115227    -0.34250263
 c     -1.08810253    -0.35727284    -0.02902876
 c     -1.12146930     1.03149615    -0.51173356
 c      0.01866184     1.63914650     0.41026365
 c      1.14949097     0.96835494     0.56752487
 h      0.26072928    -2.26717578    -0.36826855
 h     -0.82761181     0.92755044    -1.52681217
 h     -0.07907806     2.57280125     0.97798080
 h      2.07650592     1.50841620     0.75812409
 o      2.09784457    -1.12059085    -0.41849170
 h      2.75161750    -0.61221434     0.11974822
 c     -2.38750799    -0.51409245     0.45116393
 h     -2.95507930     0.36738379     0.86765215
 h     -3.09132949    -0.78073534    -0.38767930
 h     -2.61776773    -1.39096801     1.11428010
 h     -2.09363482     1.61670927    -0.53479460
          17

 c      1.15393623    -0.34980158    -0.06599014
 c      0.04467140    -1.10063230    -0.32850650
 c     -1.07287564    -0.35819733    -0.02133767
 c     -1.12541134     1.04237899    -0.50524105
 c      0.00725792     1.64436179     0.41089615
 c      1.15799026     0.97775048     0.56961229
 h      0.25679859    -2.30675366    -0.35632236
 h     -0.82865482     0.89655450    -1.51916033
 h     -0.05206655     2.57486854     0.94537389
 h      2.04427374     1.50735123     0.75230221
 o      2.09054405    -1.11914428    -0.42713765
 h      2.78542319    -0.67355024     0.04702863
 c     -2.39978776    -0.52356736     0.44281091
 h     -2.92443361     0.38321899     0.79246637
 h     -3.13413338    -0.77512331    -0.38758924
 h     -2.64188256    -1.35749671     1.05337992
 h     -2.09775225     1.62818256    -0.50856647
          17

 c      1.16031323    -0.35199686    -0.06110238
 c      0.04929730    -1.11188560    -0.31349791
 c     -1.05955241    -0.35918556    -0.01502229
 c     -1.12778548     1.05485535    -0.49686313
 c     -0.00448720     1.64969144     0.41051265
 c      1.16577293     0.98607285     0.57028493
 h      0.24214903    -2.31709001    -0.34232561
 h     -0.82199870     0.87274106    -1.52312630
 h     -0.02840555     2.58604624     0.90930862
 h      2.02585921     1.51070342     0.75725491
 o      2.08572898    -1.11726310    -0.43524616
 h      2.84468556    -0.73956385    -0.02677280
 c     -2.41487749    -0.53455522     0.43438317
 h     -2.88756803     0.39729304     0.72119452
 h     -3.16874845    -0.76776575    -0.38840283
 h     -2.66491545    -1.33438821     1.00357572
 h     -2.09180949     1.63096407    -0.47813906
          17

 c      1.16543379    -0.35388405    -0.05684169
 c      0.05140067    -1.12465614    -0.29740390
 c     -1.04891092    -0.36041299    -0.01003497
 c     -1.12816398     1.06836969    -0.48691556
 c     -0.01578182     1.65465589     0.40893586
 c      1.17154055     0.99288749     0.56926788
 h      0.21794597    -2.29833247    -0.32618939
 h     -0.81047815     0.85802290    -1.53304993
 h     -0.00917352     2.61037748     0.87252655
 h      2.02973568     1.52350473     0.77443568
 o      2.08329903    -1.11542770    -0.44319356
 h      2.92876455    -0.80567013    -0.09930311
 c     -2.43158734    -0.54577315     0.42432879
 h     -2.84928472     0.41260661     0.65887085
 h     -3.19349620    -0.75887824    -0.39124319
 h     -2.69168356    -1.33656309     0.97813055
 h     -2.07810938     1.62623680    -0.44511665
          17

 c      1.16966904    -0.35518391    -0.05287923
 c      0.05102313    -1.13827107    -0.28014899
 c     -1.04153705    -0.36203324    -0.00637068
 c     -1.12597846     1.08219067    -0.47588072
 c     -0.02591578     1.65924303     0.40622510
 c      1.17495215     0.99828689     0.56653868
 h      0.18613781    -2.25573074    -0.30796684
 h     -0.79742389     0.85431260    -1.54194387
 h      0.00510085     2.64715545     0.83545364
 h      2.05374335     1.54446496     0.80272603
 o      2.08386448    -1.11376132    -0.45098144
 h      3.02282669    -0.87246059    -0.17383393
 c     -2.44901606    -0.55667034     0.41196272
 h     -2.81371382     0.43066350     0.60949650
 h     -3.20814845    -0.74918932    -0.39776725
 h     -2.72426050    -1.36805377     0.98182158
 h     -2.06130738     1.61681851    -0.41097164
          17

 c      1.17339344    -0.35576647    -0.04897735
 c      0.04822230    -1.15144067    -0.26165735
 c     -1.03780072    -0.36415817    -0.00404908
 c     -1.12068795     1.09552513    -0.46421409
 c     -0.03425260     1.66390268     0.40263437
 c      1.17653362     1.00283591     0.56234504
 h      0.14954191    -2.20191728    -0.28791216
 h     -0.78569863     0.86295504    -1.54419834
 h      0.01411285     2.69089326     0.79673204
 h      2.08677093     1.56682723     0.83835776
 o      2.08827366    -1.11234587    -0.45859440
 h      3.10669033    -0.94021025    -0.25297355
 c     -2.46683548    -0.56779497     0.39777795
 h     -2.78370891     0.45008270     0.57573447
 h     -3.21375872    -0.73981106    -0.40981218
 h     -2.75952402    -1.41675968     1.00722102
 h     -2.04738982     1.60651633    -0.37689379
          17

 c      1.17693698    -0.35568517    -0.04501511
 c      0.04307673    -1.16208246    -0.24185794
 c     -1.03788356    -0.36684283    -0.00307955
 c     -1.11201984     1.10767052    -0.45225881
 c     -0.04021603     1.66929956     0.39848071
 c      1.17704850     1.00718134     0.55706504
 h      0.11162285    -2.15905916    -0.26654235
 h     -0.77722390     0.88442139    -1.53666753
 h      0.01767354     2.73402020     0.75480101
 h      2.11637664     1.58310380     0.87650437
 o      2.09697533    -1.11133668    -0.46615285
 h      3.16551987    -1.00661365    -0.33587465
 c     -2.48500388    -0.57992927     0.38279978
 h     -2.76101823     0.46670691     0.55893549
 h     -3.21235018    -0.73200644    -0.42910235
 h     -2.79227611    -1.46524961     1.04186167
 h     -2.04139784     1.59877594    -0.34380830
          17

 c      1.18060195    -0.35516065    -0.04098251
 c      0.03577990    -1.16788739    -0.22071023
 c     -1.04183279    -0.37006286    -0.00343161
 c     -1.10022045     1.11815628    -0.44019827
 c     -0.04329786     1.67605086     0.39404286
 c      1.17708923     1.01178974     0.55106870
 h      0.07521670    -2.15258087    -0.24448047
 h     -0.77283595     0.91825269    -1.51887083
 h      0.01584995     2.76980252     0.70903848
 h      2.13361509     1.58813676     0.91280556
 o      2.10988683    -1.11087560    -0.47382606
 h      3.19206023    -1.06803176    -0.41955554
 c     -2.50344369    -0.59341621     0.36795323
 h     -2.74677848     0.47514514     0.55924509
 h     -3.20638218    -0.72688805    -0.45689813
 h     -2.81855925    -1.50063027     1.07507105
 h     -2.04469664     1.59519906    -0.31263096
          17

 c      1.18468347    -0.35451708    -0.03695739
 c      0.02674886    -1.16814863    -0.19825964
 c     -1.04961770    -0.37368446    -0.00502243
 c     -1.08612999     1.12677750    -0.42801245
 c     -0.04307937     1.68457709     0.38952534
 c      1.17700654     1.01689642     0.54465624
 h      0.04112651    -2.19018118    -0.22192991
 h     -0.77227951     0.96312921    -1.49301982
 h      0.00911690     2.79396181     0.66002710
 h      2.13385698     1.57959032     0.94402125
 o      2.12648498    -1.11102387    -0.48174525
 h      3.18541437    -1.12074869    -0.50043676
 c     -2.52199181    -0.60819520     0.35386151
 h     -2.74180149     0.47064902     0.57566489
 h     -3.19799446    -0.72514877    -0.49342960
 h     -2.83630468    -1.51618183     1.09957418
 h     -2.05405879     1.59514700    -0.28448007
          17

 c      1.18945553    -0.35411410    -0.03308066
 c      0.01651954    -1.16452768    -0.17464940
 c     -1.06115287    -0.37746524    -0.00772607
 c     -1.07099079     1.13349788    -0.41546554
 c     -0.03926067     1.69504030     0.38505359
 c      1.17695101     1.02252709     0.53803819
 h      0.00921756    -2.25297935    -0.19848911
 h     -0.77432132     1.01705713    -1.46394883
 h     -0.00159198     2.80523761     0.60934902
 h      2.11630407     1.55757185     0.96822977
 o      2.14583110    -1.11174024    -0.48995547
 h      3.15100533    -1.16169354    -0.57534748
 c     -2.54047212    -0.62402971     0.34082361
 h     -2.74657993     0.45040999     0.60614643
 h     -3.18834248    -0.72694240    -0.53727026
 h     -2.84489080    -1.50991909     1.11095711
 h     -2.06354697     1.59670960    -0.26049508
          17

 c      1.19512405    -0.35431272    -0.02953690
 c      0.00559016    -1.15934472    -0.15005806
 c     -1.07627131    -0.38110001    -0.01139690
 c     -1.05613025     1.13831479    -0.40217411
 c     -0.03169158     1.70731082     0.38067447
 c      1.17688761     1.02851048     0.53131337
 h     -0.02004103    -2.31517392    -0.17365499
 h     -0.77712568     1.07776233    -1.43836770
 h     -0.01493029     2.80556662     0.55926080
 h      2.08380154     1.52438162     0.98507666
 o      2.16644672    -1.11286118    -0.49835299
 h      3.10294659    -1.18917064    -0.64278094
 c     -2.55873401    -0.64062859     0.32881844
 h     -2.76122310     0.41415553     0.64779839
 h     -3.17750071    -0.73196238    -0.58515474
 h     -2.84478725    -1.48355526     1.10725715
 h     -2.06737942     1.59797168    -0.24139718
          17

 c      1.20177796    -0.35543929    -0.02652765
 c     -0.00561001    -1.15425910    -0.12465386
 c     -1.09467828    -0.38427581    -0.01588793
 c     -1.04267715     1.14117611    -0.38780399
 c     -0.02039817     1.72095258     0.37635707
 c      1.17656267     1.03447122     0.52442562
 h     -0.04577107    -2.35890636    -0.14714787
 h     -0.77904869     1.14321366    -1.42255269
 h     -0.02928932     2.80003718     0.51233168
 h      2.04319418     1.48451171     0.99629296
 o      2.18620980    -1.11408180    -0.50657655
 h      3.06620081    -1.20373214    -0.70497948
 c     -2.57661467    -0.65762883     0.31750076
 h     -2.78546499     0.36422836     0.69721941
 h     -3.16502658    -0.73965427    -0.63254803
 h     -2.83753319    -1.44260171     1.08935612
 h     -2.06182435     1.59774908    -0.22717306
          17

 c      1.20935642    -0.35773202    -0.02423486
 c     -0.01674077    -1.15015205    -0.09858817
 c     -1.11591612    -0.38671567    -0.02105267
 c     -1.03136546     1.14198615    -0.37235701
 c     -0.00559646     1.73527743     0.37200439
 c      1.17549729     1.03985094     0.51712595
 h     -0.06717511    -2.37515682    -0.11888577
 h     -0.77957696     1.21177492    -1.41887492
 h     -0.04306147     2.79610962     0.47100169
 h      2.00535572     1.44435978     1.00617889
 o      2.20302343    -1.11504276    -0.51402269
 h      3.06663321    -1.20756352    -0.76819798
 c     -2.59386484    -0.67447586     0.30616501
 h     -2.81874271     0.30519044     0.75088021
 h     -3.15074991    -0.74945005    -0.67470934
 h     -2.82593977    -1.39732418     1.06223546
 h     -2.04590282     1.59584244    -0.21701246
          17

 c      1.21763960    -0.36129596    -0.02278637
 c     -0.02759004    -1.14733897    -0.07200371
 c     -1.13935138    -0.38820951    -0.02673516
 c     -1.02245841     1.14069648    -0.35631241
 c      0.01230242     1.74954363     0.36747879
 c      1.17319995     1.04404682     0.50905113
 h     -0.08370680    -2.36103678    -0.08888623
 h     -0.77960828     1.28160077    -1.42402289
 h     -0.05490923     2.80126941     0.43710741
 h      1.98262895     1.41055594     1.02069457
 o      2.21649507    -1.11560136    -0.52034801
 h      3.10493976    -1.20085276    -0.83523666
 c     -2.61011851    -0.69030932     0.29373713
 h     -2.86027177     0.24279472     0.80539259
 h     -3.13533121    -0.76094285    -0.70778222
 h     -2.81402040    -1.36311464     1.03605085
 h     -2.02144384     1.59310209    -0.20943674
          17

 c      1.22628280    -0.36610925    -0.02224695
 c     -0.03808025    -1.14569132    -0.04504483
 c     -1.16419123    -0.38862243    -0.03276276
 c     -1.01580423     1.13739684    -0.34044833
 c      0.03267592     1.76327499     0.36262482
 c      1.16971971     1.04667021     0.50003732
 h     -0.09511634    -2.31839877    -0.05720790
 h     -0.78077039     1.34997688    -1.43100212
 h     -0.06376857     2.81941599     0.41161056
 h      1.98230692     1.38672674     1.04366629
 o      2.22792005    -1.11586607    -0.52581380
 h      3.15679257    -1.18125255    -0.90010760
 c     -2.62501177    -0.70415509     0.27911822
 h     -2.90902116     0.18232030     0.85748547
 h     -3.12046134    -0.77396822    -0.72969845
 h     -2.80557695    -1.35662561     1.02313956
 h     -1.99277317     1.59138087    -0.20253808
          17

 c      1.23487721    -0.37206531    -0.02263079
 c     -0.04822443    -1.14459595    -0.01786975
 c     -1.18952797    -0.38788097    -0.03894856
 c     -1.01098126     1.13233300    -0.32552401
 c      0.05468322     1.77646990     0.35727740
 c      1.16606797     1.04767600     0.49043767
 h     -0.10153644    -2.25454750    -0.02392811
 h     -0.78454393     1.41347019    -1.43277197
 h     -0.06853617     2.84859630     0.39472010
 h      2.00147503     1.37172420     1.07281138
 o      2.23860298    -1.11594639    -0.53086515
 h      3.19885069    -1.14729679    -0.95447994
 c     -2.63844390    -0.71561120     0.26213163
 h     -2.96353155     0.12689133     0.90368126
 h     -3.10879623    -0.78860139    -0.74088034
 h     -2.80144272    -1.38596203     1.02792286
 h     -1.96585046     1.59323173    -0.19425541
          17

 c      1.24300158    -0.37900686    -0.02391171
 c     -0.05805894    -1.14277415     0.00933909
 c     -1.21440452    -0.38595903    -0.04509643
 c     -1.00751011     1.12589486    -0.31207483
 c      0.07733100     1.78949022     0.35127274
 c      1.16388668     1.04718142     0.48099119
 h     -0.10363629    -2.18463302     0.01091404
 h     -0.79185070     1.46860848    -1.42453861
 h     -0.06788891     2.88238002     0.38618663
 h      2.03020999     1.36175301     1.10099611
 o      2.24922532    -1.11585825    -0.53579997
 h      3.21832298    -1.09936605    -0.99268320
 c     -2.65065391    -0.72525145     0.24407015
 h     -3.02175136     0.07689540     0.94014995
 h     -3.10368385    -0.80513358    -0.74449138
 h     -2.79895580    -1.44516166     1.04085505
 h     -1.94642061     1.60113770    -0.18271757
          17

 c      1.25025850    -0.38673970    -0.02602731
 c     -0.06759082    -1.13822337     0.03635975
 c     -1.23790348    -0.38287172    -0.05100248
 c     -1.00509896     1.11863487    -0.30035474
 c      0.09962845     1.80274828     0.34447617
 c      1.16475690     1.04525715     0.47241964
 h     -0.10263482    -2.13260023     0.04748056
 h     -0.80305621     1.51245995    -1.40429354
 h     -0.06051989     2.91331889     0.38546420
 h      2.05846987     1.35331373     1.12076820
 o      2.25997653    -1.11555204    -0.54073265
 h      3.21068606    -1.03897139    -1.01215541
 c     -2.66199522    -0.73410669     0.22688271
 h     -3.08115667     0.03083677     0.96318934
 h     -3.10855900    -0.82403777    -0.74565814
 h     -2.79477776    -1.52093718     1.04681207
 h     -1.93748759     1.61627638    -0.16661223
          17

 c      1.25629903    -0.39503231    -0.02888283
 c     -0.07680327    -1.12906219     0.06292299
 c     -1.25924094    -0.37866327    -0.05646255
 c     -1.00378550     1.11127639    -0.29035043
 c      0.12076518     1.81643740     0.33681354
 c      1.16978048     1.04190942     0.46518851
 h     -0.09974563    -2.12151136     0.08630745
 h     -0.81812034     1.54299431    -1.37259424
 h     -0.04552144     2.93564678     0.39174567
 h      2.07962702     1.34428772     1.12705011
 o      2.27069579    -1.11495879    -0.54561329
 h      3.17736239    -0.96795661    -1.01310773
 c     -2.67278632    -0.74309843     0.21213602
 h     -3.13909905    -0.01320064     0.97006566
 h     -3.12589826    -0.84580954    -0.74938916
 h     -2.78685434    -1.60075712     1.03447624
 h     -1.93786647     1.63758595    -0.14539921
          17

 c      1.26083366    -0.40361409    -0.03235458
 c     -0.08568774    -1.11532146     0.08876175
 c     -1.27783813    -0.37338714    -0.06128607
 c     -1.00386430     1.10463625    -0.28180922
 c      0.14023829     1.83039167     0.32828782
 c      1.17945911     1.03716649     0.45946604
 h     -0.09550293    -2.15262218     0.12786687
 h     -0.83673394     1.55936685    -1.33234887
 h     -0.02262924     2.94643443     0.40400693
 h      2.09084555     1.33382498     1.11757937
 o      2.28087015    -1.11405503    -0.55020426
 h      3.12576044    -0.88748068    -0.99894000
 c     -2.68333362    -0.75293108     0.20056523
 h     -3.19325890    -0.05645919     0.95973111
 h     -3.15598982    -0.87062035    -0.75794983
 h     -2.77445395    -1.67541772     0.99832729
 h     -1.94316256     1.66202382    -0.11926818
          17

 c      1.26362145    -0.41219605    -0.03628496
 c     -0.09420053    -1.09904750     0.11369473
 c     -1.29334610    -0.36710501    -0.06530391
 c     -1.00568655     1.09947296    -0.27425913
 c      0.15789714     1.84404686     0.31897657
 c      1.19369197     1.03114263     0.45514157
 h     -0.09029385    -2.20404006     0.17169842
 h     -0.85840092     1.56221272    -1.28881852
 h      0.00770237     2.94586378     0.42111949
 h      2.09271052     1.32208602     1.09269142
 o      2.28960262    -1.11296886    -0.55405072
 h      3.06992888    -0.79630986    -0.97685054
 c     -2.69395597    -0.76418104     0.19205137
 h     -3.24209903    -0.09900475     0.93323441
 h     -3.19632659    -0.89797650    -0.76966700
 h     -2.75769609    -1.73874221     0.93727067
 h     -1.94817825     1.68578224    -0.08889793
          17

 c      1.26444474    -0.42051089    -0.04046894
 c     -0.10223978    -1.08250472     0.13762061
 c     -1.30562703    -0.35991214    -0.06836379
 c     -1.00949431     1.09635106    -0.26703282
 c      0.17390755     1.85647892     0.30901149
 c      1.21179953     1.02402991     0.45183092
 h     -0.08496123    -2.25151744     0.21653628
 h     -0.88251035     1.55384188    -1.24956550
 h      0.04435635     2.93712964     0.44203731
 h      2.08925329     1.31019961     1.05529943
 o      2.29593362    -1.11201888    -0.55664716
 h      3.02578993    -0.69009649    -0.95542001
 c     -2.70491097    -0.77735034     0.18583253
 h     -3.28525994    -0.13962084     0.89383503
 h     -3.24225388    -0.92668193    -0.78031208
 h     -2.73723542    -1.78703895     0.85330587
 h     -1.94883344     1.70549623    -0.05517343
          17

 c      1.26309931    -0.42834291    -0.04464775
 c     -0.10970314    -1.06721376     0.16046444
 c     -1.31471908    -0.35196084    -0.07032141
 c     -1.01534147     1.09559997    -0.25935654
 c      0.18865226     1.86653237     0.29854468
 c      1.23257399     1.01603025     0.44888207
 h     -0.08056308    -2.27944819     0.26098728
 h     -0.90849837     1.53791211    -1.22351185
 h      0.08577184     2.92577884     0.46600228
 h      2.08822850     1.30037241     1.01094834
 o      2.29971506    -1.11131744    -0.55791975
 h      2.99754429    -0.56754573    -0.93711009
 c     -2.71626800    -0.79281663     0.18077980
 h     -3.32380651    -0.17601502     0.84677801
 h     -3.28842773    -0.95512066    -0.78568868
 h     -2.71410858    -1.81920242     0.75095224
 h     -1.94295134     1.71892473    -0.01895856
          17

 c      1.25943227    -0.43553720    -0.04853040
 c     -0.11653345    -1.05399042     0.18215217
 c     -1.32079940    -0.34346366    -0.07103698
 c     -1.02306290     1.09739401    -0.25058753
 c      0.20259602     1.87306735     0.28772079
 c      1.25445235     1.00728922     0.44546740
 h     -0.07807215    -2.28029481     0.30387035
 h     -0.93614800     1.51807715    -1.21809367
 h      0.13034320     2.91787153     0.49257165
 h      2.10019783     1.29568744     0.96689990
 o      2.30180115    -1.11024284    -0.55834009
 h      2.97428583    -0.43869098    -0.91626847
 c     -2.72784649    -0.81067627     0.17562884
 h     -3.36000199    -0.20550757     0.79847517
 h     -3.33013959    -0.98159957    -0.78350419
 h     -2.68958411    -1.83759318     0.63712210
 h     -1.93034190     1.72521348     0.01905702
          17

 c      1.25339927    -0.44198965    -0.05183319
 c     -0.12272010    -1.04317091     0.20260508
 c     -1.32414656    -0.33467458    -0.07038027
 c     -1.03226903     1.10188489    -0.24055439
 c      0.21616199     1.87529116     0.27668518
 c      1.27597751     0.99793343     0.44086788
 h     -0.07828700    -2.25200547     0.34428457
 h     -0.96581300     1.49609995    -1.23514436
 h      0.17679716     2.91701298     0.52120891
 h      2.13412141     1.29876387     0.92897659
 o      2.30310814    -1.10776046    -0.55840201
 h      2.94412226    -0.31984269    -0.88700341
 c     -2.73930181    -0.83052382     0.16920321
 h     -3.39619042    -0.22636060     0.75494546
 h     -3.36408630    -1.00455955    -0.77404742
 h     -2.66484002    -1.84919886     0.52070005
 h     -1.91267932     1.72499264     0.05847069
          17

 c      1.24508559    -0.44763104    -0.05430801
 c     -0.12828534    -1.03471110     0.22173406
 c     -1.32510089    -0.32585689    -0.06824107
 c     -1.04238501     1.10921480    -0.22971446
 c      0.22967324     1.87299583     0.26562700
 c      1.29642124     0.98822135     0.43481354
 h     -0.08182136    -2.19694332     0.38169417
 h     -0.99820408     1.47136570    -1.26906525
 h      0.22419368     2.92213050     0.55059137
 h      2.19069230     1.30948506     0.89774721
 o      2.30408830    -1.10300003    -0.55833377
 h      2.90203129    -0.22462302    -0.84746560
 c     -2.75031378    -0.85136919     0.16068769
 h     -3.43309284    -0.23924747     0.72016133
 h     -3.38869983    -1.02265705    -0.76010158
 h     -2.64049284    -1.86514647     0.41087998
 h     -1.89331164     1.72038744     0.09928329
          17

 c      1.23468775    -0.45241883    -0.05575225
 c     -0.13327959    -1.02811492     0.23941631
 c     -1.32403002    -0.31724773    -0.06453818
 c     -1.05274156     1.11937678    -0.21893540
 c      0.24336530     1.86651405     0.25480117
 c      1.31592357     0.97859632     0.42747733
 h     -0.08904869    -2.12277063     0.41623867
 h     -1.03386296     1.44246681    -1.30954616
 h      0.27157696     2.92813056     0.57834482
 h      2.26096127     1.32434891     0.86879924
 o      2.30480585    -1.09543934    -0.55815022
 h      2.84865256    -0.16123683    -0.79897223
 c     -2.76068675    -0.87202673     0.14986714
 h     -3.46893245    -0.24760429     0.69551578
 h     -3.40420007    -1.03481842    -0.74643860
 h     -2.61656348    -1.89572321     0.31434929
 h     -1.87675645     1.71474304     0.14196233
          17

 c      1.22247821    -0.45633490    -0.05600838
 c     -0.13778584    -1.02223234     0.25544068
 c     -1.32130844    -0.30903107    -0.05922067
 c     -1.06270642     1.13212545    -0.20911660
 c      0.25741522     1.85646194     0.24449333
 c      1.33499098     0.96953730     0.41914828
 h     -0.09997472    -2.04481853     0.44942782
 h     -1.07283853     1.40893553    -1.34598581
 h      0.31773833     2.92873442     0.60155334
 h      2.33225161     1.33846720     0.83676087
 o      2.30509775    -1.08488974    -0.55774950
 h      2.78800403    -0.13282452    -0.74454156
 c     -2.77023745    -0.89184298     0.13710098
 h     -3.50026452    -0.25636117     0.68062555
 h     -3.41232654    -1.04033292    -0.73893903
 h     -2.59344536    -1.94290152     0.23385265
 h     -1.86747334     1.71172400     0.18722335
          17

 c      1.20876858    -0.45938269    -0.05496157
 c     -0.14191089    -1.01521502     0.26945053
 c     -1.31731474    -0.30132196    -0.05226504
 c     -1.07184490     1.14705863    -0.20091141
 c      0.27194556     1.84349319     0.23495945
 c      1.35400797     0.96140187     0.41000623
 h     -0.11420909    -1.98664779     0.48489039
 h     -1.11469425     1.37176454    -1.37023180
 h      0.36130977     2.91903334     0.61755394
 h      2.39386744     1.34770081     0.79809651
 o      2.30464551    -1.07151153    -0.55696282
 h      2.72666741    -0.13732530    -0.68820654
 c     -2.77866357    -0.91093869     0.12298907
 h     -3.52353968    -0.27021426     0.67441411
 h     -3.41555553    -1.03889762    -0.74327058
 h     -2.57276517    -1.99911356     0.16969972
 h     -1.86795143     1.71382308     0.23531811
          17

 c      1.19388880    -0.46157145    -0.05254303
 c     -0.14573035    -1.00539595     0.28106504
 c     -1.31244304    -0.29415099    -0.04367823
 c     -1.08003300     1.16375866    -0.19459608
 c      0.28700982     1.82816812     0.22638013
 c      1.37308047     0.95437702     0.40009643
 h     -0.13138759    -1.96987163     0.52706844
 h     -1.15864780     1.33310446    -1.37735770
 h      0.40101316     2.89669499     0.62450233
 h      2.43896504     1.34944959     0.75147706
 o      2.30295777    -1.05596011    -0.55557507
 h      2.67421713    -0.16530513    -0.63471712
 c     -2.78561029    -0.92979365     0.10802429
 h     -3.53617304    -0.29262088     0.67571823
 h     -3.41581275    -1.03047819    -0.76317168
 h     -2.55686271    -2.05333789     0.12155748
 h     -1.87725078     1.72120452     0.28514912
          17

 c      1.17820740    -0.46288446    -0.04874558
 c     -0.14924266    -0.99298720     0.29030811
 c     -1.30711684    -0.28745311    -0.03350404
 c     -1.08741880     1.18183957    -0.19005853
 c      0.30257678     1.81090784     0.21883437
 c      1.39205795     0.94848501     0.38937194
 h     -0.15152609    -1.99438735     0.57624174
 h     -1.20372077     1.29580947    -1.36562039
 h      0.43589081     2.86228187     0.62164687
 h      2.46440545     1.34264820     0.69727403
 o      2.29931982    -1.03962509    -0.55336982
 h      2.64372748    -0.19634009    -0.58865352
 c     -2.79082950    -0.94883898     0.09241601
 h     -3.53694627    -0.32555337     0.68347348
 h     -3.41326927    -1.01510848    -0.79889042
 h     -2.54778141    -2.09645170     0.08883016
 h     -1.89135972     1.73193803     0.33406658
          17

 c      1.16222328    -0.46324841    -0.04365217
 c     -0.15244485    -0.98003173     0.29775806
 c     -1.30178138    -0.28109055    -0.02181978
 c     -1.09425466     1.20089397    -0.18686229
 c      0.31852147     1.79198281     0.21228368
 c      1.41055278     0.94358868     0.37772768
 h     -0.17425840    -2.03895201     0.62671206
 h     -1.24891564     1.26306145    -1.33641573
 h      0.46548280     2.81930692     0.60945158
 h      2.47053985     1.32767117     0.63711400
 o      2.29290266    -1.02440341    -0.55024254
 h      2.64901881    -0.20285632    -0.55227778
 c     -2.79424097    -0.96831397     0.07606969
 h     -3.52607036    -0.36956447     0.69676437
 h     -3.40615503    -0.99293172    -0.84679550
 h     -2.54672979    -2.12289085     0.07048187
 h     -1.90506111     1.74332513     0.37865161
          17

 c      1.14666979    -0.46252006    -0.03744858
 c     -0.15540701    -0.96868631     0.30414409
 c     -1.29687038    -0.27490730    -0.00872437
 c     -1.10072585     1.22043972    -0.18431315
 c      0.33462004     1.77152374     0.20656684
 c      1.42789044     0.93938901     0.36502879
 h     -0.19836228    -2.08110851     0.67139074
 h     -1.29346487     1.23803170    -1.29446315
 h      0.48994690     2.77410667     0.58957495
 h      2.46156873     1.30642673     0.57363864
 o      2.28337078    -1.01111457    -0.54626518
 h      2.69399615    -0.17563805    -0.52443860
 c     -2.79586573    -0.98823296     0.05869339
 h     -3.50510327    -0.42390834     0.71487955
 h     -3.39179864    -0.96449063    -0.90057364
 h     -2.55391003    -2.13065678     0.06493005
 h     -1.91376556     1.75313930     0.41582087
          17

 c      1.13247373    -0.46050658    -0.03038501
 c     -0.15825904    -0.96037470     0.31004691
 c     -1.29277023    -0.26877462     0.00566642
 c     -1.10684665     1.23992108    -0.18151011
 c      0.35054570     1.74959238     0.20142348
 c      1.44306564     0.93542153     0.35114103
 h     -0.22223677    -2.10677396     0.70516384
 h     -1.33715424     1.22347539    -1.24786799
 h      0.51004264     2.73497589     0.56450807
 h      2.44610568     1.28252353     0.51021597
 o      2.27133909    -0.99868234    -0.54153001
 h      2.76579040    -0.13684593    -0.50351955
 c     -2.79573386    -1.00834155     0.03996106
 h     -3.47671258    -0.48671324     0.73734253
 h     -3.36800903    -0.93095816    -0.95316123
 h     -2.56839862    -2.12143290     0.07003341
 h     -1.91448969     1.76022494     0.44362956
          17

 c      1.12055662    -0.45702366    -0.02271221
 c     -0.16114746    -0.95583450     0.31585730
 c     -1.28979607    -0.26260954     0.02121371
 c     -1.11242495     1.25874437    -0.17746643
 c      0.36587455     1.72637460     0.19657227
 c      1.45487751     0.93109296     0.33598245
 h     -0.24435969    -2.10936443     0.72519307
 h     -1.38052588     1.22127390    -1.20700644
 h      0.52682206     2.70972464     0.53660445
 h      2.43633975     1.26088239     0.45019756
 o      2.25778829    -0.98583289    -0.53608249
 h      2.84552477    -0.11249138    -0.48897431
 c     -2.79385990    -1.02803269     0.01965667
 h     -3.44416387    -0.55531446     0.76373554
 h     -3.33393697    -0.89413128    -0.99833671
 h     -2.58799058    -2.10124931     0.08317755
 h     -1.90616749     1.76464059     0.46170369
          17

 c      1.11164578    -0.45196689    -0.01464306
 c     -0.16419553    -0.95529760     0.32180233
 c     -1.28817626    -0.25637623     0.03774620
 c     -1.11710446     1.27629821    -0.17141791
 c      0.38010968     1.70247108     0.19182307
 c      1.46240238     0.92585126     0.31961672
 h     -0.26347244    -2.08739069     0.73038119
 h     -1.42443196     1.23223006    -1.18106026
 h      0.54105262     2.70200395     0.50679596
 h      2.44331762     1.24595487     0.39570336
 o      2.24352962    -0.97206216    -0.52998890
 h      2.91799482    -0.11652587    -0.48038662
 c     -2.79027828    -1.04628807    -0.00222583
 h     -3.41056589    -0.62673901     0.79318345
 h     -3.29030514    -0.85622255    -1.03166697
 h     -2.60922190    -2.08091724     0.10157395
 h     -1.88970905     1.76765636     0.47148208
          17

 c      1.10617439    -0.44536717    -0.00633932
 c     -0.16746696    -0.95853539     0.32794289
 c     -1.28804109    -0.25008197     0.05505553
 c     -1.12049250     1.29194069    -0.16322959
 c      0.39269696     1.67905611     0.18712145
 c      1.46566830     0.91943325     0.30230330
 h     -0.27870053    -2.04365435     0.72119058
 h     -1.46867970     1.25632800    -1.17328419
 h      0.55285714     2.70915048     0.47417699
 h      2.46948554     1.23920315     0.34700835
 o      2.22913676    -0.95749820    -0.52336561
 h      2.97313895    -0.15282867    -0.47696624
 c     -2.78504388    -1.06186599    -0.02541588
 h     -3.37820651    -0.69812353     0.82369926
 h     -3.23930165    -0.81950327    -1.05106564
 h     -2.62808226    -2.07379232     0.12268708
 h     -1.86793559     1.77169278     0.47629001
          17

 c      1.10424638    -0.43741740     0.00209674
 c     -0.17092724    -0.96473599     0.33412365
 c     -1.28941503    -0.24377530     0.07290067
 c     -1.12229555     1.30501792    -0.15351370
 c      0.40302290     1.65769652     0.18247500
 c      1.46582427     0.91194944     0.28442115
 h     -0.28981470    -1.98645878     0.70010706
 h     -1.51093084     1.29300037    -1.17930601
 h      0.56195322     2.72385487     0.43701295
 h      2.50663993     1.23858800     0.30338450
 o      2.21499546    -0.94266249    -0.51637947
 h      3.00521913    -0.21900857    -0.47752618
 c     -2.77813085    -1.07392716    -0.04928806
 h     -3.34837743    -0.76687169     0.85194450
 h     -3.18440128    -0.78581228    -1.05726503
 h     -2.64155047    -2.08878445     0.14400872
 h     -1.84511326     1.78001320     0.48095113
          17

 c      1.10564057    -0.42847177     0.01062966
 c     -0.17440002    -0.97226936     0.33989630
 c     -1.29221729    -0.23754956     0.09102051
 c     -1.12238909     1.31497717    -0.14325951
 c      0.41044817     1.63996372     0.17785394
 c      1.46454018     0.90376651     0.26636168
 h     -0.29773173    -1.93227793     0.67254835
 h     -1.54725884     1.34099042    -1.19033842
 h      0.56812258     2.73791285     0.39405962
 h      2.54213971     1.24060040     0.26419261
 o      2.20128275    -0.92837772    -0.50924708
 h      3.01314173    -0.30790502    -0.48054813
 c     -2.76933911    -1.08264953    -0.07277281
 h     -3.32168647    -0.83063438     0.87372881
 h     -3.13013263    -0.75599726    -1.05418864
 h     -2.64859824    -2.12373873     0.16184551
 h     -1.82557771     1.79582502     0.49048076
          17

 c      1.10985414    -0.41902704     0.01928600
 c     -0.17755612    -0.97870958     0.34455671
 c     -1.29627983    -0.23154706     0.10914933
 c     -1.12087540     1.32153392    -0.13329058
 c      0.41441398     1.62710010     0.17315402
 c      1.46331757     0.89541288     0.24848743
 h     -0.30480525    -1.90569142     0.64658379
 h     -1.57369165     1.39819842    -1.19760812
 h      0.57143297     2.74504217     0.34513330
 h      2.56544130     1.24218917     0.22912716
 o      2.18780003    -0.91577470    -0.50222968
 h      3.00312950    -0.40740814    -0.48428138
 c     -2.75835514    -1.08905748    -0.09445376
 h     -3.29850971    -0.88730738     0.88498891
 h     -3.08154203    -0.72955259    -1.04862285
 h     -2.64948488    -2.16784810     0.17111316
 h     -1.81154485     1.82076682     0.50795372
          17

 c      1.11618404    -0.40967925     0.02813498
 c     -0.18006985    -0.98199528     0.34758046
 c     -1.30138381    -0.22595139     0.12702774
 c     -1.11811890     1.32478078    -0.12394014
 c      0.41458194     1.61982825     0.16821251
 c      1.46313462     0.88758752     0.23113254
 h     -0.31326780    -1.92626846     0.62807988
 h     -1.58731687     1.46184007    -1.19474368
 h      0.57221444     2.74203456     0.29100038
 h      2.57049909     1.24144050     0.19801418
 o      2.17373520    -0.90624343    -0.49561407
 h      2.99244920    -0.50112315    -0.48700809
 c     -2.74490353    -1.09433546    -0.11296377
 h     -3.27934328    -0.93509401     0.88278322
 h     -3.04312833    -0.70497765    -1.04817922
 h     -2.64458635    -2.20930735     0.16694914
 h     -1.80165829     1.85367729     0.53294258
          17

 c      1.12381289    -0.40104626     0.03727349
 c     -0.18190979    -0.98222701     0.34915888
 c     -1.30729411    -0.22096977     0.14440615
 c     -1.11464637     1.32514809    -0.11506172
 c      0.41093293     1.61826939     0.16283857
 c      1.46433153     0.88117692     0.21460921
 h     -0.32215885    -1.98803624     0.61468025
 h     -1.58665967     1.52877907    -1.17827155
 h      0.57098408     2.72903545     0.23301971
 h      2.55579272     1.23768045     0.17064450
 o      2.15798976    -0.90100211    -0.48968106
 h      3.00422227    -0.57526381    -0.48757163
 c     -2.72887222    -1.09932500    -0.12748066
 h     -3.26502924    -0.97258711     0.86600973
 h     -3.01752725    -0.68119337    -1.05756178
 h     -2.63393516    -2.23969834     0.14614238
 h     -1.79184518     1.89081641     0.56204888
          17

 c      1.13184978    -0.39367276     0.04683864
 c     -0.18330885    -0.98117860     0.34989945
 c     -1.31376495    -0.21682545     0.16104566
 c     -1.11094823     1.32324580    -0.10622302
 c      0.40377329     1.62194093     0.15684383
 c      1.46659798     0.87718154     0.19920887
 h     -0.32800971    -2.06554830     0.59952593
 h     -1.57172699     1.59587735    -1.14744237
 h      0.56841993     2.70958345     0.17273707
 h      2.52416152     1.23159437     0.14667133
 o      2.14068020    -0.90044306    -0.48470225
 h      3.04371149    -0.62922692    -0.48554758
 c     -2.71035692    -1.10433894    -0.13802001
 h     -3.25688953    -0.99886228     0.83577099
 h     -3.00477169    -0.65908713    -1.07575921
 h     -2.61725222    -2.25454514     0.10748330
 h     -1.77762604     1.92733936     0.59094611
          17

 c      1.13937695    -0.38794235     0.05701702
 c     -0.18450495    -0.98049257     0.35026406
 c     -1.32053179    -0.21374805     0.17671851
 c     -1.10732631     1.31969589    -0.09687462
 c      0.39365113     1.62984830     0.15007714
 c      1.46901141     0.87651804     0.18519611
 h     -0.32797658    -2.13520187     0.57787540
 h     -1.54401013     1.66035554    -1.10407324
 h      0.56535624     2.69026330     0.11144677
 h      2.48317940     1.22547340     0.12546093
 o      2.12355582    -0.90438791    -0.48095589
 h      3.09115072    -0.67130745    -0.48074791
 c     -2.68961077    -1.10920867    -0.14532989
 h     -3.25674672    -1.01359410     0.79533486
 h     -3.00267562    -0.64149240    -1.09703657
 h     -2.59408165    -2.25272499     0.05157593
 h     -1.75588716     1.95878334     0.61615581
          17

 c      1.14557350    -0.38403022     0.06800231
 c     -0.18563651    -0.98105721     0.35046665
 c     -1.32731498    -0.21194606     0.19120913
 c     -1.10384579     1.31501205    -0.08642815
 c      0.38123793     1.64072156     0.14246018
 c      1.47015769     0.87977315     0.17280039
 h     -0.32084721    -2.18267616     0.54819861
 h     -1.50646620     1.72021124    -1.05246411
 h      0.56265516     2.67912292     0.04980924
 h      2.44517840     1.22331860     0.10592493
 o      2.10846583    -0.91271705    -0.47867631
 h      3.12443033    -0.70770307    -0.47310877
 c     -2.66696400    -1.11343491    -0.15051458
 h     -3.26667511    -1.01720592     0.74945948
 h     -3.00786816    -0.63165458    -1.11448115
 h     -2.56390806    -2.23616200    -0.01943367
 h     -1.72547194     1.98190080     0.63583316
          17

 c      1.14986057    -0.38191406     0.07991820
 c     -0.18675039    -0.98317234     0.35056941
 c     -1.33383091    -0.21157708     0.20431833
 c     -1.10037076     1.30952822    -0.07430643
 c      0.36724803     1.65340958     0.13399408
 c      1.46850653     0.88709289     0.16220075
 h     -0.30664930    -2.20112948     0.51093100
 h     -1.46329092     1.77458933    -0.99899504
 h      0.56076659     2.68226316    -0.01210996
 h      2.42414378     1.22986825     0.08657270
 o      2.09649277    -0.92540462    -0.47797769
 h      3.13106615    -0.74073672    -0.46280716
 c     -2.64280669    -1.11630173    -0.15463628
 h     -3.28818621    -1.01105803     0.70281882
 h     -3.01671004    -0.63172764    -1.12286861
 h     -2.52624431    -2.20988396    -0.10220699
 h     -1.68707785     1.99497138     0.64989124
          17

 c      1.15198861    -0.38143282     0.09274681
 c     -0.18781783    -0.98676092     0.35055739
 c     -1.33980001    -0.21272718     0.21587055
 c     -1.09665846     1.30338481    -0.06005316
 c      0.35241716     1.66725851     0.12470807
 c      1.46316037     0.89833997     0.15348074
 h     -0.28621919    -2.18883370     0.46750685
 h     -1.41924264     1.82369281    -0.95078379
 h      0.55912221     2.70029761    -0.07408161
 h      2.42773411     1.24775720     0.06609344
 o      2.08792195    -0.94235296    -0.47880825
 h      3.10762977    -0.77063585    -0.45021719
 c     -2.61765373    -1.11697291    -0.15840154
 h     -3.32082703    -0.99762792     0.65800417
 h     -3.02587490    -0.64204982    -1.11981525
 h     -2.48072346    -2.18151460    -0.19285230
 h     -1.64297592     1.99791129     0.65990256
          17

 c      1.15203593    -0.38234784     0.10629452
 c     -0.18873795    -0.99142349     0.35037000
 c     -1.34494705    -0.21539905     0.22572417
 c     -1.09248222     1.29659746    -0.04351944
 c      0.33748919     1.68217449     0.11459284
 c      1.45441454     0.91331621     0.14657393
 h     -0.26101826    -2.14862509     0.41991031
 h     -1.37859562     1.86780017    -0.91330719
 h      0.55600950     2.72808505    -0.13485736
 h      2.45103573     1.27510145     0.04417153
 o      2.08231088    -0.96332011    -0.48094819
 h      3.05861404    -0.79648790    -0.43575203
 c     -2.59218803    -1.11473703    -0.16201776
 h     -3.36111122    -0.98048329     0.61469411
 h     -3.03276383    -0.66097969    -1.10592232
 h     -2.42733849    -2.15866058    -0.28771569
 h     -1.59672780     1.99232687     0.66893598
          17

 c      1.15032676    -0.38436876     0.12020776
 c     -0.18933745    -0.99632290     0.34991954
 c     -1.34899738    -0.21950483     0.23378388
 c     -1.08772440     1.28918278    -0.02500172
 c      0.32316935     1.69835624     0.10359286
 c      1.44340629     0.93172516     0.14127565
 h     -0.23307389    -2.08934733     0.37039352
 h     -1.34438423     1.90581553    -0.88829346
 h      0.54920267     2.75797890    -0.19216222
 h      2.48069351     1.30689189     0.02157225
 o      2.07843770    -0.98796179    -0.48406017
 h      2.99815629    -0.81607515    -0.41949718
 c     -2.56714739    -1.10942406    -0.16532190
 h     -3.40304030    -0.96378846     0.57092649
 h     -3.03588313    -0.68503263    -1.08456086
 h     -2.36700387    -2.14441870    -0.38341147
 h     -1.55277789     1.98136551     0.68119022
          17

 c      1.14730792    -0.38715182     0.13403095
 c     -0.18939223    -0.99997587     0.34913643
 c     -1.35167425    -0.22486462     0.24001246
 c     -1.08240878     1.28125238    -0.00515884
 c      0.31006502     1.71599366     0.09165107
 c      1.43137325     0.95302398     0.13731968
 h     -0.20476433    -2.02841605     0.32088922
 h     -1.31850222     1.93478098    -0.87366562
 h      0.53678072     2.78328948    -0.24343095
 h      2.50345521     1.33814923    -0.00048935
 o      2.07432743    -1.01593938    -0.48779132
 h      2.95108830    -0.82523348    -0.40052555
 c     -2.54310642    -1.10161559    -0.16808458
 h     -3.43999964    -0.95146805     0.52515549
 h     -3.03510476    -0.70934198    -1.06138806
 h     -2.30208651    -2.13529744    -0.47583367
 h     -1.51568753     1.96898848     0.70111544
          17

 c      1.14343478    -0.39030207     0.14728400
 c     -0.18869519    -1.00036361     0.34806707
 c     -1.35270520    -0.23120767     0.24443725
 c     -1.07671139     1.27305304     0.01528133
 c      0.29864109     1.73511268     0.07875457
 c      1.41926658     0.97643150     0.13444606
 h     -0.17809987    -1.99067728     0.27183725
 h     -1.30227794     1.95087265    -0.86532179
 h      0.51760438     2.79996876    -0.28656219
 h      2.51045772     1.36553709    -0.02088658
 o      2.06814515    -1.04690887    -0.49183291
 h      2.94025799    -0.81934395    -0.37707581
 c     -2.52036839    -1.09236035    -0.17023255
 h     -3.46655309    -0.94653860     0.47737374
 h     -3.03148352    -0.72857547    -1.04322926
 h     -2.23614749    -2.12429373    -0.55982376
 h     -1.48896180     1.95841893     0.73184826
          17

 c      1.13911826    -0.39340140     0.15952141
 c     -0.18711870    -0.99614898     0.34690084
 c     -1.35184374    -0.23816734     0.24715039
 c     -1.07096690     1.26498686     0.03582000
 c      0.28918844     1.75553195     0.06496471
 c      1.40769381     1.00105199     0.13243215
 h     -0.15396970    -1.99422418     0.22192313
 h     -1.29685885     1.95080679    -0.85901693
 h      0.49144845     2.80697509    -0.32039544
 h      2.49762394     1.38749996    -0.03880613
 o      2.05984060    -1.08019986    -0.49577229
 h      2.96130898    -0.79941303    -0.34970608
 c     -2.49905235    -1.08270784    -0.17193332
 h     -3.47933058    -0.95088039     0.42909159
 h     -3.02630727    -0.73819352    -1.03602322
 h     -2.17303022    -2.10526613    -0.63023815
 h     -1.47400002     1.95045944     0.77359328
          17

 c      1.13472733    -0.39607088     0.17034634
 c     -0.18453785    -0.98818993     0.34572532
 c     -1.34889928    -0.24527600     0.24830484
 c     -1.06562352     1.25756876     0.05630047
 c      0.28179596     1.77685285     0.05044031
 c      1.39694679     1.02598317     0.13110063
 h     -0.13284737    -2.03250527     0.17108465
 h     -1.30327140     1.93269594    -0.85139550
 h      0.45896516     2.80624630    -0.34499589
 h      2.46515975     1.40400819    -0.05387625
 o      2.05075470    -1.11473395    -0.49901485
 h      2.98897635    -0.77359580    -0.32267435
 c     -2.47925932    -1.07342784    -0.17364748
 h     -3.47723719    -0.96531976     0.38282034
 h     -3.01969419    -0.73552367    -1.04246760
 h     -2.11609143    -2.07493235    -0.68314807
 h     -1.46994809     1.94312155     0.82326631
          17

 c      1.13058327    -0.39803486     0.17940969
 c     -0.18074735    -0.97880806     0.34436775
 c     -1.34374986    -0.25199356     0.24810914
 c     -1.06114156     1.25129338     0.07682461
 c      0.27633871     1.79845243     0.03545543
 c      1.38699400     1.05036417     0.13032547
 h     -0.11568479    -2.08249057     0.12242608
 h     -1.32233070     1.89631802    -0.84034190
 h      0.42155210     2.80260191    -0.36182287
 h      2.41752960     1.41644196    -0.06635605
 o      2.04202396    -1.14939775    -0.50097637
 h      3.00228213    -0.75117705    -0.30079248
 c     -2.46115125    -1.06494544    -0.17611604
 h     -3.46142532    -0.98982871     0.34156318
 h     -3.00991735    -0.72003905    -1.06101370
 h     -2.06781463    -2.03295267    -0.71640702
 h     -1.47450262     1.93291247     0.87579232
          17

 c      1.12694154    -0.39914383     0.18641989
 c     -0.17553229    -0.97011539     0.34257733
 c     -1.33633732    -0.25776863     0.24682218
 c     -1.05789730     1.24649249     0.09760572
 c      0.27250013     1.81952347     0.02038938
 c      1.37743624     1.07338087     0.13004716
 h     -0.10335908    -2.12378242     0.07998946
 h     -1.35453085     1.84310076    -0.82504025
 h      0.38105601     2.80312376    -0.37360865
 h      2.36385132     1.42765900    -0.07740540
 o      2.03415933    -1.18327070    -0.50121123
 h      2.99126092    -0.73901633    -0.28744866
 c     -2.44488674    -1.05736433    -0.18020922
 h     -3.43521106    -1.02376920     0.30847691
 h     -2.99416047    -0.69284188    -1.08697826
 h     -2.02955084    -1.98165899    -0.72987384
 h     -1.48494600     1.91652802     0.92593435
          17

 c      1.12398605    -0.39935699     0.19115449
 c     -0.16874977    -0.96347203     0.34017966
 c     -1.32666272    -0.26210319     0.24474701
 c     -1.05613573     1.24326292     0.11886018
 c      0.26982377     1.83925406     0.00565130
 c      1.36755395     1.09427106     0.13028094
 h     -0.09618796    -2.14458808     0.04682367
 h     -1.39995591     1.77595050    -0.80589004
 h      0.33926917     2.81506232    -0.38353051
 h      2.31727358     1.44178721    -0.08920197
 o      2.02722439    -1.21565858    -0.49942679
 h      2.95416855    -0.74116324    -0.28448209
 c     -2.43053034    -1.05046576    -0.18669377
 h     -3.40369321    -1.06618180     0.28660187
 h     -2.96990440    -0.65595930    -1.11457814
 h     -2.00112928    -1.92616064    -0.72572132
 h     -1.49885303     1.89188166     0.96956018
          17

 c      1.12183253    -0.39871413     0.19346551
 c     -0.16035806    -0.95962366     0.33709572
 c     -1.31478652    -0.26460783     0.24222214
 c     -1.05597178     1.24147752     0.14073090
 c      0.26776166     1.85715709    -0.00846226
 c      1.35667916     1.11241331     0.13105994
 h     -0.09398693    -2.13992033     0.02467768
 h     -1.45816019     1.69883403    -0.78412414
 h      0.29751203     2.84216339    -0.39362005
 h      2.29061540     1.46277687    -0.10421658
 o      2.02094994    -1.24610646    -0.49547826
 h      2.89561553    -0.75871438    -0.29229688
 c     -2.41809104    -1.04366374    -0.19601148
 h     -3.37249266    -1.11604804     0.27838108
 h     -2.93587147    -0.61190945    -1.13847600
 h     -1.98029795    -1.87472047    -0.70887735
 h     -1.51442959     1.85842310     1.00421367
          17

 c      1.12053320    -0.39731163     0.19328141
 c     -0.15042080    -0.95886753     0.33332401
 c     -1.30082490    -0.26504584     0.23960715
 c     -1.05742758     1.24085389     0.16318862
 c      0.26568614     1.87331751    -0.02187343
 c      1.34485862     1.12751983     0.13228200
 h     -0.09622583    -2.10955657     0.01415672
 h     -1.52787711     1.61607854    -0.76088337
 h      0.25678742     2.88197661    -0.40357152
 h      2.28849434     1.49163863    -0.12330186
 o      2.01467129    -1.27447485    -0.48938309
 h      2.82744032    -0.78858231    -0.30961052
 c     -2.40769466    -1.03603509    -0.20813533
 h     -3.34542131    -1.17226939     0.28477623
 h     -2.89231509    -0.56352894    -1.15457665
 h     -1.96249576    -1.83833146    -0.68687131
 h     -1.53067132     1.81712264     1.02934644
          17

 c      1.12009358    -0.39528052     0.19060748
 c     -0.13910301    -0.96106415     0.32894811
 c     -1.28493882    -0.26336294     0.23725878
 c     -1.06048889     1.24103367     0.18591250
 c      0.26290629     1.88828348    -0.03467671
 c      1.33308919     1.13972208     0.13360825
 h     -0.10208089    -2.05777524     0.01462097
 h     -1.60653072     1.53169512    -0.73599688
 h      0.21829894     2.92710430    -0.41124740
 h      2.30408691     1.52515407    -0.14442151
 o      2.00719149    -1.30106628    -0.48133417
 h      2.77062491    -0.82146268    -0.33319391
 c     -2.39963905    -1.02665325    -0.22262724
 h     -3.32238918    -1.23313468     0.30433033
 h     -2.84097532    -0.51380821    -1.16048144
 h     -1.94237571    -1.82731928    -0.66756310
 h     -1.54748476     1.77035003     1.04646130
          17

 c      1.12051862    -0.39276725     0.18551779
 c     -0.12666234    -0.96547782     0.32419297
 c     -1.26731961    -0.25969736     0.23549936
 c     -1.06514922     1.24161995     0.20824722
 c      0.25875350     1.90270469    -0.04699151
 c      1.32273322     1.14940297     0.13456373
 h     -0.11043082    -1.99500700     0.02358695
 h     -1.68988505     1.44928211    -0.70748625
 h      0.18359251     2.96905194    -0.41423240
 h      2.32505715     1.55795389    -0.16385070
 o      1.99707750    -1.32649532    -0.47159025
 h      2.75011920    -0.84392316    -0.35951378
 c     -2.39407591    -1.01524381    -0.23892674
 h     -3.29961233    -1.29565300     0.33303188
 h     -2.78497656    -0.46548497    -1.15594721
 h     -1.91773547    -1.84464221    -0.65496819
 h     -1.56574746     1.72160953     1.05908950
          17

 c      1.12187019    -0.38992835     0.17813280
 c     -0.11342332    -0.97055325     0.31950839
 c     -1.24818531    -0.25436543     0.23458298
 c     -1.07140930     1.24219380     0.22933202
 c      0.25271085     1.91702539    -0.05884403
 c      1.31483077     1.15699756     0.13469906
 h     -0.12003270    -1.94022825     0.03589400
 h     -1.77249228     1.37246356    -0.67248167
 h      0.15424425     3.00125746    -0.41095562
 h      2.34062773     1.58522803    -0.17816624
 o      1.98398230    -1.35084267    -0.46020954
 h      2.77336058    -0.85185295    -0.38878913
 c     -2.39063613    -1.00254811    -0.25650792
 h     -3.27205817    -1.35553201     0.36529637
 h     -2.72865969    -0.42039090    -1.14330874
 h     -1.89196536    -1.88243404    -0.64786993
 h     -1.58707551     1.67491858     1.07220769
          17

 c      1.12428192    -0.38692744     0.16859737
 c     -0.09970899    -0.97414944     0.31551971
 c     -1.22780080    -0.24781671     0.23466842
 c     -1.07926145     1.24238708     0.24837453
 c      0.24450372     1.93134496    -0.07012327
 c      1.30983346     1.16291824     0.13366144
 h     -0.13008587    -1.91822713     0.04444631
 h     -1.84891506     1.30511270    -0.62878910
 h      0.13150330     3.02028596    -0.40101405
 h      2.34425369     1.60386327    -0.18519011
 o      1.96923532    -1.37323568    -0.44711764
 h      2.82082322    -0.85708724    -0.42374766
 c     -2.38849323    -0.98991583    -0.27471103
 h     -3.23594282    -1.40792930     0.39539101
 h     -2.67717153    -0.37889381    -1.12745537
 h     -1.87135836    -1.92699128    -0.64322127
 h     -1.61296703     1.63371127     1.09065011
          17

 c      1.12792849    -0.38391541     0.15707323
 c     -0.08579568    -0.97499937     0.31261494
 c     -1.20651552    -0.24055892     0.23580648
 c     -1.08872591     1.24199229     0.26492314
 c      0.23411910     1.94538970    -0.08058531
 c      1.30763929     1.16754403     0.13119562
 h     -0.14036128    -1.94284577     0.04521429
 h     -1.91481884     1.25117325    -0.57581827
 h      0.11606777     3.02605751    -0.38509057
 h      2.33355434     1.61250763    -0.18408169
 o      1.95450295    -1.39272666    -0.43241388
 h      2.86762987    -0.87339200    -0.46467531
 c     -2.38667533    -0.97866875    -0.29266611
 h     -3.18991436    -1.44841001     0.41860035
 h     -2.63565819    -0.34000975    -1.11474594
 h     -1.86115716    -1.96569512    -0.63930327
 h     -1.64343286     1.59972209     1.11690997
          17

 c      1.13298467    -0.38100238     0.14374246
 c     -0.07200130    -0.97404410     0.31059177
 c     -1.18477889    -0.23309319     0.23794253
 c     -1.09988287     1.24101719     0.27898272
 c      0.22176969     1.95853365    -0.08988178
 c      1.30769547     1.17119498     0.12713958
 h     -0.14983294    -2.00172594     0.04146131
 h     -1.96757298     1.21422551    -0.51463737
 h      0.10797518     3.02186546    -0.36476904
 h      2.30990133     1.61149861    -0.17525372
 o      1.94093906    -1.40882094    -0.41637776
 h      2.89741631    -0.90805370    -0.50930886
 c     -2.38430049    -0.96971691    -0.30953006
 h     -3.13512934    -1.47366871     0.43196279
 h     -2.60810497    -0.30261642    -1.11053225
 h     -1.86401809    -1.98996599    -0.63622139
 h     -1.67613243     1.57270408     1.14994780
          17

 c      1.13957245    -0.37825445     0.12881525
 c     -0.05870710    -0.97330752     0.30900752
 c     -1.16310795    -0.22588767     0.24092794
 c     -1.11280916     1.23963925     0.29092254
 c      0.20782691     1.96986337    -0.09760536
 c      1.30906519     1.17406928     0.12144089
 h     -0.15629424    -2.06956545     0.03947474
 h     -2.00648409     1.19700958    -0.44770063
 h      0.10661264     3.01413889    -0.34226032
 h      2.27851150     1.60301309    -0.16038641
 o      1.92920086    -1.42142311    -0.39936245
 h      2.90222662    -0.96274838    -0.55454843
 c     -2.38067735    -0.96337472    -0.32480795
 h     -3.07491619    -1.48196729     0.43473381
 h     -2.59648450    -0.26725774    -1.11655434
 h     -1.88010850    -1.99536195    -0.63528934
 h     -1.70691179     1.55117166     1.18614072
          17

 c      1.14770655    -0.37571066     0.11253694
 c     -0.04623732    -0.97434454     0.30757965
 c     -1.14204009    -0.21936362     0.24453161
 c     -1.12743924     1.23811865     0.30129368
 c      0.19273695     1.97834463    -0.10336016
 c      1.31047910     1.17617400     0.11417446
 h     -0.15771300    -2.12610681     0.04361271
 h     -2.03298407     1.20099473    -0.37869053
 h      0.11094494     3.01109763    -0.31986474
 h      2.24861798     1.59125263    -0.14239532
 o      1.91959029    -1.43071306    -0.38172641
 h      2.88022555    -1.03551154    -0.59752827
 c     -2.37530563    -0.95930995    -0.33848358
 h     -3.01444848    -1.47341972     0.42876594
 h     -2.60073004    -0.23685698    -1.13033163
 h     -1.90747455    -1.98118453    -0.63853882
 h     -1.73121550     1.53340084     1.22137796
          17

 c      1.15725862    -0.37339823     0.09519214
 c     -0.03478471    -0.97789927     0.30622491
 c     -1.12209926    -0.21387430     0.24845021
 c     -1.14344306     1.23672820     0.31069236
 c      0.17693481     1.98315197    -0.10685435
 c      1.31051715     1.17733549     0.10550655
 h     -0.15301538    -2.15993201     0.05568590
 h     -2.05083915     1.22612016    -0.31246179
 h      0.11995896     3.01940448    -0.29911769
 h      2.23193033     1.58183768    -0.12481414
 o      1.91206680    -1.43709439    -0.36377417
 h      2.83538339    -1.12154887    -0.63649421
 c     -2.36785420    -0.95661571    -0.35091521
 h     -2.96038248    -1.45013080     0.41875529
 h     -2.61925742    -0.21553482    -1.14683170
 h     -1.94224366    -1.95062776    -0.64859804
 h     -1.74524555     1.51803191     1.25267328
          17

 c      1.16795131    -0.37134109     0.07710187
 c     -0.02440973    -0.98408861     0.30498057
 c     -1.10377951    -0.20968332     0.25231887
 c     -1.16019451     1.23570070     0.31967659
 c      0.16079093     1.98404238    -0.10796727
 c      1.30810141     1.17738373     0.09556495
 h     -0.14206849    -2.16624403     0.07582842
 h     -2.06593331     1.27088855    -0.25465413
 h      0.13295304     3.04008675    -0.28011871
 h      2.23721462     1.57940253    -0.11018085
 o      1.90613374    -1.44117316    -0.34565427
 h      2.77913782    -1.21353616    -0.67231051
 c     -2.35818752    -0.95394470    -0.36260687
 h     -2.91996391    -1.41584221     0.41173216
 h     -2.64956478    -0.20675590    -1.16071149
 h     -1.97880483    -1.91142378    -0.66877349
 h     -1.74646945     1.50424943     1.27879960
          17

 c      1.17937172    -0.36955482     0.05861671
 c     -0.01506300    -0.99254927     0.30395254
 c     -1.08753621    -0.20695548     0.25572481
 c     -1.17690518     1.23518850     0.32865668
 c      0.14462640     1.98144089    -0.10672989
 c      1.30308012     1.17641043     0.08431357
 h     -0.12550344    -2.14517769     0.10310165
 h     -2.08460008     1.33281443    -0.21033504
 h      0.14927426     3.06756284    -0.26176374
 h      2.26356634     1.58458011    -0.09860164
 o      1.90081599    -1.44365591    -0.32723746
 h      2.73066222    -1.30324585    -0.71027364
 c     -2.34644679    -0.94976462    -0.37390256
 h     -2.89897020    -1.37456568     0.41462810
 h     -2.68871629    -0.21206640    -1.16784683
 h     -2.01063785    -1.87557170    -0.70289177
 h     -1.73371118     1.49175586     1.30026909
          17

 c      1.19099898    -0.36802489     0.04010548
 c     -0.00661476    -1.00242042     0.30331042
 c     -1.07377516    -0.20576651     0.25822735
 c     -1.19294149     1.23527164     0.33772998
 c      0.12876133     1.97614548    -0.10324347
 c      1.29621101     1.17478439     0.07160200
 h     -0.10465104    -2.10212718     0.13563309
 h     -2.11008233     1.40871488    -0.18172476
 h      0.16786418     3.09291729    -0.24262605
 h      2.30049982     1.59401519    -0.08846819
 o      1.89530718    -1.44508828    -0.30826062
 h      2.70670163    -1.38579144    -0.75775622
 c     -2.33306693    -0.94293035    -0.38469822
 h     -2.89889739    -1.32866461     0.43004608
 h     -2.73373250    -0.23058608    -1.16606181
 h     -2.03266725    -1.85513334    -0.75396937
 h     -1.70707250     1.48068602     1.31900676
          17

 c      1.20223156    -0.36667515     0.02194788
 c      0.00111521    -1.01218122     0.30329916
 c     -1.06283577    -0.20612536     0.25939027
 c     -1.20809307     1.23604861     0.34659858
 c      0.11353993     1.96895372    -0.09761789
 c      1.28855188     1.17292514     0.05731262
 h     -0.08159273    -2.04990918     0.17053846
 h     -2.13980722     1.49424086    -0.16683338
 h      0.18717866     3.10798394    -0.22163249
 h      2.33484888     1.60327134    -0.07831991
 o      1.89006632    -1.44577427    -0.28893405
 h      2.70448048    -1.46103266    -0.81457446
 c     -2.31860409    -0.93340993    -0.39449354
 h     -2.91575659    -1.27845629     0.45386963
 h     -2.78196126    -0.25903984    -1.15534341
 h     -2.04413519    -1.85405362    -0.82118743
 h     -1.66776474     1.47150035     1.33786650
          17

 c      1.21243686    -0.36536181     0.00451896
 c      0.00832846    -1.01956411     0.30421138
 c     -1.05498345    -0.20798311     0.25882330
 c     -1.22249647     1.23771757     0.35471290
 c      0.09931864     1.96045311    -0.08995892
 c      1.28096256     1.17112896     0.04142895
 h     -0.05903399    -2.01033457     0.20422566
 h     -2.16692238     1.58346877    -0.16065115
 h      0.20545111     3.10753276    -0.19823307
 h      2.35632201     1.60906512    -0.06770799
 o      1.88650237    -1.44607089    -0.27006866
 h      2.70663977    -1.52863888    -0.87086617
 c     -2.30354611    -0.92234885    -0.40279675
 h     -2.94203906    -1.22389814     0.47778519
 h     -2.83138698    -0.29236133    -1.13758321
 h     -2.04843253    -1.86503917    -0.89800226
 h     -1.61776943     1.46481981     1.35994259
          17

 c      1.22103145    -0.36391026    -0.01184594
 c      0.01517995    -1.02224093     0.30625518
 c     -1.05042432    -0.21121051     0.25621785
 c     -1.23634995     1.24054172     0.36155006
 c      0.08643729     1.95096066    -0.08038064
 c      1.27395398     1.16952980     0.02402487
 h     -0.03937451    -2.00689638     0.23396828
 h     -2.18439032     1.66971075    -0.15755370
 h      0.22101910     3.08982735    -0.17230145
 h      2.35905230     1.60982280    -0.05705988
 o      1.88583928    -1.44645423    -0.25250545
 h      2.69861739    -1.58624699    -0.91586377
 c     -2.28831073    -0.91126573    -0.40937997
 h     -2.96987686    -1.16610430     0.49383959
 h     -2.88061225    -0.32490776    -1.11572619
 h     -2.04983943    -1.87621284    -0.97461289
 h     -1.55928098     1.46114680     1.38751249
          17

 c      1.22755552    -0.36217144    -0.02688497
 c      0.02168751    -1.01958180     0.30940555
 c     -1.04932899    -0.21555620     0.25137054
 c     -1.24973109     1.24476015     0.36684964
 c      0.07518719     1.94051761    -0.06901909
 c      1.26770081     1.16811300     0.00523740
 h     -0.02335868    -2.04464058     0.25973524
 h     -2.18766762     1.74682072    -0.15289404
 h      0.23260707     3.05666548    -0.14399570
 h      2.34135296     1.60554868    -0.04731636
 o      1.88875313    -1.44735497    -0.23679061
 h      2.67375338    -1.63117144    -0.94281943
 c     -2.27332232    -0.90131822    -0.41428490
 h     -2.99301872    -1.10748630     0.49707631
 h     -2.92828359    -0.35185131    -1.09251442
 h     -2.05124689    -1.87814277    -1.04187180
 h     -1.49419349     1.46052548     1.42072174
          17

 c      1.23170367    -0.36007964    -0.04042075
 c      0.02777200    -1.01315389     0.31349711
 c     -1.05182435    -0.22063770     0.24419383
 c     -1.26254303     1.25051772     0.37071652
 c      0.06578052     1.92889058    -0.05603820
 c      1.26205713     1.16672031    -0.01475355
 h     -0.01039538    -2.10423409     0.28307914
 h     -2.17525726     1.81007862    -0.14351656
 h      0.23957966     3.01341327    -0.11363747
 h      2.30552465     1.59774226    -0.03964957
 o      1.89546293    -1.44904400    -0.22315716
 h      2.63140451    -1.66158241    -0.94924205
 c     -2.25906153    -0.89310420    -0.41778697
 h     -3.00742380    -1.05120652     0.48591914
 h     -2.97227826    -0.37005743    -1.06952241
 h     -2.05395133    -1.86582041    -1.09314742
 h     -1.42408203     1.46236508     1.45682485
          17

 c      1.23331790    -0.35770242    -0.05235118
 c      0.03335585    -1.00504297     0.31839595
 c     -1.05793794    -0.22598701     0.23471747
 c     -1.27448722     1.25780534     0.37356956
 c      0.05832591     1.91560170    -0.04163374
 c      1.25653402     1.16503405    -0.03574314
 h      0.00012857    -2.16108798     0.30498088
 h     -2.14846276     1.85664272    -0.12782918
 h      0.24213103     2.96873105    -0.08157010
 h      2.25816942     1.58953224    -0.03522571
 o      1.90580151    -1.45157385    -0.21152669
 h      2.57551908    -1.67710996    -0.93693182
 c     -2.24605241    -0.88676709    -0.42034082
 h     -3.01126970    -1.00062902     0.46164123
 h     -3.00947156    -0.37803665    -1.04714478
 h     -2.05819114    -1.83801118    -1.12451476
 h     -1.35070209     1.46561331     1.49085308
          17

 c      1.23237820    -0.35524680    -0.06263330
 c      0.03835982    -0.99669181     0.32400994
 c     -1.06753252    -0.23110704     0.22308924
 c     -1.28503807     1.26639081     0.37599934
 c      0.05282631     1.90008187    -0.02604021
 c      1.25030573     1.16256771    -0.05752529
 h      0.00849642    -2.19843143     0.32558396
 h     -2.11125074     1.88595838    -0.10588814
 h      0.24118553     2.93283732    -0.04797328
 h      2.21023446     1.58573577    -0.03493073
 o      1.91917165    -1.45472450    -0.20140367
 h      2.51518440    -1.67971928    -0.91377597
 c     -2.23478338    -0.88214413    -0.42248199
 h     -3.00493140    -0.95893386     0.42779702
 h     -3.03639524    -0.37532246    -1.02531269
 h     -2.06357836    -1.79651321    -1.13464539
 h     -1.27642189     1.46914465     1.51736272
          17

 c      1.22899473    -0.35301763    -0.07126890
 c      0.04265416    -0.98883648     0.33024452
 c     -1.08026117    -0.23551033     0.20957741
 c     -1.29344305     1.27574451     0.37864786
 c      0.04922172     1.88202336    -0.00953820
 c      1.24243321     1.15874611    -0.07991968
 h      0.01483874    -2.20785657     0.34467616
 h     -2.07039192     1.90036700    -0.07961183
 h      0.23774863     2.91342256    -0.01270483
 h      2.17455496     1.59191457    -0.03911830
 o      1.93449859    -1.45796754    -0.19171095
 h      2.46546208    -1.67469699    -0.89651952
 c     -2.22561302    -0.87883493    -0.42470909
 h     -2.99105168    -0.92882832     0.38984214
 h     -3.05020989    -0.36191236    -1.00417444
 h     -2.06926052    -1.74618541    -1.12515445
 h     -1.20418325     1.47207689     1.53208889
          17

 c      1.22339063    -0.35134001    -0.07829232
 c      0.04602263    -0.98172231     0.33698069
 c     -1.09554768    -0.23874352     0.19457596
 c     -1.29877318     1.28500155     0.38213990
 c      0.04744828     1.86176122     0.00755947
 c      1.23244101     1.15315597    -0.10277185
 h      0.01926929    -2.18686113     0.36199352
 h     -2.03535598     1.90557443    -0.05284964
 h      0.23205709     2.91119368     0.02457545
 h      2.15923793     1.61148221    -0.04774924
 o      1.95059140    -1.46062597    -0.18106701
 h      2.44203185    -1.66897724    -0.90653675
 c     -2.21873844    -0.87617070    -0.42734782
 h     -2.97444578    -0.91231023     0.35469504
 h     -3.04932998    -0.33806280    -0.98433890
 h     -2.07386108    -1.69571640    -1.10154325
 h     -1.13713994     1.47387645     1.53285821
          17

 c      1.21587839    -0.35048481    -0.08376334
 c      0.04815162    -0.97521400     0.34407218
 c     -1.11259213    -0.24040757     0.17860821
 c     -1.30011279     1.29307209     0.38697667
 c      0.04743742     1.84030096     0.02494585
 c      1.22082376     1.14581887    -0.12591759
 h      0.02191523    -2.13771805     0.37735389
 h     -2.01654573     1.90962505    -0.03044166
 h      0.22351948     2.91954297     0.06398853
 h      2.16177147     1.64260197    -0.06099337
 o      1.96710690    -1.46235558    -0.16908564
 h      2.44642678    -1.66443406    -0.94931765
 c     -2.21427510    -0.87317718    -0.43041243
 h     -2.96119984    -0.91051085     0.32965381
 h     -3.03353848    -0.30437857    -0.96677886
 h     -2.07540581    -1.65805247    -1.07384857
 h     -1.07823512     1.47430786     1.51993060
          17

 c      1.20684517    -0.35065210    -0.08776734
 c      0.04866834    -0.96873907     0.35134476
 c     -1.13040944    -0.24016833     0.16232205
 c     -1.29698608     1.29901014     0.39329410
 c      0.04906770     1.81895343     0.04234601
 c      1.20881224     1.13715360    -0.14917301
 h      0.02287090    -2.06835491     0.39077882
 h     -2.02062245     1.91888553    -0.01549450
 h      0.21152124     2.92875472     0.10516262
 h      2.17161359     1.67877566    -0.07947062
 o      1.98463658    -1.46325263    -0.15688749
 h      2.46485295    -1.65644591    -1.00635055
 c     -2.21241495    -0.86881078    -0.43364918
 h     -2.95644777    -0.92363548     0.32022503
 h     -3.00384806    -0.26201090    -0.95263881
 h     -2.07179194    -1.64732765    -1.05413291
 h     -1.02980712     1.47334949     1.49617452
          17

 c      1.19674691    -0.35199362    -0.09041373
 c      0.04721571    -0.96110731     0.35858933
 c     -1.14790404    -0.23775972     0.14646688
 c     -1.28978261     1.30241901     0.40062613
 c      0.05215172     1.79894617     0.05951426
 c      1.19771061     1.12768742    -0.17237036
 h      0.02207796    -1.99471131     0.40269684
 h     -2.04573560     1.93348766    -0.00670007
 h      0.19612236     2.93036408     0.14731175
 h      2.17759776     1.71238602    -0.10384049
 o      2.00372529    -1.46341306    -0.14581731
 h      2.48363726    -1.64059753    -1.05547858
 c     -2.21351999    -0.86270222    -0.43697052
 h     -2.96166041    -0.95089253     0.32759752
 h     -2.96239507    -0.21276698    -0.94310543
 h     -2.06228693    -1.66980837    -1.04881513
 h     -0.99322742     1.47115205     1.46720783
          17

 c      1.18609696    -0.35461898    -0.09183167
 c      0.04351525    -0.95050827     0.36556319
 c     -1.16398400    -0.23299484     0.13183490
 c     -1.27967889     1.30341289     0.40799781
 c      0.05647822     1.78122079     0.07622066
 c      1.18848431     1.11784784    -0.19538251
 h      0.01920939    -1.94094361     0.41413651
 h     -2.08251773     1.94793517     0.00078556
 h      0.17820995     2.91919652     0.18947700
 h      2.17223990     1.73732782    -0.13442191
 o      2.02448473    -1.46275066    -0.13669162
 h      2.49540873    -1.61541993    -1.08291241
 c     -2.21805118    -0.85571485    -0.44077875
 h     -2.97374566    -0.99026268     0.34782802
 h     -2.91239468    -0.15900197    -0.93936109
 h     -2.04872665    -1.71725351    -1.05366840
 h     -0.96866712     1.46802235     1.44113386
          17

 c      1.17545844    -0.35857385    -0.09217251
 c      0.03736948    -0.93545887     0.37204513
 c     -1.17771644    -0.22579778     0.11916089
 c     -1.26812460     1.30224458     0.41431671
 c      0.06186296     1.76635984     0.09224819
 c      1.18166122     1.10790936    -0.21811580
 h      0.01385145    -1.92838180     0.42637809
 h     -2.11969702     1.95577735     0.01202482
 h      0.15935395     2.89380668     0.23074745
 h      2.15239259     1.74982461    -0.17113333
 o      2.04669746    -1.46105534    -0.12982213
 h      2.49772117    -1.58157193    -1.08294133
 c     -2.22641438    -0.84939931    -0.44558736
 h     -2.98696782    -1.03838192     0.37366449
 h     -2.85788781    -0.10342159    -0.94249095
 h     -2.03451330    -1.77311659    -1.05944942
 h     -0.95525926     1.46430266     1.42706058
          17

 c      1.16543558    -0.36381626    -0.09161446
 c      0.02861947    -0.91647653     0.37795366
 c     -1.18849016    -0.21624738     0.10901153
 c     -1.25638308     1.29909011     0.41880143
 c      0.06817334     1.75454939     0.10740040
 c      1.17734005     1.09799679    -0.24048877
 h      0.00600444    -1.95578070     0.43980170
 h     -2.14827674     1.95274072     0.03021851
 h      0.14161346     2.85651631     0.27045169
 h      2.11881173     1.74852450    -0.21359772
 o      2.06992883    -1.45806127    -0.12511792
 h      2.49158656    -1.54092272    -1.05637075
 c     -2.23879534    -0.84508489    -0.45159875
 h     -2.99583489    -1.09094240     0.39737107
 h     -2.80311135    -0.04908174    -0.95321398
 h     -2.02284114    -1.82231868    -1.05906389
 h     -0.95190766     1.46001258     1.43185948
          17

 c      1.15663270    -0.37022285    -0.09034790
 c      0.01716429    -0.89589313     0.38336794
 c     -1.19611758    -0.20462008     0.10171162
 c     -1.24530175     1.29406425     0.42129441
 c      0.07532318     1.74555112     0.12150463
 c      1.17519580     1.08806687    -0.26240944
 h     -0.00394121    -2.00111564     0.45354233
 h     -2.16273879     1.93726237     0.05642079
 h      0.12733087     2.81345752     0.30836807
 h      2.07601714     1.73469751    -0.26129927
 o      2.09353711    -1.45348453    -0.12203350
 h      2.48151540    -1.49606709    -1.01139382
 c     -2.25504313    -0.84346062    -0.45868953
 h     -2.99687293    -1.14341513     0.41267173
 h     -2.75179446     0.00039582    -0.97153913
 h     -2.01590725    -1.85499595    -1.04937611
 h     -0.95828948     1.45441525     1.45655439
          17

 c      1.14957185    -0.37762339    -0.08854043
 c      0.00305148    -0.87610340     0.38841283
 c     -1.20083349    -0.19140164     0.09733290
 c     -1.23528257     1.28727881     0.42229442
 c      0.08325912     1.73873830     0.13440202
 c      1.17448090     1.07786195    -0.28375400
 h     -0.01569769    -2.04159804     0.46643462
 h     -2.16095809     1.91010291     0.08991396
 h      0.11884227     2.77402101     0.34493170
 h      2.03243505     1.71262771    -0.31382121
 o      2.11663001    -1.44706998    -0.11940762
 h      2.47635874    -1.44966130    -0.96617727
 c     -2.27465037    -0.84456641    -0.46655768
 h     -2.98907083    -1.19168193     0.41553922
 h     -2.70687297     0.04080794    -0.99663600
 h     -2.01485449    -1.86620713    -1.03031608
 h     -0.97490208     1.44601428     1.49556791
          17

 c      1.14461377    -0.38583017    -0.08630647
 c     -0.01345964    -0.85874215     0.39317224
 c     -1.20320690    -0.17724763     0.09573426
 c     -1.22635662     1.27884332     0.42269424
 c      0.09195010     1.73331271     0.14594851
 c      1.17412688     1.06691595    -0.30434416
 h     -0.02927190    -2.06296792     0.47763599
 h     -2.14414125     1.87409612     0.12855857
 h      0.11809218     2.74834276     0.38109635
 h      1.99954402     1.68932926    -0.37120141
 o      2.13817725    -1.43868923    -0.11565186
 h      2.48767918    -1.40294519    -0.94582710
 c     -2.29682062    -0.84793209    -0.47483604
 h     -2.97372292    -1.23245250     0.40440198
 h     -2.67064791     0.06788237    -1.02703546
 h     -2.01980811    -1.85509295    -1.00398358
 h     -1.00206971     1.43310381     1.53968456
          17

 c      1.14191485    -0.39466027    -0.08370174
 c     -0.03188737    -0.84474958     0.39766687
 c     -1.20400604    -0.16291499     0.09662596
 c     -1.21823019     1.26883105     0.42346903
 c      0.10137931     1.72872965     0.15607174
 c      1.17312197     1.05477000    -0.32395169
 h     -0.04490871    -2.05865069     0.48667878
 h     -2.11716659     1.83422709     0.16900952
 h      0.12630080     2.74246830     0.41747651
 h      1.98782660     1.67180291    -0.43410027
 o      2.15757126    -1.42837635    -0.11003113
 h      2.52096464    -1.35521434    -0.96187988
 c     -2.32059423    -0.85269970    -0.48315237
 h     -2.95422410    -1.26358856     0.38029668
 h     -2.64504013     0.07811114    -1.06099409
 h     -2.02968530    -1.82482974    -0.97440120
 h     -1.03911058     1.41436614     1.57983122
          17

 c      1.14143341    -0.40395075    -0.08073572
 c     -0.05155263    -0.83458131     0.40185970
 c     -1.20407365    -0.14919421     0.09962893
 c     -1.21029521     1.25727628     0.42548968
 c      0.11153617     1.72503439     0.16485091
 c      1.17110392     1.04139006    -0.34238510
 h     -0.06301549    -2.02750177     0.49339341
 h     -2.08870567     1.79756569     0.20704894
 h      0.14382284     2.75455619     0.45320416
 h      2.00008420     1.66201645    -0.50297553
 o      2.17501397    -1.41614256    -0.10356885
 h      2.56941924    -1.30670082    -0.99772650
 c     -2.34499657    -0.85765589    -0.49116309
 h     -2.93593167    -1.28447646     0.34712980
 h     -2.63167881     0.06947720    -1.09681748
 h     -2.04171348    -1.78336279    -0.94767943
 h     -1.08426778     1.38912610     1.60923961
          17

 c      1.14296327    -0.41355286    -0.07738526
 c     -0.07162712    -0.82829129     0.40566410
 c     -1.20423956    -0.13685785     0.10431396
 c     -1.20178259     1.24428164     0.42941879
 c      0.12242216     1.72274377     0.17250803
 c      1.16856968     1.02731948    -0.35962296
 h     -0.08412277    -1.97313508     0.49792201
 h     -2.06931282     1.77195661     0.23844800
 h      0.17015092     2.77633713     0.48585358
 h      2.02910097     1.65508587    -0.57656727
 o      2.19100491    -1.40190722    -0.09778085
 h      2.62197002    -1.25956256    -1.02865484
 c     -2.36916808    -0.86126990    -0.49858307
 h     -2.92580377    -1.29638230     0.31166265
 h     -2.63185675     0.04194337    -1.13313480
 h     -2.05104350    -1.74355989    -0.93179029
 h     -1.13505873     1.35733409     1.62402724
          17

 c      1.14617892    -0.42330793    -0.07360738
 c     -0.09120655    -0.82543845     0.40894511
 c     -1.20526770    -0.12662595     0.11021889
 c     -1.19220608     1.23028010     0.43561306
 c      0.13406995     1.72242908     0.17930171
 c      1.16641600     1.01333453    -0.37582291
 h     -0.10885287    -1.90517592     0.50087408
 h     -2.06601145     1.76269678     0.26034565
 h      0.20403159     2.79800058     0.51253786
 h      2.06298487     1.64336436    -0.65167632
 o      2.20588999    -1.38561110    -0.09362655
 h      2.67046058    -1.21604539    -1.03860325
 c     -2.39240406    -0.86207214    -0.50524533
 h     -2.93118626    -1.30227737     0.28217297
 h     -2.64648741    -0.00218376    -1.16924855
 h     -2.05181448    -1.71944736    -0.93436084
 h     -1.18868880     1.31947672     1.62311270
          17

 c      1.15068250    -0.43302861    -0.06935811
 c     -0.10939443    -0.82488547     0.41151163
 c     -1.20782572    -0.11913438     0.11685226
 c     -1.18178450     1.21625018     0.44406732
 c      0.14654826     1.72440383     0.18543128
 c      1.16540837     1.00006683    -0.39120195
 h     -0.13790005    -1.84152111     0.50358281
 h     -2.07704591     1.76939904     0.27207768
 h      0.24372268     2.81188165     0.53097084
 h      2.09126880     1.62090552    -0.72440483
 o      2.21981763    -1.36727970    -0.09147000
 h      2.71047226    -1.17749839    -1.02088015
 c     -2.41405092    -0.85954600    -0.51116336
 h     -2.95727432    -1.30538680     0.26490170
 h     -2.67611590    -0.05809461    -1.20558524
 h     -2.04089668    -1.71721622    -0.95795019
 h     -1.24244363     1.27652353     1.60808898
          17

 c      1.15604448    -0.44249780    -0.06461559
 c     -0.12536841    -0.82490518     0.41313071
 c     -1.21247173    -0.11488416     0.12369403
 c     -1.17128266     1.20355909     0.45444933
 c      0.15993993     1.72862209     0.19100100
 c      1.16597501     0.98788173    -0.40592707
 h     -0.17206420    -1.80681197     0.50807278
 h     -2.09337257     1.78682616     0.27462310
 h      0.28731115     2.81377666     0.53992287
 h      2.10722604     1.58486809    -0.79131577
 o      2.23278448    -1.34703894    -0.09124075
 h      2.74069008    -1.14414147    -0.97562985
 c     -2.43346444    -0.85465467    -0.51640552
 h     -3.00432455    -1.30694353     0.26006148
 h     -2.72087102    -0.11913467    -1.24381605
 h     -2.02106098    -1.73038854    -0.99733865
 h     -1.29408627     1.22989876     1.58324340
          17

 c      1.16183048    -0.45147716    -0.05939948
 c     -0.13844168    -0.82436647     0.41364049
 c     -1.21964741    -0.11416440     0.13020868
 c     -1.16146891     1.19354667     0.46616915
 c      0.17430656     1.73468704     0.19602031
 c      1.16820909     0.97690426    -0.42006449
 h     -0.21195229    -1.81819980     0.51582633
 h     -2.10473076     1.80851098     0.26957297
 h      0.33300789     2.80308878     0.53930159
 h      2.10783629     1.53519144    -0.84998574
 o      2.24461528    -1.32513862    -0.09246513
 h      2.76324735    -1.11469516    -0.90929306
 c     -2.45023765    -0.84913080    -0.52088414
 h     -3.06718136    -1.30547352     0.26166259
 h     -2.78009101    -0.17893674    -1.28572437
 h     -1.99896914    -1.74656937    -1.04291815
 h     -1.34225074     1.18137315     1.55546531
          17

 c      1.16762251    -0.45970951    -0.05378246
 c     -0.14820523    -0.82417409     0.41310495
 c     -1.22964513    -0.11698729     0.13589016
 c     -1.15277966     1.18721016     0.47847538
 c      0.18965847     1.74188161     0.20040922
 c      1.17190591     0.96706024    -0.43355566
 h     -0.25659377    -1.86808366     0.52595484
 h     -2.10361792     1.82930169     0.25856820
 h      0.37942741     2.78279514     0.53015159
 h      2.09341818     1.47408267    -0.89931794
 o      2.25485121    -1.30200335    -0.09418586
 h      2.78542472    -1.08555346    -0.83582957
 c     -2.46441672    -0.84440826    -0.52450159
 h     -3.13768190    -1.29840952     0.26153834
 h     -2.85145446    -0.23404536    -1.33070443
 h     -1.98112371    -1.75562933    -1.08556908
 h     -1.38666544     1.13278905     1.53324686
          17

 c      1.17303314    -0.46692228    -0.04788950
 c     -0.15463908    -0.82649728     0.41174543
 c     -1.24252954    -0.12309132     0.14033799
 c     -1.14531432     1.18507834     0.49066338
 c      0.20593661     1.74921261     0.20400470
 c      1.17656492     0.95809544    -0.44618642
 h     -0.30272835    -1.93265077     0.53578892
 h     -2.08604934     1.84603458     0.24313697
 h      0.42585890     2.75928997     0.51458369
 h      2.06768690     1.40574843    -0.93997806
 o      2.26270105    -1.27825705    -0.09506180
 h      2.82033402    -1.05039516    -0.77511412
 c     -2.47649290    -0.84120548    -0.52744708
 h     -3.20753571    -1.28393967     0.25320512
 h     -2.93027714    -0.28441234    -1.37424823
 h     -1.97197971    -1.75210409    -1.11872574
 h     -1.42779631     1.08576312     1.52394657
          17

 c      1.17770720    -0.47283743    -0.04188533
 c     -0.15805483    -0.83310606     0.40974974
 c     -1.25806433    -0.13199610     0.14332664
 c     -1.13899230     1.18717744     0.50234947
 c      0.22301573     1.75553588     0.20658985
 c      1.18137599     0.94960193    -0.45754692
 h     -0.34621888    -1.99091237     0.54286595
 h     -2.05113050     1.85743935     0.22461853
 h      0.47236671     2.74127616     0.49537380
 h      2.03797491     1.33610308    -0.97495161
 o      2.26757078    -1.25451557    -0.09420524
 h      2.87859541    -1.00357339    -0.73970203
 c     -2.48722554    -0.83969629    -0.53018410
 h     -3.26998784    -1.26171945     0.23327559
 h     -3.01014143    -0.33128931    -1.40963758
 h     -1.97387295    -1.73445100    -1.13844306
 h     -1.46573600     1.04176067     1.53029469
          17

 c      1.18130879    -0.47718344    -0.03594964
 c     -0.15900833    -0.84485132     0.40719794
 c     -1.27570337    -0.14307372     0.14482977
 c     -1.13367552     1.19303148     0.51357583
 c      0.24074970     1.75984668     0.20797708
 c      1.18531468     0.94111078    -0.46705088
 h     -0.38339614    -2.03067569     0.54569295
 h     -2.00076039     1.86409431     0.20400340
 h      0.51932077     2.73665561     0.47495458
 h      2.01425289     1.27173570    -1.00950062
 o      2.26998595    -1.23100847    -0.09205409
 h      2.95396284    -0.94621323    -0.72113891
 c     -2.49742467    -0.83976893    -0.53320779
 h     -3.32044103    -1.23279308     0.20130317
 h     -3.08448754    -0.37508382    -1.43101351
 h     -1.98733833    -1.70414713    -1.14311136
 h     -1.49923982     1.00253994     1.54924506
          17

 c      1.18350812    -0.47972479    -0.03024279
 c     -0.15822807    -0.86184586     0.40407780
 c     -1.29465825    -0.15561912     0.14499086
 c     -1.12914217     1.20171792     0.52465694
 c      0.25905866     1.76166060     0.20811747
 c      1.18750619     0.93228209    -0.47413934
 h     -0.41142468    -2.04675136     0.54361518
 h     -1.93968078     1.86861209     0.18161907
 h      0.56623669     2.74822062     0.45422032
 h      2.00513147     1.21769974    -1.04902674
 o      2.27127839    -1.20766547    -0.08962975
 h      3.02834830    -0.88461872    -0.70194647
 c     -2.50780138    -0.84110919    -0.53683719
 h     -3.35670318    -1.19934489     0.15931261
 h     -3.14793644    -0.41471961    -1.43521105
 h     -2.01112436    -1.66556807    -1.13355637
 h     -1.52597987     0.97033259     1.57432687
          17

 c      1.18399484    -0.48030980    -0.02488055
 c     -0.15652287    -0.88368955     0.40031468
 c     -1.31401204    -0.16891997     0.14405642
 c     -1.12499823     1.21199831     0.53597454
 c      0.27797659     1.76116452     0.20713448
 c      1.18772663     0.92307577    -0.47864670
 h     -0.42831099    -2.03886213     0.53659649
 h     -1.87528471     1.87570364     0.15674211
 h      0.61093770     2.77189714     0.43233780
 h      2.01225255     1.17550246    -1.09499205
 o      2.27265089    -1.18443684    -0.08760194
 h      3.08623292    -0.82464119    -0.67058385
 c     -2.51890469    -0.84313772    -0.54110258
 h     -3.37927175    -1.16450729     0.11151645
 h     -3.19689922    -0.44795666    -1.42210602
 h     -2.04180589    -1.62655216    -1.11359658
 h     -1.54359076     0.94755096     1.59886445
          17

 c      1.18250895    -0.47891236    -0.01992816
 c     -0.15466000    -0.90954333     0.39578737
 c     -1.33283657    -0.18232565     0.14230107
 c     -1.12072558     1.22254349     0.54785316
 c      0.29758427     1.75897661     0.20525078
 c      1.18649865     0.91371168    -0.48095716
 h     -0.43308298    -2.01124942     0.52517086
 h     -1.81597248     1.89113425     0.12768103
 h      0.65012061     2.79947836     0.40780494
 h      2.02927878     1.14360241    -1.14317394
 o      2.27486764    -1.16137848    -0.08619851
 h      3.11894455    -0.76982050    -0.62285879
 c     -2.53108335    -0.84495262    -0.54570967
 h     -3.39167213    -1.13215787     0.06415404
 h     -3.22974871    -0.47184423    -1.39436435
 h     -2.07352301    -1.59869001    -1.09038379
 h     -1.55045193     0.93640740     1.61779783
          17

 c      1.17887139    -0.47565376    -0.01540720
 c     -0.15321730    -0.93803413     0.39032544
 c     -1.35028740    -0.19531064     0.13996904
 c     -1.11593999     1.23228412     0.56042042
 c      0.31789131     1.75578593     0.20270060
 c      1.18466896     0.90448569    -0.48176137
 h     -0.42640889    -1.97406134     0.51058421
 h     -1.76755743     1.91872471     0.09322288
 h      0.68067981     2.82274470     0.37956288
 h      2.04680107     1.11958154    -1.18650608
 o      2.27828295    -1.13861914    -0.08536724
 h      3.12363419    -0.72159311    -0.55927956
 c     -2.54435751    -0.84552898    -0.55016360
 h     -3.40030874    -1.10649057     0.02498698
 h     -3.24691262    -0.48303421    -1.35714723
 h     -2.09943979    -1.59483408    -1.07257495
 h     -1.54593098     0.93865837     1.62822188
          17

 c      1.17300289    -0.47081226    -0.01130216
 c     -0.15244526    -0.96709158     0.38369913
 c     -1.36566187    -0.20752250     0.13724760
 c     -1.11061492     1.24073287     0.57341888
 c      0.33876218     1.75214090     0.19969112
 c      1.18299430     0.89565456    -0.48174421
 h     -0.41148198    -1.94535248     0.49498056
 h     -1.73036840     1.95714984     0.05490781
 h      0.70059806     2.83588482     0.34739659
 h      2.05707398     1.10151076    -1.21868674
 o      2.28284333    -1.11635570    -0.08486672
 h      3.10287139    -0.67919429    -0.48355492
 c     -2.55818526    -0.84436448    -0.55410485
 h     -3.41269509    -1.09113942     0.00170908
 h     -3.25098422    -0.47801225    -1.31775512
 h     -2.11615494    -1.62180383    -1.06502928
 h     -1.53037814     0.95539668     1.62950535
          17

 c      1.16493533    -0.46481668    -0.00756767
 c     -0.15228436    -0.99417058     0.37565487
 c     -1.37841984    -0.21880037     0.13427343
 c     -1.10496150     1.24797846     0.58615490
 c      0.35989834     1.74838825     0.19639699
 c      1.18199281     0.88741880    -0.48144070
 h     -0.39360514    -1.94850823     0.48102624
 h     -1.70047348     2.00023606     0.01744212
 h      0.70920238     2.83620090     0.31183868
 h      2.05562932     1.08817352    -1.23577494
 o      2.28798000    -1.09492845    -0.08428207
 h      3.06622712    -0.63841481    -0.40230320
 c     -2.57153920    -0.84205466    -0.55746735
 h     -3.43354062    -1.08793738    -0.00092538
 h     -3.24643375    -0.45347069    -1.28464699
 h     -2.12703644    -1.67423047    -1.06505848
 h     -1.50514547     0.98682702     1.62347656
          17

 c      1.15481730    -0.45820941    -0.00414246
 c     -0.15273292    -1.01754471     0.36606633
 c     -1.38817605    -0.22915439     0.13116088
 c     -1.09911612     1.25439467     0.59764082
 c      0.38085369     1.74466397     0.19296129
 c      1.18193730     0.87993885    -0.48120434
 h     -0.37612411    -1.99719576     0.47016651
 h     -1.67327457     2.04040330    -0.01341650
 h      0.70712948     2.82419483     0.27393293
 h      2.04120981     1.07891010    -1.23641874
 o      2.29253609    -1.07494066    -0.08308104
 h      3.03161969    -0.58985604    -0.32410189
 c     -2.58358363    -0.83997129    -0.56019450
 h     -3.46132658    -1.09601275     0.01647072
 h     -3.23797730    -0.40726560    -1.26495688
 h     -2.13928548    -1.73829885    -1.06594114
 h     -1.47267119     1.03207253     1.61470618
          17

 c      1.14290003    -0.45158493    -0.00096659
 c     -0.15417775    -1.03759368     0.35506149
 c     -1.39468294    -0.23871059     0.12803399
 c     -1.09297820     1.26036885     0.60677876
 c      0.40106871     1.74088248     0.18949807
 c      1.18285179     0.87334672    -0.48118629
 h     -0.35696587    -2.08052629     0.46112921
 h     -1.64570686     2.07152383    -0.03305105
 h      0.69620114     2.80361156     0.23497066
 h      2.01559125     1.07351890    -1.22190897
 o      2.29528480    -1.05709028    -0.08089979
 h      3.01763060    -0.52203933    -0.25486696
 c     -2.59425424    -0.83940986    -0.56213886
 h     -3.48931449    -1.11207068     0.04838648
 h     -3.22758171    -0.34026298    -1.26090249
 h     -2.15904202    -1.79986690    -1.06221791
 h     -1.43634944     1.08923622     1.61030913
          17

 c      1.12950320    -0.44553485     0.00200472
 c     -0.15710370    -1.05591987     0.34289953
 c     -1.39781853    -0.24765180     0.12504475
 c     -1.08627186     1.26614340     0.61259602
 c      0.41991924     1.73674316     0.18610222
 c      1.18447189     0.86773540    -0.48129033
 h     -0.33228454    -2.17372530     0.45129920
 h     -1.61659869     2.08990201    -0.03893113
 h      0.67915651     2.78121990     0.19618865
 h      1.98378094     1.07231340    -1.19650223
 o      2.29614154    -1.04139000    -0.07784125
 h      3.02482051    -0.43431389    -0.19301094
 c     -2.60417926    -0.84101381    -0.56328413
 h     -3.50976392    -1.13166015     0.08725227
 h     -3.21294669    -0.25794033    -1.26823944
 h     -2.18953020    -1.84860295    -1.05136875
 h     -1.39967670     1.15597847     1.61792788
          17

 c      1.11499569    -0.44061473     0.00479141
 c     -0.16174726    -1.07386816     0.32980372
 c     -1.39758461    -0.25617522     0.12236401
 c     -1.07872353     1.27172834     0.61464478
 c      0.43678106     1.73184231     0.18287202
 c      1.18622515     0.86312224    -0.48114384
 h     -0.30044891    -2.25568809     0.43860453
 h     -1.58639327     2.09432707    -0.03080447
 h      0.65903769     2.76537883     0.15845093
 h      1.95418461     1.07625375    -1.16764668
 o      2.29613819    -1.02693630    -0.07417661
 h      3.03615035    -0.34074026    -0.13410368
 c     -2.61417838    -0.84470968    -0.56377091
 h     -3.51710221    -1.15040978     0.12606519
 h     -3.18975145    -0.16960053    -1.27897221
 h     -2.23139269    -1.87844105    -1.03325701
 h     -1.36466905     1.23027534     1.64117764
          17

 c      1.09978772    -0.43731630     0.00738432
 c     -0.16806842    -1.09212095     0.31592433
 c     -1.39410822    -0.26447240     0.12015029
 c     -1.07016278     1.27691216     0.61334156
 c      0.45110259     1.72596364     0.17992885
 c      1.18737104     0.85941941    -0.48020787
 h     -0.26217309    -2.31381248     0.42192977
 h     -1.55697601     2.08612307    -0.01078976
 h      0.63825088     2.76260446     0.12214235
 h      1.93718783     1.08678674    -1.14468476
 o      2.29622296    -1.01270249    -0.06998720
 h      3.03573415    -0.25744175    -0.07657080
 c     -2.62483184    -0.84993858    -0.56370532
 h     -3.50886705    -1.16469421     0.15968589
 h     -3.15497036    -0.08553563    -1.28547144
 h     -2.28337763    -1.88710570    -1.00943050
 h     -1.33099379     1.31021419     1.67588656
          17

 c      1.08430718    -0.43603825     0.00974682
 c     -0.17583155    -1.11085875     0.30136104
 c     -1.38763301    -0.27272670     0.11852039
 c     -1.06043310     1.28133577     0.60983814
 c      0.46243984     1.71941250     0.17740724
 c      1.18742523     0.85649023    -0.47815013
 h     -0.21948958    -2.34216256     0.40085776
 h     -1.53171675     2.06943180     0.01648833
 h      0.61795244     2.77371475     0.08752764
 h      1.94041620     1.10474086    -1.13452761
 o      2.29681626    -0.99801330    -0.06519259
 h      3.01586374    -0.19506970    -0.02130930
 c     -2.63634345    -0.85585344    -0.56302574
 h     -3.48555379    -1.17184160     0.18523703
 h     -3.10823750    -0.01457667    -1.28263146
 h     -2.34272510    -1.87608993    -0.98288830
 h     -1.29700355     1.39291745     1.71196907
          17

 c      1.06896904    -0.43705673     0.01181888
 c     -0.18466734    -1.12993026     0.28618438
 c     -1.37849830    -0.28111504     0.11753961
 c     -1.04925752     1.28452642     0.60554577
 c      0.47042414     1.71305608     0.17541604
 c      1.18662034     0.85428469    -0.47524809
 h     -0.17507368    -2.33953891     0.37542542
 h     -1.51538420     2.05118668     0.04415722
 h      0.59839095     2.79330480     0.05530050
 h      1.96329012     1.12861187    -1.13685720
 o      2.29793613    -0.98256278    -0.05965818
 h      2.97523917    -0.15862907     0.02996958
 c     -2.64858577    -0.86135288    -0.56149472
 h     -3.45034282    -1.17017260     0.20228163
 h     -3.05155105     0.03696361    -1.26805929
 h     -2.40532912    -1.85133159    -0.95821276
 h     -1.26133706     1.47424948     1.73891037
          17

 c      1.05415028    -0.44049154     0.01351803
 c     -0.19411340    -1.14889057     0.27044481
 c     -1.36711039    -0.28980715     0.11723013
 c     -1.03626568     1.28599063     0.60168306
 c      0.47472804     1.70799305     0.17400136
 c      1.18582471     0.85287655    -0.47229482
 h     -0.13187941    -2.30914760     0.34602994
 h     -1.51310289     2.03931555     0.06474907
 h      0.57969288     2.81318209     0.02670603
 h      1.99757105     1.15440425    -1.14487305
 o      2.29933083    -0.96637731    -0.05325958
 h      2.91714573    -0.14815982     0.07572281
 c     -2.66115715    -0.86506219    -0.55876751
 h     -3.40894556    -1.15906439     0.21310974
 h     -2.98857335     0.06557479    -1.24162279
 h     -2.46613224    -1.82371162    -0.94159839
 h     -1.22358263     1.54957994     1.74946500
          17

 c      1.04017478    -0.44627266     0.01473549
 c     -0.20366355    -1.16690288     0.25417342
 c     -1.35391149    -0.29895828     0.11758780
 c     -1.02123165     1.28552278     0.59891835
 c      0.47509862     1.70515415     0.17311813
 c      1.18599725     0.85236099    -0.47010536
 h     -0.09270529    -2.25992416     0.31342948
 h     -1.52770855     2.03829752     0.07361019
 h      0.56224628     2.82621014     0.00320795
 h      2.03310080     1.17745094    -1.15046064
 o      2.30049152    -0.94988661    -0.04593908
 h      2.84949897    -0.15762558     0.11544071
 c     -2.67337321    -0.86556187    -0.55453093
 h     -3.36920212    -1.13901398     0.22287705
 h     -2.92409568     0.07087869    -1.20518268
 h     -2.52039191    -1.80669202    -0.93972979
 h     -1.18416702     1.61464479     1.74046198
          17

 c      1.02731812    -0.45412376     0.01533342
 c     -0.21285882    -1.18258365     0.23738639
 c     -1.33935519    -0.30868692     0.11859850
 c     -1.00433281     1.28347618     0.59719614
 c      0.47143672     1.70506073     0.17260387
 c      1.18776878     0.85278259    -0.46916308
 h     -0.05931453    -2.20860160     0.27868707
 h     -1.55715040     2.04547870     0.07142496
 h      0.54663814     2.82825875    -0.01390109
 h      2.06205173     1.19404578    -1.14774009
 o      2.30059994    -0.93409713    -0.03779061
 h      2.78577345    -0.17214155     0.15098589
 c     -2.68427177    -0.86213235    -0.54868458
 h     -3.33962549    -1.11141472     0.23861682
 h     -2.86363778     0.05649046    -1.16279439
 h     -2.56563601    -1.80871205    -0.95655495
 h     -1.14409875     1.66607993     1.71235871
          17

 c      1.01583537    -0.46357085     0.01514995
 c     -0.22138967    -1.19414222     0.22011559
 c     -1.32390372    -0.31903173     0.12024671
 c     -0.98613799     1.28057052     0.59590014
 c      0.46386674     1.70774152     0.17216527
 c      1.19131059     0.85415037    -0.46953443
 h     -0.03140101    -2.17836594     0.24277086
 h     -1.59506395     2.05296487     0.06276831
 h      0.53347535     2.81868748    -0.02376600
 h      2.08002804     1.20198113    -1.13380965
 o      2.29867383    -0.92052324    -0.02911372
 h      2.74259720    -0.16913866     0.18746832
 c     -2.69285154    -0.85553302    -0.54130620
 h     -3.32644089    -1.07773788     0.26604504
 h     -2.81288580     0.03128697    -1.12126957
 h     -2.60231949    -1.82620969    -0.99001148
 h     -1.10482586     1.70181193     1.66882482
          17

 c      1.00600532    -0.47397727     0.01401460
 c     -0.22900918    -1.20042185     0.20246322
 c     -1.30806233    -0.32989607     0.12250844
 c     -0.96737380     1.27742551     0.59414733
 c      0.45276554     1.71274219     0.17139462
 c      1.19633560     0.85647295    -0.47091694
 h     -0.00762200    -2.18683131     0.20582897
 h     -1.63387700     2.05264281     0.05271030
 h      0.52327405     2.80036692    -0.02615020
 h      2.08591135     1.20056479    -1.10846607
 o      2.29427647    -0.91012490    -0.02016324
 h      2.72825109    -0.13546236     0.22932792
 c     -2.69850713    -0.84781412    -0.53223337
 h     -3.33066555    -1.03859432     0.30543505
 h     -2.77667199     0.00947541    -1.09012288
 h     -2.63228299    -1.84698963    -1.03286401
 h     -1.06818956     1.72151664     1.61675329
          17

 c      0.99815362    -0.48461048     0.01177134
 c     -0.23519267    -1.20221002     0.18458461
 c     -1.29243611    -0.34100390     0.12533173
 c     -0.94874399     1.27426584     0.59095114
 c      0.43874274     1.71919986     0.16981907
 c      1.20213395     0.85975106    -0.47271985
 h      0.01061998    -2.23056697     0.16728713
 h     -1.66725485     2.03915083     0.04488936
 h      0.51645114     2.77950684    -0.02153354
 h      2.08182808     1.19062856    -1.07398828
 o      2.28800174    -0.90227803    -0.01073630
 h      2.73470865    -0.08384856     0.27378245
 c     -2.70122824    -0.84117161    -0.52090814
 h     -3.34815907    -0.99385053     0.35078348
 h     -2.75769052     0.00572821    -1.07854592
 h     -2.65715777    -1.85888615    -1.07652620
 h     -1.03634466     1.72707043     1.56633998
          17

 c      0.99261643    -0.49473277     0.00829730
 c     -0.23910317    -1.20178226     0.16658200
 c     -1.27774869    -0.35190711     0.12862214
 c     -0.93088954     1.27089619     0.58533869
 c      0.42258008     1.72601540     0.16696259
 c      1.20763989     0.86391643    -0.47414444
 h      0.01891484    -2.28997492     0.12698622
 h     -1.69093164     2.01024096     0.04126748
 h      0.51336790     2.76465416    -0.01098094
 h      2.07344523     1.17458398    -1.03504004
 o      2.28078767    -0.89576789    -0.00037044
 h      2.74838213    -0.03684017     0.31384049
 c     -2.70141311    -0.83662245    -0.50696752
 h     -3.37251666    -0.94368030     0.39332492
 h     -2.75596161     0.02497948    -1.08898581
 h     -2.67791654    -1.85425141    -1.11375517
 h     -1.01147726     1.72236025     1.52992406
          17

 c      0.98967097    -0.50367640     0.00351040
 c     -0.23994736    -1.20144608     0.14846480
 c     -1.26477229    -0.36205770     0.13224539
 c     -0.91442622     1.26689372     0.57665990
 c      0.40516066     1.73218526     0.16238369
 c      1.21156406     0.86878469    -0.47430159
 h      0.01351436    -2.34552361     0.08555311
 h     -1.70277142     1.96622225     0.04243661
 h      0.51427117     2.76379812     0.00439994
 h      2.06967899     1.15617465    -0.99804968
 o      2.27333299    -0.88983158     0.01128748
 h      2.75955195    -0.00973945     0.34404043
 c     -2.69958269    -0.83359501    -0.49072665
 h     -3.39776313    -0.88924503     0.42538047
 h     -2.76944066     0.05849103    -1.11442326
 h     -2.69502870    -1.83019792    -1.13943011
 h     -0.99522832     1.71140962     1.51785176
          17

 c      0.98947874    -0.51088167    -0.00262758
 c     -0.23722722    -1.20286599     0.13018038
 c     -1.25418331    -0.37092042     0.13604400
 c     -0.89997934     1.26188537     0.56505156
 c      0.38742165     1.73723275     0.15568826
 c      1.21271582     0.87410997    -0.47244959
 h     -0.00692872    -2.38452600     0.04399305
 h     -1.70286237     1.90953708     0.04780338
 h      0.51895311     2.78003250     0.02415882
 h      2.07984225     1.13930028    -0.96901418
 o      2.26606402    -0.88423431     0.02440339
 h      2.76321653    -0.00907150     0.36167567
 c     -2.69623043    -0.83071717    -0.47288571
 h     -3.41948785    -0.83258978     0.44204154
 h     -2.79480000     0.09227265    -1.14363309
 h     -2.70869549    -1.78768906    -1.15061424
 h     -0.98801668     1.69538464     1.53250825
          17

 c      0.99204984    -0.51591515    -0.01010802
 c     -0.23082493    -1.20701243     0.11164780
 c     -1.24640347    -0.37808997     0.13985643
 c     -0.88813840     1.25560930     0.55157126
 c      0.37031852     1.74142941     0.14657397
 c      1.21054820     0.87972916    -0.46831677
 h     -0.04171940    -2.40051052     0.00335049
 h     -1.69397017     1.84469055     0.05549484
 h      0.52632053     2.80927614     0.04853970
 h      2.10778009     1.12611356    -0.95004258
 o      2.25921329    -0.87911599     0.03898461
 h      2.75805209    -0.03487050     0.36637220
 c     -2.69177046    -0.82659528    -0.45406303
 h     -3.43505103    -0.77619420     0.44136471
 h     -2.82807625     0.11548020    -1.16697093
 h     -2.71902973    -1.73101298    -1.14674954
 h     -0.98878860     1.67189490     1.56650430
          17

 c      0.99722689    -0.51848596    -0.01887680
 c     -0.22102184    -1.21421292     0.09278548
 c     -1.24149128    -0.38337342     0.14352761
 c     -0.87931141     1.24770947     0.53778939
 c      0.35474646     1.74558088     0.13491760
 c      1.20548634     0.88562030    -0.46221568
 h     -0.08876260    -2.39164664    -0.03546356
 h     -1.68214166     1.77821891     0.06216938
 h      0.53443752     2.84265832     0.07766458
 h      2.14824107     1.11634993    -0.93803190
 o      2.25281362    -0.87496409     0.05487904
 h      2.74648209    -0.08100009     0.36012501
 c     -2.68649722    -0.82001889    -0.43459780
 h     -3.44360695    -0.72251850     0.42420126
 h     -2.86523335     0.12250027    -1.17822103
 h     -2.72621176    -1.66778208    -1.13017509
 h     -0.99548819     1.63761396     1.60743280
          17

 c      1.00469188    -0.51846125    -0.02884199
 c     -0.20846650    -1.22414720     0.07354349
 c     -1.23912223    -0.38680686     0.14690892
 c     -0.87360173     1.23762882     0.52526204
 c      0.34140832     1.75060388     0.12082911
 c      1.19863088     0.89179346    -0.45479283
 h     -0.14493482    -2.36044912    -0.07186543
 h     -1.67633440     1.71787734     0.06335955
 h      0.54111411     2.87095215     0.11081498
 h      2.19033165     1.10873163    -0.92733973
 o      2.24658859    -0.87272325     0.07173323
 h      2.73619642    -0.13329606     0.34796462
 c     -2.68053932    -0.80993230    -0.41454868
 h     -3.44625412    -0.67360868     0.39412717
 h     -2.90250574     0.11203809    -1.17430087
 h     -2.73063984    -1.60872318    -1.10647895
 h     -1.00584484     1.59074838     1.64358379
          17

 c      1.01399733    -0.51587724    -0.03988249
 c     -0.19407205    -1.23578700     0.05394623
 c     -1.23865675    -0.38860062     0.14985540
 c     -0.87093475     1.22481443     0.51514774
 c      0.33068724     1.75721448     0.10463511
 c      1.19121587     0.89818514    -0.44671402
 h     -0.20644057    -2.31488978    -0.10597674
 h     -1.68515173     1.67021301     0.05528051
 h      0.54452571     2.88748746     0.14639165
 h      2.22353776     1.10244429    -0.91309378
 o      2.23990030    -0.87376713     0.08902274
 h      2.74070344    -0.17001544     0.33749734
 c     -2.67382104    -0.79554643    -0.39384414
 h     -3.44628245    -0.63075037     0.35741469
 h     -2.93658626     0.08607619    -1.15477886
 h     -2.73297198    -1.56571258    -1.08323449
 h     -1.01792433     1.53154229     1.66655556
          17

 c      1.02461199    -0.51093430    -0.05185589
 c     -0.17883293    -1.24738108     0.03413926
 c     -1.23926469    -0.38903958     0.15222705
 c     -0.87143391     1.20904867     0.50793646
 c      0.32258124     1.76578341     0.08682308
 c      1.18427993     0.90466338    -0.43852194
 h     -0.26968727    -2.26957120    -0.13916284
 h     -1.71121927     1.63759891     0.03766429
 h      0.54355090     2.88909920     0.18228915
 h      2.24088616     1.09750931    -0.89253327
 o      2.23227522    -0.87904912     0.10640138
 h      2.77088343    -0.17557956     0.33348698
 c     -2.66607983    -0.77673047    -0.37259737
 h     -3.44903342    -0.59428566     0.32248215
 h     -2.96484748     0.04942967    -1.12187313
 h     -2.73385531    -1.54697331    -1.06575980
 h     -1.03032389     1.46177707     1.67158065
          17

 c      1.03596971    -0.50396992    -0.06460857
 c     -0.16360656    -1.25682400     0.01438512
 c     -1.24006489    -0.38838334     0.15389272
 c     -0.87556353     1.19054950     0.50339291
 c      0.31670899     1.77627463     0.06797977
 c      1.17855726     0.91108448    -0.43061488
 h     -0.33265003    -2.24266404    -0.17403555
 h     -1.74902448     1.61786210     0.01461136
 h      0.53789678     2.87624094     0.21636372
 h      2.23948299     1.09458407    -0.86497001
 o      2.22429830    -0.88799570     0.12406028
 h      2.82080063    -0.15839325     0.33230321
 c     -2.65700327    -0.75437890    -0.35127907
 h     -3.46033741    -0.56391307     0.29794728
 h     -2.98578355     0.00971386    -1.08092160
 h     -2.73345214    -1.55245962    -1.05267399
 h     -1.04218778     1.38425386     1.65733235
          17

 c      1.04752998    -0.49541850    -0.07798220
 c     -0.14906947    -1.26270968    -0.00509156
 c     -1.24024275    -0.38681154     0.15472938
 c     -0.88379327     1.16979278     0.50074247
 c      0.31237326     1.78821273     0.04872826
 c      1.17445427     0.91732929    -0.42324653
 h     -0.39450886    -2.24466073    -0.21265047
 h     -1.78907298     1.60678785    -0.00776263
 h      0.52814379     2.85299845     0.24692303
 h      2.22041939     1.09473363    -0.83142788
 o      2.21721962    -0.89921843     0.14237265
 h      2.87354555    -0.13932164     0.32749520
 c     -2.64647770    -0.73023537    -0.33033829
 h     -3.48305268    -0.53955864     0.28939453
 h     -2.99964965    -0.02299546    -1.04065733
 h     -2.73135180    -1.57470486    -1.03687651
 h     -1.05322906     1.30249291     1.62612443
          17

 c      1.05883854    -0.48577609    -0.09180734
 c     -0.13595520    -1.26513767    -0.02430336
 c     -1.23911698    -0.38443882     0.15461389
 c     -0.89623186     1.14733055     0.49885413
 c      0.30867610     1.80069946     0.02965441
 c      1.17201500     0.92331128    -0.41651493
 h     -0.45232558    -2.26947963    -0.25413752
 h     -1.82296783     1.60041058    -0.02398910
 h      0.51569470     2.82687211     0.27322141
 h      2.18899362     1.09937109    -0.79442416
 o      2.21202650    -0.91161525     0.16150557
 h      2.91530787    -0.13377069     0.31570826
 c     -2.63479816    -0.70624002    -0.30973914
 h     -3.51418388    -0.52195596     0.29733612
 h     -3.00853009    -0.03825811    -1.01160054
 h     -2.72696767    -1.60375947    -1.01056875
 h     -1.06382015     1.22046096     1.58462739
          17

 c      1.06955689    -0.47558922    -0.10588979
 c     -0.12509897    -1.26509818    -0.04344802
 c     -1.23615814    -0.38137472     0.15341419
 c     -0.91254246     1.12374028     0.49633444
 c      0.30467068     1.81256511     0.01124454
 c      1.17087729     0.92896607    -0.41035839
 h     -0.50021951    -2.30162045    -0.29532100
 h     -1.84552997     1.59579825    -0.03032625
 h      0.50244100     2.80737204     0.29569886
 h      2.15498766     1.11035096    -0.75781492
 o      2.20919569    -0.92452448     0.18140654
 h      2.93888121    -0.14904524     0.29667337
 c     -2.62270738    -0.68385244    -0.28918537
 h     -3.54597872    -0.51206148     0.31838365
 h     -3.01448720    -0.02997810    -1.00112541
 h     -2.71991239    -1.63093653    -0.96862321
 h     -1.07502066     1.14203517     1.54423817
          17

 c      1.07946502    -0.46545871    -0.12000027
 c     -0.11717103    -1.26348749    -0.06271976
 c     -1.23099628    -0.37777382     0.15098784
 c     -0.93205742     1.09965741     0.49176680
 c      0.29951943     1.82272674    -0.00610552
 c      1.17036569     0.93423888    -0.40460898
 h     -0.53231030    -2.32738667    -0.33300955
 h     -1.85488209     1.59106681    -0.02483159
 h      0.48999017     2.80247543     0.31537618
 h      2.13135421     1.12991418    -0.72608477
 o      2.20876552    -0.93757857     0.20188031
 h      2.94240232    -0.18675112     0.27184064
 c     -2.61129486    -0.66368856    -0.26870641
 h     -3.56968803    -0.51006491     0.34787846
 h     -3.01678962    -0.00032620    -1.00844826
 h     -2.71014916    -1.65006667    -0.90917733
 h     -1.08815464     1.07015392     1.51874036
          17

 c      1.08845303    -0.45603181    -0.13387317
 c     -0.11249689    -1.26077457    -0.08222589
 c     -1.22344445    -0.37385023     0.14719122
 c     -0.95394741     1.07578025     0.48430917
 c      0.29261061     1.83061211    -0.02199605
 c      1.16992497     0.93912053    -0.39915356
 h     -0.54476797    -2.33858032    -0.36506968
 h     -1.85217039     1.58537119    -0.00730202
 h      0.47880339     2.81434051     0.33232952
 h      2.12895010     1.15990556    -0.70242036
 o      2.21037585    -0.95066019     0.22264178
 h      2.92887767    -0.24375311     0.24348880
 c     -2.60171504    -0.64568554    -0.24874549
 h     -3.57841354    -0.51502721     0.38167082
 h     -3.01203728     0.04206544    -1.02570608
 h     -2.69804242    -1.65764167    -0.83315523
 h     -1.10370712     1.00636007     1.51739533
          17

 c      1.09650433    -0.44796636    -0.14721571
 c     -0.11104699    -1.25706321    -0.10199258
 c     -1.21353292    -0.36986884     0.14189983
 c     -0.97730439     1.05276927     0.47425245
 c      0.28358385     1.83628166    -0.03596301
 c      1.16971626     0.94375889    -0.39411041
 h     -0.53605718    -2.33178772    -0.39045293
 h     -1.84159871     1.57915665     0.02063603
 h      0.46804836     2.83826981     0.34469021
 h      2.14926051     1.20015548    -0.68657174
 o      2.21320371    -0.96399212     0.24336737
 h      2.90760043    -0.31111925     0.21396694
 c     -2.59482156    -0.62950007    -0.22978568
 h     -3.56815770    -0.52506526     0.41682640
 h     -2.99690402     0.08719449    -1.04340728
 h     -2.68440053    -1.65295640    -0.74381919
 h     -1.12047574     0.95146801     1.53836760
          17

 c      1.10367370    -0.44186000    -0.15972695
 c     -0.11248190    -1.25218671    -0.12198204
 c     -1.20153237    -0.36613289     0.13503060
 c     -1.00106900     1.03114009     0.46283134
 c      0.27228651     1.84014134    -0.04755448
 c      1.17065587     0.94852470    -0.38979501
 h     -0.50670610    -2.30744955    -0.40908183
 h     -1.83050549     1.57456197     0.05553331
 h      0.45627349     2.86600586     0.34939711
 h      2.18346704     1.24761498    -0.67515470
 o      2.21590781    -0.97821210     0.26379071
 h      2.89555832    -0.37339322     0.18435440
 c     -2.59095601    -0.61471029    -0.21207375
 h     -3.53800358    -0.53763701     0.45190655
 h     -2.96996630     0.12684189    -1.05416863
 h     -2.67049719    -1.63856666    -0.64648346
 h     -1.13621361     0.90630799     1.57077934
          17

 c      1.11007487    -0.43815644    -0.17112292
 c     -0.11618872    -1.24571757    -0.14208843
 c     -1.18794419    -0.36297734     0.12655106
 c     -1.02399828     1.01128832     0.45152305
 c      0.25873325     1.84256951    -0.05645872
 c      1.17379896     0.95391879    -0.38650691
 h     -0.45930315    -2.27001374    -0.42196759
 h     -1.82832480     1.57528393     0.09284946
 h      0.44212806     2.88974550     0.34371644
 h      2.21914152     1.29751219    -0.66413595
 o      2.21707701    -0.99397346     0.28379467
 h      2.91079122    -0.41546211     0.15329975
 c     -2.58991203    -0.60082410    -0.19561025
 h     -3.49018506    -0.54974544     0.48726337
 h     -2.93191525     0.15525229    -1.05359484
 h     -2.65799299    -1.62066144    -0.54799950
 h     -1.14887745     0.87154064     1.60219885
          17

 c      1.11587926    -0.43706334    -0.18116246
 c     -0.12130930    -1.23690954    -0.16211636
 c     -1.17345384    -0.36075573     0.11647303
 c     -1.04492403     0.99366997     0.44149330
 c      0.24308742     1.84371295    -0.06256931
 c      1.17980704     0.96041809    -0.38438566
 h     -0.39856692    -2.22893608    -0.43151438
 h     -1.84302620     1.58466843     0.12884881
 h      0.42467891     2.90424320     0.32618439
 h      2.24622713     1.34518289    -0.65063623
 o      2.21637795    -1.01102049     0.30325312
 h      2.95445623    -0.43766730     0.11988152
 c     -2.59099494    -0.58733303    -0.18030813
 h     -3.43010172    -0.55812327     0.52541308
 h     -2.88520189     0.16898556    -1.04002970
 h     -2.64867288    -1.60803994    -0.45547768
 h     -1.15714684     0.84730990     1.62333483
          17

 c      1.12131107    -0.43851530    -0.18965684
 c     -0.12682235    -1.22474910    -0.18179236
 c     -1.15886456    -0.35979642     0.10484463
 c     -1.06318445     0.97904840     0.43336812
 c      0.22563738     1.84344210    -0.06598058
 c      1.18881586     0.96836663    -0.38339656
 h     -0.33055354    -2.19847585    -0.44142738
 h     -1.87633118     1.60233985     0.16244872
 h      0.40345421     2.90734886     0.29683288
 h      2.25884373     1.38710300    -0.63326427
 o      2.21466559    -1.02827954     0.32180270
 h      3.00914491    -0.45436365     0.08738322
 c     -2.59317214    -0.57400396    -0.16616218
 h     -3.36557285    -0.55953848     0.57100134
 h     -2.83372286     0.16700144    -1.01441777
 h     -2.64406164    -1.60829263    -0.37435848
 h     -1.16032870     0.83326292     1.62888322
          17

 c      1.12663102    -0.44217523    -0.19646270
 c     -0.13174485    -1.20849356    -0.20091040
 c     -1.14503915    -0.36030860     0.09175604
 c     -1.07875427     0.96850292     0.42730499
 c      0.20675613     1.84137624    -0.06695423
 c      1.20050925     0.97791594    -0.38336860
 h     -0.26019946    -2.19187004    -0.45505387
 h     -1.92269517     1.62306980     0.19476904
 h      0.37841934     2.90000696     0.25706524
 h      2.25501634     1.42120480    -0.61184396
 o      2.21288031    -1.04481303     0.33898847
 h      3.05645545    -0.47853184     0.06093425
 c     -2.59536255    -0.56128985    -0.15317414
 h     -3.30425448    -0.55123427     0.62916602
 h     -2.78256396     0.15126318    -0.98069167
 h     -2.64520432    -1.62289876    -0.30724566
 h     -1.15815903     0.82873928     1.61696893
          17

 c      1.13211771    -0.44746644    -0.20147578
 c     -0.13527308    -1.18863155    -0.21958077
 c     -1.13286591    -0.36225277     0.07736292
 c     -1.09194412     0.96307904     0.42317666
 c      0.18685701     1.83693769    -0.06587902
 c      1.21419601     0.98899034    -0.38402936
 h     -0.18950850    -2.21041164    -0.47252807
 h     -1.97325422     1.63963890     0.22705487
 h      0.34994300     2.88610154     0.20935884
 h      2.23634998     1.44705858    -0.58715343
 o      2.21153862    -1.06014109     0.35445193
 h      3.08523384    -0.51652893     0.04449776
 c     -2.59681101    -0.55042943    -0.14091908
 h     -3.24979491    -0.53129639     0.70170621
 h     -2.73756756     0.12748600    -0.94645056
 h     -2.65274360    -1.64628779    -0.25451645
 h     -1.15068113     0.83290507     1.58874255
          17

 c      1.13805041    -0.45364684    -0.20463227
 c     -0.13661484    -1.16703954    -0.23824473
 c     -1.12323749    -0.36525028     0.06191097
 c     -1.10306700     0.96342017     0.42062873
 c      0.16636640     1.82945722    -0.06321752
 c      1.22882956     1.00125779    -0.38502598
 h     -0.11960553    -2.24137350    -0.49059493
 h     -2.01997844     1.64620976     0.25948652
 h      0.31868159     2.87175094     0.15671319
 h      2.20825543     1.46622003    -0.56079083
 o      2.21077890    -1.07413690     0.36797682
 h      3.09094481    -0.56968054     0.04017276
 c     -2.59727438    -0.54305896    -0.12822397
 h     -3.20042817    -0.49888239     0.78396254
 h     -2.70441698     0.10461528    -0.92245539
 h     -2.66703800    -1.66971320    -0.21551688
 h     -1.13816060     0.84474253     1.54859013
          17

 c      1.14469027    -0.45991291    -0.20591187
 c     -0.13485586    -1.14598880    -0.25740063
 c     -1.11700115    -0.36862030     0.04573345
 c     -1.11230998     0.96963200     0.41901371
 c      0.14572762     1.81838896    -0.05943557
 c      1.24302265     1.01411482    -0.38594698
 h     -0.05301943    -2.26847388    -0.50557697
 h     -2.05734828     1.63971892     0.29125187
 h      0.28527856     2.86326114     0.10180853
 h      2.18018267     1.48259049    -0.53499766
 o      2.21043312    -1.08692428     0.37949601
 h      3.07451721    -0.63579098     0.04809754
 c     -2.59687862    -0.54052183    -0.11362198
 h     -3.15183354    -0.45447420     0.86635030
 h     -2.68727759     0.09088325    -0.91823527
 h     -2.68817356    -1.68542209    -0.18909324
 h     -1.12094450     0.86291420     1.50470421
          17

 c      1.15226269    -0.46549319    -0.20533704
 c     -0.12913659    -1.12727782    -0.27739007
 c     -1.11484664    -0.37155169     0.02920884
 c     -1.11975037     0.98132339     0.41738390
 c      0.12542614     1.80362269    -0.05494814
 c      1.25522184     1.02675619    -0.38637405
 h      0.00684087    -2.28013623    -0.51532418
 h     -2.08248108     1.61987643     0.32100088
 h      0.24996275     2.86381527     0.04631356
 h      2.16399360     1.50188869    -0.51211854
 o      2.20996241    -1.09885823     0.38912895
 h      3.04330907    -0.70929099     0.06582956
 c     -2.59588250    -0.54320926    -0.09633504
 h     -3.10064839    -0.39997815     0.93875781
 h     -2.68787253     0.08785381    -0.93476681
 h     -2.71596501    -1.68862709    -0.17362582
 h     -1.09920525     0.88565597     1.46878551
          17

 c      1.16094273    -0.46970896    -0.20296872
 c     -0.11892872    -1.11195313    -0.29833373
 c     -1.11713766    -0.37333274     0.01269119
 c     -1.12540406     0.99768168     0.41476927
 c      0.10599877     1.78569460    -0.05013714
 c      1.26421359     1.03843416    -0.38597369
 h      0.05687132    -2.27084234    -0.51928130
 h     -2.09505417     1.58885426     0.34722032
 h      0.21244517     2.87120577    -0.00895505
 h      2.16841569     1.52893451    -0.49360330
 o      2.20829656    -1.11053066     0.39724856
 h      3.01362634    -0.78100374     0.08724870
 c     -2.59454483    -0.55048106    -0.07666127
 h     -3.04575402    -0.33846962     0.99352353
 h     -2.70562858     0.08962759    -0.96281314
 h     -2.75002523    -1.67796807    -0.16702998
 h     -1.07270759     0.91097672     1.45260010
          17

 c      1.17084430    -0.47199954    -0.19890576
 c     -0.10422735    -1.10030326    -0.32012895
 c     -1.12375293    -0.37353444    -0.00355701
 c     -1.12921936     1.01751633     0.41075459
 c      0.08801018     1.76569177    -0.04542203
 c      1.26969807     1.04880232    -0.38456124
 h      0.09485461    -2.24007380    -0.51802273
 h     -2.09752760     1.55103318     0.36849887
 h      0.17233460     2.87899039    -0.06319175
 h      2.19254646     1.56391163    -0.47934718
 o      2.20397658    -1.12260884     0.40442572
 h      3.00850197    -0.84065873     0.10346776
 c     -2.59309350    -0.56114498    -0.05547509
 h     -2.98796938    -0.27371546     1.02617348
 h     -2.73833591     0.08821233    -0.98941732
 h     -2.78991687    -1.65554831    -0.16689429
 h     -1.04110069     0.93721787     1.46114657
          17

 c      1.18201229    -0.47192219    -0.19329086
 c     -0.08560464    -1.09190286    -0.34247260
 c     -1.13403065    -0.37207414    -0.01940025
 c     -1.13101704     1.03932355     0.40580874
 c      0.07202780     1.74494527    -0.04129452
 c      1.27225476     1.05796469    -0.38206227
 h      0.11972936    -2.19188011    -0.51296949
 h     -2.09532268     1.51258878     0.38377274
 h      0.12967434     2.87988921    -0.11509510
 h      2.22632587     1.60206194    -0.46823012
 o      2.19631217    -1.13535308     0.41098718
 h      3.03948483    -0.88460936     0.10998278
 c     -2.59171938    -0.57386365    -0.03367605
 h     -2.92947988    -0.20968012     1.03524250
 h     -2.78280905     0.07790129    -1.00398922
 h     -2.83538844    -1.62680414    -0.17073897
 h     -1.00485977     0.96343746     1.48877928
          17

 c      1.19440867    -0.46914765    -0.18631427
 c     -0.06412580    -1.08563734    -0.36490594
 c     -1.14685823    -0.36916102    -0.03482467
 c     -1.13054647     1.06145078     0.40092345
 c      0.05861861     1.72475619    -0.03828941
 c      1.27276649     1.06619463    -0.37843651
 h      0.13191793    -2.13568963    -0.50631941
 h     -2.09588019     1.48043941     0.39255803
 h      0.08518978     2.86856158    -0.16301944
 h      2.25733227     1.63713044    -0.45910494
 o      2.18633953    -1.14846121     0.41669058
 h      3.09161650    -0.91831488     0.11191816
 c     -2.59055554    -0.58734702    -0.01201157
 h     -2.87354537    -0.15006019     1.02218728
 h     -2.83543665     0.05620569    -1.00009074
 h     -2.88654511    -1.59951808    -0.17626629
 h     -0.96579364     0.98921724     1.52353380
          17

 c      1.20789443    -0.46347323    -0.17820389
 c     -0.04115739    -1.07975316    -0.38688726
 c     -1.16087617    -0.36516775    -0.04990143
 c     -1.12778387     1.08235451     0.39705361
 c      0.04834519     1.70623844    -0.03692952
 c      1.27198813     1.07369136    -0.37364524
 h      0.13359549    -2.08718404    -0.50086934
 h     -2.10540820     1.46028278     0.39499896
 h      0.04024107     2.84280891    -0.20542799
 h      2.27597309     1.66426315    -0.45124697
 o      2.17573974    -1.16156834     0.42115370
 h      3.14058477    -0.94827104     0.11708783
 c     -2.58969960    -0.60059465     0.00887773
 h     -2.82417842    -0.09763576     0.99148901
 h     -2.89261470     0.02326824    -0.97507738
 h     -2.94352269    -1.58108949    -0.18132280
 h     -0.92654251     1.01428843     1.55390737
          17

 c      1.22222357    -0.45484824    -0.16920828
 c     -0.01809126    -1.07224179    -0.40791241
 c     -1.17471214    -0.36049463    -0.06473740
 c     -1.12328228     1.10082235     0.39487175
 c      0.04173591     1.69022870    -0.03767362
 c      1.27044330     1.08050934    -0.36765425
 h      0.12797816    -2.06492898    -0.49918160
 h     -2.12470403     1.45486775     0.39161863
 h     -0.00336017     2.80387166    -0.24132403
 h      2.27685175     1.68084666    -0.44436057
 o      2.16576170    -1.17450192     0.42420226
 h      3.16958861    -0.97775984     0.13022949
 c     -2.58930844    -0.61322788     0.02837204
 h     -2.78559723    -0.05350822     0.95054306
 h     -2.95111955    -0.01880340    -0.92955608
 h     -3.00535737    -1.57492333    -0.18341637
 h     -0.88984463     1.03833106     1.57205445
          17

 c      1.23705600    -0.44338909    -0.15957834
 c      0.00397236    -1.06190273    -0.42766375
 c     -1.18717357    -0.35546947    -0.07942804
 c     -1.11817003     1.11602302     0.39476173
 c      0.03921294     1.67721077    -0.04086434
 c      1.26845602     1.08657122    -0.36044223
 h      0.11717293    -2.07846485    -0.50218783
 h     -2.14829396     1.46405717     0.38304762
 h     -0.04360829     2.75648437    -0.27061358
 h      2.25852202     1.68642085    -0.43849842
 o      2.15709487    -1.18722543     0.42585945
 h      3.17105458    -1.00759455     0.15295463
 c     -2.58965134    -0.62560948     0.04587777
 h     -2.76169749    -0.01677453     0.90886465
 h     -3.00855015    -0.06632572    -0.86724662
 h     -3.06893278    -1.57917416    -0.17936499
 h     -0.85811719     1.06092186     1.57394742
          17

 c      1.25198718    -0.42937485    -0.14954647
 c      0.02432685    -1.04918813    -0.44603895
 c     -1.19736589    -0.35031060    -0.09402551
 c     -1.11373082     1.12744473     0.39683672
 c      0.04098525     1.66726022    -0.04667126
 c      1.26617164     1.09168075    -0.35200309
 h      0.10139251    -2.11854855    -0.50895507
 h     -2.16785857     1.48609441     0.36998841
 h     -0.07864696     2.70867522    -0.29437136
 h      2.22333410     1.68263574    -0.43404069
 o      2.14997628    -1.19976079     0.42626744
 h      3.14461052    -1.03722448     0.18480553
 c     -2.59103683    -0.63857151     0.06104729
 h     -2.75518906     0.01475295     0.87577611
 h     -3.06395815    -0.11426171    -0.79509340
 h     -3.12936409    -1.58913101    -0.16580810
 h     -0.83328040     1.08152540     1.55878194
          17

 c      1.26657959    -0.41323918    -0.13930798
 c      0.04246789    -1.03551931    -0.46302406
 c     -1.20474450    -0.34514508    -0.10852358
 c     -1.11094749     1.13485064     0.40090556
 c      0.04693864     1.66008962    -0.05505278
 c      1.26353367     1.09550855    -0.34234154
 h      0.08099598    -2.16516345    -0.51807051
 h     -2.17610049     1.51860327     0.35326896
 h     -0.10712262     2.67049966    -0.31477588
 h      2.17776800     1.67350439    -0.43176036
 o      2.14416447    -1.21215712     0.42565030
 h      3.09715642    -1.06508221     0.22366191
 c     -2.59364778    -0.65293025     0.07406943
 h     -2.76676397     0.04240541     0.85718624
 h     -3.11844342    -0.15664280    -0.72281005
 h     -3.18147573    -1.60041045    -0.14018411
 h     -0.81661681     1.09947917     1.52875043
          17

 c      1.28038899    -0.39556557    -0.12901353
 c      0.05796748    -1.02216292    -0.47859596
 c     -1.20911598    -0.34004514    -0.12285208
 c     -1.11028934     1.13826951     0.40640083
 c      0.05655069     1.65529496    -0.06578118
 c      1.26028507     1.09758074    -0.33146746
 h      0.05763044    -2.20064241    -0.52858912
 h     -2.16859284     1.55898689     0.33383150
 h     -0.12821296     2.65074811    -0.33432898
 h      2.13249312     1.66553038    -0.43292757
 o      2.13876006    -1.22449465     0.42430571
 h      3.04541766    -1.08838937     0.26576019
 c     -2.59746615    -0.66907087     0.08565425
 h     -2.79480659     0.06462772     0.85385912
 h     -3.17473211    -0.18786087    -0.66053666
 h     -3.22103193    -1.61052378    -0.10133322
 h     -0.80851273     1.11398728     1.48938104
          17

 c      1.29299052    -0.37707254    -0.11877587
 c      0.07048795    -1.00983869    -0.49270748
 c     -1.21058817    -0.33505955    -0.13687800
 c     -1.11173802     1.13797434     0.41232497
 c      0.06884413     1.65273309    -0.07853216
 c      1.25617502     1.09738321    -0.31940751
 h      0.03366306    -2.21421894    -0.54006466
 h     -2.14408088     1.60460287     0.31264723
 h     -0.14105536     2.65262485    -0.35451123
 h      2.09999954     1.66635433    -0.43922314
 o      2.13221134    -1.23688134     0.42253974
 h      3.01569855    -1.10323505     0.30677831
 c     -2.60242985    -0.68676386     0.09658421
 h     -2.83569905     0.07730302     0.86257334
 h     -3.23467815    -0.20500019    -0.61462892
 h     -3.24527076    -1.61899621    -0.04955555
 h     -0.80809551     1.12417384     1.44997151
          17

 c      1.30400286    -0.35857610    -0.10868610
 c      0.07979436    -0.99878899    -0.50529926
 c     -1.20948084    -0.33023778    -0.15041539
 c     -1.11491607     1.13442053     0.41733857
 c      0.08243237     1.65270564    -0.09295099
 c      1.25148513     1.09469259    -0.30626729
 h      0.01148267    -2.20120916    -0.55236795
 h     -2.10425120     1.65300495     0.29058909
 h     -0.14417733     2.67214573    -0.37505009
 h      2.08823504     1.68066725    -0.45199289
 o      2.12338312    -1.24932903     0.42045678
 h      3.02699844    -1.10683363     0.34539910
 c     -2.60865886    -0.70523525     0.10726904
 h     -2.88458898     0.07592751     0.87869853
 h     -3.29632084    -0.20949651    -0.58508332
 h     -3.25305846    -1.62702021     0.01362041
 h     -0.81316214     1.12924802     1.42268006
          17

 c      1.31310478    -0.34094002    -0.09882541
 c      0.08573809    -0.98888722    -0.51630863
 c     -1.20623319    -0.32564607    -0.16324454
 c     -1.11916695     1.12815697     0.42015790
 c      0.09572159     1.65577472    -0.10863957
 c      1.24742814     1.08990661    -0.29232130
 h     -0.00685969    -2.16176827    -0.56558972
 h     -2.05331235     1.70228916     0.26828749
 h     -0.13582505     2.70096093    -0.39454479
 h      2.09511189     1.70620853    -0.47096204
 o      2.11300467    -1.26156720     0.41790571
 h      3.06828048    -1.10085549     0.38436456
 c     -2.61642699    -0.72343288     0.11773065
 h     -2.93625962     0.05749452     0.89812242
 h     -3.35410538    -0.20621030    -0.56747510
 h     -3.24492265    -1.63715218     0.08579078
 h     -0.82119166     1.12873687     1.41820578
          17

 c      1.32004874    -0.32503556    -0.08926574
 c      0.08825826    -0.97964021    -0.52566543
 c     -1.20134172    -0.32136820    -0.17513375
 c     -1.12356628     1.11975597     0.42016110
 c      0.10723573     1.66243105    -0.12513602
 c      1.24576680     1.08394192    -0.27800581
 h     -0.01988989    -2.10093996    -0.58004559
 h     -1.99717271     1.75130609     0.24605966
 h     -0.11485726     2.73049221    -0.41155879
 h      2.11123501     1.73513246    -0.49383653
 o      2.10280606    -1.27314573     0.41477353
 h      3.11228944    -1.08987912     0.42576616
 c     -2.62593177    -0.74032935     0.12781837
 h     -2.98581474     0.02127372     0.91809407
 h     -3.40179305    -0.20109642    -0.55662309
 h     -3.22285076    -1.65295093     0.16411054
 h     -0.83133517     1.12260644     1.43909447
          17

 c      1.32466731    -0.31170480    -0.08007079
 c      0.08741210    -0.97007982    -0.53327887
 c     -1.19532168    -0.31749442    -0.18585797
 c     -1.12705728     1.10980801     0.41761309
 c      0.11593997     1.67284788    -0.14194499
 c      1.24801324     1.07786582    -0.26378952
 h     -0.02703978    -2.03002534    -0.59639494
 h     -1.94198322     1.79933416     0.22404902
 h     -0.08135287     2.75445004    -0.42525705
 h      2.12693453     1.75887831    -0.51730714
 o      2.09407751    -1.28364338     0.41109276
 h      3.13842500    -1.07803745     0.46924302
 c     -2.63716980    -0.75515643     0.13733476
 h     -3.02912396    -0.03109840     0.93745546
 h     -3.43473423    -0.19960641    -0.54857805
 h     -3.18949060    -1.67802529     0.24570581
 h     -0.84514049     1.11119951     1.47751785
          17

 c      1.32686801    -0.30170185    -0.07130307
 c      0.08340785    -0.95868907    -0.53902165
 c     -1.18867850    -0.31410332    -0.19521016
 c     -1.12876444     1.09897659     0.41324399
 c      0.12144786     1.68675465    -0.15858414
 c      1.25494056     1.07268091    -0.25005709
 h     -0.02897449    -1.96757784    -0.61587284
 h     -1.89245190     1.84509366     0.20255737
 h     -0.03671847     2.76971000    -0.43555098
 h      2.13607025     1.77124252    -0.53820254
 o      2.08742503    -1.29273672     0.40696377
 h      3.13667831    -1.06807222     0.51325017
 c     -2.64998765    -0.76760391     0.14606551
 h     -3.06317303    -0.09579146     0.95670934
 h     -3.45055399    -0.20609611    -0.54096028
 h     -3.14680380    -1.71419874     0.32774026
 h     -0.86495076     1.09515492     1.52050639
          17

 c      1.32662401    -0.29560726    -0.06302866
 c      0.07657298    -0.94383521    -0.54274144
 c     -1.18189240    -0.31124128    -0.20300598
 c     -1.12821071     1.08804933     0.40773401
 c      0.12404079     1.70340593    -0.17459947
 c      1.26651762     1.06925749    -0.23707274
 h     -0.02716594    -1.93450981    -0.64030958
 h     -1.85103739     1.88587459     0.18229896
 h      0.01651335     2.77651749    -0.44305655
 h      2.13640256     1.76901209    -0.55408748
 o      2.08295620    -1.30020891     0.40249308
 h      3.10475759    -1.06146142     0.55612416
 c     -2.66414217    -0.77795994     0.15382136
 h     -3.08637581    -0.16721246     0.97799176
 h     -3.44914335    -0.22358532    -0.53280835
 h     -3.09520683    -1.75971998     0.40694487
 h     -0.89218146     1.07534804     1.55616482
          17

 c      1.32396773    -0.29373382    -0.05531554
 c      0.06722255    -0.92504321    -0.54437581
 c     -1.17542826    -0.30890073    -0.20908411
 c     -1.12529261     1.07789989     0.40150916
 c      0.12450817     1.72164861    -0.18955131
 c      1.28206324     1.06824648    -0.22498479
 h     -0.02218510    -1.93934542    -0.67100509
 h     -1.81852085     1.91776349     0.16429374
 h      0.07508915     2.77838155    -0.44899151
 h      2.12905062     1.75181526    -0.56355442
 o      2.08036675    -1.30596729     0.39775091
 h      3.04675968    -1.05834022     0.59681295
 c     -2.67923240    -0.78705430     0.16052606
 h     -3.09864098    -0.23890619     1.00463028
 h     -3.43272690    -0.25344853    -0.52458749
 h     -3.03424279    -1.80930626     0.47915941
 h     -0.92683906     1.05281880     1.57632213
          17

 c      1.31898263    -0.29606196    -0.04823265
 c      0.05563732    -0.90374084    -0.54411870
 c     -1.16976488    -0.30700222    -0.21330768
 c     -1.12014136     1.06936548     0.39475667
 c      0.12389689     1.74010844    -0.20301132
 c      1.30043561     1.06992754    -0.21381805
 h     -0.01309543    -1.96961159    -0.70692253
 h     -1.79510197     1.93684033     0.14947193
 h      0.13562137     2.78117878    -0.45491441
 h      2.11829267     1.72214195    -0.56656009
 o      2.07886251    -1.31008966     0.39270157
 h      2.97443974    -1.05682898     0.63601226
 c     -2.69457518    -0.79598996     0.16634318
 h     -3.10092428    -0.30500033     1.03981859
 h     -3.40619868    -0.29495959    -0.51854092
 h     -2.96407674    -1.85621897     0.53965013
 h     -0.96776605     1.02870876     1.57669424
          17

 c      1.31179405    -0.30223163    -0.04185522
 c      0.04224002    -0.88222585    -0.54239953
 c     -1.16541551    -0.30539314    -0.21557184
 c     -1.11300945     1.06312308     0.38747655
 c      0.12328259     1.75750529    -0.21460289
 c      1.32016951     1.07406852    -0.20343953
 h      0.00073134    -2.00392290    -0.74492051
 h     -1.78110497     1.94035129     0.13831190
 h      0.19512952     2.79077364    -0.46217475
 h      2.11168108     1.68549867    -0.56486477
 o      2.07708205    -1.31288316     0.38709389
 h      2.90849853    -1.05210125     0.67795754
 c     -2.70918343    -0.80583772     0.17183288
 h     -3.09433995    -0.36166179     1.08444062
 h     -3.37732716    -0.34500357    -0.51915887
 h     -2.88629525    -1.89456389     0.58402828
 h     -1.01298636     1.00420776     1.55653395
          17

 c      1.30256255    -0.31158806    -0.03626908
 c      0.02767825    -0.86249978    -0.53972639
 c     -1.16292677    -0.30385869    -0.21581076
 c     -1.10420791     1.05961637     0.37948659
 c      0.12365230     1.77300533    -0.22406899
 c      1.33961728     1.07995560    -0.19354811
 h      0.01855380    -2.02540139    -0.78151975
 h     -1.77716911     1.92733267     0.13065745
 h      0.25108100     2.80974083    -0.47121500
 h      2.11928303     1.64965450    -0.56206528
 o      2.07360003    -1.31479891     0.38049244
 h      2.87073475    -1.03784968     0.73002554
 c     -2.72191574    -0.81741630     0.17797958
 h     -3.07962008    -0.40757743     1.13544415
 h     -3.35556731    -0.39887934    -0.53263757
 h     -2.80368954    -1.92051669     0.60907350
 h     -1.05998890     0.98047141     1.51864318
          17

 c      1.29147933    -0.32326316    -0.03156338
 c      0.01273837    -0.84596631    -0.53658674
 c     -1.16284627    -0.30214488    -0.21400072
 c     -1.09406125     1.05904119     0.37038611
 c      0.12588447     1.78637947    -0.23130689
 c      1.35729122     1.08672882    -0.18380005
 h      0.03866136    -2.02475463    -0.81396421
 h     -1.78418182     1.89876175     0.12567667
 h      0.30092988     2.83576569    -0.48129289
 h      2.14993673     1.62143016    -0.56202746
 o      2.06823160    -1.31602842     0.37278694
 h      2.86353694    -1.01289577     0.79470388
 c     -2.73181342    -0.83109557     0.18580569
 h     -3.05747279    -0.44319778     1.18648140
 h     -3.34812319    -0.45304304    -0.56342266
 h     -2.71963172    -1.93264123     0.61318796
 h     -1.10605906     0.95846284     1.46973524
          17

 c      1.27875605    -0.33627733    -0.02781121
 c     -0.00178505    -0.83351569    -0.53340950
 c     -1.16565896    -0.29999060    -0.21016210
 c     -1.08285675     1.06138070     0.35955306
 c      0.13072865     1.79785028    -0.23633567
 c      1.37240900     1.09386797    -0.17407699
 h      0.05896244    -1.99874635    -0.84044922
 h     -1.80309179     1.85736706     0.12192746
 h      0.34191739     2.86325275    -0.49091508
 h      2.20496364     1.60217775    -0.56571053
 o      2.06214480    -1.31634834     0.36455271
 h      2.86819513    -0.98363104     0.86375753
 c     -2.73845533    -0.84665694     0.19569878
 h     -3.02922467    -0.46967743     1.23039833
 h     -3.35548312    -0.50779588    -0.60901865
 h     -2.63748268    -1.93194850     0.59661148
 h     -1.14878961     0.93874033     1.42027125
          17

 c      1.26461197    -0.34963456    -0.02505130
 c     -0.01521277    -0.82559006    -0.53053072
 c     -1.17169879    -0.29716653    -0.20436715
 c     -1.07081760     1.06647247     0.34631832
 c      0.13874163     1.80780769    -0.23923613
 c      1.38509711     1.10130930    -0.16459886
 h      0.07734206    -1.94886865    -0.86019442
 h     -1.83450385     1.80702212     0.11759534
 h      0.37150671     2.88629478    -0.49853959
 h      2.27597087     1.58735016    -0.56987602
 o      2.05654726    -1.31550093     0.35658097
 h      2.86569878    -0.95758911     0.92549056
 c     -2.74193532    -0.86342547     0.20715850
 h     -2.99699157    -0.48832393     1.26155875
 h     -3.37187774    -0.56618545    -0.65947494
 h     -2.56008431    -1.92202294     0.56149710
 h     -1.18659199     0.92143203     1.38202033
          17

 c      1.24926579    -0.36239012    -0.02328034
 c     -0.02709636    -0.82212445    -0.52813470
 c     -1.18105594    -0.29351575    -0.19675241
 c     -1.05818197     1.07407209     0.33037221
 c      0.15023128     1.81660531    -0.24011273
 c      1.39596935     1.10911600    -0.15572261
 h      0.09195871    -1.88146994    -0.87380080
 h     -1.87784791     1.75165549     0.11098141
 h      0.38797794     2.90071612    -0.50304715
 h      2.34998725     1.57089819    -0.56953811
 o      2.05210778    -1.31341229     0.34945865
 h      2.84585152    -0.93951580     0.97130737
 c     -2.74253255    -0.88055971     0.21916025
 h     -2.96342140    -0.50050179     1.27693984
 h     -3.38989940    -0.63067727    -0.70268360
 h     -2.48926281    -1.90903976     0.51174827
 h     -1.21854992     0.90677801     1.36264946
          17

 c      1.23293559    -0.37370140    -0.02245150
 c     -0.03731622    -0.82238821    -0.52616256
 c     -1.19351470    -0.28898211    -0.18752627
 c     -1.04539041     1.08388638     0.31207963
 c      0.16524425     1.82447058    -0.23908145
 c      1.40563222     1.11719927    -0.14771494
 h      0.10173644    -1.80914645    -0.88408469
 h     -1.93025531     1.69416397     0.10108104
 h      0.39076625     2.90486562    -0.50392861
 h      2.41539406     1.54880171    -0.56071851
 o      2.04904756    -1.31016618     0.34350047
 h      2.80572938    -0.93140109     0.99674532
 c     -2.74049167    -0.89726459     0.23058801
 h     -2.93136423    -0.50762106     1.27636763
 h     -3.40382244    -0.70154370    -0.72910087
 h     -2.42549765    -1.90087391     0.45236267
 h     -1.24346837     0.89597714     1.36132614
          17

 c      1.21584407    -0.38287665    -0.02247727
 c     -0.04613000    -0.82491190    -0.52423191
 c     -1.20856004    -0.28361425    -0.17696579
 c     -1.03318054     1.09558554     0.29231247
 c      0.18358530     1.83147109    -0.23626172
 c      1.41449128     1.12527661    -0.14068166
 h      0.10702600    -1.75132943    -0.89692734
 h     -1.98607989     1.63628299     0.08781834
 h      0.38053150     2.89980888    -0.50134322
 h      2.46429003     1.51969033    -0.54133552
 o      2.04726244    -1.30595034     0.33875857
 h      2.74759070    -0.93300290     1.00129520
 c     -2.73595023    -0.91301180     0.24045728
 h     -2.90362630    -0.51099254     1.26250889
 h     -3.41038263    -0.77709905    -0.73322802
 h     -2.36832143    -1.90435994     0.38829244
 h     -1.25943155     0.89124873     1.37037677
          17

 c      1.19822522    -0.38942237    -0.02324022
 c     -0.05407777    -0.82799930    -0.52176896
 c     -1.22546420    -0.27754374    -0.16540270
 c     -1.02244422     1.10879965     0.27202285
 c      0.20484795     1.83750387    -0.23176247
 c      1.42274985     1.13293290    -0.13458794
 h      0.10938441    -1.72824287    -0.91975567
 h     -2.03797462     1.57953477     0.07173670
 h      0.35903741     2.88927291    -0.49612374
 h      2.49258381     1.48421323    -0.51100513
 o      2.04631350    -1.30105965     0.33495569
 h      2.67884781    -0.94151167     0.98946197
 c     -2.72885800    -0.92779613     0.24798483
 h     -2.88278374    -0.51156511     1.24068797
 h     -3.40857996    -0.85441010    -0.71347876
 h     -2.31768109    -1.92167718     0.32367550
 h     -1.26451284     0.89497979     1.38056790
          17

 c      1.18033435    -0.39307213    -0.02461161
 c     -0.06168382    -0.83100251    -0.51854304
 c     -1.24341073    -0.27095349    -0.15320392
 c     -1.01397980     1.12310635     0.25198454
 c      0.22845168     1.84233328    -0.22567754
 c      1.43043457     1.13967590    -0.12928811
 h      0.10921918    -1.74608522    -0.95531593
 h     -2.07895156     1.52621288     0.05345779
 h      0.32882169     2.87906965    -0.48964969
 h      2.49977723     1.44441047    -0.47071393
 o      2.04533901    -1.29595928     0.33132899
 h      2.61330627    -0.95037953     0.97329202
 c     -2.71891385    -0.94215809     0.25261540
 h     -2.87098577    -0.50983496     1.21799907
 h     -3.39958004    -0.92994293    -0.67199436
 h     -2.27493009    -1.94933125     0.26220079
 h     -1.25760512     0.90895757     1.38467837
          17

 c      1.16245972    -0.39378155    -0.02646805
 c     -0.06927037    -0.83480536    -0.51501369
 c     -1.26158439    -0.26406499    -0.14075914
 c     -1.00831582     1.13804137     0.23274658
 c      0.25369110     1.84573916    -0.21811530
 c      1.43736957     1.14496565    -0.12453893
 h      0.10433061    -1.79158374    -0.99761548
 h     -2.10405838     1.47958305     0.03331196
 h      0.29266443     2.87527771    -0.48338875
 h      2.48928438     1.40334814    -0.42266680
 o      2.04318470    -1.29126794     0.32665986
 h      2.56900361    -0.94968268     0.97195278
 c     -2.70561965    -0.95684190     0.25416746
 h     -2.86968310    -0.50632778     1.20114636
 h     -3.38699562    -1.00020290    -0.61486652
 h     -2.24212259    -1.98092385     0.20771310
 h     -1.23869984     0.93412947     1.37843880
          17

 c      1.14492823    -0.39168573    -0.02869488
 c     -0.07712896    -0.84072409    -0.51191441
 c     -1.27920395    -0.25715311    -0.12847737
 c     -1.00564154     1.15313405     0.21466097
 c      0.27977022     1.84777310    -0.20926442
 c      1.44310832     1.14822910    -0.12000920
 h      0.09211207    -1.84513661    -1.03686644
 h     -2.11112013     1.44348201     0.01121954
 h      0.25321752     2.88121350    -0.47809221
 h      2.46919489     1.36484693    -0.37016873
 o      2.03921945    -1.28731976     0.32015900
 h      2.55526239    -0.93345968     0.99768211
 c     -2.68840206    -0.97235191     0.25308373
 h     -2.87924239    -0.50261398     1.19361279
 h     -3.37725545    -1.06248083    -0.55218545
 h     -2.22057367    -2.01060207     0.16402288
 h     -1.20880254     0.97067210     1.36036436
          17

 c      1.12808932    -0.38704916    -0.03118406
 c     -0.08565545    -0.84958775    -0.50978108
 c     -1.29553981    -0.25054976    -0.11677299
 c     -1.00579596     1.16794875     0.19789711
 c      0.30578381     1.84894027    -0.19944449
 c      1.44694224     1.14889124    -0.11532332
 h      0.07142584    -1.89186839    -1.06514001
 h     -2.10086557     1.42182656    -0.01330368
 h      0.21324757     2.89529437    -0.47318025
 h      2.45214762     1.33294445    -0.31708118
 o      2.03397721    -1.28370418     0.31244398
 h      2.56255699    -0.90737194     1.04023942
 c     -2.66678629    -0.98871810     0.25042094
 h     -2.89856317    -0.50189629     1.19432127
 h     -3.37873559    -1.11545398    -0.49608758
 h     -2.21010816    -2.03475003     0.13426706
 h     -1.16978803     1.01811381     1.33156427
          17

 c      1.11227106    -0.38023747    -0.03384843
 c     -0.09528149    -0.86161938    -0.50884192
 c     -1.30993775    -0.24461331    -0.10603039
 c     -1.00827596     1.18211845     0.18242398
 c      0.33068315     1.85010339    -0.18908206
 c      1.44823032     1.14645196    -0.11017515
 h      0.04253535    -1.92330861    -1.07773467
 h     -2.07687393     1.41823324    -0.04111677
 h      0.17611436     2.91209048    -0.46696231
 h      2.45141857     1.31076508    -0.26640545
 o      2.02837412    -1.27970155     0.30474732
 h      2.57498195    -0.88181719     1.07951714
 c     -2.64075668    -1.00558830     0.24729834
 h     -2.92502179    -0.50831709     1.19901443
 h     -3.39763560    -1.15879554    -0.45529574
 h     -2.20912145    -2.05220881     0.12043020
 h     -1.12424942     1.07544586     1.29577548
          17

 c      1.09772369    -0.37170955    -0.03664953
 c     -0.10635129    -0.87658290    -0.50906770
 c     -1.32183962    -0.23967099    -0.09656002
 c     -1.01228079     1.19535176     0.16799795
 c      0.35332018     1.85219247    -0.17863141
 c      1.44707261     1.14059442    -0.10444775
 h      0.00651444    -1.93586215    -1.07261569
 h     -2.04531208     1.43571761    -0.07341713
 h      0.14564875     2.92551178    -0.45747250
 h      2.47267027     1.29921865    -0.21881855
 o      2.02299047    -1.27477668     0.29794325
 h      2.58178188    -0.86405725     1.10113131
 c     -2.61117405    -1.02250866     0.24426915
 h     -2.95492705    -0.52556448     1.20277939
 h     -3.43240842    -1.19173251    -0.43014809
 h     -2.21497178    -2.06404842     0.12312846
 h     -1.07524990     1.14130117     1.25923715
          17

 c      1.08458674    -0.36200982    -0.03961598
 c     -0.11904863    -0.89387278    -0.51021450
 c     -1.33079530    -0.23595899    -0.08857007
 c     -1.01686071     1.20741351     0.15423971
 c      0.37260143     1.85594061    -0.16850080
 c      1.44461510     1.13123823    -0.09818048
 h     -0.03511424    -1.92983921    -1.04994549
 h     -2.01374172     1.47636446    -0.11157789
 h      0.12544739     2.93136380    -0.44319420
 h      2.50938494     1.29679724    -0.17313114
 o      2.01803294    -1.26864005     0.29242413
 h      2.57812465    -0.85735910     1.09850665
 c     -2.57969847    -1.03907937     0.24134830
 h     -2.98424178    -0.55585154     1.20173718
 h     -3.47370804    -1.21264092    -0.41468552
 h     -2.22441184    -2.07332622     0.14158784
 h     -1.02590650     1.21427187     1.22941094
          17

 c      1.07289240    -0.35175639    -0.04284215
 c     -0.13338491    -0.91248376    -0.51181694
 c     -1.33647539    -0.23358069    -0.08216577
 c     -1.02121842     1.21813610     0.14084155
 c      0.38770502     1.86170815    -0.15900483
 c      1.44244650     1.11853329    -0.09142565
 h     -0.08051425    -1.90988113    -1.01224443
 h     -1.98811559     1.54069796    -0.15655086
 h      0.11815212     2.92838156    -0.42338859
 h      2.54832472     1.30066497    -0.12815757
 o      2.01344417    -1.26119964     0.28821508
 h      2.56349806    -0.86196879     1.07109070
 c     -2.54821700    -1.05493645     0.23844088
 h     -3.00925536    -0.59955261     1.19366369
 h     -3.51003619    -1.22024824    -0.40252367
 h     -2.23406408    -2.08452885     0.17385386
 h     -0.97899496     1.29314906     1.21179621
          17

 c      1.06259429    -0.34162297    -0.04646931
 c     -0.14922067    -0.93089318    -0.51315269
 c     -1.33868619    -0.23249923    -0.07736988
 c     -1.02503212     1.22755065     0.12776007
 c      0.39826463     1.86935753    -0.15033176
 c      1.44179228     1.10287332    -0.08418687
 h     -0.12767018    -1.88653582    -0.96499854
 h     -1.96898975     1.62648706    -0.20773415
 h      0.12499268     2.91845136    -0.39818860
 h      2.57739514     1.30778284    -0.08363080
 o      2.00892115    -1.25256802     0.28498609
 h      2.54150424    -0.87521584     1.02413513
 c     -2.51835130    -1.06979995     0.23554468
 h     -3.02711711    -0.65523256     1.17818241
 h     -3.53220673    -1.21452713    -0.38980908
 h     -2.24103466    -2.10203149     0.21724543
 h     -0.93699920     1.37657794     1.20651020
          17

 c      1.05360906    -0.33230959    -0.05065367
 c     -0.16627678    -0.94704957    -0.51328624
 c     -1.33738383    -0.23256655    -0.07414482
 c     -1.02848727     1.23607249     0.11516662
 c      0.40443016     1.87818405    -0.14252239
 c      1.44317178     1.08492048    -0.07644725
 h     -0.17481672    -1.87681149    -0.91645207
 h     -1.95083494     1.72771529    -0.26223658
 h      0.14558946     2.90665041    -0.36858510
 h      2.58902548     1.31544725    -0.03997202
 o      2.00382755    -1.24313157     0.28193998
 h      2.52127520    -0.89058345     0.97040177
 c     -2.49124663    -1.08365774     0.23270601
 h     -3.03624059    -0.71983559     1.15691848
 h     -3.53449281    -1.19666448    -0.37521908
 h     -2.24350380    -2.12762872     0.26876575
 h     -0.90240112     1.46229667     1.20821571
          17

 c      1.04586356    -0.32448955    -0.05552452
 c     -0.18412937    -0.95897355    -0.51141083
 c     -1.33268789    -0.23356200    -0.07239715
 c     -1.03195734     1.24450274     0.10323011
 c      0.40676833     1.88697723    -0.13548015
 c      1.44644315     1.06557398    -0.06820736
 h     -0.22102928    -1.89779460    -0.87399854
 h     -1.92586264     1.83527261    -0.31562432
 h      0.17813383     2.90078836    -0.33621429
 h      2.58031011     1.32147856     0.00216304
 o      1.99717109    -1.23356043     0.27783032
 h      2.51781702    -0.89774883     0.92976827
 c     -2.46753591    -1.09688886     0.22995115
 h     -3.03655519    -0.78902378     1.13358631
 h     -3.51432405    -1.16870548    -0.35925725
 h     -2.24084694    -2.15892889     0.32508607
 h     -0.87754566     1.54698837     1.20953333
          17

 c      1.03933192    -0.31873669    -0.06114640
 c     -0.20226699    -0.96605637    -0.50738888
 c     -1.32490155    -0.23521507    -0.07196349
 c     -1.03567257     1.25381091     0.09198615
 c      0.40604260     1.89431824    -0.12903831
 c      1.45096464     1.04586278    -0.05950677
 h     -0.26580622    -1.95214613    -0.83828089
 h     -1.88835640     1.93922175    -0.36352394
 h      0.22023354     2.90913967    -0.30271056
 h      2.55256562     1.32438964     0.04221917
 o      1.98817320    -1.22442745     0.27176207
 h      2.54301969    -0.88892726     0.91644843
 c     -2.44737349    -1.11013359     0.22728851
 h     -3.02948769    -0.85778055     1.11371211
 h     -3.47208704    -1.13326628    -0.34385758
 h     -2.23319279    -2.19040777     0.38232063
 h     -0.86420670     1.62693044     1.20435130
          17

 c      1.03403123    -0.31546632    -0.06751385
 c     -0.22018509    -0.96943665    -0.50173205
 c     -1.31453274    -0.23721394    -0.07259364
 c     -1.03960992     1.26488731     0.08134782
 c      0.40297929     1.89912052    -0.12306851
 c      1.45571747     1.02679352    -0.05043763
 h     -0.30777226    -2.02417968    -0.80375548
 h     -1.83632397     2.03089475    -0.40279014
 h      0.27018492     2.93568511    -0.26875741
 h      2.51131166     1.32370152     0.08003235
 o      1.97721575    -1.21567310     0.26425655
 h      2.59084479    -0.86765801     0.92216820
 c     -2.43047715    -1.12399037     0.22478891
 h     -3.01741817    -0.92130369     1.10351008
 h     -3.41154298    -1.09330033    -0.33238961
 h     -2.22092704    -2.21615342     0.43614836
 h     -0.86337869     1.69871175     1.18911515
          17

 c      1.02997616    -0.31491963    -0.07458228
 c     -0.23733390    -0.97086965    -0.49506521
 c     -1.30229780    -0.23920461    -0.07394642
 c     -1.04354275     1.27838504     0.07116832
 c      0.39818329     1.90108021    -0.11753648
 c      1.45938050     1.00920152    -0.04115927
 h     -0.34479878    -2.09329514    -0.76502826
 h     -1.77112463     2.10393362    -0.43192313
 h      0.32727807     2.97613774    -0.23378264
 h      2.46631829     1.32034869     0.11616192
 o      1.96547247    -1.20692746     0.25657057
 h      2.64337355    -0.84365945     0.92713398
 c     -2.41617971    -1.13877848     0.22274385
 h     -3.00251466    -0.97589228     1.10772526
 h     -3.34061534    -1.05171338    -0.32984211
 h     -2.20448493    -2.23203536     0.48229848
 h     -0.87538293     1.75962471     1.16277354
          17

 c      1.02713122    -0.31717340    -0.08230344
 c     -0.25301276    -0.97183092    -0.48786122
 c     -1.28908934    -0.24077925    -0.07560353
 c     -1.04712819     1.29463600     0.06129234
 c      0.39224080     1.90059759    -0.11244639
 c      1.46048748     0.99367279    -0.03190414
 h     -0.37498004    -2.14436300    -0.71975370
 h     -1.69661584     2.15466473    -0.45115447
 h      0.39055739     3.01962052    -0.19682498
 h      2.43013590     1.31668235     0.15206975
 o      1.95398541    -1.19803652     0.24962284
 h      2.68556796    -0.82416910     0.91719101
 c     -2.40357441    -1.15448866     0.22180132
 h     -2.98556800    -1.01933738     1.12732949
 h     -3.27106386    -1.01072876    -0.34251668
 h     -2.18430160    -2.23653280     0.51706479
 h     -0.90007187     1.80784597     1.12642104
          17

 c      1.02537752    -0.32215625    -0.09064534
 c     -0.26636736    -0.97336298    -0.48046156
 c     -1.27590248    -0.24146889    -0.07710428
 c     -1.04996832     1.31358628     0.05158335
 c      0.38582665     1.89832417    -0.10775640
 c      1.45784866     0.98061866    -0.02292744
 h     -0.39702123    -2.16912665    -0.66802863
 h     -1.61856924     2.18244521    -0.46260311
 h      0.45777542     3.05423767    -0.15752232
 h      2.41317682     1.31517469     0.18952754
 o      1.94342719    -1.18913129     0.24384179
 h      2.70912046    -0.81254095     0.88628229
 c     -2.39190449    -1.17083269     0.22281809
 h     -2.96588611    -1.05066900     1.15880207
 h     -3.21430879    -0.97162945    -0.37575071
 h     -2.16069874    -2.23080548     0.53772453
 h     -0.93698225     1.84261840     1.08313541
          17

 c      1.02449550    -0.32966400    -0.09959774
 c     -0.27648593    -0.97614075    -0.47312359
 c     -1.26372840    -0.24076887    -0.07800147
 c     -1.05163295     1.33471648     0.04193967
 c      0.37969943     1.89481899    -0.10334297
 c      1.45109404     0.97045863    -0.01437950
 h     -0.41018355    -2.16472483    -0.61131905
 h     -1.54438402     2.19031004    -0.47065585
 h      0.52555496     3.07109236    -0.11635002
 h      2.41726968     1.31608161     0.22904475
 o      1.93417494    -1.18054399     0.23932044
 h      2.71133683    -0.80932384     0.83398814
 c     -2.38110581    -1.18719336     0.22633780
 h     -2.94230534    -1.06971410     1.19564897
 h     -3.17424377    -0.93608445    -0.42936043
 h     -2.13366341    -2.21860455     0.54290686
 h     -0.98543784     1.86452540     1.03802816
          17

 c      1.02416698    -0.33936569    -0.10916949
 c     -0.28254482    -0.98044557    -0.46601580
 c     -1.25343133    -0.23821458    -0.07793187
 c     -1.05166714     1.35698227     0.03232076
 c      0.37462611     1.89045022    -0.09900083
 c      1.44075044     0.96365708    -0.00622627
 h     -0.41422658    -2.13294206    -0.55182759
 h     -1.48266703     2.18558745    -0.48234628
 h      0.59009468     3.06538722    -0.07436268
 h      2.43470642     1.31673280     0.26885768
 o      1.92632386    -1.17276597     0.23589372
 h      2.69492401    -0.81264766     0.76428530
 c     -2.37185274    -1.20253844     0.23220848
 h     -2.91423947    -1.07692136     1.23083761
 h     -3.14559382    -0.90777556    -0.49556645
 h     -2.10266326    -2.20598735     0.53280857
 h     -1.04470233     1.87570352     0.99808098
          17

 c      1.02399869    -0.35080028    -0.11937831
 c     -0.28395125    -0.98598832    -0.45918852
 c     -1.24562122    -0.23348906    -0.07668557
 c     -1.04965004     1.37895271     0.02278726
 c      0.37127857     1.88541814    -0.09445538
 c      1.42775710     0.96051810     0.00167449
 h     -0.40954257    -2.08107915    -0.49211715
 h     -1.44183015     2.17883252    -0.50669685
 h      0.64783550     3.03621601    -0.03285902
 h      2.45397872     1.31346673     0.30578682
 o      1.91955564    -1.16647133     0.23311641
 h      2.66999880    -0.81748733     0.68586837
 c     -2.36496469    -1.21560819     0.23979077
 h     -2.88207913    -1.07342145     1.25860397
 h     -3.12017812    -0.89143302    -0.56292889
 h     -2.06676901    -2.20010342     0.50892876
 h     -1.11424558     1.87946628     0.97079295
          17

 c      1.02356261    -0.36338035    -0.13023108
 c     -0.28042971    -0.99165303    -0.45258256
 c     -1.24055074    -0.22651293    -0.07424775
 c     -1.04539579     1.39938349     0.01349520
 c      0.37012085     1.87979126    -0.08939256
 c      1.41301001     0.96097545     0.00944540
 h     -0.39747759    -2.02406351    -0.43454750
 h     -1.42716028     2.17873292    -0.55135345
 h      0.69598168     2.98635066     0.00693133
 h      2.46531974     1.30367319     0.33673289
 o      1.91300931    -1.16254199     0.23029572
 h      2.65594690    -0.81491664     0.61154299
 c     -2.36089730    -1.22535612     0.24837906
 h     -2.84714910    -1.06104783     1.27529556
 h     -3.09224096    -0.89066965    -0.62128010
 h     -2.02540652    -2.20627493     0.47315942
 h     -1.19376001     1.87881800     0.96082840
          17

 c      1.02245282    -0.37640808    -0.14169712
 c     -0.27204449    -0.99548612    -0.44612785
 c     -1.23809071    -0.21746831    -0.07079029
 c     -1.03924826     1.41795021     0.00458131
 c      0.37130175     1.87350849    -0.08351804
 c      1.39721436     0.96453223     0.01711968
 h     -0.38042626    -1.98445878    -0.38017473
 h     -1.43789672     2.18537721    -0.61730205
 h      0.73305294     2.92248411     0.04421243
 h      2.46273522     1.28647469     0.35951075
 o      1.90582526    -1.16180982     0.22692779
 h      2.67250517    -0.79607794     0.55114329
 c     -2.35957412    -1.23136489     0.25739856
 h     -2.81161270    -1.04214564     1.27973029
 h     -3.05943928    -0.90700402    -0.66363736
 h     -1.97969692    -2.22441666     0.42695139
 h     -1.28221455     1.87466088     0.96628663
          17

 c      1.02037338    -0.38910641    -0.15368465
 c     -0.25924631    -0.99563192    -0.43985035
 c     -1.23780742    -0.20674308    -0.06661412
 c     -1.03216535     1.43523514    -0.00393789
 c      0.37457084     1.86636260    -0.07663451
 c      1.38090822     0.97030917     0.02462913
 h     -0.36066644    -1.98223139    -0.32809987
 h     -1.46756361     2.19048137    -0.69738250
 h      0.75952788     2.85561021     0.07907471
 h      2.44405877     1.26259735     0.37308864
 o      1.89850328    -1.16442189     0.22328181
 h      2.71771681    -0.76226543     0.50206387
 c     -2.36041043    -1.23394649     0.26633525
 h     -2.77843111    -1.01917820     1.27347677
 h     -3.02206334    -0.93994756    -0.68614834
 h     -1.93329919    -2.24822030     0.37172744
 h     -1.37643644     1.86579664     0.97873015
          17

 c      1.01725838    -0.40069492    -0.16602060
 c     -0.24295693    -0.99196224    -0.43375002
 c     -1.23909372    -0.19483374    -0.06207517
 c     -1.02545337     1.45197384    -0.01214358
 c      0.37925346     1.85807397    -0.06869982
 c      1.36451273     0.97712089     0.03181686
 h     -0.33830571    -2.01673942    -0.27772146
 h     -1.50735652     2.18443064    -0.78067336
 h      0.77811490     2.80012447     0.11283344
 h      2.41076304     1.23406973     0.37768092
 o      1.89272602    -1.16983519     0.21998626
 h      2.76979338    -0.72449002     0.45550442
 c     -2.36246675    -1.23386938     0.27460173
 h     -2.75121941    -0.99426437     1.26089569
 h     -2.98237436    -0.98734795    -0.68786188
 h     -1.89163646    -2.26840352     0.31009306
 h     -1.47099812     1.85078894     0.98752629
          17

 c      1.01336026    -0.41050524    -0.17843488
 c     -0.22447588    -0.98605557    -0.42762795
 c     -1.24128196    -0.18227073    -0.05753453
 c     -1.02041322     1.46850824    -0.02017141
 c      0.38437442     1.84863266    -0.05980190
 c      1.34835212     0.98356061     0.03844916
 h     -0.31160621    -2.06786042    -0.23122935
 h     -1.54911547     2.16119318    -0.85722472
 h      0.79244652     2.76938695     0.14759982
 h      2.36807572     1.20390971     0.37487632
 o      1.88993102    -1.17739017     0.21738041
 h      2.80886621    -0.69346930     0.40639446
 c     -2.36465713    -1.23199469     0.28159266
 h     -2.73375338    -0.96890041     1.24828759
 h     -2.94443016    -1.04567069    -0.67106889
 h     -1.86004219    -2.27683135     0.24621791
 h     -1.55959958     1.82947869     0.98409768
          17

 c      1.00925438    -0.41806648    -0.19056377
 c     -0.20526067    -0.97969096    -0.42121444
 c     -1.24372867    -0.16957749    -0.05333814
 c     -1.01811975     1.48472332    -0.02819634
 c      0.38895200     1.83884095    -0.05001566
 c      1.33264834     0.98812189     0.04422831
 h     -0.27917252    -2.11419732    -0.19207833
 h     -1.58648957     2.11884762    -0.91992337
 h      0.80395286     2.76843187     0.18461227
 h      2.32498214     1.17570966     0.36765536
 o      1.89082458    -1.18652550     0.21546830
 h      2.82446350    -0.67583189     0.35395993
 c     -2.36592441    -1.22902442     0.28698862
 h     -2.72901439    -0.94418424     1.24159732
 h     -2.91416534    -1.11034188    -0.64209082
 h     -1.84207200    -2.26875143     0.18514591
 h     -1.63656170     1.80320641     0.96351578
          17

 c      1.00576990    -0.42312296    -0.20197751
 c     -0.18678842    -0.97409584    -0.41433499
 c     -1.24589059    -0.15724169    -0.04980526
 c     -1.01932872     1.50018417    -0.03642053
 c      0.39219944     1.83043886    -0.03927140
 c      1.31758024     0.98938153     0.04884114
 h     -0.24097276    -2.14215836    -0.16287759
 h     -1.61504167     2.05845909    -0.96456377
 h      0.81028296     2.79105185     0.22278229
 h      2.29269737     1.15294934     0.35983846
 o      1.89551537    -1.19676283     0.21405603
 h      2.81374311    -0.67469373     0.29962324
 c     -2.36538726    -1.22532080     0.29107332
 h     -2.73809109    -0.92154594     1.24346299
 h     -2.89906034    -1.17648953    -0.61127667
 h     -1.83856750    -2.24333672     0.13189323
 h     -1.69769473     1.77441190     0.92433525
          17

 c      1.00385662    -0.42561451    -0.21222867
 c     -0.17044910    -0.96997600    -0.40693691
 c     -1.24738221    -0.14569821    -0.04721460
 c     -1.02442270     1.51427045    -0.04505709
 c      0.39347054     1.82549650    -0.02739211
 c      1.30351072     0.98624271     0.05207412
 h     -0.19830233    -2.14549352    -0.14491450
 h     -1.63213300     1.98306905    -0.98962604
 h      0.80754730     2.82502055     0.25933465
 h      2.28012325     1.13804416     0.35454318
 o      1.90364176    -1.20772625     0.21284635
 h      2.78012242    -0.69005733     0.24575118
 c     -2.36255099    -1.22075991     0.29461743
 h     -2.75966662    -0.90328086     1.25195706
 h     -2.90614328    -1.24007337    -0.58962601
 h     -1.84734862    -2.20371731     0.09074276
 h     -1.74080937     1.74622781     0.86812980
          17

 c      1.00440033    -0.42565767    -0.22091164
 c     -0.15740245    -0.96764066    -0.39905385
 c     -1.24799216    -0.13532481    -0.04578453
 c     -1.03333790     1.52625366    -0.05431217
 c      0.39223057     1.82566129    -0.01421002
 c      1.29122239     0.97818345     0.05393193
 h     -0.15348844    -2.12325275    -0.13836520
 h     -1.63699839     1.89714313    -0.99646107
 h      0.79309286     2.85870666     0.29144723
 h      2.28834571     1.13165141     0.35245876
 o      1.91433953    -1.21925738     0.21150626
 h      2.73449615    -0.71777323     0.19490726
 c     -2.35761625    -1.21473409     0.29821179
 h     -2.79046574    -0.89217715     1.26216939
 h     -2.93795990    -1.29827317    -0.58172736
 h     -1.86335187    -2.15701386     0.06458285
 h     -1.76632327     1.72224184     0.79942269
          17

 c      1.00802930    -0.42354545    -0.22771726
 c     -0.14841757    -0.96698022    -0.39078020
 c     -1.24765500    -0.12644071    -0.04564491
 c     -1.04545083     1.53533662    -0.06435833
 c      0.38820265     1.83172293     0.00036623
 c      1.28173794     0.96543444     0.05462027
 h     -0.10956357    -2.07919298    -0.14236258
 h     -1.63114147     1.80625656    -0.99006620
 h      0.76635489     2.88406272     0.31720476
 h      2.31005037     1.13277204     0.35181305
 o      1.92613832    -1.23157493     0.20976150
 h      2.69740924    -0.74774930     0.14866200
 c     -2.35160296    -1.20637745     0.30181528
 h     -2.82625653    -0.89054900     1.26887917
 h     -2.99002707    -1.34841480    -0.58239082
 h     -1.87936741    -2.11387682     0.05419546
 h     -1.77821743     1.70636363     0.72605764
          17

 c      1.01498693    -0.41975607    -0.23246760
 c     -0.14377299    -0.96730538    -0.38228154
 c     -1.24640209    -0.11930471    -0.04680712
 c     -1.05948249     1.54070510    -0.07527136
 c      0.38150121     1.84348206     0.01632073
 c      1.27578807     0.94903330     0.05441663
 h     -0.06980823    -2.02281763    -0.15475403
 h     -1.61880644     1.71654815    -0.98003532
 h      0.72855852     2.89708147     0.33584095
 h      2.33455010     1.13940978     0.35000566
 o      1.93730667    -1.24515528     0.20750577
 h      2.69376186    -0.76654696     0.10610040
 c     -2.34597164    -1.19489330     0.30503346
 h     -2.86282379    -0.89944695     1.26835118
 h     -3.05317407    -1.38742598    -0.58185538
 h     -1.88795382    -2.08610641     0.05822284
 h     -1.78486448     1.70265151     0.65925226
          17

 c      1.02512915    -0.41495806    -0.23512119
 c     -0.14329434    -0.96719322    -0.37382370
 c     -1.24431972    -0.11411019    -0.04914739
 c     -1.07367964     1.54166225    -0.08689659
 c      0.37257370     1.85982589     0.03349152
 c      1.27349629     0.93071075     0.05358736
 h     -0.03691204    -1.97071455    -0.17188435
 h     -1.60649991     1.63345111    -0.97992198
 h      0.68233388     2.89780071     0.34780768
 h      2.35271714     1.14925782     0.34503378
 o      1.94719109    -1.25993609     0.20470201
 h      2.73136936    -0.77052990     0.06553996
 c     -2.34197994    -1.17998075     0.30745217
 h     -2.89668691    -0.91833315     1.25905556
 h     -3.11764339    -1.41267002    -0.57210780
 h     -1.88478711    -2.08113459     0.07472643
 h     -1.79761764     1.71483050     0.61122807
          17

 c      1.03801862    -0.40999775    -0.23575225
 c     -0.14649583    -0.96475009    -0.36572524
 c     -1.24153896    -0.11096039    -0.05241843
 c     -1.08661220     1.53785778    -0.09872933
 c      0.36197889     1.87892816     0.05152634
 c      1.27447641     0.91261192     0.05238899
 h     -0.01205618    -1.94368422    -0.18946506
 h     -1.59999496     1.56007249    -1.00210032
 h      0.63148947     2.89065176     0.35491276
 h      2.35899685     1.16019084     0.33596552
 o      1.95674223    -1.27498123     0.20112809
 h      2.79231264    -0.77118537     0.02861576
 c     -2.34025136    -1.16221341     0.30864218
 h     -2.92555297    -0.94513876     1.24180887
 h     -3.17531661    -1.42262097    -0.54893687
 h     -1.87130456    -2.09673685     0.10308393
 h     -1.82460403     1.74505706     0.58865560
          17

 c      1.05303481    -0.40583751    -0.23451569
 c     -0.15263865    -0.95874042    -0.35815573
 c     -1.23826215    -0.10981962    -0.05629617
 c     -1.09811402     1.52943964    -0.11010287
 c      0.35016438     1.89850990     0.06987366
 c      1.27809281     0.89693468     0.05108296
 h      0.00450346    -1.95429303    -0.20525438
 h     -1.60003362     1.49714783    -1.04957047
 h      0.58066259     2.88461698     0.36034572
 h      2.35161814     1.17059757     0.32288865
 o      1.96719980    -1.28931149     0.19646659
 h      2.85382689    -0.78155773    -0.00114490
 c     -2.34080815    -1.14288802     0.30818165
 h     -2.94848442    -0.97660622     1.21959787
 h     -3.22024331    -1.41688440    -0.51148446
 h     -1.85350913    -2.12239753     0.14357877
 h     -1.86396237     1.79209920     0.58694241
          17

 c      1.06946281    -0.40343194    -0.23160652
 c     -0.16065785    -0.94965831    -0.35102111
 c     -1.23479992    -0.11047482    -0.06044255
 c     -1.10912222     1.51694082    -0.12060512
 c      0.33739091     1.91623064     0.08786636
 c      1.28362428     0.88558998     0.04991400
 h      0.01135052    -1.99524064    -0.22053385
 h     -1.60204642     1.44486993    -1.11405670
 h      0.53433036     2.89112246     0.36795466
 h      2.33241466     1.17969850     0.30677619
 o      1.97930077    -1.30236972     0.19048568
 h      2.90117906    -0.80857874    -0.02119226
 c     -2.34336623    -1.12345093     0.30580453
 h     -2.96572548    -1.00883202     1.19707445
 h     -3.24868861    -1.39600988    -0.46153040
 h     -1.83830251    -2.14570930     0.19558216
 h     -1.90591195     1.85087043     0.59362745
          17

 c      1.08657000    -0.40356364    -0.22721756
 c     -0.16926776    -0.93916154    -0.34415576
 c     -1.23158036    -0.11255237    -0.06455043
 c     -1.12069232     1.50105582    -0.13016969
 c      0.32383276     1.93033201     0.10492214
 c      1.29027468     0.87993769     0.04905629
 h      0.00612878    -2.04674614    -0.23772245
 h     -1.60021082     1.40385287    -1.18274329
 h      0.49516992     2.91775705     0.38030560
 h      2.30673500     1.18789565     0.28939201
 o      1.99329436    -1.31396468     0.18307544
 h      2.92760526    -0.85384159    -0.03054685
 c     -2.34754440    -1.10505534     0.30153040
 h     -2.97812802    -1.03785954     1.17959321
 h     -3.25941089    -1.36142733    -0.40321675
 h     -1.83097088    -2.15705347     0.25680102
 h     -1.94028288     1.91423903     0.59633277
          17

 c      1.10368487    -0.40667735    -0.22150128
 c     -0.17721760    -0.92891096    -0.33749895
 c     -1.22911620    -0.11558361    -0.06835702
 c     -1.13341709     1.48251579    -0.13889478
 c      0.30970414     1.94020169     0.12073012
 c      1.29713173     0.88062980     0.04856600
 h     -0.01254125    -2.09053946    -0.25807515
 h     -1.59045980     1.37471659    -1.24458665
 h      0.46318432     2.96186879     0.39689803
 h      2.28303340     1.19697573     0.27311380
 o      2.00904701    -1.32416490     0.17423732
 h      2.93258305    -0.91520944    -0.02966524
 c     -2.35289905    -1.08840063     0.29576137
 h     -2.98627052    -1.06011567     1.17182838
 h     -3.25451577    -1.31557002    -0.34317456
 h     -1.83454040    -2.15090817     0.32364444
 h     -1.96056530     1.97512531     0.58674922
          17

 c      1.12026492    -0.41277882    -0.21454966
 c     -0.18344217    -0.92012352    -0.33109088
 c     -1.22793975    -0.11908075    -0.07163900
 c     -1.14740032     1.46204776    -0.14691515
 c      0.29525946     1.94621001     0.13522410
 c      1.30324201     0.88762073     0.04839182
 h     -0.04448975    -2.11501096    -0.28153341
 h     -1.57092401     1.35767841    -1.29220660
 h      0.43671860     3.01205952     0.41478370
 h      2.27093999     1.20968918     0.26039861
 o      2.02599814    -1.33326821     0.16409153
 h      2.92236452    -0.98721294    -0.02058804
 c     -2.35884254    -1.07372066     0.28935095
 h     -2.98974489    -1.07256632     1.17641836
 h     -3.24082874    -1.26200594    -0.29066212
 h     -1.84994479    -2.12566634     0.39184396
 h     -1.96409729     2.02754450     0.56070027
          17

 c      1.13593642    -0.42144228    -0.20640080
 c     -0.18712979    -0.91358235    -0.32501037
 c     -1.22851678    -0.12260701    -0.07420956
 c     -1.16239888     1.44035319    -0.15437237
 c      0.28073728     1.94904363     0.14841830
 c      1.30791117     0.90037183     0.04846161
 h     -0.08840112    -2.11454365    -0.30728506
 h     -1.54136513     1.35248780    -1.32152304
 h      0.41397156     3.05540658     0.43066949
 h      2.27700312     1.22828924     0.25278621
 o      2.04299515    -1.34179777     0.15289645
 h      2.91241711    -1.06103712    -0.00726676
 c     -2.36458709    -1.06083320     0.28353544
 h     -2.98717498    -1.07268476     1.19325286
 h     -3.23034438    -1.20505515    -0.25666794
 h     -1.87621538    -2.08342776     0.45703356
 h     -1.95122466     2.06694216     0.51717374
          17

 c      1.15049665    -0.43192017    -0.19706781
 c     -0.18777838    -0.90967183    -0.31932856
 c     -1.23115191    -0.12583562    -0.07592511
 c     -1.17792613     1.41807182    -0.16142350
 c      0.26635062     1.94924656     0.16030612
 c      1.31103381     0.91814582     0.04878191
 h     -0.14219229    -2.08826212    -0.33418825
 h     -1.50261798     1.35846419    -1.33117398
 h      0.39363572     3.08234246     0.44219479
 h      2.30049972     1.25286151     0.25006930
 o      2.05839836    -1.35035649     0.14099260
 h      2.92570329    -1.12680966     0.00533208
 c     -2.36945629    -1.04924945     0.27955261
 h     -2.97696813    -1.05842755     1.21964510
 h     -3.23590222    -1.14831405    -0.25018748
 h     -1.91048157    -2.03018741     0.51541797
 h     -1.92480393     2.09048446     0.45768858
          17

 c      1.16387592    -0.44329477    -0.18657494
 c     -0.18524360    -0.90830696    -0.31408053
 c     -1.23590831    -0.12859303    -0.07669912
 c     -1.19328120     1.39571090    -0.16824874
 c      0.25230656     1.94710297     0.17084842
 c      1.31306401     0.94017973     0.04945192
 h     -0.20320162    -2.03998862    -0.36106282
 h     -1.45623946     1.37450860    -1.32241788
 h      0.37488954     3.08774403     0.44813800
 h      2.33379797     1.28126002     0.25055099
 o      2.07121805    -1.35923216     0.12857511
 h      2.97493142    -1.17997078     0.01487331
 c     -2.37365248    -1.03827429     0.27800793
 h     -2.95818396    -1.02830787     1.25118615
 h     -3.26133371    -1.09320996    -0.27230255
 h     -1.94803073    -1.97601000     0.56465360
 h     -1.89026207     2.09773616     0.38620682
          17

 c      1.17606879    -0.45462427    -0.17498483
 c     -0.17972333    -0.90878826    -0.30923805
 c     -1.24258310    -0.13087294    -0.07651682
 c     -1.20753388     1.37353405    -0.17502573
 c      0.23881308     1.94265858     0.17999221
 c      1.31464942     0.96569206     0.05060194
 h     -0.26849730    -1.97941001    -0.38706158
 h     -1.40426067     1.39910087    -1.29957783
 h      0.35725275     3.07060308     0.44826360
 h      2.36686362     1.31063239     0.25211063
 o      2.08221092    -1.36829449     0.11559199
 h      3.04572390    -1.22300304     0.02325563
 c     -2.37847883    -1.02701533     0.27860977
 h     -2.93096569    -0.98156082     1.28287504
 h     -3.29761395    -1.03994446    -0.31468019
 h     -1.98316695    -1.93373769     0.60451685
 h     -1.85594287     2.09181762     0.30928279
          17

 c      1.18708223    -0.46506889    -0.16240365
 c     -0.17162460    -0.90975467    -0.30467360
 c     -1.25075482    -0.13281015    -0.07544773
 c     -1.21955927     1.35147258    -0.18182751
 c      0.22605465     1.93573946     0.18768236
 c      1.31631348     0.99384747     0.05233816
 h     -0.33570051    -1.92270695    -0.41222513
 h     -1.34884502     1.43039307    -1.27060946
 h      0.34050510     3.03389194     0.44322540
 h      2.39129033     1.33880615     0.25304496
 o      2.09287398    -1.37738706     0.10197244
 h      3.11281976    -1.25899704     0.03282352
 c     -2.38545025    -1.01459407     0.28062849
 h     -2.89643733    -0.91837341     1.31008518
 h     -3.33112331    -0.98922738    -0.36510456
 h     -2.01154331    -1.91436685     0.63613222
 h     -1.83282182     2.08021631     0.23555880
          17

 c      1.19693045    -0.47397294    -0.14897047
 c     -0.16138523    -0.90963950    -0.30015876
 c     -1.25986786    -0.13462711    -0.07365244
 c     -1.22829758     1.32927583    -0.18844748
 c      0.21414488     1.92593252     0.19385838
 c      1.31834498     1.02374870     0.05472359
 h     -0.40380142    -1.88779802    -0.43770867
 h     -1.29169241     1.46652159    -1.24644283
 h      0.32468522     2.98495307     0.43459254
 h      2.40191104     1.36479907     0.25235575
 o      2.10427172    -1.38648032     0.08774416
 h      3.15840681    -1.28882362     0.04428964
 c     -2.39542076    -1.00064845     0.28351906
 h     -2.85634119    -0.84009468     1.32914357
 h     -3.35169269    -0.94230904    -0.41293501
 h     -2.03279274    -1.92070033     0.65952897
 h     -1.83177859     2.07261357     0.17325087
          17

 c      1.20566054    -0.48087962    -0.13484194
 c     -0.14952343    -0.90775768    -0.29549307
 c     -1.26931053    -0.13659443    -0.07137813
 c     -1.23327205     1.30707293    -0.19436808
 c      0.20308545     1.91259088     0.19845173
 c      1.32080639     1.05444467     0.05777713
 h     -0.47139968    -1.88227287    -0.46445399
 h     -1.23345327     1.50584817    -1.23710776
 h      0.31007707     2.93555802     0.42479219
 h      2.39700132     1.38882409     0.24974150
 o      2.11686299    -1.39559711     0.07299356
 h      3.17443754    -1.31204219     0.05723895
 c     -2.40845283    -0.98550767     0.28714349
 h     -2.81276417    -0.74930036     1.33760883
 h     -3.35437634    -0.90031278    -0.45083190
 h     -2.05057485    -1.94580158     0.67246079
 h     -1.85793337     2.07398084     0.12608892
          17

 c      1.21337939    -0.48551000    -0.12017619
 c     -0.13687152    -0.90480192    -0.29067073
 c     -1.27846523    -0.13902712    -0.06893620
 c     -1.23486306     1.28583347    -0.19916591
 c      0.19276360     1.89505195     0.20142128
 c      1.32356017     1.08493183     0.06147173
 h     -0.53326031    -1.89786652    -0.49130209
 h     -1.17406440     1.54637258    -1.24569170
 h      0.29695791     2.89940867     0.41650137
 h      2.37824166     1.41219015     0.24554402
 o      2.13061721    -1.40474841     0.05781765
 h      3.16044410    -1.32777145     0.07084356
 c     -2.42412065    -0.96981971     0.29158168
 h     -2.76808515    -0.64960578     1.33443927
 h     -3.33843075    -0.86390761    -0.47452669
 h     -2.06999663    -1.97793653     0.67218263
 h     -1.90712102     2.07959161     0.09212959
          17

 c      1.22025638    -0.48774974    -0.10512200
 c     -0.12445804    -0.90200627    -0.28583258
 c     -1.28674305    -0.14228004    -0.06666377
 c     -1.23393264     1.26704971    -0.20294124
 c      0.18300194     1.87320634     0.20285065
 c      1.32627982     1.11415340     0.06572879
 h     -0.58140541    -1.92010804    -0.51550047
 h     -1.11407585     1.58481032    -1.26653301
 h      0.28497570     2.88538494     0.41121800
 h      2.35076950     1.43720779     0.24071880
 o      2.14500843    -1.41391297     0.04229164
 h      3.12346338    -1.33491510     0.08439413
 c     -2.44176495    -0.95414551     0.29690838
 h     -2.72499521    -0.54525292     1.32005764
 h     -3.30638886    -0.83323183    -0.48248684
 h     -2.09531669    -2.00596494     0.65751275
 h     -1.96911964     2.07924547     0.06695959
          17

 c      1.22650095    -0.48764297    -0.08982010
 c     -0.11316563    -0.90031489    -0.28111198
 c     -1.29361763    -0.14670078    -0.06488473
 c     -1.23132092     1.25205298    -0.20618337
 c      0.17361203     1.84800434     0.20302119
 c      1.32848589     1.14102514     0.07042214
 h     -0.60895561    -1.93781955    -0.53441112
 h     -1.05532262     1.61701858    -1.29000073
 h      0.27272628     2.89129413     0.40814372
 h      2.32277747     1.46697472     0.23673197
 o      2.15886132    -1.42305264     0.02642843
 h      3.08049174    -1.33189958     0.09803632
 c     -2.46056578    -0.93881645     0.30316490
 h     -2.68637158    -0.44063028     1.29614642
 h     -3.26390180    -0.80778621    -0.47617425
 h     -2.12912699    -2.02176266     0.62938851
 h     -2.03303301     2.06418718     0.04674932
          17

 c      1.23232602    -0.48536178    -0.07441498
 c     -0.10357667    -0.90020833    -0.27656468
 c     -1.29864702    -0.15255972    -0.06388061
 c     -1.22766902     1.24160874    -0.20940886
 c      0.16438638     1.82122044     0.20234082
 c      1.32971176     1.16452019     0.07541115
 h     -0.61187276    -1.94506803    -0.54626639
 h     -1.00037692     1.63933189    -1.30776420
 h      0.25830814     2.90608518     0.40492984
 h      2.30335010     1.50469642     0.23516395
 o      2.17041273    -1.43215612     0.01012606
 h      3.05776211    -1.31618795     0.11377406
 c     -2.47953071    -0.92395144     0.31047920
 h     -2.65498550    -0.33992018     1.26511367
 h     -3.21997634    -0.78620340    -0.46084419
 h     -2.17237371    -2.02074313     0.59052950
 h     -2.09004973     2.02989264     0.02909658
          17

 c      1.23790017    -0.48114705    -0.05907125
 c     -0.09598326    -0.90179934    -0.27216880
 c     -1.30148226    -0.15999368    -0.06387249
 c     -1.22344378     1.23584073    -0.21298840
 c      0.15507456     1.79475220     0.20121016
 c      1.32984198     1.18382302     0.08060775
 h     -0.58888526    -1.94008378    -0.55017236
 h     -0.95181070     1.64935432    -1.31475901
 h      0.24027039     2.91741208     0.39930927
 h      2.29799653     1.55226474     0.23695673
 o      2.17845829    -1.44119946    -0.00676621
 h      3.07306071    -1.28538731     0.13462340
 c     -2.49754240    -0.90947701     0.31915175
 h     -2.63325061    -0.24699079     1.22956992
 h     -3.18635396    -0.76605895    -0.44580142
 h     -2.22454853    -2.00204613     0.54500408
 h     -2.13402877     1.97585370     0.01281883
          17

 c      1.24331548    -0.47525884    -0.04398404
 c     -0.09041439    -0.90490099    -0.26783320
 c     -1.30187441    -0.16898673    -0.06501737
 c     -1.21897303     1.23429262    -0.21713464
 c      0.14541643     1.77015662     0.19995886
 c      1.32937293     1.19847943     0.08603059
 h     -0.54118235    -1.92453040    -0.54605288
 h     -0.91181959     1.64606307    -1.30908563
 h      0.21801965     2.91646747     0.38994093
 h      2.30490327     1.60875795     0.24182900
 o      2.18373701    -1.44990673    -0.02416398
 h      3.11409817    -1.24136699     0.16022283
 c     -2.51365035    -0.89506094     0.32945269
 h     -2.62305088    -0.16532491     1.19213394
 h     -3.17397350    -0.74428664    -0.44151045
 h     -2.28384159    -1.96907423     0.49787580
 h     -2.16155895     1.90481344    -0.00235916
          17

 c      1.24859180    -0.46797008    -0.02937958
 c     -0.08661226    -0.90900264    -0.26338822
 c     -1.29969435    -0.17939103    -0.06741486
 c     -1.21443068     1.23600846    -0.22192371
 c      0.13523019     1.74851979     0.19884568
 c      1.32923389     1.20841851     0.09179062
 h     -0.47243052    -1.90388122    -0.53482564
 h     -0.88204831     1.62969873    -1.29158132
 h      0.19173611     2.89901578     0.37644580
 h      2.31619409     1.67035457     0.24851726
 o      2.18793404    -1.45770510    -0.04170537
 h      3.15410671    -1.19074492     0.18615144
 c     -2.52756594    -0.87996522     0.34108627
 h     -2.62563627    -0.09776826     1.15548139
 h     -3.18680729    -0.71859054    -0.45269456
 h     -2.34744302    -1.93008653     0.45468985
 h     -2.17232242     1.82230116    -0.01597340
          17

 c      1.25369621    -0.45956461    -0.01550894
 c     -0.08401951    -0.91320580    -0.25856876
 c     -1.29495819    -0.19098206    -0.07111063
 c     -1.20977953     1.23961779    -0.22729462
 c      0.12450700     1.73045125     0.19806988
 c      1.33030466     1.21383833     0.09803004
 h     -0.38865396    -1.88825922    -0.51869017
 h     -0.86337363     1.60172297    -1.26575802
 h      0.16218290     2.86511211     0.35922647
 h      2.32273565     1.73180773     0.25555135
 o      2.19225705    -1.46395879    -0.05898588
 h      3.17408847    -1.14090660     0.20760008
 c     -2.53978968    -0.86306269     0.35294567
 h     -2.64163603    -0.04613910     1.12242248
 h     -3.21940553    -0.68863258    -0.47443158
 h     -2.41243543    -1.89712483     0.42047306
 h     -2.16987191     1.73626306    -0.02684516
          17

 c      1.25856668    -0.45031038    -0.00263571
 c     -0.08191143    -0.91635557    -0.25305521
 c     -1.28784432    -0.20352291    -0.07608515
 c     -1.20474475     1.24347535    -0.23301734
 c      0.11346516     1.71607197     0.19776941
 c      1.33306081     1.21507221     0.10487522
 h     -0.29673832    -1.89100181    -0.50074762
 h     -0.85556241     1.56484121    -1.23808151
 h      0.13056300     2.81907074     0.33934654
 h      2.31777939     1.78805683     0.26182025
 o      2.19723791    -1.46811583    -0.07567830
 h      3.16586652    -1.09773636     0.22121014
 c     -2.55110116    -0.84334825     0.36361056
 h     -2.67113196    -0.01082337     1.09584178
 h     -3.26155858    -0.65555395    -0.49683958
 h     -2.47719887    -1.88077763     0.39852566
 h     -2.16204755     1.65613747    -0.03312848
          17

 c      1.26313166    -0.44042128     0.00897882
 c     -0.07967824    -0.91771841    -0.24665514
 c     -1.27870123    -0.21679417    -0.08222942
 c     -1.19897004     1.24592317    -0.23864981
 c      0.10254226     1.70498446     0.19800532
 c      1.33748566     1.21250189     0.11241875
 h     -0.20140367    -1.92091501    -0.48293272
 h     -0.85700260     1.52282858    -1.21793604
 h      0.09838045     2.76979495     0.31845105
 h      2.29812498     1.83514600     0.26675217
 o      2.20293402    -1.46975281    -0.09154920
 h      3.12899652    -1.06516183     0.22526488
 c     -2.56206875    -0.82068973     0.37191099
 h     -2.71365078     0.00947131     1.07852045
 h     -3.30378260    -0.62084145    -0.51140874
 h     -2.54187082    -1.88275561     0.39011202
 h     -2.15908072     1.59068292    -0.03275642
          17

 c      1.26731646    -0.43004226     0.01908848
 c     -0.07690566    -0.91779861    -0.23948090
 c     -1.26805306    -0.23057421    -0.08932146
 c     -1.19241512     1.24564387    -0.24357754
[truncated: 34,518 more chars]
