# Supplementary material for: Photochemical permutation of meta-substituted phenols
Source: Nat Commun. 2025 Aug 13;16:7502. doi: 10.1038/s41467-025-62549-5 (PMC12350626; doi:10.1038/s41467-025-62549-5)
Supplement: Supplementary file 3 — Source Data [file 41467_2025_62549_MOESM3_ESM.zip › Source data/NAMD_trajectories/trajectory081.xyz]

          17

 c      1.11202060    -0.41471304     0.00846493
 c     -0.06231437    -1.05731357    -0.00694057
 c     -1.21922121    -0.24752761     0.02744909
 c     -1.12250059     1.26298878    -0.00884325
 c      0.16913923     1.77541735    -0.02945369
 c      1.33817135     1.04193829     0.00727774
 h     -0.00446059    -2.13726884    -0.15106553
 h     -1.86133519     1.57651638    -0.80765651
 h      0.39709641     3.02636487     0.26915244
 h      2.30445986     1.64383393    -0.23124170
 o      2.15366068    -1.21578393     0.01296463
 h      3.10415825    -0.92455084    -0.05319144
 c     -2.56206042    -0.89656249    -0.00182850
 h     -2.42992193    -2.09132762     0.00844286
 h     -3.11762411    -0.48448870     0.82394920
 h     -2.90703378    -0.46637927    -0.94407625
 h     -1.70569016     1.70731028     0.92606698
          17

 c      1.11187002    -0.41817281     0.00290526
 c     -0.05777781    -1.05232663    -0.00573790
 c     -1.22192543    -0.25262921     0.02386396
 c     -1.12005713     1.26879727    -0.00447266
 c      0.17332892     1.78261541    -0.03048707
 c      1.33927947     1.04625198     0.00468759
 h     -0.02751391    -2.16031081    -0.13933305
 h     -1.86997816     1.58172157    -0.78276791
 h      0.39994427     3.00458193     0.25761724
 h      2.28763570     1.64668055    -0.23282264
 o      2.15259236    -1.21761151     0.01655276
 h      3.06045832    -0.93751964    -0.04288506
 c     -2.55899775    -0.90158736    -0.00508834
 h     -2.44060084    -2.08470319    -0.00074171
 h     -3.14228736    -0.50266861     0.84047899
 h     -2.90737793    -0.48766862    -0.93326397
 h     -1.71245572     1.71498566     0.94172690
          17

 c      1.11614998    -0.41955965    -0.00224030
 c     -0.05587104    -1.04758359    -0.00479542
 c     -1.22414297    -0.25858696     0.02033244
 c     -1.12139900     1.27393364     0.00089682
 c      0.17966507     1.79368774    -0.03026486
 c      1.34010021     1.04986673     0.00092610
 h     -0.05343537    -2.17561872    -0.12609141
 h     -1.87363216     1.59075339    -0.75906352
 h      0.39286485     2.95224030     0.23687198
 h      2.26234160     1.63563244    -0.22851027
 o      2.15178313    -1.22070423     0.02013716
 h      3.02063920    -0.94145062    -0.03314706
 c     -2.55438260    -0.90781696    -0.00750117
 h     -2.45668805    -2.05517181    -0.01000871
 h     -3.17188745    -0.52275057     0.85599261
 h     -2.91963060    -0.50829301    -0.93180215
 h     -1.71148817     1.71786183     0.94598191
          17

 c      1.12466214    -0.41878909    -0.00698434
 c     -0.05671850    -1.04363236    -0.00413460
 c     -1.22586063    -0.26500703     0.01692999
 c     -1.12617280     1.27827970     0.00737065
 c      0.18765336     1.80785744    -0.02892845
 c      1.34019496     1.05233935    -0.00388590
 h     -0.08072282    -2.17836435    -0.11110072
 h     -1.87339826     1.60406737    -0.73856991
 h      0.37720691     2.87754879     0.20852950
 h      2.23545587     1.61452620    -0.21975850
 o      2.15001861    -1.22544730     0.02379370
 h      3.00561637    -0.93008683    -0.02521951
 c     -2.54878398    -0.91464500    -0.00863820
 h     -2.47628501    -2.01031544    -0.01903207
 h     -3.20135209    -0.54610505     0.86500044
 h     -2.94391039    -0.52710444    -0.94023591
 h     -1.70253239     1.71582313     0.93959242
          17

 c      1.13685313    -0.41583111    -0.01135557
 c     -0.06016668    -1.04065750    -0.00374526
 c     -1.22717326    -0.27146304     0.01371476
 c     -1.13371688     1.28174919     0.01491976
 c      0.19651325     1.82328446    -0.02682825
 c      1.33891360     1.05309865    -0.00955155
 h     -0.10787739    -2.16721360    -0.09457900
 h     -1.87078775     1.62184280    -0.72357112
 h      0.35658184     2.80011619     0.17653988
 h      2.21680621     1.58933822    -0.20869176
 o      2.14712603    -1.23193763     0.02753318
 h      3.02061801    -0.90218448    -0.01924803
 c     -2.54290548    -0.92089555    -0.00857735
 h     -2.49700583    -1.96426336    -0.02755153
 h     -3.22665581    -0.57300046     0.86395935
 h     -2.97792839    -0.54452849    -0.95467669
 h     -1.68675809     1.70939729     0.92523518
          17

 c      1.15188561    -0.41069662    -0.01539190
 c     -0.06581807    -1.03849843    -0.00359581
 c     -1.22826630    -0.27750721     0.01073134
 c     -1.14318391     1.28426312     0.02329046
 c      0.20520894     1.83655609    -0.02460890
 c      1.33564102     1.05164178    -0.01585942
 h     -0.13362606    -2.14441078    -0.07707354
 h     -1.86711948     1.64381072    -0.71592084
 h      0.33756850     2.75705724     0.14809900
 h      2.21617747     1.56623194    -0.19732347
 o      2.14431573    -1.23979153     0.03129490
 h      3.04953441    -0.86451425    -0.01418356
 c     -2.53745804    -0.92500373    -0.00773377
 h     -2.51650119    -1.93631081    -0.03562682
 h     -3.24527435    -0.60262873     0.85164385
 h     -3.01768600    -0.56169848    -0.96899405
 h     -1.66695938     1.69995407     0.90787454
          17

 c      1.16877495    -0.40348818    -0.01913167
 c     -0.07308893    -1.03669528    -0.00364298
 c     -1.22939451    -0.28267681     0.00801501
 c     -1.15368451     1.28571840     0.03192942
 c      0.21281504     1.84418889    -0.02285367
 c      1.33030319     1.04783719    -0.02268317
 h     -0.15709090    -2.11567834    -0.05929478
 h     -1.86289873     1.66906918    -0.71624835
 h      0.32610618     2.78583886     0.12934141
 h      2.23758492     1.54811715    -0.18634220
 o      2.14302100    -1.24843162     0.03501303
 h      3.07254205    -0.82666935    -0.00888773
 c     -2.53299486    -0.92587169    -0.00663231
 h     -2.53319387    -1.94153805    -0.04367924
 h     -3.25636715    -0.63326500     0.82911983
 h     -3.05873457    -0.57949405    -0.97756443
 h     -1.64754067     1.68985580     0.89485617
          17

 c      1.18651899    -0.39447990    -0.02260696
 c     -0.08127777    -1.03457501    -0.00384437
 c     -1.23085132    -0.28651038     0.00559313
 c     -1.16443612     1.28600817     0.04005726
 c      0.21905099     1.84675799    -0.02139402
 c      1.32370363     1.04203429    -0.03001318
 h     -0.17787315    -2.08943269    -0.04189811
 h     -1.85760856     1.69602859    -0.72348473
 h      0.32109030     2.87637863     0.11721110
 h      2.27578447     1.53306933    -0.17480755
 o      2.14412412    -1.25734677     0.03864780
 h      3.07775128    -0.79626845    -0.00268719
 c     -2.52983905    -0.92394454    -0.00583139
 h     -2.54623572    -1.97820882    -0.05195355
 h     -3.26092618    -0.66249279     0.79969065
 h     -3.09714634    -0.59815372    -0.97676562
 h     -1.63359457     1.68201408     0.89452850
          17

 c      1.20418468    -0.38415404    -0.02584456
 c     -0.08965286    -1.03146002    -0.00417263
 c     -1.23292966    -0.28858504     0.00348119
 c     -1.17490120     1.28516487     0.04699545
 c      0.22391703     1.84773996    -0.01974310
 c      1.31722015     1.03485813    -0.03787288
 h     -0.19593080    -2.07430006    -0.02524591
 h     -1.85010423     1.72259033    -0.73503372
 h      0.31841166     2.98490356     0.10487348
 h      2.31963460     1.51677414    -0.16128600
 o      2.14791346    -1.26614006     0.04217972
 h      3.06169862    -0.77787200     0.00468775
 c     -2.52810214    -0.92098033    -0.00592218
 h     -2.55480508    -2.02991415    -0.06009244
 h     -3.26178517    -0.68758600     0.76867904
 h     -3.12996928    -0.61735453    -0.96525535
 h     -1.62871924     1.67836430     0.91249263
          17

 c      1.22095551    -0.37317936    -0.02886951
 c     -0.09755201    -1.02700725    -0.00462085
 c     -1.23588946    -0.28856442     0.00167900
 c     -1.18487529     1.28350410     0.05256072
 c      0.22729791     1.84969399    -0.01768315
 c      1.31221237     1.02697460    -0.04623324
 h     -0.21117664    -2.07497499    -0.00930040
 h     -1.83932160     1.74652694    -0.74750865
 h      0.31598033     3.07854164     0.08887698
 h      2.35809183     1.49574588    -0.14497230
 o      2.15418890    -1.27453364     0.04560140
 h      3.02778400    -0.77294152     0.01323621
 c     -2.52769499    -0.91885409    -0.00745010
 h     -2.55809631    -2.07879834    -0.06743431
 h     -3.26305869    -0.70605120     0.74259900
 h     -3.15543615    -0.63639396    -0.94380723
 h     -1.63300419     1.67821013     0.94764736
          17

 c      1.23614794    -0.36235826    -0.03170789
 c     -0.10446087    -1.02143333    -0.00518783
 c     -1.23993385    -0.28623697     0.00017228
 c     -1.19440224     1.28156882     0.05711892
 c      0.22905200     1.85372175    -0.01521559
 c      1.30966213     1.01900840    -0.05499467
 h     -0.22309138    -2.08934537     0.00620153
 h     -1.82486570     1.76591052    -0.75763508
 h      0.31327779     3.14120603     0.06856699
 h      2.38349984     1.46858519    -0.12593109
 o      2.16228874    -1.28242718     0.04891530
 h      2.98608373    -0.77924184     0.02275174
 c     -2.52840055    -0.91888420    -0.01074337
 h     -2.55567104    -2.11268613    -0.07339770
 h     -3.26851785    -0.71622985     0.72731555
 h     -3.17316960    -0.65426686    -0.91513673
 h     -1.64344639     1.67847712     0.99245906
          17

 c      1.24921691    -0.35255272    -0.03438863
 c     -0.11004265    -1.01537243    -0.00585417
 c     -1.24517979    -0.28153789    -0.00106211
 c     -1.20356656     1.27992086     0.06128766
 c      0.22913207     1.86006442    -0.01242837
 c      1.31007422     1.01154441    -0.06400606
 h     -0.23080036    -2.10992297     0.02143451
 h     -1.80729841     1.77946105    -0.76297997
 h      0.31033249     3.16633404     0.04444435
 h      2.39220490     1.43585540    -0.10485477
 o      2.17110180    -1.28997932     0.05213108
 h      2.95329518    -0.79003542     0.03290752
 c     -2.53003104    -0.92177057    -0.01572195
 h     -2.54754516    -2.12530757    -0.07759630
 h     -3.27932163    -0.71776236     0.72571332
 h     -3.18439811    -0.66965316    -0.88371415
 h     -1.65619702     1.67564508     1.03720834
          17

 c      1.25977491    -0.34459642    -0.03694216
 c     -0.11413170    -1.00951046    -0.00657454
 c     -1.25162892    -0.27455840    -0.00205240
 c     -1.21235276     1.27897885     0.06565661
 c      0.22762447     1.86850735    -0.00943978
 c      1.31347406     1.00511327    -0.07308739
 h     -0.23350458    -2.12796405     0.03633322
 h     -1.78816513     1.78677107    -0.76239498
 h      0.30730330     3.15217951     0.01743082
 h      2.38441384     1.39971211    -0.08277561
 o      2.17937952    -1.29750319     0.05525169
 h      2.94765862    -0.79626362     0.04350461
 c     -2.53252042    -0.92770072    -0.02184087
 h     -2.53409839    -2.11496777    -0.07982525
 h     -3.29294949    -0.71165093     0.73658163
 h     -3.19196150    -0.68094835    -0.85528212
 h     -1.66823915     1.66725897     1.07372543
          17

 c      1.26762331    -0.33920521    -0.03939631
 c     -0.11671971    -1.00430819    -0.00728877
 c     -1.25915428    -0.26554409    -0.00283133
 c     -1.22062181     1.27896725     0.07068635
 c      0.22473740     1.87850952    -0.00638418
 c      1.31940871     1.00013164    -0.08204985
 h     -0.23081432    -2.13667373     0.05064662
 h     -1.76985263     1.78840337    -0.75620170
 h      0.30439380     3.10057950    -0.01135740
 h      2.36429924     1.36369628    -0.06080992
 o      2.18655407    -1.30498159     0.05825717
 h      2.97567074    -0.79465769     0.05473006
 c     -2.53587324    -0.93640076    -0.02827380
 h     -2.51596510    -2.08410882    -0.08005655
 h     -3.30450203    -0.69988214     0.75569290
 h     -3.19965690    -0.68651142    -0.83567066
 h     -1.67783343     1.65231941     1.09676349
          17

 c      1.27275884    -0.33690024    -0.04177254
 c     -0.11793341    -0.99990192    -0.00793864
 c     -1.26750841    -0.25488063    -0.00343750
 c     -1.22814573     1.27993113     0.07670092
 c      0.22075638     1.88909075    -0.00340391
 c      1.32695768     0.99682283    -0.09071892
 h     -0.22284786    -2.13248260     0.06406707
 h     -1.75530396     1.78583302    -0.74611021
 h      0.30195885     3.01869568    -0.04075980
 h      2.34020070     1.33255123    -0.03985860
 o      2.19312903    -1.31180766     0.06112170
 h      3.02578830    -0.79204180     0.06685965
 c     -2.54011313    -0.94706157    -0.03424344
 h     -2.49389402    -2.04016172    -0.07848823
 h     -3.30901881    -0.68489690     0.77787772
 h     -3.21064191    -0.68525330    -0.82881739
 h     -1.68438607     1.63112158     1.10403415
          17

 c      1.27533562    -0.33795308    -0.04408640
 c     -0.11799433    -0.99610488    -0.00848182
 c     -1.27634736    -0.24306575    -0.00391680
 c     -1.23465376     1.28177843     0.08386517
 c      0.21596367     1.89842637    -0.00060905
 c      1.33486330     0.99518192    -0.09895892
 h     -0.21020948    -2.11528300     0.07636479
 h     -1.74754647     1.78115061    -0.73475686
 h      0.30090786     2.92423185    -0.07009705
 h      2.32353701     1.31156286    -0.02028452
 o      2.19998472    -1.31724832     0.06384205
 h      3.07978363    -0.79797973     0.07978605
 c     -2.54533604    -0.95820259    -0.03929373
 h     -2.46845019    -1.99687652    -0.07561044
 h     -3.30301824    -0.66918080     0.79856571
 h     -3.22562652    -0.67739208    -0.83497185
 h     -1.68830089     1.60505666     1.09608018
          17

 c      1.27561514    -0.34236432    -0.04635094
 c     -0.11716402    -0.99243840    -0.00890201
 c     -1.28526467    -0.23066608    -0.00432301
 c     -1.23987448     1.28433670     0.09209777
 c      0.21051963     1.90334048     0.00204788
 c      1.34193904     0.99505465    -0.10667291
 h     -0.19393565    -2.08839529     0.08752301
 h     -1.74901248     1.77647243    -0.72477064
 h      0.30350763     2.85187549    -0.10068552
 h      2.32439306     1.30489982    -0.00191943
 o      2.20773439    -1.32085681     0.06643520
 h      3.12346800    -0.81820817     0.09305623
 c     -2.55175906    -0.96780885    -0.04335783
 h     -2.43958466    -1.97273544    -0.07213849
 h     -3.28496865    -0.65500012     0.81449811
 h     -3.24244484    -0.66479964    -0.85068232
 h     -1.69101478     1.57652003     1.07645465
          17

 c      1.27393437    -0.34988198    -0.04857986
 c     -0.11568736    -0.98818676    -0.00921425
 c     -1.29383360    -0.21826387    -0.00471863
 c     -1.24357298     1.28740648     0.10095558
 c      0.20443643     1.90032773     0.00486986
 c      1.34765294     0.99628610    -0.11374895
 h     -0.17539733    -2.05825918     0.09785643
 h     -1.76080490     1.77322289    -0.71760406
 h      0.31313815     2.84178331    -0.13696893
 h      2.34498786     1.31353098     0.01522302
 o      2.21659889    -1.32252340     0.06892350
 h      3.14904827    -0.85386493     0.10611777
 c     -2.55960404    -0.97422858    -0.04665905
 h     -2.40694469    -1.98119854    -0.06867602
 h     -3.25526684    -0.64415832     0.82403949
 h     -3.25742049    -0.65051344    -0.87066671
 h     -1.69514198     1.54881642     1.05199215
          17

 c      1.27068850    -0.36005081    -0.05079249
 c     -0.11375301    -0.98253198    -0.00945927
 c     -1.30165340    -0.20640872    -0.00517677
 c     -1.24559804     1.29079526     0.10963155
 c      0.19793642     1.88943051     0.00795121
 c      1.35230698     0.99876649    -0.12000513
 h     -0.15610258    -2.03311344     0.10801774
 h     -1.78226944     1.77171503    -0.71280513
 h      0.32977476     2.89419038    -0.18089718
 h      2.37786802     1.33477958     0.03019739
 o      2.22644627    -1.32241667     0.07132335
 h      3.15467575    -0.90246148     0.11851022
 c     -2.56880804    -0.97730702    -0.04958251
 h     -2.37180026    -2.01862604    -0.06544352
 h     -3.21616733    -0.63771604     0.82744858
 h     -3.26716872    -0.63774161    -0.88991771
 h     -1.70430383     1.52575922     1.03213910
          17

 c      1.26631610    -0.37227538    -0.05301718
 c     -0.11149171    -0.97483624    -0.00967818
 c     -1.30837960    -0.19558249    -0.00578077
 c     -1.24596658     1.29436769     0.11723686
 c      0.19160867     1.87417446     0.01077837
 c      1.35658889     1.00236668    -0.12521343
 h     -0.13742203    -2.01990446     0.11874176
 h     -1.81116631     1.77133711    -0.70828066
 h      0.34832332     2.96986218    -0.22710687
 h      2.41123083     1.36405702     0.04137667
 o      2.23676699    -1.32093806     0.07363320
 h      3.14480680    -0.95845062     0.13005712
 c     -2.57886553    -0.97818219    -0.05258430
 h     -2.33798779    -2.06769751    -0.06249272
 h     -3.17166105    -0.63577178     0.82712051
 h     -3.26965182    -0.62905620    -0.90482614
 h     -1.72186104     1.51065140     1.02582942
          17

 c      1.26128299    -0.38588379    -0.05528936
 c     -0.10899622    -0.96497711    -0.00987063
 c     -1.31373305    -0.18616700    -0.00661691
 c     -1.24499190     1.29810803     0.12329487
 c      0.18600719     1.85767000     0.01273930
 c      1.36106469     1.00689377    -0.12916469
 h     -0.12042362    -2.02052585     0.13035807
 h     -1.84432333     1.77114052    -0.70130065
 h      0.36370100     3.03532538    -0.26902854
 h      2.43480260     1.39680438     0.04724722
 o      2.24658974    -1.31867730     0.07581569
 h      3.13142868    -1.01365739     0.14114024
 c     -2.58898380    -0.97819058    -0.05613758
 h     -2.31009787    -2.11071808    -0.05997095
 h     -3.12699726    -0.63745309     0.82746766
 h     -3.26447648    -0.62604454    -0.91346201
 h     -1.74851673     1.50500529     1.03652840
          17

 c      1.25606754    -0.40018067    -0.05764669
 c     -0.10633659    -0.95344742    -0.00996828
 c     -1.31750435    -0.17841438    -0.00776223
 c     -1.24332308     1.30210317     0.12798899
 c      0.18147996     1.84163701     0.01342839
 c      1.36598321     1.01208969    -0.13170904
 h     -0.10594082    -2.03068343     0.14247907
 h     -1.87836580     1.77037465    -0.68949686
 h      0.37297371     3.07381284    -0.30258699
 h      2.44221464     1.42942389     0.04689451
 o      2.25461090    -1.31627609     0.07778979
 h      3.13203359    -1.05928540     0.15282399
 c     -2.59832057    -0.97829708    -0.06063726
 h     -2.29167012    -2.13612746    -0.05814676
 h     -3.08751482    -0.64131801     0.83378597
 h     -3.25288010    -0.62922425    -0.91560593
 h     -1.78096730     1.50818122     1.06019027
          17

 c      1.25113900    -0.41447356    -0.06012420
 c     -0.10357742    -0.94111044    -0.00985259
 c     -1.31956030    -0.17243411    -0.00927187
 c     -1.24176341     1.30644211     0.13191462
 c      0.17821179     1.82693918     0.01261298
 c      1.37127658     1.01764391    -0.13276842
 h     -0.09469784    -2.04264121     0.15419810
 h     -1.91026031     1.76875387    -0.67143099
 h      0.37479991     3.07872724    -0.32580334
 h      2.43113435     1.45952313     0.04010673
 o      2.25996121    -1.31414632     0.07948217
 h      3.15774268    -1.09046721     0.16606697
 c     -2.60616146    -0.97903553    -0.06619457
 h     -2.28468482    -2.13843286    -0.05736970
 h     -3.05695776    -0.64624764     0.84975919
 h     -3.23764043    -0.63802310    -0.91280923
 h     -1.81341223     1.51825423     1.08867314
          17

 c      1.24692705    -0.42808344    -0.06275013
 c     -0.10079929    -0.92885838    -0.00939711
 c     -1.31985208    -0.16820431    -0.01117076
 c     -1.24101582     1.31112838     0.13570154
 c      0.17627289     1.81401669     0.01016516
 c      1.37659310     1.02319261    -0.13234068
 h     -0.08731736    -2.04899377     0.16455304
 h     -1.93766370     1.76651980    -0.64680787
 h      0.36874309     3.04847910    -0.33790605
 h      2.40301626     1.48604529     0.02733878
 o      2.26300572    -1.31233951     0.08091808
 h      3.20100670    -1.10847290     0.18032399
 c     -2.61201422    -0.98054859    -0.07243781
 h     -2.28960857    -2.11691383    -0.05803458
 h     -3.03637407    -0.65226682     0.87493351
 h     -3.22282743    -0.65083585    -0.90833051
 h     -1.84012831     1.53303774     1.11436113
          17

 c      1.24380056    -0.44036926    -0.06554086
 c     -0.09810350    -0.91740205    -0.00850135
 c     -1.31842234    -0.16559981    -0.01345226
 c     -1.24153707     1.31605448     0.13983903
 c      0.17563255     1.80304068     0.00603889
 c      1.38130799     1.02829509    -0.13050152
 h     -0.08426699    -2.04487943     0.17286667
 h     -1.95915899     1.76441509    -0.61653376
 h      0.35499787     2.98468757    -0.33897468
 h      2.36312907     1.50954486     0.00965584
 o      2.26486870    -1.31077610     0.08220812
 h      3.24323639    -1.11693873     0.19376894
 c     -2.61562585    -0.98259033    -0.07856442
 h     -2.30533657    -2.07536543    -0.06051287
 h     -3.02455978    -0.66044168     0.90456447
 h     -3.21308773    -0.66534613    -0.90644620
 h     -1.85688726     1.55057489     1.13229010
          17

 c      1.24206196    -0.45076676    -0.06849529
 c     -0.09559516    -0.90719570    -0.00710870
 c     -1.31540607    -0.16442433    -0.01608250
 c     -1.24350538     1.32101729     0.14467387
 c      0.17614131     1.79383841     0.00030240
 c      1.38455031     1.03240689    -0.12739607
 h     -0.08582719    -2.02863965     0.17889032
 h     -1.97441878     1.76361737    -0.58269746
 h      0.33451926     2.89309878    -0.33027372
 h      2.32041324     1.53247834    -0.01141910
 o      2.26652739    -1.30943565     0.08346194
 h      3.26891507    -1.11849194     0.20464001
 c     -2.61701541    -0.98444212    -0.08369325
 h     -2.32884499    -2.02319351    -0.06503173
 h     -3.01943256    -0.67200133     0.93198921
 h     -3.21223330    -0.67926680    -0.91072119
 h     -1.86115309     1.56923088     1.14020873
          17

 c      1.24194193    -0.45882309    -0.07159188
 c     -0.09335733    -0.89841850    -0.00521542
 c     -1.31102079    -0.16444068    -0.01900716
 c     -1.24683877     1.32574912     0.15044650
 c      0.17748127     1.78555381    -0.00675148
 c      1.38536868     1.03491941    -0.12320343
 h     -0.09208913    -2.00184196     0.18285515
 h     -1.98424368     1.76561656    -0.54841929
 h      0.30956692     2.78756210    -0.31555529
 h      2.28570936     1.55876315    -0.03434162
 o      2.26849515    -1.30836243     0.08474423
 h      3.27029320    -1.11433586     0.21190588
 c     -2.61655469    -0.98479074    -0.08726838
 h     -2.35493189    -1.97667799    -0.07157521
 h     -3.01909458    -0.68759214     0.95125188
 h     -3.22161603    -0.69121814    -0.92188251
 h     -1.85187027     1.58767626     1.13809107
          17

 c      1.24358472    -0.46422342    -0.07478923
 c     -0.09142707    -0.89097129    -0.00287560
 c     -1.30554638    -0.16539336    -0.02215744
 c     -1.25123486     1.32995432     0.15728392
 c      0.17910992     1.77607674    -0.01441447
 c      1.38313967     1.03536094    -0.11807975
 h     -0.10296819    -1.96914752     0.18549983
 h     -1.99031905     1.77197182    -0.51742316
 h      0.28439524     2.69665602    -0.30334252
 h      2.26709437     1.59152626    -0.05820595
 o      2.27082828    -1.30763084     0.08606647
 h      3.24706777    -1.10460080     0.21537867
 c     -2.61490342    -0.98198124    -0.08922553
 h     -2.37740711    -1.95588710    -0.08001251
 h     -3.02224013    -0.70702932     0.95852561
 h     -3.23952759    -0.70103023    -0.93710635
 h     -1.82935453     1.60492235     1.12789128
          17

 c      1.24702736    -0.46681300    -0.07803027
 c     -0.08977803    -0.88450904    -0.00019807
 c     -1.29929866    -0.16701948    -0.02545355
 c     -1.25623783     1.33334405     0.16512749
 c      0.18035793     1.76226667    -0.02160211
 c      1.37799475     1.03367439    -0.11213951
 h     -0.11823237    -1.93776106     0.18802821
 h     -1.99454396     1.78388925    -0.49322652
 h      0.26421564     2.66098931    -0.30648487
 h      2.26495896     1.62989541    -0.08291458
 o      2.27312552    -1.30734386     0.08737893
 h      3.20634085    -1.08828095     0.21582977
 c     -2.61263786    -0.97512553    -0.08987473
 h     -2.39273580    -1.97202532    -0.09046881
 h     -3.02822695    -0.72933243     0.95254621
 h     -3.26217085    -0.70922386    -0.95149002
 h     -1.79539505     1.62047958     1.11367975
          17

 c      1.25218194    -0.46660623    -0.08125111
 c     -0.08831798    -0.87857784     0.00267787
 c     -1.29260407    -0.16905656    -0.02880661
 c     -1.26133883     1.33566503     0.17363533
 c      0.18082450     1.74314340    -0.02783818
 c      1.37080071     1.03024166    -0.10550929
 h     -0.13752576    -1.91565827     0.19184078
 h     -1.99806954     1.80167569    -0.47808635
 h      0.25057851     2.69563152    -0.33047483
 h      2.27240913     1.66844453    -0.10843044
 o      2.27451264    -1.30767055     0.08856035
 h      3.16301543    -1.06270865     0.21516691
 c     -2.60994598    -0.96508518    -0.08972889
 h     -2.40229071    -2.01638063    -0.10327292
 h     -3.03707201    -0.75288032     0.93465894
 h     -3.28522544    -0.71630024    -0.96023577
 h     -1.75334869     1.63460630     1.10183018
          17

 c      1.25882342    -0.46376585    -0.08438980
 c     -0.08691346    -0.87288764     0.00563373
 c     -1.28577996    -0.17125480    -0.03211956
 c     -1.26608272     1.33674654     0.18216734
 c      0.18041464     1.72173589    -0.03387567
 c      1.36272179     1.02561157    -0.09837520
 h     -0.16028246    -1.90826187     0.19794829
 h     -2.00062204     1.82432552    -0.47217603
 h      0.24089257     2.76822586    -0.36608771
 h      2.28040441     1.70011029    -0.13406640
 o      2.27392856    -1.30884917     0.08944980
 h      3.13560399    -1.02375183     0.21597157
 c     -2.60677427    -0.95376479    -0.08942392
 h     -2.40950170    -2.06876429    -0.11839403
 h     -3.04942466    -0.77568659     0.90867803
 h     -3.30495326    -0.72240088    -0.96005461
 h     -1.70768143     1.64837017     1.10034535
          17

 c      1.26659344    -0.45854769    -0.08738790
 c     -0.08544616    -0.86756760     0.00862381
 c     -1.27911638    -0.17339185    -0.03528883
 c     -1.27017341     1.33658256     0.18999466
 c      0.17897329     1.70147134    -0.04061234
 c      1.35481310     1.02025974    -0.09096542
 h     -0.18546532    -1.91538663     0.20637385
 h     -2.00065980     1.84957837    -0.47351413
 h      0.23303541     2.84120825    -0.40234446
 h      2.28190655     1.71916271    -0.15856251
 o      2.27101395    -1.31098187     0.08997343
 h      3.13246063    -0.96940905     0.21953644
 c     -2.60303943    -0.94289775    -0.08963335
 h     -2.41674777    -2.11151411    -0.13531216
 h     -3.06642401    -0.79575858     0.88032068
 h     -3.31876042    -0.72725866    -0.94973211
 h     -1.66246728     1.66299611     1.11615150
          17

 c      1.27503111    -0.45126647    -0.09018531
 c     -0.08385170    -0.86315385     0.01168130
 c     -1.27287475    -0.17528081    -0.03820921
 c     -1.27355596     1.33540157     0.19670400
 c      0.17626510     1.68431598    -0.04853442
 c      1.34784412     1.01450977    -0.08350911
 h     -0.21136831    -1.93143149     0.21611246
 h     -1.99623714     1.87449197    -0.47868746
 h      0.22619893     2.89349415    -0.43318387
 h      2.27314654     1.72238522    -0.18052419
 o      2.26664624    -1.31374401     0.09023506
 h      3.14324129    -0.90457036     0.22443518
 c     -2.59866942    -0.93362733    -0.09090422
 h     -2.42488783    -2.13399878    -0.15329313
 h     -3.08918094    -0.81147294     0.85570966
 h     -3.32550162    -0.73020812    -0.93027076
 h     -1.61957770     1.67847093     1.15091135
          17

 c      1.28363567    -0.44229383    -0.09271213
 c     -0.08211595    -0.86032434     0.01487520
 c     -1.26729737    -0.17676612    -0.04077807
 c     -1.27634988     1.33363921     0.20243699
 c      0.17207624     1.67115955    -0.05783896
 c      1.34226232     1.00853296    -0.07620653
 h     -0.23580905    -1.94863802     0.22570146
 h     -1.98594353     1.89620720    -0.48391735
 h      0.22016076     2.91604750    -0.45603336
 h      2.25351424     1.70914881    -0.19879311
 o      2.26215946    -1.31649512     0.09041056
 h      3.15073532    -0.83906564     0.22813516
 c     -2.59361468    -0.92658118    -0.09344343
 h     -2.43380339    -2.13147765    -0.17162298
 h     -3.11775271    -0.82185234     0.83902455
 h     -3.32569341    -0.73017555    -0.90482525
 h     -1.57854642     1.69272965     1.19921459
          17

 c      1.29192222    -0.43206810    -0.09488447
 c     -0.08024688    -0.85962943     0.01826183
 c     -1.26261450    -0.17771222    -0.04289632
 c     -1.27864927     1.33177329     0.20771923
 c      0.16627100     1.66235405    -0.06858966
 c      1.33817600     1.00235659    -0.06921038
 h     -0.25658740    -1.96036898     0.23385731
 h     -1.96949729     1.91257307    -0.48597739
 h      0.21491071     2.90572354    -0.46994823
 h      2.22542271     1.68135420    -0.21269888
 o      2.25853158    -1.31859744     0.09062511
 h      3.14321545    -0.78235385     0.22887195
 c     -2.58788705    -0.92199926    -0.09699201
 h     -2.44281021    -2.10359212    -0.18972805
 h     -3.15018990    -0.82659005     0.83075138
 h     -3.32154378    -0.72568964    -0.87831931
 h     -1.53827345     1.70254126     1.25152222
          17

 c      1.29945041    -0.42108919    -0.09660468
 c     -0.07826254    -0.86135458     0.02185764
 c     -1.25903475    -0.17800216    -0.04446733
 c     -1.28038487     1.33014126     0.21313943
 c      0.15882530     1.65795526    -0.08078009
 c      1.33531802     0.99585601    -0.06260785
 h     -0.27188546    -1.96272917     0.23981338
 h     -1.94796397     1.92252980    -0.48276778
 h      0.21053663     2.86248063    -0.47483536
 h      2.19449451     1.64357647    -0.22230212
 o      2.25623135    -1.31957157     0.09092610
 h      3.11664850    -0.74099386     0.22604421
 c     -2.58158441    -0.91975653    -0.10093184
 h     -2.45079328    -2.05415661    -0.20728695
 h     -3.18264342    -0.82586510     0.82808030
 h     -3.31644617    -0.71501636    -0.85643602
 h     -1.49844037     1.70502106     1.29856029
          17

 c      1.30582545    -0.40990842    -0.09776311
 c     -0.07619631    -0.86547818     0.02562814
 c     -1.25671518    -0.17755279    -0.04539748
 c     -1.28131975     1.32885822     0.21917385
 c      0.14985338     1.65770864    -0.09432234
 c      1.33303966     0.98877197    -0.05640568
 h     -0.28050180    -1.95497750     0.24339730
 h     -1.92373820     1.92629775    -0.47359348
 h      0.20719861     2.78942413    -0.47156690
 h      2.16947971     1.60297635    -0.22859883
 o      2.25530543    -1.31913804     0.09129301
 h      3.07335377    -0.71806963     0.22005361
 c     -2.57491679    -0.91923794    -0.10457588
 h     -2.45618046    -1.99239117    -0.22447196
 h     -3.21057205    -0.82017017     0.82690737
 h     -3.31359555    -0.69654266    -0.84385462
 h     -1.45972019     1.69843199     1.33371308
          17

 c      1.31068645    -0.39912027    -0.09824330
 c     -0.07410672    -0.87166032     0.02948239
 c     -1.25571753    -0.17634357    -0.04559983
 c     -1.28111531     1.32783366     0.22615961
 c      0.13960802     1.66078993    -0.10895772
 c      1.33048223     0.98085352    -0.05054700
 h     -0.28199353    -1.93953706     0.24501383
 h     -1.90034545     1.92538581    -0.45920142
 h      0.20520518     2.69567536    -0.46304017
 h      2.16028225     1.56772324    -0.23330637
 o      2.25542232    -1.31726879     0.09164225
 h      3.02141790    -0.71251097     0.21224629
 c     -2.56826735    -0.91914682    -0.10743228
 h     -2.45693518    -1.93452806    -0.24240035
 h     -3.23005062    -0.81024718     0.82364881
 h     -3.31413614    -0.66943384    -0.84238837
 h     -1.42340010     1.68224954     1.35345371
          17

 c      1.31370746    -0.38935457    -0.09793256
 c     -0.07208079    -0.87925136     0.03327188
 c     -1.25596716    -0.17444301    -0.04500038
 c     -1.27941339     1.32684246     0.23429839
 c      0.12841620     1.66527209    -0.12406312
 c      1.32703053     0.97217779    -0.04499767
 h     -0.27676777    -1.92182263     0.24561205
 h     -1.88197936     1.92230181    -0.44148519
 h      0.20542775     2.60257714    -0.45649923
 h      2.17290947     1.54321110    -0.23776246
 o      2.25585855    -1.31427240     0.09182601
 h      2.97489280    -0.71789389     0.20495183
 c     -2.56218786    -0.91765126    -0.10930239
 h     -2.45098596    -1.90144994    -0.26337237
 h     -3.23851005    -0.79704882     0.81610302
 h     -3.31627198    -0.63424484    -0.85039589
 h     -1.39099035     1.65698581     1.35712844
          17

 c      1.31463179    -0.38125497    -0.09673406
 c     -0.07022849    -0.88737054     0.03680524
 c     -1.25723689    -0.17201623    -0.04354589
 c     -1.27592613     1.32562169     0.24360241
 c      0.11654294     1.66778982    -0.13848670
 c      1.32274854     0.96339326    -0.03984661
 h     -0.26600566    -1.90937931     0.24654498
 h     -1.87264378     1.91979101    -0.42268164
 h      0.21020101     2.54782890    -0.46552026
 h      2.20474954     1.52891766    -0.24162438
 o      2.25562201    -1.31076448     0.09165648
 h      2.95153687    -0.72312026     0.20109352
 c     -2.55720033    -0.91342842    -0.11031727
 h     -2.43759285    -1.90636186    -0.28950799
 h     -3.23501665    -0.78162600     0.80372708
 h     -3.31621951    -0.59297141    -0.86400056
 h     -1.36396472     1.62407460     1.34694089
          17

 c      1.31333781    -0.37543051    -0.09457469
 c     -0.06868050    -0.89512873     0.03989587
 c     -1.25917504    -0.16930989    -0.04121241
 c     -1.27054411     1.32396025     0.25377666
 c      0.10421207     1.66554263    -0.15119228
 c      1.31828887     0.95553456    -0.03528693
 h     -0.25122250    -1.90949594     0.24912525
 h     -1.87498323     1.91966935    -0.40415255
 h      0.22236633     2.56238117    -0.50244759
 h      2.24604247     1.51985944    -0.24301247
 o      2.25403512    -1.30721436     0.09100511
 h      2.96304143    -0.71990885     0.20257937
 c     -2.55352863    -0.90679805    -0.11102242
 h     -2.41871971    -1.94212294    -0.32005010
 h     -3.22039565    -0.76495033     0.78777409
 h     -3.31003138    -0.54847252    -0.87896607
 h     -1.34360322     1.58584970     1.32832696
          17

 c      1.30988299    -0.37237500    -0.09140778
 c     -0.06759685    -0.90197026     0.04243730
 c     -1.26137049    -0.16662478    -0.03801253
 c     -1.26343233     1.32174694     0.26413651
 c      0.09203030     1.65984835    -0.16264676
 c      1.31442387     0.94959828    -0.03150669
 h     -0.23355436    -1.92553227     0.25389256
 h     -1.88933636     1.92189112    -0.38544618
 h      0.23994041     2.62900686    -0.56203456
 h      2.28565107     1.51056076    -0.23982778
 o      2.25139967    -1.30338620     0.08991277
 h      3.00416358    -0.71194528     0.20854297
 c     -2.55104217    -0.89918500    -0.11227658
 h     -2.39822687    -1.98847911    -0.35138128
 h     -3.19724894    -0.74777872     0.77132179
 h     -3.29492321    -0.50372657    -0.89194453
 h     -1.33087984     1.54541450     1.31018343
          17

 c      1.30447332    -0.37236634    -0.08721091
 c     -0.06716382    -0.90789717     0.04445065
 c     -1.26340821    -0.16428158    -0.03399921
 c     -1.25501942     1.31899600     0.27372880
 c      0.08091696     1.65399739    -0.17418509
 c      1.31169384     0.94628149    -0.02862695
 h     -0.21340190    -1.95462730     0.26014367
 h     -1.91367976     1.92462094    -0.36443953
 h      0.25692898     2.70754863    -0.62881369
 h      2.31506751     1.49740785    -0.23069813
 o      2.24869500    -1.29863014     0.08854293
 h      3.05774933    -0.71030390     0.21614832
 c     -2.54937931    -0.89190678    -0.11496846
 h     -2.37990500    -2.02698354    -0.37955031
 h     -3.16964221    -0.73060874     0.75890591
 h     -3.26980598    -0.46127999    -0.90092944
 h     -1.32631473     1.50604236     1.30340817
          17

 c      1.29738390    -0.37539179    -0.08198183
 c     -0.06754656    -0.91335971     0.04605934
 c     -1.26489895    -0.16258478    -0.02926333
 c     -1.24589160     1.31585820     0.28177964
 c      0.07164343     1.65015254    -0.18677115
 c      1.31031336     0.94590013    -0.02670387
 h     -0.19083439    -1.98923313     0.26624809
 h     -1.94447988     1.92520043    -0.33844517
 h      0.26856706     2.77121191    -0.69141597
 h      2.32945451     1.47903752    -0.21518789
 o      2.24683434    -1.29250539     0.08706103
 h      3.10714032    -0.72343764     0.22261043
 c     -2.54809003    -0.88574358    -0.11977942
 h     -2.36651077    -2.04633682    -0.40176126
 h     -3.14209211    -0.71376735     0.75527995
 h     -3.23535804    -0.42291563    -0.90532065
 h     -1.32973014     1.47007365     1.31623088
          17

 c      1.28889903    -0.38112495    -0.07573534
 c     -0.06883158    -0.91894629     0.04742140
 c     -1.26550129    -0.16179131    -0.02392171
 c     -1.23668412     1.31258146     0.28821789
 c      0.06471214     1.64924595    -0.20085624
 c      1.31019397     0.94837094    -0.02574328
 h     -0.16622311    -2.02088186     0.27043142
 h     -1.97780594     1.92121408    -0.30539402
 h      0.27234901     2.80773838    -0.74399329
 h      2.32753639     1.45606477    -0.19369490
 o      2.24636875    -1.28495753     0.08558329
 h      3.14138903    -0.75424059     0.22607691
 c     -2.54677783    -0.88101782    -0.12698725
 h     -2.35971881    -2.04140871    -0.41653898
 h     -3.11789066    -0.69769990     0.76319777
 h     -3.19390873    -0.38944264    -0.90589295
 h     -1.33992003     1.43820985     1.34875006
          17

 c      1.27929198    -0.38896613    -0.06850006
 c     -0.07100250    -0.92513854     0.04867564
 c     -1.26493977    -0.16208437    -0.01809614
 c     -1.22799262     1.30939404     0.29370274
 c      0.06039624     1.65156495    -0.21656862
 c      1.31095189     0.95323232    -0.02570634
 h     -0.14050459    -2.04308049     0.27136886
 h     -2.01016321     1.91113139    -0.26445344
 h      0.26720333     2.81257364    -0.78385325
 h      2.31163712     1.43088872    -0.16733217
 o      2.24748229    -1.27624123     0.08417253
 h      3.15551657    -0.80109305     0.22569002
 c     -2.54520302    -0.87770766    -0.13632501
 h     -2.36026162    -2.01174916    -0.42359739
 h     -3.09785007    -0.68329719     0.78146838
 h     -3.14919021    -0.36055918    -0.90471304
 h     -1.35453566     1.41007748     1.39287921
          17

 c      1.26883976    -0.39813062    -0.06031821
 c     -0.07395022    -0.93220852     0.04991786
 c     -1.26302102    -0.16356091    -0.01189428
 c     -1.22027890     1.30639376     0.29915362
 c      0.05877037     1.65708142    -0.23383594
 c      1.31188179     0.95970402    -0.02651109
 h     -0.11508901    -2.05248133     0.26840898
 h     -2.03898031     1.89453842    -0.21612119
 h      0.25286696     2.78500366    -0.80999072
 h      2.28803824     1.40760746    -0.13778881
 o      2.24998371    -1.26683799     0.08283560
 h      3.15055032    -0.85890913     0.22158210
 c     -2.54328735    -0.87545484    -0.14702071
 h     -2.36792163    -1.96147983    -0.42390943
 h     -3.08063396    -0.67187521     0.80510872
 h     -3.10580437    -0.33490471    -0.90479524
 h     -1.37051965     1.38523747     1.43783058
          17

 c      1.25784648    -0.40776502    -0.05124739
 c     -0.07749483    -0.94019257     0.05119454
 c     -1.25964442    -0.16623685    -0.00540409
 c     -1.21378834     1.30352334     0.30533867
 c      0.05971526     1.66551954    -0.25241083
 c      1.31198521     0.96681103    -0.02804975
 h     -0.09164486    -2.04911140     0.26159058
 h     -2.06288714     1.87213901    -0.16207077
 h      0.22972230     2.72727701    -0.82284196
 h      2.26666696     1.39156106    -0.10699047
 o      2.25321221    -1.25740548     0.08150969
 h      3.13481761    -0.91962470     0.21504762
 c     -2.54107818    -0.87343917    -0.15802241
 h     -2.38131992    -1.90070736    -0.42008842
 h     -3.06424076    -0.66475557     0.82751900
 h     -3.06824899    -0.31055422    -0.90921441
 h     -1.38476382     1.36357008     1.47485156
          17

 c      1.24665860    -0.41705779    -0.04136228
 c     -0.08141370    -0.94888483     0.05250271
 c     -1.25480324    -0.17006596     0.00129719
 c     -1.20851815     1.30061019     0.31275568
 c      0.06290281     1.67620511    -0.27179728
 c      1.31023779     0.97361259    -0.03023455
 h     -0.07186525    -2.03634623     0.25159297
 h     -2.08186556     1.84563011    -0.10491503
 h      0.19904132     2.64625364    -0.82533085
 h      2.25803518     1.38769741    -0.07645139
 o      2.25599623    -1.24868159     0.08005875
 h      3.12448678    -0.97346714     0.20857549
 c     -2.53875183    -0.87020346    -0.16826963
 h     -2.39777237    -1.84706176    -0.41677342
 h     -3.04727148    -0.66282056     0.84282546
 h     -3.03971806    -0.28602000    -0.91978392
 h     -1.39451590     1.34517277     1.49863130
          17

 c      1.23564765    -0.42530915    -0.03075581
 c     -0.08547342    -0.95784758     0.05379714
 c     -1.24857396    -0.17496020     0.00812756
 c     -1.20424651     1.29742733     0.32166928
 c      0.06777810     1.68767344    -0.29102902
 c      1.30612889     0.97951046    -0.03303535
 h     -0.05722555    -2.02065201     0.23962117
 h     -2.09717940     1.81741575    -0.04787712
 h      0.16347900     2.55787183    -0.82578965
 h      2.26701145     1.39782639    -0.04678287
 o      2.25712037    -1.24123464     0.07834666
 h      3.13636519    -1.01291761     0.20470375
 c     -2.53657123    -0.86390897    -0.17696133
 h     -2.41410575    -1.82199344    -0.41969281
 h     -3.02944812    -0.66627899     0.84723243
 h     -3.02136353    -0.26121074    -0.93609817
 h     -1.39748488     1.33020197     1.50692409
          17

 c      1.22516679    -0.43195643    -0.01953706
 c     -0.08945800    -0.96649617     0.05501402
 c     -1.24109501    -0.18079931     0.01499012
 c     -1.20061514     1.29375897     0.33215304
 c      0.07361727     1.69728015    -0.30836661
 c      1.29999967     0.98441643    -0.03644691
 h     -0.04876220    -2.01041520     0.22710759
 h     -2.11090734     1.79011629     0.00566267
 h      0.12687053     2.49167962    -0.84193221
 h      2.28895693     1.41917124    -0.01809396
 o      2.25636313    -1.23521059     0.07638567
 h      3.17190473    -1.03694223     0.20368926
 c     -2.53469434    -0.85358024    -0.18389338
 h     -2.42890229    -1.83610000    -0.43197350
 h     -3.01167655    -0.67459671     0.83955623
 h     -3.01250318    -0.23751397    -0.95573637
 h     -1.39184150     1.31879133     1.50005486
          17

 c      1.21551640    -0.43658595    -0.00782523
 c     -0.09317367    -0.97432897     0.05611744
 c     -1.23255361    -0.18742990     0.02177384
 c     -1.19725177     1.28945359     0.34407812
 c      0.07981154     1.70229342    -0.32181308
 c      1.29275747     0.98859891    -0.04042038
 h     -0.04699649    -2.01307411     0.21514863
 h     -2.12499550     1.76592373     0.05270454
 h      0.09137573     2.47818251    -0.89515314
 h      2.31328391     1.44610845     0.00920842
 o      2.25465180    -1.23046770     0.07434341
 h      3.21502999    -1.04893370     0.20338539
 c     -2.53305979    -0.84010458    -0.18962053
 h     -2.44333677    -1.87805901    -0.45133944
 h     -2.99594961    -0.68657567     0.82136411
 h     -3.01140424    -0.21703063    -0.97532800
 h     -1.37628150     1.31102702     1.48093928
          17

 c      1.20694645    -0.43895494     0.00425842
 c     -0.09642155    -0.98124146     0.05714601
 c     -1.22319941    -0.19466360     0.02836222
 c     -1.19388618     1.28444937     0.35704573
 c      0.08603079     1.70301869    -0.33129502
 c      1.28537725     0.99238484    -0.04484095
 h     -0.05206040    -2.03131474     0.20392536
 h     -2.14019525     1.74605279     0.09110440
 h      0.05578600     2.51248265    -0.98489841
 h      2.32966771     1.47298195     0.03424307
 o      2.25308557    -1.22685263     0.07239721
 h      3.24740976    -1.05207870     0.20150435
 c     -2.53151723    -0.82533104    -0.19512425
 h     -2.45898927    -1.92593978    -0.47285295
 h     -2.98512380    -0.70062239     0.79678436
 h     -3.01599995    -0.20170366    -0.99162598
 h     -1.35020359     1.30695746     1.45560534
          17

 c      1.19966971    -0.43900350     0.01659579
 c     -0.09897658    -0.98766058     0.05821338
 c     -1.21336276    -0.20227211     0.03464824
 c     -1.19038114     1.27878128     0.37030742
 c      0.09182632     1.70216394    -0.33871782
 c      1.27862478     0.99599128    -0.04955740
 h     -0.06380112    -2.06143364     0.19266108
 h     -2.15551790     1.73055302     0.11985711
 h      0.02024317     2.56196841    -1.08773555
 h      2.33129951     1.49563411     0.05596049
 o      2.25232204    -1.22426454     0.07065690
 h      3.25780801    -1.04803962     0.19681716
 c     -2.52993089    -0.81084195    -0.20138439
 h     -2.47632876    -1.96190667    -0.49250473
 h     -2.98243511    -0.71511648     0.77168926
 h     -3.02435444    -0.19273574    -1.00224434
 h     -1.31382768     1.30664371     1.43349594
          17

 c      1.19386742    -0.43683825     0.02907282
 c     -0.10060125    -0.99434444     0.05945617
 c     -1.20345118    -0.20998743     0.04055142
 c     -1.18670391     1.27255897     0.38285699
 c      0.09658543     1.70181674    -0.34580282
 c      1.27297681     0.99950336    -0.05442259
 h     -0.08167882    -2.09560173     0.18020193
 h     -2.16856416     1.71857139     0.13913451
 h     -0.01299232     2.60166166    -1.18261366
 h      2.31534588     1.51169992     0.07344820
 o      2.25250786    -1.22262148     0.06916678
 h      3.24294517    -1.03733654     0.18913445
 c     -2.52820557    -0.79763850    -0.20910773
 h     -2.49486138    -1.97583198    -0.50811227
 h     -2.99054619    -0.72875078     0.75175679
 h     -3.03495796    -0.19026539    -1.00610591
 h     -1.26794695     1.31022053     1.42586412
          17

 c      1.18968099    -0.43269527     0.04157656
 c     -0.10108004    -1.00204460     0.06097989
 c     -1.19391972    -0.21751694     0.04602707
 c     -1.18290005     1.26592295     0.39388095
 c      0.09974462     1.70291896    -0.35347925
 c      1.26860595     1.00288411    -0.05931895
 h     -0.10464558    -2.12567184     0.16564706
 h     -2.17643467     1.70886988     0.15011505
 h     -0.04166744     2.62001086    -1.25801249
 h      2.28266004     1.52055954     0.08614251
 o      2.25331355    -1.22185358     0.06791858
 h      3.20699275    -1.01952277     0.17913023
 c     -2.52633694    -0.78627337    -0.21851928
 h     -2.51360142    -1.96362928    -0.51894780
 h     -3.01024219    -0.74067737     0.73977182
 h     -3.04691544    -0.19324440    -1.00364101
 h     -1.21333456     1.31782186     1.44051858
          17

 c      1.18719308    -0.42689829     0.05399157
 c     -0.10025352    -1.01126866     0.06283609
 c     -1.18522224    -0.22457189     0.05106325
 c     -1.17901752     1.25902476     0.40331169
 c      0.10087462     1.70574454    -0.36217307
 c      1.26535344     1.00596667    -0.06417664
 h     -0.13119651    -2.14573392     0.14862168
 h     -2.17672672     1.70034237     0.15464114
 h     -0.06421475     2.61302689    -1.30860892
 h      2.23777664     1.52345163     0.09402409
 o      2.25392392    -1.22194287     0.06685658
 h      3.16200284    -0.99276769     0.16828986
 c     -2.52445483    -0.77698809    -0.22927530
 h     -2.53135492    -1.92570753    -0.52537592
 h     -3.03963494    -0.75034966     0.73416225
 h     -3.06003189    -0.19949173    -0.99671818
 h     -1.15073986     1.32922180     1.47574925
          17

 c      1.18640346    -0.41981549     0.06619680
 c     -0.09805210    -1.02217615     0.06502426
 c     -1.17775499    -0.23090263     0.05567025
 c     -1.17495614     1.25202734     0.41183320
 c      0.09968128     1.71023420    -0.37206258
 c      1.26269480     1.00843172    -0.06899173
 h     -0.15955027    -2.15307890     0.12925491
 h     -2.16829836     1.69237899     0.15479552
 h     -0.07966580     2.58021361    -1.33224858
 h      2.18911565     1.52375484     0.09784051
 o      2.25317809    -1.22296971     0.06589899
 h      3.12613730    -0.95344793     0.15858977
 c     -2.52278762    -0.76971122    -0.24060387
 h     -2.54688858    -1.86694390    -0.52883253
 h     -3.07468739    -0.75726748     0.73025289
 h     -3.07470667    -0.20599385    -0.98819885
 h     -1.08190397     1.34348592     1.52079140
          17

 c      1.18720624    -0.41182419     0.07806616
 c     -0.09452340    -1.03454440     0.06750346
 c     -1.17180521    -0.23633119     0.05987071
 c     -1.17038693     1.24508557     0.42034762
 c      0.09600013     1.71611018    -0.38316065
 c      1.25979890     1.00982940    -0.07383212
 h     -0.18786911    -2.14839703     0.10803158
 h     -2.15169034     1.68504588     0.15252955
 h     -0.08758090     2.52316166    -1.32887305
 h      2.14815016     1.52680530     0.09916104
 o      2.25027607    -1.22500691     0.06501660
 h      3.11295401    -0.89820043     0.15124086
 c     -2.52157690    -0.76388892    -0.25156574
 h     -2.55914362    -1.79812234    -0.53218367
 h     -3.11064574    -0.76092778     0.72293018
 h     -3.09151353    -0.20952631    -0.98108058
 h     -1.01006012     1.35910849     1.56255150
          17

 c      1.18938817    -0.40329697     0.08947353
 c     -0.08983986    -1.04776965     0.07020880
 c     -1.16751680    -0.24077360     0.06369310
 c     -1.16481214     1.23831990     0.42954533
 c      0.08981526     1.72283504    -0.39524024
 c      1.25584620     1.00975244    -0.07879257
 h     -0.21450514    -2.13572439     0.08560061
 h     -2.12912748     1.67907741     0.14943672
 h     -0.08826555     2.44601695    -1.30130760
 h      2.12558205     1.53800945     0.09979250
 o      2.24563231    -1.22779339     0.06430851
 h      3.11807892    -0.82932912     0.14544026
 c     -2.52102068    -0.75828617    -0.26126228
 h     -2.56757895    -1.73727602    -0.54018717
 h     -3.14331286    -0.76097240     0.70856357
 h     -3.11049425    -0.20751790    -0.97745190
 h     -0.93923514     1.37445195     1.59093817
          17

 c      1.19266432    -0.39461362     0.10029808
 c     -0.08427621    -1.06092996     0.07307171
 c     -1.16487830    -0.24424481     0.06716987
 c     -1.15769055     1.23181882     0.43979817
 c      0.08132116     1.72942180    -0.40755550
 c      1.25055786     1.00815757    -0.08388999
 h     -0.23825297    -2.12189692     0.06255021
 h     -2.10403820     1.67566730     0.14670973
 h     -0.08348425     2.35776014    -1.25854497
 h      2.12512711     1.55917371     0.10047005
 o      2.24049720    -1.23065974     0.06394100
 h      3.12485904    -0.75587129     0.13928818
 c     -2.52127293    -0.75126232    -0.26901455
 h     -2.57237353    -1.70556018    -0.55870653
 h     -3.16971298    -0.75733725     0.68566849
 h     -3.13055115    -0.19877277    -0.97783675
 h     -0.87332199     1.38806862     1.60022356
          17

 c      1.19672535    -0.38616834     0.11042406
 c     -0.07817372    -1.07297148     0.07603907
 c     -1.16373470    -0.24684356     0.07033867
 c     -1.14857203     1.22567467     0.45119429
 c      0.07101604     1.73414854    -0.41832516
 c      1.24441148     1.00552083    -0.08900447
 h     -0.25843812    -2.11474089     0.03920930
 h     -2.08007245     1.67603699     0.14530255
 h     -0.07766637     2.27570970    -1.22192241
 h      2.14113258     1.58661057     0.10014370
 o      2.23598705    -1.23284404     0.06404704
 h      3.11920029    -0.68837081     0.13136097
 c     -2.52249279    -0.74197597    -0.27468544
 h     -2.57385192    -1.71279408    -0.59081609
 h     -3.18835719    -0.75029269     0.65492950
 h     -3.14941198    -0.18362341    -0.98135644
 h     -0.81551508     1.39884012     1.58856050
          17

 c      1.20126197    -0.37835266     0.11973887
 c     -0.07192180    -1.08302920     0.07907712
 c     -1.16382763    -0.24872379     0.07324229
 c     -1.13723339     1.22002033     0.46355731
 c      0.05965697     1.73476341    -0.42467604
 c      1.23828140     1.00259957    -0.09394438
 h     -0.27457907    -2.11975189     0.01564947
 h     -2.05985052     1.68085938     0.14625447
 h     -0.07770298     2.22347771    -1.22595541
 h      2.16318468     1.61360065     0.09683452
 o      2.23273846    -1.23373777     0.06470180
 h      3.09477489    -0.63495984     0.12108605
 c     -2.52484608    -0.73124573    -0.27891544
 h     -2.57180589    -1.74769375    -0.63321213
 h     -3.19940809    -0.74041518     0.61910402
 h     -3.16418712    -0.16350351    -0.98647524
 h     -0.76795949     1.40606757     1.55756271
          17

 c      1.20596454    -0.37152215     0.12813273
 c     -0.06595473    -1.09071839     0.08214976
 c     -1.16486294    -0.25006487     0.07592446
 c     -1.12380176     1.21501946     0.47641633
 c      0.04772315     1.73029862    -0.42512655
 c      1.23300743     1.00006974    -0.09853229
 h     -0.28576014    -2.13708242    -0.00798943
 h     -2.04407692     1.68981956     0.15097441
 h     -0.08706339     2.21023849    -1.28921861
 h      2.18177354     1.63397052     0.08885776
 o      2.23097211    -1.23296509     0.06593597
 h      3.05202414    -0.60027873     0.10849775
 c     -2.52836600    -0.72063810    -0.28282293
 h     -2.56606808    -1.78928705    -0.67880357
 h     -3.20477324    -0.72855135     0.58282053
 h     -3.17211786    -0.14029721    -0.99175015
 h     -0.73129765     1.40963529     1.51264238
          17

 c      1.21050240    -0.36596939     0.13550437
 c     -0.06071552    -1.09615260     0.08519213
 c     -1.16657551    -0.25103977     0.07842829
 c     -1.10881685     1.21079806     0.48894690
 c      0.03507754     1.72211482    -0.42190349
 c      1.22920496     0.99835234    -0.10264569
 h     -0.29042707    -2.16162548    -0.03112705
 h     -2.03160274     1.70162127     0.16121967
 h     -0.10184388     2.21883748    -1.38701036
 h      2.19068200     1.64376326     0.07532092
 o      2.23056998    -1.23042764     0.06774921
 h      2.99704806    -0.58496011     0.09397149
 c     -2.53284305    -0.71136095    -0.28753562
 h     -2.55713806    -1.82062174    -0.72112229
 h     -3.20785509    -0.71573509     0.55194071
 h     -3.17119773    -0.11574411    -0.99629067
 h     -0.70395566     1.41029860     1.46386636
          17

 c      1.21451000    -0.36190040     0.14176735
 c     -0.05658216    -1.09970165     0.08810921
 c     -1.16876081    -0.25179182     0.08079822
 c     -1.09317421     1.20737392     0.49998206
 c      0.02155414     1.71187866    -0.41811255
 c      1.22720113     0.99762352    -0.10623533
 h     -0.28691212    -2.18600508    -0.05272270
 h     -2.02036409     1.71444046     0.17871519
 h     -0.11733058     2.22938276    -1.48459142
 h      2.18713389     1.64139352     0.05609570
 o      2.23106681    -1.22638397     0.07012322
 h      2.94168532    -0.58445284     0.07797425
 c     -2.53788343    -0.70403897    -0.29391153
 h     -2.54605578    -1.83196687    -0.75587175
 h     -3.21246434    -0.70301318     0.53200462
 h     -3.16053644    -0.09104514    -0.99991518
 h     -0.68161395     1.40989507     1.42584670
          17

 c      1.21760471    -0.35941817     0.14685608
 c     -0.05379683    -1.10173335     0.09079893
 c     -1.17127904    -0.25242555     0.08308004
 c     -1.07788882     1.20466667     0.50837194
 c      0.00726270     1.70052433    -0.41570036
 c      1.22700855     0.99784823    -0.10932556
 h     -0.27412394    -2.20365533    -0.07157153
 h     -2.00853957     1.72652719     0.20465224
 h     -0.13136010     2.23108859    -1.56096592
 h      2.17155331     1.62749110     0.03167625
 o      2.23166615    -1.22150148     0.07304482
 h      2.90290181    -0.58825418     0.06067222
 c     -2.54309051    -0.69888162    -0.30236001
 h     -2.53407475    -1.81921941    -0.78073757
 h     -3.22091092    -0.69125836     0.52589032
 h     -3.14045382    -0.06668644    -1.00309511
 h     -0.65852400     1.41070588     1.41353822
          17

 c      1.21944822    -0.35851414     0.15072907
 c     -0.05243282    -1.10247757     0.09317809
 c     -1.17404814    -0.25301120     0.08531634
 c     -1.06365421     1.20264163     0.51376291
 c     -0.00748725     1.68847169    -0.41563089
 c      1.22829156     0.99877435    -0.11200459
 h     -0.25190329    -2.21041859    -0.08662937
 h     -1.99535710     1.73666678     0.23933263
 h     -0.14347735     2.21958684    -1.60658175
 h      2.14771478     1.60497821     0.00306747
 o      2.23159238    -1.21657577     0.07653309
 h      2.89651209    -0.58446423     0.04152129
 c     -2.54822190    -0.69581463    -0.31274392
 h     -2.52245263    -1.78248903    -0.79508758
 h     -3.23256390    -0.68109307     0.53217928
 h     -3.11235967    -0.04243596    -1.00677598
 h     -0.63169964     1.41346678     1.43310705
          17

 c      1.21982659    -0.35907082     0.15336739
 c     -0.05240240    -1.10198616     0.09520035
 c     -1.17703123    -0.25359419     0.08754227
 c     -1.05057222     1.20141177     0.51700733
 c     -0.02228261     1.67591048    -0.41834901
 c      1.23032835     0.99992164    -0.11440914
 h     -0.22105027    -2.20501375    -0.09724248
 h     -1.98133617     1.74437605     0.28211069
 h     -0.15396804     2.19361734    -1.61774208
 h      2.12306412     1.57922302    -0.02838533
 o      2.23082180    -1.21181212     0.08060969
 h      2.92482467    -0.57126629     0.01984041
 c     -2.55319818    -0.69446280    -0.32443916
 h     -2.51231583    -1.72612816    -0.80015819
 h     -3.24430466    -0.67293912     0.54576855
 h     -3.07843219    -0.01751734    -1.01209299
 h     -0.60371676     1.41611494     1.47701037
          17

 c      1.21868782    -0.36087035     0.15476891
 c     -0.05349161    -1.10013165     0.09686521
 c     -1.18021791    -0.25419899     0.08978520
 c     -1.03839988     1.20112120     0.51959901
 c     -0.03666683     1.66292317    -0.42400899
 c      1.23209079     1.00064112    -0.11668726
 h     -0.18318349    -2.18906971    -0.10329195
 h     -1.96799106     1.74983595     0.33162050
 h     -0.16345021     2.15357339    -1.59391229
 h      2.10786427     1.55736358    -0.06139792
 o      2.23021196    -1.20667478     0.08521623
 h      2.97433869    -0.55924326    -0.00373742
 c     -2.55801411    -0.69398997    -0.33649074
 h     -2.50446396    -1.66016312    -0.79987269
 h     -3.25236753    -0.66709696     0.56014539
 h     -3.04111602     0.00898391    -1.01996824
 h     -0.57992070     1.41530400     1.53045525
          17

 c      1.21611905    -0.36361103     0.15494576
 c     -0.05541119    -1.09662816     0.09821836
 c     -1.18360346    -0.25483020     0.09206339
 c     -1.02692126     1.20180609     0.52293236
 c     -0.05018661     1.64948508    -0.43248214
 c      1.23262220     1.00035103    -0.11894245
 h     -0.14049203    -2.16692832    -0.10525697
 h     -1.95716288     1.75360895     0.38611877
 h     -0.17282941     2.10135558    -1.53771067
 h      2.11111389     1.54554744    -0.09533949
 o      2.23078494    -1.20057415     0.09021876
 h      3.02748981    -0.56020018    -0.02726637
 c     -2.56268272    -0.69292909    -0.34774694
 h     -2.49904549    -1.60169065    -0.80180387
 h     -3.25394739    -0.66378039     0.56950812
 h     -3.00258587     0.03753255    -1.03067240
 h     -0.56447622     1.40842443     1.57993070
          17

 c      1.21231148    -0.36693414     0.15392352
 c     -0.05785397    -1.09110434     0.09933916
 c     -1.18717587    -0.25547250     0.09438218
 c     -1.01609984     1.20339118     0.52801719
 c     -0.06241960     1.63536662    -0.44312148
 c      1.23160600     0.99887493    -0.12121881
 h     -0.09536936    -2.14484181    -0.10411177
 h     -1.95021680     1.75623405     0.44375411
 h     -0.18357981     2.04134584    -1.45770644
 h      2.13429124     1.54502531    -0.13034261
 o      2.23323059    -1.19327972     0.09547801
 h      3.07103814    -0.58029410    -0.04859790
 c     -2.56721445    -0.68946895    -0.35709573
 h     -2.49545347    -1.57105800    -0.81578883
 h     -3.24793183    -0.66308108     0.56994925
 h     -2.96444853     0.06767686    -1.04359844
 h     -0.55910440     1.39421603     1.61638120
          17

 c      1.20754529    -0.37045361     0.15173655
 c     -0.06054225    -1.08327240     0.10030834
 c     -1.19091261    -0.25608612     0.09673164
 c     -1.00607791     1.20575439     0.53548510
 c     -0.07294346     1.61992726    -0.45420760
 c      1.22953211     0.99651514    -0.12356814
 h     -0.05002000    -2.12900215    -0.10093847
 h     -1.94742105     1.75788022     0.50266695
 h     -0.19855882     1.98268662    -1.37483510
 h      2.16968241     1.55143071    -0.16649740
 o      2.23782915    -1.18490456     0.10089644
 h      3.09756929    -0.62002599    -0.06613284
 c     -2.57152211    -0.68264567    -0.36407913
 h     -2.49326278    -1.57784501    -0.84705361
 h     -3.23509710    -0.66487381     0.56002146
 h     -2.92782098     0.09805058    -1.05743575
 h     -0.56345695     1.37253745     1.63497771
          17

 c      1.20218202    -0.37379340     0.14842023
 c     -0.06323384    -1.07316130     0.10116356
 c     -1.19478906    -0.25659868     0.09908821
 c     -0.99714166     1.20876318     0.54564308
 c     -0.08123552     1.60198135    -0.46250003
 c      1.22725860     0.99377087    -0.12611465
 h     -0.00632605    -2.12272776    -0.09633981
 h     -1.94782257     1.75827615     0.56095264
 h     -0.22323758     1.94090514    -1.32760217
 h      2.20563843     1.55826650    -0.20313473
 o      2.24446785    -1.17580999     0.10644436
 h      3.10531607    -0.67556960    -0.07923605
 c     -2.57529946    -0.67319735    -0.36937076
 h     -2.49336819    -1.61121233    -0.89044227
 h     -3.21812834    -0.66876904     0.54104045
 h     -2.89359852     0.12679406    -1.07059019
 h     -0.57563230     1.34404497     1.63447983
          17

 c      1.19663775    -0.37666316     0.14401147
 c     -0.06566953    -1.06124550     0.10188026
 c     -1.19880070    -0.25689980     0.10142327
 c     -0.98971060     1.21224255     0.55848802
 c     -0.08680892     1.58061956    -0.46517861
 c      1.22554175     0.99106824    -0.12904927
 h      0.03389696    -2.12474259    -0.09010756
 h     -1.94966965     1.75697095     0.61662618
 h     -0.26364323     1.92877618    -1.34938985
 h      2.23217935     1.56026355    -0.23895021
 o      2.25259128    -1.16655466     0.11219245
 h      3.09898649    -0.73940337    -0.08877477
 c     -2.57806579    -0.66265965    -0.37431278
 h     -2.49722813    -1.65105756    -0.93544793
 h     -3.20143530    -0.67422559     0.51702569
 h     -2.86265277     0.15205654    -1.08157495
 h     -0.59235478     1.30998110     1.61736782
          17

 c      1.19133950    -0.37895942     0.13856352
 c     -0.06751964    -1.04833534     0.10240502
 c     -1.20297955    -0.25684425     0.10372084
 c     -0.98433750     1.21591736     0.57364312
 c     -0.08990057     1.55675470    -0.46370939
 c      1.22486419     0.98868923    -0.13258994
 h      0.06864466    -2.13017917    -0.08150918
 h     -1.95111197     1.75373699     0.66772981
 h     -0.31760593     1.93887648    -1.42310805
 h      2.24313209     1.55447133    -0.27250382
 o      2.26111812    -1.15783893     0.11835418
 h      3.09112677    -0.80099385    -0.09785024
 c     -2.57930415    -0.65227626    -0.38021141
 h     -2.50563087    -1.68127833    -0.97334849
 h     -3.19042629    -0.68074492     0.49381568
 h     -2.83590574     0.17246338    -1.08932743
 h     -0.60886811     1.27199094     1.59074086
          17

 c      1.18670455    -0.38077271     0.13215919
 c     -0.06842927    -1.03533271     0.10270689
 c     -1.20737757    -0.25627079     0.10598792
 c     -0.98163194     1.21943149     0.59023358
 c     -0.09137192     1.53222504    -0.46162719
 c      1.22540854     0.98680422    -0.13695334
 h      0.09584827    -2.13327004    -0.06988892
 h     -1.95084024     1.74884946     0.71259317
 h     -0.37577912     1.95396744    -1.50704244
 h      2.23620181     1.54012582    -0.30266213
 o      2.26865670    -1.15030205     0.12526199
 h      3.09886887    -0.85000699    -0.11147645
 c     -2.57861612    -0.64278023    -0.38796066
 h     -2.51845201    -1.69272167    -0.99913535
 h     -3.18982817    -0.68794545     0.47678283
 h     -2.81431290     0.18749646    -1.09346509
 h     -0.61892552     1.23177864     1.56681951
          17

 c      1.18312642    -0.38228381     0.12491435
 c     -0.06813040    -1.02302715     0.10280329
 c     -1.21202814    -0.25502994     0.10825065
 c     -0.98208329     1.22243222     0.60703672
 c     -0.09201943     1.50839943    -0.46118230
 c      1.22703877     0.98548042    -0.14232824
 h      0.11373618    -2.12961109    -0.05506889
 h     -1.94844496     1.74315514     0.75012117
 h     -0.42994624     1.96259861    -1.57377059
 h      2.21280462     1.51843810    -0.32895049
 o      2.27441751    -1.14416401     0.13313533
 h      3.13003441    -0.88238655    -0.13294513
 c     -2.57589677    -0.63456033    -0.39783457
 h     -2.53488669    -1.68159774    -1.01083519
 h     -3.20146961    -0.69538317     0.46778845
 h     -2.79879696     0.19769019    -1.09441913
 h     -0.61593336     1.19050485     1.56002809
          17

 c      1.18094817    -0.38365552     0.11697324
 c     -0.06652403    -1.01198548     0.10275719
 c     -1.21691320    -0.25300502     0.11054545
 c     -0.98576742     1.22460762     0.62319683
 c     -0.09241343     1.48607908    -0.46325307
 c      1.22926798     0.98463457    -0.14883306
 h      0.12114438    -2.11725023    -0.03742041
 h     -1.94449205     1.73799849     0.77997230
 h     -0.47500337     1.95969269    -1.61104758
 h      2.17833201     1.49267551    -0.35189114
 o      2.27886333    -1.13918442     0.14184065
 h      3.17350266    -0.90144435    -0.16005891
 c     -2.57141470    -0.62779132    -0.40944957
 h     -2.55367946    -1.64814081    -1.00883224
 h     -3.22325236    -0.70227128     0.46394536
 h     -2.79015440     0.20456887    -1.09335064
 h     -0.59621928     1.14865008     1.57831280
          17

 c      1.18044240    -0.38500146     0.10850515
 c     -0.06369557    -1.00250474     0.10266410
 c     -1.22195234    -0.25011841     0.11291870
 c     -0.99212037     1.22559117     0.63884640
 c     -0.09297223     1.46573376    -0.46799469
 c      1.23123998     0.98399378    -0.15647585
 h      0.11768589    -2.09701222    -0.01776579
 h     -1.94038975     1.73506860     0.80255899
 h     -0.50792367     1.94365811    -1.61450541
 h      2.14242290     1.46825666    -0.37333325
 o      2.28299135    -1.13503035     0.15103266
 h      3.21074859    -0.91204185    -0.18743426
 c     -2.56570545    -0.62239655    -0.42195238
 h     -2.57330307    -1.59668174    -0.99591526
 h     -3.25036302    -0.70746092     0.45956119
 h     -2.78892785     0.21027234    -1.09178969
 h     -0.56209527     1.10721856     1.61616322
          17

 c      1.18180092    -0.38642175     0.09971572
 c     -0.05989102    -0.99460178     0.10264159
 c     -1.22701312    -0.24633599     0.11543731
 c     -1.00011213     1.22488166     0.65472164
 c     -0.09399342     1.44765605    -0.47520657
 c      1.23186160     0.98317786    -0.16516105
 h      0.10379597    -2.07247062     0.00275066
 h     -1.93797710     1.73613552     0.81886438
 h     -0.52688263     1.91480109    -1.58369190
 h      2.11741736     1.45185933    -0.39643692
 o      2.28751773    -1.13147477     0.16039425
 h      3.22846707    -0.91716843    -0.21041725
 c     -2.55937327    -0.61785113    -0.43425173
 h     -2.59221497    -1.53700721    -0.97804379
 h     -3.27747901    -0.70973568     0.44917681
 h     -2.79523753     0.21689014    -1.09106352
 h     -0.52056277     1.06864584     1.65961953
          17

 c      1.18512434    -0.38805508     0.09087431
 c     -0.05548417    -0.98805457     0.10282097
 c     -1.23193612    -0.24168433     0.11820330
 c     -1.00866976     1.22191758     0.67140784
 c     -0.09558817     1.43201266    -0.48442148
 c      1.23026883     0.98199630    -0.17480675
 h      0.08062438    -2.04946858     0.02280486
 h     -1.93873275     1.74261997     0.83009853
 h     -0.53113842     1.87512745    -1.52129957
 h      2.11274622     1.44837518    -0.42455266
 o      2.29269044    -1.12837529     0.16971011
 h      3.22117393    -0.91800589    -0.22641024
 c     -2.55292837    -0.61300309    -0.44515493
 h     -2.60934055    -1.48542064    -0.96498036
 h     -3.30034687    -0.70813455     0.42939836
 h     -2.80859849     0.22572769    -1.09176674
 h     -0.47946029     1.03598641     1.69568973
          17

 c      1.19040855    -0.39010971     0.08235061
 c     -0.05093581    -0.98254936     0.10333640
 c     -1.23657060    -0.23627347     0.12137384
 c     -1.01698961     1.21618285     0.68905301
 c     -0.09749037     1.41878770    -0.49476149
 c      1.22637886     0.98081260    -0.18554164
 h      0.04970434    -2.03459972     0.04108215
 h     -1.94281675     1.75508031     0.83729953
 h     -0.52196914     1.82946661    -1.43512091
 h      2.12810052     1.45721783    -0.45932642
 o      2.29832874    -1.12562931     0.17886493
 h      3.19034655    -0.91447060    -0.23502421
 c     -2.54670657    -0.60639236    -0.45362363
 h     -2.62448711    -1.46042907    -0.96785569
 h     -3.31643901    -0.70211531     0.39935870
 h     -2.82780983     0.23691152    -1.09359472
 h     -0.44511863     1.01182213     1.71628074
          17

 c      1.19747323    -0.39293538     0.07465011
 c     -0.04664431    -0.97794967     0.10431553
 c     -1.24085587    -0.23023682     0.12519979
 c     -1.02468221     1.20719970     0.70745437
 c     -0.09869851     1.40758283    -0.50455394
 c      1.22079609     0.98060867    -0.19779362
 h      0.01253130    -2.03237759     0.05657501
 h     -1.94847703     1.77293994     0.84107842
 h     -0.50529428     1.78833691    -1.34311738
 h      2.15378758     1.47242495    -0.50035075
 o      2.30383812    -1.12317118     0.18786818
 h      3.14428150    -0.90522134    -0.23856275
 c     -2.54090930    -0.59738586    -0.45941488
 h     -2.63756973    -1.46950513    -0.99141360
 h     -3.32511620    -0.69158244     0.36061772
 h     -2.85101347     0.24959429    -1.09562520
 h     -0.42181994     0.99785416     1.71791368
          17

 c      1.20484072    -0.39901248     0.06906256
 c     -0.04127665    -0.97477490     0.10602607
 c     -1.24575527    -0.22284418     0.13054060
 c     -1.03232726     1.19317362     0.72640529
 c     -0.09583957     1.39787785    -0.51171588
 c      1.21335501     0.98413714    -0.21282624
 h     -0.02932356    -2.04206638     0.06941686
 h     -1.95130477     1.79601016     0.84146063
 h     -0.49320920     1.77537969    -1.27593455
 h      2.17817111     1.48551571    -0.54873174
 o      2.30814375    -1.12080844     0.19683922
 h      3.09854022    -0.88709038    -0.24287483
 c     -2.53542692    -0.58693606    -0.46357229
 h     -2.64744177    -1.50174421    -1.02951997
 h     -3.32731502    -0.67658051     0.31733669
 h     -2.87594753     0.26302344    -1.09655147
 h     -0.41220236     0.99522148     1.70086659
          17

 c      1.21457709    -0.40267903     0.06261095
 c     -0.03822139    -0.97301113     0.10812942
 c     -1.24929191    -0.21500135     0.13570283
 c     -1.03866436     1.17879823     0.74437050
 c     -0.09316686     1.38745951    -0.51129241
 c      1.20771100     0.98646846    -0.22897876
 h     -0.07476578    -2.06141771     0.07812124
 h     -1.95078852     1.81772178     0.84210553
 h     -0.50996569     1.78812316    -1.27422546
 h      2.19286413     1.49639385    -0.58820160
 o      2.31156924    -1.11957018     0.20715738
 h      3.06607562    -0.85934008    -0.25938517
 c     -2.53092288    -0.57608255    -0.46726482
 h     -2.65150807    -1.53915610    -1.07060183
 h     -3.32841711    -0.65956030     0.27415106
 h     -2.90046605     0.27397803    -1.09593816
 h     -0.41046841     0.99882225     1.67331844
          17

 c      1.22617968    -0.40393957     0.05495751
 c     -0.03742098    -0.97294204     0.11055079
 c     -1.25116190    -0.20644609     0.14031484
 c     -1.04387858     1.16502412     0.76106852
 c     -0.09235109     1.37653528    -0.50423073
 c      1.20493452     0.98704914    -0.24614949
 h     -0.12151501    -2.08323361     0.08362795
 h     -1.94431809     1.83496656     0.84383410
 h     -0.55231733     1.82000168    -1.32820198
 h      2.19312864     1.50364866    -0.61441250
 o      2.31418952    -1.11953992     0.21906620
 h      3.05148988    -0.82212294    -0.29128333
 c     -2.52744608    -0.56584699    -0.47181420
 h     -2.64815126    -1.56706945    -1.10578246
 h     -3.33238327    -0.64214917     0.23682920
 h     -2.92236082     0.28118652    -1.09374276
 h     -0.41404967     1.00752963     1.64253303
          17

 c      1.23896271    -0.40269022     0.04550660
 c     -0.03856752    -0.97467427     0.11316558
 c     -1.25104754    -0.19673464     0.14375380
 c     -1.04817954     1.15307166     0.77620203
 c     -0.09684354     1.36638153    -0.49365757
 c      1.20593803     0.98484248    -0.26402759
 h     -0.16688991    -2.10073422     0.08718802
 h     -1.93103988     1.84509775     0.84778791
 h     -0.60211955     1.84822676    -1.40198558
 h      2.17804108     1.50828259    -0.62306582
 o      2.31712185    -1.12053952     0.23232229
 h      3.04546397    -0.78148521    -0.33288575
 c     -2.52497438    -0.55674990    -0.47809974
 h     -2.63680775    -1.57705011    -1.12988035
 h     -3.34233395    -0.62611519     0.21006109
 h     -2.93991051     0.28412070    -1.09068641
 h     -0.41807751     1.01962593     1.61854996
          17

 c      1.25174263    -0.39981707     0.03503691
 c     -0.04163500    -0.97863202     0.11601402
 c     -1.24940721    -0.18662688     0.14647529
 c     -1.05218310     1.14259344     0.78888866
 c     -0.10618160     1.35844022    -0.48193389
 c      1.21017573     0.98098765    -0.28284594
 h     -0.20867097    -2.10845209     0.08880884
 h     -1.91132714     1.84795325     0.85349142
 h     -0.64413599     1.86369636    -1.46881675
 h      2.14948942     1.50979973    -0.61864680
 o      2.32101803    -1.12191887     0.24593060
 h      3.03820802    -0.74398191    -0.37318748
 c     -2.52330583    -0.54920058    -0.48627140
 h     -2.61769718    -1.56543487    -1.14057620
 h     -3.35898719    -0.61220052     0.19553421
 h     -2.95205246     0.28426445    -1.08810983
 h     -0.41702462     1.03416340     1.60970876
          17

 c      1.26362353    -0.39567459     0.02394228
 c     -0.04650070    -0.98479917     0.11909145
 c     -1.24651158    -0.17659731     0.14852524
 c     -1.05599729     1.13358103     0.79871562
 c     -0.12002510     1.35312358    -0.47015828
 c      1.21685135     0.97570907    -0.30247734
 h     -0.24499719    -2.10437529     0.08860574
 h     -1.88783816     1.84469804     0.86092489
 h     -0.67181230     1.86238083    -1.51572198
 h      2.11311668     1.51057958    -0.60525250
 o      2.32642666    -1.12319580     0.25912614
 h      3.02329096    -0.71579797    -0.40300205
 c     -2.52247146    -0.54328545    -0.49600907
 h     -2.59162617    -1.53240828    -1.13787805
 h     -3.37953988    -0.60093720     0.19171453
 h     -2.95844210     0.28336609    -1.08758873
 h     -0.40737791     1.05034509     1.62060699
          17

 c      1.27383155    -0.39061255     0.01246879
 c     -0.05277607    -0.99280595     0.12237962
 c     -1.24259870    -0.16687050     0.14975148
 c     -1.05913958     1.12600697     0.80599978
 c     -0.13789820     1.35031157    -0.45885184
 c      1.22470535     0.96882233    -0.32261480
 h     -0.27466423    -2.08992831     0.08683180
 h     -1.86508477     1.83796391     0.87028344
 h     -0.68312204     1.84338918    -1.53685469
 h      2.07848159     1.51579967    -0.58723155
 o      2.33358708    -1.12404856     0.27144654
 h      2.99923501    -0.70106635    -0.41708363
 c     -2.52259066    -0.53876438    -0.50662875
 h     -2.55988812    -1.48218301    -1.12427688
 h     -3.39902484    -0.59261052     0.19497219
 h     -2.95934761     0.28328637    -1.09054923
 h     -0.39070249     1.06787130     1.64866123
          17

 c      1.28025490    -0.38588391     0.00182901
 c     -0.06418174    -1.00537837     0.12272838
 c     -1.23385461    -0.15778901     0.14890475
 c     -1.06013042     1.11760968     0.81289708
 c     -0.15910713     1.35092155    -0.44922623
 c      1.23050820     0.96112349    -0.34182259
 h     -0.28111133    -2.04517142     0.09870651
 h     -1.84840352     1.83562568     0.87955429
 h     -0.67686171     1.81575717    -1.52635616
 h      2.04759731     1.51007946    -0.58586296
 o      2.34194042    -1.12356269     0.28327036
 h      2.97862369    -0.68580064    -0.40643895
 c     -2.52408665    -0.53533700    -0.51744584
 h     -2.51611587    -1.42382547    -1.10249533
 h     -3.40983803    -0.58723479     0.20271685
 h     -2.95699548     0.28782426    -1.09845060
 h     -0.37364340     1.08901357     1.68666035
          17

 c      1.28582748    -0.37971508    -0.00860819
 c     -0.07740148    -1.01590961     0.12295606
 c     -1.22329484    -0.15053992     0.14659908
 c     -1.05823381     1.11199518     0.81916521
 c     -0.18424466     1.35232179    -0.44036894
 c      1.23498161     0.94933385    -0.36021180
 h     -0.28374822    -2.01287243     0.10604900
 h     -1.84213008     1.83386436     0.89044839
 h     -0.65756095     1.77165532    -1.48718048
 h      2.03992718     1.52493267    -0.58724792
 o      2.35140345    -1.12241443     0.29360259
 h      2.95453969    -0.68583772    -0.37662823
 c     -2.52708015    -0.53111905    -0.52678503
 h     -2.46992606    -1.37406748    -1.08632599
 h     -3.40983530    -0.58597772     0.20920156
 h     -2.94876676     0.29455748    -1.11140229
 h     -0.36328103     1.11034423     1.72377906
          17

 c      1.29022974    -0.37302943    -0.01852400
 c     -0.09132472    -1.02254353     0.12305836
 c     -1.21146075    -0.14519911     0.14269478
 c     -1.05320431     1.10945241     0.82556598
 c     -0.21207108     1.35391658    -0.43210690
 c      1.23743403     0.93411221    -0.37783562
 h     -0.28643059    -2.01158448     0.10848997
 h     -1.84711920     1.83226156     0.90287309
 h     -0.62961213     1.71482563    -1.42389749
 h      2.05492471     1.55998249    -0.59106890
 o      2.36134828    -1.12066331     0.30277073
 h      2.93569805    -0.69773363    -0.33470248
 c     -2.53140380    -0.52456783    -0.53344371
 h     -2.42182428    -1.35088029    -1.08753236
 h     -3.39782974    -0.58912242     0.21201752
 h     -2.93512687     0.30333045    -1.12901417
 h     -0.36335645     1.13059196     1.75344502
          17

 c      1.29330123    -0.36684533    -0.02756755
 c     -0.10507581    -1.02473439     0.12298365
 c     -1.19892205    -0.14167287     0.13713800
 c     -1.04527693     1.11031988     0.83261113
 c     -0.24103787     1.35485669    -0.42358679
 c      1.23825389     0.91710247    -0.39502313
 h     -0.29044674    -2.04611324     0.10620750
 h     -1.86172801     1.82847887     0.91651887
 h     -0.60123051     1.65222707    -1.34975694
 h      2.08012723     1.60545194    -0.59407172
 o      2.37082385    -1.11862851     0.31145887
 h      2.93494673    -0.71389980    -0.29315586
 c     -2.53674755    -0.51520258    -0.53711200
 h     -2.37204867    -1.35957833    -1.10972362
 h     -3.37502641    -0.59683312     0.21046483
 h     -2.91665900     0.31356267    -1.15053134
 h     -0.37498063     1.14853911     1.77201460
          17

 c      1.29507738    -0.36218842    -0.03539971
 c     -0.11807545    -1.02370212     0.12264801
 c     -1.18627620    -0.13968819     0.12997329
 c     -1.03506967     1.11486218     0.84054072
 c     -0.26922113     1.35399787    -0.41278161
 c      1.23806341     0.90028835    -0.41210696
 h     -0.29382301    -2.10239972     0.09984453
 h     -1.88273247     1.81930773     0.93089052
 h     -0.58581517     1.59481694    -1.29248041
 h      2.10157403     1.64901748    -0.59333430
 o      2.37882682    -1.11671043     0.32040557
 h      2.96467956    -0.72571959    -0.26482100
 c     -2.54239765    -0.50404860    -0.53871596
 h     -2.32349465    -1.38753096    -1.14453943
 h     -3.34511392    -0.60911107     0.20591625
 h     -2.89411491     0.32437910    -1.17484843
 h     -0.39681085     1.16325313     1.77882211
          17

 c      1.29578041    -0.35997709    -0.04174156
 c     -0.12980547    -1.02136053     0.12195967
 c     -1.17413935    -0.13883711     0.12133310
 c     -1.02347025     1.12315070     0.84931284
 c     -0.29472934     1.35031312    -0.39719212
 c      1.23720933     0.88541275    -0.42928194
 h     -0.29411366    -2.15997540     0.09031355
 h     -1.90652448     1.80196813     0.94540099
 h     -0.59737181     1.55308377    -1.28617439
 h      2.10993958     1.68115346    -0.58768736
 o      2.38500481    -1.11491562     0.32968432
 h      3.02570157    -0.73136691    -0.25126435
 c     -2.54729069    -0.49252845    -0.53969759
 h     -2.28122388    -1.41702251    -1.17997603
 h     -3.31389134    -0.62589787     0.20172217
 h     -2.86846078     0.33462348    -1.20043261
 h     -0.42519929     1.17419954     1.77640696
          17

 c      1.29573648    -0.36088738    -0.04640958
 c     -0.13967910    -1.01932742     0.12084384
 c     -1.16310660    -0.13865438     0.11141494
 c     -1.01155377     1.13500690     0.85864095
 c     -0.31681115     1.34375658    -0.37707221
 c      1.23573722     0.87371647    -0.44658493
 h     -0.29019356    -2.20311345     0.07857814
 h     -1.93000690     1.77496450     0.95947915
 h     -0.63713667     1.52728815    -1.33373879
 h      2.10082558     1.69627803    -0.57740797
 o      2.38991858    -1.11279161     0.33860280
 h      3.10374994    -0.73701418    -0.24130019
 c     -2.55035732    -0.48159980    -0.54131759
 h     -2.24974558    -1.43549156    -1.20733070
 h     -3.28779045    -0.64715227     0.20205454
 h     -2.84093952     0.34299021    -1.22537559
 h     -0.45440368     1.18125223     1.77082661
          17

 c      1.29526432    -0.36522544    -0.04934147
 c     -0.14709008    -1.01868614     0.11925424
 c     -1.15369010    -0.13868609     0.10044461
 c     -1.00046291     1.15002808     0.86810479
 c     -0.33582507     1.33500754    -0.35587557
 c      1.23347246     0.86582737    -0.46389803
 h     -0.28215064    -2.22296652     0.06552180
 h     -1.95109443     1.73836594     0.97267403
 h     -0.69350625     1.51043789    -1.40178474
 h      2.07360696     1.69236483    -0.56363629
 o      2.39440468    -1.10991313     0.34643597
 h      3.18049136    -0.74910586    -0.22289628
 c     -2.55084906    -0.47173510    -0.54435110
 h     -2.23181209    -1.43656018    -1.22205953
 h     -3.27122555    -0.67253418     0.20946307
 h     -2.81310655     0.34839042    -1.24769402
 h     -0.47749157     1.18457918     1.77091211
          17

 c      1.29460548    -0.37286535    -0.05061566
 c     -0.15150624    -1.02003696     0.11717008
 c     -1.14624862    -0.13853983     0.08863584
 c     -0.99116043     1.16767594     0.87741213
 c     -0.35215201     1.32463168    -0.33696585
 c      1.23003833     0.86169285    -0.48095546
 h     -0.27076195    -2.21621988     0.05191998
 h     -1.96895902     1.69369515     0.98475430
 h     -0.75501663     1.49754215    -1.45890215
 h      2.03099040     1.67090060    -0.54799886
 o      2.39906082    -1.10612728     0.35282746
 h      3.24216963    -0.77033192    -0.18972806
 c     -2.54852345    -0.46317369    -0.54895785
 h     -2.22845832    -1.41827411    -1.22268021
 h     -3.26444919    -0.70072105     0.22261994
 h     -2.78677023     0.35038995    -1.26577312
 h     -0.48865346     1.18439621     1.78483401
          17

 c      1.29391371    -0.38328442    -0.05045053
 c     -0.15255156    -1.02351391     0.11459027
 c     -1.14092675    -0.13794363     0.07617367
 c     -0.98413015     1.18736482     0.88677423
 c     -0.36589585     1.31295120    -0.32243785
 c      1.22480022     0.86052953    -0.49736593
 h     -0.25719003    -2.18418261     0.03839786
 h     -1.98406870     1.64359885     0.99577693
 h     -0.81445294     1.48661963    -1.48847957
 h      1.97962318     1.63774393    -0.53235205
 o      2.40415027    -1.10151209     0.35775891
 h      3.28115622    -0.80012070    -0.14076403
 c     -2.54359844    -0.45605894    -0.55473695
 h     -2.23918038    -1.38209550    -1.21010820
 h     -3.26402816    -0.72911210     0.23661018
 h     -2.76384429     0.34949121    -1.27872532
 h     -0.48612230     1.18082514     1.81477353
          17

 c      1.29327812    -0.39568848    -0.04917190
 c     -0.15005218    -1.02869558     0.11153533
 c     -1.13762112    -0.13679307     0.06321930
 c     -0.97928598     1.20850047     0.89697178
 c     -0.37705399     1.30015691    -0.31340974
 c      1.21678663     0.86084278    -0.51267704
 h     -0.24291297    -2.13337175     0.02529939
 h     -1.99792968     1.59136532     1.00610782
 h     -0.86749851     1.47713237    -1.48393812
 h      1.93096783     1.60421397    -0.51838625
 o      2.40961012    -1.09630020     0.36145372
 h      3.29563561    -0.83568549    -0.07877446
 c     -2.53656577    -0.45035478    -0.56091537
 h     -2.26181632    -1.33328677    -1.18791495
 h     -3.26529021    -0.75439746     0.24550906
 h     -2.74618634     0.34712279    -1.28649765
 h     -0.47284139     1.17420172     1.85493589
          17

 c      1.29275372    -0.40918260    -0.04715437
 c     -0.14403188    -1.03445208     0.10806397
 c     -1.13599000    -0.13515706     0.04992570
 c     -0.97617434     1.23049504     0.90892010
 c     -0.38568598     1.28637673    -0.31030502
 c      1.20483619     0.86073923    -0.52648403
 h     -0.22978155    -2.07729837     0.01241528
 h     -2.01239048     1.54033731     1.01635970
 h     -0.91139909     1.46911149    -1.44408865
 h      1.89948503     1.58526110    -0.50698077
 o      2.41498470    -1.09083907     0.36433330
 h      3.29045427    -0.87248571    -0.00970200
 c     -2.52805085    -0.44561504    -0.56648009
 h     -2.29222635    -1.28235948    -1.16336286
 h     -3.26442113    -0.77346139     0.24480461
 h     -2.73541349     0.34532800    -1.28968863
 h     -0.45412454     1.16545894     1.89542040
          17

 c      1.29238130    -0.42292310    -0.04475873
 c     -0.13466809    -1.03896339     0.10429587
 c     -1.13551223    -0.13323714     0.03645054
 c     -0.97425037     1.25279612     0.92318225
 c     -0.39198367     1.27169963    -0.31291510
 c      1.18830369     0.85882346    -0.53850534
 h     -0.22000309    -2.03674023    -0.00129558
 h     -2.02860571     1.49339603     1.02722684
 h     -0.94460035     1.46296123    -1.37152783
 h      1.89428395     1.59054388    -0.49801762
 o      2.41929654    -1.08556343     0.36698551
 h      3.27906565    -0.90453228     0.05775490
 c     -2.51872477    -0.44083970    -0.57026783
 h     -2.32460238    -1.24549815    -1.14783328
 h     -3.25934687    -0.78400847     0.23250254
 h     -2.73269681     0.34619204    -1.28915281
 h     -0.43502665     1.15603982     1.92723215
          17

 c      1.29219075    -0.43619006    -0.04229343
 c     -0.12226547    -1.04048043     0.10037602
 c     -1.13557635    -0.13128911     0.02296126
 c     -0.97305840     1.27490555     0.93978597
 c     -0.39620793     1.25616881    -0.32032230
 c      1.16778252     0.85503862    -0.54853583
 h     -0.21557071    -2.03159354    -0.01720175
 h     -2.04617015     1.45275976     1.03929991
 h     -0.96752437     1.45977216    -1.27362080
 h      1.91063480     1.61539050    -0.49145468
 o      2.42117832    -1.08090876     0.37000883
 h      3.28154632    -0.92577166     0.11459051
 c     -2.50910694    -0.43490750    -0.57137055
 h     -2.35385129    -1.23841508    -1.15270446
 h     -3.24991006    -0.78486324     0.20935337
 h     -2.73855567     0.35116803    -1.28555472
 h     -0.41912640     1.14751101     1.94469287
          17

 c      1.29219006    -0.44836729    -0.04001426
 c     -0.10730946    -1.03878910     0.09632656
 c     -1.13555781    -0.12953603     0.00963436
 c     -0.97230119     1.29637026     0.95828716
 c     -0.39844198     1.23972247    -0.33073557
 c      1.14471776     0.85024803    -0.55640015
 h     -0.21687427    -2.06434786    -0.03510494
 h     -2.06304589     1.42012325     1.05298381
 h     -0.98496024     1.46230573    -1.16550948
 h      1.93453888     1.64580494    -0.48806374
 o      2.41981386    -1.07712787     0.37366729
 h      3.31003141    -0.93320163     0.15707329
 c     -2.49932496    -0.42764480    -0.56994974
 h     -2.37869836    -1.26305006    -1.17994357
 h     -3.23787717    -0.77616220     0.17875819
 h     -2.75269391     0.36058313    -1.27906717
 h     -0.40827107     1.14120483     1.94585783
          17

 c      1.29234956    -0.45890695    -0.03813969
 c     -0.09049693    -1.03543504     0.09198636
 c     -1.13485634    -0.12811599    -0.00335714
 c     -0.97183843     1.31677094     0.97791708
 c     -0.39825471     1.22207529    -0.34149519
 c      1.12055432     0.84531928    -0.56199807
 h     -0.22202744    -2.11767370    -0.05241008
 h     -2.07635853     1.39689319     1.06852680
 h     -1.00923020     1.47650792    -1.07170257
 h      1.95275444     1.66903743    -0.48882251
 o      2.41584815    -1.07421658     0.37778685
 h      3.35463296    -0.92821088     0.18850915
 c     -2.48922575    -0.42002627    -0.56738462
 h     -2.40062196    -1.30510293    -1.21998631
 h     -3.22679826    -0.75950780     0.14634880
 h     -2.77392108     0.37351883    -1.26932709
 h     -0.40251663     1.13793975     1.93243638
          17

 c      1.29260516    -0.46733793    -0.03685506
 c     -0.07263300    -1.03235721     0.08716407
 c     -1.13291415    -0.12707854    -0.01586792
 c     -0.97166281     1.33573645     0.99771479
 c     -0.39501599     1.20281149    -0.35012419
 c      1.09641347     0.84077220    -0.56532966
 h     -0.22805333    -2.17032377    -0.06591176
 h     -2.08351779     1.38427045     1.08606543
 h     -1.05574109     1.51036370    -1.01520704
 h      1.95676877     1.67750470    -0.49433441
 o      2.41068009    -1.07207337     0.38210161
 h      3.39457387    -0.91388659     0.21368817
 c     -2.47868755    -0.41315616    -0.56540538
 h     -2.42069798    -1.34688387    -1.26057028
 h     -3.22129074    -0.73775251     0.11886344
 h     -2.80021447     0.38814150    -1.25565587
 h     -0.39996350     1.13776071     1.90975839
          17

 c      1.29288381    -0.47329955    -0.03630461
 c     -0.05451148    -1.03097819     0.08176508
 c     -1.12924578    -0.12640479    -0.02779834
 c     -0.97186822     1.35298056     1.01661772
 c     -0.38949505     1.18210782    -0.35621339
 c      1.07315828     0.83681364    -0.56646742
 h     -0.23221032    -2.20755358    -0.07333597
 h     -2.08311311     1.38314147     1.10564358
 h     -1.12362880     1.56529622    -0.99596158
 h      1.94242446     1.66815850    -0.50475473
 o      2.40544124    -1.07061869     0.38646568
 h      3.41395779    -0.89278558     0.23533996
 c     -2.46780191    -0.40768701    -0.56534510
 h     -2.43889161    -1.37598647    -1.29290691
 h     -3.22515940    -0.71400324     0.10202930
 h     -2.82898843     0.40237162    -1.23748141
 h     -0.39671507     1.13978018     1.88629168
          17

 c      1.29312135    -0.47657281    -0.03658123
 c     -0.03684730    -1.03212278     0.07580056
 c     -1.12348130    -0.12603169    -0.03909399
 c     -0.97255419     1.36831540     1.03359055
 c     -0.38406370     1.16104980    -0.36094578
 c      1.05147820     0.83342112    -0.56552278
 h     -0.23246278    -2.22182441    -0.07352132
 h     -2.07542765     1.39393598     1.12723149
 h     -1.19309144     1.63219323    -0.99623497
 h      1.90904421     1.64140525    -0.51990551
 o      2.40073400    -1.06980100     0.39083032
 h      3.40552326    -0.86655765     0.25435379
 c     -2.45699003    -0.40393757    -0.56785528
 h     -2.45463904    -1.38581295    -1.31217545
 h     -3.23878083    -0.69025563     0.09818093
 h     -2.85748498     0.41455173    -1.21474881
 h     -0.38776612     1.14245959     1.87152037
          17

 c      1.29326229    -0.47709526    -0.03771542
 c     -0.02024196    -1.03615040     0.06935493
 c     -1.11541289    -0.12589351    -0.04973545
 c     -0.97360784     1.38159045     1.04791345
 c     -0.38097976     1.14090386    -0.36531670
 c      1.03184624     0.83036483    -0.56263361
 h     -0.22751723    -2.21095452    -0.06612453
 h     -2.06259948     1.41658864     1.15074113
 h     -1.24518919     1.69971432    -1.00127246
 h      1.85942911     1.60094493    -0.53939403
 o      2.39667835    -1.06958714     0.39518889
 h      3.36965988    -0.83593540     0.27057893
 c     -2.44699200    -0.40208375    -0.57291869
 h     -2.46729045    -1.37391278    -1.31644029
 h     -3.25803472    -0.66693633     0.10555235
 h     -2.88315377     0.42385513    -1.18810675
 h     -0.36953289     1.14462479     1.87177866
          17

 c      1.29324584    -0.47496999    -0.03966456
 c     -0.00514918    -1.04299910     0.06256074
 c     -1.10503866    -0.12597561    -0.05972488
 c     -0.97449780     1.39259447     1.05946073
 c     -0.38164464     1.12266045    -0.36975828
 c      1.01435834     0.82714989    -0.55795727
 h     -0.21687840    -2.17726732    -0.05141268
 h     -2.04827427     1.45063631     1.17603669
 h     -1.26976874     1.75963440    -1.00371058
 h      1.80088846     1.55460524    -0.56277315
 o      2.39291265    -1.06998883     0.39955397
 h      3.31432763    -0.80024642     0.28316840
 c     -2.43863911    -0.40215514    -0.58003721
 h     -2.47632470    -1.34108437    -1.30607827
 h     -3.27615623    -0.64372690     0.11991984
 h     -2.90396668     0.43039163    -1.15885014
 h     -0.34262304     1.14662403     1.88672653
          17

 c      1.29298673    -0.47046995    -0.04230653
 c      0.00816911    -1.05208743     0.05558697
 c     -1.09259295    -0.12636245    -0.06907435
 c     -0.97437032     1.40104357     1.06863115
 c     -0.38672452     1.10704901    -0.37440493
 c      0.99857150     0.82295714    -0.55164548
 h     -0.20114262    -2.12841577    -0.03021748
 h     -2.03640205     1.49537660     1.20292096
 h     -1.26313381     1.80680764    -1.00056613
 h      1.74622913     1.51512971    -0.58993592
 o      2.38857437    -1.07113030     0.40395552
 h      3.25549645    -0.75636324     0.29066331
 c     -2.43256359    -0.40389770    -0.58839796
 h     -2.48152944    -1.29180507    -1.28417747
 h     -3.28663889    -0.62056676     0.13683101
 h     -2.91861113     0.43511024    -1.12872354
 h     -0.31179604     1.15028198     1.91021760
          17

 c      1.29235617    -0.46403718    -0.04544273
 c      0.01969062    -1.06213133     0.04862542
 c     -1.07855054    -0.12726497    -0.07779922
 c     -0.97244379     1.40667633     1.07602093
 c     -0.39634264     1.09464402    -0.37929090
 c      0.98369417     0.81688361    -0.54380477
 h     -0.18251155    -2.07930742    -0.00383990
 h     -2.02924486     1.54991630     1.23100571
 h     -1.22518504     1.83805331    -0.99096222
 h      1.71078045     1.49738143    -0.62171019
 o      2.38263408    -1.07324720     0.40841572
 h      3.21218832    -0.69885171     0.29156011
 c     -2.42902931    -0.40658531    -0.59688466
 h     -2.48325689    -1.23584493    -1.25789718
 h     -3.28501827    -0.59805247     0.15287945
 h     -2.92653268     0.43958140    -1.09968719
 h     -0.28317678     1.15767647     1.93437150
          17

 c      1.29118573    -0.45627588    -0.04881179
 c      0.02962065    -1.07118741     0.04184119
 c     -1.06359947    -0.12901510    -0.08591712
 c     -0.96836177     1.40936203     1.08217705
 c     -0.41016552     1.08590171    -0.38440397
 c      0.96944455     0.80877388    -0.53455009
 h     -0.16482283    -2.05163594     0.02654789
 h     -2.02569171     1.61293979     1.25945874
 h     -1.15832625     1.85172637    -0.97539582
 h      1.70184595     1.50860330    -0.65936302
 o      2.37485835    -1.07635860     0.41285068
 h      3.19151960    -0.62539567     0.28611762
 c     -2.42790722    -0.40890158    -0.60403082
 h     -2.48267212    -1.18946938    -1.23967089
 h     -3.26934442    -0.57737264     0.16606090
 h     -2.92782456     0.44567036    -1.07368310
 h     -0.26168267     1.17007839     1.95276871
          17

 c      1.28932876    -0.44792584    -0.05210857
 c      0.03818137    -1.07758308     0.03529355
 c     -1.04858109    -0.13201336    -0.09345344
 c     -0.96226875     1.40916608     1.08750485
 c     -0.42737985     1.08107379    -0.38962437
 c      0.95664469     0.79982470    -0.52420560
 h     -0.15141718    -2.06333337     0.06093212
 h     -2.02137317     1.68231785     1.28685873
 h     -1.06798275     1.84851788    -0.95617956
 h      1.71145168     1.54129458    -0.70218186
 o      2.36621368    -1.07987623     0.41700972
 h      3.18209503    -0.54314811     0.27746334
 c     -2.42876574    -0.40933098    -0.60833580
 h     -2.48148387    -1.17073264    -1.24387137
 h     -3.24011078    -0.56010134     0.17584843
 h     -2.92300663     0.45513046    -1.05242114
 h     -0.24994950     1.18760752     1.96158916
          17

 c      1.28674696    -0.43980019    -0.05500711
 c      0.04529681    -1.08139426     0.02898969
 c     -1.03440353    -0.13663182    -0.10045551
 c     -0.95465967     1.40636200     1.09221896
 c     -0.44658490     1.07994567    -0.39454513
 c      0.94649612     0.79194105    -0.51334334
 h     -0.14173683    -2.11172928     0.09989796
 h     -2.01057888     1.75497966     1.31137536
 h     -0.96423074     1.83404353    -0.93907046
 h      1.72474112     1.58048412    -0.74665868
 o      2.35793712    -1.08285664     0.42058747
 h      3.16811797    -0.46478806     0.26977288
 c     -2.43104053    -0.40734168    -0.60926690
 h     -2.48079423    -1.18538531    -1.27545216
 h     -3.20018501    -0.54799638     0.18339195
 h     -2.91277631     0.46917713    -1.03718490
 h     -0.24813703     1.20930434     1.95974150
          17

 c      1.28352522    -0.43271042    -0.05719017
 c      0.05065878    -1.08426900     0.02306637
 c     -1.02194950    -0.14311474    -0.10701514
 c     -0.94619300     1.40139581     1.09627899
 c     -0.46579606     1.08146114    -0.39822655
 c      0.93973575     0.78683867    -0.50258092
 h     -0.13211289    -2.17594104     0.14242818
 h     -1.98844556     1.82724541     1.33116530
 h     -0.86253488     1.82258275    -0.93553179
 h      1.73019633     1.61353862    -0.78838971
 o      2.35081988    -1.08446452     0.42334310
 h      3.14038511    -0.40129504     0.26632986
 c     -2.43413395    -0.40388780    -0.60779964
 h     -2.48058910    -1.22073254    -1.32404025
 h     -3.15468766    -0.54283152     0.19170976
 h     -2.89778904     0.48802130    -1.02859684
 h     -0.25391466     1.23332302     1.94886777
          17

 c      1.27980047    -0.42739039    -0.05838631
 c      0.05404729    -1.08793721     0.01779201
 c     -1.01199523    -0.15153805    -0.11328123
 c     -0.93757182     1.39482175     1.09934238
 c     -0.48302648     1.08392678    -0.39934595
 c      0.93652053     0.78570817    -0.49240987
 h     -0.11935810    -2.23440509     0.18579007
 h     -1.95227636     1.89540812     1.34474972
 h     -0.77814836     1.83432166    -0.96059341
 h      1.72192681     1.63296094    -0.82364838
 o      2.34517418    -1.08415041     0.42512977
 h      3.09690284    -0.35934176     0.26910322
 c     -2.43742003    -0.40031112    -0.60555836
 h     -2.48063575    -1.25847719    -1.37392729
 h     -3.11019442    -0.54618737     0.20519646
 h     -2.87854274     0.51046076    -1.02635967
 h     -0.26253085     1.25719465     1.93331963
          17

 c      1.27566463    -0.42441209    -0.05840967
 c      0.05545156    -1.09348822     0.01344940
 c     -1.00514013    -0.16184321    -0.11943913
 c     -0.92944638     1.38721741     1.10082706
 c     -0.49732778     1.08669364    -0.39740086
 c      0.93663399     0.78918567    -0.48313533
 h     -0.10209996    -2.27326771     0.22691927
 h     -1.90197752     1.95633686     1.35126309
 h     -0.71500736     1.87568614    -1.01890181
 h      1.69837188     1.63559087    -0.84983164
 o      2.34096485    -1.08167841     0.42588941
 h      3.04106835    -0.34104824     0.27891671
 c     -2.44036141    -0.39746836    -0.60388705
 h     -2.48099896    -1.28543939    -1.41328801
 h     -3.07269454    -0.55904682     0.22767632
 h     -2.85547446     0.53391673    -1.02917676
 h     -0.26750469     1.27826649     1.91944587
          17

 c      1.27109328    -0.42409830    -0.05719170
 c      0.05502361    -1.10139873     0.01026810
 c     -1.00174713    -0.17386836    -0.12568160
 c     -0.92223851     1.37908337     1.10015118
 c     -0.50864444     1.09094869    -0.39342280
 c      0.93962141     0.79736395    -0.47486945
 h     -0.08037859    -2.28589365     0.26325211
 h     -1.84002087     2.00803656     1.35057114
 h     -0.66799284     1.92981606    -1.09676889
 h      1.66124083     1.62179106    -0.86557619
 o      2.33785878    -1.07717912     0.42565299
 h      2.98105281    -0.34325884     0.29551781
 c     -2.44270502    -0.39572956    -0.60346436
 h     -2.48190964    -1.29472657    -1.43558073
 h     -3.04508337    -0.58119470     0.25940166
 h     -2.82922816     0.55508078    -1.03501747
 h     -0.26269329     1.29430617     1.91322265
          17

 c      1.26593371    -0.42646025    -0.05479274
 c      0.05301147    -1.11167985     0.00840181
 c     -1.00190792    -0.18731017    -0.13220135
 c     -0.91590724     1.37075743     1.09706496
 c     -0.51694491     1.09797393    -0.38883972
 c      0.94478255     0.80975035    -0.46750708
 h     -0.05511529    -2.27092790     0.29300474
 h     -1.77112635     2.05014958     1.34331147
 h     -0.63327954     1.97628687    -1.17590268
 h      1.61554344     1.59570729    -0.87122367
 o      2.33519637    -1.07126297     0.42454544
 h      2.93012887    -0.35581800     0.31752513
 c     -2.44452695    -0.39523784    -0.60426223
 h     -2.48360078    -1.28391661    -1.43822487
 h     -3.02647531    -0.61085036     0.29565932
 h     -2.80089252     0.57087347    -1.04163005
 h     -0.24531383     1.30393146     1.91671360
          17

 c      1.25997062    -0.43119187    -0.05138441
 c      0.04971344    -1.12391871     0.00790526
 c     -1.00544720    -0.20170072    -0.13918368
 c     -0.90987870     1.36239151     1.09180640
 c     -0.52209340     1.10809851    -0.38465217
 c      0.95109264     0.82517467    -0.46065160
 h     -0.02784450    -2.23169433     0.31544537
 h     -1.70155629     2.08423244     1.33087263
 h     -0.60984745     2.00318026    -1.24348756
 h      1.57039463     1.56648229    -0.86986523
 o      2.33207588    -1.06499058     0.42275058
 h      2.90483072    -0.36213635     0.34292712
 c     -2.44606870    -0.39604291    -0.60575286
 h     -2.48627864    -1.25391824    -1.42171627
 h     -3.01398979    -0.64500738     0.32878982
 h     -2.77207654     0.57927348    -1.04703955
 h     -0.21743582     1.30651614     1.92648403
          17

 c      1.25304312    -0.43771788    -0.04720747
 c      0.04543889    -1.13719322     0.00867869
 c     -1.01195926    -0.21645787    -0.14678436
 c     -0.90328921     1.35400461     1.08493244
 c     -0.52399605     1.12086730    -0.38145865
 c      0.95719504     0.84182456    -0.45357032
 h     -0.00057810    -2.17726856     0.33154000
 h     -1.63782069     2.11338310     1.31519687
 h     -0.59770134     2.00586001    -1.29225010
 h      1.53896555     1.54852495    -0.86812493
 o      2.32790886    -1.05921253     0.42039436
 h      2.91547967    -0.34984607     0.37080630
 c     -2.44754775    -0.39805072    -0.60714252
 h     -2.49018405    -1.20915549    -1.38987879
 h     -3.00490915    -0.68026449     0.35152019
 h     -2.74482136     0.57978405    -1.04985844
 h     -0.18437740     1.30181059     1.93582381
          17

 c      1.24513238    -0.44529097    -0.04251978
 c      0.04045875    -1.14994422     0.01037906
 c     -1.02086276    -0.23097428    -0.15510213
 c     -0.89537089     1.34560114     1.07704970
 c     -0.52267076     1.13541720    -0.37964802
 c      0.96180136     0.85782418    -0.44544409
 h      0.02448496    -2.12422440     0.34500155
 h     -1.58490048     2.14087393     1.29831237
 h     -0.59696001     1.98382035    -1.31837880
 h      1.53372268     1.55593552    -0.87359061
 o      2.32309112    -1.05370374     0.41750532
 h      2.95528763    -0.32463091     0.40182141
 c     -2.44907024    -0.40086000    -0.60742452
 h     -2.49571518    -1.15883292    -1.35117927
 h     -2.99769201    -0.71356626     0.35904734
 h     -2.72142118     0.57353920    -1.04940245
 h     -0.15190041     1.28973021     1.93822734
          17

 c      1.23636186    -0.45310646    -0.03755829
 c      0.03493637    -1.16017129     0.01241235
 c     -1.03146585    -0.24469134    -0.16415808
 c     -0.88572302     1.33731590     1.06866559
 c     -0.51825832     1.15071464    -0.37948594
 c      0.96451872     0.87234043    -0.43600819
 h      0.04567012    -2.09471820     0.36242467
 h     -1.54478979     2.16822820     1.28177778
 h     -0.60762834     1.93911251    -1.32044876
 h      1.55689131     1.59071243    -0.88757111
 o      2.31865144    -1.04760563     0.41416170
 h      3.00635977    -0.30299257     0.43578487
 c     -2.45062356    -0.40364238    -0.60534564
 h     -2.50357106    -1.11770621    -1.31975021
 h     -2.99210188    -0.74262872     0.34966809
 h     -2.70420526     0.56309705    -1.04566216
 h     -0.12442765     1.27032912     1.92938124
          17

 c      1.22696037    -0.46037807    -0.03252284
 c      0.02888424    -1.16652201     0.01427744
 c     -1.04302832    -0.25713393    -0.17389086
 c     -0.87436543     1.32948364     1.06013063
 c     -0.51100513     1.16564153    -0.38105649
 c      0.96602705     0.88582102    -0.42576430
 h      0.06242501    -2.10402805     0.38927979
 h     -1.51639922     2.19417289     1.26646202
 h     -0.62963549     1.87630882    -1.29979695
 h      1.59866231     1.64054365    -0.90275617
 o      2.31548823    -1.04031999     0.41054169
 h      3.05237652    -0.29761458     0.47080037
 c     -2.45211413    -0.40545160    -0.59975191
 h     -2.51461840    -1.10160881    -1.31146263
 h     -2.98913367    -0.76619512     0.32486060
 h     -2.69530279     0.55190193    -1.03915706
 h     -0.10444838     1.24379574     1.90762768
          17

 c      1.21723163    -0.46636988    -0.02757087
 c      0.02224841    -1.16949876     0.01609493
 c     -1.05480351    -0.26792446    -0.18416680
 c     -0.86163357     1.32257347     1.05158894
 c     -0.50121053     1.17895373    -0.38405204
 c      0.96733406     0.89904417    -0.41542530
 h      0.07455047    -2.14638691     0.42365811
 h     -1.49678239     2.21536029     1.25278686
 h     -0.66318361     1.80360655    -1.26251322
 h      1.64606146     1.69002006    -0.90983740
 o      2.31410662    -1.03171442     0.40685274
 h      3.08303106    -0.31368813     0.50431661
 c     -2.45346683    -0.40613590    -0.59061117
 h     -2.52896578    -1.11540219    -1.33204297
 h     -2.99104346    -0.78432103     0.28931869
 h     -2.69638837     0.54336410    -1.03066095
 h     -0.09241844     1.21039051     1.87387429
          17

 c      1.20752549    -0.47043458    -0.02281075
 c      0.01500707    -1.17084577     0.01848357
 c     -1.06606273    -0.27681023    -0.19479510
 c     -0.84804465     1.31705642     1.04293429
 c     -0.48911855     1.18918954    -0.38748083
 c      0.96923282     0.91246040    -0.40549714
 h      0.08132050    -2.20176565     0.45766532
 h     -1.48263216     2.22805940     1.24111416
 h     -0.70977362     1.73407236    -1.22243457
 h      1.68923784     1.72831161    -0.90250011
 o      2.31463227    -1.02200511     0.40326692
 h      3.09377231    -0.35046601     0.53407006
 c     -2.45471402    -0.40661631    -0.57948605
 h     -2.54510155    -1.14816294    -1.37140847
 h     -3.00129822    -0.79865443     0.25055850
 h     -2.70838188     0.53963903    -1.02079885
 h     -0.08672033     1.17030306     1.83147653
          17

 c      1.19820837    -0.47205930    -0.01829833
 c      0.00715751    -1.17216273     0.02202358
 c     -1.07612388    -0.28369291    -0.20554215
 c     -0.83419398     1.31330505     1.03383174
 c     -0.47480089     1.19486869    -0.38977724
 c      0.97222447     0.92614484    -0.39624658
 h      0.08193746    -2.25161470     0.48369490
 h     -1.47126329     2.22955341     1.23197473
 h     -0.77343808     1.68315446    -1.19977067
 h      1.72225442     1.74975392    -0.87782985
 o      2.31680046    -1.01167921     0.39987284
 h      3.08581382    -0.40228257     0.55876895
 c     -2.45598716    -0.40791490    -0.56853784
 h     -2.56066147    -1.18409371    -1.41399205
 h     -3.02378218    -0.81213309     0.21708407
 h     -2.73115116     0.54066838    -1.00964733
 h     -0.08381570     1.12344530     1.78593160
          17

 c      1.18963805    -0.47089724    -0.01404218
 c     -0.00129731    -1.17439507     0.02702755
 c     -1.08438902    -0.28862981    -0.21614857
 c     -0.82063031     1.31153921     1.02386603
 c     -0.45843801     1.19536396    -0.39013702
 c      0.97659628     0.93990709    -0.38776975
 h      0.07601795    -2.28449387     0.49709676
 h     -1.46106893     2.21886595     1.22611219
 h     -0.85745037     1.65825963    -1.20578745
 h      1.74224985     1.75248560    -0.83536039
 o      2.31984556    -1.00150928     0.39661491
 h      3.06780589    -0.45822181     0.57902927
 c     -2.45757142    -0.41053491    -0.55943762
 h     -2.57362519    -1.21162439    -1.44810236
 h     -3.06063591    -0.82740836     0.19481290
 h     -2.76339418     0.54425709    -0.99664321
 h     -0.07923189     1.06936720     1.74374983
          17

 c      1.18213643    -0.46677920    -0.01001523
 c     -0.01032236    -1.17790859     0.03356254
 c     -1.09038125    -0.29179098    -0.22635735
 c     -0.80764878     1.31175940     1.01279614
 c     -0.44106817     1.19142491    -0.38971888
 c      0.98247294     0.95333332    -0.38001651
 h      0.06360049    -2.29503588     0.49589304
 h     -1.45170996     2.19703684     1.22444650
 h     -0.95556763     1.65243004    -1.22911272
 h      1.74903915     1.73771749    -0.77650048
 o      2.32244727    -0.99251931     0.39323449
 h      3.05687838    -0.50272887     0.59839603
 c     -2.46004509    -0.41463667    -0.55296212
 h     -2.58272149    -1.22450259    -1.46732751
 h     -3.10973578    -0.84482489     0.18411224
 h     -2.80282086     0.54710746    -0.98089415
 h     -0.06990386     1.00777082     1.71006780
          17

 c      1.17595194    -0.45969801    -0.00617138
 c     -0.01983036    -1.18261799     0.04150020
 c     -1.09377691    -0.29339463    -0.23595025
 c     -0.79508630     1.31364936     1.00074534
 c     -0.42444995     1.18430837    -0.39042536
 c      0.98975350     0.96574823    -0.37277600
 h      0.04503743    -2.28239414     0.48013499
 h     -1.44418197     2.16712317     1.22804052
 h     -1.05342072     1.65415149    -1.24995751
 h      1.74567481     1.71007059    -0.70448717
 o      2.32330452    -0.98554962     0.38938062
 h      3.07010272    -0.52280102     0.62182517
 c     -2.46423950    -0.42029506    -0.54914145
 h     -2.58737165    -1.22025005    -1.46910193
 h     -3.16458853    -0.86221392     0.18071242
 h     -2.84657147     0.54603931    -0.96163843
 h     -0.05669734     0.93974318     1.68620440
          17

 c      1.17121618    -0.44978859    -0.00246111
 c     -0.02968283    -1.18800472     0.05052471
 c     -1.09443412    -0.29366155    -0.24476552
 c     -0.78235383     1.31654748     0.98816405
 c     -0.41023718     1.17501383    -0.39354637
 c      0.99794036     0.97614966    -0.36568008
 h      0.02096545    -2.25008224     0.45177050
 h     -1.44057681     2.13371047     1.23802713
 h     -1.13755642     1.65573839    -1.25554214
 h      1.73978165     1.67857587    -0.62436114
 o      2.32235648    -0.98056767     0.38500284
 h      3.10585336    -0.51925275     0.64973509
 c     -2.47095238    -0.42751508    -0.54761126
 h     -2.58761003    -1.19910154    -1.45370366
 h     -3.21704246    -0.87664127     0.17930489
 h     -2.89171568     0.53889056    -0.93859308
 h     -0.04447694     0.86866311     1.66954660
          17

 c      1.16794566    -0.43732722     0.00116687
 c     -0.03970686    -1.19301736     0.06010635
 c     -1.09241673    -0.29280212    -0.25269043
 c     -0.76875031     1.31961234     0.97561385
 c     -0.39960498     1.16423037    -0.39963298
 c      1.00607453     0.98326504    -0.35831006
 h     -0.00766511    -2.20735060     0.41498712
 h     -1.44318233     2.10151456     1.25533544
 h     -1.19906593     1.65358647    -1.24111098
 h      1.74370119     1.65634530    -0.54181366
 o      2.32070790    -0.97687600     0.38044366
 h      3.14516680    -0.50341872     0.67661781
 c     -2.48065606    -0.43612659    -0.54780679
 h     -2.58411820    -1.16400343    -1.42440541
 h     -3.26006885    -0.88604099     0.17613013
 h     -2.93569529     0.52496899    -0.91209826
 h     -0.03942471     0.79961635     1.65587188
          17

 c      1.16608835    -0.42275502     0.00478102
 c     -0.04969849    -1.19597475     0.06950222
 c     -1.08800353    -0.29101223    -0.25964623
 c     -0.75383344     1.32211721     0.96360797
 c     -0.39326334     1.15247053    -0.40876073
 c      1.01320527     0.98606584    -0.35046340
 h     -0.03969365    -2.17070792     0.37632139
 h     -1.45287452     2.07335990     1.28007509
 h     -1.23298567     1.64648013    -1.20671836
 h      1.76873230     1.65486383    -0.46018050
 o      2.31944011    -0.97381958     0.37608999
 h      3.17016349    -0.48564140     0.69643768
 c     -2.49336223    -0.44566336    -0.54891638
 h     -2.57832642    -1.12151507    -1.38875343
 h     -3.28902823    -0.88981336     0.16962469
 h     -2.97664416     0.50517398    -0.88310194
 h     -0.04627721     0.73783340     1.64167200
          17

 c      1.16557424    -0.40669312     0.00848245
 c     -0.05939319    -1.19492166     0.07793726
 c     -1.08167799    -0.28846241    -0.26558329
 c     -0.73762689     1.32366120     0.95258766
 c     -0.39153648     1.14014494    -0.42070530
 c      1.01931573     0.98460893    -0.34229793
 h     -0.07420457    -2.16034278     0.34271349
 h     -1.46777907     2.04897664     1.31085084
 h     -1.23732566     1.63466175    -1.15524971
 h      1.81425512     1.67448679    -0.37890595
 o      2.31912081    -0.97100226     0.37217679
 h      3.17138448    -0.47163468     0.70563075
 c     -2.50863119    -0.45528146    -0.54975728
 h     -2.57234184    -1.08262879    -1.35998409
 h     -3.30188582    -0.88882962     0.16018716
 h     -3.01356165     0.48189009    -0.85304611
 h     -0.06712481     0.68736487     1.62514183
          17

 c      1.16635017    -0.38992039     0.01240704
 c     -0.06844612    -1.18889567     0.08501734
 c     -1.07410150    -0.28527746    -0.27049578
 c     -0.72059165     1.32417278     0.94292298
 c     -0.39434477     1.12754948    -0.43497470
 c      1.02537868     0.98006841    -0.33405136
 h     -0.11077912    -2.18594726     0.31692463
 h     -1.48353033     2.02582643     1.34468127
 h     -1.21321818     1.61991299    -1.09214204
 h      1.86694660     1.70443868    -0.29696804
 o      2.31984995    -0.96823832     0.36877715
 h      3.14688343    -0.46326217     0.70324064
 c     -2.52568613    -0.46394049    -0.54897316
 h     -2.56826080    -1.06034833    -1.35464870
 h     -3.29918573    -0.88535320     0.14994313
 h     -3.04632174     0.45865562    -0.82367987
 h     -0.10132098     0.65031772     1.60629389
          17

 c      1.16838455    -0.37333209     0.01671657
 c     -0.07651024    -1.17887058     0.09087576
 c     -1.06606865    -0.28152374    -0.27444663
 c     -0.70344521     1.32379646     0.93485343
 c     -0.40102625     1.11475368    -0.45071608
 c      1.03241009     0.97394655    -0.32579652
 h     -0.14854103    -2.23609330     0.29612372
 h     -1.49496383     2.00112141     1.37772619
 h     -1.16679095     1.60674994    -1.02647169
 h      1.91161212     1.73229192    -0.21574680
 o      2.32132046    -0.96553398     0.36580892
 h      3.10130050    -0.45894040     0.69085473
 c     -2.54357254    -0.47106956    -0.54596658
 h     -2.56708613    -1.06115968    -1.38176365
 h     -3.28409390    -0.88301466     0.14274636
 h     -3.07547816     0.43952137    -0.79679440
 h     -0.14573677     0.62635162     1.58689133
          17

 c      1.17163348    -0.35791015     0.02158402
 c     -0.08330089    -1.16682098     0.09580541
 c     -1.05844184    -0.27722067    -0.27758713
 c     -0.68697126     1.32280781     0.92840272
 c     -0.41006418     1.10138157    -0.46656738
 c      1.04088240     0.96758008    -0.31748894
 h     -0.18550448    -2.28912916     0.27635765
 h     -1.49785444     1.97338858     1.40627269
 h     -1.11238621     1.60479849    -0.97257501
 h      1.93806738     1.74962004    -0.13830461
 o      2.32278702    -0.96315330     0.36300820
 h      3.04658105    -0.45272489     0.67311049
 c     -2.56125132    -0.47700230    -0.54170235
 h     -2.56884787    -1.07903760    -1.43336970
 h     -3.26210298    -0.88659160     0.14399770
 h     -3.10181831     0.42797543    -0.77387043
 h     -0.19520077     0.61230574     1.57037677
          17

 c      1.17599129    -0.34468097     0.02716947
 c     -0.08856703    -1.15446859     0.09998492
 c     -1.05207320    -0.27236472    -0.28016185
 c     -0.67186667     1.32155996     0.92335520
 c     -0.41921874     1.08654226    -0.48081011
 c      1.05074020     0.96205553    -0.30906199
 h     -0.21931087    -2.32739035     0.25565177
 h     -1.48989941     1.94304610     1.42747205
 h     -1.07149476     1.62945417    -0.94815763
 h      1.94154661     1.75231957    -0.06798510
 o      2.32315011    -0.96165765     0.35994899
 h      3.00104068    -0.43391258     0.65750984
 c     -2.57773004    -0.48240493    -0.53799539
 h     -2.57367989    -1.10203492    -1.49191114
 h     -3.23932171    -0.90094720     0.15919978
 h     -3.12573856     0.42559422    -0.75567256
 h     -0.24347203     0.60245621     1.56139158
          17

 c      1.18125521    -0.33462407     0.03358743
 c     -0.09208250    -1.14292598     0.10346656
 c     -1.04772066    -0.26697276    -0.28248299
 c     -0.65858452     1.32034786     0.91936939
 c     -0.42700133     1.06977411    -0.49242389
 c      1.06159138     0.95818491    -0.30046101
 h     -0.24793979    -2.34081968     0.23387975
 h     -1.47108849     1.91237368     1.43979294
 h     -1.05604507     1.69092053    -0.96206376
 h      1.92138358     1.73965117    -0.00763112
 o      2.32162271    -0.96154551     0.35631892
 h      2.97923678    -0.39317219     0.65016568
 c     -2.59238462    -0.48770982    -0.53626985
 h     -2.58198783    -1.12055169    -1.54201508
 h     -3.21912504    -0.92877748     0.19069258
 h     -3.14683198     0.43123659    -0.74198874
 h     -0.28502827     0.59041398     1.56416296
          17

 c      1.18711980    -0.32854698     0.04087956
 c     -0.09368323    -1.13278210     0.10622155
 c     -1.04597389    -0.26115759    -0.28487107
 c     -0.64718944     1.31916031     0.91619781
 c     -0.43391109     1.05244086    -0.50196916
 c      1.07280752     0.95641467    -0.29166140
 h     -0.26989583    -2.32550772     0.21192791
 h     -1.44375376     1.88526583     1.44329511
 h     -1.05423528     1.77814133    -1.00427962
 h      1.88035454     1.71391385     0.04094110
 o      2.31860726    -0.96252825     0.35231389
 h      2.97818185    -0.33445093     0.64952117
 c     -2.60516675    -0.49316024    -0.53700971
 h     -2.59407948    -1.12926521    -1.57420110
 h     -3.19998999    -0.96858961     0.23481887
 h     -3.16403195     0.44146178    -0.73173797
 h     -0.31695172     0.57256962     1.57985810
          17

 c      1.19319379    -0.32696532     0.04899705
 c     -0.09329989    -1.12418255     0.10816180
 c     -1.04720785    -0.25517285    -0.28759444
 c     -0.63735147     1.31753507     0.91380640
 c     -0.44095698     1.03691979    -0.51059779
 c      1.08347962     0.95667915    -0.28272816
 h     -0.28424892    -2.28240984     0.19119481
 h     -1.41230487     1.86678346     1.43966247
 h     -1.04809297     1.86844675    -1.05774154
 h      1.82508730     1.68108873     0.07773344
 o      2.31529104    -0.96365116     0.34847359
 h      2.98338509    -0.27315965     0.64877879
 c     -2.61640218    -0.49896528    -0.53990279
 h     -2.60998868    -1.12611319    -1.58398603
 h     -3.17739457    -1.01519959     0.28301273
 h     -3.17617305     0.45187844    -0.72338589
 h     -0.33926207     0.55026389     1.60512331
          17

 c      1.19901432    -0.33003713     0.05779559
 c     -0.09095091    -1.11679025     0.10914631
 c     -1.05155968    -0.24938434    -0.29084202
 c     -0.62852108     1.31473093     0.91228381
 c     -0.44845389     1.02516486    -0.51908544
 c      1.09233864     0.95826241    -0.27391216
 h     -0.29083841    -2.21765037     0.17340325
 h     -1.38222183     1.86232639     1.43176826
 h     -1.02800549     1.94395272    -1.10984294
 h      1.76689282     1.65197073     0.10577237
 o      2.31271756    -0.96405348     0.34526075
 h      2.98312853    -0.22395536     0.64239135
 c     -2.62642393    -0.50528495    -0.54424006
 h     -2.62948816    -1.11136015    -1.57073384
 h     -3.14739131    -1.06222917     0.32575658
 h     -3.18256145     0.45856310    -0.71538265
 h     -0.35361419     0.52832692     1.63364224
          17

 c      1.20406439    -0.33755904     0.06704796
 c     -0.08668729    -1.10964238     0.10899177
 c     -1.05893123    -0.24418610    -0.29472732
 c     -0.62020082     1.31008776     0.91171927
 c     -0.45616465     1.01837463    -0.52777454
 c      1.09788080     0.95987799    -0.26568670
 h     -0.29080707    -2.14433964     0.16052445
 h     -1.35797501     1.87615473     1.42242807
 h     -0.99163102     1.99457965    -1.15332633
 h      1.72040471     1.64135020     0.13152495
 o      2.31153379    -0.96328505     0.34294038
 h      2.97226338    -0.19557459     0.62788896
 c     -2.63537354    -0.51214225    -0.54915155
 h     -2.65216021    -1.08747233    -1.53762035
 h     -3.10837790    -1.10418869     0.35559731
 h     -3.18331269     0.45899012    -0.70642110
 h     -0.36194419     0.51197738     1.65902268
          17

 c      1.20780043    -0.34902591     0.07647631
 c     -0.08051557    -1.10109163     0.10750110
 c     -1.06901596    -0.23989752    -0.29931715
 c     -0.61219199     1.30333773     0.91220724
 c     -0.46366518     1.01711827    -0.53676297
 c      1.09900337     0.96035565    -0.25845605
 h     -0.28719470    -2.08367164     0.15463518
 h     -1.34053603     1.90955580     1.41269647
 h     -0.94022619     2.01562364    -1.18426539
 h      1.69621379     1.66067959     0.16122685
 o      2.31207203    -0.96128779     0.34161821
 h      2.95079767    -0.19101851     0.60522116
 c     -2.64317549    -0.51933782    -0.55358477
 h     -2.67752063    -1.05969819    -1.49277747
 h     -3.06103835    -1.13731606     0.36815031
 h     -3.17946213     0.45243425    -0.69551045
 h     -0.36590058     0.50480060     1.67664204
          17

 c      1.20970465    -0.36371090     0.08578852
 c     -0.07244513    -1.08941949     0.10451989
 c     -1.08134605    -0.23667269    -0.30466785
 c     -0.60467566     1.29474839     0.91385990
 c     -0.47053324     1.02144047    -0.54601763
 c      1.09572761     0.95960425    -0.25201677
 h     -0.28404760    -2.05828645     0.15752175
 h     -1.32652671     1.95978445     1.40118231
 h     -0.87676666     2.00589984    -1.20077942
 h      1.69238472     1.70763041     0.19415630
 o      2.31439037    -0.95837025     0.34127051
 h      2.92298975    -0.20779089     0.57622071
 c     -2.64956046    -0.52639308    -0.55620464
 h     -2.70529117    -1.03662135    -1.45050368
 h     -3.00774616    -1.15975962     0.36216045
 h     -3.17291666     0.44001674    -0.68195015
 h     -0.36671210     0.50806620     1.68427040
          17

 c      1.20937512    -0.38071752     0.09470194
 c     -0.06279601    -1.07438704     0.10002034
 c     -1.09533983    -0.23445243    -0.31085026
 c     -0.59806997     1.28507726     0.91668567
 c     -0.47637834     1.03086946    -0.55537081
 c      1.08889751     0.95850615    -0.24560252
 h     -0.28271374    -2.07454112     0.16990112
 h     -1.31001441     2.02079548     1.38520807
 h     -0.80551518     1.96762756    -1.20294828
 h      1.69794958     1.76789847     0.22299460
 o      2.31820274    -0.95526565     0.34174055
 h      2.89788534    -0.23670392     0.54454279
 c     -2.65408734    -0.53266278    -0.55563402
 h     -2.73573091    -1.02839257    -1.42853442
 h     -2.95208519    -1.17176606     0.33962848
 h     -3.16626797     0.42444849    -0.66527252
 h     -0.36511474     0.52055478     1.68226980
          17

 c      1.20664651    -0.39901761     0.10296295
 c     -0.05237403    -1.05780125     0.09415977
 c     -1.11032961    -0.23297995    -0.31794675
 c     -0.59281451     1.27541788     0.92041092
 c     -0.48078088     1.04429813    -0.56438961
 c      1.07936690     0.95801021    -0.23843186
 h     -0.28007177    -2.11599176     0.19070633
 h     -1.28524569     2.08518401     1.36258662
 h     -0.73238899     1.90834283    -1.19417527
 h      1.70236981     1.82612331     0.24032030
 o      2.32282208    -0.95314295     0.34275891
 h      2.88934863    -0.26141788     0.51515735
 c     -2.65623859    -0.53777834    -0.55142836
 h     -2.76918866    -1.04032312    -1.43702634
 h     -2.89853091    -1.17619029     0.30631117
 h     -3.16242842     0.40936354    -0.64519118
 h     -0.36123697     0.53848236     1.67376021
          17

 c      1.20169927    -0.41751122     0.11037426
 c     -0.04221106    -1.04210864     0.08722743
 c     -1.12557859    -0.23187208    -0.32602855
 c     -0.58923279     1.26702228     0.92441187
 c     -0.48322565     1.05972018    -0.57210226
 c      1.06767542     0.95867171    -0.22998446
 h     -0.27199287    -2.15964048     0.21746228
 h     -1.24831564     2.14599371     1.33259534
 h     -0.66540570     1.84477971    -1.18436427
 h      1.69921491     1.87156456     0.24187228
 o      2.32750912    -0.95311005     0.34410530
 h      2.90968483    -0.26619769     0.49160891
 c     -2.65564289    -0.54193864    -0.54489505
 h     -2.80454571    -1.06767033    -1.46919858
 h     -2.85201198    -1.17907604     0.27196228
 h     -3.16400861     0.39808711    -0.62156447
 h     -0.35458815     0.55586183     1.66436591
          17

 c      1.19509342    -0.43508698     0.11680963
 c     -0.03333005    -1.02925176     0.07953255
 c     -1.14031559    -0.23071678    -0.33513218
 c     -0.58746953     1.26107373     0.92786615
 c     -0.48318148     1.07420695    -0.57682115
 c      1.05409034     0.96065676    -0.21998969
 h     -0.25615381    -2.18889977     0.24732585
 h     -1.19760727     2.19781221     1.29606190
 h     -0.61339271     1.80414186    -1.19228572
 h      1.68557865     1.89825374     0.22631422
 o      2.33227203    -0.95523655     0.34581929
 h      2.95671955    -0.25149134     0.47270227
 c     -2.65224396    -0.54548202    -0.53834071
 h     -2.83891525    -1.09998909    -1.50856791
 h     -2.81694660    -1.18886697     0.24843737
 h     -3.17251318     0.39210689    -0.59436501
 h     -0.34442820     0.56619098     1.66061555
          17

 c      1.18769198    -0.45069966     0.12220637
 c     -0.02667631    -1.02050074     0.07133572
 c     -1.15378853    -0.22917554    -0.34523962
 c     -0.58742438     1.25836205     0.93012379
 c     -0.48049643     1.08534233    -0.57710339
 c      1.03870544     0.96384314    -0.20835928
 h     -0.23220560    -2.19510545     0.27772792
 h     -1.13362398     2.23737453     1.25506126
 h     -0.58107747     1.80822833    -1.23491475
 h      1.66102528     1.90397993     0.19434116
 o      2.33786343    -0.95863443     0.34808133
 h      3.01427287    -0.23252088     0.45460257
 c     -2.64633791    -0.54857625    -0.53361590
 h     -2.86906623    -1.12802409    -1.54071965
 h     -2.79578210    -1.21224348     0.24401973
 h     -3.18776794     0.39023061    -0.56368772
 h     -0.33073964     0.56570787     1.66662883
          17

 c      1.18049261    -0.46345839     0.12654547
 c     -0.02304781    -1.01657879     0.06282990
 c     -1.16531448    -0.22705148    -0.35626618
 c     -0.58869041     1.25901377     0.93103851
 c     -0.47562025     1.09335141    -0.57367801
 c      1.02149011     0.96786246    -0.19515426
 h     -0.20121313    -2.17553478     0.30658199
 h     -1.05868100     2.26403216     1.21256724
 h     -0.56636968     1.84890425    -1.30522280
 h      1.62726315     1.88998983     0.14819789
 o      2.34496882    -0.96241756     0.35097968
 h      3.06570601    -0.22371134     0.43475042
 c     -2.63854374    -0.55151047    -0.53131155
 h     -2.89245765    -1.14596056    -1.55709599
 h     -2.78810822    -1.24874027     0.25762878
 h     -3.20797401     0.38911105    -0.52985500
 h     -0.31520024     0.55595436     1.68136610
          17

 c      1.17442367    -0.47269425     0.12982967
 c     -0.02297182    -1.01769184     0.05413435
 c     -1.17430869    -0.22428372    -0.36807343
 c     -0.59058850     1.26252254     0.93091338
 c     -0.46921961     1.09995091    -0.56877768
 c      1.00226577     0.97206013    -0.18058254
 h     -0.16535510    -2.13233101     0.33246846
 h     -0.97650621     2.28020900     1.17213457
 h     -0.56494298     1.90136813    -1.37973676
 h      1.58862012     1.86174265     0.09156724
 o      2.35382317    -0.96608040     0.35447922
 h      3.10059201    -0.23246616     0.41248293
 c     -2.62967801    -0.55482890    -0.53095347
 h     -2.90744819    -1.15091181    -1.55403871
 h     -2.79126009    -1.29090917     0.28026004
 h     -3.23030853     0.38463289    -0.49354169
 h     -0.30102696     0.54277098     1.69949503
          17

 c      1.17016634    -0.47800082     0.13206441
 c     -0.02657559    -1.02340862     0.04526884
 c     -1.18029716    -0.22091503    -0.38049455
 c     -0.59231435     1.26802744     0.93017793
 c     -0.46194177     1.10635186    -0.56429200
 c      0.98066372     0.97541647    -0.16496657
 h     -0.12788860    -2.07316002     0.35517126
 h     -0.89153544     2.29144610     1.13752419
 h     -0.57326428     1.94712201    -1.43955582
 h      1.55281863     1.83002368     0.02923663
 o      2.36423298    -0.96944416     0.35847466
 h      3.11479418    -0.26003878     0.38824020
 c     -2.62057681    -0.55905357    -0.53165585
 h     -2.91327798    -1.14221496    -1.53150984
 h     -2.80162365    -1.32962004     0.30154792
 h     -3.25169916     0.37325730    -0.45577707
 h     -0.29178418     0.53288382     1.71476728
          17

 c      1.16805634    -0.47925827     0.13324672
 c     -0.03353836    -1.03248129     0.03608178
 c     -1.18292963    -0.21707912    -0.39335269
 c     -0.59312232     1.27464929     0.92915498
 c     -0.45444441     1.11299389    -0.56135932
 c      0.95623639     0.97668203    -0.14860321
 h     -0.09297428    -2.01287590     0.37678031
 h     -0.80776967     2.30504444     1.11211583
 h     -0.58863229     1.97688823    -1.47461592
 h      1.53010629     1.80939904    -0.03444226
 o      2.37562333    -0.97260350     0.36283322
 h      3.11005540    -0.30249703     0.36289577
 c     -2.61193550    -0.56443618    -0.53249538
 h     -2.91021900    -1.12131519    -1.49286429
 h     -2.81558535    -1.35802270     0.31398219
 h     -3.26949643     0.35288482    -0.41780247
 h     -0.29029242     0.53124423     1.72262572
          17

 c      1.16808612    -0.47664212     0.13336720
 c     -0.04320237    -1.04293402     0.02618914
 c     -1.18200357    -0.21299418    -0.40647057
 c     -0.59247151     1.28185712     0.92800550
 c     -0.44745460     1.11987627    -0.56060132
 c      0.92897067     0.97510198    -0.13156015
 h     -0.06474110    -1.97251700     0.40253734
 h     -0.72765693     2.32666981     1.09816136
 h     -0.60882195     1.98687004    -1.48066050
 h      1.52769150     1.80971569    -0.09790301
 o      2.38699109    -0.97597019     0.36743081
 h      3.09508287    -0.35016720     0.33717389
 c     -2.60417479    -0.57087491    -0.53250503
 h     -2.90002811    -1.09223948    -1.44573455
 h     -2.82995794    -1.37250827     0.31363993
 h     -3.28194505     0.32324590    -0.38086052
 h     -0.29815225     0.53998822     1.72114570
          17

 c      1.16998428    -0.47060224     0.13242628
 c     -0.05480327    -1.05299311     0.01519531
 c     -1.17749508    -0.20894231    -0.41967706
 c     -0.59005935     1.28977109     0.92673507
 c     -0.44179056     1.12680032    -0.56231113
 c      0.89989231     0.97121500    -0.11372656
 h     -0.04575710    -1.96883150     0.43812291
 h     -0.65202782     2.35678487     1.09629767
 h     -0.63190535     1.97626825    -1.45688051
 h      1.54285119     1.82670147    -0.16171612
 o      2.39690003    -0.98028162     0.37220440
 h      3.08604899    -0.38770635     0.31081773
 c     -2.59733493    -0.57790586    -0.53054672
 h     -2.88649620    -1.06209629    -1.40317255
 h     -2.84212984    -1.37244648     0.29968652
 h     -3.28847660     0.28598862    -0.34598679
 h     -0.31569202     0.55824039     1.71116527
          17

 c      1.17331887    -0.46180324     0.13045521
 c     -0.06759048    -1.06237514     0.00324955
 c     -1.16957556    -0.20524072    -0.43281615
 c     -0.58573217     1.29915955     0.92517403
 c     -0.43831641     1.13344526    -0.56648218
 c      0.87084490     0.96647869    -0.09510610
 h     -0.03691429    -1.99971353     0.48277930
 h     -0.58116674     2.39045365     1.10566269
 h     -0.65632396     1.94678836    -1.40543779
 h      1.56499034     1.84626833    -0.22500112
 o      2.40399711    -0.98617318     0.37717695
 h      3.09884107    -0.40121119     0.28221717
 c     -2.59107873    -0.58482402    -0.52544345
 h     -2.87499652    -1.03975868    -1.38191303
 h     -2.85018644    -1.36002542     0.27405809
 h     -3.28987185     0.24460022    -0.31383897
 h     -0.34214528     0.58218758     1.69623944
          17

 c      1.17758007    -0.45105263     0.12752807
 c     -0.08080423    -1.07203570    -0.00888756
 c     -1.15860271    -0.20222113    -0.44575008
 c     -0.57937225     1.31110864     0.92297182
 c     -0.43780188     1.13926584    -0.57267639
 c      0.84371756     0.96231597    -0.07589292
 h     -0.03866060    -2.04763629     0.52824131
 h     -0.51573650     2.42057349     1.12440243
 h     -0.68142318     1.90399271    -1.33281677
 h      1.58333042     1.85556528    -0.28455373
 o      2.40805317    -0.99335578     0.38232237
 h      3.13288226    -0.39157779     0.25059899
 c     -2.58493243    -0.59107229    -0.51675936
 h     -2.86944212    -1.03064273    -1.39336046
 h     -2.85316751    -1.34057380     0.24163385
 h     -3.28822643     0.20409449    -0.28461407
 h     -0.37611720     0.60565597     1.68216561
          17

 c      1.18225334    -0.43923892     0.12376341
 c     -0.09371549    -1.08292595    -0.02038521
 c     -1.14509151    -0.20022372    -0.45835609
 c     -0.57081758     1.32657476     0.91973003
 c     -0.44067959     1.14320449    -0.57976034
 c      0.81997532     0.95972293    -0.05636495
 h     -0.05117449    -2.09469801     0.56503584
 h     -0.45683088     2.44122914     1.15015919
 h     -0.70889925     1.86053393    -1.25278724
 h      1.59076817     1.84743047    -0.33642245
 o      2.40990320    -1.00072085     0.38742474
 h      3.17195047    -0.37288067     0.21823975
 c     -2.57858826    -0.59654456    -0.50566395
 h     -2.86890594    -1.03189454    -1.43339018
 h     -2.85145211    -1.32298411     0.21041916
 h     -3.28649286     0.17019522    -0.25814325
 h     -0.41648331     0.62200826     1.67515918
          17

 c      1.18687929    -0.42727411     0.11932106
 c     -0.10569193    -1.09546394    -0.03067966
 c     -1.12968086    -0.19959153    -0.47052437
 c     -0.55982414     1.34595416     0.91531232
 c     -0.44678646     1.14348007    -0.58581669
 c      0.80055474     0.95931336    -0.03682056
 h     -0.07405800    -2.12930110     0.58649851
 h     -0.40558541     2.44932389     1.18040788
 h     -0.74478161     1.83845209    -1.18754105
 h      1.58394588     1.81971112    -0.37711866
 o      2.41041485    -1.00719153     0.39217613
 h      3.20020033    -0.35879388     0.18884655
 c     -2.57188811    -0.60127764    -0.49446506
 h     -2.86913157    -1.03562712    -1.48610948
 h     -2.84673987    -1.31857766     0.19014207
 h     -3.28731320     0.14774530    -0.23421634
 h     -0.46330306     0.62759256     1.67836445
          17

 c      1.19107522    -0.41603840     0.11439888
 c     -0.11621820    -1.10960962    -0.03949382
 c     -1.11308910    -0.20066534    -0.48215386
 c     -0.54613520     1.36882457     0.91009774
 c     -0.45558589     1.13851499    -0.58917659
 c      0.78591455     0.96139689    -0.01755437
 h     -0.10635351    -2.14566622     0.58907923
 h     -0.36280491     2.44500081     1.21275444
 h     -0.79660518     1.85836386    -1.15605996
 h      1.56253589     1.77393995    -0.40412324
 o      2.41004945    -1.01207112     0.39630321
 h      3.20896111    -0.35713205     0.16553742
 c     -2.56477884    -0.60520280    -0.48520259
 h     -2.86628960    -1.03503040    -1.53537573
 h     -2.84062276    -1.33618713     0.18754111
 h     -3.29147995     0.13885202    -0.21297876
 h     -0.51753761     0.62440296     1.68922563
          17

 c      1.19452860    -0.40632685     0.10923247
 c     -0.12489759    -1.12501261    -0.04678239
 c     -1.09605964    -0.20378508    -0.49314407
 c     -0.52964952     1.39405247     0.90485212
 c     -0.46716620     1.12901600    -0.59012085
 c      0.77609082     0.96595249     0.00119423
 h     -0.14667788    -2.14232554     0.57176510
 h     -0.32867504     2.43162848     1.24533565
 h     -0.86192555     1.91520941    -1.15450805
 h      1.52914185     1.71492318    -0.41638161
 o      2.40891074    -1.01501223     0.39961083
 h      3.19597123    -0.37054114     0.15019588
 c     -2.55747395    -0.60845652    -0.47873101
 h     -2.85836650    -1.02642287    -1.57023815
 h     -2.83242293    -1.37576207     0.20111328
 h     -3.29718138     0.14207545    -0.19507259
 h     -0.57950434     0.61900841     1.70084613
          17

 c      1.19697587    -0.39881399     0.10408909
 c     -0.13143968    -1.14104335    -0.05271655
 c     -1.07931969    -0.20926795    -0.50338928
 c     -0.51054309     1.42014173     0.90032009
 c     -0.48221526     1.11750009    -0.59008255
 c      0.77062272     0.97253518     0.01931621
 h     -0.19336344    -2.12175159     0.53599297
 h     -0.30259677     2.41550375     1.27725788
 h     -0.92837333     1.98380176    -1.16518862
 h      1.49012063     1.65129675    -0.41527262
 o      2.40681370    -1.01597219     0.40200296
 h      3.16428844    -0.39737849     0.14321024
 c     -2.55042246    -0.61152644    -0.47483003
 h     -2.84487074    -1.00865829    -1.58489907
 h     -2.81939096    -1.42828221     0.22214565
 h     -3.30075480     0.15333085    -0.18137551
 h     -0.64773970     0.61899789     1.70576768
          17

 c      1.19818702    -0.39403616     0.09925323
 c     -0.13563265    -1.15670693    -0.05772828
 c     -1.06355045    -0.21736622    -0.51277629
 c     -0.48926071     1.44557352     0.89693595
 c     -0.50102613     1.10625829    -0.59001507
 c      0.76842354     0.98020998     0.03692444
 h     -0.24475487    -2.09133106     0.48626079
 h     -0.28328138     2.40471856     1.30874483
 h     -0.98505134     2.04249403    -1.17506135
 h      1.45670540     1.59610745    -0.40592794
 o      2.40324451    -1.01524770     0.40352321
 h      3.12284609    -0.43124439     0.14288395
 c     -2.54402142    -0.61495483    -0.47284394
 h     -2.82639903    -0.98231504    -1.57759492
 h     -2.79905592    -1.48198019     0.24070750
 h     -3.29826546     0.16769593    -0.17255189
 h     -0.71909731     0.63025289     1.69863066
          17

 c      1.19796525    -0.39238340     0.09500748
 c     -0.13727178    -1.17055218    -0.06254779
 c     -1.04936019    -0.22821297    -0.52118744
 c     -0.46640213     1.46911324     0.89481611
 c     -0.52323316     1.09680409    -0.59019671
 c      0.76793574     0.98773793     0.05434573
 h     -0.29993117    -2.06462375     0.43069496
 h     -0.26928968     2.40655956     1.34048574
 h     -1.02617509     2.07923720    -1.17821373
 h      1.44339143     1.56450078    -0.39694294
 o      2.39729930    -1.01351945     0.40440055
 h      3.08726808    -0.46031744     0.14476159
 c     -2.53840043    -0.61908266    -0.47207252
 h     -2.80451306    -0.94934547    -1.55027746
 h     -2.77062627    -1.52728462     0.24958759
 h     -3.28680341     0.18093240    -0.16870681
 h     -0.78958616     0.65599688     1.67701460
          17

 c      1.19616540    -0.39407726     0.09160725
 c     -0.13608441    -1.18092884    -0.06802517
 c     -1.03725885    -0.24175419    -0.52851628
 c     -0.44258128     1.49010313     0.89393805
 c     -0.54805008     1.09007393    -0.59055661
 c      0.76794056     0.99427118     0.07170340
 h     -0.35947742    -2.05884334     0.37910092
 h     -0.25977973     2.42417880     1.37212918
 h     -1.04960040     2.08856192    -1.17281866
 h      1.45922016     1.56544920    -0.39482626
 o      2.38797484    -1.01161322     0.40496223
 h      3.07506308    -0.47123160     0.14308289
 c     -2.53336454    -0.62400216    -0.47177256
 h     -2.78188755    -0.91308589    -1.50939181
 h     -2.73494162    -1.55817300     0.24491655
 h     -3.26509200     0.19029221    -0.16922766
 h     -0.85529226     0.69680432     1.64133067
          17

 c      1.19271904    -0.39912853     0.08924965
 c     -0.13185380    -1.18698743    -0.07457419
 c     -1.02764637    -0.25767981    -0.53469163
 c     -0.41834213     1.50858525     0.89430454
 c     -0.57451508     1.08658018    -0.59090045
 c      0.76840331     0.99997052     0.08839218
 h     -0.42391985    -2.08375404     0.33656770
 h     -0.25473536     2.45515467     1.40115594
 h     -1.05535324     2.06896729    -1.15918370
 h      1.49873123     1.59452990    -0.39719402
 o      2.37508137    -1.00978694     0.40528926
 h      3.09101795    -0.46053121     0.13634969
 c     -2.52841167    -0.62959808    -0.47101212
 h     -2.76248749    -0.87822997    -1.46707562
 h     -2.69399877    -1.57195860     0.22562988
 h     -3.23360723     0.19481976    -0.17274987
 h     -0.91310559     0.75080160     1.59447503
          17

 c      1.18764411    -0.40730508     0.08805144
 c     -0.12477313    -1.18953414    -0.08183760
 c     -1.02081110    -0.27540096    -0.53969271
 c     -0.39413173     1.52514812     0.89593129
 c     -0.60160482     1.08639531    -0.59096405
 c      0.77009233     1.00560193     0.10335391
 h     -0.48950393    -2.13190351     0.29960676
 h     -0.25439564     2.49334024     1.42343109
 h     -1.04522864     2.02242597    -1.13936904
 h      1.54706494     1.63892655    -0.39571016
 o      2.35959335    -1.00750356     0.40507755
 h      3.12164255    -0.43834611     0.12958973
 c     -2.52280939    -0.63562637    -0.46872746
 h     -2.75112570    -0.84995583    -1.44002995
 h     -2.65058777    -1.56916397     0.19314883
 h     -3.19446252     0.19540843    -0.17720382
 h     -0.96137519     0.81385024     1.54150661
          17

 c      1.18102122    -0.41815278     0.08804762
 c     -0.11545986    -1.19035173    -0.08915895
 c     -1.01692587    -0.29410616    -0.54354382
 c     -0.37027894     1.54063450     0.89873164
 c     -0.62821450     1.08897829    -0.59031784
 c      0.77370139     1.01182100     0.11569526
 h     -0.54814197    -2.18615676     0.26162341
 h     -0.25856062     2.53201545     1.43480522
 h     -1.02344969     1.95611631    -1.11819978
 h      1.59058086     1.68630644    -0.38325479
 o      2.34279094    -1.00412499     0.40397731
 h      3.14896425    -0.41729726     0.12896152
 c     -2.51580141    -0.64183421    -0.46437802
 h     -2.75150975    -0.83158192    -1.44165170
 h     -2.60803742    -1.55408286     0.15160965
 h     -3.15108397     0.19460563    -0.17999927
 h     -1.00047809     0.87998998     1.48910664
          17

 c      1.17295041    -0.43105109     0.08920156
 c     -0.10462089    -1.19108295    -0.09608460
 c     -1.01603388    -0.31287099    -0.54629791
 c     -0.34699729     1.55586550     0.90247236
 c     -0.65304759     1.09288221    -0.58813449
 c      0.77952655     1.01893609     0.12490307
 h     -0.59168436    -2.23192626     0.21854763
 h     -0.26633923     2.56603855     1.43234880
 h     -0.99804742     1.88607933    -1.10569785
 h      1.62073194     1.72807694    -0.35638662
 o      2.32564305    -0.99936137     0.40182601
 h      3.16061273    -0.40524494     0.13804374
 c     -2.50690418    -0.64796891    -0.45884705
 h     -2.76366040    -0.82258053    -1.47117816
 h     -2.56990814    -1.53580680     0.10825747
 h     -3.10750964     0.19587826    -0.17845698
 h     -1.03271615     0.94261922     1.44439123
          17

 c      1.16351984    -0.44526316     0.09141829
 c     -0.09287735    -1.19284336    -0.10244518
 c     -1.01802303    -0.33078628    -0.54801556
 c     -0.32449003     1.57140122     0.90685450
 c     -0.67463453     1.09577016    -0.58303513
 c      0.78751591     1.02695877     0.13079630
 h     -0.61439888    -2.26088699     0.16942268
 h     -0.27627691     2.59268151     1.41481086
 h     -0.98052637     1.83782533    -1.11855900
 h      1.63347061     1.75907862    -0.31473757
 o      2.30876550    -0.99327369     0.39864951
 h      3.15075450    -0.40514206     0.15781675
 c     -2.49604645    -0.65357936    -0.45422625
 h     -2.78396015    -0.81980014    -1.51470130
 h     -2.53948898    -1.52780521     0.07259592
 h     -3.06725203     0.20211141    -0.17048467
 h     -1.06078578     0.99648248     1.41305093
          17

 c      1.15279981    -0.45997157     0.09456200
 c     -0.08078211    -1.19627366    -0.10828037
 c     -1.02259425    -0.34708346    -0.54873505
 c     -0.30312683     1.58736840     0.91162599
 c     -0.69196679     1.09592256    -0.57388217
 c      0.79735660     1.03566873     0.13345516
 h     -0.61310059    -2.26983451     0.11519466
 h     -0.28663456     2.61182295     1.38262351
 h     -0.97826060     1.82966040    -1.17066549
 h      1.62824782     1.77690009    -0.26018159
 o      2.29249174    -0.98619709     0.39461450
 h      3.11908103    -0.41612019     0.18738160
 c     -2.48352135    -0.65813085    -0.45250480
 h     -2.80768425    -0.81997964    -1.55627129
 h     -2.51916560    -1.54229221     0.05238855
 h     -3.03218857     0.21390504    -0.15519699
 h     -1.08533950     1.03937614     1.39786038
          17

 c      1.14086130    -0.47431489     0.09847678
 c     -0.06885911    -1.20163001    -0.11377889
 c     -1.02923806    -0.36121051    -0.54844348
 c     -0.28350044     1.60343647     0.91660860
 c     -0.70519291     1.09420330    -0.56135639
 c      0.80848042     1.04461888     0.13318924
 h     -0.58678142    -2.25937819     0.05780273
 h     -0.29571274     2.62594679     1.33770204
 h     -0.98625790     1.85021286    -1.25451643
 h      1.60791748     1.78191854    -0.19648943
 o      2.27683861    -0.97872835     0.38999799
 h      3.07119191    -0.43343306     0.22432690
 c     -2.46990959    -0.66166260    -0.45455739
 h     -2.83084712    -0.82075944    -1.58463835
 h     -2.51006188    -1.58066751     0.04833851
 h     -3.00225616     0.22892824    -0.13310845
 h     -1.10387143     1.07216682     1.39873419
          17

 c      1.12780408    -0.48743267     0.10300289
 c     -0.05757806    -1.20877626    -0.11924441
 c     -1.03724070    -0.37281463    -0.54707548
 c     -0.26628360     1.61894562     0.92163256
 c     -0.71495382     1.09270314    -0.54739344
 c      0.81998056     1.05308792     0.13051979
 h     -0.53670083    -2.23391546    -0.00024611
 h     -0.30215896     2.63981806     1.28300829
 h     -0.99491517     1.87424912    -1.34772051
 h      1.57951668     1.77817873    -0.12920294
 o      2.26137867    -0.97176575     0.38515433
 h      3.02020481    -0.44744302     0.26507061
 c     -2.45600231    -0.66499458    -0.46013906
 h     -2.85065451    -0.82060250    -1.59383821
 h     -2.51200745    -1.63191306     0.05418279
 h     -2.97607494     0.24279623    -0.10587741
 h     -1.11200289     1.09736101     1.41396961
          17

 c      1.11378400    -0.49850194     0.10799007
 c     -0.04726498    -1.21706082    -0.12506031
 c     -1.04572637    -0.38169938    -0.54453442
 c     -0.25204034     1.63313487     0.92649577
 c     -0.72166029     1.09281899    -0.53361765
 c      0.83056037     1.06003399     0.12611566
 h     -0.46705300    -2.20304176    -0.05616700
 h     -0.30514793     2.65919297     1.22173695
 h     -0.99832491     1.88472343    -1.43121949
 h      1.55480333     1.77423970    -0.06498522
 o      2.24532918    -0.96641712     0.38041163
 h      2.98486502    -0.44476381     0.30632416
 c     -2.44271104    -0.66913919    -0.46847353
 h     -2.86544617    -0.81857261    -1.58201815
 h     -2.52362584    -1.68133247     0.06195122
 h     -2.95190454     0.25067093    -0.07580602
 h     -1.10560762     1.11767751     1.44144389
          17

 c      1.09902459    -0.50675459     0.11330722
 c     -0.03803171    -1.22518035    -0.13161934
 c     -1.05373237    -0.38781503    -0.54071680
 c     -0.24112608     1.64544728     0.93100321
 c     -0.72547809     1.09507572    -0.52096225
 c      0.83878877     1.06429583     0.12060952
 h     -0.38532757    -2.18319886    -0.10754202
 h     -0.30431525     2.68811303     1.15630165
 h     -0.99427942     1.87446245    -1.49367596
 h      1.54742736     1.78096353    -0.00957175
 o      2.22839509    -0.96342236     0.37590647
 h      2.97590081    -0.41734716     0.34763635
 c     -2.43094691    -0.67481949    -0.47866101
 h     -2.87475196    -0.81423780    -1.55079316
 h     -2.54267769    -1.71769354     0.06560638
 h     -2.92839410     0.24864112    -0.04528780
 h     -1.08220455     1.13533062     1.47924464
          17

 c      1.08382373    -0.51148975     0.11885311
 c     -0.02994644    -1.23149220    -0.13920363
 c     -1.06031618    -0.39126676    -0.53553752
 c     -0.23367112     1.65581334     0.93499296
 c     -0.72647457     1.09947099    -0.50986966
 c      0.84382209     1.06527376     0.11438155
 h     -0.29982384    -2.19417067    -0.15350509
 h     -0.29949876     2.72601122     1.08796381
 h     -0.98246579     1.84194966    -1.52914870
 h      1.56462707     1.80358379     0.03465471
 o      2.21156517    -0.96255402     0.37162944
 h      2.98318401    -0.37196451     0.39062098
 c     -2.42146350    -0.68239760    -0.48974083
 h     -2.87968626    -0.80766613    -1.50555976
 h     -2.56653525    -1.73477301     0.06165877
 h     -2.90496609     0.23449476    -0.01634333
 h     -1.04144632     1.15181699     1.52590586
          17

 c      1.06858072    -0.51210925     0.12457306
 c     -0.02346494    -1.23531771    -0.14792961
 c     -1.06468967    -0.39229833    -0.52896267
 c     -0.22958060     1.66469601     0.93826625
 c     -0.72470022     1.10570142    -0.50047102
 c      0.84589417     1.06344362     0.10759802
 h     -0.21392302    -2.24409731    -0.19503888
 h     -0.29062070     2.76731905     1.01763125
 h     -0.96345521     1.78869953    -1.53503491
 h      1.60147334     1.83570571     0.06812377
 o      2.19633538    -0.96303963     0.36763930
 h      2.98743536    -0.32317229     0.43541518
 c     -2.41467407    -0.69194803    -0.50060410
 h     -2.88363619    -0.79941435    -1.45635080
 h     -2.59257095    -1.73064950     0.04873890
 h     -2.88192077     0.20798259     0.00970776
 h     -0.98504389     1.16791099     1.58049326
          17

 c      1.05379966    -0.50819242     0.13046146
 c     -0.01936565    -1.23788094    -0.15787858
 c     -1.06634211    -0.39124973    -0.52104092
 c     -0.22854778     1.67284626     0.94049905
 c     -0.72020757     1.11323797    -0.49262525
 c      0.84585676     1.05989805     0.10042527
 h     -0.12588813    -2.31856991    -0.23296275
 h     -0.27782724     2.80414801     0.94693923
 h     -0.93842862     1.71856158    -1.51169108
 h      1.64620307     1.86468969     0.09151092
 o      2.18372905    -0.96418983     0.36407707
 h      2.97498180    -0.28285150     0.48034650
 c     -2.41051552    -0.70331316    -0.51000400
 h     -2.89252505    -0.79025966    -1.41750971
 h     -2.61846242    -1.70718542     0.02732308
 h     -2.86039552     0.17081066     0.03247033
 h     -0.91622332     1.18383660     1.64252471
          17

 c      1.04000437    -0.49960587     0.13653067
 c     -0.01809057    -1.24116572    -0.16916135
 c     -1.06510916    -0.38852353    -0.51191027
 c     -0.23013271     1.68097838     0.94126547
 c     -0.71302741     1.12129200    -0.48579380
 c      0.84452082     1.05564433     0.09309797
 h     -0.03527373    -2.39355276    -0.26676496
 h     -0.26161105     2.82954793     0.87852432
 h     -0.90940343     1.63834652    -1.46401368
 h      1.68799562     1.87978036     0.10485459
 o      2.17412090    -0.96553590     0.36108352
 h      2.94025310    -0.25773144     0.52330230
 c     -2.40854438    -0.71612099    -0.51697761
 h     -2.91270822    -0.78040218    -1.40283362
 h     -2.64257009    -1.67037363    -0.00009199
 h     -2.84224830     0.12647694     0.05259903
 h     -0.83866050     1.19973503     1.71143788
          17

 c      1.02760981    -0.48659587     0.14275701
 c     -0.01947081    -1.24654961    -0.18181875
 c     -1.06116865    -0.38457346    -0.50177620
 c     -0.23389111     1.68954696     0.94019780
 c     -0.70311031     1.12871200    -0.47872966
 c      0.84243881     1.05135765     0.08587079
 h      0.05503910    -2.45056861    -0.29551306
 h     -0.24273772     2.83938456     0.81555780
 h     -0.87987689     1.55921732    -1.40533430
 h      1.71967571     1.87482228     0.10795177
 o      2.16736749    -0.96678590     0.35875343
 h      2.88404311    -0.25008183     0.56267470
 c     -2.40833904    -0.72973820    -0.52163931
 h     -2.94583482    -0.76873641    -1.41645790
 h     -2.66453986    -1.63120585    -0.02857781
 h     -2.82982629     0.07984637     0.07171360
 h     -0.75523947     1.21638110     1.78542206
          17

 c      1.01683493    -0.46981072     0.14903564
 c     -0.02285842    -1.25450573    -0.19575394
 c     -1.05498418    -0.37990199    -0.49087577
 c     -0.23945251     1.69866345     0.93717888
 c     -0.69028234     1.13398733    -0.46919536
 c      0.83995165     1.04741334     0.07897172
 h      0.14062643    -2.47966532    -0.31861837
 h     -0.22206259     2.83292411     0.76108731
 h     -0.85532693     1.49676692    -1.36111680
 h      1.73735979     1.84769750     0.10071722
 o      2.16290274    -0.96784079     0.35710273
 h      2.81272797    -0.25766167     0.59815398
 c     -2.40975664    -0.74317772    -0.52537843
 h     -2.98627919    -0.75358073    -1.44979113
 h     -2.68582133    -1.60518200    -0.05112294
 h     -2.82548757     0.03617476     0.09188245
 h     -0.66758589     1.23562014     1.86026859
          17

 c      1.00769311    -0.45024919     0.15516639
 c     -0.02732666    -1.26480473    -0.21073937
 c     -1.04722270    -0.37504778    -0.47944959
 c     -0.24648421     1.70812788     0.93243402
 c     -0.67441658     1.13580702    -0.45483241
 c      0.83725750     1.04394440     0.07258473
 h      0.21696326    -2.47720163    -0.33598827
 h     -0.20035256     2.81289117     0.71745734
 h     -0.84130677     1.46448593    -1.35919726
 h      1.73986685     1.79951348     0.08331093
 o      2.15977738    -0.96889688     0.35601034
 h      2.73848154    -0.27245116     0.63189609
 c     -2.41280362    -0.75533137    -0.52990544
 h     -3.02512522    -0.73413262    -1.48900933
 h     -2.70868725    -1.60673034    -0.06163100
 h     -2.83083872    -0.00049870     0.11459851
 h     -0.57683372     1.25997369     1.92951123
          17

 c      1.00004748    -0.42914665     0.16087476
 c     -0.03186745    -1.27673057    -0.22645548
 c     -1.03865604    -0.37055228    -0.46773534
 c     -0.25461487     1.71751951     0.92648749
 c     -0.65589330     1.13400585    -0.43569208
 c      0.83441418     1.04084427     0.06685471
 h      0.28009969    -2.44403671    -0.34801042
 h     -0.17812733     2.78538041     0.68583051
 h     -0.83831723     1.46251869    -1.40034854
 h      1.72894061     1.73450145     0.05614787
 o      2.15681922    -0.97046352     0.35517209
 h      2.67743528    -0.28093823     0.66938467
 c     -2.41763280    -0.76567254    -0.53610703
 h     -3.05487161    -0.71084240    -1.52254277
 h     -2.73303954    -1.63933637    -0.06001521
 h     -2.84600472    -0.02887485     0.13969991
 h     -0.48470112     1.29165578     1.98608032
          17

 c      0.99370665    -0.40783390     0.16585740
 c     -0.03558782    -1.28917732    -0.24252505
 c     -1.03007097    -0.36691427    -0.45597854
 c     -0.26341004     1.72630385     0.92004249
 c     -0.63563004     1.12932202    -0.41433393
 c      0.83124004     1.03774117     0.06190212
 h      0.32724671    -2.38534705    -0.35558943
 h     -0.15549780     2.75929460     0.66588168
 h     -0.84161177     1.48036851    -1.45722558
 h      1.71036347     1.66045832     0.01974960
 o      2.15316936    -0.97288174     0.35427528
 h      2.64141591    -0.27248491     0.71660683
 c     -2.42459979    -0.77450936    -0.54376242
 h     -3.07094147    -0.68494046    -1.54324610
 h     -2.75495195    -1.69310566    -0.05302330
 h     -2.86945235    -0.05067188     0.16504987
 h     -0.39387378     1.33176841     2.02415530
          17

 c      0.98852818    -0.38761848     0.16984174
 c     -0.03791005    -1.30060860    -0.25853194
 c     -1.02220790    -0.36456877    -0.44443223
 c     -0.27239287     1.73400853     0.91382712
 c     -0.61465241     1.12248512    -0.39335363
 c      0.82720810     1.03403764     0.05785386
 h      0.35789394    -2.31203038    -0.36027885
 h     -0.13214499     2.74432911     0.65597327
 h     -0.84618250     1.50773132    -1.50331164
 h      1.69488936     1.58858621    -0.02571909
 o      2.14880247    -0.97559756     0.35341686
 h      2.62937450    -0.25146856     0.77314633
 c     -2.43402297    -0.78243174    -0.55206221
 h     -3.07144393    -0.65794094    -1.54795129
 h     -2.76943315    -1.75322933    -0.04924027
 h     -2.89853651    -0.06942510     0.18729840
 h     -0.30774952     1.37998021     2.04029094
          17

 c      0.98448271    -0.36971523     0.17263999
 c     -0.03876332    -1.30895769    -0.27403180
 c     -1.01572640    -0.36388128    -0.43333833
 c     -0.28105639     1.74052419     0.90841798
 c     -0.59391921     1.11396656    -0.37444389
 c      0.82167887     1.02919492     0.05488637
 h      0.37563916    -2.24271054    -0.36441162
 h     -0.10776221     2.74703857     0.65405476
 h     -0.84878342     1.53775373    -1.52366596
 h      1.69539569     1.53034626    -0.08100843
 o      2.14420604    -0.97744632     0.35311710
 h      2.63198934    -0.23298561     0.83162491
 c     -2.44592132    -0.78985478    -0.56009702
 h     -3.05683172    -0.63128941    -1.53694171
 h     -2.77315881    -1.80748119    -0.05507952
 h     -2.93036635    -0.08882207     0.20315111
 h     -0.22993896     1.43452637     2.03397854
          17

 c      0.98165045    -0.35520470     0.17416864
 c     -0.03860274    -1.31184970    -0.28859061
 c     -1.01120078    -0.36511638    -0.42290789
 c     -0.28886304     1.74636248     0.90407361
 c     -0.57435881     1.10408233    -0.35861794
 c      0.81471055     1.02326228     0.05316401
 h      0.38877917    -2.20180057    -0.37076699
 h     -0.08290926     2.76723573     0.65868344
 h     -0.84756522     1.56612140    -1.51190739
 h      1.71747748     1.49109225    -0.14699831
 o      2.13981759    -0.97746357     0.35392589
 h      2.64050760    -0.22999267     0.88379073
 c     -2.45992640    -0.79698628    -0.56698979
 h     -3.02991680    -0.60599391    -1.51410354
 h     -2.76499793    -1.84811437    -0.07408723
 h     -2.96249497    -0.11158742     0.21036061
 h     -0.16369707     1.49235737     2.00806310
          17

 c      0.98018456    -0.34498185     0.17443108
 c     -0.03785009    -1.30779701    -0.30190089
 c     -1.00914801    -0.36837151    -0.41330954
 c     -0.29528711     1.75256242     0.90065017
 c     -0.55690471     1.09310198    -0.34647462
 c      0.80759763     1.01704522     0.05263504
 h      0.40456167    -2.20592790    -0.38115152
 h     -0.05943731     2.79842845     0.66904544
 h     -0.84153834     1.59002976    -1.46657503
 h      1.75296792     1.46756597    -0.22215552
 o      2.13587454    -0.97517043     0.35620812
 h      2.64943055    -0.24885265     0.92398392
 c     -2.47529693    -0.80395353    -0.57184587
 h     -2.99599497    -0.58211390    -1.48748535
 h     -2.74554560    -1.87132230    -0.10754381
 h     -2.99330008    -0.13905835     0.20821518
 h     -0.11128293     1.54943140     1.96919045
          17

 c      0.98026637    -0.33967497     0.17348322
 c     -0.03608011    -1.29753524    -0.31388905
 c     -1.01005289    -0.37352106    -0.40466116
 c     -0.29991759     1.76027690     0.89761797
 c     -0.54244977     1.08129288    -0.33825950
 c      0.80222602     1.01160348     0.05298421
 h      0.42031357    -2.24836055    -0.39505989
 h     -0.03993865     2.83186742     0.68416366
 h     -0.83044335     1.60784120    -1.38973645
 h      1.78677699     1.45292438    -0.30183051
 o      2.13246406    -0.97052807     0.36011957
 h      2.65610700    -0.29020576     0.94962789
 c     -2.49101336    -0.81088389    -0.57377450
 h     -2.96214207    -0.55833970    -1.46880964
 h     -2.71666241    -1.87676686    -0.15496607
 h     -3.02218180    -0.17113756     0.19771120
 h     -0.07332708     1.60124653     1.92783872
          17

 c      0.98205922    -0.33956361     0.17140749
 c     -0.03228601    -1.28332279    -0.32464681
 c     -1.01433490    -0.38023521    -0.39701966
 c     -0.30253421     1.77037365     0.89421230
 c     -0.53170740     1.06887186    -0.33374896
 c      0.80015823     1.00776144     0.05380240
 h      0.42657457    -2.30682554    -0.41055979
 h     -0.02684316     2.86029081     0.70239570
 h     -0.81513737     1.61963221    -1.28774354
 h      1.80638586     1.44161070    -0.38028137
 o      2.12955102    -0.96388113     0.36559597
 h      2.66050257    -0.34997692     0.96144421
 c     -2.50602670    -0.81781399    -0.57223579
 h     -2.93445585    -0.53259868    -1.46930992
 h     -2.68120033    -1.86795186    -0.21422886
 h     -3.04971101    -0.20638641     0.18157264
 h     -0.04863899     1.64366176     1.89668955
          17

 c      0.98567020    -0.34451711     0.16831092
 c     -0.02570383    -1.26740834    -0.33431432
 c     -1.02226197    -0.38806168    -0.39037971
 c     -0.30304861     1.78322955     0.88981818
 c     -0.52500570     1.05582028    -0.33200331
 c      0.80226706     1.00596815     0.05471693
 h      0.41596907    -2.36069019    -0.42580668
 h     -0.02184171     2.87949471     0.72152479
 h     -0.79862136     1.62910364    -1.17382731
 h      1.80481657     1.43044872    -0.45246700
 o      2.12694013    -0.95594675     0.37229239
 h      2.66587392    -0.41957092     0.96436634
 c     -2.51958170    -0.82439225    -0.56764585
 h     -2.91439744    -0.50428845    -1.49230114
 h     -2.64272849    -1.85324015    -0.28160492
 h     -3.07768952    -0.24228355     0.16403672
 h     -0.03522832     1.67379029     1.88605845
          17

 c      0.99112800    -0.35397261     0.16433886
 c     -0.01613207    -1.25145988    -0.34304958
 c     -1.03386159    -0.39651541    -0.38468846
 c     -0.30134479     1.79869460     0.88445139
 c     -0.52210437     1.04159478    -0.33119339
 c      0.80872845     1.00632852     0.05541906
 h      0.38574999    -2.39676867    -0.43951564
 h     -0.02568071     2.88851074     0.73909302
 h     -0.78727260     1.64661892    -1.07021535
 h      1.77986120     1.41815005    -0.51470681
 o      2.12424501    -0.94774275     0.37954947
 h      2.67934594    -0.48695173     0.96802983
 c     -2.53129620    -0.82970088    -0.56146688
 h     -2.89867923    -0.47581042    -1.53045352
 h     -2.60489253    -1.84569339    -0.35255803
 h     -3.10884753    -0.27591576     0.15006069
 h     -0.03223136     1.69047328     1.89831143
          17

 c      0.99837149    -0.36697236     0.15968869
 c     -0.00391728    -1.23660897    -0.35103543
 c     -1.04886221    -0.40514867    -0.37986472
 c     -0.29721919     1.81614158     0.87886372
 c     -0.52233216     1.02526834    -0.32924809
 c      0.81910885     1.00866750     0.05567435
 h      0.33660467    -2.40813989    -0.45088259
 h     -0.03810146     2.88945680     0.75273741
 h     -0.78926008     1.68732381    -1.00087837
 h      1.73306242     1.40485034    -0.56496323
 o      2.12111342    -0.94026163     0.38665359
 h      2.70864408    -0.54170208     0.98270113
 c     -2.54102185    -0.83270743    -0.55540009
 h     -2.88291654    -0.45104275    -1.57159776
 h     -2.57036435    -1.85789754    -0.42385003
 h     -3.14580224    -0.30522361     0.14372525
 h     -0.04060152     1.69417204     1.92680009
          17

 c      1.00723384    -0.38225946     0.15460229
 c      0.01011933    -1.22356902    -0.35848260
 c     -1.06667707    -0.41360255    -0.37580161
 c     -0.29050119     1.83453927     0.87413376
 c     -0.52528439     1.00693113    -0.32558017
 c      0.83245637     1.01258637     0.05538487
 h      0.27140026    -2.39249292    -0.45948096
 h     -0.05784864     2.88737949     0.76050198
 h     -0.80714478     1.75469600    -0.97143569
 h      1.66944735     1.39201685    -0.60342078
 o      2.11781173    -0.93403657     0.39344618
 h      2.75339280    -0.58173813     1.00988210
 c     -2.54878990    -0.83316561    -0.55057107
 h     -2.86427791    -0.43301003    -1.60517151
 h     -2.54049490    -1.89218003    -0.49493176
 h     -3.18943428    -0.33024571     0.14641316
 h     -0.06173859     1.68663006     1.96046280
          17

 c      1.01742897    -0.39841612     0.14932599
 c      0.02477687    -1.21265821    -0.36561318
 c     -1.08644267    -0.42161784    -0.37236255
 c     -0.28118507     1.85257448     0.87116267
 c     -0.53111333     0.98845798    -0.32122128
 c      0.84736779     1.01750776     0.05469848
 h      0.19456325    -2.35189828    -0.46526222
 h     -0.08291471     2.88953155     0.76111523
 h     -0.83520057     1.83157177    -0.96730265
 h      1.59768085     1.38261659    -0.63353818
 o      2.11539965    -0.92922129     0.40046269
 h      2.80268703    -0.61167380     1.04052962
 c     -2.55479828    -0.83187856    -0.54744536
 h     -2.84183157    -0.42302777    -1.62447050
 h     -2.51631917    -1.93793932    -0.56602182
 h     -3.23778318    -0.35327841     0.15610380
 h     -0.09598484     1.67049271     1.98889986
          17

 c      1.02857038    -0.41402803     0.14405399
 c      0.03863057    -1.20370026    -0.37262063
 c     -1.10711253    -0.42898669    -0.36939170
 c     -0.26943108     1.86892256     0.87042253
 c     -0.53997600     0.97205941    -0.31716901
 c      0.86212420     1.02273922     0.05408551
 h      0.11165740    -2.29406916    -0.46866359
 h     -0.11127534     2.90292089     0.75418022
 h     -0.86642297     1.89695165    -0.97297469
 h      1.52927827     1.38103683    -0.66276908
 o      2.11516063    -0.92597932     0.40839268
 h      2.84356837    -0.63597919     1.06391635
 c     -2.55936955    -0.83003965    -0.54612124
 h     -2.81605163    -0.42089509    -1.62649206
 h     -2.49914305    -1.98025885    -0.63583728
 h     -3.28649568    -0.37767855     0.16843053
 h     -0.14221467     1.64886708     2.00472006
          17

 c      1.04023498    -0.42784775     0.13889117
 c      0.05027344    -1.19588834    -0.37961950
 c     -1.12757738    -0.43548621    -0.36672869
 c     -0.25548025     1.88266541     0.87194470
 c     -0.55176429     0.95926003    -0.31379192
 c      0.87509658     1.02763228     0.05417006
 h      0.02839610    -2.23396144    -0.47074867
 h     -0.14173318     2.93021384     0.74033556
 h     -0.89641873     1.93743145    -0.97957838
 h      1.47479603     1.39163049    -0.70032995
 o      2.11810171    -0.92458672     0.41770382
 h      2.86751367    -0.65649162     1.07352393
 c     -2.56288846    -0.82866582    -0.54650260
 h     -2.78840208    -0.42517719    -1.61156064
 h     -2.49010796    -2.00774718    -0.70178710
 h     -3.33042272    -0.40634747     0.17857818
 h     -0.19812360     1.62487151     2.00397553
          17

 c      1.05205373    -0.43892473     0.13385819
 c      0.05861755    -1.18795956    -0.38663018
 c     -1.14678070    -0.44083346    -0.36421343
 c     -0.23961358     1.89357087     0.87538664
 c     -0.56619375     0.95089252    -0.31106852
 c      0.88531790     1.03186459     0.05517526
 h     -0.05120568    -2.19163144    -0.47302019
 h     -0.17390114     2.96721893     0.72135960
 h     -0.92303268     1.94672691    -0.98296825
 h      1.43797547     1.41554739    -0.75041200
 o      2.12475726    -0.92534283     0.42856835
 h      2.87169505    -0.67297212     1.06776523
 c     -2.56571723    -0.82850796    -0.54831856
 h     -2.76113217    -0.43321655    -1.58344059
 h     -2.48977615    -2.01439045    -0.76106050
 h     -3.36514863    -0.44088544     0.18273982
 h     -0.26069867     1.60121515     1.98607860
          17

 c      1.06380327    -0.44667043     0.12893443
 c      0.06303521    -1.17911170    -0.39364755
 c     -1.16380708    -0.44468459    -0.36168360
 c     -0.22217696     1.90196698     0.88010374
 c     -0.58290324     0.94730400    -0.30883907
 c      0.89261232     1.03558576     0.05653965
 h     -0.12543808    -2.18123840    -0.47645154
 h     -0.20730158     3.00493897     0.69992875
 h     -0.94541298     1.92303711    -0.98145673
 h      1.41464794     1.44902337    -0.80750336
 o      2.13507176    -0.92849904     0.44083225
 h      2.85917031    -0.68360067     1.04984029
 c     -2.56811929    -0.83014238    -0.55108929
 h     -2.73712442    -0.44095700    -1.54967787
 h     -2.49804205    -1.99872542    -0.81131833
 h     -3.38786965    -0.48146107     0.17878208
 h     -0.32672833     1.57980854     1.95371193
          17

 c      1.07544701    -0.45085315     0.12410280
 c      0.06313604    -1.16992212    -0.40071485
 c     -1.17792887    -0.44668995    -0.35897572
 c     -0.20357745     1.90839292     0.88523867
 c     -0.60147817     0.94845706    -0.30689572
 c      0.89715264     1.03921403     0.05727605
 h     -0.19193186    -2.19972718    -0.48058577
 h     -0.24072780     3.03399358     0.67897456
 h     -0.96362115     1.86793447    -0.97501774
 h      1.39795539     1.48570372    -0.86059157
 o      2.14828184    -0.93426756     0.45393961
 h      2.83991871    -0.68465622     1.02839725
 c     -2.57021792    -0.83400028    -0.55415605
 h     -2.71952550    -0.44304247    -1.52096542
 h     -2.51417503    -1.96310574    -0.85107104
 h     -3.39779415    -0.52699910     0.16645703
 h     -0.39336906     1.56145676     1.91249982
          17

 c      1.08707539    -0.45155868     0.11935697
 c      0.05861373    -1.16183607    -0.40786258
 c     -1.18862616    -0.44658003    -0.35593779
 c     -0.18422862     1.91333531     0.88986699
 c     -0.62141163     0.95387846    -0.30492185
 c      0.89908288     1.04316002     0.05652477
 h     -0.24588711    -2.23208187    -0.48416229
 h     -0.27234194     3.04764767     0.66101014
 h     -0.97891843     1.78714549    -0.96592014
 h      1.38267154     1.51982134    -0.89975880
 o      2.16299278    -0.94286620     0.46697209
 h      2.83006364    -0.67016831     1.01673485
 c     -2.57199790    -0.84022192    -0.55693576
 h     -2.71093536    -0.43403793    -1.50758195
 h     -2.53685491    -1.91386128    -0.88013311
 h     -3.39640047    -0.57540323     0.14752876
 h     -0.45863133     1.54585599     1.86979329
          17

 c      1.09877109    -0.44912780     0.11467522
 c      0.04942735    -1.15608321    -0.41501000
 c     -1.19560442    -0.44423467    -0.35244720
 c     -0.16452879     1.91708735     0.89321921
 c     -0.64200449     0.96248995    -0.30228246
 c      0.89844281     1.04770772     0.05376981
 h     -0.28243176    -2.26357396    -0.48621101
 h     -0.30008163     3.04277510     0.64771525
 h     -0.99482227     1.69280834    -0.96089790
 h      1.36602836     1.54750624    -0.91889767
 o      2.17789927    -0.95439801     0.47917732
 h      2.84198792    -0.63456954     1.02466424
 c     -2.57332857    -0.84834490    -0.55936180
 h     -2.71242384    -0.41101699    -1.51324107
 h     -2.56424073    -1.86207106    -0.90037011
 h     -3.38761132    -0.62377859     0.12586721
 h     -0.52129875     1.53220437     1.83220273
          17

 c      1.11051265    -0.44408694     0.11000316
 c      0.03593935    -1.15327134    -0.42195202
 c     -1.19881304    -0.43971486    -0.34842134
 c     -0.14492251     1.91965218     0.89490045
 c     -0.66226244     0.97256514    -0.29778733
 c      0.89521376     1.05299576     0.04881987
 h     -0.29868660    -2.28467653    -0.48637753
 h     -0.32204196     3.01993356     0.63976630
 h     -1.01825029     1.60433707    -0.97361932
 h      1.34716705     1.56682652    -0.91573243
 o      2.19275592    -0.96847688     0.49069221
 h      2.87054581    -0.57924800     1.04743176
 c     -2.57397234    -0.85713098    -0.56202503
 h     -2.72323749    -0.37546069    -1.53228902
 h     -2.59424803    -1.82326103    -0.91632073
 h     -3.37745128    -0.66880784     0.10712253
 h     -0.57997760     1.52025407     1.80296753
          17

 c      1.12218628    -0.43710289     0.10526868
 c      0.01889336    -1.15346935    -0.42840011
 c     -1.19844833    -0.43325740    -0.34381399
 c     -0.12596422     1.92069759     0.89495228
 c     -0.68114066     0.98249985    -0.29010264
 c      0.88935770     1.05899668     0.04176597
 h     -0.29405766    -2.29072864    -0.48480554
 h     -0.33683356     2.98341146     0.63678024
 h     -1.05672453     1.53967296    -1.01978501
 h      1.32670883     1.57768351    -0.89150025
 o      2.20804057    -0.98418243     0.50223484
 h      2.89911283    -0.51334145     1.07083282
 c     -2.57363787    -0.86500761    -0.56579419
 h     -2.74147934    -0.33229019    -1.55397135
 h     -2.62503560    -1.81240473    -0.93398945
 h     -3.37233843    -0.70747907     0.09728217
 h     -0.63205870     1.51087614     1.78137045
          17

 c      1.13364204    -0.42894407     0.10040826
 c     -0.00066656    -1.15635389    -0.43402850
 c     -1.19492717    -0.42522773    -0.33860914
 c     -0.10826101     1.91960175     0.89373944
 c     -0.69835321     0.99216818    -0.27930642
 c      0.88082035     1.06546563     0.03300297
 h     -0.26993105    -2.28100745    -0.48199793
 h     -0.34398965     2.94124761     0.63728807
 h     -1.10913467     1.49935140    -1.09905478
 h      1.30678256     1.58206573    -0.85120626
 o      2.22404313    -1.00043895     0.51435251
 h      2.91431847    -0.44763992     1.08326535
 c     -2.57221258    -0.87105211    -0.57145748
 h     -2.76498530    -0.28743200    -1.56828686
 h     -2.65500459    -1.83392986    -0.95671715
 h     -3.37588422    -0.73802437     0.10000529
 h     -0.67379924     1.50557745     1.76459782
          17

 c      1.14472048    -0.42042143     0.09538174
 c     -0.02148595    -1.16126397    -0.43850953
 c     -1.18883889    -0.41603325    -0.33283133
 c     -0.09233445     1.91560119     0.89177247
 c     -0.71447537     1.00249863    -0.26721410
 c      0.86949362     1.07188908     0.02328025
 h     -0.22943074    -2.25874983    -0.47872891
 h     -0.34420805     2.90434581     0.63891925
 h     -1.16473642     1.47115897    -1.19135556
 h      1.29137631     1.58461032    -0.80417377
 o      2.24063788    -1.01626736     0.52722061
 h      2.91012061    -0.39077908     1.07909301
 c     -2.57003452    -0.87545703    -0.57956346
 h     -2.79179817    -0.24615378    -1.56861014
 h     -2.68207012    -1.87777479    -0.98246507
 h     -3.38641385    -0.76035781     0.11448263
 h     -0.70142846     1.50557090     1.75006559
          17

 c      1.15524917    -0.41231944     0.09017377
 c     -0.04220231    -1.16717944    -0.44154038
 c     -1.18089630    -0.40605306    -0.32656052
 c     -0.07855844     1.90810130     0.88952446
 c     -0.73010808     1.01410668    -0.25580491
 c      0.85520236     1.07750973     0.01362335
 h     -0.17708956    -2.23185082    -0.47596467
 h     -0.33881543     2.88326880     0.63925139
 h     -1.21296989     1.44585159    -1.27524467
 h      1.28627060     1.59249715    -0.76314128
 o      2.25741954    -1.03086028     0.54073648
 h      2.88617829    -0.34847059     1.05735753
 c     -2.56781945    -0.87895497    -0.59025187
 h     -2.82030961    -0.21243230    -1.55182910
 h     -2.70365710    -1.92762019    -1.00641408
 h     -3.39792870    -0.77560805     0.13603505
 h     -0.71228986     1.51115016     1.73671240
          17

 c      1.16502865    -0.40533665     0.08478926
 c     -0.06148817    -1.17278852    -0.44286847
 c     -1.17189189    -0.39562638    -0.31992790
 c     -0.06722798     1.89712586     0.88726570
 c     -0.74551129     1.02703027    -0.24640885
 c      0.83788335     1.08158375     0.00488616
 h     -0.11790885    -2.21236760    -0.47474061
 h     -0.32829555     2.88296678     0.63726425
 h     -1.24781463     1.42023163    -1.33726782
 h      1.29686507     1.61255423    -0.73901804
 o      2.27382060    -1.04363550     0.55460455
 h      2.84639660    -0.32311710     1.02059861
 c     -2.56629944    -0.88217477    -0.60322247
 h     -2.84932375    -0.18870925    -1.51787981
 h     -2.71753902    -1.96964905    -1.02451269
 h     -3.40347462    -0.78535065     0.15875136
 h     -0.70550036     1.52150913     1.72536718
          17

 c      1.17381823    -0.40004550     0.07924718
 c     -0.07821517    -1.17692600    -0.44231855
 c     -1.16265412    -0.38506299    -0.31309721
 c     -0.05862023     1.88354744     0.88498608
 c     -0.76070330     1.04098232    -0.23979308
 c      0.81797062     1.08384956    -0.00290666
 h     -0.05588126    -2.21158600    -0.47595170
 h     -0.31133871     2.89981639     0.63412657
 h     -1.26679046     1.39445855    -1.37074861
 h      1.32368002     1.64577018    -0.73316607
 o      2.28914107    -1.05433848     0.56836075
 h      2.79863281    -0.31254789     0.97456929
 c     -2.56593772    -0.88548571    -0.61784600
 h     -2.87821425    -0.17557002    -1.46953813
 h     -2.72236156    -1.99517395    -1.03466425
 h     -3.39779627    -0.79116001     0.17773466
 h     -0.68219645     1.53483908     1.71873717
          17

 c      1.18133236    -0.39687013     0.07357471
 c     -0.09149580    -1.17929215    -0.43981557
 c     -1.15400071    -0.37464496    -0.30624796
 c     -0.05292495     1.86880641     0.88245988
 c     -0.77559880     1.05554817    -0.23636433
 c      0.79653617     1.08466096    -0.01058670
 h      0.00626680    -2.23164740    -0.48008073
 h     -0.28577083     2.92441571     0.63237095
 h     -1.26944874     1.37013043    -1.37311373
 h      1.36060957     1.68573638    -0.73710734
 o      2.30255235    -1.06316996     0.58139040
 h      2.75452386    -0.30821811     0.92795410
 c     -2.56682209    -0.88910207    -0.63326041
 h     -2.90723416    -0.17120074    -1.41246019
 h     -2.71768978    -2.00009388    -1.03654404
 h     -3.37826207    -0.79448942     0.19007924
 h     -0.64537980     1.54863240     1.72112481
          17

 c      1.18725605    -0.39608075     0.06780821
 c     -0.10056829    -1.18060449    -0.43538452
 c     -1.14667632    -0.36463403    -0.29956990
 c     -0.05017012     1.85439523     0.87940478
 c     -0.79006248     1.07027473    -0.23624406
 c      0.77494268     1.08458583    -0.01917994
 h      0.06544560    -2.26350084    -0.48702447
 h     -0.25015896     2.94674532     0.63447619
 h     -1.25670221     1.34962231    -1.34468012
 h      1.39868373     1.72342315    -0.74028086
 o      2.31323448    -1.07071319     0.59306496
 h      2.72688727    -0.29650702     0.89003146
 c     -2.56865231    -0.89318146    -0.64844216
 h     -2.93785617    -0.17095421    -1.35487684
 h     -2.70391815    -1.98423276    -1.03129391
 h     -3.34482069    -0.79667605     0.19510828
 h     -0.59904115     1.56027786     1.73741824
          17

 c      1.19129617    -0.39780479     0.06201120
 c     -0.10477904    -1.18192264    -0.42911911
 c     -1.14127385    -0.35530108    -0.29327087
 c     -0.05028911     1.84147889     0.87569816
 c     -0.80387651     1.08468942    -0.23919309
 c      0.75444888     1.08404173    -0.02942818
 h      0.11753387    -2.29417970    -0.49616409
 h     -0.20454236     2.95934235     0.64205857
 h     -1.23104244     1.33612899    -1.28928882
 h      1.43015880     1.75163378    -0.73552965
 o      2.32074677    -1.07730812     0.60304646
 h      2.72307472    -0.26876788     0.86549371
 c     -2.57078905    -0.89774216    -0.66235719
 h     -2.97262048    -0.16815857    -1.30588681
 h     -2.68221241    -1.95160700    -1.02150702
 h     -3.29972709    -0.79894288     0.19443547
 h     -0.54641910     1.56795440     1.77078177
          17

 c      1.19324444    -0.40204066     0.05629582
 c     -0.10371630    -1.18400327    -0.42113789
 c     -1.13816083    -0.34695829    -0.28759150
 c     -0.05324011     1.83072407     0.87160178
 c     -0.81662551     1.09826012    -0.24435697
 c      0.73603911     1.08321633    -0.04170830
 h      0.15847887    -2.31363856    -0.50659929
 h     -0.15031828     2.95820411     0.65570115
 h     -1.19766289     1.33418128    -1.21719112
 h      1.44991608     1.76617971    -0.71979093
 o      2.32524382    -1.08242407     0.61140530
 h      2.74071911    -0.23137187     0.85222785
 c     -2.57242414    -0.90230745    -0.67424146
 h     -3.01366725    -0.15740341    -1.27192486
 h     -2.65442051    -1.91149269    -1.01144463
 h     -3.24720430    -0.80235520     0.19193433
 h     -0.48847968     1.57135329     1.81976770
          17

 c      1.19300664    -0.40867216     0.05082406
 c     -0.09731146    -1.18710230    -0.41155233
 c     -1.13744403    -0.33995195    -0.28282145
 c     -0.05898022     1.82228338     0.86781152
 c     -0.82753328     1.11029545    -0.24986774
 c      0.72038409     1.08211876    -0.05608197
 h      0.18533269    -2.31669223    -0.51736555
 h     -0.08983975     2.94279961     0.67504184
 h     -1.16615946     1.35056498    -1.14979615
 h      1.45539077     1.76555029    -0.69312338
 o      2.32718281    -1.08505785     0.61835351
 h      2.77197077    -0.19935292     0.84544797
 c     -2.57287065    -0.90556326    -0.68381937
 h     -3.06044884    -0.13856177    -1.25384470
 h     -2.62271186    -1.87859213    -1.00694040
 h     -3.19278671    -0.80776564     0.19324203
 h     -0.42437355     1.57152708     1.87746154
          17

 c      1.19059023    -0.41748094     0.04578689
 c     -0.08584767    -1.19102035    -0.40045478
 c     -1.13898407    -0.33459698    -0.27930841
 c     -0.06730671     1.81586406     0.86524556
 c     -0.83553957     1.11990253    -0.25298864
 c      0.70782071     1.08062000    -0.07232035
 h      0.19662936    -2.30265272    -0.52759547
 h     -0.02595783     2.91597474     0.69892478
 h     -1.14957391     1.39430168    -1.11820257
 h      1.44648005     1.75064279    -0.65797988
 o      2.32698605    -1.08443250     0.62402536
 h      2.80901248    -0.18520054     0.84135818
 c     -2.57179789    -0.90575396    -0.69124803
 h     -3.10916552    -0.11698169    -1.24779868
 h     -2.58879858    -1.86813969    -1.01370102
 h     -3.14198700    -0.81587974     0.20418791
 h     -0.35348059     1.56998839     1.93395722
          17

 c      1.18608978    -0.42814994     0.04138342
 c     -0.06992668    -1.19518249    -0.38791757
 c     -1.14244529    -0.33110790    -0.27743679
 c     -0.07775963     1.81083037     0.86476468
 c     -0.84014294     1.12649656    -0.25231686
 c      0.69831008     1.07842618    -0.08989337
 h      0.19249061    -2.27500484    -0.53670973
 h      0.03851230     2.88362694     0.72561463
 h     -1.15466822     1.47034051    -1.13762396
 h      1.42605149     1.72506693    -0.61907214
 o      2.32494008    -1.08022552     0.62845593
 h      2.84601355    -0.19514142     0.83772779
 c     -2.56926719    -0.90190585    -0.69693689
 h     -3.15462162    -0.09975148    -1.24846060
 h     -2.55351806    -1.88490659    -1.03364117
 h     -3.09847754    -0.82749207     0.22810180
 h     -0.27683401     1.56789838     1.97992866
          17

 c      1.17969588    -0.44025894     0.03781077
 c     -0.05042980    -1.19869201    -0.37399186
 c     -1.14736570    -0.32958491    -0.27756835
 c     -0.08966764     1.80637280     0.86698852
 c     -0.84202668     1.13063653    -0.24962999
 c      0.69136348     1.07500338    -0.10797014
 h      0.17465855    -2.24159139    -0.54470180
 h      0.10132010     2.85335579     0.75314964
 h     -1.17466159     1.56996326    -1.18601040
 h      1.40093073     1.69584058    -0.58348003
 o      2.32119234    -1.07254263     0.63161641
 h      2.87940214    -0.22949741     0.83348121
 c     -2.56557280    -0.89449179    -0.70132961
 h     -3.19222548    -0.09240079    -1.25121643
 h     -2.51771059    -1.91842136    -1.06313700
 h     -3.06296200    -0.84358119     0.26353992
 h     -0.19715034     1.56571983     2.00885504
          17

 c      1.17172240    -0.45327728     0.03526019
 c     -0.02845955    -1.20044222    -0.35870999
 c     -1.15323094    -0.33001749    -0.27997947
 c     -0.10225530     1.80179077     0.87218950
 c     -0.84217616     1.13355500    -0.24752428
 c      0.68603668     1.06958109    -0.12551695
 h      0.14614071    -2.21414338    -0.55238307
 h      0.16085587     2.83153574     0.77979119
 h     -1.19925815     1.67670402    -1.23201191
 h      1.38190915     1.67318355    -0.55991337
 o      2.31572693    -1.06188493     0.63343421
 h      2.90830501    -0.28313610     0.82846470
 c     -2.56102993    -0.88478058    -0.70464356
 h     -3.21888970    -0.09778354    -1.25280670
 h     -2.48297617    -1.95198842    -1.09590156
 h     -3.03374328    -0.86494542     0.30458097
 h     -0.11819566     1.56315943     2.01769041
          17

 c      1.16264262    -0.46655502     0.03391845
 c     -0.00522898    -1.19950620    -0.34213467
 c     -1.15953298    -0.33226497    -0.28482393
 c     -0.11469546     1.79678132     0.88025381
 c     -0.84123112     1.13627192    -0.24753609
 c      0.68131047     1.06147342    -0.14161211
 h      0.10999782    -2.20450011    -0.56102081
 h      0.21539855     2.82023329     0.80430219
 h     -1.22200812     1.77677725    -1.25690184
 h      1.37948867     1.66666390    -0.55546192
 o      2.30830097    -1.04912871     0.63379637
 h      2.93555988    -0.34566676     0.82346281
 c     -2.55583942    -0.87406163    -0.70681719
 h     -3.23328948    -0.11609807    -1.25138937
 h     -2.45125508    -1.97222602    -1.12635983
 h     -3.00831026    -0.89171062     0.34352745
 h     -0.04407294     1.55919606     2.00689250
          17

 c      1.15312368    -0.47931259     0.03397293
 c      0.01802566    -1.19583559    -0.32450448
 c     -1.16579938    -0.33603667    -0.29212111
 c     -0.12613807     1.79149441     0.89069527
 c     -0.83953203     1.13938625    -0.25024067
 c      0.67683766     1.05069015    -0.15587065
 h      0.06809122    -2.21699789    -0.57078712
 h      0.26229240     2.81676007     0.82589042
 h     -1.23986050     1.86128822    -1.25315616
 h      1.39564327     1.67805856    -0.57094999
 o      2.29844775    -1.03537124     0.63257429
 h      2.96778187    -0.40369729     0.81993064
 c     -2.55002746    -0.86342066    -0.70764262
 h     -3.23604213    -0.14506394    -1.24658863
 h     -2.42421637    -1.97163341    -1.15079525
 h     -2.98454960    -0.92320954     0.37361690
 h      0.02148198     1.55211567     1.98040693
          17

 c      1.14403623    -0.49063907     0.03560944
 c      0.03994875    -1.19060636    -0.30636002
 c     -1.17158929    -0.34090579    -0.30176267
 c     -0.13581369     1.78632487     0.90268749
 c     -0.83726834     1.14318542    -0.25568885
 c      0.67315543     1.03809789    -0.16848820
 h      0.02179068    -2.24452065    -0.57933372
 h      0.29816621     2.81614421     0.84403822
 h     -1.25149127     1.92482832    -1.21915926
 h      1.42179429     1.69958931    -0.60067563
 o      2.28579456    -1.02148474     0.62972964
 h      3.01069990    -0.44766399     0.81853753
 c     -2.54343467    -0.85377938    -0.70687407
 h     -3.22993369    -0.18006474    -1.23960516
 h     -2.40298125    -1.94775118    -1.16724981
 h     -2.96117824    -0.95822444     0.39033676
 h      0.07585099     1.53954780     1.94557205
          17

 c      1.13639051    -0.49953091     0.03898710
 c      0.05893025    -1.18568475    -0.28845606
 c     -1.17646910    -0.34635668    -0.31353109
 c     -0.14317881     1.78166357     0.91514702
 c     -0.83454276     1.14775389    -0.26364680
 c      0.67107519     1.02488630    -0.17986729
 h     -0.02637095    -2.27409590    -0.58264316
 h      0.31993774     2.81390123     0.85845965
 h     -1.25641472     1.96422814    -1.15636102
 h      1.44618511     1.72029059    -0.63698160
 o      2.27059916    -1.00771902     0.62544463
 h      3.06125299    -0.47786781     0.81738460
 c     -2.53575717    -0.84590095    -0.70426429
 h     -3.21986337    -0.21460350    -1.23313278
 h     -2.38800192    -1.90230863    -1.17536420
 h     -2.93776025    -0.99533298     0.39167564
 h      0.11817672     1.51860436     1.91228161
          17

 c      1.13116078    -0.50499581     0.04418709
 c      0.07322513    -1.18284150    -0.27154571
 c     -1.17998943    -0.35183824    -0.32712026
 c     -0.14797862     1.77773729     0.92697025
 c     -0.83136569     1.15299112    -0.27366086
 c      0.67115751     1.01209136    -0.19033810
 h     -0.07269976    -2.29455825    -0.57702142
 h      0.32567375     2.80743502     0.86916141
 h     -1.25486106     1.97836461    -1.06863860
 h      1.46009583     1.73158278    -0.67366752
 o      2.25376366    -0.99392180     0.62008456
 h      3.10788967    -0.50076671     0.81277651
 c     -2.52668473    -0.84023323    -0.69960129
 h     -3.21172875    -0.24170898    -1.23051044
 h     -2.37889720    -1.84135049    -1.17663959
 h     -2.91465105    -1.03322219     0.37805436
 h      0.14929370     1.48641674     1.89034134
          17

 c      1.12900656    -0.50621327     0.05114253
 c      0.08129564    -1.18329851    -0.25621210
 c     -1.18167717    -0.35680672    -0.34215340
 c     -0.15015650     1.77448376     0.93742167
 c     -0.82759198     1.15849936    -0.28499842
 c      0.67360758     1.00047223    -0.20010418
 h     -0.11344233    -2.29962357    -0.56016619
 h      0.31500084     2.79639180     0.87649257
 h     -1.24844827     1.96944568    -0.96323838
 h      1.45909141     1.72862253    -0.70668479
 o      2.23634220    -0.97997988     0.61404885
 h      3.13859236    -0.52189732     0.80156326
 c     -2.51615579    -0.83660273    -0.69280427
 h     -3.20981584    -0.25640661    -1.23377691
 h     -2.37422922    -1.77603972    -1.17517522
 h     -2.89299260    -1.07097691     0.35233983
 h      0.17039494     1.44137498     1.88513108
          17

 c      1.12997442    -0.50270397     0.05956866
 c      0.08217614    -1.18753463    -0.24277398
 c     -1.18104982    -0.36076409    -0.35819956
 c     -0.14970813     1.77143043     0.94639614
 c     -0.82277554     1.16329986    -0.29650126
 c      0.67833851     0.99054079    -0.20926266
 h     -0.14565738    -2.28783746    -0.53129653
 h      0.28923144     2.78272303     0.88112933
 h     -1.24196127     1.94635969    -0.85275556
 h      1.44231707     1.70987718    -0.73385797
 o      2.21921842    -0.96597262     0.60769341
 h      3.14601234    -0.54349347     0.78224962
 c     -2.50456520    -0.83403995    -0.68403497
 h     -3.21426473    -0.25773226    -1.24178506
 h     -2.37153231    -1.72224728    -1.17816175
 h     -2.87472263    -1.10837170     0.31988080
 h      0.18137665     1.38459362     1.89474664
          17

 c      1.13332903    -0.49443205     0.06893260
 c      0.07569974    -1.19519036    -0.23124528
 c     -1.17765950    -0.36330310    -0.37479238
 c     -0.14664891     1.76767548     0.95428111
 c     -0.81599103     1.16551592    -0.30656045
 c      0.68502261     0.98258342    -0.21780017
 h     -0.16774255    -2.26225612    -0.49106314
 h      0.25122463     2.77062182     0.88399894
 h     -1.24570113     1.92858399    -0.75560819
 h      1.41199671     1.67680466    -0.75480759
 o      2.20302880    -0.95214951     0.60132225
 h      3.12862282    -0.56495050     0.75498167
 c     -2.49265480    -0.83123118    -0.67380398
 h     -3.22125107    -0.24836753    -1.25039450
 h     -2.36825172    -1.69500729    -1.19378161
 h     -2.86239944    -1.14608239     0.28801867
 h      0.18077400     1.32022561     1.91177390
          17

 c      1.13763491    -0.48178424     0.07849997
 c      0.06250635    -1.20504334    -0.22135181
 c     -1.17116110    -0.36416584    -0.39145118
 c     -0.14106423     1.76206898     0.96158443
 c     -0.80611114     1.16295557    -0.31380260
 c      0.69310237     0.97662639    -0.22553677
 h     -0.17990960    -2.23096064    -0.44153189
 h      0.20469363     2.76570017     0.88619948
 h     -1.27271735     1.93971135    -0.68804638
 h      1.37357977     1.63410075    -0.77142556
 o      2.18811079    -0.93890264     0.59518797
 h      3.09127857    -0.58333578     0.72131259
 c     -2.48116013    -0.82755595    -0.66312397
 h     -3.22558015    -0.23249983    -1.25455066
 h     -2.36341898    -1.69811371    -1.22522783
 h     -2.85850047    -1.18547343     0.26420198
 h      0.16714852     1.25417398     1.92771075
          17

 c      1.14107212    -0.46544143     0.08745514
 c      0.04384976    -1.21511333    -0.21262000
 c     -1.16138962    -0.36330337    -0.40770888
 c     -0.13309905     1.75358334     0.96864690
 c     -0.79305700     1.15527435    -0.31824876
 c      0.70180641     0.97238109    -0.23204284
 h     -0.18448947    -2.20756981    -0.38591900
 h      0.15286452     2.77251126     0.88902296
 h     -1.32455537     1.98238542    -0.65042286
 h      1.33597223     1.59002424    -0.78866800
 o      2.17438712    -0.92676338     0.58948520
 h      3.04635475    -0.59340305     0.68389684
 c     -2.47063269    -0.82354089    -0.65333233
 h     -3.22303380    -0.21399463    -1.25019997
 h     -2.35798286    -1.72126450    -1.26735953
 h     -2.86407375    -1.22751639     0.25264890
 h      0.14020594     1.19232237     1.93615186
          17

 c      1.14184697    -0.44622570     0.09504998
 c      0.02125900    -1.22312860    -0.20456111
 c     -1.14843467    -0.36088359    -0.42314876
 c     -0.12290749     1.74172904     0.97551507
 c     -0.77816481     1.14429443    -0.32087800
 c      0.71027874     0.96934480    -0.23666222
 h     -0.18508621    -2.20810090    -0.32730072
 h      0.09736285     2.79107338     0.89406145
 h     -1.38690520     2.03475858    -0.63202403
 h      1.31005299     1.55503043    -0.81421784
 o      2.16137205    -0.91634600     0.58436769
 h      3.01239300    -0.58825809     0.64559015
 c     -2.46150969    -0.82026227    -0.64544119
 h     -3.21137992    -0.19558381    -1.23513347
 h     -2.35340762    -1.74930887    -1.31112088
 h     -2.87758735    -1.27130415     0.25199402
 h      0.10099552     1.13925410     1.93383375
          17

 c      1.13854712    -0.42499622     0.10072970
 c     -0.00387747    -1.22758462    -0.19688893
 c     -1.13269529    -0.35723621    -0.43743376
 c     -0.11067760     1.72673396     0.98194165
 c     -0.76295026     1.13191754    -0.32248274
 c      0.71797948     0.96724964    -0.23886884
 h     -0.18391887    -2.24056140    -0.26664215
 h      0.03858186     2.81551483     0.90312028
 h     -1.44376469     2.07507727    -0.62428588
 h      1.30349071     1.53664004    -0.85437668
 o      2.14873825    -0.90809349     0.58000807
 h      3.00350289    -0.56301213     0.60779748
 c     -2.45411663    -0.81872444    -0.63978944
 h     -3.19059002    -0.17860504    -1.20913069
 h     -2.35071313    -1.77031036    -1.34881580
 h     -2.89524773    -1.31374075     0.25657771
 h      0.05160919     1.09755103     1.92059467
          17

 c      1.13037015    -0.40264114     0.10421378
 c     -0.03049379    -1.22860686    -0.18950973
 c     -1.11490050    -0.35276875    -0.45031598
 c     -0.09671210     1.70936023     0.98746750
 c     -0.74845583     1.11929640    -0.32348574
 c      0.72509863     0.96655012    -0.23880474
 h     -0.18032439    -2.29613735    -0.20310942
 h     -0.02289276     2.83657290     0.91779159
 h     -1.48481130     2.09140849    -0.62299351
 h      1.31525271     1.53391756    -0.90780501
 o      2.13708426    -0.90192549     0.57657063
 h      3.01551516    -0.51983489     0.57024003
 c     -2.44854420    -0.81965169    -0.63621965
 h     -3.16283423    -0.16285353    -1.17384011
 h     -2.35043925    -1.77719126    -1.37573013
 h     -2.91254502    -1.35078961     0.25996193
 h     -0.00522792     1.06743705     1.89909492
          17

 c      1.11722009    -0.38015096     0.10552882
 c     -0.05762224    -1.22744369    -0.18228283
 c     -1.09608206    -0.34788134    -0.46163612
 c     -0.08144639     1.69058048     0.99152376
 c     -0.73529679     1.10705943    -0.32412945
 c      0.73235321     0.96827110    -0.23728641
 h     -0.17294342    -2.35572473    -0.13672300
 h     -0.08542328     2.84542997     0.93897811
 h     -1.50459592     2.07904005    -0.62628752
 h      1.33739250     1.53926719    -0.96543292
 o      2.12752982    -0.89726646     0.57405054
 h      3.03105073    -0.46680791     0.53298527
 c     -2.44456738    -0.82348017    -0.63435876
 h     -3.13226922    -0.14651200    -1.13245042
 h     -2.35284533    -1.76674029    -1.38980792
 h     -2.92563825    -1.37895286     0.25749465
 h     -0.06663448     1.04670706     1.87437754
          17

 c      1.09965198    -0.35867544     0.10498019
 c     -0.08417165    -1.22544178    -0.17491473
 c     -1.07748912    -0.34290144    -0.47132026
 c     -0.06537744     1.67132334     0.99355790
 c     -0.72380274     1.09558090    -0.32460688
 c      0.74041744     0.97344942    -0.23528274
 h     -0.16179287    -2.40194284    -0.06929469
 h     -0.14647198     2.83610421     0.96666810
 h     -1.50067513     2.03732733    -0.63331766
 h      1.36133735     1.54473848    -1.01655324
 o      2.12076939    -0.89336253     0.57222168
 h      3.03445731    -0.41252894     0.49729356
 c     -2.44170977    -0.83035032    -0.63379612
 h     -3.10420149    -0.12656261    -1.08889842
 h     -2.35801599    -1.73876449    -1.39126487
 h     -2.93198632    -1.39610915     0.24716052
 h     -0.13011498     1.03129895     1.85272339
          17

 c      1.07867298    -0.33947609     0.10306142
 c     -0.10893794    -1.22360218    -0.16701798
 c     -1.06045519    -0.33805580    -0.47937270
 c     -0.04898759     1.65226816     0.99323205
 c     -0.71407351     1.08506825    -0.32510131
 c      0.74963289     0.98280550    -0.23354220
 h     -0.14819436    -2.42389677    -0.00353112
 h     -0.20316660     2.80621820     0.99996608
 h     -1.47291105     1.96859357    -0.64382269
 h      1.38123112     1.54533332    -1.05315822
 o      2.11681450    -0.88948610     0.57072680
 h      3.01744846    -0.36335073     0.46494483
 c     -2.43944292    -0.83997605    -0.63418451
 h     -3.08327957    -0.10026689    -1.04648300
 h     -2.36585275    -1.69610778    -1.38282106
 h     -2.93050955    -1.40184850     0.22960234
 h     -0.19381772     1.01697156     1.83927816
          17

 c      1.05548944    -0.32377973     0.10033548
 c     -0.13072749    -1.22255375    -0.15819056
 c     -1.04624365    -0.33348994    -0.48586137
 c     -0.03274419     1.63365820     0.99063062
 c     -0.70591520     1.07547254    -0.32574649
 c      0.76001753     0.99665434    -0.23251332
 h     -0.13402834    -2.41669698     0.05787309
 h     -0.25287152     2.75711859     1.03728784
 h     -1.42432236     1.87903867    -0.65847719
 h      1.39411639     1.53914450    -1.07079801
 o      2.11518064    -0.88503022     0.56918774
 h      2.97837815    -0.32296788     0.43756005
 c     -2.43740537    -0.85139556    -0.63525724
 h     -3.07143569    -0.06741373    -1.00657770
 h     -2.37600804    -1.64540968    -1.37063192
 h     -2.92164445    -1.39764101     0.20801443
 h     -0.25597045     1.00147179     1.83532590
          17

 c      1.03129729    -0.31259583     0.09732996
 c     -0.14849778    -1.22256305    -0.14808204
 c     -1.03590025    -0.32933257    -0.49089347
 c     -0.01714866     1.61524741     0.98627177
 c     -0.69862509     1.06623903    -0.32648275
 c      0.77135483     1.01485887    -0.23235900
 h     -0.12121362    -2.38030079     0.11275781
 h     -0.29371978     2.69389254     1.07671394
 h     -1.36377518     1.78153862    -0.68032265
 h      1.39937770     1.52674311    -1.06827658
 o      2.11507349    -0.87959247     0.56728872
 h      2.92113675    -0.29215841     0.41614200
 c     -2.43546623    -0.86285019    -0.63672709
 h     -3.06734035    -0.03142989    -0.96864455
 h     -2.38790204    -1.59753190    -1.36515602
 h     -2.90734344    -1.38686907     0.18793309
 h     -0.31386952     0.98524185     1.83763396
          17

 c      1.00716316    -0.30656490     0.09446976
 c     -0.16148422    -1.22344502    -0.13646980
 c     -1.03013756    -0.32578486    -0.49458356
 c     -0.00272584     1.59645224     0.98086382
 c     -0.69075354     1.05608488    -0.32681707
 c      0.78325029     1.03676811    -0.23293969
 h     -0.11139260    -2.31950768     0.16000209
 h     -0.32509022     2.62507934     1.11651407
 h     -1.30900146     1.69822445    -0.71735072
 h      1.39860872     1.51088878    -1.04767953
 o      2.11546452    -0.87307722     0.56483517
 h      2.85498720    -0.26786703     0.40059625
 c     -2.43360366    -0.87217993    -0.63826759
 h     -3.06788383     0.00199032    -0.93148123
 h     -2.40106615    -1.56475149    -1.37911752
 h     -2.89069848    -1.37437901     0.17635527
 h     -0.36368845     0.96997892     1.84061928
          17

 c      0.98399943    -0.30588453     0.09205111
 c     -0.16929687    -1.22438712    -0.12336432
 c     -1.02927384    -0.32319581    -0.49702372
 c      0.01005847     1.57662718     0.97502797
 c     -0.68066216     1.04366013    -0.32591906
 c      0.79513726     1.06118283    -0.23375026
 h     -0.10561213    -2.24537984     0.20042175
 h     -0.34775338     2.56126267     1.15566485
 h     -1.28040723     1.65277624    -0.78142840
 h      1.39604573     1.49657239    -1.01498798
 o      2.11516344    -0.86576605     0.56178583
 h      2.79374193    -0.24243408     0.38935450
 c     -2.43179783    -0.87781884    -0.63988949
 h     -3.07008223     0.02738734    -0.89433830
 h     -2.41569337    -1.55291589    -1.41949331
 h     -2.87471113    -1.36509269     0.17941832
 h     -0.40133174     0.95676879     1.83915363
          17

 c      0.96261181    -0.31032125     0.09024593
 c     -0.17197035    -1.22383674    -0.10913151
 c     -1.03324477    -0.32206621    -0.49826966
 c      0.02084432     1.55539506     0.96920161
 c     -0.66841791     1.02947812    -0.32386103
 c      0.80627622     1.08643350    -0.23389887
 h     -0.10394926    -2.17675666     0.23805443
 h     -0.36316568     2.51184099     1.19385172
 h     -1.27922407     1.64756731    -0.87401581
 h      1.39892833     1.49075179    -0.98034862
 o      2.11312652    -0.85815404     0.55820706
 h      2.75073381    -0.20634231     0.38007625
 c     -2.43011138    -0.87954196    -0.64223238
 h     -3.07207879     0.04120823    -0.85724843
 h     -2.43245739    -1.55642875    -1.48025550
 h     -2.86046413    -1.36194845     0.19899006
 h     -0.42344898     0.94523239     1.83016547
          17

 c      0.94377000    -0.31928390     0.08912119
 c     -0.16992393    -1.21990799    -0.09446979
 c     -1.04167992    -0.32291949    -0.49835455
 c      0.02932760     1.53294272     0.96370787
 c     -0.65586690     1.01585036    -0.32225728
 c      0.81588279     1.11068160    -0.23236035
 h     -0.10560181    -2.13649912     0.28001716
 h     -0.37197791     2.48117986     1.23063763
 h     -1.28672532     1.66356437    -0.97872105
 h      1.41578817     1.50048692    -0.95538209
 o      2.10899529    -0.85042130     0.55411696
 h      2.72989599    -0.15661715     0.37203850
 c     -2.42881008    -0.87812773    -0.64603855
 h     -3.07333535     0.04230645    -0.82090941
 h     -2.45161946    -1.56403230    -1.54694070
 h     -2.84630451    -1.36476406     0.23083249
 h     -0.42807665     0.93356331     1.81304524
          17

 c      0.92825824    -0.33190116     0.08866462
 c     -0.16380946    -1.21176408    -0.07993970
 c     -1.05399303    -0.32610119    -0.49731388
 c      0.03520742     1.51007658     0.95883371
 c     -0.64470279     1.00484969    -0.32293687
 c      0.82355001     1.13242297    -0.22863374
 h     -0.11012593    -2.13661078     0.33122214
 h     -0.37313694     2.46731202     1.26459278
 h     -1.28655860     1.68297785    -1.07659023
 h      1.45095395     1.52898791    -0.94596354
 o      2.10319391    -0.84214714     0.54940766
 h      2.72387153    -0.10125834     0.36726104
 c     -2.42828293    -0.87464967    -0.65156836
 h     -3.07457509     0.03190404    -0.78646500
 h     -2.47270583    -1.56638214    -1.60583352
 h     -2.82910045    -1.37116932     0.26651686
 h     -0.41496206     0.91886664     1.78953913
          17

 c      0.91689007    -0.34707561     0.08881322
 c     -0.15443613    -1.20065853    -0.06541513
 c     -1.06942573    -0.33166185    -0.49518990
 c      0.03825243     1.48798190     0.95480192
 c     -0.63586923     0.99762937    -0.32712806
 c      0.82962751     1.15082485    -0.22319447
 h     -0.11816283    -2.16686967     0.38803439
 h     -0.36465875     2.46422591     1.29346621
 h     -1.27138516     1.69635000    -1.15527095
 h      1.49988717     1.57305562    -0.94727466
 o      2.09642203    -0.83272010     0.54396857
 h      2.72198638    -0.05252374     0.36844931
 c     -2.42885725    -0.87012945    -0.65862031
 h     -3.07771974     0.01340400    -0.75524252
 h     -2.49481378    -1.55823485    -1.64785483
 h     -2.80618657    -1.37844802     0.29715104
 h     -0.38567946     0.89747260     1.76355007
          17

 c      0.91047460    -0.36353165     0.08947138
 c     -0.14290780    -1.18895524    -0.05035981
 c     -1.08703698    -0.33937575    -0.49200987
 c      0.03840402     1.46789377     0.95168025
 c     -0.62981193     0.99463695    -0.33549159
 c      0.83496138     1.16558492    -0.21708879
 h     -0.13004211    -2.20616908     0.44149189
 h     -0.34507140     2.46511679     1.31513548
 h     -1.23955680     1.69979524    -1.20824092
 h      1.55217802     1.62544442    -0.94853299
 o      2.08927802    -0.82177927     0.53780225
 h      2.71646054    -0.01965453     0.37709544
 c     -2.43070547    -0.86545628    -0.66679514
 h     -3.08563683    -0.00812540    -0.72842054
 h     -2.51695587    -1.53772818    -1.66840897
 h     -2.77638905    -1.38472432     0.31590795
 h     -0.34334035     0.86534281     1.74058441
          17

 c      0.90972830    -0.37988486     0.09050930
 c     -0.13067367    -1.17879440    -0.03438865
 c     -1.10570255    -0.34881713    -0.48777128
 c      0.03577103     1.45081698     0.94939125
 c     -0.62668708     0.99585929    -0.34828145
 c      0.84035128     1.17661711    -0.21128095
 h     -0.14489823    -2.23725492     0.48397508
 h     -0.31423088     2.46440661     1.32840586
 h     -1.19221943     1.69236711    -1.23257718
 h      1.59773657     1.67879437    -0.94030156
 o      2.08220390    -0.80933544     0.53104262
 h      2.70368594    -0.00669762     0.39317990
 c     -2.43388599    -0.86131758    -0.67566704
 h     -3.10131619    -0.02722262    -0.70667739
 h     -2.53827653    -1.50553614    -1.66659731
 h     -2.74010940    -1.38931658     0.31884044
 h     -0.29152457     0.81918994     1.72601039
          17

 c      0.91511499    -0.39475171     0.09173975
 c     -0.11935123    -1.17166626    -0.01742130
 c     -1.12417289    -0.35942832    -0.48245737
 c      0.03052231     1.43725696     0.94789200
 c     -0.62640832     1.00094307    -0.36539117
 c      0.84628116     1.18389065    -0.20638522
 h     -0.16114137    -2.25034813     0.51132333
 h     -0.27339984     2.45859688     1.33334647
 h     -1.13229673     1.67514188    -1.22811607
 h      1.62972598     1.72748083    -0.91721348
 o      2.07552540    -0.79576633     0.52393768
 h      2.68407145    -0.01240384     0.41549149
 c     -2.43846115    -0.85803797    -0.68480408
 h     -3.12639506    -0.04001224    -0.68999609
 h     -2.55824016    -1.46467942    -1.64520276
 h     -2.69907460    -1.39274762     0.30489832
 h     -0.23275693     0.75874466     1.72196967
          17

 c      0.92661824    -0.40689671     0.09288183
 c     -0.11042685    -1.16839120     0.00040502
 c     -1.14118437    -0.37057219    -0.47607679
 c      0.02284715     1.42701532     0.94731865
 c     -0.62858157     1.00918446    -0.38624836
 c      0.85289299     1.18739485    -0.20267189
 h     -0.17709249    -2.24165304     0.52228250
 h     -0.22499361     2.44671461     1.33134922
 h     -1.06487415     1.65188462    -1.19851941
 h      1.64470129     1.76781606    -0.87758635
 o      2.06946543    -0.78183062     0.51683104
 h      2.66232484    -0.02991413     0.44201840
 c     -2.44458051    -0.85539653    -0.69366937
 h     -3.15984340    -0.04574935    -0.67777053
 h     -2.57691537    -1.42091445    -1.61164333
 h     -2.65608627    -1.39675303     0.27586740
 h     -0.16818759     0.68874432     1.72535338
          17

 c      0.94351646    -0.41536728     0.09353216
 c     -0.10495806    -1.16908864     0.01881582
 c     -1.15559333    -0.38158121    -0.46870737
 c      0.01305516     1.41923852     0.94785285
 c     -0.63236471     1.01935485    -0.40952757
 c      0.86001722     1.18712474    -0.20012788
 h     -0.19137592    -2.21210495     0.51790827
 h     -0.17217424     2.43061321     1.32505173
 h     -0.99862980     1.63157497    -1.15467194
 h      1.64217238     1.79793304    -0.82257560
 o      2.06416468    -0.76865568     0.51013100
 h      2.64754587    -0.04695987     0.47058057
 c     -2.45242723    -0.85258270    -0.70150026
 h     -3.19802174    -0.04662413    -0.66909538
 h     -2.59533574    -1.38301394    -1.57899358
 h     -2.61475760    -1.40434161     0.23635677
 h     -0.09913659     0.61808550     1.72956977
          17

 c      0.96428582    -0.41954523     0.09316486
 c     -0.10339114    -1.17308454     0.03738729
 c     -1.16649981    -0.39181070    -0.46052306
 c      0.00163751     1.41272032     0.94947353
 c     -0.63639002     1.02944098    -0.43284402
 c      0.86718207     1.18303980    -0.19850490
 h     -0.20322563    -2.16774898     0.50169996
 h     -0.11823543     2.41470795     1.31799931
 h     -0.94683127     1.63191109    -1.11860280
 h      1.62456364     1.81798187    -0.75573812
 o      2.05990141    -0.75745471     0.50425409
 h      2.64992299    -0.05046042     0.49986825
 c     -2.46209283    -0.84845186    -0.70743095
 h     -3.23613648    -0.04612974    -0.66298102
 h     -2.61539750    -1.36099808    -1.56375693
 h     -2.57906287    -1.41967222     0.19335299
 h     -0.02844790     0.55652533     1.72833319
          17

 c      0.98674716    -0.41909843     0.09117847
 c     -0.10555524    -1.17881851     0.05545699
 c     -1.17333380    -0.40070611    -0.45178170
 c     -0.01081872     1.40628048     0.95191335
 c     -0.63923593     1.03711475    -0.45347130
 c      0.87361352     1.17499298    -0.19737191
 h     -0.21286532    -2.12150499     0.48030860
 h     -0.06583997     2.40435990     1.31378966
 h     -0.92228248     1.67438140    -1.11570313
 h      1.59755449     1.83072179    -0.68283393
 o      2.05757696    -0.74889042     0.49959926
 h      2.67244967    -0.03666768     0.52978382
 c     -2.47358725    -0.84217854    -0.71111318
 h     -3.26991009    -0.04740855    -0.65842371
 h     -2.63830496    -1.36042032    -1.57658113
 h     -2.55260699    -1.44717189     0.15437719
 h      0.03966651     0.51183072     1.71797862
          17

 c      1.00847331    -0.41390654     0.08699944
 c     -0.11080333    -1.18396183     0.07210462
 c     -1.17590628    -0.40787756    -0.44277504
 c     -0.02375952     1.39912421     0.95482811
 c     -0.64052778     1.04186393    -0.47076510
 c      0.87830492     1.16268944    -0.19622324
 h     -0.22173761    -2.09350798     0.46339173
 h     -0.01656630     2.40284944     1.31477114
 h     -0.92511987     1.75985627    -1.14697135
 h      1.56986961     1.84187275    -0.61107134
 o      2.05880171    -0.74283819     0.49659507
 h      2.70733892    -0.01446886     0.56002355
 c     -2.48694836    -0.83391003    -0.71319210
 h     -3.29661389    -0.05232877    -0.65444043
 h     -2.66258412    -1.37728223    -1.61324982
 h     -2.53789664    -1.48937824     0.12398091
 h      0.10050926     0.48859637     1.69782057
          17

 c      1.02736242    -0.40405306     0.08023501
 c     -0.11827901    -1.18630429     0.08650181
 c     -1.17443916    -0.41311928    -0.43378909
 c     -0.03673752     1.39108122     0.95795214
 c     -0.64083416     1.04544638    -0.48620580
 c      0.88027485     1.14584020    -0.19470534
 h     -0.23153851    -2.10252407     0.45940229
 h      0.02877151     2.40893494     1.32110194
 h     -0.94444355     1.86344652    -1.18903087
 h      1.55075070     1.85842303    -0.54685668
 o      2.06517383    -0.73887816     0.49565921
 h      2.74314447     0.00373522     0.58917082
 c     -2.50213942    -0.82471363    -0.71468703
 h     -3.31548058    -0.06114800    -0.65014138
 h     -2.68479295    -1.40122132    -1.65950020
 h     -2.53612794    -1.54450053     0.10104287
 h      0.14970129     0.48802160     1.66973185
          17

 c      1.04216231    -0.38990654     0.07083331
 c     -0.12723226    -1.18531495     0.09853085
 c     -1.16955700    -0.41635053    -0.42510308
 c     -0.04943222     1.38259416     0.96108859
 c     -0.64066642     1.04968908    -0.50105209
 c      0.87902481     1.12461238    -0.19287952
 h     -0.24193277    -2.14880602     0.46849299
 h      0.06938175     2.41740709     1.33099251
 h     -0.97020213     1.96003219    -1.22185888
 h      1.54489307     1.88369670    -0.49282963
 o      2.07754243    -0.73665975     0.49703184
 h      2.77154135     0.00957251     0.61538010
 c     -2.51882955    -0.81604310    -0.71620869
 h     -3.32778239    -0.07246451    -0.64478121
 h     -2.70180629    -1.42210630    -1.70169009
 h     -2.54746235    -1.60628338     0.08007051
 h      0.18380599     0.50777235     1.63780552
          17

 c      1.05269368    -0.37223856     0.05918087
 c     -0.13707051    -1.18225832     0.10874691
 c     -1.16220964    -0.41755307    -0.41699579
 c     -0.06167573     1.37453365     0.96397294
 c     -0.64023566     1.05556570    -0.51571566
 c      0.87479326     1.09999687    -0.19123415
 h     -0.25046680    -2.21307952     0.48324704
 h      0.10415492     2.42196857     1.34180650
 h     -0.99626944     2.03467947    -1.23605745
 h      1.54966421     1.91343967    -0.44750092
 o      2.09574776    -0.73590952     0.50064507
 h      2.78894622     0.00003236     0.63719787
 c     -2.53635957    -0.80929032    -0.71791425
 h     -3.33657849    -0.08345310    -0.63773851
 h     -2.71184369    -1.43290303    -1.73120285
 h     -2.57127400    -1.66653897     0.05503362
 h      0.20096930     0.54152918     1.60838143
          17

 c      1.05967684    -0.35228055     0.04607248
 c     -0.14717835    -1.17873018     0.11776855
 c     -1.15353476    -0.41673849    -0.40973633
 c     -0.07349626     1.36801001     0.96613394
 c     -0.63959022     1.06339699    -0.53010122
 c      0.86827754     1.07362657    -0.19041106
 h     -0.25489360    -2.27350193     0.49596669
 h      0.13186815     2.41787065     1.35107573
 h     -1.01907972     2.08006819    -1.22875775
 h      1.55825120     1.93832547    -0.40802315
 o      2.11874264    -0.73640664     0.50611569
 h      2.79633733    -0.02305577     0.65404583
 c     -2.55390323    -0.80553107    -0.71976478
 h     -3.34581893    -0.09064791    -0.62848874
 h     -2.71434243    -1.42958361    -1.74407374
 h     -2.60625507    -1.71785102     0.02199262
 h      0.20153466     0.57873656     1.59004981
          17

 c      1.06432205    -0.33166515     0.03256251
 c     -0.15686728    -1.17580019     0.12598082
 c     -1.14470298    -0.41394094    -0.40356228
 c     -0.08509546     1.36410711     0.96692256
 c     -0.63873365     1.07312527    -0.54388559
 c      0.86020646     1.04734216    -0.19096489
 h     -0.25423495    -2.31532228     0.50201275
 h      0.15156664     2.40321690     1.35703886
 h     -1.03645318     2.09324296    -1.20030260
 h      1.56426569     1.94934574    -0.37246099
 o      2.14488468    -0.73806951     0.51283340
 h      2.79937912    -0.05305268     0.66659076
 c     -2.57070924    -0.80536616    -0.72166620
 h     -3.35866433    -0.09137926    -0.61668190
 h     -2.70960202    -1.41047953    -1.73991671
 h     -2.65054473    -1.75497439    -0.02029789
 h      0.18782311     0.60659089     1.59219822
          17

 c      1.06793064    -0.31228773     0.01977734
 c     -0.16546363    -1.17397204     0.13354088
 c     -1.13678136    -0.40923091    -0.39865249
 c     -0.09665794     1.36333368     0.96585696
 c     -0.63767126     1.08442185    -0.55662370
 c      0.85112583     1.02294288    -0.19328178
 h     -0.24850693    -2.33097643     0.49942252
 h      0.16291404     2.37935603     1.35886456
 h     -1.04722550     2.07440423    -1.15306819
 h      1.56374947     1.94076869    -0.34019316
 o      2.17226561    -0.74104606     0.52008460
 h      2.80803591    -0.07893152     0.67686675
 c     -2.58630285    -0.80879138    -0.72345414
 h     -3.37575220    -0.08526110    -0.60235327
 h     -2.69855842    -1.37603068    -1.72167823
 h     -2.70191463    -1.77531276    -0.07068192
 h      0.16193388     0.61628133     1.62041109
          17

 c      1.07164669    -0.29613079     0.00876588
 c     -0.17240737    -1.17331465     0.14042637
 c     -1.13063243    -0.40274322    -0.39509904
 c     -0.10814752     1.36510414     0.96305984
 c     -0.63637819     1.09662188    -0.56773416
 c      0.84134979     1.00208209    -0.19757570
 h     -0.23828941    -2.31820270     0.48801171
 h      0.16648004     2.35082408     1.35677672
 h     -1.05170943     2.02779787    -1.09180018
 h      1.55532193     1.91072586    -0.31155629
 o      2.19915936    -0.74553884     0.52720516
 h      2.83241861    -0.08953320     0.68731756
 c     -2.60052780    -0.81512902    -0.72479057
 h     -3.39478996    -0.07456411    -0.58611323
 h     -2.68266852    -1.32899283    -1.69635417
 h     -2.75801414    -1.77921347    -0.12596849
 h      0.12330997     0.60923701     1.67124090
          17

 c      1.07635057    -0.28504460     0.00040864
 c     -0.17730410    -1.17349242     0.14644942
 c     -1.12685681    -0.39470441    -0.39288324
 c     -0.11941118     1.36796007     0.95919791
 c     -0.63465228     1.10847008    -0.57638378
 c      0.83095784     0.98610497    -0.20389889
 h     -0.22450335    -2.27941179     0.46901150
 h      0.16384539     2.32469984     1.35207141
 h     -1.05336409     1.96493806    -1.02511281
 h      1.54009116     1.86126952    -0.28750569
 o      2.22460370    -0.75131259     0.53375970
 h      2.87446253    -0.08213007     0.69854137
 c     -2.61341782    -0.82308259    -0.72506487
 h     -3.41184663    -0.06309583    -0.56910780
 h     -2.66370554    -1.27454075    -1.67585919
 h     -2.81673095    -1.77034823    -0.18127357
 h      0.06989932     0.59502233     1.73321570
          17

 c      1.08261561    -0.28047704    -0.00463377
 c     -0.17992124    -1.17366143     0.15124185
 c     -1.12577731    -0.38544235    -0.39186236
 c     -0.13041006     1.37032136     0.95502510
 c     -0.63186072     1.11778748    -0.58137173
 c      0.81979587     0.97573819    -0.21214700
 h     -0.20833130    -2.22284278     0.44527330
 h      0.15723268     2.30883283     1.34669597
 h     -1.06170342     1.90889958    -0.96698683
 h      1.52205325     1.79883808    -0.26939727
 o      2.24853214    -0.75754739     0.53959162
 h      2.92551055    -0.06487989     0.70847101
 c     -2.62503291    -0.83100073    -0.72350882
 h     -3.42317964    -0.05449374    -0.55272841
 h     -2.64323366    -1.21881573    -1.67522839
 h     -2.87664691    -1.75576428    -0.23069706
 h      0.00108753     0.58404397     1.79307656
          17

 c      1.09068675    -0.28320482    -0.00595096
 c     -0.18015290    -1.17231264     0.15424211
 c     -1.12745813    -0.37537520    -0.39177715
 c     -0.14123381     1.37108839     0.95114109
 c     -0.62701803     1.12195293    -0.58147869
 c      0.80750402     0.97074604    -0.22205798
 h     -0.19110577    -2.16474381     0.42170706
 h      0.14849583     2.30874822     1.34211116
 h     -1.09156046     1.88915487    -0.93291376
 h      1.50877223     1.73470571    -0.25874843
 o      2.27125560    -0.76331101     0.54468335
 h      2.97373661    -0.04915796     0.71427433
 c     -2.63536835    -0.83743742    -0.71978577
 h     -3.42646265    -0.05093354    -0.53821389
 h     -2.62208005    -1.16506639    -1.70439366
 h     -2.93725054    -1.74444593    -0.26882570
 h     -0.08135716     0.58343637     1.84023220
          17

 c      1.10049014    -0.29319197    -0.00339250
 c     -0.17798803    -1.16743010     0.15478488
 c     -1.13175608    -0.36498274    -0.39229248
 c     -0.15196161     1.36992550     0.94803376
 c     -0.62009957     1.12029974    -0.57663497
 c      0.79369960     0.96991287    -0.23321606
 h     -0.17399115    -2.12824746     0.40473132
 h      0.13802804     2.32473212     1.33805195
 h     -1.14814754     1.91377312    -0.92650901
 h      1.51049109     1.68304797    -0.25683679
 o      2.29301377    -0.76795927     0.54903069
 h      3.01048797    -0.04304962     0.71401565
 c     -2.64432215    -0.84170619    -0.71460120
 h     -3.42125063    -0.05255580    -0.52631215
 h     -2.60082952    -1.11150519    -1.75881665
 h     -2.99821698    -1.74353906    -0.29294033
 h     -0.17399376     0.59667628     1.86786527
          17

 c      1.11169520    -0.30966021     0.00294814
 c     -0.17348057    -1.15764871     0.15244790
 c     -1.13840034    -0.35474440    -0.39307198
 c     -0.16258764     1.36722547     0.94610896
 c     -0.61292340     1.11494397    -0.56813613
 c      0.77851005     0.97169964    -0.24508128
 h     -0.15773275    -2.13058741     0.39876720
 h      0.12463475     2.35170848     1.33246921
 h     -1.21703338     1.95968608    -0.93701753
 h      1.53446228     1.65395751    -0.26429496
 o      2.31384680    -0.77122194     0.55260875
 h      3.03170027    -0.04990280     0.70695851
 c     -2.65173762    -0.84393006    -0.70931917
 h     -3.40896072    -0.05750502    -0.51712633
 h     -2.58078895    -1.05484134    -1.82250189
 h     -3.05779843    -1.75428697    -0.30440748
 h     -0.27259859     0.62428637     1.87264632
          17

 c      1.12381656    -0.33131513     0.01276777
 c     -0.16669009    -1.14372087     0.14742432
 c     -1.14706390    -0.34506105    -0.39384515
 c     -0.17305057     1.36384093     0.94557728
 c     -0.60778098     1.10829917    -0.55744514
 c      0.76315984     0.97509121    -0.25703444
 h     -0.14313099    -2.16625398     0.40219519
 h      0.10645822     2.38203703     1.32275330
 h     -1.27993111     2.00145631    -0.95288979
 h      1.57728847     1.64652164    -0.28106822
 o      2.33358260    -0.77317972     0.55537470
 h      3.03766581    -0.06858897     0.69338286
 c     -2.65749647    -0.84471040    -0.70510842
 h     -3.39254729    -0.06239443    -0.51014494
 h     -2.56382377    -0.99399252    -1.87894693
 h     -3.11209711    -1.77189710    -0.30764232
 h     -0.37287126     0.66429857     1.85456107
          17

 c      1.13632235    -0.35660764     0.02560247
 c     -0.15767724    -1.12795476     0.14034369
 c     -1.15737969    -0.33623560    -0.39441801
 c     -0.18325887     1.36081040     0.94630071
 c     -0.60643750     1.10186276    -0.54566446
 c      0.74971638     0.97962615    -0.26843038
 h     -0.13138806    -2.21327143     0.40934871
 h      0.08199395     2.40860781     1.30699265
 h     -1.32533301     2.02485230    -0.96732740
 h      1.62613083     1.65183403    -0.30653265
 o      2.35181327    -0.77425626     0.55727187
 h      3.03317474    -0.09344966     0.67442863
 c     -2.66153830    -0.84473550    -0.70264263
 h     -3.37577994    -0.06318656    -0.50440918
 h     -2.55163698    -0.93024221    -1.91694697
 h     -3.15625581    -1.78923834    -0.30767815
 h     -0.47119906     0.71230274     1.81723119
          17

 c      1.14872279    -0.38395221     0.04088459
 c     -0.14659548    -1.11260998     0.13185047
 c     -1.16891898    -0.32850464    -0.39464445
 c     -0.19304978     1.35919412     0.94771487
 c     -0.61002614     1.09640271    -0.53359617
 c      0.74016705     0.98494497    -0.27866992
 h     -0.12357827    -2.25126793     0.41505449
 h      0.05058420     2.42656403     1.28451011
 h     -1.34789256     2.02408534    -0.97700115
 h      1.66716800     1.66082933    -0.33951633
 o      2.36789101    -0.77519830     0.55824284
 h      3.02754187    -0.11438236     0.65182113
 c     -2.66385553    -0.84447686    -0.70220557
 h     -3.36201080    -0.05657129    -0.49882481
 h     -2.54541184    -0.86608119    -1.93078122
 h     -3.18613840    -1.80026572    -0.30852158
 h     -0.56566090     0.76149211     1.76825219
          17

 c      1.16062293    -0.41186691     0.05799289
 c     -0.13375792    -1.09926861     0.12243857
 c     -1.18117762    -0.32206817    -0.39439990
 c     -0.20213704     1.35992391     0.94893588
 c     -0.61907233     1.09225575    -0.52183955
 c      0.73577629     0.99061553    -0.28726441
 h     -0.12026947    -2.26812501     0.41616716
 h      0.01247367     2.43391615     1.25584965
 h     -1.34603023     1.99796704    -0.98047228
 h      1.69075733     1.66774013    -0.37842031
 o      2.38112919    -0.77686728     0.55828116
 h      3.03154930    -0.11994528     0.62701721
 c     -2.66453583    -0.84401747    -0.70380834
 h     -3.35281517    -0.04148866    -0.49254734
 h     -2.54578670    -0.80437097    -1.91898943
 h     -3.19922058    -1.80138646    -0.31272313
 h     -0.65680722     0.80373307     1.71809413
          17

 c      1.17173437    -0.43903356     0.07628619
 c     -0.11963835    -1.08889857     0.11245824
 c     -1.19358556    -0.31709900    -0.39357202
 c     -0.21020964     1.36352520     0.94913998
 c     -0.63345215     1.08943942    -0.51081830
 c      0.73690272     0.99617484    -0.29386858
 h     -0.12157730    -2.25875545     0.41122367
 h     -0.03131790     2.43179471     1.22257630
 h     -1.32093432     1.94845994    -0.97767362
 h      1.69208405     1.66994744    -0.42144015
 o      2.39132165    -0.77972643     0.55750088
 h      3.04944150    -0.10536396     0.60010446
 c     -2.66378158    -0.84302003    -0.70721892
 h     -3.34745969    -0.01979419    -0.48519699
 h     -2.55289907    -0.74787748    -1.88379565
 h     -3.19481534    -1.79164880    -0.32147622
 h     -0.74654835     0.83262542     1.67603811
          17

 c      1.18186678    -0.46430650     0.09512846
 c     -0.10483711    -1.08198766     0.10214224
 c     -1.20553375    -0.31373715    -0.39206449
 c     -0.21724462     1.36981733     0.94799712
 c     -0.65232307     1.08758116    -0.50072214
 c      0.74305550     1.00115649    -0.29827109
 h     -0.12734096    -2.22327051     0.39999574
 h     -0.07921190     2.42458953     1.18704072
 h     -1.27724972     1.88152986    -0.97055333
 h      1.67059450     1.66728242    -0.46681469
 o      2.39903436    -0.78353278     0.55610809
 h      3.07440391    -0.07727605     0.57019538
 c     -2.66183731    -0.84083153    -0.71192466
 h     -3.34365649     0.00454261    -0.47673247
 h     -2.56637900    -0.69882561    -1.83160555
 h     -3.17413017    -1.77276544    -0.33472207
 h     -0.83443177     0.84697971     1.64529416
          17

 c      1.19090418    -0.48671072     0.11391083
 c     -0.09001722    -1.07855192     0.09160773
 c     -1.21641537    -0.31207082    -0.38981283
 c     -0.22368251     1.37795988     0.94567063
 c     -0.67404418     1.08566898    -0.49132081
 c      0.75304493     1.00505081    -0.30033612
 h     -0.13730768    -2.16675822     0.38347592
 h     -0.12945883     2.41947747     1.15202892
 h     -1.22532320     1.81013059    -0.96523901
 h      1.62984856     1.66189291    -0.51319152
 o      2.40519715    -0.78770396     0.55429332
 h      3.09490885    -0.04769248     0.53698041
 c     -2.65886806    -0.83666474    -0.71705123
 h     -3.33889742     0.02704789    -0.46712642
 h     -2.58531258    -0.65819809    -1.77425235
 h     -3.14032326    -1.74928556    -0.35113549
 h     -0.91527634     0.85076844     1.62298877
          17

 c      1.19877630    -0.50544835     0.13207240
 c     -0.07581644    -1.07800662     0.08082487
 c     -1.22567483    -0.31211627    -0.38680998
 c     -0.23018999     1.38691650     0.94245248
 c     -0.69623950     1.08184540    -0.48171841
 c      0.76517755     1.00723209    -0.29990563
 h     -0.15141170    -2.10073394     0.36434506
 h     -0.18067657     2.42426576     1.12011821
 h     -1.18261735     1.75672453    -0.97493673
 h      1.57765646     1.65857424    -0.56023778
 o      2.41061554    -0.79177355     0.55218663
 h      3.10214573    -0.02652309     0.50122205
 c     -2.65487136    -0.82978602    -0.72134996
 h     -3.33144421     0.04408187    -0.45610674
 h     -2.60838989    -0.62491518    -1.72919540
 h     -3.09829130    -1.72852494    -0.36819049
 h     -0.98140636     0.84973955     1.60460906
          17

 c      1.20543192    -0.51990926     0.14911961
 c     -0.06274199    -1.07904778     0.06957836
 c     -1.23285294    -0.31381927    -0.38313058
 c     -0.23732407     1.39601655     0.93854501
 c     -0.71669033     1.07426194    -0.47075316
 c      0.77755948     1.00695235    -0.29671511
 h     -0.17027779    -2.04452109     0.34752641
 h     -0.23214251     2.44339915     1.09288802
 h     -1.16530543     1.74350597    -1.01545217
 h      1.52487245     1.66444799    -0.60923633
 o      2.41581051    -0.79553150     0.54987308
 h      3.09217925    -0.01914501     0.46428751
 c     -2.64967780    -0.81966803    -0.72357391
 h     -3.32071752     0.05348896    -0.44307812
 h     -2.63449452    -0.59615253    -1.71427181
 h     -3.05357126    -1.71907877    -0.38282387
 h     -1.02616269     0.84861790     1.58727274
          17

 c      1.21081445    -0.52968792     0.16464104
 c     -0.05109539    -1.08006666     0.05756105
 c     -1.23761955    -0.31707517    -0.37893838
 c     -0.24539822     1.40526945     0.93407226
 c     -0.73489986     1.06320607    -0.45865219
 c      0.78862314     1.00359915    -0.29044475
 h     -0.19545973    -2.02044068     0.33912227
 h     -0.28342080     2.47490230     1.07060157
 h     -1.17109247     1.76773899    -1.08604695
 h      1.48067586     1.68584516    -0.66236620
 o      2.42101336    -0.79901421     0.54741740
 h      3.06563735    -0.02640626     0.42756567
 c     -2.64309138    -0.80610254    -0.72333001
 h     -3.30732376     0.05478691    -0.42719196
 h     -2.66313611    -0.57011232    -1.73577498
 h     -3.01019483    -1.72691596    -0.39306099
 h     -1.04556124     0.85021327     1.57035617
          17

 c      1.21485219    -0.53459371     0.17831721
 c     -0.04110495    -1.08051159     0.04475003
 c     -1.23978062    -0.32173014    -0.37446912
 c     -0.25450501     1.41524111     0.92909155
 c     -0.75159985     1.05077409    -0.44719888
 c      0.79764810     0.99719943    -0.28099290
 h     -0.22759943    -2.03776870     0.34187227
 h     -0.33367818     2.51156580     1.05267015
 h     -1.18504558     1.80573547    -1.16735900
 h      1.44661753     1.72270482    -0.71965470
 o      2.42615517    -0.80250465     0.54489085
 h      3.02749440    -0.04445933     0.39187398
 c     -2.63512239    -0.78939153    -0.72141441
 h     -3.29293947     0.04914673    -0.40747374
 h     -2.69359415    -0.54820261    -1.78292532
 h     -2.96902833    -1.75096782    -0.39959259
 h     -1.03854163     0.85544857     1.55509484
          17

 c      1.21746133    -0.53464689     0.18992570
 c     -0.03318311    -1.08163843     0.03165628
 c     -1.23925579    -0.32757602    -0.36999055
 c     -0.26454004     1.42669208     0.92352832
 c     -0.76728966     1.03878345    -0.43806083
 c      0.80468325     0.98858303    -0.26867632
 h     -0.26348982    -2.08365814     0.35199580
 h     -0.38148397     2.54498835     1.03834143
 h     -1.19618007     1.83724139    -1.24058390
 h      1.41706754     1.76694472    -0.77679772
 o      2.43085614    -0.80654812     0.54240702
 h      2.98693947    -0.06437612     0.35675701
 c     -2.62602719    -0.77049674    -0.71907231
 h     -3.28007645     0.03915185    -0.38292131
 h     -2.72405652    -0.53313681    -1.83733855
 h     -2.92856774    -1.78301719    -0.40537377
 h     -1.00692681     0.86343162     1.54425852
          17

 c      1.21854467    -0.53006165     0.19933821
 c     -0.02784115    -1.08530874     0.01899784
 c     -1.23604447    -0.33437818    -0.36575226
 c     -0.27518916     1.44030834     0.91710790
 c     -0.78199119     1.02823428    -0.43213892
 c      0.80998391     0.97895422    -0.25407110
 h     -0.29725070    -2.13689344     0.36290601
 h     -0.42514123     2.56876715     1.02706839
 h     -1.19983662     1.85157535    -1.29470693
 h      1.38541867     1.80737970    -0.82710087
 o      2.43455786    -0.81181983     0.54013336
 h      2.95513683    -0.07426047     0.32025637
 c     -2.61612714    -0.75078699    -0.71730757
 h     -3.27153503     0.02806339    -0.35261822
 h     -2.75212876    -0.52645856    -1.88342019
 h     -2.88716097    -1.81230357    -0.41365208
 h     -0.95534518     0.87136830     1.54209072
          17

 c      1.21799729    -0.52121500     0.20650781
 c     -0.02542015    -1.09281584     0.00734325
 c     -1.23020392    -0.34190683    -0.36195210
 c     -0.28597638     1.45657222     0.90935947
 c     -0.79547754     1.01958586    -0.42972165
 c      0.81365334     0.96943844    -0.23775312
 h     -0.32359284    -2.18145328     0.36943244
 h     -0.46311467     2.57975603     1.01857575
 h     -1.19479671     1.84428281    -1.32449829
 h      1.34802958     1.83472007    -0.86459648
 o      2.43690722    -0.81864367     0.53817992
 h      2.93904482    -0.06710343     0.28072260
 c     -2.60571033    -0.73156925    -0.71673709
 h     -3.26934457     0.01845873    -0.31607204
 h     -2.77563763    -0.52807859    -1.91131136
 h     -2.84430244    -1.82997294    -0.42655500
 h     -0.89037730     0.87484735     1.55392260
          17

 c      1.21573411    -0.50860936     0.21145353
 c     -0.02599147    -1.10469745    -0.00295196
 c     -1.22184219    -0.34994811    -0.35872979
 c     -0.29648142     1.47558869     0.89979640
 c     -0.80743239     1.01299024    -0.43068940
 c      0.81561685     0.96091998    -0.22019139
 h     -0.33910082    -2.20873033     0.36867643
 h     -0.49434157     2.57833866     1.01281958
 h     -1.18138975     1.81430861    -1.32814292
 h      1.30441991     1.84319204    -0.88544858
 o      2.43803126    -0.82656099     0.53641269
 h      2.93686442    -0.04792259     0.23986729
 c     -2.59508264    -0.71376281    -0.71763241
 h     -3.27354335     0.01085704    -0.27380873
 h     -2.79296981    -0.53675815    -1.91603336
 h     -2.80070084    -1.83088522    -0.44482000
 h     -0.81786637     0.86974682     1.58414529
          17

 c      1.21172176    -0.49285532     0.21425070
 c     -0.02937752    -1.12090842    -0.01169174
 c     -1.21112209    -0.35829987    -0.35617916
 c     -0.30660320     1.49677943     0.88828947
 c     -0.81750399     1.00835428    -0.43459612
 c      0.81570418     0.95404364    -0.20174976
 h     -0.34209344    -2.21565819     0.35948890
 h     -0.51846700     2.56853982     1.00994880
 h     -1.16091606     1.76314784    -1.30657610
 h      1.25632632     1.83035769    -0.88810135
 o      2.43828375    -0.83462849     0.53447601
 h      2.94184020    -0.02917647     0.20247638
 c     -2.58460890    -0.69781434    -0.71994523
 h     -3.28175748     0.00346977    -0.22777063
 h     -2.80314718    -0.55052496    -1.89645379
 h     -2.75792939    -1.81380342    -0.46801110
 h     -0.73972225     0.85595231     1.63224038
          17

 c      1.20598937    -0.47467775     0.21502730
 c     -0.03518567    -1.14093391    -0.01880460
 c     -1.19827334    -0.36676488    -0.35436536
 c     -0.31650284     1.51875835     0.87529900
 c     -0.82528027     1.00524889    -0.44060476
 c      0.81370696     0.94922429    -0.18269236
 h     -0.33238062    -2.20353084     0.34212244
 h     -0.53600437     2.55784136     1.01030926
 h     -1.13599195     1.69579694    -1.26476472
 h      1.20706086     1.79693452    -0.87332705
 o      2.43788340    -0.84197883     0.53198732
 h      2.94806132    -0.02184821     0.17339851
 c     -2.57463992    -0.68377364    -0.72330613
 h     -3.29005519    -0.00668008    -0.18103837
 h     -2.80596206    -0.56682345    -1.85525203
 h     -2.71811372    -1.78133170    -0.49471865
 h     -0.65450652     0.83923589     1.69060832
          17

 c      1.19862210    -0.45492075     0.21396249
 c     -0.04282128    -1.16375928    -0.02436188
 c     -1.18360614    -0.37515752    -0.35333838
 c     -0.32626986     1.53973254     0.86165332
 c     -0.83018977     1.00267490    -0.44722731
 c      0.80938352     0.94659423    -0.16313262
 h     -0.31138297    -2.17849253     0.31841910
 h     -0.54818552     2.55561890     1.01439543
 h     -1.11171934     1.62351910    -1.21530461
 h      1.16137387     1.74732892    -0.84480255
 o      2.43681207    -0.84804872     0.52866033
 h      2.95246518    -0.03182811     0.15570822
 c     -2.56536811    -0.67139464    -0.72698073
 h     -3.29439733    -0.02227139    -0.13702959
 h     -2.80235415    -0.58250957    -1.80005422
 h     -2.68367495    -1.74006833    -0.52264928
 h     -0.56151783     0.82829723     1.74771478
          17

 c      1.18975745    -0.43453044     0.21128492
 c     -0.05149046    -1.18774078    -0.02863596
 c     -1.16752182    -0.38333505    -0.35313963
 c     -0.33578544     1.55821511     0.84819292
 c     -0.83139514     0.99886696    -0.45203360
 c      0.80243197     0.94589248    -0.14292441
 h     -0.28247477    -2.15326966     0.29239480
 h     -0.55617606     2.56920097     1.02245318
 h     -1.09690178     1.56639959    -1.18235662
 h      1.12559339     1.69074002    -0.81026416
 o      2.43485114    -0.85259016     0.52434121
 h      2.95474457    -0.05986836     0.15028126
 c     -2.55670594    -0.66021186    -0.72978126
 h     -3.29176807    -0.04474885    -0.09869689
 h     -2.79497849    -0.59392931    -1.74503910
 h     -2.65699017    -1.70039295    -0.54881239
 h     -0.46310309     0.83053921     1.79304735
          17

 c      1.17959366    -0.41450948     0.20727045
 c     -0.06026389    -1.21063722    -0.03210862
 c     -1.15051644    -0.39125552    -0.35379558
 c     -0.34484637     1.57359394     0.83565728
 c     -0.82806408     0.99202172    -0.45244256
 c      0.79250103     0.94644994    -0.12161070
 h     -0.25059225    -2.14725091     0.27019136
 h     -0.56005282     2.59934090     1.03368197
 h     -1.10087283     1.54530476    -1.19286468
 h      1.10734152     1.64103141    -0.78189066
 o      2.43161163    -0.85566904     0.51902634
 h      2.95723790    -0.10186088     0.15566432
 c     -2.54828252    -0.64969885    -0.73015787
 h     -3.28074740    -0.07399006    -0.06794680
 h     -2.78821489    -0.59743347    -1.70976805
 h     -2.63988508    -1.67425478    -0.57019876
 h     -0.36401433     0.85020749     1.81964405
          17

 c      1.16840990    -0.39584613     0.20223712
 c     -0.06831983    -1.23040858    -0.03522803
 c     -1.13317222    -0.39902772    -0.35529710
 c     -0.35328056     1.58619987     0.82473378
 c     -0.82026386     0.98227781    -0.44829080
 c      0.77937892     0.94763396    -0.09877372
 h     -0.21964260    -2.17784696     0.25707066
 h     -0.55871622     2.63962467     1.04580916
 h     -1.12300717     1.55912280    -1.24670260
 h      1.11331137     1.61120006    -0.77187772
 o      2.42653229    -0.85767985     0.51287560
 h      2.96514005    -0.14893404     0.16798267
 c     -2.53966805    -0.63963044    -0.72694899
 h     -3.26176974    -0.10825204    -0.04517175
 h     -2.78599455    -0.59041682    -1.70955273
 h     -2.63309515    -1.66983063    -0.58504534
 h     -0.26997534     0.88848441     1.82434699
          17

 c      1.15657594    -0.37944676     0.19652808
 c     -0.07518476    -1.24665498    -0.03797896
 c     -1.11613916    -0.40686402    -0.35759274
 c     -0.36095626     1.59692816     0.81603006
 c     -0.80898146     0.97152113    -0.44183706
 c      0.76337755     0.94969329    -0.07485974
 h     -0.18969084    -2.24429171     0.25235260
 h     -0.55088729     2.68051209     1.05565412
 h     -1.15244701     1.58705542    -1.31663030
 h      1.14467830     1.60321952    -0.78237863
 o      2.41893473    -0.85923638     0.50616000
 h      2.98568366    -0.18945704     0.18186506
 c     -2.53070411    -0.63045239    -0.72047157
 h     -3.23725869    -0.14425738    -0.02883669
 h     -2.78828508    -0.57212387    -1.74210398
 h     -2.63600289    -1.68633102    -0.59373943
 h     -0.18664142     0.94403165     1.80744866
          17

 c      1.14453042    -0.36607098     0.19047903
 c     -0.08057746    -1.26067505    -0.03992215
 c     -1.10009547    -0.41497804    -0.36060631
 c     -0.36778108     1.60683896     0.80993268
 c     -0.79521959     0.96142314    -0.43521297
 c      0.74548830     0.95379378    -0.05138744
 h     -0.15884137    -2.32722387     0.25005254
 h     -0.53601887     2.71368457     1.06009021
 h     -1.17876547     1.61120686    -1.37792782
 h      1.19516731     1.60708008    -0.80268668
 o      2.40831420    -0.86076466     0.49906029
 h      3.02360630    -0.21559738     0.19369525
 c     -2.52149077    -0.62319695    -0.71238714
 h     -3.21144918    -0.17761831    -0.01543623
 h     -2.79135338    -0.54353588    -1.78969596
 h     -2.64682792    -1.71481374    -0.59829530
 h     -0.11888015     1.01322235     1.77271207
          17

 c      1.13272012    -0.35626253     0.18438808
 c     -0.08416826    -1.27405549    -0.04063924
 c     -1.08567809    -0.42352723    -0.36425420
 c     -0.37374773     1.61697392     0.80643679
 c     -0.77970606     0.95290499    -0.42963006
 c      0.72705167     0.96107721    -0.03011254
 h     -0.12638200    -2.40498766     0.24428825
 h     -0.51454684     2.73410324     1.05666229
 h     -1.19566135     1.62236105    -1.41728157
 h      1.25499183     1.61088696    -0.81867394
 o      2.39475133    -0.86210209     0.49147613
 h      3.07487610    -0.22959893     0.20465068
 c     -2.51213561    -0.61897716    -0.70455141
 h     -3.18934326    -0.20384743    -0.00040330
 h     -2.79122777    -0.50670510    -1.83315147
 h     -2.66315633    -1.74395032    -0.60106765
 h     -0.06988330     1.08998104     1.72805403
          17

 c      1.12152163    -0.35029945     0.17850794
 c     -0.08559626    -1.28782797    -0.03994012
 c     -1.07339871    -0.43260139    -0.36844518
 c     -0.37901379     1.62829722     0.80500713
 c     -0.76301273     0.94637294    -0.42567743
 c      0.70939405     0.97205678    -0.01236078
 h     -0.09302261    -2.46295927     0.23174916
 h     -0.48774594     2.74046563     1.04379524
 h     -1.19987326     1.61687883    -1.42902487
 h      1.31518484     1.60720221    -0.82028668
 o      2.37887226    -0.86270377     0.48314482
 h      3.12767867    -0.24033336     0.21878102
 c     -2.50273628    -0.61854011    -0.69826779
 h     -3.17453639    -0.21982244     0.01975945
 h     -2.78552255    -0.46408248    -1.85934786
 h     -2.68250779    -1.76467139    -0.60394907
 h     -0.03999547     1.16567900     1.68639551
          17

 c      1.11118453    -0.34818845     0.17305606
 c     -0.08457492    -1.30240821    -0.03783820
 c     -1.06357207    -0.44223384    -0.37306515
 c     -0.38392331     1.64155247     0.80463702
 c     -0.74567216     0.94192466    -0.42361645
 c      0.69368551     0.98660239     0.00108678
 h     -0.06003664    -2.49369797     0.21133384
 h     -0.45747967     2.73527979     1.02082496
 h     -1.18996631     1.59409850    -1.41165246
 h      1.36908910     1.59318712    -0.80254405
 o      2.36141321    -0.86211834     0.47387721
 h      3.16953942    -0.25561160     0.23920984
 c     -2.49353996    -0.62209289    -0.69409335
 h     -3.16709202    -0.22489129     0.04522014
 h     -2.77338541    -0.41810331    -1.86143549
 h     -2.70272128    -1.77166759    -0.60822476
 h     -0.02620806     1.23041238     1.66442775
          17

 c      1.10181112    -0.34970196     0.16822345
 c     -0.08095933    -1.31771938    -0.03449269
 c     -1.05627620    -0.45242287    -0.37795835
 c     -0.38879099     1.65689882     0.80439645
 c     -0.72820678     0.93941873    -0.42348962
 c      0.68090559     1.00411524     0.00992370
 h     -0.02870038    -2.49513574     0.18338496
 h     -0.42588809     2.72493525     0.98798868
 h     -1.16595393     1.55548423    -1.36672051
 h      1.41231910     1.56919803    -0.76428321
 o      2.34294038    -0.86017976     0.46363519
 h      3.19183970    -0.27911492     0.26687264
 c     -2.48497278    -0.62934500    -0.69193579
 h     -3.16348424    -0.22073429     0.07254893
 h     -2.75506827    -0.37096437    -1.83733704
 h     -2.72218173    -1.76330585    -0.61469361
 h     -0.02459838     1.27700727     1.67568987
          17

 c      1.09336488    -0.35444290     0.16417489
 c     -0.07477225    -1.33323849    -0.03017818
 c     -1.05135306    -0.46315382    -0.38291632
 c     -0.39352689     1.67359877     0.80424758
 c     -0.71105746     0.93843021    -0.42503903
 c      0.67179886     1.02368359     0.01427475
 h     -0.00000529    -2.46997306     0.14929904
 h     -0.39493913     2.71908167     0.94630526
 h     -1.12991218     1.50529564    -1.30001287
 h      1.44270596     1.53793335    -0.70725557
 o      2.32379235    -0.85698924     0.45250323
 h      3.19078138    -0.31073016     0.30097002
 c     -2.47746739    -0.63963843    -0.69127762
 h     -3.15864297    -0.21023966     0.09671853
 h     -2.73173764    -0.32436501    -1.78897344
 h     -2.74002690    -1.74144434    -0.62379859
 h     -0.03501619     1.30523286     1.72070034
          17

 c      1.08568975    -0.36191230     0.16104324
 c     -0.06621138    -1.34792391    -0.02527311
 c     -1.04844586    -0.47441548    -0.38768346
 c     -0.39765804     1.69034066     0.80510038
 c     -0.69438303     0.93808907    -0.42738887
 c      0.66677344     1.04417867     0.01469673
 h      0.02563838    -2.42680060     0.11142763
 h     -0.36595964     2.72771450     0.89712598
 h     -1.08791509     1.45284983    -1.22520317
 h      1.46092281     1.50426220    -0.63604007
 o      2.30407418    -0.85287542     0.44064737
 h      3.16759820    -0.34724206     0.33964189
 c     -2.47124719    -0.65206637    -0.69133888
 h     -3.14810858    -0.19641602     0.11339742
 h     -2.70554051    -0.27896664    -1.72251366
 h     -2.75643896    -1.71157225    -0.63571659
 h     -0.06133613     1.32080881     1.78658306
          17

 c      1.07853452    -0.37155898     0.15892068
 c     -0.05565373    -1.36009649    -0.02023290
 c     -1.04706550    -0.48620368    -0.39198165
 c     -0.40071885     1.70608639     0.80807536
 c     -0.67779566     0.93689042    -0.42864373
 c      0.66574315     1.06431275     0.01218746
 h      0.04884881    -2.38206744     0.07285730
 h     -0.33964697     2.75555947     0.84155983
 h     -1.05262654     1.41520809    -1.16824892
 h      1.47190390     1.47528753    -0.55838758
 o      2.28362017    -0.84838404     0.42827649
 h      3.12932120    -0.38253025     0.38060956
 c     -2.46619692    -0.66559799    -0.69112232
 h     -3.12910653    -0.18182870     0.12019753
 h     -2.67969908    -0.23348079    -1.64890041
 h     -2.77294416    -1.68274079    -0.65047220
 h     -0.10703421     1.33090211     1.85647151
          17

 c      1.07158630    -0.38279083     0.15784943
 c     -0.04363655    -1.36764998    -0.01549260
 c     -1.04667278    -0.49850735    -0.39554699
 c     -0.40244071     1.72064103     0.81391998
 c     -0.66063636     0.93318168    -0.42655858
 c      0.66803619     1.08272915     0.00811000
 h      0.07149423    -2.35844880     0.03638841
 h     -0.31674152     2.79812082     0.78074079
 h     -1.03973868     1.41179651    -1.15918366
 h      1.48589908     1.45973040    -0.48467302
 o      2.26200061    -0.84424854     0.41558392
 h      3.08888587    -0.40807544     0.42213452
 c     -2.46188805    -0.67929638    -0.68952813
 h     -3.10077612    -0.16839657     0.11703282
 h     -2.65812432    -0.18411511    -1.58247679
 h     -2.79226051    -1.66577510    -0.66816430
 h     -0.17259228     1.34134204     1.91656674
          17

 c      1.06450430    -0.39493698     0.15781617
 c     -0.03072766    -1.36922167    -0.01131712
 c     -1.04675639    -0.51127795    -0.39816854
 c     -0.40272399     1.73448053     0.82282762
 c     -0.64339977     0.92694427    -0.42125746
 c      0.67270942     1.09824378     0.00385923
 h      0.09546630    -2.37200302     0.00291557
 h     -0.29846921     2.84439096     0.71685788
 h     -1.05119410     1.44349670    -1.19982738
 h      1.51524324     1.46524276    -0.42428370
 o      2.23885069    -0.84121448     0.40268053
 h      3.06021869    -0.41585697     0.46413457
 c     -2.45782576    -0.69258196    -0.68581806
 h     -3.06411274    -0.15725172     0.10611811
 h     -2.64395601    -0.12658800    -1.53502258
 h     -2.81695964    -1.66846515    -0.68921259
 h     -0.25571371     1.35605693     1.95785674
          17

 c      1.05694199    -0.40719918     0.15874942
 c     -0.01733957    -1.36555536    -0.00781691
 c     -1.04688268    -0.52438394    -0.39972479
 c     -0.40160307     1.74821186     0.83446777
 c     -0.62789087     0.91992751    -0.41535428
 c      0.67938104     1.11023182     0.00034037
 h      0.12041157    -2.41666381    -0.02822055
 h     -0.28621894     2.88299444     0.65342888
 h     -1.07300781     1.49094101    -1.26183842
 h      1.56457912     1.49395122    -0.38006670
 o      2.21459311    -0.83970184     0.38963435
 h      3.04707316    -0.40381183     0.50762889
 c     -2.45379471    -0.70528776    -0.68021458
 h     -3.02184755    -0.14853263     0.09176457
 h     -2.63782209    -0.06120911    -1.50841519
 h     -2.84729309    -1.69030798    -0.71417352
 h     -0.35235685     1.37730748     1.97568215
          17

 c      1.04857142    -0.41864697     0.16052517
 c     -0.00379069    -1.35891424    -0.00512934
 c     -1.04670987    -0.53759922    -0.40020095
 c     -0.39922122     1.76222831     0.84807303
 c     -0.61570365     0.91382306    -0.41112122
 c      0.68863513     1.11876719    -0.00213281
 h      0.14402972    -2.47093693    -0.05701875
 h     -0.28106529     2.90596560     0.59458211
 h     -1.09209505     1.53587666    -1.31944859
 h      1.62521865     1.54083663    -0.34798750
 o      2.19066722    -0.83969836     0.37663224
 h      3.03925391    -0.37738725     0.55214126
 c     -2.44993645    -0.71749792    -0.67384180
 h     -2.97808838    -0.14127199     0.07975328
 h     -2.63796195     0.00501091    -1.49532169
 h     -2.88040695    -1.72263117    -0.74298608
 h     -0.45764397     1.40592448     1.96926135
          17

 c      1.03914232    -0.42827933     0.16299297
 c      0.00949139    -1.35157164    -0.00346000
 c     -1.04598668    -0.55063911    -0.39967388
 c     -0.39577289     1.77665563     0.86252268
 c     -0.60765839     0.90966412    -0.40964490
 c      0.70131820     1.12430989    -0.00344063
 h      0.16419505    -2.51496147    -0.08239320
 h     -0.28357191     2.90949289     0.54419754
 h     -1.10164372     1.56809870    -1.35916401
 h      1.68245938     1.59726061    -0.32249804
 o      2.16883595    -0.84103147     0.36400955
 h      3.02262407    -0.34468922     0.59498306
 c     -2.44654136    -0.72939799    -0.66804238
 h     -2.93737524    -0.13383158     0.07599897
 h     -2.64188589     0.06243227    -1.48649930
 h     -2.91187437    -1.75404092    -0.77449453
 h     -0.56666997     1.44136440     1.94167293
          17

 c      1.02857254    -0.43512745     0.16601619
 c      0.02191435    -1.34520945    -0.00302021
 c     -1.04455561    -0.56319700    -0.39828011
 c     -0.39142011     1.79141047     0.87643798
 c     -0.60392141     0.90802457    -0.41121639
 c      0.71776050     1.12734639    -0.00340732
 h      0.17982295    -2.53678301    -0.10299351
 h     -0.29377290     2.89355715     0.50526149
 h     -1.09898800     1.58289362    -1.37543325
 h      1.72435867     1.65493703    -0.29994169
 o      2.15053394    -0.84358200     0.35212589
 h      2.98775118    -0.31227974     0.63285403
 c     -2.44389307    -0.74111743    -0.66380977
 h     -2.90317042    -0.12521098     0.08453313
 h     -2.64754259     0.10319137    -1.47539242
 h     -2.93765605    -1.77529188    -0.80676027
 h     -0.67548952     1.48172404     1.89985367
          17

 c      1.01703081    -0.43837313     0.16950427
 c      0.03279807    -1.34093908    -0.00398415
 c     -1.04236415    -0.57496177    -0.39618546
 c     -0.38622307     1.80621131     0.88839424
 c     -0.60418394     0.90919914    -0.41570135
 c      0.73759859     1.12824311    -0.00181644
 h      0.19069926    -2.53127721    -0.11771699
 h     -0.31116054     2.86176794     0.47926616
 h     -1.08365851     1.57854354    -1.36681632
 h      1.74427130     1.70749126    -0.27864746
 o      2.13663852    -0.84729927     0.34125709
 h      2.93163441    -0.28410403     0.66324321
 c     -2.44224486    -0.75256060    -0.66156970
 h     -2.87667423    -0.11654655     0.10580313
 h     -2.65360439     0.12260267    -1.45863654
 h     -2.95509455    -1.78106809    -0.83768266
 h     -0.78207506     1.52413200     1.85331873
          17

 c      1.00496565    -0.43746756     0.17341813
 c      0.04149055    -1.33936100    -0.00646571
 c     -1.03947642    -0.58562350    -0.39356580
 c     -0.38017957     1.82047338     0.89733819
 c     -0.60779020     0.91323114    -0.42268766
 c      0.75993179     1.12724394     0.00151581
 h      0.19722333    -2.49853988    -0.12588686
 h     -0.33464890     2.82171781     0.46545902
 h     -1.05674398     1.55552575    -1.33476352
 h      1.74013170     1.75058313    -0.25817129
 o      2.12741599    -0.85216618     0.33153848
 h      2.85704191    -0.26140479     0.68522092
 c     -2.44178108    -0.76336210    -0.66122058
 h     -2.85698234    -0.11130945     0.13672346
 h     -2.65940343     0.11898524    -1.43531733
 h     -2.96317168    -1.77003301    -0.86548355
 h     -0.88606590     1.56585556     1.81048191
          17

 c      0.99304688    -0.43223812     0.17774261
 c      0.04746923    -1.34047297    -0.01049080
 c     -1.03607193    -0.59488285    -0.39060085
 c     -0.37342843     1.83319019     0.90301753
 c     -0.61379740     0.91980879    -0.43141368
 c      0.78351037     1.12450396     0.00670539
 h      0.20039270    -2.44395563    -0.12740746
 h     -0.36265728     2.78519936     0.46015521
 h     -1.02137566     1.51734987    -1.28475430
 h      1.71361941     1.78186880    -0.23882153
 o      2.12251875    -0.85820827     0.32292957
 h      2.77199693    -0.24226080     0.70015255
 c     -2.44251630    -0.77299754    -0.66229296
 h     -2.84227400    -0.11394053     0.17240212
 h     -2.66486874     0.09351778    -1.40654397
 h     -2.96260039    -1.74464624    -0.88902902
 h     -0.98640316     1.60548808     1.77445083
          17

 c      0.98202716    -0.42295393     0.18243719
 c      0.05039087    -1.34343231    -0.01595675
 c     -1.03243007    -0.60246610    -0.38748007
 c     -0.36640480     1.84310058     0.90593949
 c     -0.62094158     0.92803961    -0.44045864
 c      0.80685136     1.12009686     0.01381192
 h      0.20209107    -2.38013608    -0.12304046
 h     -0.39350501     2.76608526     0.45729145
 h     -0.98426852     1.47313349    -1.22997062
 h      1.67001742     1.80136365    -0.22155951
 o      2.12110518    -0.86551903     0.31521129
 h      2.68852165    -0.22130984     0.71209164
 c     -2.44419853    -0.78095080    -0.66406452
 h     -2.83089997    -0.12823772     0.20800625
 h     -2.67059786     0.05070856    -1.37564174
 h     -2.95596856    -1.71120975    -0.90810022
 h     -1.07910332     1.64288763     1.74278225
          17

 c      0.97259760    -0.41031116     0.18739472
 c      0.05007302    -1.34638115    -0.02260489
 c     -1.02890415    -0.60814160    -0.38441407
 c     -0.35974224     1.84932825     0.90674750
 c     -0.62759658     0.93624958    -0.44738641
 c      0.82830488     1.11397233     0.02288070
 h      0.20549812    -2.32871769    -0.11456825
 h     -0.42573658     2.77364015     0.45175306
 h     -0.95712084     1.44029333    -1.19551483
 h      1.61835727     1.81221895    -0.20812665
 o      2.12220362    -0.87413203     0.30810839
 h      2.61826465    -0.19238996     0.72615552
 c     -2.44627878    -0.78688830    -0.66557436
 h     -2.82187131    -0.15646446     0.23978833
 h     -2.67808729    -0.00072963    -1.34873545
 h     -2.94764400    -1.67957831    -0.92356663
 h     -1.15804576     1.67804555     1.71122693
          17

 c      0.96532580    -0.39532232     0.19244229
 c      0.04649936    -1.34702593    -0.03008798
 c     -1.02589556    -0.61172637    -0.38163941
 c     -0.35411507     1.85202110     0.90560111
 c     -0.63224453     0.94261444    -0.44951969
 c      0.84619311     1.10593127     0.03397835
 h      0.21452869    -2.31427549    -0.10396178
 h     -0.45751704     2.80559784     0.44339708
 h     -0.95177477     1.43777871    -1.20960820
 h      1.57047457     1.82098155    -0.20106866
 o      2.12515992    -0.88366860     0.30156126
 h      2.56667911    -0.15510057     0.74426099
 c     -2.44801666    -0.79085099    -0.66567315
 h     -2.81495081    -0.19911018     0.26540132
 h     -2.68987669    -0.04805630    -1.33467953
 h     -2.94262021    -1.66102328    -0.93707018
 h     -1.21741567     1.71030619     1.67698689
          17

 c      0.96067255    -0.37916070     0.19738503
 c      0.04002429    -1.34445054    -0.03814013
 c     -1.02383651    -0.61307094    -0.37940707
 c     -0.35015899     1.85218723     0.90216831
 c     -0.63466043     0.94701478    -0.44664163
 c      0.85917790     1.09582226     0.04715876
 h      0.23075097    -2.34443617    -0.09149624
 h     -0.48590124     2.85011859     0.43643677
 h     -0.96671098     1.46485889    -1.27225150
 h      1.53716837     1.83509500    -0.20299675
 o      2.12968523    -0.89323024     0.29583099
 h      2.53293144    -0.11747800     0.76322536
 c     -2.44881022    -0.79331630    -0.66339790
 h     -2.81063458    -0.25492747     0.28400139
 h     -2.70874341    -0.07875142    -1.34191468
 h     -2.94379436    -1.66331123    -0.94979811
 h     -1.25335199     1.73838457     1.63964566
          17

 c      0.95899271    -0.36305798     0.20205093
 c      0.03153218    -1.33995700    -0.04657951
 c     -1.02316439    -0.61202852    -0.37796045
 c     -0.34836805     1.85099516     0.89598583
 c     -0.63575771     0.95092880    -0.44105832
 c      0.86672594     1.08403080     0.06232251
 h      0.25101057    -2.40101822    -0.07601595
 h     -0.50740110     2.89386006     0.43542616
 h     -0.98873231     1.50255897    -1.35469427
 h      1.52260522     1.85708778    -0.21478753
 o      2.13557616    -0.90179395     0.29127921
 h      2.51463713    -0.09031655     0.77798623
 c     -2.44862440    -0.79489652    -0.65868236
 h     -2.81013215    -0.32107746     0.29645969
 h     -2.73536133    -0.08857155    -1.37172874
 h     -2.94952901    -1.68614378    -0.96111088
 h     -1.26453909     1.76067019     1.60089727
          17

 c      0.96048682    -0.34827241     0.20630632
 c      0.02216323    -1.33548804    -0.05515743
 c     -1.02426375    -0.60845309    -0.37750360
 c     -0.34897012     1.84933655     0.88665578
 c     -0.63637920     0.95562561    -0.43494081
 c      0.86917016     1.07174213     0.07911217
 h      0.27001295    -2.45858870    -0.05714310
 h     -0.51903899     2.92702860     0.44291036
 h     -1.00664523     1.53467405    -1.43063806
 h      1.52295244     1.88141177    -0.23431428
 o      2.14257102    -0.90858724     0.28815621
 h      2.51049405    -0.08142089     0.78484539
 c     -2.44805257    -0.79601940    -0.65261507
 h     -2.81527947    -0.39351673     0.30551320
 h     -2.76686996    -0.08403429    -1.41533492
 h     -2.95445172    -1.72205929    -0.96874489
 h     -1.25249487     1.77546074     1.56423575
          17

 c      0.96516697    -0.33603400     0.21005259
 c      0.01295832    -1.33232882    -0.06355752
 c     -1.02739215    -0.60223868    -0.37816143
 c     -0.35183753     1.84775625     0.87383933
 c     -0.63697774     0.96168211    -0.42951273
 c      0.86727633     1.06055779     0.09700096
 h      0.28338236    -2.49925381    -0.03573717
 h     -0.51888678     2.94421794     0.45930461
 h     -1.01458793     1.55311948    -1.48568651
 h      1.53084524     1.89840347    -0.25737858
 o      2.15036852    -0.91319687     0.28654405
 h      2.52038873    -0.09394009     0.78236862
 c     -2.44790473    -0.79700048    -0.64679016
 h     -2.82817811    -0.46784308     0.31517162
 h     -2.79871883    -0.07563087    -1.45958179
 h     -2.95255470    -1.76144015    -0.97038828
 h     -1.22190525     1.78109543     1.53495402
          17

 c      0.97286605    -0.32742813     0.21322025
 c      0.00469471    -1.33096888    -0.07148127
 c     -1.03262002    -0.59336150    -0.37994764
 c     -0.35647757     1.84650396     0.85721916
 c     -0.63776525     0.96921684    -0.42538190
 c      0.86182971     1.05192591     0.11545575
 h      0.28837613    -2.51388651    -0.01323270
 h     -0.50616960     2.94385310     0.48344028
 h     -1.01008214     1.55497006    -1.51342536
 h      1.53979401     1.89980755    -0.27957303
 o      2.15866029    -0.91556878     0.28635972
 h      2.54507829    -0.12644347     0.77136478
 c     -2.44884857    -0.79813614    -0.64251355
 h     -2.85034271    -0.54045324     0.32882121
 h     -2.82711641    -0.07159095    -1.49338621
 h     -2.93943119    -1.79642383    -0.96488192
 h     -1.18051547     1.77604922     1.52008683
          17

 c      0.98327879    -0.32324231     0.21576981
 c     -0.00216246    -1.33130389    -0.07870598
 c     -1.03979880    -0.58190996    -0.38275064
 c     -0.36220861     1.84555712     0.83659327
 c     -0.63884568     0.97809139    -0.42285859
 c      0.85349413     1.04680882     0.13402383
 h      0.28360913    -2.49959712     0.00886321
 h     -0.48124588     2.92793492     0.51297743
 h     -0.99241890     1.53999773    -1.51171892
 h      1.54564544     1.88109919    -0.29741068
 o      2.16712069    -0.91600966     0.28735168
 h      2.58619884    -0.17300408     0.75491577
 c     -2.45135104    -0.79964681    -0.64040401
 h     -2.88161997    -0.60924623     0.34682082
 h     -2.84989175    -0.07649447    -1.50984122
 h     -2.91285673    -1.82221810    -0.95248005
 h     -1.13705916     1.75908418     1.52711705
          17

 c      0.99601008    -0.32382520     0.21770252
 c     -0.00746435    -1.33275715    -0.08510776
 c     -1.04856776    -0.56809550    -0.38634073
 c     -0.36858739     1.84456696     0.81221346
 c     -0.64026606     0.98798427    -0.42207432
 c      0.84282097     1.04555026     0.15234348
 h      0.26886934    -2.45842031     0.02925678
 h     -0.44554274     2.90242764     0.54465868
 h     -0.96205050     1.50978994    -1.48142915
 h      1.54651079     1.84154991    -0.30872152
 o      2.17538481    -0.91513857     0.28912162
 h      2.64625996    -0.22410230     0.73796652
 c     -2.45572615    -0.80164676    -0.64037059
 h     -2.91975484    -0.67322795     0.36576490
 h     -2.86639906    -0.09197847    -1.50591564
 h     -2.87258427    -1.83711823    -0.93463898
 h     -1.09633499     1.72971096     1.56006106
          17

 c      1.01060016    -0.32901304     0.21907341
 c     -0.01136797    -1.33425449    -0.09067506
 c     -1.05840374    -0.55224157    -0.39039703
 c     -0.37574951     1.84278466     0.78516952
 c     -0.64199825     0.99836612    -0.42291524
 c      0.83027421     1.04783841     0.17013562
 h      0.24531664    -2.39801473     0.04722197
 h     -0.40127035     2.87747234     0.57479023
 h     -0.92075066     1.46809389    -1.42741750
 h      1.54260145     1.78385928    -0.31287656
 o      2.18314452    -0.91362489     0.29127991
 h      2.72697465    -0.27089813     0.72485474
 c     -2.46211097    -0.80418413    -0.64181300
 h     -2.96108601    -0.73158084     0.38024443
 h     -2.87738964    -0.11733954    -1.48199724
 h     -2.82001441    -1.84235465    -0.91374084
 h     -1.05556167     1.68911849     1.61480887
          17

 c      1.02650849    -0.33816350     0.21999202
 c     -0.01431912    -1.33410005    -0.09553937
 c     -1.06870674    -0.53474942    -0.39454943
 c     -0.38419987     1.83924782     0.75727898
 c     -0.64386320     1.00838597    -0.42473271
 c      0.81622447     1.05274706     0.18721732
 h      0.21593564    -2.33377678     0.06326332
 h     -0.35074052     2.86495896     0.60042159
 h     -0.87237420     1.42225286    -1.36216704
 h      1.53638285     1.71390972    -0.31111299
 o      2.19046037    -0.91178455     0.29371055
 h      2.82469502    -0.31158599     0.71527647
 c     -2.47037245    -0.80729374    -0.64382244
 h     -3.00178242    -0.78323508     0.38534026
 h     -2.88522017    -0.14945523    -1.44209660
 h     -2.75784460    -1.84202249    -0.89284441
 h     -1.00762770     1.64067860     1.67947539
          17

 c      1.04307917    -0.35029031     0.22060751
 c     -0.01696353    -1.33004788    -0.10000666
 c     -1.07890283    -0.51604092    -0.39842835
 c     -0.39433126     1.83346231     0.73049955
 c     -0.64546998     1.01673355    -0.42591095
 c      0.80094239     1.05888618     0.20352480
 h      0.18529106    -2.28879309     0.07979373
 h     -0.29593107     2.87159786     0.62072129
 h     -0.82343036     1.38488277    -1.31098272
 h      1.53264744     1.64013483    -0.30672917
 o      2.19794968    -0.90957007     0.29659643
 h      2.92812464    -0.35123054     0.70420497
 c     -2.48003619    -0.81107957    -0.64526519
 h     -3.03877456    -0.82708198     0.37812133
 h     -2.89435117    -0.18223643    -1.39454155
 h     -2.68948475    -1.84253681    -0.87534152
 h     -0.94728918     1.58906250     1.73998942
          17

 c      1.05954684    -0.36424329     0.22109443
 c     -0.01984461    -1.32027895    -0.10443754
 c     -1.08853627    -0.49648910    -0.40170938
 c     -0.40613951     1.82602568     0.70653906
 c     -0.64643728     1.02189601    -0.42427072
 c      0.78469664     1.06470555     0.21906816
 h      0.15676221    -2.28307329     0.09992290
 h     -0.23937650     2.89311098     0.63672946
 h     -0.78045553     1.37074021    -1.30727173
 h      1.53727899     1.57150745    -0.30426593
 o      2.20650916    -0.90695552     0.30015140
 h      3.02309195    -0.39513374     0.68640672
 c     -2.49032936    -0.81584745    -0.64488674
 h     -3.07015041    -0.86236663     0.35809508
 h     -2.91140325    -0.20680535    -1.35166082
 h     -2.61814465    -1.85056705    -0.86435670
 h     -0.87372098     1.53884250     1.78489681
          17

 c      1.07510953    -0.37886929     0.22164678
 c     -0.02306571    -1.30500478    -0.10889657
 c     -1.09732131    -0.47637404    -0.40413747
 c     -0.41920875     1.81839152     0.68686309
 c     -0.64694541     1.02326656    -0.41975756
 c      0.76803601     1.06889542     0.23374747
 h      0.12913847    -2.31498330     0.12334912
 h     -0.18513916     2.91768915     0.64959712
 h     -0.74363860     1.38344007    -1.36065142
 h      1.55372430     1.51429887    -0.30695396
 o      2.21693340    -0.90413696     0.30444208
 h      3.09826289    -0.44508557     0.65935192
 c     -2.50042290    -0.82208969    -0.64174840
 h     -3.09531368    -0.88898448     0.32730997
 h     -2.94289487    -0.21496755    -1.32539707
 h     -2.54615934    -1.86942732    -0.86196973
 h     -0.78977204     1.49372479     1.80695382
          17

 c      1.08903949    -0.39313414     0.22246398
 c     -0.02645200    -1.28626543    -0.11307294
 c     -1.10513817    -0.45590131    -0.40553593
 c     -0.43289391     1.81214337     0.67270380
 c     -0.64756134     1.02148878    -0.41550477
 c      0.75201988     1.07062458     0.24715419
 h      0.09870883    -2.36323126     0.14540266
 h     -0.13809134     2.93387413     0.65968433
 h     -0.70867566     1.41164618    -1.44324024
 h      1.57959790     1.47036668    -0.31420330
 o      2.22971759    -0.90147504     0.30938443
 h      3.14729804    -0.49968788     0.62324251
 c     -2.50981660    -0.83009886    -0.63594778
 h     -3.11520380    -0.90764481     0.29047596
 h     -2.99016494    -0.20590790    -1.31936919
 h     -2.47535342    -1.89664275    -0.86869547
 h     -0.70054882     1.45638831     1.80305374
          17

 c      1.10079190    -0.40620406     0.22372366
 c     -0.02990056    -1.26625835    -0.11659977
 c     -1.11200092    -0.43526493    -0.40581342
 c     -0.44652223     1.80849075     0.66485762
 c     -0.64859594     1.01741527    -0.41478283
 c      0.73803344     1.06946045     0.25861226
 h      0.06327601    -2.40574986     0.16090322
 h     -0.10256087     2.93461412     0.66685893
 h     -0.67351616     1.44271729    -1.52325087
 h      1.60766755     1.43872980    -0.32218244
 o      2.24495251    -0.89938788     0.31478834
 h      3.16929848    -0.55547070     0.58026421
 c     -2.51843329    -0.83968228    -0.62875786
 h     -3.13250156    -0.91987692     0.25476423
 h     -3.04710139    -0.18794003    -1.32695967
 h     -2.40797875    -1.92533837    -0.88354497
 h     -0.61237084     1.42842233     1.77407471
          17

 c      1.11008425    -0.41748058     0.22555841
 c     -0.03344996    -1.24653968    -0.11924626
 c     -1.11802729    -0.41471485    -0.40495920
 c     -0.45950739     1.80808096     0.66340050
 c     -0.65002417     1.01174657    -0.41934738
 c      0.72734861     1.06519049     0.26741268
 h      0.02278644    -2.42847508     0.16654886
 h     -0.08154187     2.91756671     0.67096318
 h     -0.63854677     1.46891147    -1.58214149
 h      1.62998913     1.41791600    -0.32652830
 o      2.26219131    -0.89829190     0.32038388
 h      3.16990447    -0.60741907     0.53410972
 c     -2.52628216    -0.85039673    -0.62188873
 h     -3.15117753    -0.92778576     0.22844450
 h     -3.10427990    -0.17214992    -1.33822982
 h     -2.34701115    -1.94783611    -0.90452868
 h     -0.53198770     1.41000767     1.72534835
          17

 c      1.11692306    -0.42659778     0.22804500
 c     -0.03721758    -1.22806254    -0.12091141
 c     -1.12340631    -0.39459766    -0.40302580
 c     -0.47141308     1.81098566     0.66747378
 c     -0.65160680     1.00523964    -0.42961114
 c      0.72081611     1.05774937     0.27299332
 h     -0.02158574    -2.42459390     0.16092771
 h     -0.07633526     2.88460397     0.67203629
 h     -0.60495777     1.48621805    -1.61165574
 h      1.64089119     1.40692353    -0.32419317
 o      2.28029886    -0.89858897     0.32584493
 h      3.16324996    -0.64912985     0.48954243
 c     -2.53327789    -0.86182714    -0.61669746
 h     -3.17459236    -0.93353497     0.21783393
 h     -3.15360321    -0.16682218    -1.34566813
 h     -2.29567285    -1.95835482    -0.92928035
 h     -0.46567181     1.39919984     1.66768891
          17

 c      1.12155887    -0.43338364     0.23120110
 c     -0.04135652    -1.21134982    -0.12157754
 c     -1.12835884    -0.37536224    -0.40010984
 c     -0.48203536     1.81675373     0.67529579
 c     -0.65297855     0.99883226    -0.44510974
 c      0.71876862     1.04722278     0.27500668
 h     -0.06814637    -2.39237663     0.14401023
 h     -0.08614217     2.84202341     0.67033938
 h     -0.57403296     1.49268907    -1.60917620
 h      1.63783439     1.40524153    -0.31386772
 o      2.29758825    -0.90062469     0.33088115
 h      3.17024479    -0.67391395     0.45089304
 c     -2.53941460    -0.87364332    -0.61378194
 h     -3.20281495    -0.93882720     0.22399404
 h     -3.18978645    -0.17634306    -1.34524844
 h     -2.25678646    -1.95401480    -0.95557083
 h     -0.41796680     1.39121160     1.61759148
          17

 c      1.12438696    -0.43780026     0.23498466
 c     -0.04604371    -1.19654585    -0.12129137
 c     -1.13309899    -0.35753206    -0.39633674
 c     -0.49148881     1.82437821     0.68465900
 c     -0.65371544     0.99356075    -0.46484063
 c      0.72102876     1.03385417     0.27334553
 h     -0.11506129    -2.33447102     0.11692797
 h     -0.10750386     2.80135045     0.66624389
 h     -0.54696030     1.48780566    -1.57582724
 h      1.62137080     1.41276293    -0.29587974
 o      2.31277900    -0.90451670     0.33541442
 h      3.20457470    -0.67828500     0.41925201
 c     -2.54491004    -0.88554372    -0.61298675
 h     -3.23184111    -0.94480577     0.24236628
 h     -3.21014181    -0.20197041    -1.33567057
 h     -2.23226803    -1.93496263    -0.98166987
 h     -0.39069560     1.37938155     1.59302038
          17

 c      1.12585495    -0.43990002     0.23929387
 c     -0.05145737    -1.18331124    -0.12017704
 c     -1.13780603    -0.34164198    -0.39185341
 c     -0.50012386     1.83213885     0.69395417
 c     -0.65341075     0.99033035    -0.48739928
 c      0.72695397     1.01802162     0.26816957
 h     -0.16073798    -2.25904476     0.08210856
 h     -0.13440653     2.77858628     0.66003921
 h     -0.52460246     1.47291489    -1.51713876
 h      1.59504343     1.42986998    -0.27211117
 o      2.32602025    -0.91002405     0.33958980
 h      3.25758892    -0.66463102     0.39229298
 c     -2.55009383    -0.89719116    -0.61367942
 h     -3.25569603    -0.95232518     0.26575102
 h     -3.21429871    -0.24244620    -1.31777195
 h     -2.22273054    -1.90437102    -1.00663506
 h     -0.38375345     1.35962175     1.60323085
          17

 c      1.12642896    -0.43982541     0.24396880
 c     -0.05769738    -1.17062101    -0.11845321
 c     -1.14261021    -0.32814276    -0.38683367
 c     -0.50818113     1.83793034     0.70283204
 c     -0.65178809     0.98958721    -0.51083783
 c      0.73553101     1.00018873     0.25990382
 h     -0.20455714    -2.18213351     0.04346656
 h     -0.16090715     2.78764510     0.65193577
 h     -0.50682268     1.45296022    -1.44619351
 h      1.56508036     1.45760084    -0.24579381
 o      2.33828621    -0.91672409     0.34355682
 h      3.30813915    -0.63846717     0.36772001
 c     -2.55519099    -0.90820280    -0.61498680
 h     -3.26908363    -0.96217033     0.28750908
 h     -3.20446661    -0.29392253    -1.29460311
 h     -2.22713419    -1.86848699    -1.03060332
 h     -0.39699233     1.33460235     1.64222646
          17

 c      1.12659092    -0.43783009     0.24880083
 c     -0.06467159    -1.15680670    -0.11638005
 c     -1.14759507    -0.31730288    -0.38149631
 c     -0.51547314     1.84046774     0.71171300
 c     -0.64886117     0.99096543    -0.53233536
 c      0.74558898     0.98088200     0.24913280
 h     -0.24777719    -2.12727662     0.00572910
 h     -0.18560951     2.82914900     0.64264412
 h     -0.49118537     1.43923272    -1.38795770
 h      1.53889903     1.49739499    -0.22057476
 o      2.35031917    -0.92422720     0.34737186
 h      3.33916270    -0.60479776     0.34479910
 c     -2.56014979    -0.91823261    -0.61585380
 h     -3.26874530    -0.97507137     0.30307068
 h     -3.18619602    -0.34940890    -1.27203656
 h     -2.24265626    -1.83621801    -1.05495961
 h     -0.43023346     1.31159170     1.69488011
          17

 c      1.12683242    -0.43428807     0.25355687
 c     -0.07214650    -1.14058060    -0.11406685
 c     -1.15282246    -0.30916206    -0.37611712
 c     -0.52151341     1.83989022     0.72100025
 c     -0.64498339     0.99338047    -0.54858354
 c      0.75615410     0.96078035     0.23638289
 h     -0.29251541    -2.11377307    -0.02799435
 h     -0.21189859     2.88869121     0.63389722
 h     -0.47267795     1.44802440    -1.37458337
 h      1.52181367     1.54959741    -0.19857120
 o      2.36235492    -0.93223260     0.35103620
 h      3.34203647    -0.56705850     0.32374876
 c     -2.56454409    -0.92714110    -0.61509189
 h     -3.25373170    -0.99161061     0.31021870
 h     -3.16864673    -0.39882550    -1.25895520
 h     -2.26528286    -1.81714883    -1.08185355
 h     -0.48218763     1.29750582     1.74633335
          17

 c      1.12763671    -0.42968347     0.25801407
 c     -0.08008901    -1.12258398    -0.11136036
 c     -1.15836786    -0.30358011    -0.37100943
 c     -0.52594253     1.83705767     0.73081286
 c     -0.64039844     0.99637704    -0.55818501
 c      0.76675512     0.94088799     0.22194838
 h     -0.33749010    -2.13870557    -0.05774001
 h     -0.24357725     2.94766925     0.62793281
 h     -0.44896304     1.48558355    -1.41689079
 h      1.51405672     1.61113211    -0.17885256
 o      2.37422206    -0.94052535     0.35453872
 h      3.31523111    -0.52711843     0.30503718
 c     -2.56768525    -0.93509436    -0.61175829
 h     -3.22535805    -1.01213191     0.30911879
 h     -3.16181974    -0.43193016    -1.26452231
 h     -2.29137546    -1.81751230    -1.11252172
 h     -0.55019895     1.29658100     1.78596886
          17

 c      1.12943215    -0.42461461     0.26198363
 c     -0.08873378    -1.10501710    -0.10804933
 c     -1.16432245    -0.30031624    -0.36648447
 c     -0.52872966     1.83282240     0.74103988
 c     -0.63482515     1.00100344    -0.56280362
 c      0.77737224     0.92256667     0.20593231
 h     -0.37715220    -2.18105421    -0.08434597
 h     -0.28223158     2.99187247     0.62665344
 h     -0.42490862     1.53864122    -1.49062336
 h      1.51150730     1.67499742    -0.15835589
 o      2.38542069    -0.94899531     0.35788082
 h      3.26334801    -0.48493832     0.28895128
 c     -2.56907590    -0.94235685    -0.60593501
 h     -3.18721666    -1.03673360     0.30258053
 h     -3.16989184    -0.44438852    -1.29130805
 h     -2.31909730    -1.83661856    -1.14530231
 h     -0.63060575     1.31032028     1.80753146
          17

 c      1.13252189    -0.41979710     0.26531639
 c     -0.09823574    -1.09001456    -0.10401935
 c     -1.17075108    -0.29904494    -0.36282794
 c     -0.53011342     1.82782787     0.75139983
 c     -0.62791050     1.00847830    -0.56464199
 c      0.78812200     0.90730944     0.18841600
 h     -0.40585419    -2.22015902    -0.10754944
 h     -0.32730252     3.01309657     0.63125484
 h     -0.40682611     1.59023555    -1.56603777
 h      1.50914902     1.73266633    -0.13422562
 o      2.39515173    -0.95769067     0.36109720
 h      3.19692724    -0.43762729     0.27522886
 c     -2.56872534    -0.94901375    -0.59908291
 h     -3.14503226    -1.06540142     0.29625094
 h     -3.18797713    -0.44033701    -1.33141485
 h     -2.34814616    -1.86756267    -1.17562435
 h     -0.71924109     1.33796788     1.80841829
          17

 c      1.13701042    -0.41602046     0.26790274
 c     -0.10849002    -1.07895579    -0.09922163
 c     -1.17765008    -0.29935121    -0.36029001
 c     -0.53047477     1.82254342     0.76145947
 c     -0.61956432     1.01931169    -0.56500760
 c      0.79902861     0.89643999     0.16956795
 h     -0.42025328    -2.24326511    -0.12633823
 h     -0.37681929     3.00809574     0.64218974
 h     -0.39830600     1.63002187    -1.62480424
 h      1.50357405     1.77694186    -0.10518276
 o      2.40249858    -0.96681455     0.36426283
 h      3.12991279    -0.37941679     0.26290394
 c     -2.56691052    -0.95501177    -0.59332108
 h     -3.10555967    -1.09816538     0.29751996
 h     -3.20731344    -0.42775913    -1.37184676
 h     -2.37841788    -1.90134505    -1.19815870
 h     -0.81198861     1.37684681     1.78930830
          17

 c      1.14275252    -0.41404899     0.26966875
 c     -0.11918359    -1.07252517    -0.09362583
 c     -1.18492038    -0.30075654    -0.35907512
 c     -0.53022288     1.81728289     0.77064562
 c     -0.60991481     1.03340132    -0.56449201
 c      0.80997217     0.89089588     0.14966296
 h     -0.41919473    -2.24450372    -0.13960494
 h     -0.42788537     2.97786898     0.65916930
 h     -0.40061700     1.65345259    -1.65808142
 h      1.49361049     1.80342817    -0.07159377
 o      2.40695586    -0.97642519     0.36743917
 h      3.07154937    -0.30643037     0.25112479
 c     -2.56397236    -0.96030399    -0.59036780
 h     -3.07397971    -1.13487924     0.31194401
 h     -3.22094509    -0.41358532    -1.40140221
 h     -2.40918141    -1.93038213    -1.20891461
 h     -0.90547345     1.42259040     1.75407133
          17

 c      1.14935477    -0.41449109     0.27056166
 c     -0.12988940    -1.07086416    -0.08720713
 c     -1.19235293    -0.30277064    -0.35932813
 c     -0.52970474     1.81211110     0.77830531
 c     -0.59920799     1.05028927    -0.56334660
 c      0.82071117     0.89109030     0.12907122
 h     -0.40312918    -2.22298582    -0.14645594
 h     -0.47694063     2.92810721     0.68109097
 h     -0.41377504     1.65931751    -1.66233996
 h      1.48017853     1.81100281    -0.03505238
 o      2.40880544    -0.98596074     0.37058139
 h      3.02028269    -0.22443185     0.24063465
 c     -2.56039833    -0.96492511    -0.59090586
 h     -3.05136698    -1.17441889     0.33896479
 h     -3.22518403    -0.40226261    -1.41307183
 h     -2.43903826    -1.94988372    -1.20608288
 h     -0.99777934     1.46959629     1.70924929
          17

 c      1.15623569    -0.41768535     0.27052849
 c     -0.14011815    -1.07359857    -0.07994589
 c     -1.19963049    -0.30495016    -0.36111873
 c     -0.52916600     1.80663885     0.78387804
 c     -0.58775311     1.06931459    -0.56166683
 c      0.83089754     0.89681426     0.10824367
 h     -0.37390594    -2.18249351    -0.14637170
 h     -0.52010669     2.87052906     0.70598636
 h     -0.43708126     1.64852641    -1.63741560
 h      1.46621466     1.80216549     0.00207697
 o      2.40868960    -0.99434935     0.37355413
 h      2.96990025    -0.14743151     0.23356132
 c     -2.55680805    -0.96899594    -0.59458818
 h     -3.03502318    -1.21416144     0.37166462
 h     -3.21905940    -0.39602872    -1.40374231
 h     -2.46619212    -1.95799542    -1.19002821
 h     -1.08855733     1.51201293     1.66221567
          17

 c      1.16270667    -0.42364965     0.26949973
 c     -0.14933133    -1.07971960    -0.07182387
 c     -1.20634757    -0.30695525    -0.36442844
 c     -0.52879985     1.79989734     0.78713175
 c     -0.57590904     1.08965179    -0.55938137
 c      0.84006947     0.90719385     0.08768392
 h     -0.33491777    -2.13296258    -0.13940845
 h     -0.55391353     2.82302528     0.73134393
 h     -0.46921940     1.62414450    -1.58678037
 h      1.45677144     1.78345021     0.03718409
 o      2.40707522    -1.00057896     0.37623194
 h      2.91740281    -0.08899422     0.23186768
 c     -2.55373584    -0.97264256    -0.60045840
 h     -3.02112783    -1.25057624     0.40095925
 h     -3.20382814    -0.39524214    -1.37361265
 h     -2.48873717    -1.95573151    -1.16308262
 h     -1.17772885     1.54506774     1.61817341
          17

 c      1.16804214    -0.43210968     0.26738700
 c     -0.15696349    -1.08744274    -0.06281359
 c     -1.21204791    -0.30859183    -0.36914859
 c     -0.52884771     1.79077188     0.78824452
 c     -0.56407792     1.11024602    -0.55604965
 c      0.84767079     0.92079738     0.06788321
 h     -0.29100560    -2.09235018    -0.12641452
 h     -0.57613482     2.80373817     0.75515995
 h     -0.50823130     1.59250683    -1.51996788
 h      1.45863940     1.76489763     0.06814750
 o      2.40416271    -1.00401524     0.37855118
 h      2.86417035    -0.05743996     0.23657343
 c     -2.55141709    -0.97590839    -0.60730262
 h     -3.00677326    -1.28028650     0.41958420
 h     -3.18310918    -0.39822814    -1.32617664
 h     -2.50491296    -1.94701439    -1.12937198
 h     -1.26346640     1.56590667     1.57824374
          17

 c      1.17153856    -0.44257685     0.26409345
 c     -0.16254735    -1.09455186    -0.05289579
 c     -1.21627562    -0.30982445    -0.37509180
 c     -0.52966644     1.77908811     0.78764906
 c     -0.55265746     1.12969805    -0.55053367
 c      0.85322080     0.93603709     0.04924038
 h     -0.24697501    -2.08303831    -0.10880333
 h     -0.58564532     2.81837656     0.77692577
 h     -0.55196192     1.56479112    -1.45641689
 h      1.47813664     1.75658659     0.09402119
 o      2.39998005    -1.00444681     0.38051198
 h      2.81439618    -0.05523596     0.24776168
 c     -2.54967161    -0.97876464    -0.61377519
 h     -2.99048561    -1.30075740     0.42361372
 h     -3.16342751    -0.40070262    -1.26856808
 h     -2.51335878    -1.93839813    -1.09446055
 h     -1.34155372     1.57346940     1.54045978
          17

 c      1.17256486    -0.45443002     0.25953037
 c     -0.16589720    -1.09980543    -0.04213836
 c     -1.21863095    -0.31074304    -0.38201282
 c     -0.53168070     1.76606333     0.78588815
 c     -0.54189335     1.14640545    -0.54114039
 c      0.85666334     0.95179420     0.03205139
 h     -0.20518757    -2.11597874    -0.08745847
 h     -0.58174692     2.85541506     0.79708640
 h     -0.59976672     1.55548625    -1.42380570
 h      1.51688364     1.76254238     0.11478815
 o      2.39444206    -1.00209459     0.38217187
 h      2.77402989    -0.07886356     0.26470210
 c     -2.54791158    -0.98123065    -0.61853667
 h     -2.97200935    -1.31057934     0.41252488
 h     -3.15405525    -0.39571303    -1.21092616
 h     -2.51336390    -1.93745051    -1.06434044
 h     -1.40668843     1.56793917     1.50223981
          17

 c      1.17061304    -0.46697534     0.25363233
 c     -0.16703615    -1.10400724    -0.03072158
 c     -1.21880376    -0.31150272    -0.38962825
 c     -0.53520978     1.75346116     0.78358888
 c     -0.53183442     1.15943632    -0.52739039
 c      0.85857638     0.96769774     0.01659608
 h     -0.16611252    -2.17860901    -0.06225431
 h     -0.56458500     2.89649722     0.81591543
 h     -0.65325121     1.57210108    -1.43732026
 h      1.56943352     1.77817549     0.13016272
 o      2.38734126    -0.99768401     0.38364306
 h      2.75057549    -0.11766805     0.28589067
 c     -2.54541577    -0.98342995    -0.62070522
 h     -2.95204792    -1.30964707     0.38907820
 h     -3.16381460    -0.37640645    -1.16257977
 h     -2.50504685    -1.94924448    -1.04366705
 h     -1.45423196     1.55030585     1.46212600
          17

 c      1.16537652    -0.47947950     0.24636822
 c     -0.16598232    -1.10892363    -0.01884140
 c     -1.21656504    -0.31227646    -0.39763813
 c     -0.54033846     1.74275150     0.78143214
 c     -0.52273705     1.16918480    -0.51158478
 c      0.85993723     0.98376265     0.00318760
 h     -0.13081060    -2.24754511    -0.03315778
 h     -0.53564402     2.92661185     0.83329194
 h     -0.71175688     1.60720913    -1.48104960
 h      1.62607147     1.79468723     0.13909288
 o      2.37832398    -0.99246313     0.38507355
 h      2.75273986    -0.15364832     0.30930974
 c     -2.54185860    -0.98535914    -0.62046170
 h     -2.93221166    -1.29937242     0.35941470
 h     -3.19475004    -0.34204683    -1.12633990
 h     -2.48940113    -1.97297495    -1.03426834
 h     -1.48134673     1.52204158     1.42037546
          17

 c      1.15686170    -0.49118084     0.23775412
 c     -0.16276198    -1.11592070    -0.00666117
 c     -1.21174762    -0.31322671    -0.40575629
 c     -0.54689118     1.73489160     0.78005222
 c     -0.51520199     1.17653448    -0.49703303
 c      0.86168642     0.99994182    -0.00788572
 h     -0.10105858    -2.30425769    -0.00082588
 h     -0.49748648     2.93667610     0.84898362
 h     -0.77052962     1.64806098    -1.52788211
 h      1.67735084     1.80450632     0.14038436
 o      2.36703794    -0.98770237     0.38656974
 h      2.78716012    -0.16956974     0.33356820
 c     -2.53750890    -0.98667631    -0.61905347
 h     -2.91504114    -1.28272209     0.33284242
 h     -3.23973690    -0.30032358    -1.09812293
 h     -2.46817590    -2.00213936    -1.03517375
 h     -1.48757500     1.48479468     1.37895078
          17

 c      1.14544348    -0.50129757     0.22786970
 c     -0.15751455    -1.12566090     0.00566380
 c     -1.20424463    -0.31449821    -0.41373135
 c     -0.55443833     1.73038260     0.77990177
 c     -0.50982122     1.18210174    -0.48621532
 c      0.86444465     1.01597476    -0.01643716
 h     -0.07848205    -2.33841964     0.03368435
 h     -0.45326717     2.92268206     0.86289787
 h     -0.82430106     1.68553913    -1.55949608
 h      1.71651683     1.80336949     0.13334604
 o      2.35360225    -0.98363814     0.38811961
 h      2.85071851    -0.16573322     0.35899183
 c     -2.53284809    -0.98690460    -0.61806824
 h     -2.90348293    -1.26355316     0.31988555
 h     -3.28767411    -0.26205570    -1.07238954
 h     -2.44360443    -2.02802785    -1.04382475
 h     -1.47514757     1.44005400     1.34137451
          17

 c      1.13178789    -0.50906564     0.21686582
 c     -0.15053625    -1.13826906     0.01796116
 c     -1.19402134    -0.31622113    -0.42134887
 c     -0.56231509     1.72932150     0.78114477
 c     -0.50696747     1.18620968    -0.48055979
 c      0.86842307     1.03141887    -0.02241782
 h     -0.06418369    -2.34593677     0.06926280
 h     -0.40633584     2.88490545     0.87525062
 h     -0.86924836     1.71471759    -1.56742053
 h      1.74001285     1.79019084     0.11799591
 o      2.33878907    -0.97947659     0.38967414
 h      2.92861942    -0.15940041     0.38625021
 c     -2.52827029    -0.98573848    -0.61862892
 h     -2.89920901    -1.24500119     0.32754979
 h     -3.32901058    -0.23572455    -1.04581769
 h     -2.41808529    -2.04310538    -1.05728471
 h     -1.44894118     1.38876580     1.31245909
          17

 c      1.11671680    -0.51379526     0.20495512
 c     -0.14226500    -1.15347043     0.03003312
 c     -1.18113026    -0.31851419    -0.42842544
 c     -0.56972621     1.73135533     0.78362932
 c     -0.50678147     1.18904465    -0.48069215
 c      0.87341802     1.04570116    -0.02591993
 h     -0.05870522    -2.32738090     0.10495142
 h     -0.35977312     2.82823270     0.88675420
 h     -0.90294134     1.73324325    -1.54907433
 h      1.74750336     1.76658584     0.09502052
 o      2.32353501    -0.97446989     0.39124592
 h      3.00332659    -0.16692606     0.41481648
 c     -2.52411231    -0.98314990    -0.62092249
 h     -2.90082380    -1.22807659     0.35461404
 h     -3.35751511    -0.22599496    -1.01755902
 h     -2.39391380    -2.04258974    -1.07296071
 h     -1.41539765     1.33113098     1.29751999
          17

 c      1.10110946    -0.51491339     0.19239416
 c     -0.13324043    -1.17057625     0.04165114
 c     -1.16572631    -0.32148578    -0.43480567
 c     -0.57602538     1.73550781     0.78697680
 c     -0.50921132     1.19074340    -0.48661073
 c      0.87880891     1.05813427    -0.02716343
 h     -0.06200721    -2.28817553     0.14016229
 h     -0.31553438     2.76343210     0.89888248
 h     -0.92401232     1.74036600    -1.50539388
 h      1.74217193     1.73673791     0.06565148
 o      2.30853791    -0.96836726     0.39289279
 h      3.06148971    -0.19606837     0.44328928
 c     -2.52066487    -0.97927858    -0.62430661
 h     -2.90422675    -1.21208993     0.39241542
 h     -3.37006906    -0.23422076    -0.98843998
 h     -2.37307281    -2.02480151    -1.08897912
 h     -1.37977758     1.26724911     1.30074780
          17

 c      1.08584042    -0.51199271     0.17946608
 c     -0.12405333    -1.18832768     0.05253363
 c     -1.14807731    -0.32523024    -0.44036716
 c     -0.58106625     1.74002536     0.79075326
 c     -0.51402936     1.19137683    -0.49773448
 c      0.88357259     1.06791976    -0.02646506
 h     -0.07340345    -2.24034132     0.17511514
 h     -0.27324199     2.70743701     0.91408871
 h     -0.93231661     1.73696923    -1.44064165
 h      1.73108855     1.70733235     0.03140965
 o      2.29418068    -0.96130175     0.39467563
 h      3.09515234    -0.24757197     0.47010662
 c     -2.51803526    -0.97426380    -0.62778855
 h     -2.90479550    -1.19616124     0.43020621
 h     -3.36638615    -0.25894260    -0.96037984
 h     -2.35704467    -1.99117055    -1.10443331
 h     -1.34308287     1.19884275     1.32328238
          17

 c      1.07172526    -0.50478715     0.16646719
 c     -0.11526920    -1.20478756     0.06230380
 c     -1.12856764    -0.32981324    -0.44503492
 c     -0.58521594     1.74277199     0.79462570
 c     -0.52077704     1.19081636    -0.51282719
 c      0.88643338     1.07424383    -0.02417873
 h     -0.09169749    -2.20360596     0.21152196
 h     -0.23029925     2.67794166     0.93536699
 h     -0.92997600     1.72676996    -1.36417375
 h      1.72413511     1.68642377    -0.00643750
 o      2.28054185    -0.95364260     0.39663247
 h      3.10142628    -0.31745049     0.49397513
 c     -2.51600476    -0.96818613    -0.63037274
 h     -2.89905846    -1.18010305     0.45938109
 h     -3.34936691    -0.29575190    -0.93620815
 h     -2.34660529    -1.94624406    -1.11961951
 h     -1.30191449     1.13040862     1.36258343
          17

 c      1.05947504    -0.49327209     0.15370151
 c     -0.10731666    -1.21787016     0.07050698
 c     -1.10770038    -0.33524038    -0.44880327
 c     -0.58880122     1.74239808     0.79848129
 c     -0.52862918     1.18848169    -0.52983592
 c      0.88630901     1.07657898    -0.02062690
 h     -0.11584364    -2.19910946     0.25252065
 h     -0.18578527     2.68118013     0.96443211
 h     -0.92334444     1.71873505    -1.29334041
 h      1.72945858     1.68000243    -0.04746072
 o      2.26732852    -0.94595625     0.39875129
 h      3.08349588    -0.39758907     0.51430633
 c     -2.51394722    -0.96113354    -0.63114594
 h     -2.88514538    -1.16447325     0.47473253
 h     -3.32593793    -0.33678964    -0.91969896
 h     -2.34164550    -1.89740502    -1.13617908
 h     -1.25149537     1.06810431     1.41369046
          17

 c      1.04966717    -0.47766306     0.14148204
 c     -0.10043605    -1.22680409     0.07685236
 c     -1.08608981    -0.34142578    -0.45175318
 c     -0.59158612     1.73897664     0.80248416
 c     -0.53638133     1.18323181    -0.54607019
 c      0.88288256     1.07504941    -0.01610116
 h     -0.14523493    -2.23235638     0.29988777
 h     -0.14420901     2.70694620     0.99996776
 h     -0.92349628     1.72791871    -1.25229585
 h      1.74735429     1.68789155    -0.09175535
 o      2.25370010    -0.93903458     0.40092271
 h      3.05354794    -0.47533368     0.53199044
 c     -2.51085381    -0.95330044    -0.62930275
 h     -2.86266982    -1.15034609     0.47426893
 h     -3.30701803    -0.37113991    -0.91536012
 h     -2.34121567    -1.85353012    -1.15676620
 h     -1.18851128     1.01762980     1.47095352
          17

 c      1.04271760    -0.45840119     0.13013381
 c     -0.09479222    -1.23268997     0.08146478
 c     -1.06442992    -0.34820455    -0.45404444
 c     -0.59293837     1.73329216     0.80696025
 c     -0.54312074     1.17419059    -0.55959667
 c      0.87668480     1.07043116    -0.01094082
 h     -0.17833084    -2.28689260     0.35098992
 h     -0.11288895     2.73859603     1.03836715
 h     -0.93860649     1.76570818    -1.25626682
 h      1.76977515     1.70381573    -0.13867968
 o      2.23823672    -0.93379963     0.40289917
 h      3.03368395    -0.53521986     0.55010945
 c     -2.50566549    -0.94494917    -0.62435780
 h     -2.83259631    -1.13911964     0.45899909
 h     -3.30345850    -0.38842568    -0.92704050
 h     -2.34404480    -1.82196189    -1.18370414
 h     -1.11205912     0.98297503     1.52909091
          17

 c      1.03882321    -0.43612622     0.11998521
 c     -0.09052589    -1.23715129     0.08472679
 c     -1.04343904    -0.35540089    -0.45588133
 c     -0.59222457     1.72606268     0.81220657
 c     -0.54909953     1.16206480    -0.57067415
 c      0.86860992     1.06378702    -0.00556222
 h     -0.21209943    -2.34013255     0.40051979
 h     -0.09760036     2.76280688     1.07562391
 h     -0.96375644     1.82461433    -1.29499182
 h      1.78612979     1.71966682    -0.18631997
 o      2.21983924    -0.93077555     0.40442334
 h      3.04236835    -0.56782164     0.57205675
 c     -2.49793151    -0.93616944    -0.61659587
 h     -2.79726417    -1.13244881     0.43324513
 h     -3.31771188    -0.38506749    -0.95504856
 h     -2.34933795    -1.80502987    -1.21691433
 h     -1.02342319     0.96607382     1.58370105
          17

 c      1.03790950    -0.41165454     0.11134359
 c     -0.08766535    -1.24123893     0.08700380
 c     -1.02381236    -0.36288253    -0.45747854
 c     -0.58896809     1.71775192     0.81836046
 c     -0.55516401     1.14854530    -0.58058644
 c      0.85945058     1.05617848    -0.00041438
 h     -0.24319980    -2.37599091     0.44366048
 h     -0.10117652     2.77188901     1.10835994
 h     -0.98746939     1.88558518    -1.34638524
 h      1.78825972     1.72903814    -0.23210703
 o      2.19912918    -0.92962240     0.40553837
 h      3.07280211    -0.57764331     0.59681957
 c     -2.48804575    -0.92679058    -0.60734850
 h     -2.76042942    -1.13228573     0.40517929
 h     -3.34085032    -0.36597265    -0.99455072
 h     -2.35705400    -1.79922376    -1.25290456
 h     -0.92554660     0.96676385     1.63157407
          17

 c      1.03964900    -0.38596721     0.10447395
 c     -0.08607083    -1.24531402     0.08854773
 c     -1.00620160    -0.37056524    -0.45904270
 c     -0.58285482     1.70863924     0.82535014
 c     -0.56189463     1.13502148    -0.59016528
 c      0.84972855     1.04858843     0.00407248
 h     -0.26889406    -2.38620987     0.47720455
 h     -0.12388734     2.76290670     1.13404198
 h     -1.00159757     1.93310955    -1.39382095
 h      1.77188063     1.72829355    -0.27359018
 o      2.17785052    -0.92965034     0.40655079
 h      3.10216409    -0.57507387     0.61963260
 c     -2.47671153    -0.91659012    -0.59863647
 h     -2.72681198    -1.14082138     0.38594631
 h     -3.35976196    -0.33931306    -1.03774238
 h     -2.36738758    -1.79792780    -1.28608675
 h     -0.82247947     0.98279909     1.67101239
          17

 c      1.04353721    -0.36019379     0.09959084
 c     -0.08545412    -1.24924943     0.08950182
 c     -0.99120235    -0.37838985    -0.46076233
 c     -0.57373228     1.69886650     0.83288511
 c     -0.56949519     1.12228499    -0.59961925
 c      0.83969412     1.04192062     0.00752484
 h     -0.28726419    -2.36824622     0.49950126
 h     -0.16394543     2.73696136     1.15102381
 h     -1.00253101     1.95851347    -1.42825144
 h      1.73633407     1.71648659    -0.30893714
 o      2.15750543    -0.93036038     0.40775431
 h      3.11249726    -0.56757438     0.63627509
 c     -2.46450175    -0.90546776    -0.59230857
 h     -2.70056326    -1.15974604     0.38492679
 h     -3.36429167    -0.31178464    -1.07706863
 h     -2.38017738    -1.79486464    -1.31113375
 h     -0.71879971     1.00995646     1.70214089
          17

 c      1.04896801    -0.33556877     0.09685388
 c     -0.08542663    -1.25256648     0.08990397
 c     -0.97933089    -0.38629475    -0.46279998
 c     -0.56164160     1.68837473     0.84045707
 c     -0.57794301     1.11068701    -0.60878871
 c      0.82934066     1.03697120     0.00966484
 h     -0.29725076    -2.32404230     0.51041667
 h     -0.21772098     2.69947426     1.15876415
 h     -0.98946385     1.95794373    -1.44542145
 h      1.68433143     1.69530309    -0.33735063
 o      2.13901298    -0.93147804     0.40933089
 h      3.09555616    -0.55890121     0.64455243
 c     -2.45187473    -0.89354266    -0.58919245
 h     -2.68335118    -1.18857934     0.40276820
 h     -3.34903443    -0.28738987    -1.10683336
 h     -2.39474108    -1.78591427    -1.32453360
 h     -0.61897183     1.04244877     1.72694459
          17

 c      1.05528332    -0.31334854     0.09636128
 c     -0.08553029    -1.25442832     0.08964804
 c     -0.97099216    -0.39419468    -0.46528630
 c     -0.54684580     1.67675234     0.84737797
 c     -0.58709285     1.10026901    -0.61732328
 c      0.81838560     1.03433554     0.01036391
 h     -0.29887737    -2.26046095     0.51179571
 h     -0.28003910     2.66098279     1.15822582
 h     -0.96325073     1.93073228    -1.44400752
 h      1.62216064     1.66937344    -0.35963865
 o      2.12281643    -0.93286959     0.41135943
 h      3.05084752    -0.55032880     0.64412459
 c     -2.43924648    -0.88118054    -0.58894073
 h     -2.67413648    -1.22371708     0.43030923
 h     -3.31258814    -0.26777163    -1.12349872
 h     -2.41001657    -1.76949356    -1.32504314
 h     -0.52668978     1.07390379     1.74863526
          17

 c      1.06179605    -0.29469478     0.09814012
 c     -0.08523118    -1.25353082     0.08840064
 c     -0.96645018    -0.40196728    -0.46831724
 c     -0.52975258     1.66319675     0.85292266
 c     -0.59670336     1.09077137    -0.62472011
 c      0.80626329     1.03428375     0.00970196
 h     -0.29375198    -2.19090878     0.50848848
 h     -0.34546383     2.63615276     1.15183290
 h     -0.92618580     1.87925874    -1.42541031
 h      1.55980728     1.64653760    -0.37885271
 o      2.10892600    -0.93452764     0.41381856
 h      2.98489117    -0.54087851     0.63647482
 c     -2.42690977    -0.86887316    -0.59058414
 h     -2.67072304    -1.25969318     0.45509691
 h     -3.25682441    -0.25253023    -1.12565471
 h     -2.42478957    -1.74645372    -1.31363448
 h     -0.44451139     1.09887568     1.77020287
          17

 c      1.06779646    -0.28054012     0.10213086
 c     -0.08391596    -1.24813181     0.08556170
 c     -0.96581017    -0.40944257    -0.47195729
 c     -0.51069185     1.64697993     0.85662604
 c     -0.60640706     1.08151464    -0.63022373
 c      0.79228380     1.03674551     0.00795445
 h     -0.28530502    -2.13541508     0.50893477
 h     -0.41077337     2.63708040     1.14176151
 h     -0.88245110     1.81039432    -1.39522765
 h      1.50917550     1.63655290    -0.40006437
 o      2.09684207    -0.93664031     0.41656441
 h      2.91249000    -0.52630577     0.62531440
 c     -2.41491230    -0.85709848    -0.59302527
 h     -2.67109406    -1.29116206     0.46737499
 h     -3.18688043    -0.23903301    -1.11423133
 h     -2.43793406    -1.71995983    -1.29337705
 h     -0.37408316     1.11422969     1.79283741
          17

 c      1.07255610    -0.27145631     0.10816597
 c     -0.08103411    -1.23678549     0.08055058
 c     -0.96901593    -0.41639279    -0.47624802
 c     -0.48980900     1.62829978     0.85856630
 c     -0.61567065     1.07120586    -0.63260427
 c      0.77610843     1.04158079     0.00537676
 h     -0.27709963    -2.11253860     0.52194453
 h     -0.47572740     2.66311533     1.12739533
 h     -0.83870144     1.73803516    -1.36619461
 h      1.47859986     1.64649981    -0.42769385
 o      2.08563679    -0.93964401     0.41935239
 h      2.85556453    -0.49849389     0.61632402
 c     -2.40298499    -0.84630692    -0.59516924
 h     -2.67382740    -1.31397577     0.46187337
 h     -3.11151002    -0.22181696    -1.09297005
 h     -2.44867862    -1.69516854    -1.26920006
 h     -0.31673706     1.11951039     1.81537670
          17

 c      1.07535170    -0.26755662     0.11595906
 c     -0.07639705    -1.21969763     0.07348048
 c     -0.97584606    -0.42254123    -0.48120582
 c     -0.46728567     1.60840049     0.85925895
 c     -0.62389601     1.05803153    -0.63013711
 c      0.75823701     1.04894493     0.00188766
 h     -0.26925747    -2.12383580     0.54876740
 h     -0.54011027     2.70039860     1.10593353
 h     -0.80302891     1.68264512    -1.35877981
 h      1.46718461     1.67553922    -0.46156535
 o      2.07477483    -0.94390722     0.42205214
 h      2.83014960    -0.45084927     0.61378099
 c     -2.39061421    -0.83699031    -0.59598205
 h     -2.67807165    -1.32547671     0.43746860
 h     -3.04231054    -0.19262589    -1.06824239
 h     -2.45685377    -1.67806800    -1.24708308
 h     -0.27384683     1.11613576     1.83514345
          17

 c      1.07554098    -0.26847686     0.12513171
 c     -0.07020727    -1.19880301     0.06529298
 c     -0.98587831    -0.42762120    -0.48678599
 c     -0.44353341     1.58880143     0.85928813
 c     -0.63084461     1.04080120    -0.62170698
 c      0.73988973     1.05919412    -0.00292565
 h     -0.25840058    -2.15280853     0.58121267
 h     -0.60155143     2.73212626     1.07543880
 h     -0.78020268     1.65865095    -1.38846232
 h      1.46639507     1.71573564    -0.49678273
 o      2.06507584    -0.94909095     0.42489402
 h      2.83056442    -0.38867952     0.61644341
 c     -2.37743125    -0.82960020    -0.59483391
 h     -2.68351918    -1.32468020     0.39677797
 h     -2.98948510    -0.14362974    -1.04634369
 h     -2.46292233    -1.67306178    -1.23234604
 h     -0.24666519     1.10619074     1.84935219
          17

 c      1.07268051    -0.27346463     0.13527081
 c     -0.06280094    -1.17640528     0.05709134
 c     -0.99843246    -0.43145800    -0.49283244
 c     -0.41915868     1.57072034     0.85911081
 c     -0.63690714     1.02028717    -0.60842794
 c      0.72247509     1.07245375    -0.00950055
 h     -0.24126576    -2.18022382     0.60900332
 h     -0.65638059     2.74602952     1.03612655
 h     -0.76861487     1.65927987    -1.44662870
 h      1.46652344     1.75765036    -0.52743808
 o      2.05804308    -0.95430171     0.42828737
 h      2.83889558    -0.32652457     0.62002556
 c     -2.36378090    -0.82415765    -0.59206341
 h     -2.69060653    -1.31272915     0.34630036
 h     -2.95556447    -0.07430798    -1.02887641
 h     -2.46761810    -1.68036355    -1.22772008
 h     -0.23588120     1.09156253     1.85615901
          17

 c      1.06663103    -0.28152822     0.14597579
 c     -0.05455413    -1.15434479     0.04966648
 c     -1.01254958    -0.43399483    -0.49906416
 c     -0.39487656     1.55498367     0.85903704
 c     -0.64268693     0.99835750    -0.59281049
 c      0.70723462     1.08840796    -0.01810347
 h     -0.21643088    -2.19318988     0.62490189
 h     -0.70103309     2.73556109     0.98985182
 h     -0.76485809     1.66678698    -1.50975631
 h      1.46062489     1.79412373    -0.54934276
 o      2.05477553    -0.95873831     0.43253914
 h      2.84129691    -0.27739316     0.62135686
 c     -2.35075402    -0.82003035    -0.58908406
 h     -2.70099772    -1.29341295     0.29656246
 h     -2.93500231     0.00577299    -1.01216968
 h     -2.47142467    -1.69552450    -1.23270704
 h     -0.24131145     1.07356640     1.85507665
          17

 c      1.05762529    -0.29157765     0.15688361
 c     -0.04594091    -1.13394881     0.04344050
 c     -1.02704428    -0.43526526    -0.50510435
 c     -0.37145022     1.54210115     0.85924409
 c     -0.64864797     0.97662683    -0.57704201
 c      0.69512418     1.10636489    -0.02881422
 h     -0.18400280    -2.18542620     0.62516627
 h     -0.73278375     2.69883308     0.93936378
 h     -0.76717259     1.66793149    -1.55873451
 h      1.44513283     1.82108356    -0.56061372
 o      2.05573953    -0.96190611     0.43779975
 h      2.83126503    -0.24894384     0.61914930
 c     -2.33962899    -0.81629608    -0.58777430
 h     -2.71775851    -1.27269968     0.26051399
 h     -2.92029106     0.08291686    -0.99169582
 h     -2.47438185    -1.71165859    -1.24463737
 h     -0.26185206     1.05287569     1.84695257
          17

 c      1.04630104    -0.30252102     0.16768252
 c     -0.03757086    -1.11618004     0.03854210
 c     -1.04062229    -0.43536106    -0.51052472
 c     -0.34961495     1.53228507     0.85978950
 c     -0.65507662     0.95621957    -0.56255741
 c      0.68675906     1.12538580    -0.04154591
 h     -0.14504844    -2.15559344     0.60873008
 h     -0.75017426     2.63801093     0.88785578
 h     -0.77520143     1.65633232    -1.58318470
 h      1.41947078     1.83732184    -0.56149224
 o      2.06088787    -0.96356931     0.44409814
 h      2.80777665    -0.24400791     0.61346478
 c     -2.33154860    -0.81228533    -0.58961945
 h     -2.74373854    -1.25593125     0.24814311
 h     -2.90631479     0.14580532    -0.96520227
 h     -2.47631922    -1.72224218    -1.26023196
 h     -0.29563738     1.02963497     1.83363503
          17

 c      1.03368716    -0.31331656     0.17812064
 c     -0.03015253    -1.10169500     0.03485642
 c     -1.05204641    -0.43441968    -0.51489077
 c     -0.32994789     1.52534690     0.86064003
 c     -0.66210092     0.93794943    -0.55022944
 c      0.68233265     1.14435885    -0.05602142
 h     -0.10131999    -2.10675186     0.57687072
 h     -0.75370462     2.55996574     0.83866761
 h     -0.78923200     1.63004310    -1.57883581
 h      1.38595481     1.84447585    -0.55430983
 o      2.06972605    -0.96373762     0.45136333
 h      2.77444048    -0.26076629     0.60542586
 c     -2.32762601    -0.80790630    -0.59505323
 h     -2.77822301    -1.24412695     0.25994100
 h     -2.89090502     0.18755528    -0.93289614
 h     -2.47721204    -1.72270576    -1.27665309
 h     -0.34030788     1.00376167     1.81730485
          17

 c      1.02112578    -0.32300041     0.18800836
 c     -0.02439964    -1.09073450     0.03201128
 c     -1.06033743    -0.43263924    -0.51780424
 c     -0.31268981     1.52048917     0.86174208
 c     -0.66969746     0.92243937    -0.54054554
 c      0.68152833     1.16200652    -0.07171582
 h     -0.05514427    -2.04749666     0.53370259
 h     -0.74709742     2.47804150     0.79481334
 h     -0.80985138     1.58986751    -1.54533310
 h      1.35009758     1.84741636    -0.54369132
 o      2.08126474    -0.96277510     0.45941946
 h      2.74059846    -0.29119106     0.59734493
 c     -2.32893171    -0.80352917    -0.60348879
 h     -2.81594531    -1.23403924     0.28706007
 h     -2.87413560     0.20534650    -0.89664598
 h     -2.47743298    -1.71087662    -1.29202158
 h     -0.39323592     0.97544234     1.79956705
          17

 c      1.01012746    -0.33071319     0.19721270
 c     -0.02092585    -1.08289371     0.02933328
 c     -1.06496944    -0.43030945    -0.51894293
 c     -0.29761874     1.51619790     0.86312970
 c     -0.67769721     0.91010850    -0.53362997
 c      0.68353548     1.17691165    -0.08785181
 h     -0.00907803    -1.99402613     0.48702729
 h     -0.73840425     2.41274344     0.75809772
 h     -0.83795630     1.53916427    -1.48597122
 h      1.32036218     1.85420702    -0.53631394
 o      2.09397219    -0.96153802     0.46798348
 h      2.72256770    -0.31922118     0.59280392
 c     -2.33612805    -0.79960444    -0.61388383
 h     -2.85005732    -1.22165707     0.31788152
 h     -2.85783106     0.19995579    -0.85934980
 h     -2.47787305    -1.68699493    -1.30574163
 h     -0.45157746     0.94562002     1.78078089
          17

 c      1.00217514    -0.33574370     0.20564349
 c     -0.02018085    -1.07714980     0.02596793
 c     -1.06598704    -0.42781832    -0.51810325
 c     -0.28426580     1.51080075     0.86496865
 c     -0.68578135     0.90102830    -0.52908457
 c      0.68734296     1.18775651    -0.10359213
 h      0.03508477    -1.96874675     0.44719946
 h     -0.73754370     2.38499764     0.72861781
 h     -0.87518846     1.48506002    -1.40947725
 h      1.30534097     1.87351032    -0.53880896
 o      2.10619419    -0.96104488     0.47676174
 h      2.73766485    -0.32649382     0.59520357
 c     -2.34913323    -0.79646284    -0.62514980
 h     -2.87511951    -1.20460050     0.34307902
 h     -2.84550333     0.17603500    -0.82460678
 h     -2.47994935    -1.65368474    -1.31879539
 h     -0.51223353     0.91606201     1.76018362
          17

 c      0.99850517    -0.33759900     0.21323254
 c     -0.02236630    -1.07285898     0.02145637
 c     -1.06399930    -0.42559805    -0.51524794
 c     -0.27262489     1.50382180     0.86736095
 c     -0.69342286     0.89470658    -0.52571149
 c      0.69228968     1.19385056    -0.11843314
 h      0.07692399    -1.98729816     0.42053292
 h     -0.74802955     2.40042831     0.70668446
 h     -0.92508780     1.44047243    -1.33299748
 h      1.30814221     1.90862390    -0.55369706
 o      2.11731883    -0.96136536     0.48567213
 h      2.78668922    -0.31038434     0.60441091
 c     -2.36706976    -0.79438277    -0.63625027
 h     -2.88806103    -1.18244318     0.35687970
 h     -2.84241603     0.14285103    -0.79642623
 h     -2.48546339    -1.61575625    -1.33386942
 h     -0.57193420     0.88885408     1.73671806
          17

 c      0.99990156    -0.33610624     0.21990846
 c     -0.02716105    -1.07098518     0.01627797
 c     -1.06006503    -0.42402921    -0.51054246
 c     -0.26344676     1.49639117     0.87013316
 c     -0.69981325     0.89016317    -0.52166930
 c      0.69832810     1.19545517    -0.13240933
 h      0.11543612    -2.04290032     0.40311913
 h     -0.76326975     2.44481353     0.69486968
 h     -0.99419407     1.42279660    -1.27996468
 h      1.32381038     1.95388442    -0.57749299
 o      2.12800999    -0.96145512     0.49485357
 h      2.85115674    -0.28657820     0.61680652
 c     -2.38847835    -0.79369980    -0.64624680
 h     -2.88804841    -1.15633957     0.35671461
 h     -2.85498257     0.11379244    -0.77861540
 h     -2.49624401    -1.57935657    -1.35488680
 h     -0.62748057     0.86578655     1.70984350
          17

 c      1.00656558    -0.33148941     0.22557106
 c     -0.03357212    -1.07339300     0.01141681
 c     -1.05550231    -0.42338021    -0.50434734
 c     -0.25760912     1.49006695     0.87296679
 c     -0.70424522     0.88697785    -0.51603250
 c      0.70568687     1.19344829    -0.14584357
 h      0.14766736    -2.11383245     0.38609819
 h     -0.77360365     2.49816537     0.69622656
 h     -1.08759619     1.44125942    -1.26172205
 h      1.34357612     1.99859784    -0.60369023
 o      2.13910572    -0.96026297     0.50444846
 h      2.91127350    -0.27111217     0.62884356
 c     -2.41175435    -0.79464619    -0.65449549
 h     -2.87627575    -1.12874748     0.34295484
 h     -2.88822688     0.10157752    -0.77370801
 h     -2.51360905    -1.55000291    -1.38543237
 h     -0.67603319     0.84803523     1.67994331
          17

 c      1.01813774    -0.32433013     0.23007838
 c     -0.04020762    -1.08140474     0.00770665
 c     -1.05165590    -0.42379736    -0.49715671
 c     -0.25559509     1.48596007     0.87556825
 c     -0.70697171     0.88624817    -0.51002345
 c      0.71446988     1.18878716    -0.15900295
 h      0.17041674    -2.18038867     0.36308682
 h     -0.77219427     2.54536135     0.71224710
 h     -1.19890024     1.48529895    -1.26341192
 h      1.35997658     2.03293723    -0.62649048
 o      2.15105695    -0.95721336     0.51451378
 h      2.95492789    -0.27244783     0.63848553
 c     -2.43567328    -0.79690727    -0.66096862
 h     -2.85597278    -1.10330740     0.31924401
 h     -2.94170832     0.10993417    -0.78199719
 h     -2.53789536    -1.53010305    -1.42633987
 h     -0.71541529     0.83600983     1.64842892
          17

 c      1.03385418    -0.31542364     0.23325815
 c     -0.04567176    -1.09538019     0.00564661
 c     -1.04966393    -0.42529887    -0.48949972
 c     -0.25744019     1.48465385     0.87767426
 c     -0.70897840     0.88951931    -0.50541326
 c      0.72453665     1.18224160    -0.17196439
 h      0.18161891    -2.23048812     0.33148558
 h     -0.75573674     2.57750219     0.74272859
 h     -1.31300784     1.53656596    -1.26319568
 h      1.36861292     2.05049822    -0.64219296
 o      2.16395614    -0.95212625     0.52503757
 h      2.97715375    -0.29271397     0.64493845
 c     -2.45959448    -0.79953022    -0.66644890
 h     -2.83237795    -1.08463289     0.29305535
 h     -3.00837482     0.13118970    -0.80154382
 h     -2.56836630    -1.51798092    -1.47420802
 h     -0.74437748     0.82925355     1.61762920
          17

 c      1.05274081    -0.30562503     0.23493801
 c     -0.04887555    -1.11488999     0.00541562
 c     -1.05027211    -0.42779250    -0.48183129
 c     -0.26284171     1.48635073     0.87901653
 c     -0.71115442     0.89763870    -0.50316430
 c      0.73554107     1.17434632    -0.18463055
 h      0.18051199    -2.25844206     0.29125549
 h     -0.72351906     2.59044574     0.78629103
 h     -1.41611509     1.58188468    -1.24834000
 h      1.36791515     2.04842050    -0.64910679
 o      2.17760895    -0.94512013     0.53595798
 h      2.97887609    -0.32932024     0.64833029
 c     -2.48322830    -0.80141772    -0.67233162
 h     -2.81192871    -1.07761459     0.27487484
 h     -3.07837077     0.15319673    -0.82903745
 h     -2.60351586    -1.50948426    -1.52247790
 h     -0.76268984     0.82644716     1.59051177
          17

 c      1.07376585    -0.29574653     0.23497730
 c     -0.04922171    -1.13889908     0.00689198
 c     -1.05374628    -0.43112655    -0.47445337
 c     -0.27125700     1.49093811     0.87933235
 c     -0.71404612     0.91065412    -0.50347966
 c      0.74698270     1.16540202    -0.19677484
 h      0.16754867    -2.26349256     0.24396238
 h     -0.67677141     2.58399650     0.84076728
 h     -1.49894479     1.61447736    -1.21461811
 h      1.35872434     2.02712929    -0.64728355
 o      2.19147311    -0.93662727     0.54716125
 h      2.96774967    -0.37480491     0.64972628
 c     -2.50644561    -0.80179461    -0.67996150
 h     -2.80000720    -1.08584630     0.27356821
 h     -3.14311622     0.16610916    -0.86074302
 h     -2.64150527    -1.50051809    -1.56414602
 h     -0.77096392     0.82561554     1.57023778
          17

 c      1.09593372    -0.28650836     0.23328785
 c     -0.04666226    -1.16581139     0.00967488
 c     -1.05990918    -0.43514505    -0.46749459
 c     -0.28197282     1.49791203     0.87841016
 c     -0.71794857     0.92806581    -0.50612894
 c      0.75821856     1.15544666    -0.20806123
 h      0.14451773    -2.25002943     0.19241341
 h     -0.61850318     2.56239202     0.90349988
 h     -1.55590865     1.63167757    -1.16245417
 h      1.34431270     1.99056566    -0.63854729
 o      2.20452266    -0.92744456     0.55847320
 h      2.96012986    -0.41611293     0.65124527
 c     -2.52929620    -0.80039219    -0.68983457
 h     -2.79856406    -1.10967543     0.28947548
 h     -3.19677950     0.16438597    -0.89315927
 h     -2.68048825    -1.48857426    -1.59398245
 h     -0.77018500     0.82462098     1.55952182
          17

 c      1.11833373    -0.27851705     0.22983999
 c     -0.04165265    -1.19340742     0.01314116
 c     -1.06827287    -0.43972024    -0.46094277
 c     -0.29417995     1.50621904     0.87612372
 c     -0.72299493     0.94904898    -0.51062692
 c      0.76844847     1.14420499    -0.21804394
 h      0.11477447    -2.22934009     0.14044177
 h     -0.55332951     2.53550139     0.97190723
 h     -1.58413184     1.63341229    -1.09483112
 h      1.33067759     1.94674565    -0.62671103
 o      2.21548391    -0.91850512     0.56970564
 h      2.97715026    -0.43834906     0.65532486
 c     -2.55194057    -0.79740883    -0.70140730
 h     -2.80634633    -1.14577129     0.31328718
 h     -3.23620806     0.14639741    -0.92336174
 h     -2.71878807    -1.47309583    -1.60946128
 h     -0.76110826     0.82187936     1.55988476
          17

 c      1.14015552    -0.27225360     0.22465454
 c     -0.03500093    -1.21889387     0.01658107
 c     -1.07820470    -0.44475270    -0.45470668
 c     -0.30711192     1.51428335     0.87241793
 c     -0.72914421     0.97257011    -0.51628328
 c      0.77675950     1.13113644    -0.22620959
 h      0.08288328    -2.22032340     0.09206697
 h     -0.48627255     2.51802289     1.04449923
 h     -1.58356684     1.62196617    -1.01684772
 h      1.32610448     1.90719402    -0.61722672
 o      2.22399694    -0.91011611     0.58080338
 h      3.02621739    -0.43704368     0.66244435
 c     -2.57444343    -0.79332897    -0.71360717
 h     -2.82110283    -1.18880681     0.33242155
 h     -3.26070476     0.11389414    -0.94916072
 h     -2.75499945    -1.45537300    -1.61088032
 h     -0.74388103     0.81696890     1.57108944
          17

 c      1.16068714    -0.26807685     0.21778932
 c     -0.02757145    -1.23964538     0.01942481
 c     -1.08907523    -0.45014214    -0.44868242
 c     -0.32025035     1.52065974     0.86733691
 c     -0.73602554     0.99736405    -0.52218604
 c      0.78238350     1.11580353    -0.23217259
 h      0.05272428    -2.24207731     0.04963910
 h     -0.42023278     2.52200543     1.12103774
 h     -1.55873393     1.60300574    -0.93628957
 h      1.33817359     1.88260019    -0.61497294
 o      2.23122901    -0.90170986     0.59188399
 h      3.09111305    -0.42213021     0.67053154
 c     -2.59661530    -0.78877782    -0.72531504
 h     -2.84103927    -1.23340086     0.33691370
 h     -3.27219170     0.07201413    -0.96927934
 h     -2.78806872    -1.43838016    -1.60121919
 h     -0.71819696     0.81071836     1.59110056
          17

 c      1.17932025    -0.26624716     0.20933392
 c     -0.02000310    -1.25468918     0.02136429
 c     -1.10035575    -0.45575598    -0.44280301
 c     -0.33335004     1.52501251     0.86125338
 c     -0.74262347     1.02177368    -0.52717573
 c      0.78513347     1.09848927    -0.23597811
 h      0.02553932    -2.29727022     0.01305068
 h     -0.35519085     2.54616107     1.19980717
 h     -1.52227275     1.58771976    -0.86445182
 h      1.36855421     1.87550181    -0.62067899
 o      2.23871300    -0.89260679     0.60308135
 h      3.14992900    -0.40560744     0.67734761
 c     -2.61794496    -0.78449627    -0.73551196
 h     -2.86506419    -1.27510355     0.32120631
 h     -3.27566645     0.02956955    -0.98366673
 h     -2.81733847    -1.42644192    -1.58573708
 h     -0.68384458     0.80476527     1.61658921
          17

 c      1.19556097    -0.26695325     0.19941458
 c     -0.01275018    -1.26499350     0.02220109
 c     -1.11164699    -0.46143402    -0.43705441
 c     -0.34615238     1.52807397     0.85501850
 c     -0.74711185     1.04368529    -0.52996156
 c      0.78553630     1.08033563    -0.23814570
 h      0.00116243    -2.36871786    -0.01819903
 h     -0.29110635     2.57719727     1.27527096
 h     -1.49674388     1.59361312    -0.81511735
 h      1.41127897     1.87847392    -0.63021135
 o      2.24747329    -0.88244477     0.61445560
 h      3.18837865    -0.39444853     0.68172429
 c     -2.63763877    -0.78134045    -0.74332547
 h     -2.89261645    -1.31070756     0.28384829
 h     -3.27900630    -0.00163839    -0.99370076
 h     -2.84245953    -1.42425856    -1.57082495
 h     -0.64121371     0.80098802     1.64363939
          17

 c      1.20903468    -0.27032807     0.18819903
 c     -0.00622570    -1.27208258     0.02172663
 c     -1.12265543    -0.46702212    -0.43146020
 c     -0.35820848     1.53073862     0.84970471
 c     -0.74790148     1.06129167    -0.52968237
 c      0.78447122     1.06275605    -0.23935542
 h     -0.02001790    -2.43504401    -0.04365315
 h     -0.22980955     2.60101396     1.34016048
 h     -1.50222925     1.63559917    -0.79800128
 h      1.45697713     1.88055688    -0.63788384
 o      2.25796826    -0.87113903     0.62599574
 h      3.20035587    -0.39107483     0.68336257
 c     -2.65489384    -0.78009545    -0.74823827
 h     -2.92355808    -1.33849443     0.22711639
 h     -3.29020587    -0.01064647    -1.00148991
 h     -2.86307104    -1.43499742    -1.56184392
 h     -0.59152654     0.80101647     1.66842407
          17

 c      1.21948605    -0.27644541     0.17589582
 c     -0.00079567    -1.27707305     0.01975678
 c     -1.13315589    -0.47240015    -0.42605394
 c     -0.36896569     1.53357099     0.84626395
 c     -0.74557993     1.07451193    -0.52652203
 c      0.78279343     1.04686723    -0.24016581
 h     -0.03705538    -2.48137360    -0.06246390
 h     -0.17417738     2.60885940     1.38842149
 h     -1.53336808     1.70931205    -0.81128545
 h      1.49741520     1.87326591    -0.63939840
 o      2.27018937    -0.85879486     0.63763448
 h      3.18617977    -0.39466942     0.68248604
 c     -2.66937514    -0.78103372    -0.75044991
 h     -2.95830196    -1.35876547     0.15716020
 h     -3.31202084     0.00600044    -1.00795822
 h     -2.87839803    -1.45825201    -1.56096444
 h     -0.53681610     0.80580309     1.68781299
          17

 c      1.22677087    -0.28531912     0.16274728
 c      0.00327108    -1.28057315     0.01617163
 c     -1.14297504    -0.47748111    -0.42085851
 c     -0.37789271     1.53682452     0.84535049
 c     -0.74223924     1.08462327    -0.52131512
 c      0.78117276     1.03331414    -0.24093452
 h     -0.04901072    -2.50007119    -0.07398308
 h     -0.12700629     2.59732162     1.41620197
 h     -1.56703659     1.79538342    -0.84574413
 h      1.52713117     1.85224269    -0.63257231
 o      2.28363425    -0.84570334     0.64925409
 h      3.15291460    -0.40117720     0.67967012
 c     -2.68137596    -0.78364717    -0.75101494
 h     -2.99818097    -1.37455516     0.08414803
 h     -3.33964239     0.04147496    -1.01177215
 h     -2.88719648    -1.48963711    -1.56685331
 h     -0.47972952     0.81528938     1.69985042
          17

 c      1.23084697    -0.29690005     0.14902172
 c      0.00581761    -1.28282684     0.01092122
 c     -1.15199767    -0.48219542    -0.41587915
 c     -0.38454707     1.54056034     0.84726473
 c     -0.73955565     1.09284394    -0.51486122
 c      0.78004029     1.02230359    -0.24183851
 h     -0.05523146    -2.48882563    -0.07792632
 h     -0.09046583     2.56692063     1.42175303
 h     -1.58465842     1.87605020    -0.89231116
 h      1.54348692     1.81684238    -0.61705567
 o      2.29716986    -0.83241099     0.66069383
 h      3.11651253    -0.40219060     0.67567748
 c     -2.69140739    -0.78693190    -0.75145566
 h     -3.04562622    -1.39146010     0.02067130
 h     -3.36473127     0.08366820    -1.01068742
 h     -2.88816289    -1.52253374    -1.57637161
 h     -0.42321199     0.82822550     1.70405619
          17

 c      1.23176207    -0.31105917     0.13500452
 c      0.00679070    -1.28378864     0.00402194
 c     -1.16017056    -0.48647715    -0.41110656
 c     -0.38861420     1.54467728     0.85193581
 c     -0.73834609     1.09989525    -0.50773414
 c      0.77954552     1.01365771    -0.24289431
 h     -0.05546054    -2.44972774    -0.07440052
 h     -0.06575043     2.52155401     1.40541686
 h     -1.57717385     1.94023610    -0.94418326
 h      1.54666152     1.76969575    -0.59406400
 o      2.30916089    -0.81969697     0.67178586
 h      3.09994367    -0.38549512     0.67095634
 c     -2.69984493    -0.78997261    -0.75302551
 h     -3.10291014    -1.41469561    -0.02332373
 h     -3.38022833     0.12147566    -1.00327728
 h     -2.88042453    -1.55043829    -1.58648999
 h     -0.37012690     0.84217775     1.70152984
          17

 c      1.22964020    -0.32755370     0.12098408
 c      0.00622158    -1.28306010    -0.00444669
 c     -1.16748732    -0.49025298    -0.40652613
 c     -0.38996890     1.54880971     0.85888832
 c     -0.73884108     1.10614291    -0.50032521
 c      0.77948951     1.00683115    -0.24395873
 h     -0.04995716    -2.39006026    -0.06394425
 h     -0.05245450     2.46923559     1.37020529
 h     -1.54173298     1.98182141    -0.99632226
 h      1.54014862     1.71677698    -0.56636263
 o      2.31856029    -0.80807028     0.68240482
 h      3.11629267    -0.34342873     0.66508794
 c     -2.70702086    -0.79246240    -0.75610148
 h     -3.16917819    -1.44426769    -0.04623970
 h     -3.38204723     0.14744768    -0.98945351
 h     -2.86379198    -1.56841944    -1.59517667
 h     -0.32290016     0.85382780     1.69477156
          17

 c      1.22468022    -0.34600241     0.10723977
 c      0.00421075    -1.27971986    -0.01434967
 c     -1.17396954    -0.49343274    -0.40212890
 c     -0.38877152     1.55212003     0.86721384
 c     -0.74092745     1.11175347    -0.49290587
 c      0.77927022     1.00093218    -0.24473505
 h     -0.03963844    -2.32438088    -0.04749234
 h     -0.04750334     2.42375100     1.32279952
 h     -1.47888903     1.99768104    -1.04481851
 h      1.53134297     1.66740581    -0.53819883
 o      2.32593683    -0.79717968     0.69243266
 h      3.15276505    -0.28250796     0.65757165
 c     -2.71336212    -0.79475248    -0.76023306
 h     -3.23915182    -1.47421578    -0.05425288
 h     -3.36888835     0.15792389    -0.97023153
 h     -2.83879648    -1.57357649    -1.60149029
 h     -0.28329817     0.85970433     1.68710860
          17

 c      1.21717232    -0.36588666     0.09404310
 c      0.00090615    -1.27231730    -0.02553320
 c     -1.17966083    -0.49590411    -0.39792048
 c     -0.38550989     1.55321901     0.87570673
 c     -0.74425796     1.11674128    -0.48566569
 c      0.77800397     0.99488689    -0.24485123
 h     -0.02597285    -2.27473927    -0.02591818
 h     -0.04464708     2.40451671     1.27319608
 h     -1.39150272     1.98693209    -1.08670319
 h      1.53033889     1.63247769    -0.51440062
 o      2.33249712    -0.78624110     0.70169770
 h      3.18618313    -0.21657028     0.64878352
 c     -2.71923970    -0.79746027    -0.76464159
 h     -3.30552155    -1.49701130    -0.05562446
 h     -3.34185199     0.15271830    -0.94740441
 h     -2.80662209    -1.56506190    -1.60555884
 h     -0.25241053     0.85736335     1.68172068
          17

 c      1.20751476    -0.38655330     0.08165723
 c     -0.00356018    -1.25970073    -0.03788881
 c     -1.18463658    -0.49752765    -0.39392944
 c     -0.38071243     1.55083970     0.88341928
 c     -0.74827983     1.12090732    -0.47870561
 c      0.77502213     0.98788021    -0.24405417
 h     -0.01032184    -2.26117469     0.00081868
 h     -0.03777698     2.42771784     1.22956901
 h     -1.28478789     1.95137789    -1.12043084
 h      1.54453458     1.61935848    -0.49810834
 o      2.33898871    -0.77466179     0.70999794
 h      3.20038761    -0.15671643     0.63954973
 c     -2.72475010    -0.80117263    -0.76854641
 h     -3.36181704    -1.50726750    -0.05681924
 h     -3.30437279     0.13525834    -0.92334347
 h     -2.76895247    -1.54402339    -1.60873436
 h     -0.23082082     0.84652110     1.68064591
          17

 c      1.19622060    -0.40721655     0.07032653
 c     -0.00910736    -1.24255707    -0.05130186
 c     -1.18901971    -0.49813044    -0.39021261
 c     -0.37437803     1.54518471     0.89026801
 c     -0.75223220     1.12369757    -0.47193917
 c      0.77045736     0.97979564    -0.24236643
 h      0.00641926    -2.28381399     0.03314227
 h     -0.02759126     2.49032486     1.19176717
 h     -1.16681305     1.89701616    -1.14736119
 h      1.57218956     1.62679480    -0.48887937
 o      2.34559349    -0.76216922     0.71714037
 h      3.18813539    -0.10921299     0.63059261
 c     -2.72964338    -0.80642050    -0.77122610
 h     -3.40355321    -1.50259091    -0.06178591
 h     -3.26222280     0.11303213    -0.90083659
 h     -2.72770725    -1.51342577    -1.61374622
 h     -0.21881586     0.82927747     1.68437181
          17

 c      1.18390640    -0.42699553     0.06026957
 c     -0.01563369    -1.22340035    -0.06547465
 c     -1.19298363    -0.49751278    -0.38684732
 c     -0.36602488     1.53791892     0.89669269
 c     -0.75520539     1.12408780    -0.46489349
 c      0.76517597     0.97109764    -0.23998098
 h      0.02296897    -2.32282473     0.06968699
 h     -0.02090437     2.57094492     1.15475687
 h     -1.04818722     1.83558156    -1.17404645
 h      1.60348450     1.64642271    -0.48375020
 o      2.35210278    -0.74876065     0.72296249
 h      3.14861904    -0.07624609     0.62231187
 c     -2.73341451    -0.81370325    -0.77204339
 h     -3.42828863    -1.48317918    -0.07237177
 h     -3.22270357     0.09697113    -0.88273020
 h     -2.68470114    -1.47743223    -1.62438632
 h     -0.21649167     0.80925760     1.69215134
          17

 c      1.17125228    -0.44499765     0.05168206
 c     -0.02298273    -1.20496780    -0.07993724
 c     -1.19673492    -0.49547310    -0.38391130
 c     -0.35525986     1.53081051     0.90296772
 c     -0.75643429     1.12081588    -0.45671306
 c      0.76019705     0.96234815    -0.23703451
 h      0.03736808    -2.35658517     0.10720901
 h     -0.02374049     2.64679281     1.11568303
 h     -0.93889017     1.78220933    -1.21203565
 h      1.62743279     1.66861411    -0.47970279
 o      2.35799667    -0.73470280     0.72734958
 h      3.08651421    -0.05578651     0.61460215
 c     -2.73553937    -0.82327865    -0.77059222
 h     -3.43563989    -1.45150187    -0.08855731
 h     -3.19200786     0.09742132    -0.87124069
 h     -2.64140507    -1.44008557    -1.64423747
 h     -0.22373919     0.79041243     1.70264050
          17

 c      1.15893498    -0.46041173     0.04474136
 c     -0.03098269    -1.18931464    -0.09419759
 c     -1.20048458    -0.49183788    -0.38146193
 c     -0.34199867     1.52502372     0.90906764
 c     -0.75572254     1.11323750    -0.44692400
 c      0.75631186     0.95391826    -0.23350699
 h      0.04760894    -2.37142381     0.14214541
 h     -0.03860181     2.70259283     1.07494643
 h     -0.84347160     1.74558718    -1.26895165
 h      1.63634353     1.68610071    -0.47487321
 o      2.36241516    -0.72062969     0.73026354
 h      3.01274919    -0.03982365     0.60646260
 c     -2.73569505    -0.83470928    -0.76695887
 h     -3.42777190    -1.41241026    -0.10814159
 h     -3.17185345     0.11731196    -0.86725170
 h     -2.59908617    -1.40372174    -1.67456186
 h     -0.24015339     0.77616494     1.71446434
          17

 c      1.14754808    -0.47258472     0.03960316
 c     -0.03946803    -1.17776890    -0.10783055
 c     -1.20442237    -0.48648613    -0.37952655
 c     -0.32639463     1.52115447     0.91480309
 c     -0.75334931     1.10187426    -0.43629982
 c      0.75399576     0.94596530    -0.22925370
 h      0.05204508    -2.36129938     0.17152569
 h     -0.06529644     2.73029460     1.03460881
 h     -0.76194187     1.72143309    -1.33822570
 h      1.62657412     1.69465139    -0.46857219
 o      2.36421715    -0.70761040     0.73177260
 h      2.94384840    -0.01307857     0.59560997
 c     -2.73365119    -0.84668816    -0.76191435
 h     -3.41029753    -1.37336129    -0.12607004
 h     -3.15922919     0.14967248    -0.87020094
 h     -2.55927862    -1.36837776    -1.71272245
 h     -0.26494363     0.76902800     1.72656051
          17

 c      1.13753159    -0.48107295     0.03638721
 c     -0.04827817    -1.17105672    -0.12050226
 c     -1.20868837    -0.47936759    -0.37810950
 c     -0.30875340     1.51940266     0.91991479
 c     -0.74959645     1.08774873    -0.42634482
 c      0.75339889     0.93849173    -0.22407328
 h      0.04944866    -2.32558977     0.19321809
 h     -0.10205740     2.72699181     0.99722968
 h     -0.69462398     1.70014654    -1.40469516
 h      1.59807363     1.69281834    -0.46104060
 o      2.36255093    -0.69666931     0.73198220
 h      2.89307194     0.03950157     0.57971392
 c     -2.72896054    -0.85745697    -0.75680888
 h     -3.39236071    -1.34369076    -0.13453104
 h     -3.14962591     0.18286117    -0.87856454
 h     -2.52402610    -1.33284742    -1.75276487
 h     -0.29694252     0.77053086     1.73829820
          17

 c      1.12914133    -0.48566524     0.03516511
 c     -0.05725919    -1.16932579    -0.13198599
 c     -1.21333002    -0.47052139    -0.37720626
 c     -0.28949360     1.51963861     0.92410742
 c     -0.74461177     1.07169323    -0.41833375
 c      0.75432241     0.93136342    -0.21774213
 h      0.03902043    -2.26826482     0.20616245
 h     -0.14611156     2.69406763     0.96535236
 h     -0.64307862     1.67489258    -1.45542263
 h      1.55416471     1.68193815    -0.45338755
 o      2.35762502    -0.68770227     0.73081694
 h      2.85812418     0.11549502     0.55995350
 c     -2.72105712    -0.86546232    -0.75304801
 h     -3.38321784    -1.33141455    -0.12613003
 h     -3.13972756     0.20669001    -0.89044316
 h     -2.49552032    -1.29628309    -1.78783551
 h     -0.33471060     0.78130789     1.74942066
          17

 c      1.12245749    -0.48638620     0.03596011
 c     -0.06627361    -1.17203340    -0.14221010
 c     -1.21825920    -0.46009462    -0.37681156
 c     -0.26912730     1.52131518     0.92708208
 c     -0.73848222     1.05426002    -0.41301874
 c      0.75619350     0.92427337    -0.21000669
 h      0.02054105    -2.19888617     0.21105183
 h     -0.19393271     2.63814200     0.94121844
 h     -0.60897065     1.64276801    -1.48299263
 h      1.50169579     1.66655825    -0.44774395
 o      2.35030668    -0.67953830     0.72800921
 h      2.82716112     0.19584686     0.54113244
 c     -2.70985225    -0.86989426    -0.75134704
 h     -3.38541544    -1.33852672    -0.10002281
 h     -3.12803635     0.21487564    -0.90396909
 h     -2.47545701    -1.25901950    -1.81252613
 h     -0.37665246     0.80126163     1.75986591
          17

 c      1.11740700    -0.48350235     0.03875316
 c     -0.07521698    -1.17776706    -0.15135633
 c     -1.22324164    -0.44835462    -0.37691777
 c     -0.24821933     1.52325193     0.92859247
 c     -0.73128808     1.03583971    -0.41072131
 c      0.75811211     0.91673562    -0.20056994
 h     -0.00536550    -2.13461243     0.21159353
 h     -0.24170538     2.57355501     0.92639434
 h     -0.59346462     1.60354045    -1.48454148
 h      1.45064201     1.65452495    -0.44738675
 o      2.34128884    -0.67101860     0.72332477
 h      2.79167177     0.26191200     0.52798441
 c     -2.69600278    -0.87076712    -0.75145268
 h     -3.39252209    -1.36017010    -0.06393023
 h     -3.11458197     0.20511131    -0.91751164
 h     -2.46459361    -1.22255632    -1.82403951
 h     -0.42107656     0.82970100     1.76956068
          17

 c      1.11378856    -0.47753556     0.04348871
 c     -0.08400608    -1.18436490    -0.15990175
 c     -1.22793370    -0.43568704    -0.37750808
 c     -0.22727261     1.52354951     0.92851035
 c     -0.72312991     1.01673983    -0.41143197
 c      0.75911816     0.90829286    -0.18914268
 h     -0.03733695    -2.09894201     0.21500714
 h     -0.28664458     2.52344786     0.92127140
 h     -0.59706190     1.55881567    -1.46076104
 h      1.41124595     1.65467495    -0.45614825
 o      2.33092611    -0.66145631     0.71666981
 h      2.74898864     0.30273211     0.52344401
 c     -2.68046817    -0.86857005    -0.75256660
 h     -3.39475810    -1.38879953    -0.02884143
 h     -3.10067934     0.17876058    -0.92977826
 h     -2.46263007    -1.18926048    -1.82244098
 h     -0.46622001     0.86535437     1.77833738
          17

 c      1.11130054    -0.46925855     0.05007665
 c     -0.09249261    -1.19004621    -0.16826458
 c     -1.23195215    -0.42256946    -0.37855326
 c     -0.20659902     1.52038166     0.92684876
 c     -0.71415186     0.99718044    -0.41479169
 c      0.75868919     0.89902406    -0.17562490
 h     -0.07429605    -2.10896144     0.22772875
 h     -0.32845314     2.51068512     0.92494437
 h     -0.61947086     1.51211047    -1.41620511
 h      1.38847804     1.67095375    -0.47640815
 o      2.31936334    -0.65060689     0.70808781
 h      2.70035613     0.31452311     0.52875493
 c     -2.66403224    -0.86398526    -0.75379763
 h     -3.38445571    -1.41788195    -0.00366511
 h     -3.08895684     0.14089325    -0.93993746
 h     -2.46828795    -1.16209660    -1.81057865
 h     -0.51032033     0.90625294     1.78605437
          17

 c      1.10956475    -0.45964542     0.05838369
 c     -0.10044566    -1.19489805    -0.17616995
 c     -1.23493981    -0.40953449    -0.38001311
 c     -0.18648694     1.51369896     0.92373587
 c     -0.70455054     0.97721631    -0.41994676
 c      0.75699917     0.88988456    -0.16030575
 h     -0.11578277    -2.15866635     0.24776472
 h     -0.36729019     2.53794967     0.93576850
 h     -0.65949810     1.46972300    -1.36097015
 h      1.37923002     1.69818202    -0.50698397
 o      2.30662909    -0.63863359     0.69774929
 h      2.64967309     0.30002739     0.54374476
 c     -2.64714565    -0.85782440    -0.75431225
 h     -3.35747373    -1.44298514     0.00636688
 h     -3.08344873     0.10024372    -0.94779128
 h     -2.47952239    -1.14433842    -1.79373358
 h     -0.55169291     0.94976289     1.79269124
          17

 c      1.10813399    -0.44977920     0.06821428
 c     -0.10770368    -1.20037010    -0.18278854
 c     -1.23659613    -0.39715383    -0.38183523
 c     -0.16752280     1.50536080     0.91944302
 c     -0.69452049     0.95665873    -0.42543175
 c      0.75459833     0.88235882    -0.14384976
 h     -0.16044282    -2.22554519     0.26626847
 h     -0.40009591     2.58592174     0.95151619
 h     -0.71547605     1.44155041    -1.31196493
 h      1.37615511     1.72553638    -0.54356613
 o      2.29265259    -0.62621216     0.68595763
 h      2.60345209     0.27002838     0.56685637
 c     -2.62996003    -0.85095214    -0.75340336
 h     -3.31269794    -1.46169119    -0.00059396
 h     -3.08911698     0.06762100    -0.95377732
 h     -2.49392339    -1.13905045    -1.77845381
 h     -0.58864460     0.99309733     1.79811812
          17

 c      1.10649422    -0.44072508     0.07929352
 c     -0.11422275    -1.20776576    -0.18738405
 c     -1.23668134    -0.38603722    -0.38395243
 c     -0.15048365     1.49745874     0.91442250
 c     -0.68413091     0.93528553    -0.42964690
 c      0.75198999     0.87784739    -0.12711138
 h     -0.20571431    -2.28866814     0.27522637
 h     -0.42204674     2.63259017     0.96935919
 h     -0.78662599     1.43849170    -1.28725869
 h      1.37272042     1.74289096    -0.58098592
 o      2.27726312    -0.61466865     0.67313272
 h      2.57091395     0.24526732     0.59548625
 c     -2.61247780    -0.84398093    -0.75071377
 h     -3.25154058    -1.47356933    -0.02332749
 h     -3.10989033     0.05132734    -0.95836738
 h     -2.50928175    -1.14819310    -1.77010655
 h     -0.61932606     1.03392256     1.80180834
          17

 c      1.10408421    -0.43337727     0.09126545
 c     -0.12000995    -1.21771477    -0.18955586
 c     -1.23501129    -0.37682614    -0.38628788
 c     -0.13608168     1.49141439     0.90926046
 c     -0.67340951     0.91360247    -0.43223803
 c      0.74950323     0.87731337    -0.11096214
 h     -0.24877072    -2.33511601     0.27035391
 h     -0.42946316     2.66378961     0.98638504
 h     -0.87250234     1.46339181    -1.29001926
 h      1.36507334     1.74383068    -0.61490177
 o      2.26036751    -0.60555136     0.65969193
 h      2.56106995     0.24917587     0.62783901
 c     -2.59476832    -0.83687593    -0.74657364
 h     -3.17796151    -1.48063952    -0.05732241
 h     -3.14568159     0.05190302    -0.96101431
 h     -2.52399009    -1.17158763    -1.77008430
 h     -0.64180405     1.07044505     1.80295701
          17

 c      1.10031781    -0.42831571     0.10371078
 c     -0.12509061    -1.23030017    -0.18918094
 c     -1.23144632    -0.37016765    -0.38877328
 c     -0.12486318     1.48803205     0.90457082
 c     -0.66276222     0.89322588    -0.43448989
 c      0.74734567     0.88116927    -0.09617504
 h     -0.28712155    -2.35864739     0.25040231
 h     -0.42055634     2.67279624     1.00004465
 h     -0.96857698     1.50634994    -1.30410244
 h      1.35186630     1.72581093    -0.64243883
 o      2.24244244    -0.59920588     0.64593822
 h      2.57483754     0.28479333     0.66452982
 c     -2.57704778    -0.82892445    -0.74210808
 h     -3.09864180    -1.48817498    -0.09441943
 h     -3.19144198     0.06213401    -0.95991438
 h     -2.53693999    -1.20645842    -1.77506924
 h     -0.65442626     1.10110846     1.80096640
          17

 c      1.09457952    -0.42574622     0.11617427
 c     -0.12950291    -1.24522643    -0.18632735
 c     -1.22588185    -0.36664248    -0.39137187
 c     -0.11717837     1.48771241     0.90087242
 c     -0.65299446     0.87610492    -0.43790947
 c      0.74564640     0.88926497    -0.08334372
 h     -0.31879260    -2.35779240     0.21618611
 h     -0.39515355     2.65796543     1.00832567
 h     -1.06603825     1.55321210    -1.31071975
 h      1.33383646     1.68968218    -0.66242070
 o      2.22466284    -0.59449122     0.63223462
 h      2.60290403     0.33031891     0.70548390
 c     -2.55959739    -0.81914099    -0.73887765
 h     -3.02194119    -1.50452868    -0.12389478
 h     -3.23957143     0.07228959    -0.95296706
 h     -2.54716105    -1.24806081    -1.77923993
 h     -0.65631033     1.12431524     1.79597816
          17

 c      1.08622609    -0.42555016     0.12819817
 c     -0.13327298    -1.26185343    -0.18121858
 c     -1.21823677    -0.36666597    -0.39408554
 c     -0.11314192     1.49052422     0.89848778
 c     -0.64493780     0.86377529    -0.44331586
 c      0.74442422     0.90091611    -0.07280517
 h     -0.34249236    -2.33548913     0.17023097
 h     -0.35453508     2.62182089     1.00986128
 h     -1.15593675     1.59329845    -1.29894390
 h      1.31379995     1.63957329    -0.67572177
 o      2.20836288    -0.59023012     0.61910105
 h      2.63376932     0.36277558     0.74790262
 c     -2.54284300    -0.80687888    -0.73816026
 h     -2.95412313    -1.53712645    -0.13710255
 h     -3.28287124     0.07459594    -0.93872364
 h     -2.55368705    -1.29097643    -1.77726695
 h     -0.64767478     1.13834096     1.78920411
          17

 c      1.07465596    -0.42739804     0.13936949
 c     -0.13635161    -1.27908715    -0.17424160
 c     -1.20844465    -0.37040287    -0.39694303
 c     -0.11258110     1.49609292     0.89747861
 c     -0.63924869     0.85718380    -0.45089181
 c      0.74349849     0.91497182    -0.06455540
 h     -0.35807776    -2.30042110     0.11690264
 h     -0.30161674     2.57207857     1.00418366
 h     -1.23140801     1.62047354    -1.26497166
 h      1.29693320     1.58295462    -0.68588043
 o      2.19463471    -0.58588559     0.60706633
 h      2.65896910     0.36947162     0.78798629
 c     -2.52753642    -0.79245420    -0.74030068
 h     -2.89549118    -1.58535090    -0.13333929
 h     -3.31600157     0.06468661    -0.91670501
 h     -2.55570351    -1.33027843    -1.76598109
 h     -0.62984483     1.14146966     1.78291287
          17

 c      1.05945284    -0.43087289     0.14938058
 c     -0.13852443    -1.29522478    -0.16594085
 c     -1.19647460    -0.37772449    -0.39998336
 c     -0.11503177     1.50335783     0.89763752
 c     -0.63639716     0.85674010    -0.46043525
 c      0.74244932     0.92998913    -0.05823362
 h     -0.36733053    -2.26897907     0.06232127
 h     -0.24107270     2.52403531     0.99216145
 h     -1.28779980     1.63190903    -1.20917707
 h      1.29047493     1.52965296    -0.69916160
 o      2.18420016    -0.58142815     0.59653366
 h      2.67343194     0.34643152     0.82237377
 c     -2.51452728    -0.77715743    -0.74474957
 h     -2.84212266    -1.63939982    -0.11928917
 h     -3.33588891     0.04146762    -0.88733764
 h     -2.55276132    -1.36223146    -1.74462414
 h     -0.60485047     1.13239825     1.77990568
          17

 c      1.04055227    -0.43556205     0.15808195
 c     -0.13939404    -1.30817732    -0.15687157
 c     -1.18239184    -0.38820210    -0.40325185
 c     -0.11989346     1.51054266     0.89859618
 c     -0.63668383     0.86236804    -0.47150770
 c      0.74080051     0.94461854    -0.05336238
 h     -0.37395146    -2.26299458     0.01258102
 h     -0.17823389     2.50032314     0.97612229
 h     -1.32249524     1.62725796    -1.13449854
 h      1.30122058     1.48818904    -0.72196097
 o      2.17733183    -0.57715752     0.58770440
 h      2.67502733     0.29588144     0.84881687
 c     -2.50428780    -0.76259931    -0.75060514
 h     -2.79056115    -1.68706997    -0.10303612
 h     -3.34199874     0.00675729    -0.85176521
 h     -2.54490936    -1.38465777    -1.71457997
 h     -0.57467264     1.11091435     1.78242464
          17

 c      1.01836135    -0.44108847     0.16550225
 c     -0.13863082    -1.31668916    -0.14729181
 c     -1.16643307    -0.40111703    -0.40681419
 c     -0.12673406     1.51614315     0.90008794
 c     -0.64018739     0.87349247    -0.48346765
 c      0.73841548     0.95805510    -0.04985963
 h     -0.38050239    -2.29597127    -0.02994390
 h     -0.11644166     2.51872237     0.95868475
 h     -1.33547475     1.60892773    -1.04625244
 h      1.33094562     1.46101871    -0.75530337
 o      2.17375150    -0.57370040     0.58051546
 h      2.66524444     0.22631582     0.86708554
 c     -2.49667525    -0.75020060    -0.75696034
 h     -2.73968638    -1.71928654    -0.09029027
 h     -3.33684291    -0.03485033    -0.81159689
 h     -2.53272445    -1.39716910    -1.67919497
 h     -0.54055043     1.07855523     1.79097798
          17

 c      0.99377477    -0.44708396     0.17182524
 c     -0.13629574    -1.32156881    -0.13711926
 c     -1.14905864    -0.41549610    -0.41077973
 c     -0.13530996     1.52046872     0.90214142
 c     -0.64657712     0.88893899    -0.49541931
 c      0.73565867     0.97009273    -0.04826927
 h     -0.38472962    -2.35909759    -0.06711097
 h     -0.05710839     2.57368512     0.94139027
 h     -1.33128200     1.58370358    -0.95287686
 h      1.37459486     1.44435972    -0.79251939
 o      2.17251810    -0.57215949     0.57455141
 h      2.65137097     0.15475506     0.88082542
 c     -2.49094565    -0.74106395    -0.76297060
 h     -2.69017635    -1.73124302    -0.08398303
 h     -3.32638101    -0.07622488    -0.76851262
 h     -2.51725944    -1.40129779    -1.64369087
 h     -0.50288800     1.03868465     1.80396688
          17

 c      0.96807048    -0.45314463     0.17733733
 c     -0.13269101    -1.32492257    -0.12627941
 c     -1.13094685    -0.43019766    -0.41531363
 c     -0.14523005     1.52515984     0.90493969
 c     -0.65480253     0.90679194    -0.50616055
 c      0.73308001     0.98079601    -0.04936952
 h     -0.38177321    -2.43026708    -0.10086109
 h     -0.00303943     2.64199789     0.92541722
 h     -1.32229922     1.56531638    -0.86652404
 h      1.42374983     1.43266009    -0.82367182
 o      2.17209300    -0.57407788     0.56900785
 h      2.64716472     0.10589230     0.89897330
 c     -2.48596161    -0.73593827    -0.76787630
 h     -2.64361831    -1.72171771    -0.08491009
 h     -3.31899726    -0.10904139    -0.72372683
 h     -2.49991469    -1.40031261    -1.61477466
 h     -0.46173102     0.99586994     1.81829956
          17

 c      0.94271936    -0.45880022     0.18236529
 c     -0.12808928    -1.32873175    -0.11487816
 c     -1.11291319    -0.44405316    -0.42061932
 c     -0.15589416     1.53155624     0.90861653
 c     -0.66308436     0.92458978    -0.51442386
 c      0.73106250     0.99025247    -0.05370285
 h     -0.36819191    -2.49026865    -0.13124971
 h      0.04163844     2.70236754     0.91227140
 h     -1.32864406     1.57343860    -0.80025951
 h      1.47069880     1.42185799    -0.84066731
 o      2.17114948    -0.58043417     0.56313198
 h      2.66255451     0.09579565     0.92970407
 c     -2.48065116    -0.73507610    -0.77109298
 h     -2.60196051    -1.69249868    -0.09216196
 h     -3.32152165    -0.12704193    -0.67779490
 h     -2.48224998    -1.39823912    -1.59937713
 h     -0.41734928     0.95501792     1.83044285
          17

 c      0.91919206    -0.46352776     0.18722368
 c     -0.12271507    -1.33435800    -0.10314692
 c     -1.09578417    -0.45602212    -0.42689468
 c     -0.16663578     1.54018224     0.91317913
 c     -0.67013528     0.94062110    -0.51962417
 c      0.72972989     0.99850578    -0.06140432
 h     -0.34285230    -2.52772749    -0.15720608
 h      0.07334916     2.74230612     0.90346526
 h     -1.36388758     1.61962289    -0.75952882
 h      1.51004096     1.40993376    -0.83903434
 o      2.16960727    -0.59050281     0.55698962
 h      2.68933888     0.11366993     0.96891838
 c     -2.47452661    -0.73809569    -0.77235205
 h     -2.56727238    -1.64851589    -0.10303594
 h     -3.33419853    -0.12941808    -0.63143188
 h     -2.46580883    -1.39792513    -1.60232909
 h     -0.37056362     0.92062843     1.83740353
          17

 c      0.89882840    -0.46681564     0.19217940
 c     -0.11680666    -1.34256587    -0.09136956
 c     -1.08027827    -0.46531115    -0.43428531
 c     -0.17682589     1.55098799     0.91848486
 c     -0.67652255     0.95520641    -0.52212608
 c      0.72899716     1.00554916    -0.07223065
 h     -0.30624676    -2.53770425    -0.17739666
 h      0.08978587     2.75630758     0.90024751
 h     -1.41906183     1.69278889    -0.73920370
 h      1.53882059     1.39649194    -0.81772170
 o      2.16804975    -0.60282229     0.55117830
 h      2.71098624     0.13736776     1.00496331
 c     -2.46775977    -0.74409066    -0.77185609
 h     -2.54163302    -1.59849603    -0.11251747
 h     -3.35030569    -0.12056616    -0.58657833
 h     -2.45202289    -1.39918860    -1.62400816
 h     -0.32276684     0.89624867     1.83738857
          17

 c      0.88273508    -0.46824936     0.19741833
 c     -0.11062006    -1.35354283    -0.07983844
 c     -1.06692913    -0.47142784    -0.44285202
 c     -0.18593309     1.56361443     0.92423736
 c     -0.68364033     0.96965644    -0.52249939
 c      0.72859422     1.01132498    -0.08563953
 h     -0.25990864    -2.52016982    -0.19066245
 h      0.08989345     2.74350748     0.90353337
 h     -1.47470917     1.77147112    -0.73207400
 h      1.55654937     1.38243374    -0.77865390
 o      2.16684422    -0.61631525     0.54617910
 h      2.71630755     0.15137500     1.02884389
 c     -2.46079824    -0.75190239    -0.77035555
 h     -2.52694510    -1.55495311    -0.11304882
 h     -3.36083852    -0.10661401    -0.54622952
 h     -2.44214903    -1.39884181    -1.65987803
 h     -0.27577151     0.88411316     1.83009321
          17

 c      0.87169213    -0.46759196     0.20301556
 c     -0.10437447    -1.36678686    -0.06881893
 c     -1.05606063    -0.47420132    -0.45254328
 c     -0.19357298     1.57747778     0.93001314
 c     -0.69238079     0.98493861    -0.52108580
 c      0.72803533     1.01571825    -0.10084864
 h     -0.20618638    -2.48018760    -0.19635833
 h      0.07389527     2.70712729     0.91385176
 h     -1.51654586     1.83928542    -0.73363652
 h      1.56563123     1.36990604    -0.72655470
 o      2.16603214    -0.63037922     0.54222562
 h      2.70093694     0.14834258     1.03620936
 c     -2.45402732    -0.76045743    -0.76890203
 h     -2.52451914    -1.53077761    -0.09668184
 h     -3.35873523    -0.09255327    -0.51342995
 h     -2.43717793    -1.39267407    -1.70240337
 h     -0.23158615     0.88492376     1.81674786
          17

 c      0.86609568    -0.46483877     0.20892212
 c     -0.09818706    -1.38089284    -0.05849768
 c     -1.04780746    -0.47378356    -0.46317623
 c     -0.19957123     1.59166300     0.93530852
 c     -0.70297672     1.00146646    -0.51803808
 c      0.72658964     1.01855698    -0.11689278
 h     -0.14808134    -2.42987236    -0.19487942
 h      0.04368770     2.65593850     0.93124964
 h     -1.53749010     1.88720164    -0.74160235
 h      1.57185595     1.36230671    -0.66859186
 o      2.16544147    -0.64473537     0.53936018
 h      2.66540329     0.12667867     1.02637719
 c     -2.44769075    -0.76928532    -0.76820513
 h     -2.53442847    -1.53169445    -0.06096653
 h     -3.34029363    -0.08130623    -0.49053561
 h     -2.43775626    -1.37749832    -1.74372482
 h     -0.19216653     0.89771315     1.80004283
          17

 c      0.86595919    -0.46022325     0.21497265
 c     -0.09208459    -1.39344787    -0.04892236
 c     -1.04215912    -0.47060965    -0.47444464
 c     -0.20402960     1.60468548     0.93957873
 c     -0.71524280     1.01927960    -0.51341973
 c      0.72338612     1.01967005    -0.13276925
 h     -0.08853174    -2.39003090    -0.18826442
 h      0.00340495     2.60710272     0.95526757
 h     -1.53516489     1.91122719    -0.75483136
 h      1.58344689     1.36374912    -0.61275761
 o      2.16472178    -0.65940931     0.53743670
 h      2.61449918     0.09020008     1.00222991
 c     -2.44193901    -0.77875599    -0.76817372
 h     -2.55500806    -1.55240079    -0.01288628
 h     -3.30503805    -0.07380242    -0.47891112
 h     -2.44416856    -1.35201499    -1.77756942
 h     -0.15918583     0.91980279     1.78394235
          17

 c      0.87096705    -0.45415939     0.22090792
 c     -0.08613419    -1.40168684    -0.04003491
 c     -1.03900203    -0.46530633    -0.48595981
 c     -0.20728336     1.61451471     0.94224966
 c     -0.72875547     1.03815571    -0.50725515
 c      0.71781363     1.01905012    -0.14771168
 h     -0.02892513    -2.38389788    -0.17965610
 h     -0.04121581     2.58571079     0.98529965
 h     -1.51025434     1.91083676    -0.77285177
 h      1.60672871     1.37731528    -0.56458941
 o      2.16330030    -0.67486983     0.53604268
 h      2.55803465     0.05027729     0.97144044
 c     -2.43684089    -0.78961981    -0.76820438
 h     -2.58316356    -1.58206530     0.03537652
 h     -3.25534915    -0.06916706    -0.47876123
 h     -2.45636715    -1.31675577    -1.80012529
 h     -0.13385634     0.94700164     1.77328560
          17

 c      0.88054365    -0.44714198     0.22639895
 c     -0.08047608    -1.40426614    -0.03189860
 c     -1.03814586    -0.45857320    -0.49730848
 c     -0.20959738     1.61976249     0.94276560
 c     -0.74289833     1.05758091    -0.49952722
 c      0.71002446     1.01703308    -0.16138079
 h      0.03076351    -2.41815361    -0.17044925
 h     -0.08651477     2.61021414     1.02097268
 h     -1.46641910     1.88902976    -0.79595663
 h      1.64052549     1.40286787    -0.52488493
 o      2.16043125    -0.69210438     0.53448582
 h      2.51030876     0.02690921     0.94669922
 c     -2.43233289    -0.80249552    -0.76769681
 h     -2.61537560    -1.61109359     0.07288731
 h     -3.19620603    -0.06470440    -0.48896956
 h     -2.47403782    -1.27374663    -1.81029951
 h     -0.11684030     0.97434593     1.77292646
          17

 c      0.89390084    -0.43966063     0.23106963
 c     -0.07510902    -1.40201291    -0.02480659
 c     -1.03932483    -0.45109756    -0.50809664
 c     -0.21094987     1.62130681     0.94085247
 c     -0.75678249     1.07660298    -0.49010962
 c      0.70094414     1.01426975    -0.17372883
 h      0.08889640    -2.47531894    -0.15892576
 h     -0.13335227     2.67205484     1.06078473
 h     -1.41145520     1.85388140    -0.82602562
 h      1.67609198     1.43686356    -0.49138139
 o      2.15568744    -0.71189944     0.53226567
 h      2.48261502     0.03700302     0.93816942
 c     -2.42820682    -0.81773094    -0.76624367
 h     -2.64851999    -1.63332928     0.09251222
 h     -3.13459730    -0.05599713    -0.50713142
 h     -2.49670310    -1.22616244    -1.80977299
 h     -0.10837632     0.99771371     1.78607328
          17

 c      0.91008716    -0.43214738     0.23453292
 c     -0.06986773    -1.39644966    -0.01906657
 c     -1.04218562    -0.44353066    -0.51796418
 c     -0.21133457     1.62139943     0.93678678
 c     -0.76916616     1.09371502    -0.47863246
 c      0.69176555     1.01149493    -0.18473498
 h      0.14165631    -2.53132796    -0.14285988
 h     -0.18304154     2.74463293     1.10091685
 h     -1.35821721     1.82010750    -0.86809372
 h      1.70274263     1.47439870    -0.46192985
 o      2.14953552    -0.73354642     0.52977664
 h      2.47397505     0.07335856     0.94207447
 c     -2.42422595    -0.83538902    -0.76356714
 h     -2.68017922    -1.64563439     0.09073325
 h     -3.07775348    -0.03810429    -0.53014819
 h     -2.52385414    -1.17789413    -1.80284284
 h     -0.10866691     1.01576183     1.81216484
          17

 c      0.92805840    -0.42494396     0.23643487
 c     -0.06459486    -1.38862346    -0.01485182
 c     -1.04629526    -0.43648575    -0.52658586
 c     -0.21096842     1.62178907     0.93130110
 c     -0.77880351     1.10725104    -0.46450631
 c      0.68352771     1.00932082    -0.19428702
 h      0.18518763    -2.56917186    -0.12134420
 h     -0.23448100     2.80516114     1.13685514
 h     -1.32050981     1.80481283    -0.93020788
 h      1.71247944     1.51115097    -0.43579848
 o      2.14293313    -0.75536651     0.52790343
 h      2.47681888     0.11260646     0.94676483
 c     -2.42033780    -0.85511708    -0.75944954
 h     -2.70872314    -1.64730781     0.06711912
 h     -3.03030081    -0.00853561    -0.55534693
 h     -2.55505679    -1.13281850    -1.79550575
 h     -0.11808317     1.03026632     1.84620711
          17

 c      0.94673831    -0.41828242     0.23648126
 c     -0.05921761    -1.37900966    -0.01221484
 c     -1.05117858    -0.43053186    -0.53366930
 c     -0.21021517     1.62331708     0.92530814
 c     -0.78543515     1.11662998    -0.44760913
 c      0.67699593     1.00814906    -0.20219084
 h      0.21672372    -2.58001702    -0.09466635
 h     -0.28507200     2.84091715     1.16495159
 h     -1.30158157     1.81309741    -1.01570605
 h      1.70127362     1.54417649    -0.41342440
 o      2.13674863    -0.77601955     0.52730540
 h      2.48552889     0.13584251     0.94387380
 c     -2.41677129    -0.87598740    -0.75387353
 h     -2.73352509    -1.64022559     0.02446690
 h     -2.99265920     0.02989355    -0.58113163
 h     -2.58986867    -1.09380130    -1.79321011
 h     -0.13684707     1.04441686     1.88066430
          17

 c      0.96505900    -0.41228007     0.23444291
 c     -0.05373613    -1.36772456    -0.01113568
 c     -1.05637621    -0.42617043    -0.53895263
 c     -0.20948995     1.62627355     0.91967277
 c     -0.79001444     1.12280553    -0.42901963
 c      0.67265452     1.00816555    -0.20821320
 h      0.23462707    -2.56074867    -0.06378531
 h     -0.33192818     2.84667883     1.18270615
 h     -1.29144318     1.83265499    -1.11483254
 h      1.66879952     1.57210373    -0.39591497
 o      2.13166228    -0.79480082     0.52830991
 h      2.49763255     0.13334779     0.93000854
 c     -2.41386059    -0.89653862    -0.74736927
 h     -2.75556650    -1.62973812    -0.03037778
 h     -2.96253980     0.06970705    -0.60646609
 h     -2.62742283    -1.06204963    -1.79805075
 h     -0.16460010     1.06087386     1.90821575
          17

 c      0.98201294    -0.40694407     0.23015534
 c     -0.04820520    -1.35465016    -0.01155310
 c     -1.06149854    -0.42379615    -0.54220714
 c     -0.20920923     1.63068307     0.91507690
 c     -0.79364807     1.12702459    -0.41045369
 c      0.67065807     1.00936021    -0.21211967
 h      0.23827005    -2.51251986    -0.02999294
 h     -0.37240985     2.82203599     1.18859801
 h     -1.27878762     1.84796387    -1.21119207
 h      1.61820677     1.59534479    -0.38477054
 o      2.12819933    -0.81148664     0.53101718
 h      2.51279308     0.10222885     0.90509336
 c     -2.41176291    -0.91499080    -0.74119325
 h     -2.77824921    -1.62544917    -0.08616132
 h     -2.93761442     0.10233224    -0.63011056
 h     -2.66597865    -1.03740977    -1.80781090
 h     -0.20028041     1.08081719     1.92355875
          17

 c      0.99674643    -0.40218488     0.22352964
 c     -0.04274700    -1.33940918    -0.01338307
 c     -1.06624705    -0.42366577    -0.54324694
 c     -0.20975258     1.63636740     0.91193587
 c     -0.79697589     1.12998831    -0.39341896
 c      0.67074899     1.01152328    -0.21368925
 h      0.22818974    -2.44107530     0.00532650
 h     -0.40438642     2.77062357     1.18207264
 h     -1.25763006     1.84976682    -1.29124825
 h      1.55631843     1.61656186    -0.38181353
 o      2.12669455    -0.82623787     0.53535312
 h      2.53245413     0.04508000     0.87138031
 c     -2.41037762    -0.92962505    -0.73692730
 h     -2.80686954    -1.63896880    -0.13027291
 h     -2.91687282     0.12110526    -0.65049820
 h     -2.70299860    -1.01920564    -1.81786413
 h     -0.24228322     1.10379056     1.92411354
          17

 c      1.00869461    -0.39783313     0.21458019
 c     -0.03759828    -1.32121829    -0.01654632
 c     -1.07040256    -0.42587427    -0.54194364
 c     -0.21139808     1.64281583     0.91031380
 c     -0.80022782     1.13188123    -0.37898601
 c      0.67224123     1.01423149    -0.21270751
 h      0.20657324    -2.35861863     0.04110405
 h     -0.42670859     2.70139837     1.16392893
 h     -1.22636021     1.83463950    -1.34659261
 h      1.49344659     1.64103618    -0.38918762
 o      2.12716142    -0.83964522     0.54104966
 h      2.56057296    -0.02901242     0.83339447
 c     -2.40966701    -0.93951469    -0.73557198
 h     -2.84445253    -1.67600421    -0.15652401
 h     -2.90063123     0.12243041    -0.66600701
 h     -2.73571799    -1.00681334    -1.82392676
 h     -0.28874222     1.12782085     1.91023555
          17

 c      1.01772564    -0.39365023     0.20346211
 c     -0.03314303    -1.29879302    -0.02102596
 c     -1.07381356    -0.43033139    -0.53824443
 c     -0.21420609     1.64890949     0.90982533
 c     -0.80340661     1.13259351    -0.36786095
 c      0.67424519     1.01695394    -0.20897736
 h      0.17750885    -2.28526404     0.07741508
 h     -0.44022410     2.63162129     1.13710306
 h     -1.18571985     1.80257277    -1.37282759
 h      1.44075705     1.67544571    -0.40909887
 o      2.12912063    -0.85278908     0.54762939
 h      2.60495433    -0.10327604     0.79771603
 c     -2.41003277    -0.94506509    -0.73703920
 h     -2.88731425    -1.73012320    -0.16936481
 h     -2.89014867     0.10590480    -0.67516288
 h     -2.76172004    -0.99983826    -1.82363672
 h     -0.33788019     1.14961830     1.88526260
          17

 c      1.02423032    -0.38932847     0.19049323
 c     -0.02978961    -1.27087568    -0.02690406
 c     -1.07642356    -0.43674328    -0.53219342
 c     -0.21790386     1.65278462     0.90963505
 c     -0.80640402     1.13186113    -0.36045533
 c      0.67619516     1.01942594    -0.20241146
 h      0.14536604    -2.24335645     0.11612062
 h     -0.44879723     2.58807757     1.10691900
 h     -1.13776035     1.75564370    -1.36864300
 h      1.40433634     1.72339397    -0.44271334
 o      2.13169398    -0.86682642     0.55457995
 h      2.67509875    -0.15971429     0.76997023
 c     -2.41210692    -0.94757579    -0.74061861
 h     -2.92734865    -1.78794724    -0.17793127
 h     -2.88739126     0.07424545    -0.67666498
 h     -2.77927596    -0.99813579    -1.81687924
 h     -0.38839833     1.16502946     1.85516308
          17

 c      1.02908394    -0.38449810     0.17612833
 c     -0.02767996    -1.23775241    -0.03418162
 c     -1.07833418    -0.44460062    -0.52395700
 c     -0.22205880     1.65274913     0.90883204
 c     -0.80903920     1.12930056    -0.35685267
 c      0.67821743     1.02202901    -0.19318333
 h      0.11129292    -2.24015975     0.15892396
 h     -0.45717139     2.59541782     1.07823394
 h     -1.08566377     1.69792665    -1.33623486
 h      1.38133007     1.78079699    -0.48849543
 o      2.13438080    -0.88191027     0.56171595
 h      2.77071266    -0.19619895     0.74940841
 c     -2.41628063    -0.94852586    -0.74555169
 h     -2.95718569    -1.83755769    -0.18938858
 h     -2.89500343     0.03323814    -0.66933762
 h     -2.78750150    -1.00176085    -1.80563768
 h     -0.43971541     1.17007494     1.82715565
          17

 c      1.03347151    -0.37877256     0.16089246
 c     -0.02668016    -1.20192019    -0.04247649
 c     -1.07986972    -0.45318858    -0.51384094
 c     -0.22665015     1.64921915     0.90706084
 c     -0.81103142     1.12434471    -0.35661437
 c      0.68086161     1.02563142    -0.18175826
 h      0.07348234    -2.26002918     0.20386035
 h     -0.46474617     2.65183334     1.05095613
 h     -1.03408701     1.63649332    -1.28363273
 h      1.36368040     1.83753705    -0.54195406
 o      2.13755445    -0.89711653     0.56913293
 h      2.87579346    -0.22737183     0.73034213
 c     -2.42251422    -0.94925866    -0.75118732
 h     -2.97228909    -1.87158488    -0.20740128
 h     -2.91615392    -0.00893695    -0.65212861
 h     -2.78639811    -1.01080444    -1.79370636
 h     -0.49166714     1.16257007     1.80704177
          17

 c      1.03865869    -0.37182873     0.14532173
 c     -0.02664150    -1.16665236    -0.05109627
 c     -1.08160388    -0.46163691    -0.50227794
 c     -0.23213839     1.64445666     0.90455914
 c     -0.81194505     1.11611020    -0.35841834
 c      0.68462036     1.03108671    -0.16875442
 h      0.03117693    -2.28029073     0.24611049
 h     -0.46598162     2.73070996     1.02233582
 h     -0.98953130     1.58314584    -1.22880049
 h      1.34414477     1.88322320    -0.59729199
 o      2.14180433    -0.91153541     0.57684558
 h      2.97085853    -0.26698721     0.70840910
 c     -2.43044338    -0.95080262    -0.75695752
 h     -2.97072460    -1.88690733    -0.23294939
 h     -2.95355464    -0.04427696    -0.62432380
 h     -2.77674571    -1.02512166    -1.78605748
 h     -0.54354000     1.14352935     1.79645310
          17

 c      1.04578029    -0.36347576     0.12992607
 c     -0.02741325    -1.13468535    -0.05930973
 c     -1.08431885    -0.46899750    -0.48978222
 c     -0.23901018     1.64047899     0.90179723
 c     -0.81125760     1.10343445    -0.36002033
 c      0.68973251     1.03893234    -0.15479632
 h     -0.01417037    -2.28487155     0.28108386
 h     -0.45674914     2.80523565     0.99143010
 h     -0.95926587     1.55397648    -1.19988971
 h      1.31869478     1.91072774    -0.64911738
 o      2.14740744    -0.92470369     0.58470137
 h      3.04239542    -0.32101486     0.68216947
 c     -2.43965648    -0.95357395    -0.76238260
 h     -2.95261260    -1.88404122    -0.26508113
 h     -3.00731320    -0.06926694    -0.58622095
 h     -2.75974960    -1.04404147    -1.78751930
 h     -0.59324536     1.11707992     1.79243399
          17

 c      1.05567217    -0.35369173     0.11516255
 c     -0.02871064    -1.10791091    -0.06648151
 c     -1.08888561    -0.47434137    -0.47688048
 c     -0.24758423     1.63831971     0.89927048
 c     -0.80872943     1.08569515    -0.35983282
 c      0.69621101     1.04933536    -0.14044534
 h     -0.05994636    -2.26596208     0.30571268
 h     -0.43624054     2.85866879     0.95923766
 h     -0.94709562     1.55954136    -1.21665697
 h      1.28623301     1.91674775    -0.69325107
 o      2.15431223    -0.93648976     0.59245727
 h      3.08365041    -0.38970010     0.65198189
 c     -2.44993018    -0.95717773    -0.76715876
 h     -2.92005274    -1.86730388    -0.30105280
 h     -3.07323353    -0.08710835    -0.54003178
 h     -2.73649433    -1.06618234    -1.80084210
 h     -0.63759087     1.08880891     1.78985621
          17

 c      1.06876218    -0.34263467     0.10141496
 c     -0.03008229    -1.08742281    -0.07211803
 c     -1.09608502    -0.47686870    -0.46403990
 c     -0.25799806     1.63832359     0.89736890
 c     -0.80467274     1.06385734    -0.35893179
 c      0.70390345     1.06211574    -0.12616495
 h     -0.10325063    -2.22187513     0.31848151
 h     -0.40586649     2.88262293     0.92753259
 h     -0.95045698     1.59244953    -1.26683458
 h      1.24785921     1.90143097    -0.72706206
 o      2.16221334    -0.94696892     0.59984654
 h      3.09366185    -0.46979988     0.61902775
 c     -2.46118174    -0.96055014    -0.77131413
 h     -2.87745119    -1.84571781    -0.33605201
 h     -3.14387374    -0.10494679    -0.48994685
 h     -2.70759851    -1.08947643    -1.82511470
 h     -0.67332031     1.06395734     1.78422671
          17

 c      1.08503726    -0.33063695     0.08898325
 c     -0.03101093    -1.07352808    -0.07592001
 c     -1.10641548    -0.47600184    -0.45162311
 c     -0.27021408     1.64047614     0.89626541
 c     -0.79961234     1.03980708    -0.35963854
 c      0.71249769     1.07675725    -0.11226471
 h     -0.14131237    -2.15589194     0.31945933
 h     -0.36821266     2.87412018     0.89824025
 h     -0.96417837     1.63540930    -1.32259689
 h      1.20646795     1.86828025    -0.74995728
 o      2.17050096    -0.95639251     0.60662229
 h      3.07807857    -0.55519878     0.58469700
 c     -2.47324996    -0.96227752    -0.77528402
 h     -2.83130417    -1.83329822    -0.36333183
 h     -3.21144388    -0.12945617    -0.44100720
 h     -2.67344688    -1.11145632    -1.85582347
 h     -0.69802915     1.04640942     1.77309846
          17

 c      1.10408554    -0.31817995     0.07808602
 c     -0.03106088    -1.06565094    -0.07787184
 c     -1.11994261    -0.47144827    -0.43987274
 c     -0.28401987     1.64451671     0.89585529
 c     -0.79395506     1.01527305    -0.36351006
 c      0.72150368     1.09239687    -0.09880752
 h     -0.17188560    -2.07706881     0.31090343
 h     -0.32656105     2.83451661     0.87321415
 h     -0.98399391     1.67424875    -1.36390160
 h      1.16663310     1.82442707    -0.76427218
 o      2.17807065    -0.96520211     0.61261254
 h      3.05211590    -0.63675394     0.54977870
 c     -2.48590053    -0.96110786    -0.77966769
 h     -2.78763807    -1.84476282    -0.37657238
 h     -3.26991142    -0.16464214    -0.39782859
 h     -2.63476871    -1.12972449    -1.88661350
 h     -0.71061966     1.03835787     1.75632749
          17

 c      1.12519562    -0.30584568     0.06887354
 c     -0.02995309    -1.06218229    -0.07835797
 c     -1.13625641    -0.46323351    -0.42891361
 c     -0.29902982     1.64985622     0.89576241
 c     -0.78794958     0.99162225    -0.37110206
 c      0.73027924     1.10786616    -0.08553352
 h     -0.19404638    -2.00240689     0.29844049
 h     -0.28463192     2.77058056     0.85406603
 h     -1.00695272     1.70052343    -1.38119784
 h      1.13426111     1.78037428    -0.77604084
 o      2.18330262    -0.97393287     0.61780721
 h      3.04084888    -0.70396618     0.51314742
 c     -2.49909523    -0.95683089    -0.78469761
 h     -2.74786237    -1.88486250    -0.37476150
 h     -3.31567884    -0.21169011    -0.36393261
 h     -2.59299640    -1.14236143    -1.91143241
 h     -0.71144137     1.04020307     1.73595678
          17

 c      1.14747916    -0.29424471     0.06144168
 c     -0.02753377    -1.06060627    -0.07818012
 c     -1.15457197    -0.45170765    -0.41876481
 c     -0.31473289     1.65534111     0.89540449
 c     -0.78174074     0.96999630    -0.38233483
 c      0.73818193     1.12193837    -0.07197478
 h     -0.20912031    -1.95631611     0.29130951
 h     -0.24598810     2.69749523     0.84180964
 h     -1.03095786     1.70984817    -1.37137361
 h      1.11503251     1.74736017    -0.79365290
 o      2.18505667    -0.98280918     0.62234320
 h      3.06345990    -0.75167271     0.47209574
 c     -2.51295822    -0.95064830    -0.79001399
 h     -2.70900197    -1.94321797    -0.36381100
 h     -3.34765095    -0.26941277    -0.34150870
 h     -2.55021678    -1.14812295    -1.92593855
 h     -0.70228002     1.05045419     1.71606911
          17

 c      1.16999505    -0.28393249     0.05584440
 c     -0.02383550    -1.05865691    -0.07813964
 c     -1.17392613    -0.43752055    -0.40935644
 c     -0.33063918     1.65909112     0.89411446
 c     -0.77541476     0.95139473    -0.39676637
 c      0.74485163     1.13381360    -0.05792485
 h     -0.21939136    -1.95825059     0.29759407
 h     -0.21258746     2.64092335     0.83633259
 h     -1.05446579     1.70054740    -1.33503884
 h      1.11142630     1.73189836    -0.82239859
 o      2.18406170    -0.99148615     0.62621351
 h      3.11104280    -0.78439897     0.42696666
 c     -2.52737686    -0.94437505    -0.79502841
 h     -2.66822450    -2.00317029    -0.35194551
 h     -3.36737270    -0.33462040    -0.33119435
 h     -2.50889672    -1.14648487    -1.92807606
 h     -0.68613608     1.06575780     1.70245115
          17

 c      1.19184903    -0.27534981     0.05210099
 c     -0.01932060    -1.05601011    -0.07832313
 c     -1.19336243    -0.42154677    -0.40055058
 c     -0.34642718     1.65922851     0.89126925
 c     -0.76900821     0.93662213    -0.41369705
 c      0.75037442     1.14341075    -0.04389850
 h     -0.22396890    -2.00396682     0.31610133
 h     -0.18376264     2.62789059     0.83657695
 h     -1.07655503     1.67353630    -1.27592172
 h      1.12105255     1.73248771    -0.85906693
 o      2.18210652    -0.99948854     0.62917185
 h      3.15886722    -0.80935456     0.38247410
 c     -2.54179631    -0.93960903    -0.79929276
 h     -2.62496586    -2.05127213    -0.34546473
 h     -3.37936258    -0.40239784    -0.33173416
 h     -2.47154246    -1.13762874    -1.91825174
 h     -0.66656634     1.08152313     1.70155776
          17

 c      1.21222805    -0.26881535     0.05019158
 c     -0.01474874    -1.05392682    -0.07819768
 c     -1.21203313    -0.40477125    -0.39216819
 c     -0.36176302     1.65573745     0.88639124
 c     -0.76245945     0.92608322    -0.43212470
 c      0.75510907     1.15110742    -0.03094966
 h     -0.21903607    -2.07046553     0.33800326
 h     -0.15950755     2.66296209     0.84213653
 h     -1.09760916     1.63365262    -1.20199415
 h      1.13866324     1.74279706    -0.89396466
 o      2.18062755    -1.00654564     0.63096069
 h      3.18817087    -0.83091429     0.34384035
 c     -2.55528729    -0.93749311    -0.80256817
 h     -2.58030892    -2.07965925    -0.34792704
 h     -3.39112349    -0.46667225    -0.33983013
 h     -2.44032809    -1.12238696    -1.89939883
 h     -0.64646308     1.09369697     1.71817583
          17

 c      1.23038697    -0.26454643     0.05005171
 c     -0.01074756    -1.05363823    -0.07725168
 c     -1.22923460    -0.38816059    -0.38401897
 c     -0.37609992     1.65056522     0.87942148
 c     -0.75547363     0.91946835    -0.45059087
 c      0.75940751     1.15734174    -0.02012743
 h     -0.20191054    -2.13539865     0.35492016
 h     -0.14391889     2.72434173     0.85335182
 h     -1.12098310     1.59234186    -1.12757891
 h      1.15918564     1.75655577    -0.91714881
 o      2.18042986    -1.01256770     0.63143672
 h      3.19026030    -0.85085499     0.31466244
 c     -2.56678982    -0.93870337    -0.80469953
 h     -2.53602817    -2.08500636    -0.36079299
 h     -3.41152852    -0.52167666    -0.35100114
 h     -2.41671967    -1.10209883    -1.87685727
 h     -0.62683547     1.10125183     1.75210194
          17

 c      1.24563364    -0.26267442     0.05157512
 c     -0.00765386    -1.05573551    -0.07522784
 c     -1.24440858    -0.37255630    -0.37593060
 c     -0.38892976     1.64562267     0.87096482
 c     -0.74738880     0.91564258    -0.46723661
 c      0.76348365     1.16244201    -0.01216819
 h     -0.17231115    -2.18453408     0.36195821
 h     -0.14201759     2.78666956     0.86961558
 h     -1.15470084     1.56845717    -1.07265341
 h      1.17908162     1.76961628    -0.92195116
 o      2.18183421    -1.01757023     0.63058374
 h      3.16406925    -0.86951816     0.29664172
 c     -2.57553760    -0.94338475    -0.80541796
 h     -2.49404845    -2.06748676    -0.38400350
 h     -3.44662390    -0.56420318    -0.36195847
 h     -2.40122764    -1.07828605    -1.85765705
 h     -0.60694026     1.10689144     1.79674305
          17

 c      1.25732916    -0.26324905     0.05462433
 c     -0.00556148    -1.06029603    -0.07206103
 c     -1.25712511    -0.35863158    -0.36777429
 c     -0.39993501     1.64193273     0.86206507
 c     -0.73755495     0.91354677    -0.48075589
 c      0.76741820     1.16659887    -0.00745125
 h     -0.13162144    -2.21049724     0.35704621
 h     -0.15664136     2.83335297     0.88915882
 h     -1.20713490     1.57768654    -1.05141911
 h      1.19643234     1.77999499    -0.90544544
 o      2.18472521    -1.02164331     0.62852755
 h      3.11534727    -0.88629316     0.28927245
 c     -2.58143924    -0.95108929    -0.80429959
 h     -2.45614780    -2.03082160    -0.41608009
 h     -3.49536472    -0.59486663    -0.37277682
 h     -2.39353376    -1.05212479    -1.84860366
 h     -0.58573936     1.11481940     1.84192007
          17

 c      1.26490530    -0.26623883     0.05904603
 c     -0.00440001    -1.06707623    -0.06779852
 c     -1.26706321    -0.34689389    -0.35948210
 c     -0.40893491     1.63991209     0.85377809
 c     -0.72634327     0.91366555    -0.49152799
 c      0.77119421     1.16985536    -0.00602677
 h     -0.08216243    -2.21064641     0.33995840
 h     -0.18830735     2.85590874     0.90976769
 h     -1.27503562     1.61546318    -1.05861977
 h      1.21079475     1.78758108    -0.86805896
 o      2.18841829    -1.02495672     0.62560026
 h      3.05866336    -0.89949724     0.28868701
 c     -2.58502904    -0.96079972    -0.80109476
 h     -2.42356530    -1.98359477    -0.45376868
 h     -3.55003630    -0.61693732    -0.38618518
 h     -2.39308171    -1.02400115    -1.85329121
 h     -0.56299094     1.12820114     1.87805004
          17

 c      1.26789193    -0.27153388     0.06468221
 c     -0.00399677    -1.07556531    -0.06257427
 c     -1.27399136    -0.33767172    -0.35105553
 c     -0.41583871     1.63969627     0.84689784
 c     -0.71506022     0.91746205    -0.50081586
 c      0.77468771     1.17208852    -0.00762646
 h     -0.02684561    -2.18640738     0.31193674
 h     -0.23590604     2.85113927     0.92926787
 h     -1.34430525     1.66350444    -1.07855197
 h      1.22330135     1.79418778    -0.81343483
 o      2.19155325    -1.02776808     0.62240511
 h      3.01887250    -0.90614878     0.28649604
 c     -2.58710204    -0.97094348    -0.79615129
 h     -2.39622508    -1.94100821    -0.49170570
 h     -3.60073968    -0.63421173    -0.40494623
 h     -2.39964550    -0.99366017    -1.86997383
 h     -0.53936545     1.14817576     1.89850586
          17

 c      1.26595489    -0.27893956     0.07137119
 c     -0.00414524    -1.08489146    -0.05663730
 c     -1.27773939    -0.33111458    -0.34255700
 c     -0.42064222     1.64123071     0.84186344
 c     -0.70495173     0.92595406    -0.50953778
 c      0.77762164     1.17298930    -0.01167261
 h      0.03107841    -2.14426971     0.27587097
 h     -0.29714700     2.81984709     0.94571656
 h     -1.40160735     1.70648843    -1.09919590
 h      1.23697568     1.80386291    -0.74838904
 o      2.19279649    -1.03033853     0.61957299
 h      3.01969508    -0.90326065     0.27364444
 c     -2.58843867    -0.97957657    -0.79039350
 h     -2.37214304    -1.92312386    -0.52356259
 h     -3.63922847    -0.64976248    -0.43018415
 h     -2.41325820    -0.96091002    -1.89242083
 h     -0.51612123     1.17391727     1.90022051
          17

 c      1.25894208    -0.28816801     0.07894755
 c     -0.00469794    -1.09364859    -0.05039724
 c     -1.27817936    -0.32723292    -0.33408639
 c     -0.42342988     1.64418819     0.83873516
 c     -0.69682662     0.93939473    -0.51807967
 c      0.77955859     1.17210044    -0.01737864
 h      0.08863801    -2.09783449     0.23663894
 h     -0.36877178     2.76743642     0.95757019
 h     -1.43875877     1.73608168    -1.11440493
 h      1.25659289     1.82257765    -0.68175863
 o      2.19241754    -1.03271640     0.61710354
 h      3.05839578    -0.89122932     0.25094218
 c     -2.58956615    -0.98531250    -0.78476677
 h     -2.34919965    -1.94353187    -0.54595360
 h     -3.66046805    -0.66552579    -0.46118372
 h     -2.43367157    -0.92617727    -1.91297989
 h     -0.49477936     1.20285135     1.88380801
          17

 c      1.24692224    -0.29884686     0.08725378
 c     -0.00567600    -1.09994085    -0.04437408
 c     -1.27523274    -0.32593467    -0.32576342
 c     -0.42435546     1.64778974     0.83715398
 c     -0.69113513     0.95749071    -0.52649908
 c      0.78005602     1.16905222    -0.02406533
 h      0.14432498    -2.06755755     0.20042243
 h     -0.44698873     2.70595709     0.96404258
 h     -1.45171892     1.74879268    -1.12168273
 h      1.28678100     1.85559504    -0.62071032
 o      2.19202252    -1.03473368     0.61441126
 h      3.10967826    -0.87369095     0.22826553
 c     -2.59045604    -0.98840963    -0.77975359
 h     -2.32876836    -1.99648630    -0.56122351
 h     -3.66297876    -0.68217645    -0.49576302
 h     -2.45997302    -0.89051381    -1.92529376
 h     -0.47687904     1.23069869     1.85388510
          17

 c      1.23020365    -0.31054602     0.09616119
 c     -0.00726229    -1.10224614    -0.03892173
 c     -1.26890813    -0.32702831    -0.31773001
 c     -0.42355336     1.65073150     0.83630745
 c     -0.68807218     0.97958299    -0.53467958
 c      0.77898607     1.16398605    -0.03152896
 h      0.19823637    -2.07105130     0.17146719
 h     -0.52879303     2.65507807     0.96554671
 h     -1.43928935     1.74415720    -1.12060672
 h      1.32835863     1.90262954    -0.56645488
 o      2.19296034    -1.03620053     0.61096537
 h      3.15076578    -0.85414741     0.21421933
 c     -2.59055995    -0.99032196    -0.77549885
 h     -2.31520623    -2.06258648    -0.57433891
 h     -3.64891908    -0.69915832    -0.53063635
 h     -2.49054795    -0.85530517    -1.92555487
 h     -0.46375197     1.25155579     1.81930992
          17

 c      1.20933527    -0.32280546     0.10558350
 c     -0.00951221    -1.10075532    -0.03395296
 c     -1.25934599    -0.33021117    -0.31016308
 c     -0.42104162     1.65174882     0.83509930
 c     -0.68757685     1.00469551    -0.54237443
 c      0.77669230     1.15770411    -0.04000025
 h      0.24885006    -2.10763038     0.14889336
 h     -0.61351048     2.63500273     0.96334227
 h     -1.40298651     1.72442114    -1.11255249
 h      1.37674433     1.95601077    -0.51489554
 o      2.19583426    -1.03697675     0.60649005
 h      3.16920744    -0.83469784     0.21287793
 c     -2.58909621    -0.99251407    -0.77208089
 h     -2.31224489    -2.12320298    -0.58901447
 h     -3.62414343    -0.71483755    -0.56170009
 h     -2.52322603    -0.82194720    -1.91280353
 h     -0.45628737     1.25874496     1.79183926
          17

 c      1.18510287    -0.33516028     0.11547427
 c     -0.01218664    -1.09721775    -0.02912713
 c     -1.24684719    -0.33507822    -0.30328223
 c     -0.41691795     1.65084599     0.83272535
 c     -0.68920178     1.03146358    -0.54913670
 c      0.77377612     1.15128473    -0.04974628
 h      0.29106933    -2.16000007     0.12896116
 h     -0.70071774     2.65003383     0.95787467
 h     -1.34836329     1.69568747    -1.10171355
 h      1.42470954     2.00476061    -0.46149141
 o      2.20065250    -1.03696579     0.60090117
 h      3.16068137    -0.81616770     0.22485200
 c     -2.58522010    -0.99598748    -0.76953593
 h     -2.32144468    -2.16626751    -0.60699922
 h     -3.59761950    -0.72680521    -0.58443855
 h     -2.55550726    -0.79154275    -1.88891088
 h     -0.45483779     1.24723680     1.78123172
          17

 c      1.15852685    -0.34714991     0.12581649
 c     -0.01501494    -1.09360948    -0.02418046
 c     -1.23187522    -0.34115885    -0.29734522
 c     -0.41173131     1.64935876     0.82925117
 c     -0.69189936     1.05800050    -0.55413113
 c      0.77080679     1.14562491    -0.06081571
 h      0.31919362    -2.20958688     0.10896619
 h     -0.78570263     2.68499252     0.94846743
 h     -1.28735179     1.67007398    -1.09734101
 h      1.46582923     2.03944428    -0.40423913
 o      2.20693618    -1.03612588     0.59426224
 h      3.12750386    -0.79806447     0.24810847
 c     -2.57820679    -1.00130280    -0.76776199
 h     -2.34248640    -2.18566716    -0.62871328
 h     -3.57884274    -0.73258266    -0.59466549
 h     -2.58488507    -0.76461936    -1.85836196
 h     -0.45932723     1.21674220     1.78862092
          17

 c      1.13084729    -0.35830308     0.13661409
 c     -0.01792553    -1.09146758    -0.01900145
 c     -1.21503472    -0.34796449    -0.29263355
 c     -0.40636124     1.64858503     0.82551731
 c     -0.69407455     1.08200023    -0.55605376
 c      0.76819152     1.14125562    -0.07301854
 h      0.32949399    -2.24415125     0.08805407
 h     -0.86060245     2.72064435     0.93498907
 h     -1.23773339     1.66531954    -1.11458377
 h      1.49589567     2.05408821    -0.34366383
 o      2.21365037    -1.03453262     0.58680931
 h      3.08003879    -0.77778057     0.27772720
 c     -2.56779212    -1.00861105    -0.76645716
 h     -2.37369440    -2.17986522    -0.65377458
 h     -3.57303474    -0.73080145    -0.58952588
 h     -2.60928624    -0.74094041    -1.82751081
 h     -0.46931484     1.17230485     1.80551945
          17

 c      1.10346892    -0.36811683     0.14788516
 c     -0.02106251    -1.09189430    -0.01358126
 c     -1.19702938    -0.35504320    -0.28942882
 c     -0.40165984     1.64911539     0.82254756
 c     -0.69461762     1.10177312    -0.55392469
 c      0.76617211     1.13833762    -0.08598175
 h      0.32044238    -2.25758211     0.06652472
 h     -0.91835474     2.74403049     0.91846128
 h     -1.21141459     1.69327074    -1.16525700
 h      1.51299105     2.04618571    -0.28190096
 o      2.21910092    -1.03248849     0.57898107
 h      3.03885404    -0.74912057     0.30562566
 c     -2.55441714    -1.01757564    -0.76518702
 h     -2.41230359    -2.15174947    -0.68120293
 h     -3.57769886    -0.72208494    -0.56824734
 h     -2.62749664    -0.71960251    -1.80288917
 h     -0.48399586     1.12157285     1.81999244
          17

 c      1.07784720    -0.37605657     0.15964931
 c     -0.02471787    -1.09565222    -0.00797170
 c     -1.17860857    -0.36203193    -0.28798696
 c     -0.39828528     1.65102440     0.82110626
 c     -0.69403305     1.11750277    -0.54843722
 c      0.76483749     1.13669257    -0.09920612
 h      0.29221180    -2.24834416     0.04523016
 h     -0.95425314     2.74891228     0.90060349
 h     -1.20165694     1.74539720    -1.24220634
 h      1.51743060     2.01645700    -0.22194927
 o      2.22144588    -1.03048649     0.57122810
 h      3.02735285    -0.70319393     0.32383725
 c     -2.53905484    -1.02723831    -0.76358658
 h     -2.45465223    -2.10990132    -0.70949004
 h     -3.58442096    -0.70868917    -0.53215977
 h     -2.63927255    -0.69957937    -1.78877440
 h     -0.50233458     1.07182567     1.82251445
          17

 c      1.05532183    -0.38160211     0.17190477
 c     -0.02925635    -1.10311324    -0.00226121
 c     -1.16051714    -0.36867684    -0.28852536
 c     -0.39667667     1.65413828     0.82157508
 c     -0.69352979     1.13042310    -0.54142600
 c      0.76406765     1.13581826    -0.11212780
 h      0.24642413    -2.21911704     0.02527882
 h     -0.96584700     2.73369799     0.88337150
 h     -1.19388823     1.80239652    -1.32543620
 h      1.51214056     1.96906274    -0.16712519
 o      2.22025138    -1.02867407     0.56353771
 h      3.04785025    -0.63714655     0.33226274
 c     -2.52277899    -1.03592669    -0.76154229
 h     -2.49679573    -2.07004274    -0.73686385
 h     -3.58368706    -0.69332101    -0.48407260
 h     -2.64500520    -0.68046155    -1.78542650
 h     -0.52327608     1.02861421     1.80784766
          17

 c      1.03694354    -0.38435547     0.18460727
 c     -0.03503737    -1.11403828     0.00345365
 c     -1.14345128    -0.37481931    -0.29121859
 c     -0.39704686     1.65813113     0.82397288
 c     -0.69387713     1.14149194    -0.53449387
 c      0.76343312     1.13488467    -0.12419156
 h      0.18627196    -2.17807599     0.00785992
 h     -0.95278496     2.70037492     0.86874130
 h     -1.17880536     1.84947837    -1.39786213
 h      1.50341015     1.91209619    -0.12044749
 o      2.21674032    -1.02649222     0.55547556
 h      3.07795171    -0.55977185     0.33801168
 c     -2.50640320    -1.04156446    -0.75917222
 h     -2.53587528    -2.05203836    -0.76200192
 h     -3.56825385    -0.67821044    -0.42746292
 h     -2.64527770    -0.66275604    -1.78945866
 h     -0.54591731     0.99548198     1.77473778
          17

 c      1.02334461    -0.38417795     0.19765816
 c     -0.04233141    -1.12728872     0.00911178
 c     -1.12801398    -0.38036205    -0.29618977
 c     -0.39932988     1.66247379     0.82798927
 c     -0.69531408     1.15115098    -0.52863992
 c      0.76217758     1.13280425    -0.13493202
 h      0.11656830    -2.14105697    -0.00602017
 h     -0.91725993     2.65508846     0.85865383
 h     -1.15311193     1.87889792    -1.44941551
 h      1.50096243     1.85706680    -0.08381414
 o      2.21223623    -1.02316575     0.54669283
 h      3.09510473    -0.48333781     0.34719100
 c     -2.49035644    -1.04280711    -0.75666574
 h     -2.57089381    -2.06738995    -0.78458375
 h     -3.53415256    -0.66476448    -0.36581196
 h     -2.64070455    -0.64750194    -1.79590528
 h     -0.56964487     0.97386715     1.72537760
          17

 c      1.01468939    -0.38128050     0.21089894
 c     -0.05119137    -1.14089663     0.01473667
 c     -1.11467889    -0.38522867    -0.30350066
 c     -0.40307465     1.66628232     0.83299348
 c     -0.69777872     1.15952423    -0.52441591
 c      0.75949559     1.12857339    -0.14401901
 h      0.04253104    -2.13013257    -0.01593102
 h     -0.86502855     2.61020833     0.85498405
 h     -1.11682622     1.88751772    -1.47515426
 h      1.51485881     1.81509378    -0.05751313
 o      2.20747872    -1.01809527     0.53707045
 h      3.08729513    -0.41707335     0.36250287
 c     -2.47485090    -1.04002602    -0.75421724
 h     -2.60095380    -2.10846136    -0.80454440
 h     -3.48055478    -0.65358097    -0.30216482
 h     -2.63203528    -0.63566784    -1.80023455
 h     -0.59433620     0.96272857     1.66526205
          17

 c      1.01072081    -0.37620299     0.22411460
 c     -0.06127587    -1.15323294     0.02043531
 c     -1.10378176    -0.38933777    -0.31315185
 c     -0.40740624     1.66824171     0.83805004
 c     -0.70107102     1.16658156    -0.52207997
 c      0.75514222     1.12183062    -0.15118706
 h     -0.03293544    -2.16031268    -0.02194977
 h     -0.80556695     2.58571862     0.85942368
 h     -1.07162761     1.87494275    -1.47351415
 h      1.54862481     1.79041935    -0.04111879
 o      2.20274501    -1.01090334     0.52664648
 h      3.05108604    -0.36639323     0.38438954
 c     -2.46002063    -1.03466837    -0.75203703
 h     -2.62381949    -2.15650346    -0.82120876
 h     -3.40950017    -0.64455267    -0.23880152
 h     -2.62032232    -0.62777039    -1.79938584
 h     -0.62066941     0.95796165     1.60314421
          17

 c      1.01086124    -0.36969138     0.23704437
 c     -0.07195900    -1.16446377     0.02630663
 c     -1.09551655    -0.39261398    -0.32509007
 c     -0.41138927     1.66718609     0.84203056
 c     -0.70491348     1.17218428    -0.52162145
 c      0.74976430     1.11301383    -0.15612120
 h     -0.10914113    -2.22349949    -0.02370018
 h     -0.74761387     2.60219272     0.87328875
 h     -1.02038015     1.84307627    -1.44609670
 h      1.59558444     1.77842026    -0.03495610
 o      2.19800969    -1.00142546     0.51555646
 h      2.98914238    -0.33317634     0.41201565
 c     -2.44583906    -1.02814469    -0.75032242
 h     -2.63696519    -2.19495229    -0.83358485
 h     -3.32572364    -0.63688631    -0.17687717
 h     -2.60705519    -0.62368836    -1.79210312
 h     -0.65036034     0.95250995     1.55006045
          17

 c      1.01429129    -0.36256619     0.24939015
 c     -0.08272846    -1.17593955     0.03239727
 c     -1.08989698    -0.39504118    -0.33920979
 c     -0.41473586     1.66349857     0.84395393
 c     -0.70892892     1.17599421    -0.52263349
 c      0.74449215     1.10288636    -0.15847988
 h     -0.18417484    -2.29641900    -0.02016088
 h     -0.69145682     2.66168662     0.89713118
 h     -0.96738406     1.79708310    -1.39925446
 h      1.64368641     1.77088630    -0.03996170
 o      2.19295963    -0.98978473     0.50400635
 h      2.91018060    -0.31476087     0.44373602
 c     -2.43206689    -1.02145690    -0.74923061
 h     -2.63867087    -2.21378221    -0.84084060
 h     -3.23613374    -0.62913602    -0.11613963
 h     -2.59423011    -0.62254800    -1.77898265
 h     -0.68566495     0.93902088     1.51599975
          17

 c      1.01999002    -0.35563941     0.26082673
 c     -0.09331347    -1.18869175     0.03873493
 c     -1.08670806    -0.39671062    -0.35534606
 c     -0.41779572     1.65909616     0.84350238
[truncated: 34,518 more chars]
