# Supplementary material for: Photochemical permutation of meta-substituted phenols
Source: Nat Commun. 2025 Aug 13;16:7502. doi: 10.1038/s41467-025-62549-5 (PMC12350626; doi:10.1038/s41467-025-62549-5)
Supplement: Supplementary file 3 — Source Data [file 41467_2025_62549_MOESM3_ESM.zip › Source data/NAMD_trajectories/trajectory082.xyz]

          17

 c      1.05568705    -0.39071718     0.05268874
 c     -0.06853013    -1.07638100     0.04233248
 c     -1.16672044    -0.32828393     0.10674572
 c     -1.13316941     1.23005955    -0.01457128
 c      0.27583351     1.79150494    -0.05833907
 c      1.32109753     0.97999083     0.14110412
 h      0.00687387    -2.29698074     0.04312942
 h     -1.71926029     1.26409966    -1.18723132
 h      0.45869008     2.81694114    -0.19904216
 h      2.38876659     1.45896166    -0.05962203
 o      2.17206938    -1.11012316    -0.09666033
 h      3.04171004    -0.61975072    -0.26263707
 c     -2.63737659    -0.86172255    -0.04586902
 h     -2.65829527    -1.95296183    -0.04607165
 h     -3.24216683    -0.34672619     0.81629851
 h     -3.04498398    -0.42239056    -1.01300549
 h     -1.66746536     1.69896028     0.77214449
          17

 c      1.05646588    -0.39512043     0.04685780
 c     -0.06341664    -1.07404472     0.04369590
 c     -1.17195618    -0.33199919     0.10294410
 c     -1.12850925     1.23545672    -0.01201448
 c      0.27756317     1.79678825    -0.05968572
 c      1.32332570     0.98448374     0.13852152
 h     -0.01595600    -2.30572977     0.05370816
 h     -1.72503583     1.27356083    -1.14908720
 h      0.46637433     2.82032928    -0.20772111
 h      2.36897653     1.46268008    -0.06013556
 o      2.17079021    -1.11170198    -0.09307681
 h      2.99631423    -0.63704513    -0.25020041
 c     -2.63461563    -0.86512591    -0.04872352
 h     -2.66717344    -1.95925687    -0.05451528
 h     -3.25918690    -0.36922404     0.82454971
 h     -3.03996111    -0.44402994    -0.99650749
 h     -1.68359635     1.71257711     0.79589656
          17

 c      1.06353842    -0.39881098     0.04092728
 c     -0.05988899    -1.07639592     0.04542773
 c     -1.18155564    -0.33405590     0.09899589
 c     -1.12402080     1.23965910    -0.01166812
 c      0.27658221     1.80205631    -0.06065766
 c      1.32716301     0.98929987     0.13490525
 h     -0.04075340    -2.28380060     0.06346867
 h     -1.72006047     1.29321784    -1.08520676
 h      0.47281221     2.83913721    -0.22037437
 h      2.33489023     1.45465732    -0.05202636
 o      2.16984727    -1.11437421    -0.08952953
 h      2.94952606    -0.65133464    -0.23662711
 c     -2.63048593    -0.86732067    -0.05034621
 h     -2.67769953    -1.96557953    -0.06198292
 h     -3.26883392    -0.40026828     0.81929669
 h     -3.03615954    -0.46609130    -0.97854891
 h     -1.70665598     1.72875394     0.81864583
          17

 c      1.07639950    -0.40157053     0.03496206
 c     -0.05839184    -1.08286496     0.04756218
 c     -1.19479293    -0.33457186     0.09492919
 c     -1.12031670     1.24300440    -0.01259000
 c      0.27318866     1.80762235    -0.06131992
 c      1.33178265     0.99404201     0.13036642
 h     -0.06589747    -2.23476837     0.07231199
 h     -1.70563469     1.32310915    -1.00076388
 h      0.47686051     2.86735270    -0.23619360
 h      2.29528515     1.43842822    -0.03686076
 o      2.16809198    -1.11891851    -0.08579311
 h      2.92343177    -0.65071845    -0.22599815
 c     -2.62504117    -0.86880246    -0.05040278
 h     -2.68865433    -1.97072485    -0.06840301
 h     -3.27099279    -0.43821166     0.80162749
 h     -3.03612161    -0.48553302    -0.96495270
 h     -1.73033647     1.74296716     0.83431357
          17

 c      1.09400736    -0.40325495     0.02906048
 c     -0.05912848    -1.09204338     0.05010908
 c     -1.21072945    -0.33374264     0.09074272
 c     -1.11761945     1.24572814    -0.01352243
 c      0.26785678     1.81390590    -0.06178570
 c      1.33584074     0.99815388     0.12508993
 h     -0.09001600    -2.16909618     0.08031411
 h     -1.68669489     1.36328070    -0.90718661
 h      0.47696628     2.89648718    -0.25366064
 h      2.26415912     1.42036933    -0.01717340
 o      2.16514994    -1.12579275    -0.08178703
 h      2.92965500    -0.62935156    -0.22030969
 c     -2.61832900    -0.87012172    -0.04886580
 h     -2.69864909    -1.97366433    -0.07380433
 h     -3.26745370    -0.48007294     0.77518332
 h     -3.04170700    -0.50001720    -0.96028473
 h     -1.74970463     1.75203282     0.83949843
          17

 c      1.11493451    -0.40373053     0.02334247
 c     -0.06206330    -1.10150576     0.05302232
 c     -1.22831812    -0.33176164     0.08640951
 c     -1.11548090     1.24784281    -0.01267249
 c      0.26113816     1.82116483    -0.06217338
 c      1.33780196     1.00104371     0.11926612
 h     -0.11243041    -2.10756223     0.08798516
 h     -1.67434620     1.41480907    -0.82495314
 h      0.47181788     2.91911500    -0.27110863
 h      2.25717533     1.40802555     0.00443877
 o      2.16219899    -1.13460978    -0.07770842
 h      2.95672250    -0.59596406    -0.21727949
 c     -2.61044825    -0.87176233    -0.04621162
 h     -2.70622366    -1.97400032    -0.07834953
 h     -3.26213725    -0.52171234     0.74617147
 h     -3.05304104    -0.50883054    -0.96552800
 h     -1.76165382     1.75427269     0.83377968
          17

 c      1.13759381    -0.40287074     0.01792895
 c     -0.06694739    -1.10806643     0.05617701
 c     -1.24649892    -0.32875885     0.08188348
 c     -1.11297253     1.24906754    -0.00816452
 c      0.25357831     1.82939356    -0.06257083
 c      1.33686051     1.00247262     0.11296221
 h     -0.13371471    -2.07970095     0.09647448
 h     -1.68346587     1.48071116    -0.77787953
 h      0.46067628     2.93059211    -0.28713136
 h      2.28149250     1.40537616     0.02692758
 o      2.16095693    -1.14464059    -0.07383371
 h      2.98502911    -0.56532465    -0.21331918
 c     -2.60158910    -0.87407306    -0.04338442
 h     -2.70996799    -1.97218261    -0.08233485
 h     -3.26066956    -0.55846266     0.72245643
 h     -3.06824968    -0.51293826    -0.97762662
 h     -1.76485297     1.74931009     0.81938354
          17

 c      1.16045842    -0.40059495     0.01292174
 c     -0.07345254    -1.10955054     0.05941950
 c     -1.26426273    -0.32478520     0.07712236
 c     -1.10989850     1.24919525     0.00024724
 c      0.24565972     1.83832937    -0.06300941
 c      1.33360974     1.00280400     0.10611388
 h     -0.15488942    -2.10409270     0.10697050
 h     -1.71848653     1.56196542    -0.77248617
 h      0.44346945     2.92947409    -0.30081921
 h      2.32862901     1.40983062     0.05091122
 o      2.16267216    -1.15537853    -0.07034131
 h      3.00152274    -0.54831873    -0.20618187
 c     -2.59211431    -0.87722504    -0.04141082
 h     -2.70864844    -1.96944899    -0.08614130
 h     -3.26828208    -0.58652259     0.71075110
 h     -3.08429838    -0.51414221    -0.99132730
 h     -1.75966853     1.73790143     0.80068018
          17

 c      1.18221373    -0.39691464     0.00839132
 c     -0.08139241    -1.10664537     0.06268110
 c     -1.28067990    -0.31983704     0.07211381
 c     -1.10736179     1.24863859     0.01073725
 c      0.23775715     1.84746832    -0.06345634
 c      1.32947105     1.00271094     0.09867284
 h     -0.17507559    -2.16704017     0.11940915
 h     -1.76665858     1.65151422    -0.79217405
 h      0.42082331     2.91756384    -0.31190443
 h      2.38148747     1.41557857     0.07688337
 o      2.16795673    -1.16658806    -0.06729620
 h      3.00129044    -0.55026347    -0.19511746
 c     -2.58271275    -0.88117743    -0.04090473
 h     -2.70133218    -1.96753115    -0.09013748
 h     -3.28646634    -0.60446144     0.71294234
 h     -3.09817980    -0.51417269    -1.00152463
 h     -1.74819219     1.72188780     0.78341095
          17

 c      1.20182848    -0.39198547     0.00437332
 c     -0.09067633    -1.10151452     0.06597115
 c     -1.29491943    -0.31389002     0.06687921
 c     -1.10651209     1.24808552     0.02121180
 c      0.23009536     1.85607012    -0.06382358
 c      1.32578185     1.00278893     0.09068526
 h     -0.19195612    -2.23877323     0.13266769
 h     -1.81255973     1.73858659    -0.81772163
 h      0.39404242     2.89984589    -0.32085285
 h      2.42489508     1.41795099     0.10426978
 o      2.17685377    -1.17820255    -0.06467541
 h      2.98579229    -0.57184677    -0.18045064
 c     -2.57441280    -0.88572743    -0.04188580
 h     -2.68748810    -1.96816268    -0.09456494
 h     -3.31157270    -0.61341416     0.72515911
 h     -3.10769033    -0.51424769    -1.00461077
 h     -1.73417964     1.70412844     0.77377480
          17

 c      1.21857785    -0.38613915     0.00087054
 c     -0.10112433    -1.09583632     0.06929428
 c     -1.30629256    -0.30692590     0.06146563
 c     -1.10780895     1.24800490     0.03028317
 c      0.22275167     1.86321472    -0.06398038
 c      1.32344640     1.00343391     0.08226596
 h     -0.20384456    -2.29625685     0.14564009
 h     -1.84725683     1.81493159    -0.83778269
 h      0.36491521     2.88381060    -0.32883005
 h      2.44936633     1.41466213     0.13176983
 o      2.18883765    -1.19030073    -0.06238060
 h      2.96258255    -0.60920111    -0.16340852
 c     -2.56831414    -0.89064517    -0.04399700
 h     -2.66703846    -1.97252232    -0.09946714
 h     -3.33706576    -0.61588555     0.74070194
 h     -3.11173256    -0.51502293    -0.99886876
 h     -1.72230657     1.68801008     0.77739623
          17

 c      1.23205094    -0.37986260    -0.00214357
 c     -0.11242809    -1.09046046     0.07262418
 c     -1.31431901    -0.29895970     0.05593579
 c     -1.11127810     1.24866127     0.03725456
 c      0.21572060     1.86800364    -0.06379116
 c      1.32295358     1.00486735     0.07355970
 h     -0.21018268    -2.32704995     0.15761652
 h     -1.86724647     1.87571122    -0.84704463
 h      0.33524760     2.87720470    -0.33726591
 h      2.45056805     1.40538048     0.15787695
 o      2.20276579    -1.20317319    -0.06024619
 h      2.94614667    -0.65308522    -0.14604271
 c     -2.56525009    -0.89578174    -0.04678509
 h     -2.64035814    -1.98080147    -0.10469607
 h     -3.35671750    -0.61453004     0.75346015
 h     -3.11040113    -0.51666360    -0.98450858
 h     -1.71623917     1.67614389     0.79764899
          17

 c      1.24215128    -0.37372935    -0.00472109
 c     -0.12419138    -1.08568861     0.07591401
 c     -1.31878831    -0.29006798     0.05035599
 c     -1.11694451     1.25032452     0.04200322
 c      0.20900437     1.86990201    -0.06319582
 c      1.32442916     1.00716607     0.06471748
 h     -0.21120346    -2.32592952     0.16822507
 h     -1.87170348     1.91820457    -0.84304930
 h      0.30630946     2.88422703    -0.34689887
 h      2.42837494     1.39123676     0.18121571
 o      2.21706916    -1.21725678    -0.05808430
 h      2.95516047    -0.69065622    -0.13057605
 c     -2.56558960    -0.90110002    -0.04981930
 h     -2.60826135    -1.99205900    -0.10998143
 h     -3.36626952    -0.61159025     0.75948001
 h     -3.10502137    -0.51886968    -0.96369826
 h     -1.71651510     1.66893219     0.83385606
          17

 c      1.24907692    -0.36831136    -0.00693365
 c     -0.13596863    -1.08148276     0.07910771
 c     -1.31978831    -0.28040272     0.04478374
 c     -1.12499662     1.25335447     0.04484362
 c      0.20266128     1.86898111    -0.06227692
 c      1.32760632     1.01025714     0.05587389
 h     -0.20763946    -2.29239478     0.17735687
 h     -1.86094189     1.94071740    -0.82454448
 h      0.27869074     2.90283440    -0.35696487
 h      2.38689644     1.37473130     0.20084031
 o      2.23061991    -1.23259858    -0.05579245
 h      2.99924353    -0.71492365    -0.11778112
 c     -2.56918649    -0.90665558    -0.05269605
 h     -2.57200634    -2.00442111    -0.11502462
 h     -3.36373984    -0.60876069     0.75715634
 h     -3.09810818    -0.52085511    -0.94054163
 h     -1.72034776     1.66447004     0.88127160
          17

 c      1.25324904    -0.36410790    -0.00886326
 c     -0.14728400    -1.07747996     0.08213832
 c     -1.31768475    -0.27018107     0.03925971
 c     -1.13566151     1.25811299     0.04630883
 c      0.19678455     1.86580942    -0.06123609
 c      1.33172678     1.01388394     0.04710876
 h     -0.20061882    -2.23042971     0.18522144
 h     -1.83601703     1.94221053    -0.79104545
 h      0.25270814     2.92600965    -0.36545391
 h      2.33547182     1.35998539     0.21669088
 o      2.24352034    -1.24843632    -0.05339558
 h      3.06735986    -0.73212115    -0.10642861
 c     -2.57543005    -0.91255541    -0.05505405
 h     -2.53329378    -2.01556531    -0.11958275
 h     -3.34931284    -0.60714474     0.74707201
 h     -3.09302040    -0.52144706    -0.92060848
 h     -1.72353100     1.65987770     0.93324636
          17

 c      1.25520008    -0.36151145    -0.01059432
 c     -0.15763798    -1.07281604     0.08490627
 c     -1.31305475    -0.25965560     0.03380520
 c     -1.14898666     1.26480988     0.04699466
 c      0.19145303     1.86111503    -0.06030324
 c      1.33549917     1.01758346     0.03839572
 h     -0.19164633    -2.15050768     0.19261727
 h     -1.79919269     1.92276325    -0.74333885
 h      0.22884012     2.94558390    -0.37016796
 h      2.28923564     1.35285556     0.23017132
 o      2.25649694    -1.26374754    -0.05094578
 h      3.13853960    -0.75323815    -0.09497631
 c     -2.58337894    -0.91889629    -0.05668656
 h     -2.49419525    -2.02334063    -0.12351601
 h     -3.32530512    -0.60714859     0.73195925
 h     -3.09302757    -0.51956527    -0.90949313
 h     -1.72243534     1.65267944     0.98360240
          17

 c      1.25548310    -0.36080168    -0.01221040
 c     -0.16652437    -1.06584465     0.08723573
 c     -1.30659771    -0.24907643     0.02842330
 c     -1.16463257     1.27331881     0.04761818
 c      0.18669437     1.85551749    -0.05966191
 c      1.33744312     1.02079357     0.02960728
 h     -0.18245462    -2.07289405     0.20146089
 h     -1.75540615     1.88519470    -0.68523878
 h      0.20781998     2.95525628    -0.36959130
 h      2.26522804     1.35960017     0.24400993
 o      2.27005672    -1.27781287    -0.04845645
 h      3.19606302    -0.78511723    -0.08265386
 c     -2.59195561    -0.92568427    -0.05773776
 h     -2.45696801    -2.02634730    -0.12678837
 h     -3.29615241    -0.60831382     0.71671631
 h     -3.09992473    -0.51511015    -0.91050616
 h     -1.71486808     1.64141919     1.02774597
          17

 c      1.25463050    -0.36215312    -0.01379360
 c     -0.17347653    -1.05428538     0.08885530
 c     -1.29905401    -0.23865174     0.02310124
 c     -1.18163643     1.28290784     0.04932861
 c      0.18246756     1.84942204    -0.05942196
 c      1.33682873     1.02318574     0.02069056
 h     -0.17446335    -2.02605423     0.21505458
 h     -1.71505370     1.83828703    -0.62720553
 h      0.19049725     2.95179024    -0.36322287
 h      2.27144096     1.38304943     0.26004842
 o      2.28429303    -1.29027951    -0.04590953
 h      3.23083877    -0.82949278    -0.06935396
 c     -2.60014996    -0.93276884    -0.05881088
 h     -2.42376889    -2.02433483    -0.12943944
 h     -3.26785414    -0.60930594     0.70790229
 h     -3.11313532    -0.50964245    -0.92296269
 h     -1.70006995     1.62569768     1.06269196
          17

 c      1.25314792    -0.36563657    -0.01542436
 c     -0.17810484    -1.03682478     0.08955744
 c     -1.29115214    -0.22850938     0.01781427
 c     -1.19823574     1.29200779     0.05405782
 c      0.17866823     1.84300212    -0.05962151
 c      1.33428000     1.02492542     0.01186933
 h     -0.16822412    -2.02810089     0.23624824
 h     -1.69646594     1.79980801    -0.59010486
 h      0.17766465     2.93520137    -0.35159414
 h      2.29973681     1.41970743     0.27672325
 o      2.29894024    -1.30107654    -0.04327518
 h      3.24049530    -0.88438415    -0.05531793
 c     -2.60720898    -0.93981955    -0.06077719
 h     -2.39633422    -2.01833749    -0.13156104
 h     -3.24609969    -0.60851637     0.71179725
 h     -3.13016184    -0.50607674    -0.94261928
 h     -1.67845299     1.60601224     1.08676237
          17

 c      1.25151769    -0.37121405    -0.01717931
 c     -0.18004870    -1.01483885     0.08948295
 c     -1.28356857    -0.21868967     0.01253742
 c     -1.21253331     1.29890428     0.06379457
 c      0.17516372     1.83619520    -0.06023329
 c      1.33110341     1.02647427     0.00354684
 h     -0.16392900    -2.06667557     0.26405529
 h     -1.71847293     1.78871146    -0.59665522
 h      0.16993624     2.90870575    -0.33617615
 h      2.33372859     1.46220456     0.29014531
 o      2.31336279    -1.31036975    -0.04052505
 h      3.22941315    -0.94479515    -0.04091195
 c     -2.61281075    -0.94632160    -0.06433054
 h     -2.37572823    -2.01052351    -0.13328748
 h     -3.23342425    -0.60540315     0.73110195
 h     -3.14790825    -0.50758586    -0.96375608
 h     -1.65142547     1.58360154     1.09962549
          17

 c      1.25019523    -0.37874828    -0.01912247
 c     -0.17896398    -0.99111007     0.08904484
 c     -1.27687462    -0.20919801     0.00726140
 c     -1.22432892     1.30359684     0.07816608
 c      0.17184350     1.82870784    -0.06116597
 c      1.32838620     1.02823713    -0.00392671
 h     -0.16189920    -2.11375939     0.29440786
 h     -1.77898429     1.80341411    -0.64363205
 h      0.16766595     2.87848942    -0.31918631
 h      2.35937306     1.50345244     0.29679439
 o      2.32644448    -1.31854873    -0.03764567
 h      3.21037351    -1.00281034    -0.02639713
 c     -2.61709908    -0.95162053    -0.06964562
 h     -2.36225801    -2.00371726    -0.13476851
 h     -3.22785703    -0.60145607     0.76286202
 h     -3.16377391    -0.51657774    -0.98118513
 h     -1.62142564     1.56038712     1.10303955
          17

 c      1.24959688    -0.38801523    -0.02129351
 c     -0.17460974    -0.96791193     0.08864290
 c     -1.27150152    -0.20003906     0.00198629
 c     -1.23491248     1.30740367     0.09454887
 c      0.16862868     1.82008811    -0.06228292
 c      1.32672372     1.03040767    -0.01034965
 h     -0.16224133    -2.14753022     0.32334407
 h     -1.85730739     1.82629149    -0.70418343
 h      0.17089813     2.85265490    -0.30315434
 h      2.36832433     1.53842092     0.29461258
 o      2.33663045    -1.32614052    -0.03465799
 h      3.20391436    -1.04889065    -0.01159977
 c     -2.62047086    -0.95508845    -0.07640594
 h     -2.35562884    -2.00056266    -0.13610181
 h     -3.22466272    -0.59957773     0.79997686
 h     -3.17615275    -0.53417438    -0.99137334
 h     -1.59197991     1.53895945     1.10169378
          17

 c      1.25007860    -0.39870510    -0.02370346
 c     -0.16691200    -0.94660920     0.08855200
 c     -1.26773798    -0.19121675    -0.00329517
 c     -1.24528427     1.31121686     0.11039911
 c      0.16543948     1.80994545    -0.06345885
 c      1.32631212     1.03296785    -0.01565484
 h     -0.16472454    -2.15644126     0.34819504
 h     -1.93527018     1.84416398    -0.75543332
 h      0.17940364     2.83849571    -0.29015860
 h      2.35715766     1.56416796     0.28287100
 o      2.34271810    -1.33350323    -0.03161802
 h      3.22599867    -1.07680285     0.00412372
 c     -2.62327646    -0.95634501    -0.08404375
 h     -2.35527392    -2.00252576    -0.13726575
 h     -3.21915961    -0.60258523     0.83459014
 h     -3.18461346    -0.56005704    -0.99292099
 h     -1.56736587     1.52233882     1.10306509
          17

 c      1.25191269    -0.41042279    -0.02634036
 c     -0.15598977    -0.92790350     0.08893360
 c     -1.26572759    -0.18274850    -0.00859812
 c     -1.25579273     1.31528177     0.12403040
 c      0.16217586     1.79826673    -0.06464939
 c      1.32706095     1.03571985    -0.01987994
 h     -0.16891893    -2.13605239     0.36741425
 h     -2.00264319     1.85152299    -0.78539033
 h      0.19272757     2.83873828    -0.28103124
 h      2.32634225     1.57961203     0.26191108
 o      2.34497785    -1.34054779    -0.02855852
 h      3.27052591    -1.08815691     0.02099455
 c     -2.62563568    -0.95538798    -0.09191871
 h     -2.36063133    -2.00923126    -0.13811935
 h     -3.20829528    -0.61221144     0.86045992
 h     -3.19003694    -0.59250282    -0.98678681
 h     -1.55144906     1.51320403     1.11505668
          17

 c      1.25528438    -0.42270740    -0.02917824
 c     -0.14216127    -0.91204572     0.08986162
 c     -1.26545963    -0.17468258    -0.01393808
 c     -1.26652793     1.31958898     0.13466702
 c      0.15873213     1.78555931    -0.06591245
 c      1.32860548     1.03829000    -0.02315924
 h     -0.17432719    -2.08655533     0.38031621
 h     -2.05426671     1.84702533    -0.78898564
 h      0.21010149     2.84983358    -0.27522233
 h      2.28020558     1.58572364     0.23314209
 o      2.34472416    -1.34695453    -0.02545142
 h      3.31617170    -1.08886260     0.03824779
 c     -2.62739682    -0.95257895    -0.09938429
 h     -2.37117295    -2.01859080    -0.13847970
 h     -3.19092821    -0.62886366     0.87379597
 h     -3.19468987    -0.62860204    -0.97630552
 h     -1.54605958     1.51281344     1.14141216
          17

 c      1.26030331    -0.43506505    -0.03218308
 c     -0.12592329    -0.89887800     0.09132084
 c     -1.26676921    -0.16709836    -0.01932574
 c     -1.27760785     1.32412398     0.14241128
 c      0.15502529     1.77265580    -0.06736069
 c      1.33023004     1.04009256    -0.02573250
 h     -0.18049167    -2.01246839     0.38717872
 h     -2.08748562     1.83113211    -0.76466438
 h      0.23034320     2.86418806    -0.27149429
 h      2.22773388     1.58623321     0.19919335
 o      2.34315699    -1.35248209    -0.02224651
 h      3.34455331    -1.08395414     0.05476621
 c     -2.62819410    -0.94851414    -0.10584825
 h     -2.38621026    -2.02766676    -0.13822782
 h     -3.16763336    -0.65173604     0.87342071
 h     -3.20192634    -0.66479673    -0.96658816
 h     -1.55032574     1.52050502     1.17874835
          17

 c      1.26701485    -0.44700305    -0.03531477
 c     -0.10789417    -0.88770070     0.09315884
 c     -1.26935947    -0.16008857    -0.02476472
 c     -1.28919354     1.32889715     0.14794758
 c      0.15100355     1.76038711    -0.06909910
 c      1.33083664     1.04030478    -0.02793112
 h     -0.18721874    -1.92443076     0.38990552
 h     -2.10110207     1.80526944    -0.71298072
 h      0.25195246     2.87396292    -0.26874190
 h      2.18275798     1.58817419     0.16374213
 o      2.34097915    -1.35702918    -0.01890790
 h      3.34608217    -1.07640379     0.06966333
 c     -2.62757879    -0.94384303    -0.11093699
 h     -2.40467054    -2.03375372    -0.13739071
 h     -3.14052066    -0.67897282     0.86092693
 h     -3.21507838    -0.69781367    -0.96271727
 h     -1.56160415     1.53424198     1.21874088
          17

 c      1.27539217    -0.45806625    -0.03852788
 c     -0.08870327    -0.87706101     0.09499711
 c     -1.27284421    -0.15373303    -0.03025057
 c     -1.30134704     1.33385710     0.15217423
 c      0.14663301     1.74937635    -0.07119317
 c      1.32927178     1.03804482    -0.03007198
 h     -0.19513524    -1.84188273     0.39316137
 h     -2.09566794     1.77195143    -0.63678229
 h      0.27334926     2.87354218    -0.26638364
 h      2.15997287     1.59995613     0.13021154
 o      2.33845540    -1.36060610    -0.01542578
 h      3.31893445    -1.06748704     0.08247342
 c     -2.62519521    -0.93911014    -0.11474648
 h     -2.42500813    -2.03519563    -0.13618314
 h     -3.11313155    -0.70783801     0.84093548
 h     -3.23563812    -0.72559061    -0.96706427
 h     -1.57685380     1.55154165     1.25275482
          17

 c      1.28531691    -0.46787445    -0.04177418
 c     -0.06887340    -0.86496691     0.09623644
 c     -1.27680462    -0.14807583    -0.03577009
 c     -1.31379660     1.33875868     0.15611301
 c      0.14187599     1.73998214    -0.07366471
 c      1.32513345     1.03289836    -0.03228471
 h     -0.20627318    -1.79064731     0.40435459
 h     -2.07542402     1.73575094    -0.54298332
 h      0.29309593     2.86034185    -0.26438523
 h      2.16538920     1.62524249     0.09968488
 o      2.33545281    -1.36333254    -0.01182625
 h      3.26844284    -1.05678773     0.09331861
 c     -2.62090851    -0.93468176    -0.11795920
 h     -2.44529227    -2.03175644    -0.13501528
 h     -3.09012313    -0.73504914     0.82086864
 h     -3.26203138    -0.74745699    -0.97775564
 h     -1.59340180     1.57007649     1.27475480
          17

 c      1.29656623    -0.47613613    -0.04500879
 c     -0.04890665    -0.85032322     0.09646740
 c     -1.28084428    -0.14311673    -0.04130049
 c     -1.32555755     1.34298741     0.16113322
 c      0.13668074     1.73230169    -0.07649674
 c      1.31919739     1.02528550    -0.03450309
 h     -0.22254599    -1.78594904     0.42873886
 h     -2.05248896     1.70515638    -0.44585651
 h      0.31006751     2.83488749    -0.26315809
 h      2.19122120     1.65869302     0.07081597
 o      2.33138236    -1.36548523    -0.00819253
 h      3.20818053    -1.04147156     0.10327140
 c     -2.61482658    -0.93074146    -0.12159107
 h     -2.46342400    -2.02458826    -0.13446018
 h     -3.07618605    -0.75748669     0.80902870
 h     -3.29023479    -0.76349736    -0.98987641
 h     -1.60912167     1.58789113     1.28199186
          17

 c      1.30880960    -0.48262500    -0.04819790
 c     -0.02959620    -0.83425507     0.09598433
 c     -1.28462165    -0.13882371    -0.04680686
 c     -1.33463557     1.34546639     0.16906423
 c      0.13099282     1.72616741    -0.07963420
 c      1.31278175     1.01610565    -0.03664812
 h     -0.24200619    -1.81653422     0.46320338
 h     -2.05033028     1.69357787    -0.36815120
 h      0.32362058     2.80079500    -0.26347658
 h      2.22312882     1.69021643     0.04204203
 o      2.32527584    -1.36753807    -0.00467788
 h      3.15902002    -1.01580669     0.11460234
 c     -2.60729340    -0.92729756    -0.12644036
 h     -2.47740589    -2.01587669    -0.13515767
 h     -3.07401825    -0.77314197     0.81054305
 h     -3.31557490    -0.77386229    -0.99811836
 h     -1.62239040     1.60345519     1.27481890
          17

 c      1.32159143    -0.48714386    -0.05132223
 c     -0.01197510    -0.81892980     0.09549230
 c     -1.28785285    -0.13516209    -0.05223789
 c     -1.33913698     1.34524722     0.18111036
 c      0.12478667     1.72114289    -0.08297570
 c      1.30698560     1.00621439    -0.03873326
 h     -0.25944803    -1.85824842     0.49961395
 h     -2.09081360     1.71231038    -0.32811349
 h      0.33375147     2.76458660    -0.26643790
 h      2.24894275     1.71113026     0.01284348
 o      2.31652783    -1.36995991    -0.00142531
 h      3.13762148    -0.97467512     0.12955601
 c     -2.59887636    -0.92422182    -0.13265226
 h     -2.48559707    -2.00818839    -0.13766475
 h     -3.08267704    -0.78159606     0.82398969
 h     -3.33421279    -0.77849779    -0.99871493
 h     -1.63208825     1.61573887     1.25655965
          17

 c      1.33432594    -0.48949690    -0.05437377
 c      0.00302551    -0.80601355     0.09556518
 c     -1.29030529    -0.13211418    -0.05752506
 c     -1.33970879     1.34267060     0.19620889
 c      0.11809998     1.71659207    -0.08637409
 c      1.30246145     0.99623335    -0.04084767
 h     -0.27016346    -1.89219702     0.53116281
 h     -2.16547725     1.75680711    -0.31988213
 h      0.34108111     2.73460886    -0.27334461
 h      2.26133764     1.71630227    -0.01646911
 o      2.30589740    -1.37274047     0.00160280
 h      3.14036399    -0.92132838     0.14766717
 c     -2.59024516    -0.92135460    -0.13975696
 h     -2.48690814    -2.00361092    -0.14232770
 h     -3.09809068    -0.78362170     0.84248096
 h     -3.34382206    -0.77717260    -0.99012035
 h     -1.63782618     1.62441699     1.23333241
          17

 c      1.34633752    -0.48949058    -0.05734943
 c      0.01473756    -0.79641034     0.09651360
 c     -1.29179781    -0.12965908    -0.06258487
 c     -1.33860858     1.33890924     0.21211295
 c      0.11103561     1.71190488    -0.08967646
 c      1.29948707     0.98656621    -0.04311547
 h     -0.27140560    -1.90810183     0.55393365
 h     -2.24618574     1.81194556    -0.32554107
 h      0.34640335     2.71822777    -0.28531109
 h      2.25721181     1.70382261    -0.04523042
 o      2.29505628    -1.37539969     0.00461413
 h      3.14964755    -0.86702784     0.16591027
 c     -2.58196605    -0.91862051    -0.14701791
 h     -2.48089196    -2.00298118    -0.14925672
 h     -3.11514464    -0.78046649     0.85784516
 h     -3.34380865    -0.76957221    -0.97300619
 h     -1.64030340     1.63009343     1.21319019
          17

 c      1.35691786    -0.48696504    -0.06024609
 c      0.02276186    -0.79051597     0.09845577
 c     -1.29219923    -0.12774200    -0.06731803
 c     -1.33741390     1.33484411     0.22702301
 c      0.10376432     1.70681706    -0.09279338
 c      1.29805924     0.97743413    -0.04566844
 h     -0.26209202    -1.90168329     0.56610175
 h     -2.31202636     1.86539849    -0.33272456
 h      0.34983156     2.71808864    -0.30262450
 h      2.23688556     1.67447478    -0.07270934
 o      2.28546411    -1.37745396     0.00782066
 h      3.15068705    -0.82306400     0.18129962
 c     -2.57434891    -0.91608221    -0.15370635
 h     -2.46773728    -2.00558646    -0.15840740
 h     -3.12939024    -0.77340478     0.86380778
 h     -3.33540177    -0.75535995    -0.95008227
 h     -1.64123407     1.63414707     1.20434413
          17

 c      1.36537996    -0.48183919    -0.06305621
 c      0.02693712    -0.78840657     0.10137931
 c     -1.29141888    -0.12627517    -0.07160813
 c     -1.33676969     1.33092283     0.23991042
 c      0.09652978     1.70155160    -0.09574312
 c      1.29790698     0.96886740    -0.04862465
 h     -0.24237003    -1.87263507     0.56724610
 h     -2.35311482     1.91020013    -0.33561596
 h      0.35030623     2.73057261    -0.32435886
 h      2.20415095     1.63180753    -0.09831421
 o      2.27799523    -1.37862785     0.01135965
 h      3.13666090    -0.79677958     0.19209757
 c     -2.56739892    -0.91391990    -0.15920413
 h     -2.44821670    -2.00948643    -0.16969475
 h     -3.13773142    -0.76357835     0.85702209
 h     -3.32158800    -0.73420389    -0.92579527
 h     -1.64238117     1.63783792     1.21233483
          17

 c      1.37111051    -0.47416520    -0.06576174
 c      0.02732499    -0.78984539     0.10514281
 c     -1.28939839    -0.12516501    -0.07532618
 c     -1.33690324     1.32743977     0.25047720
 c      0.08960550     1.69663490    -0.09863299
 c      1.29841982     0.96066180    -0.05206035
 h     -0.21357644    -1.82446071     0.55838446
 h     -2.36580386     1.94272766    -0.33174307
 h      0.34608541     2.74811008    -0.34868991
 h      2.16710594     1.58273236    -0.12187141
 o      2.27299220    -1.37883239     0.01528752
 h      3.10735814    -0.79138879     0.19783020
 c     -2.56086386    -0.91236391    -0.16305832
 h     -2.42361223    -2.01225238    -0.18306698
 h     -3.13855583    -0.75195059     0.83702896
 h     -3.30650460    -0.70583623    -0.90556389
 h     -1.64423460     1.64110308     1.23735257
          17

 c      1.37362578    -0.46418484    -0.06832792
 c      0.02421761    -0.79411453     0.10940956
 c     -1.28610725    -0.12434773    -0.07833877
 c     -1.33794842     1.32471475     0.25899355
 c      0.08322651     1.69259657    -0.10160376
 c      1.29860730     0.95238242    -0.05597477
 h     -0.17858284    -1.76616103     0.54281937
 h     -2.34924217     1.96100465    -0.32004688
 h      0.33567651     2.76287712    -0.37362126
 h      2.13847624     1.53759547    -0.14398085
 o      2.27030931    -1.37813741     0.01957487
 h      3.06813350    -0.80602426     0.19925957
 c     -2.55437128    -0.91160632    -0.16509970
 h     -2.39559958    -2.01176890    -0.19851664
 h     -3.13179968    -0.73926035     0.80609878
 h     -3.29389139    -0.67030658    -0.89419412
 h     -1.64561851     1.64222620     1.27431295
          17

 c      1.37263244    -0.45237030    -0.07070042
 c      0.01813280    -0.79976084     0.11353935
 c     -1.28154037    -0.12381760    -0.08051463
 c     -1.33998473     1.32307998     0.26599765
 c      0.07754402     1.68978446    -0.10478227
 c      1.29739413     0.94361887    -0.06028612
 h     -0.14208456    -1.71488326     0.52748508
 h     -2.30409494     1.96399177    -0.30018934
 h      0.31841341     2.76915320    -0.39757592
 h      2.13196338     1.50723648    -0.16599459
 o      2.26926268    -1.37681630     0.02408282
 h      3.03043760    -0.83487440     0.19864541
 c     -2.54760389    -0.91170890    -0.16560875
 h     -2.36607460    -2.00684333    -0.21604711
 h     -3.11911320    -0.72592689     0.76919942
 h     -3.28505364    -0.62852181    -0.89390160
 h     -1.64450977     1.63870251     1.31579721
          17

 c      1.36809504    -0.43942713    -0.07280645
 c      0.00968659    -0.80471129     0.11663024
 c     -1.27572077    -0.12363602    -0.08173050
 c     -1.34292344     1.32276479     0.27206020
 c      0.07260962     1.68831192    -0.10825383
 c      1.29439409     0.93455314    -0.06492166
 h     -0.10947896    -1.69437813     0.52250502
 h     -2.23287781     1.95178445    -0.27270283
 h      0.29456414     2.76410877    -0.41969608
 h      2.15294210     1.49630660    -0.18888362
 o      2.26863129    -1.37537579     0.02855234
 h      3.01161495    -0.86693733     0.19981540
 c     -2.54038717    -0.91254149    -0.16537095
 h     -2.33693896    -1.99752688    -0.23563052
 h     -3.10393095    -0.71193736     0.73371782
 h     -3.27798658    -0.58272865    -0.90340799
 h     -1.63906415     1.62832420     1.35503957
          17

 c      1.36029823    -0.42623461    -0.07455752
 c     -0.00071780    -0.80757898     0.11809151
 c     -1.26871223    -0.12391182    -0.08188279
 c     -1.34630476     1.32372589     0.27777144
 c      0.06838113     1.68805689    -0.11204433
 c      1.29033600     0.92622241    -0.06992595
 h     -0.08352319    -1.71969840     0.53442576
 h     -2.14188242     1.92697051    -0.24009805
 h      0.26522614     2.74792489    -0.43998560
 h      2.19322285     1.50002241    -0.21191178
 o      2.26714391    -1.37425670     0.03271068
 h      3.02718713    -0.89138231     0.20640696
 c     -2.53265516    -0.91378693    -0.16547131
 h     -2.30989630    -1.98513116    -0.25718955
 h     -3.09083501    -0.69691363     0.70804607
 h     -3.26861442    -0.53634061    -0.91895821
 h     -1.62815751     1.60975241     1.38722412
          17

 c      1.34983205    -0.41373606    -0.07585307
 c     -0.01297394    -0.80910181     0.11829219
 c     -1.26064476    -0.12475347    -0.08090478
 c     -1.34898464     1.32537067     0.28396308
 c      0.06475106     1.68866384    -0.11610424
 c      1.28645164     0.92004506    -0.07542404
 h     -0.06325707    -1.78052426     0.55854019
 h     -2.04488797     1.89771835    -0.20941552
 h      0.23214873     2.72376551    -0.45942178
 h      2.23807467     1.50927978    -0.23310645
 o      2.26449331    -1.37324202     0.03650533
 h      3.07535015    -0.90773575     0.21819947
 c     -2.52444402    -0.91498602    -0.16686489
 h     -2.28630667    -1.97193904    -0.28060871
 h     -3.08363699    -0.68067161     0.69840383
 h     -3.25290655    -0.49312555    -0.93620574
 h     -1.61151678     1.58263821     1.40945533
          17

 c      1.33745288    -0.40281976    -0.07658816
 c     -0.02693733    -0.81120143     0.11813146
 c     -1.25173536    -0.12622661    -0.07877653
 c     -1.34891961     1.32626117     0.29199865
 c      0.06159303     1.68956610    -0.12030052
 c      1.28374174     0.91725251    -0.08152103
 h     -0.04737583    -1.85253402     0.58399558
 h     -1.96596576     1.88126833    -0.19522572
 h      0.19744130     2.69743632    -0.47999028
 h      2.27492900     1.51642533    -0.25058941
 o      2.26142814    -1.37158635     0.04012055
 h      3.13675568    -0.92444744     0.23107361
 c     -2.51596884    -0.91558363    -0.16997622
 h     -2.26714317    -1.96060103    -0.30574121
 h     -3.08305554    -0.66412315     0.70544919
 h     -3.22828458    -0.45635361    -0.95158383
 h     -1.58969327     1.54758258     1.42036123
          17

 c      1.32390445    -0.39420402    -0.07666563
 c     -0.04222246    -0.81544349     0.11833686
 c     -1.24229157    -0.12834263    -0.07552024
 c     -1.34410411     1.32470517     0.30330094
 c      0.05882635     1.69010212    -0.12444121
 c      1.28276778     0.91864207    -0.08826542
 h     -0.03585498    -1.91583516     0.60214844
 h     -1.92880602     1.89704294    -0.21400469
 h      0.16310334     2.67600955    -0.50435356
 h      2.29611691     1.51695434    -0.26319162
 o      2.25880843    -1.36868359     0.04375795
 h      3.19071200    -0.94859053     0.24076625
 c     -2.50761005    -0.91502322    -0.17463538
 h     -2.25307637    -1.95326700    -0.33236020
 h     -3.08631704    -0.64954053     0.72401216
 h     -3.19407087    -0.42826099    -0.96289881
 h     -1.56397771     1.50608089     1.42011608
          17

 c      1.30980341    -0.38833364    -0.07600578
 c     -0.05821199    -0.82270468     0.11931613
 c     -1.23269608    -0.13107410    -0.07118646
 c     -1.33471894     1.32076675     0.31752685
 c      0.05646697     1.68977758    -0.12836235
 c      1.28371991     0.92450985    -0.09565687
 h     -0.02937109    -1.95918140     0.60835609
 h     -1.93154817     1.94299262    -0.26324525
 h      0.13053308     2.66491339    -0.53482253
 h      2.29834203     1.50914012    -0.27048232
 o      2.25709849    -1.36429184     0.04752703
 h      3.22385938    -0.98235867     0.24475573
 c     -2.49973893    -0.91291322    -0.18033681
 h     -2.24463320    -1.95071868    -0.36004572
 h     -3.08909497    -0.63972508     0.74623632
 h     -3.15147392    -0.40975788    -0.96954786
 h     -1.53627921     1.46043476     1.41125289
          17

 c      1.29561062    -0.38532147    -0.07455017
 c     -0.07411434    -0.83338212     0.12125564
 c     -1.22338669    -0.13434626    -0.06584142
 c     -1.32255421     1.31610770     0.33251554
 c      0.05460621     1.68854640    -0.13204947
 c      1.28647434     0.93462888    -0.10364990
 h     -0.02874209    -1.97762684     0.60079925
 h     -1.95329196     1.99738456    -0.32175894
 h      0.10039371     2.66485189    -0.57193880
 h      2.28206612     1.49360521    -0.27272273
 o      2.25635609    -1.35844888     0.05145025
 h      3.23040314    -1.02429873     0.24219699
 c     -2.49254237    -0.90916802    -0.18650899
 h     -2.24228423    -1.95198715    -0.38808356
 h     -3.08764522    -0.63694430     0.76486920
 h     -3.10346700    -0.40022116    -0.97268173
 h     -1.50898968     1.41354375     1.39947913
          17

 c      1.28165908    -0.38496137    -0.07226277
 c     -0.08904494    -0.84755307     0.12419700
 c     -1.21482276    -0.13801728    -0.05956209
 c     -1.30900784     1.31204396     0.34609314
 c      0.05334927     1.68684819    -0.13568932
 c      1.29055207     0.94825182    -0.11213769
 h     -0.03470961    -1.97048707     0.57949023
 h     -1.97753315     2.04189831    -0.37066169
 h      0.07295274     2.67140177    -0.61386134
 h      2.25186973     1.47340857    -0.27095002
 o      2.25626842    -1.35137897     0.05547823
 h      3.21135288    -1.07057115     0.23363024
 c     -2.48596648    -0.90403316    -0.19262929
 h     -2.24635354    -1.95473863    -0.41548070
 h     -3.07980292    -0.64239564     0.77481866
 h     -3.05454585    -0.39739654    -0.97529198
 h     -1.48467400     1.36842399     1.39304995
          17

 c      1.26820185    -0.38681409    -0.06912926
 c     -0.10213828    -0.86495702     0.12804012
 c     -1.20741959    -0.14190092    -0.05243566
 c     -1.29480796     1.30913130     0.35684815
 c      0.05278582     1.68536102    -0.13959882
 c      1.29501062     0.96416040    -0.12092662
 h     -0.04779247    -1.94116470     0.54608521
 h     -1.99605657     2.06719902    -0.39949119
 h      0.04849197     2.67772952    -0.65720072
 h      2.21755783     1.45443690    -0.26714360
 o      2.25607084    -1.34344721     0.05948321
 h      3.17562259    -1.11542814     0.22102401
 c     -2.47977502    -0.89799173    -0.19826219
 h     -2.25680211    -1.95619979    -0.44112658
 h     -3.06514802    -0.65614540     0.77348228
 h     -3.01006389    -0.39769791    -0.98180790
 h     -1.46535445     1.32752700     1.39957745
          17

 c      1.25545534    -0.39033065    -0.06515422
 c     -0.11268191    -0.88478750     0.13247951
 c     -1.20146914    -0.14582042    -0.04455592
 c     -1.28040469     1.30749484     0.36429563
 c      0.05299197     1.68471322    -0.14410647
 c      1.29845727     0.98082346    -0.12973862
 h     -0.06805796    -1.89904206     0.50445813
 h     -2.00529507     2.06955188    -0.40349209
 h      0.02741943     2.67774593    -0.69845189
 h      2.19396648     1.44495513    -0.26409849
 o      2.25442946    -1.33511449     0.06325181
 h      3.14183180    -1.15176319     0.20784187
 c     -2.47368328    -0.89158659    -0.20316130
 h     -2.27303565    -1.95412035    -0.46402890
 h     -3.04495075    -0.67724028     0.76078105
 h     -2.97484160    -0.39729727    -0.99657430
 h     -1.45165511     1.29245026     1.42133302
          17

 c      1.24361130    -0.39496349    -0.06035764
 c     -0.12022380    -0.90536727     0.13692088
 c     -1.19708703    -0.14965503    -0.03601504
 c     -1.26621167     1.30704244     0.36880592
 c      0.05403167     1.68533149    -0.14946991
 c      1.29956279     0.99679861    -0.13829869
 h     -0.09490194    -1.86275809     0.46155683
 h     -2.00381022     2.04809023    -0.38105674
 h      0.01014538     2.66777195    -0.73501826
 h      2.19508979     1.45220560    -0.26435966
 o      2.24978498    -1.32679881     0.06656341
 h      3.13303806    -1.17341084     0.19778653
 c     -2.46750313    -0.88521624    -0.20746887
 h     -2.29384179    -1.94742622    -0.48353823
 h     -3.02215914    -0.70385162     0.73930961
 h     -2.95144389    -0.39381169    -1.02134741
 h     -1.44255844     1.26431920     1.45351492
          17

 c      1.23281357    -0.40023065    -0.05477082
 c     -0.12457069    -0.92422138     0.14057622
 c     -1.19421646    -0.15335065    -0.02689758
 c     -1.25261697     1.30751802     0.37124973
 c      0.05593961     1.68740886    -0.15583714
 c      1.29802438     1.01128489    -0.14647760
 h     -0.12737146    -1.85913133     0.42626859
 h     -1.99151556     2.00389845    -0.33276954
 h     -0.00308883     2.64692702    -0.76568445
 h      2.22306927     1.47680377    -0.26858336
 o      2.24163477    -1.31866080     0.06939366
 h      3.15680338    -1.17889725     0.19158284
 c     -2.46120247    -0.87901338    -0.21184353
 h     -2.31747172    -1.93647418    -0.49951551
 h     -3.00129837    -0.73351021     0.71437580
 h     -2.93941931    -0.38730975    -1.05365301
 h     -1.43600244     1.24416257     1.48746813
          17

 c      1.22314276    -0.40571726    -0.04843719
 c     -0.12568339    -0.93960976     0.14301522
 c     -1.19268147    -0.15689383    -0.01728239
 c     -1.23984162     1.30847157     0.37267078
 c      0.05869569     1.69091694    -0.16322754
 c      1.29479519     1.02421336    -0.15430495
 h     -0.16503192    -1.90540446     0.40304213
 h     -1.97035541     1.94057499    -0.26191241
 h     -0.01234594     2.61703392    -0.79082290
 h      2.26582558     1.51195541    -0.27545295
 o      2.23113014    -1.31063378     0.07194874
 h      3.19597272    -1.17118667     0.18643048
 c     -2.45486739    -0.87287256    -0.21729712
 h     -2.34183597    -1.92294332    -0.51241168
 h     -2.98779222    -0.76357521     0.69306060
 h     -2.93619865    -0.37964915    -1.08776566
 h     -1.42967290     1.23282393     1.51504262
          17

 c      1.21463811    -0.41104851    -0.04141775
 c     -0.12373064    -0.95231348     0.14458093
 c     -1.19223630    -0.16029021    -0.00724352
 c     -1.22766416     1.30912915     0.37425772
 c      0.06221097     1.69562430    -0.17152093
 c      1.29123868     1.03578708    -0.16184320
 h     -0.20689088    -1.98868793     0.38720348
 h     -1.94680754     1.86617031    -0.17638677
 h     -0.01807726     2.58238033    -0.81251160
 h      2.30713907     1.54877627    -0.28322217
 o      2.21987501    -1.30265201     0.07445039
 h      3.22752490    -1.15384874     0.17936992
 c     -2.44869670    -0.86655690    -0.22475082
 h     -2.36476173    -1.90939774    -0.52319769
 h     -2.98617404    -0.79190149     0.68137650
 h     -2.93866569    -0.37297836    -1.11731955
 h     -1.42144981     1.23070032     1.53082467
          17

 c      1.20731228    -0.41588239    -0.03379168
 c     -0.11922092    -0.96443535     0.14585670
 c     -1.19256778    -0.16358492     0.00315859
 c     -1.21502938     1.30821802     0.37749059
 c      0.06632526     1.70114115    -0.18046985
 c      1.28841835     1.04612360    -0.16910659
 h     -0.24970741    -2.08024635     0.37140484
 h     -1.93611675     1.79546603    -0.09090990
 h     -0.02110990     2.54908770    -0.83437616
 h      2.33483045     1.58039649    -0.29072831
 o      2.20902453    -1.29472939     0.07702721
 h      3.23652402    -1.12943487     0.16896020
 c     -2.44307912    -0.85981661    -0.23458232
 h     -2.38425672    -1.89853590    -0.53309018
 h     -2.99778472    -0.81722821     0.68059753
 h     -2.94422143    -0.36868990    -1.13740838
 h     -1.40950220     1.23757799     1.53257535
          17

 c      1.20113966    -0.41991628    -0.02565031
 c     -0.11288104    -0.97752541     0.14717888
 c     -1.19329309    -0.16689074     0.01388363
 c     -1.20016293     1.30427659     0.38381837
 c      0.07081362     1.70704136    -0.18977506
 c      1.28694523     1.05518564    -0.17605759
 h     -0.28923656    -2.15756037     0.35137941
 h     -1.96099006     1.74641338    -0.02315693
 h     -0.02246592     2.52353110    -0.86066735
 h      2.34231575     1.60271667    -0.29749002
 o      2.19920790    -1.28693535     0.07973026
 h      3.21713492    -1.09960232     0.15499834
 c     -2.43859602    -0.85252079    -0.24651013
 h     -2.39872429    -1.89222983    -0.54312977
 h     -3.02000752    -0.83890680     0.68627918
 h     -2.95117181    -0.36708775    -1.14546686
 h     -1.39223371     1.25258567     1.52124583
          17

 c      1.19603646    -0.42289543    -0.01708856
 c     -0.10547854    -0.99224217     0.14863990
 c     -1.19399408    -0.17039072     0.02490350
 c     -1.18248534     1.29698082     0.39337696
 c      0.07542512     1.71305707    -0.19924205
 c      1.28704663     1.06281942    -0.18262747
 h     -0.32175884    -2.20846642     0.32583834
 h     -2.02943962     1.72452074     0.02140242
 h     -0.02303045     2.50980557    -0.89432387
 h      2.32767619     1.61393490    -0.30354034
 o      2.19061202    -1.27937841     0.08256212
 h      3.17118668    -1.06521327     0.13802914
 c     -2.43585479    -0.84476240    -0.25985095
 h     -2.40708490    -1.89074375    -0.55383566
 h     -3.04787284    -0.85641942     0.69114085
 h     -2.95881174    -0.36740409    -1.14141586
 h     -1.36832183     1.27430636     1.50116692
          17

 c      1.19184694    -0.42462275    -0.00819800
 c     -0.09772772    -1.00864466     0.15020335
 c     -1.19428396    -0.17430149     0.03618736
 c     -1.16389528     1.28748155     0.40477015
 c      0.07992721     1.71921332    -0.20893102
 c      1.28860705     1.06878052    -0.18873088
 h     -0.34447938    -2.22793780     0.29507287
 h     -2.11975599     1.71856708     0.05227989
 h     -0.02326405     2.50777562    -0.93502848
 h      2.29307690     1.61426226    -0.30933012
 o      2.18294609    -1.27223069     0.08549410
 h      3.10865162    -1.02581073     0.11904338
 c     -2.43528019    -0.83687242    -0.27382273
 h     -2.40880605    -1.89261055    -0.56516475
 h     -3.07627554    -0.86924643     0.68861450
 h     -2.96747143    -0.36788912    -1.12757517
 h     -1.33704743     1.30117897     1.47989063
          17

 c      1.18833851    -0.42496405     0.00093605
 c     -0.09024544    -1.02641698     0.15177228
 c     -1.19387428    -0.17881386     0.04769507
 c     -1.14670487     1.27700775     0.41642809
 c      0.08410824     1.72575949    -0.21915072
 c      1.29111471     1.07271218    -0.19426390
 h     -0.35550118    -2.21558019     0.26013616
 h     -2.20445164     1.71643731     0.07892150
 h     -0.02316614     2.51356612    -0.97908913
 h      2.24518345     1.60620561    -0.31577548
 o      2.17538397    -1.26579395     0.08848994
 h      3.04853339    -0.97849687     0.09907797
 c     -2.43699579    -0.82934177    -0.28768741
 h     -2.40389347    -1.89524390    -0.57677808
 h     -3.10126148    -0.87700469     0.67460425
 h     -2.97850318    -0.36596505    -1.10838186
 h     -1.29861749     1.33203197     1.46687619
          17

 c      1.18520549    -0.42383443     0.01023415
 c     -0.08351757    -1.04490345     0.15321505
 c     -1.19260620    -0.18406050     0.05938014
 c     -1.13227110     1.26627984     0.42727827
 c      0.08777473     1.73296300    -0.23030068
 c      1.29357605     1.07409216    -0.19908824
 h     -0.35396861    -2.17533106     0.22252100
 h     -2.26645335     1.71169970     0.10575782
 h     -0.02248836     2.52193351    -1.02125749
 h      2.19596181     1.59515934    -0.32441396
 o      2.16698527    -1.26047896     0.09155211
 h      3.01223045    -0.91836411     0.07847221
 c     -2.44082055    -0.82268997    -0.30081267
 h     -2.39287500    -1.89587402    -0.58839939
 h     -3.12042668    -0.87959996     0.64777674
 h     -2.99391151    -0.35866175    -1.08952439
 h     -1.25382166     1.36626103     1.47028478
          17

 c      1.18209868    -0.42117843     0.01962222
 c     -0.07784362    -1.06295396     0.15437957
 c     -1.19044695    -0.19011525     0.07119454
 c     -1.12117533     1.25570612     0.43695533
 c      0.09075887     1.74094465    -0.24270497
 c      1.29462528     1.07226657    -0.20302916
 h     -0.34070066    -2.11742466     0.18397458
 h     -2.29770574     1.70178901     0.13430751
 h     -0.02099517     2.52841238    -1.05678085
 h      2.16132271     1.58893475    -0.33738733
 o      2.15785627    -1.25642507     0.09472486
 h      3.00495140    -0.84472565     0.05680942
 c     -2.44636488    -0.81730920    -0.31278864
 h     -2.37676083    -1.89236000    -0.60006783
 h     -3.13301146    -0.87731126     0.60941738
 h     -3.01527299    -0.34356517    -1.07615074
 h     -1.20321133     1.40324280     1.49237224
          17

 c      1.17869410    -0.41698682     0.02903364
 c     -0.07324085    -1.07864260     0.15513542
 c     -1.18747244    -0.19700474     0.08309141
 c     -1.11358203     1.24563765     0.44582192
 c      0.09292122     1.74962256    -0.25651837
 c      1.29315209     1.06678626    -0.20594914
 h     -0.31929348    -2.06190488     0.14601279
 h     -2.29510884     1.68597294     0.16489898
 h     -0.01862054     2.53030980    -1.08257574
 h      2.15379467     1.59380730    -0.35657165
 o      2.14938802    -1.25316399     0.09800059
 h      3.01115933    -0.76632542     0.03439390
 c     -2.45317281    -0.81331606    -0.32359528
 h     -2.35694935    -1.88369023    -0.61222574
 h     -3.14004524    -0.87082798     0.56334995
 h     -3.04221780    -0.32004596    -1.07077232
 h     -1.14698050     1.44132249     1.52758453
          17

 c      1.17476943    -0.41134514     0.03841335
 c     -0.06943802    -1.08935413     0.15547605
 c     -1.18385056    -0.20471811     0.09502400
 c     -1.10934840     1.23645587     0.45463393
 c      0.09415420     1.75871655    -0.27168797
 c      1.28913156     1.05791567    -0.20789709
 h     -0.29607536    -2.03787346     0.10876156
 h     -2.25857276     1.66452076     0.19729517
 h     -0.01553298     2.52693102    -1.09766145
 h      2.17286256     1.60868212    -0.38186390
 o      2.14303933    -1.24995605     0.10129423
 h      3.01284604    -0.69553241     0.01265680
 c     -2.46080372    -0.81048491    -0.33366502
 h     -2.33507812    -1.87016451    -0.62567828
 h     -3.14451691    -0.86124101     0.51580133
 h     -3.07171227    -0.28984840    -1.07251469
 h     -1.08571748     1.47756498     1.56596133
          17

 c      1.17025635    -0.40444745     0.04772029
 c     -0.06628032    -1.09336181     0.15556277
 c     -1.17983093    -0.21320315     0.10693739
 c     -1.10796839     1.22849198     0.46413110
 c      0.09440203     1.76775904    -0.28793741
 c      1.28353305     1.04662677    -0.20915187
 h     -0.27532627    -2.06520763     0.07054678
 h     -2.19133098     1.63878881     0.23071055
 h     -0.01216356     2.51956588    -1.10330906
 h      2.20609263     1.62540546    -0.41072462
 o      2.13964073    -1.24617807     0.10450249
 h      3.00004028    -0.64186986    -0.00677806
 c     -2.46881898    -0.80831853    -0.34372260
 h     -2.31285569    -1.85327065    -0.64147261
 h     -3.15106674    -0.84993880     0.47457194
 h     -3.09898330    -0.25641342    -1.07837939
 h     -1.02087926     1.50853593     1.59803079
          17

 c      1.16525081    -0.39657367     0.05692763
 c     -0.06415648    -1.09176737     0.15548054
 c     -1.17574018    -0.22234816     0.11875734
 c     -1.10836898     1.22185185     0.47487604
 c      0.09368593     1.77610729    -0.30477031
 c      1.27747116     1.03409521    -0.21009786
 h     -0.25426472    -2.13186657     0.03090814
 h     -2.10267828     1.61222970     0.26334737
 h     -0.00920460     2.51137069    -1.10302658
 h      2.23916046     1.63484227    -0.43969487
 o      2.13942571    -1.24141943     0.10754456
 h      2.97036913    -0.61052164    -0.02272560
 c     -2.47680460    -0.80621224    -0.35444808
 h     -2.29191380    -1.83525384    -0.66071099
 h     -3.16437984    -0.83838176     0.44672481
 h     -3.11923760    -0.22353147    -1.08514764
 h     -0.95461889     1.53119857     1.61727493
          17

 c      1.15996007    -0.38808193     0.06602339
 c     -0.06357514    -1.08727691     0.15509046
 c     -1.17197165    -0.23196950     0.13038740
 c     -1.10851123     1.21617226     0.48733233
 c      0.09210831     1.78299755    -0.32152648
 c      1.27170127     1.02135855    -0.21110612
 h     -0.22788509    -2.20811651    -0.00766067
 h     -2.01323786     1.59254583     0.29140240
 h     -0.00753360     2.50684770    -1.10202675
 h      2.26191496     1.63073923    -0.46580744
 o      2.14216802    -1.23549259     0.11038215
 h      2.92724249    -0.60239384    -0.03473127
 c     -2.48451768    -0.80362129    -0.36612159
 h     -2.27371831    -1.81843630    -0.68430428
 h     -3.18639261    -0.82786697     0.43526664
 h     -3.12891339    -0.19426599    -1.09054395
 h     -0.88940141     1.54337987     1.62034586
          17

 c      1.15462917    -0.37940189     0.07500916
 c     -0.06470801    -1.08214749     0.15420788
 c     -1.16896878    -0.24181451     0.14171526
 c     -1.10528482     1.21047469     0.50195771
 c      0.08982889     1.78769050    -0.33753752
 c      1.26659325     1.00924295    -0.21249302
 h     -0.19412152    -2.27030086    -0.04194386
 h     -1.95676102     1.59308082     0.30859533
 h     -0.00800066     2.51040852    -1.10560508
 h      2.26896873     1.61011908    -0.48702697
 o      2.14720608    -1.22850170     0.11304882
 h      2.87985102    -0.61333992    -0.04350155
 c     -2.49198701    -0.80018006    -0.37848349
 h     -2.25957928    -1.80443992    -0.71270836
 h     -3.21461976    -0.81945235     0.43752534
 h     -3.12616640    -0.17042178    -1.09356586
 h     -0.82763434     1.54390910     1.60664514
          17

 c      1.14949573    -0.37100644     0.08389714
 c     -0.06739225    -1.07776284     0.15272263
 c     -1.16719943    -0.25158362     0.15262087
 c     -1.09642985     1.20387112     0.51885640
 c      0.08702943     1.78969344    -0.35236377
 c      1.26223695     0.99836703    -0.21451413
 h     -0.15365891    -2.30551733    -0.06956556
 h     -1.95804942     1.62448402     0.31056485
 h     -0.01110440     2.52409762    -1.11658664
 h      2.25877007     1.57265932    -0.50225975
 o      2.15339836    -1.22096143     0.11569757
 h      2.84407644    -0.63263955    -0.05161654
 c     -2.49938506    -0.79576888    -0.39090903
 h     -2.25072103    -1.79360967    -0.74572778
 h     -3.24354167    -0.81398606     0.44700710
 h     -3.11093815    -0.15233104    -1.09447872
 h     -0.77120442     1.53269698     1.57832165
          17

 c      1.14479480    -0.36335544     0.09270175
 c     -0.07125913    -1.07490036     0.15059985
 c     -1.16711055    -0.26097602     0.16298416
 c     -1.08323698     1.19686717     0.53711503
 c      0.08387521     1.78891951    -0.36595028
 c      1.25848602     0.98911629    -0.21734774
 h     -0.10853445    -2.30827964    -0.08912046
 h     -2.00170631     1.67933515     0.30222515
 h     -0.01677975     2.54601850    -1.13367678
 h      2.23323362     1.52037765    -0.51143755
 o      2.15932926    -1.21368963     0.11860075
 h      2.83914771    -0.64510809    -0.06344385
 c     -2.50679854    -0.79053097    -0.40268664
 h     -2.24828323    -1.78493356    -0.78247730
 h     -3.26743342    -0.81207312     0.45664228
 h     -3.08488346    -0.13873524    -1.09478401
 h     -0.72082162     1.51096939     1.54097270
          17

 c      1.14078151    -0.35683327     0.10142670
 c     -0.07583229    -1.07393313     0.14785990
 c     -1.16908107    -0.26971044     0.17269375
 c     -1.06867927     1.19066902     0.55509821
 c      0.08047349     1.78563883    -0.37854718
 c      1.25488929     0.98158775    -0.22104938
 h     -0.06136124    -2.27787182    -0.10000200
 h     -2.05459214     1.74001021     0.29336208
 h     -0.02449557     2.57105514    -1.15238131
 h      2.19834364     1.45781862    -0.51588308
 o      2.16421558    -1.20706544     0.12194076
 h      2.87319120    -0.64327145    -0.08168765
 c     -2.51410985    -0.78482869    -0.41318564
 h     -2.25317841    -1.77652467    -0.82154015
 h     -3.28222725    -0.81399892     0.46084402
 h     -3.05112190    -0.12681036    -1.09710559
 h     -0.67533492     1.48156853     1.50429200
          17

 c      1.13770835    -0.35170791     0.11005802
 c     -0.08059953    -1.07483527     0.14458279
 c     -1.17337808    -0.27753936     0.18165140
 c     -1.05499368     1.18597305     0.57112337
 c      0.07686710     1.78027853    -0.39048630
 c      1.25058778     0.97555760    -0.22549759
 h     -0.01498521    -2.21795042    -0.10246424
 h     -2.09429171     1.79321011     0.29133098
 h     -0.03355610     2.59317562    -1.16748692
 h      2.16512782     1.39220597    -0.51881655
 o      2.16858426    -1.20051607     0.12557177
 h      2.93286126    -0.63569494    -0.10353963
 c     -2.52103398    -0.77913218    -0.42193165
 h     -2.26587134    -1.76638844    -0.86125864
 h     -3.28607179    -0.81970243     0.45614665
 h     -3.01354641    -0.11268678    -1.10464113
 h     -0.63149392     1.44862335     1.48098554
          17

 c      1.13575831    -0.34812246     0.11856988
 c     -0.08509335    -1.07699878     0.14095365
 c     -1.18011510    -0.28428662     0.18976860
 c     -1.04342645     1.18297173     0.58395926
 c      0.07305636     1.77323893    -0.40200169
 c      1.24442613     0.97058513    -0.23040973
 h      0.02793568    -2.13844263    -0.09813082
 h     -2.11034464     1.83183333     0.30011415
 h     -0.04336127     2.60742463    -1.17501845
 h      2.14840171     1.33212906    -0.52512767
 o      2.17348686    -1.19323825     0.12918734
 h      2.99651058    -0.63534752    -0.12342830
 c     -2.52724454    -0.77384119    -0.42870239
 h     -2.28619772    -1.75310668    -0.90004760
 h     -3.27934191    -0.82881557     0.44129040
 h     -2.97557230    -0.09284277    -1.11982274
 h     -0.58560869     1.41575142     1.48160796
          17

 c      1.13500048    -0.34612170     0.12693952
 c     -0.08901782    -1.07892234     0.13734828
 c     -1.18922766    -0.28988431     0.19695940
 c     -1.03437228     1.18176293     0.59334266
 c      0.06901961     1.76479786    -0.41315534
 c      1.23560954     0.96636135    -0.23555354
 h      0.06600204    -2.05913067    -0.09094812
 h     -2.09894554     1.85257181     0.32147924
 h     -0.05353433     2.61088007    -1.17301528
 h      2.15917994     1.28359066    -0.53893194
 o      2.17967564    -1.18480817     0.13256304
 h      3.04777434    -0.64959087    -0.13701973
 c     -2.53248262    -0.76909025    -0.43366481
 h     -2.31329340    -1.73622513    -0.93665328
 h     -3.26465634    -0.84075524     0.41734907
 h     -2.93894834    -0.06597383    -1.14258356
 h     -0.53731939     1.38389756     1.50724204
          17

 c      1.13541264    -0.34566489     0.13515083
 c     -0.09240251    -1.07823666     0.13435652
 c     -1.20048420    -0.29437212     0.20313857
 c     -1.02751608     1.18246488     0.59998388
 c      0.06471497     1.75507913    -0.42382601
 c      1.22455185     0.96298529    -0.24103802
 h      0.10066457    -2.00956667    -0.08741181
 h     -2.05992851     1.85433421     0.35579918
 h     -0.06398071     2.60297151    -1.16165946
 h      2.19477705     1.24679244    -0.56012172
 o      2.18746600    -1.17519003     0.13561001
 h      3.07786255    -0.67984447    -0.14214969
 c     -2.53654911    -0.76466183    -0.43743734
 h     -2.34565049    -1.71631190    -0.97032609
 h     -3.24694455    -0.85486208     0.38793610
 h     -2.90369202    -0.03387188    -1.16965568
 h     -0.49113064     1.35172435     1.54863784
          17

 c      1.13693599    -0.34662012     0.14318098
 c     -0.09546045    -1.07317097     0.13246244
 c     -1.21354242    -0.29783978     0.20822973
 c     -1.02213601     1.18503820     0.60497608
 c      0.06008308     1.74404387    -0.43372004
 c      1.21271791     0.96075368    -0.24727354
 h      0.13478266    -2.01219474    -0.09274793
 h     -1.99627807     1.83809592     0.40231066
 h     -0.07493826     2.58559514    -1.14322163
 h      2.24057864     1.21846455    -0.58471472
 o      2.19680295    -1.16461556     0.13835960
 h      3.08442750    -0.72342278    -0.13859377
 c     -2.53922113    -0.76007993    -0.44095996
 h     -2.38127427    -1.69475157    -1.00088630
 h     -3.23308623    -0.87056152     0.35891942
 h     -2.86918028    -0.00042185    -1.19574967
 h     -0.45342831     1.31788285     1.59299400
          17

 c      1.13951324    -0.34876604     0.15097977
 c     -0.09802659    -1.06456150     0.13155733
 c     -1.22801184    -0.30035945     0.21217846
 c     -1.01722878     1.18906741     0.60932456
 c      0.05505503     1.73149933    -0.44239803
 c      1.20170049     0.95980392    -0.25466752
 h      0.16636530    -2.05885613    -0.10512745
 h     -1.91590873     1.80826051     0.45892551
 h     -0.08701991     2.56304638    -1.12186213
 h      2.28073865     1.19583900    -0.60827366
 o      2.20724102    -1.15352886     0.14097001
 h      3.07181302    -0.77434628    -0.12817586
 c     -2.54027124    -0.75480624    -0.44517864
 h     -2.41790787    -1.67336326    -1.02865270
 h     -3.23021903    -0.88738440     0.33661322
 h     -2.83523854     0.03028762    -1.21559248
 h     -0.42917557     1.28217414     1.62979029
          17

 c      1.14308970    -0.35182769     0.15845999
 c     -0.09958334    -1.05486076     0.13115836
 c     -1.24346116    -0.30197977     0.21496054
 c     -1.01125062     1.19351236     0.61383949
 c      0.04955044     1.71716460    -0.44934645
 c      1.19268406     0.96001460    -0.26344807
 h      0.18887072    -2.12212067    -0.11824991
 h     -1.83566170     1.77567742     0.52197418
 h     -0.10115540     2.54128273    -1.10289113
 h      2.30431190     1.17780588    -0.62789666
 o      2.21780828    -1.14257312     0.14376670
 h      3.05315698    -0.82345921    -0.11542112
 c     -2.53967172    -0.74843585    -0.45065682
 h     -2.45328290    -1.65391414    -1.05419700
 h     -3.24254380    -0.90460162     0.32432553
 h     -2.80251380     0.05536767    -1.22542427
 h     -0.42078376     1.24534267     1.65240796
          17

 c      1.14760011    -0.35550691     0.16550440
 c     -0.09978424    -1.04610155     0.13088675
 c     -1.25939281    -0.30276000     0.21658419
 c     -1.00193288     1.19659055     0.61907713
 c      0.04345190     1.70084537    -0.45412737
 c      1.18639346     0.96106984    -0.27365534
 h      0.19708340    -2.17888615    -0.12702740
 h     -1.78323202     1.75948742     0.58731791
 h     -0.11827424     2.52587310    -1.09105351
 h      2.30570942     1.16442771    -0.64236851
 o      2.22704027    -1.13248605     0.14723171
 h      3.04989693    -0.86011372    -0.10739283
 c     -2.53778599    -0.74084086    -0.45736183
 h     -2.48534675    -1.63761298    -1.07796213
 h     -3.26886931    -0.92067100     0.31994961
 h     -2.77233039     0.07372105    -1.22361671
 h     -0.42815710     1.20851260     1.65781532
          17

 c      1.15294740    -0.35947384     0.17198156
 c     -0.09861844    -1.03942427     0.13056650
 c     -1.27523498    -0.30279688     0.21709014
 c     -0.98763121     1.19674656     0.62508899
 c      0.03657650     1.68267166    -0.45656796
 c      1.18316450     0.96254095    -0.28518052
 h      0.18887956    -2.21595028    -0.12883618
 h     -1.78123260     1.77618908     0.65368048
 h     -0.13873968     2.51908056    -1.08832929
 h      2.28373829     1.15640116    -0.65186152
 o      2.23388154    -1.12374355     0.15173095
 h      3.07780814    -0.87812345    -0.10935793
 c     -2.53529516    -0.73221420    -0.46481579
 h     -2.51240734    -1.62474169    -1.09991880
 h     -3.30354677    -0.93325078     0.31744056
 h     -2.74642396     0.08616780    -1.21075923
 h     -0.44871631     1.17271455     1.64639475
          17

 c      1.15897830    -0.36334928     0.17775873
 c     -0.09632360    -1.03533967     0.13015062
 c     -1.29035812    -0.30223280     0.21654920
 c     -0.96969427     1.19441486     0.63148369
 c      0.02869342     1.66319391    -0.45684308
 c      1.18294393     0.96394554    -0.29778628
 h      0.16433737    -2.22715785    -0.12273711
 h     -1.81968788     1.81926454     0.72152937
 h     -0.16196242     2.51840098    -1.09302267
 h      2.24140031     1.15484634    -0.65787640
 o      2.23888179    -1.11630545     0.15715271
 h      3.12845327    -0.88012210    -0.11905756
 c     -2.53294361    -0.72301033    -0.47241411
 h     -2.53317316    -1.61461485    -1.11949570
 h     -3.33962293    -0.93990390     0.31040260
 h     -2.72671953     0.09539040    -1.18951157
 h     -0.47723204     1.13857821     1.62255616
          17

 c      1.16549187    -0.36672666     0.18270456
 c     -0.09328183    -1.03395093     0.12966457
 c     -1.30411519    -0.30122653     0.21505695
 c     -0.95130728     1.19126092     0.63777230
 c      0.01958828     1.64321193    -0.45535871
 c      1.18517784     0.96478037    -0.31108653
 h      0.12488149    -2.21091218    -0.10881622
 h     -1.86969690     1.86830390     0.78807740
 h     -0.18661873     2.51811855    -1.10107946
 h      2.18681039     1.16139637    -0.66356505
 o      2.24356026    -1.10993500     0.16309761
 h      3.17913556    -0.87232558    -0.12974328
 c     -2.53134619    -0.71383242    -0.47962944
 h     -2.54673972    -1.60590066    -1.13584930
 h     -3.37127794    -0.93879794     0.29444878
 h     -2.71511183     0.10560037    -1.16416754
 h     -0.50604063     1.10616571     1.59560028
          17

 c      1.17228329    -0.36923343     0.18668418
 c     -0.08995584    -1.03498756     0.12919498
 c     -1.31589128    -0.29991283     0.21272425
 c     -0.93515356     1.18856407     0.64329396
 c      0.00914051     1.62349558    -0.45255864
 c      1.18868993     0.96453129    -0.32451371
 h      0.07298332    -2.16973762    -0.08800309
 h     -1.90972141     1.90813795     0.84884746
 h     -0.21124615     2.51223123    -1.10824924
 h      2.13414145     1.17848541    -0.67414552
 o      2.24916645    -1.10449609     0.16924438
 h      3.21190796    -0.85928288    -0.13599252
 c     -2.53092523    -0.70527676    -0.48609810
 h     -2.55258696    -1.59712453    -1.14830190
 h     -3.39475706    -0.92902846     0.26777904
 h     -2.71313068     0.12148386    -1.13959565
 h     -0.52632997     1.07481896     1.57888997
          17

 c      1.17918689    -0.37059950     0.18955511
 c     -0.08685359    -1.03766181     0.12891035
 c     -1.32514895    -0.29838000     0.20966393
 c     -0.92284541     1.18696529     0.64750524
 c     -0.00262624     1.60460297    -0.44880831
 c      1.19191344     0.96270377    -0.33739290
 h      0.01217329    -2.11191806    -0.06228135
 h     -1.92908052     1.93146249     0.90020402
 h     -0.23472655     2.49649539    -1.11151484
 h      2.10066220     1.20921727    -0.69607959
 o      2.25635006    -1.09995790     0.17543911
 h      3.21816777    -0.84333085    -0.13512437
 c     -2.53191691    -0.69772141    -0.49170081
 h     -2.55060010    -1.58714149    -1.15671956
 h     -3.40855376    -0.91069119     0.23099933
 h     -2.72144226     0.14620148    -1.11950827
 h     -0.53132597     1.04345945     1.58393540
          17

 c      1.18609613    -0.37071344     0.19117334
 c     -0.08447852    -1.04042318     0.12908822
 c     -1.33146684    -0.29665918     0.20597801
 c     -0.91499753     1.18662730     0.65072255
 c     -0.01554349     1.58682929    -0.44436787
 c      1.19383530     0.95900522    -0.34928141
 h     -0.05327088    -2.05443994    -0.03501231
 h     -1.92358688     1.93561183     0.93968967
 h     -0.25651262     2.46919768    -1.10961742
 h      2.09585137     1.25525964    -0.73314456
 o      2.26523233    -1.09633976     0.18166747
 h      3.19712956    -0.82518161    -0.12676184
 c     -2.53437703    -0.69113252    -0.49663172
 h     -2.54108539    -1.57545138    -1.16169990
 h     -3.41353909    -0.88487568     0.18690220
 h     -2.73937161     0.17939136    -1.10501638
 h     -0.51985467     1.01194946     1.61140040
          17

 c      1.19296138    -0.36965344     0.19141259
 c     -0.08319257    -1.04104583     0.13006523
 c     -1.33457367    -0.29471419     0.20175209
 c     -0.91149927     1.18734413     0.65420648
 c     -0.02931995     1.57021252    -0.43938968
 c      1.19479648     0.95363406    -0.36033198
 h     -0.11983700    -2.02220662    -0.01037398
 h     -1.89259946     1.92037412     0.96573377
 h     -0.27671987     2.43127318    -1.10317384
 h      2.11241901     1.31343651    -0.78224870
 o      2.27542248    -1.09370709     0.18805109
 h      3.15542201    -0.80382455    -0.11280503
 c     -2.53814922    -0.68504113    -0.50136256
 h     -2.52475685    -1.56229706    -1.16453645
 h     -3.41319596    -0.85360334     0.14030559
 h     -2.76482411     0.21697529    -1.09477445
 h     -0.49603158     0.98204164     1.65036816
          17

 c      1.19978847    -0.36765032     0.19018418
 c     -0.08310352    -1.03793705     0.13200460
 c     -1.33437267    -0.29243959     0.19705656
 c     -0.91185213     1.18867704     0.65940756
 c     -0.04355984     1.55454409    -0.43390206
 c      1.19588935     0.94724010    -0.37112627
 h     -0.18628598    -2.03304613     0.00933483
 h     -1.83833360     1.88747666     0.97768966
 h     -0.29618564     2.38618110    -1.09468369
 h      2.13374605     1.37611328    -0.83543044
 o      2.28595080    -1.09223501     0.19488177
 h      3.10824689    -0.77554371    -0.09802103
 c     -2.54283158    -0.67872943    -0.50649164
 h     -2.50269578    -1.54849658    -1.16695780
 h     -3.41347586    -0.81959450     0.09756543
 h     -2.79474396     0.25306559    -1.08651500
 h     -0.46565699     0.95643318     1.68694853
          17

 c      1.20662739    -0.36498711     0.18744706
 c     -0.08431027    -1.03176228     0.13472361
 c     -1.33094744    -0.28968132     0.19194891
 c     -0.91522669     1.18999416     0.66731642
 c     -0.05779765     1.53940873    -0.42780294
 c      1.19796686     0.94057613    -0.38224125
 h     -0.25106436    -2.07887121     0.02570373
 h     -1.76725678     1.84161720     0.97653703
 h     -0.31643391     2.33936002    -1.08827696
 h      2.14578483     1.43504415    -0.88489022
 o      2.29546587    -1.09225004     0.20258207
 h      3.07667279    -0.73359499    -0.08945037
 c     -2.54786094    -0.67149408    -0.51254244
 h     -2.47630772    -1.53502287    -1.17067770
 h     -3.42118740    -0.78573916     0.06510346
 h     -2.82581891     0.28227318    -1.07851468
 h     -0.43368776     0.93743016     1.71087869
          17

 c      1.21353450    -0.36190304     0.18320134
 c     -0.08712952    -1.02460148     0.13791202
 c     -1.32454342    -0.28627489     0.18647461
 c     -0.92016312     1.19027369     0.67819398
 c     -0.07157793     1.52431224    -0.42092693
 c      1.20135020     0.93424838    -0.39404124
 h     -0.30975064    -2.13547881     0.04165966
 h     -1.69380713     1.79331252     0.96651543
 h     -0.33933529     2.29670111    -1.08868734
 h      2.14076830     1.48384792    -0.92526203
 o      2.30322518    -1.09394007     0.21137693
 h      3.07250765    -0.67336111    -0.09116992
 c     -2.55278489    -0.66285155    -0.51975850
 h     -2.44729601    -1.52247993    -1.17689396
 h     -3.44043665    -0.75444091     0.04692178
 h     -2.85506961     0.30107361    -1.07020857
 h     -0.40367600     0.92645448     1.71681379
          17

 c      1.22053703    -0.35856239     0.17747185
 c     -0.09186145    -1.01823094     0.14135482
 c     -1.31555345    -0.28205698     0.18066601
 c     -0.92424911     1.18782987     0.69150521
 c     -0.08456568     1.50890889    -0.41322402
 c      1.20594989     0.92864134    -0.40666789
 h     -0.35738477    -2.18244634     0.05891440
 h     -1.64400093     1.76198805     0.95677672
 h     -0.36632098     2.26196221    -1.09916908
 h      2.11606721     1.51845080    -0.95357878
 o      2.30990290    -1.09685282     0.22096392
 h      3.08569529    -0.60068617    -0.09897735
 c     -2.55752054    -0.65262437    -0.52799434
 h     -2.41763452    -1.51072444    -1.18594377
 h     -3.46948974    -0.72734308     0.04281126
 h     -2.88021230     0.30822516    -1.06216023
 h     -0.37791821     0.92407033     1.70350008
          17

 c      1.22760651    -0.35509930     0.17030082
 c     -0.09852077    -1.01366988     0.14494304
 c     -1.30452442    -0.27684037     0.17453992
 c     -0.92504921     1.18092525     0.70634859
 c     -0.09661105     1.49320188    -0.40497162
 c      1.21139982     0.92392139    -0.42008003
 h     -0.39056961    -2.20835152     0.07792061
 h     -1.64497018     1.76850662     0.95737739
 h     -0.39750407     2.23469125    -1.11938765
 h      2.07276260     1.53693922    -0.96886103
 o      2.31671889    -1.10009023     0.23079523
 h      3.09785417    -0.52876447    -0.10480859
 c     -2.56229086    -0.64092517    -0.53680510
 h     -2.38949722    -1.49884836    -1.19727335
 h     -3.50153502    -0.70555400     0.04912035
 h     -2.89986981     0.30477318    -1.05582616
 h     -0.35740027     0.92999093     1.67315215
          17

 c      1.23458068    -0.35175080     0.16177236
 c     -0.10668008    -1.01138449     0.14862541
 c     -1.29218480    -0.27037623     0.16811295
 c     -0.92281974     1.16979441     0.72243038
 c     -0.10765906     1.47755658    -0.39684407
 c      1.21705507     0.92008570    -0.43408860
 h     -0.40764307    -2.20847578     0.09854279
 h     -1.69437322     1.81088104     0.96789211
 h     -0.43143417     2.21080923    -1.14520870
 h      2.01523446     1.53972329    -0.97222304
 o      2.32449973    -1.10283396     0.24045269
 h      3.09695978    -0.46955230    -0.10270455
 c     -2.56730882    -0.62810747    -0.54563594
 h     -2.36509903    -1.48555840    -1.20971394
 h     -3.52841915    -0.68985198     0.06110694
 h     -2.91371846     0.29398997    -1.05333827
 h     -0.34117061     0.94284448     1.63177597
          17

 c      1.24104431    -0.34908720     0.15208031
 c     -0.11539206    -1.01147541     0.15238485
 c     -1.27944695    -0.26234592     0.16147013
 c     -0.92037135     1.15643339     0.73972019
 c     -0.11751649     1.46257861    -0.38974380
 c      1.22184520     0.91705844    -0.44836717
 h     -0.40830891    -2.18264220     0.12048643
 h     -1.76358961     1.86586860     0.97997136
 h     -0.46560616     2.18540677    -1.17058871
 h      1.95166050     1.53034476    -0.96776175
 o      2.33355764    -1.10450597     0.24971295
 h      3.07904567    -0.43063168    -0.08995449
 c     -2.57253986    -0.61470188    -0.55394262
 h     -2.34642881    -1.46976584    -1.22190153
 h     -3.54367944    -0.68065744     0.07466694
 h     -2.92252493     0.28111617    -1.05727072
 h     -0.32546039     0.95998524     1.58983901
          17

 c      1.24640169    -0.34804906     0.14154951
 c     -0.12342111    -1.01369437     0.15623441
 c     -1.26724020    -0.25250857     0.15480976
 c     -0.92045347     1.14254833     0.75750927
 c     -0.12577101     1.44892670    -0.38447090
 c      1.22424250     0.91464726    -0.46238344
 h     -0.39347700    -2.13487641     0.14331511
 h     -1.82777630     1.91330232     0.98799478
 h     -0.49735733     2.15509822    -1.19003622
 h      1.89448457     1.51664545    -0.96354687
 o      2.34376948    -1.10472628     0.25849549
 h      3.04620808    -0.41507737    -0.06645321
 c     -2.57771879    -0.60128036    -0.56124305
 h     -2.33492179    -1.45105090    -1.23267894
 h     -3.54359497    -0.67803247     0.08690909
 h     -2.92783727     0.27225705    -1.07020207
 h     -0.30384587     0.97803702     1.56096470
          17

 c      1.25016880    -0.34952109     0.13051873
 c     -0.12966996    -1.01728447     0.16019538
 c     -1.25626299    -0.24084772     0.14833342
 c     -0.92462877     1.12912670     0.77482620
 c     -0.13212098     1.43702942    -0.38145511
 c      1.22267886     0.91233360    -0.47537318
 h     -0.36559268    -2.07500419     0.16638378
 h     -1.87360764     1.94244291     0.99030276
 h     -0.52480916     2.11856752    -1.20030346
 h      1.85825524     1.50993296    -0.97026444
 o      2.35462122    -1.10338212     0.26684682
 h      3.00573420    -0.42085441    -0.03439833
 c     -2.58251935    -0.58823637    -0.56720542
 h     -2.33125875    -1.42981416    -1.24141017
 h     -3.52710183    -0.68173520     0.09623245
 h     -2.93115863     0.27208300    -1.09376006
 h     -0.27080278     0.99455747     1.55589072
          17

 c      1.25205295    -0.35407267     0.11926357
 c     -0.13323076    -1.02074033     0.16426000
 c     -1.24694291    -0.22752082     0.14215603
 c     -0.93307112     1.11667332     0.79136323
 c     -0.13654694     1.42696662    -0.38073138
 c      1.21631544     0.90968854    -0.48679438
 h     -0.32913193    -2.02122417     0.18919922
 h     -1.89532858     1.94863438     0.98711926
 h     -0.54726055     2.07646521    -1.20079738
 h      1.85171934     1.51794738    -0.99504197
 o      2.36521579    -1.10081955     0.27497998
 h      2.97060082    -0.43893766     0.00133430
 c     -2.58664883    -0.57559627    -0.57177112
 h     -2.33533806    -1.40728355    -1.24812117
 h     -3.49561598    -0.69121223     0.10240012
 h     -2.93302783     0.28158582    -1.12731625
 h     -0.22782988     1.00934165     1.57491525
          17

 c      1.25188748    -0.36200981     0.10800633
 c     -0.13332745    -1.02197869     0.16835071
 c     -1.23950040    -0.21278579     0.13631282
 c     -0.94488866     1.10543414     0.80756561
 c     -0.13919241     1.41853363    -0.38201703
 c      1.20559709     0.90709183    -0.49690446
 h     -0.28972094    -1.99805019     0.21206440
 h     -1.89130480     1.93051932     0.97933804
 h     -0.56523159     2.03134647    -1.19343801
 h      1.87045892     1.53692349    -1.03505903
 o      2.37433161    -1.09790546     0.28326584
 h      2.95865434    -0.45283328     0.03352540
 c     -2.58982381    -0.56300065    -0.57521930
 h     -2.34633139    -1.38534855    -1.25343750
 h     -3.45304718    -0.70567557     0.10675135
 h     -2.93285463     0.29776204    -1.16749192
 h     -0.18419300     1.02343812     1.60875659
          17

 c      1.24955069    -0.37351681     0.09694267
 c     -0.12935632    -1.01973381     0.17233022
 c     -1.23404687    -0.19683357     0.13079467
 c     -0.95884916     1.09545542     0.82406705
 c     -0.14020564     1.41134202    -0.38484217
 c      1.19174472     0.90551350    -0.50655160
 h     -0.25076323    -2.02027248     0.23622670
 h     -1.86280288     1.88925184     0.96823431
 h     -0.58041926     1.98748368    -1.18227246
 h      1.90140926     1.55536762    -1.08064114
 o      2.38099725    -1.09543803     0.29197864
 h      2.98332202    -0.44819300     0.05684816
 c     -2.59167619    -0.54987494    -0.57813713
 h     -2.36285850    -1.36613631    -1.25834650
 h     -3.40554021    -0.72428967     0.11239069
 h     -2.92969460     0.31548542    -1.20907724
 h     -0.15091584     1.03750320     1.64627815
          17

 c      1.24270702    -0.39155501     0.08691118
 c     -0.11706862    -1.01519259     0.17595107
 c     -1.23171006    -0.17693383     0.12583694
 c     -0.97500245     1.08478307     0.84218461
 c     -0.13873514     1.40514141    -0.38991558
 c      1.17457419     0.90724124    -0.51727506
 h     -0.21209880    -2.07616021     0.26826720
 h     -1.81382308     1.83063915     0.95563771
 h     -0.59401416     1.95154059    -1.16998937
 h      1.93223765     1.56228153    -1.12367783
 o      2.38578604    -1.09305026     0.30105363
 h      3.03927200    -0.43028257     0.07273250
 c     -2.59139057    -0.53553405    -0.58175658
 h     -2.38365603    -1.35151354    -1.26409113
 h     -3.35918639    -0.74592428     0.12494638
 h     -2.92378913     0.32964350    -1.24642007
 h     -0.13576904     1.05136337     1.67913296
          17

 c      1.23677629    -0.40851260     0.07580711
 c     -0.10505201    -1.01088848     0.17979398
 c     -1.23039845    -0.15840402     0.12043152
 c     -0.98974803     1.07653109     0.85850141
 c     -0.13915555     1.39948113    -0.39329137
 c      1.15947289     0.90827051    -0.52781100
 h     -0.17302496    -2.14099160     0.29708835
 h     -1.75879362     1.76399240     0.94789016
 h     -0.61371769     1.92250850    -1.16887999
 h      1.95467172     1.55553852    -1.15338375
 o      2.38922914    -1.09030241     0.31013317
 h      3.10722619    -0.41170470     0.08835598
 c     -2.58939007    -0.51973756    -0.58546385
 h     -2.40537408    -1.34315515    -1.27040311
 h     -3.32250975    -0.77151269     0.14405087
 h     -2.91451235     0.33753743    -1.27540505
 h     -0.13076191     1.06101739     1.70956049
          17

 c      1.22900565    -0.42727414     0.06419745
 c     -0.08933759    -1.00844482     0.18353306
 c     -1.23099800    -0.13916430     0.11502671
 c     -1.00218136     1.06721372     0.87458378
 c     -0.13975612     1.39413834    -0.39605349
 c      1.14535292     0.91075930    -0.53893816
 h     -0.13358425    -2.19415840     0.33114338
 h     -1.71972962     1.71130171     0.94658106
 h     -0.63830236     1.90626757    -1.17792615
 h      1.96281603     1.53114544    -1.17194232
 o      2.39286652    -1.08641587     0.31894241
 h      3.16877662    -0.40658562     0.10912728
 c     -2.58521733    -0.50235044    -0.59027494
 h     -2.42724342    -1.33991872    -1.27692634
 h     -3.29466766    -0.79862687     0.17142840
 h     -2.90429029     0.33790229    -1.29344989
 h     -0.14197514     1.06724304     1.73039892
          17

 c      1.22324359    -0.44506138     0.05229144
 c     -0.07348857    -1.00683586     0.18671874
 c     -1.23097553    -0.12211647     0.10922097
 c     -1.00906790     1.05706650     0.89116827
 c     -0.14231899     1.38835553    -0.39826201
 c      1.13394523     0.91344896    -0.55067871
 h     -0.09158607    -2.23981038     0.36481916
 h     -1.72531565     1.69490584     0.95664237
 h     -0.66768700     1.89933530    -1.19398365
 h      1.95394283     1.49020885    -1.17652503
 o      2.39621932    -1.08090455     0.32719374
 h      3.21468022    -0.42570563     0.13524308
 c     -2.57966380    -0.48430461    -0.59545316
 h     -2.44430264    -1.33765423    -1.28499249
 h     -3.27337504    -0.82411266     0.20097495
 h     -2.89312230     0.33241390    -1.29864164
 h     -0.17940298     1.07167725     1.73898263
          17

 c      1.21632969    -0.46401978     0.04039939
 c     -0.05402637    -1.00849829     0.19021359
 c     -1.23109357    -0.10456225     0.10324925
 c     -1.01144551     1.04363893     0.90850142
 c     -0.14486425     1.38269982    -0.40155847
 c      1.12221758     0.91669283    -0.56286268
 h     -0.05280838    -2.25325372     0.39853561
 h     -1.77614137     1.71951372     0.97367536
 h     -0.69588789     1.90270857    -1.20857416
 h      1.93048601     1.43642050    -1.17106306
 o      2.40034270    -1.07391090     0.33498884
 h      3.23632396    -0.46483172     0.16619161
 c     -2.57262738    -0.46600629    -0.60117945
 h     -2.45893583    -1.33536054    -1.28996184
 h     -3.25274885    -0.84370796     0.22817707
 h     -2.88517946     0.32487757    -1.29390691
 h     -0.23692859     1.07291656     1.73475767
          17

 c      1.20908954    -0.48314047     0.02841672
 c     -0.03204851    -1.01357431     0.19409775
 c     -1.23070483    -0.08721928     0.09697467
 c     -1.01203447     1.02923810     0.92620271
 c     -0.14826727     1.37752201    -0.40624713
 c      1.11016174     0.91941816    -0.57492699
 h     -0.01854378    -2.23280390     0.43125404
 h     -1.84708816     1.76277009     0.99477635
 h     -0.71901898     1.91264156    -1.21602203
 h      1.89799663     1.37600626    -1.16051736
 o      2.40504885    -1.06587895     0.34242749
 h      3.23423149    -0.51893378     0.19998865
 c     -2.56434183    -0.44836016    -0.60678796
 h     -2.47007987    -1.33082564    -1.29051008
 h     -3.22962400    -0.85416277     0.24759017
 h     -2.88333269     0.32084537    -1.28293329
 h     -0.30545787     1.07027126     1.72459788
          17

 c      1.20254036    -0.50145084     0.01627925
 c     -0.00886731    -1.02193160     0.19843442
 c     -1.22921889    -0.07077530     0.09029645
 c     -1.01397336     1.01600106     0.94328877
 c     -0.15319928     1.37308898    -0.41245321
 c      1.09734104     0.92048039    -0.58608175
 h      0.01011357    -2.18102557     0.46251666
 h     -1.91364162     1.80303137     1.01721940
 h     -0.73435201     1.92648865    -1.21257579
 h      1.86679726     1.31744146    -1.15335332
 o      2.40962144    -1.05752835     0.34967419
 h      3.21709349    -0.57812167     0.23333676
 c     -2.55490227    -0.43215728    -0.61165553
 h     -2.47676078    -1.32263477    -1.28624569
 h     -3.20255890    -0.85330500     0.25592072
 h     -2.89030087     0.32612661    -1.27015526
 h     -0.37026342     1.06370470     1.72200856
          17

 c      1.19782462    -0.51802725     0.00393594
 c      0.01410279    -1.03305513     0.20323145
 c     -1.22613924    -0.05578718     0.08315171
 c     -1.01960961     1.00509720     0.95835031
 c     -0.16010606     1.36952632    -0.42006446
 c      1.08308097     0.91882793    -0.59546599
 h      0.03221992    -2.10604069     0.49307988
 h     -1.96229341     1.82841459     1.03928669
 h     -0.74085499     1.94295339    -1.19695801
 h      1.84968435     1.26929785    -1.15965033
 o      2.41266628    -1.04985855     0.35694714
 h      3.20442636    -0.62761363     0.26188532
 c     -2.54435398    -0.41781659    -0.61541697
 h     -2.47818166    -1.31040561    -1.27790048
 h     -3.17182033    -0.84037400     0.25238100
 h     -2.90759905     0.34419666    -1.25847004
 h     -0.41495357     1.05399495     1.74416523
          17

 c      1.19603809    -0.53203128    -0.00867208
 c      0.03548915    -1.04570744     0.20830736
 c     -1.22107783    -0.04266714     0.07550129
 c     -1.02982854     0.99708298     0.97076410
 c     -0.16921189     1.36679936    -0.42874364
 c      1.06718531     0.91385740    -0.60266887
 h      0.04698266    -2.02504286     0.52644842
 h     -1.98732018     1.83382084     1.05985482
 h     -0.73929471     1.96217967    -1.17036165
 h      1.85357560     1.23588829    -1.18492886
 o      2.41261933    -1.04378435     0.36442612
 h      3.21918579    -0.65370353     0.28190551
 c     -2.53279660    -0.40518909    -0.61813330
 h     -2.47381818    -1.29484541    -1.26730485
 h     -3.13924857    -0.81616158     0.23877340
 h     -2.93439631     0.37401353    -1.24741318
 h     -0.43283200     1.04170531     1.79840901
          17

 c      1.19799447    -0.54277226    -0.02162122
 c      0.05412618    -1.05768992     0.21308992
 c     -1.21375539    -0.03168802     0.06731996
 c     -1.04391234     0.99224769     0.98154500
 c     -0.18053190     1.36469991    -0.43796810
 c      1.05051088     0.90556427    -0.60814356
 h      0.05376572    -1.96611162     0.57094548
 h     -1.98728120     1.81781689     1.07806177
 h     -0.73213855     1.98583675    -1.13621140
 h      1.87269676     1.21541130    -1.22513547
 o      2.40935084    -1.03938729     0.37211103
 h      3.26323994    -0.65591775     0.29285963
 c     -2.52039630    -0.39359856    -0.62026797
 h     -2.46350460    -1.27759443    -1.25712891
 h     -3.10818479    -0.78306076     0.21952320
 h     -2.96734635     0.41039877    -1.23375020
 h     -0.43217920     1.02636445     1.87283104
          17

 c      1.20405761    -0.54979179    -0.03498678
 c      0.06919518    -1.06689174     0.21679201
 c     -1.20398988    -0.02295624     0.05862115
 c     -1.06049525     0.99059823     0.99236556
 c     -0.19388516     1.36284906    -0.44710122
 c      1.03448895     0.89426767    -0.61287606
 h      0.05202444    -1.95471679     0.63712866
 h     -1.96372865     1.78154738     1.09330683
 h     -0.72305488     2.01692273    -1.09942775
 h      1.89379189     1.20335748    -1.27029178
 o      2.40439154    -1.03602873     0.37987974
 h      3.31412150    -0.64527191     0.29664044
 c     -2.50730610    -0.38211641    -0.62249554
 h     -2.44750547    -1.26074584    -1.25032943
 h     -3.08316551    -0.74483806     0.20126603
 h     -3.00166818     0.44666324    -1.21386028
 h     -0.42619520     1.00745459     1.94755001
          17

 c      1.21411202    -0.55292844    -0.04879376
 c      0.08022875    -1.07355348     0.21942766
 c     -1.19169037    -0.01637687     0.04949228
 c     -1.07820695     0.99168421     1.00442274
 c     -0.20895830     1.36077632    -0.45553719
 c      1.02031666     0.88034792    -0.61780997
 h      0.04198196    -1.98633633     0.72521220
 h     -1.92206501     1.72952950     1.10550232
 h     -0.71560842     2.05862087    -1.06474712
 h      1.90507315     1.19596364    -1.31100091
 o      2.39937314    -1.03311066     0.38763367
 h      3.34925277    -0.63199689     0.29510072
 c     -2.49363205    -0.36991028    -0.62545772
 h     -2.42657038    -1.24602223    -1.24933694
 h     -3.06873332    -0.70575744     0.19108633
 h     -3.03254176     0.47713626    -1.18564535
 h     -0.42440066     0.98524645     2.00723732
          17

 c      1.22757593    -0.55234752    -0.06295909
 c      0.08704931    -1.07969523     0.22204552
 c     -1.17686766    -0.01166634     0.04011367
 c     -1.09547665     0.99436667     1.01816794
 c     -0.22543796     1.35810739    -0.46289248
 c      1.00864626     0.86420465    -0.62360543
 h      0.02571641    -2.03301737     0.82183432
 h     -1.87457560     1.67229636     1.11553692
 h     -0.71140453     2.11194791    -1.03450050
 h      1.89958433     1.19100861    -1.34108387
 o      2.39532098    -1.03030400     0.39531925
 h      3.35649316    -0.62171523     0.28942994
 c     -2.47953470    -0.35653808    -0.62949331
 h     -2.40195156    -1.23390207    -1.25527044
 h     -3.06713197    -0.66911331     0.19314517
 h     -3.05604972     0.49841452    -1.14911943
 h     -0.43171651     0.96069916     2.04347011
          17

 c      1.24344081    -0.54853264    -0.07725865
 c      0.08984337    -1.08679088     0.22569122
 c     -1.15965920    -0.00841277     0.03074420
 c     -1.11011737     0.99663929     1.03342407
 c     -0.24309607     1.35473568    -0.46909142
 c      0.99963111     0.84629117    -0.63063936
 h      0.00622848    -2.07100915     0.91221361
 h     -1.84371874     1.62911063     1.12573365
 h     -0.70920284     2.17369915    -1.00766332
 h      1.87479664     1.18748186    -1.35748939
 o      2.39270438    -1.02747328     0.40290001
 h      3.33285573    -0.61651979     0.28035881
 c     -2.46534397    -0.34207569    -0.63445163
 h     -2.37534359    -1.22323370    -1.26763183
 h     -3.07641795    -0.63631087     0.20600076
 h     -3.06965798     0.50967214    -1.10619555
 h     -0.44988391     0.93513415     2.05302500
          17

 c      1.26040408    -0.54222656    -0.09133755
 c      0.08917077    -1.09521363     0.23089843
 c     -1.14034824    -0.00615994     0.02166675
 c     -1.11987842     0.99628221     1.04962911
 c     -0.26171958     1.35079036    -0.47425897
 c      0.99303325     0.82712883    -0.63904716
 h     -0.01389336    -2.08798671     0.98648563
 h     -1.85479251     1.62123560     1.13887698
 h     -0.70606046     2.23691572    -0.98124594
 h      1.83176415     1.18532758    -1.35984056
 o      2.39150593    -1.02463353     0.41034846
 h      3.28312405    -0.61562103     0.26814681
 c     -2.45148829    -0.32702304    -0.63977504
 h     -2.34871751    -1.21163087    -1.28467765
 h     -3.09113570    -0.60744745     0.22361881
 h     -3.07250182     0.51262631    -1.06023328
 h     -0.47823725     0.90994049     2.03663852
          17

 c      1.27706887    -0.53434255    -0.10475011
 c      0.08581510    -1.10463660     0.23777612
 c     -1.11935557    -0.00449215     0.01312226
 c     -1.12467571     0.99283188     1.06614921
 c     -0.28097732     1.34643593    -0.47855048
 c      0.98828030     0.80727586    -0.64872671
 h     -0.03281868    -2.07930721     1.03921571
 h     -1.91014527     1.64972457     1.15497184
 h     -0.69927118     2.29347638    -0.95246678
 h      1.77496706     1.18556998    -1.35049990
 o      2.39113953    -1.02199985     0.41767831
 h      3.22103294    -0.61456703     0.25200648
 c     -2.43828226    -0.31210732    -0.64476240
 h     -2.32407525    -1.19638060    -1.30419865
 h     -3.10491487    -0.58250335     0.23892010
 h     -3.06558467     0.51139526    -1.01553780
 h     -0.51329922     0.88624132     1.99941813
          17

 c      1.29212568    -0.52586913    -0.11701184
 c      0.08059918    -1.11438963     0.24617702
 c     -1.09721860    -0.00307643     0.00529104
 c     -1.12698735     0.98779205     1.08212505
 c     -0.30037433     1.34170509    -0.48205017
 c      0.98448181     0.78724896    -0.65930255
 h     -0.04937173    -2.04467594     1.06797319
 h     -1.98585996     1.69363798     1.17135938
 h     -0.68749467     2.33653981    -0.91993561
 h      1.71260315     1.19078697    -1.33506926
 o      2.39043943    -1.02004398     0.42500719
 h      3.16949263    -0.60443168     0.22914787
 c     -2.42578594    -0.29811072    -0.64877906
 h     -2.30319047    -1.17534564    -1.32427805
 h     -3.11259553    -0.56193263     0.24647963
 h     -3.05166704     0.51202272    -0.97672837
 h     -0.54757140     0.86446021     1.95275488
          17

 c      1.30447022    -0.51777605    -0.12765512
 c      0.07425894    -1.12360459     0.25576570
 c     -1.07456876    -0.00166850    -0.00168315
 c     -1.12971790     0.98276474     1.09606157
 c     -0.31930541     1.33644840    -0.48474546
 c      0.98051696     0.76744184    -0.67014278
 h     -0.06296146    -1.98701687     1.07296005
 h     -2.05764373     1.73259100     1.18608015
 h     -0.67091607     2.36179396    -0.88378201
 h      1.65594170     1.20541447    -1.32216707
 o      2.38839794    -1.01921007     0.43249111
 h      3.14898940    -0.57655665     0.19599689
 c     -2.41384575    -0.28570332    -0.65136230
 h     -2.28739500    -1.14755064    -1.34379765
 h     -3.11102832    -0.54662268     0.24336429
 h     -3.03433630     0.52109006    -0.94783698
 h     -0.56890464     0.84378909     1.91543307
          17

 c      1.31327692    -0.51094046    -0.13626996
 c      0.06740690    -1.13118660     0.26594444
 c     -1.05209763    -0.00012734    -0.00767678
 c     -1.13496123     0.97871004     1.10632752
 c     -0.33712462     1.33034960    -0.48654940
 c      0.97538111     0.74819508    -0.68063066
 h     -0.07375264    -1.91317218     1.05812015
 h     -2.11125172     1.75512040     1.19855392
 h     -0.65098417     2.36791977    -0.84538465
 h      1.61545680     1.23425423    -1.32015242
 o      2.38543201    -1.01921840     0.43996609
 h      3.15719562    -0.53385558     0.15406608
 c     -2.40227914    -0.27522983    -0.65228499
 h     -2.27743521    -1.11340827    -1.36268247
 h     -3.09912860    -0.53766755     0.22899957
 h     -3.01608594     0.54319999    -0.93126219
 h     -0.56470963     0.82253050     1.90692592
          17

 c      1.31804525    -0.50611659    -0.14250981
 c      0.06058704    -1.13566167     0.27563209
 c     -1.03051933     0.00156687    -0.01258248
 c     -1.14327138     0.97591955     1.11262466
 c     -0.35318281     1.32294981    -0.48734188
 c      0.96871438     0.73012208    -0.69067050
 h     -0.08319306    -1.83592687     1.03387277
 h     -2.14011821     1.75626198     1.20876128
 h     -0.63009699     2.35684584    -0.80708758
 h      1.59459153     1.27811983    -1.33105227
 o      2.38295463    -1.01914164     0.44686941
 h      3.17491331    -0.48963057     0.11115298
 c     -2.39104076    -0.26653379    -0.65159888
 h     -2.27341041    -1.07460646    -1.38191467
 h     -3.07782381    -0.53620031     0.20494504
 h     -2.99659670     0.57860198    -0.92712505
 h     -0.53306526     0.80085214     1.93095644
          17

 c      1.31859004    -0.50391528    -0.14609037
 c      0.05436325    -1.13512157     0.28308118
 c     -1.01053379     0.00332033    -0.01629770
 c     -1.15366245     0.97411339     1.11629701
 c     -0.36684440     1.31366768    -0.48700454
 c      0.96090620     0.71430684    -0.70082114
 h     -0.09459511    -1.77487256     1.01937114
 h     -2.14222977     1.73477236     1.21671867
 h     -0.61129932     2.33388692    -0.77193410
 h      1.58839835     1.33098965    -1.34881635
 o      2.38207700    -1.01812833     0.45261122
 h      3.18603611    -0.45602302     0.07533931
 c     -2.38019563    -0.25898793    -0.64964422
 h     -2.27480598    -1.03361849    -1.40325453
 h     -3.05012477    -0.54334939     0.17486694
 h     -2.97298951     0.62302777    -0.93346602
 h     -0.48595573     0.78232084     1.97226443
          17

 c      1.31498251    -0.50474187    -0.14681932
 c      0.04925113    -1.12793146     0.28652253
 c     -0.99279886     0.00496529    -0.01871484
 c     -1.16460873     0.97274736     1.11897319
 c     -0.37752028     1.30186541    -0.48544878
 c      0.95263831     0.70197751    -0.71181787
 h     -0.11193113    -1.74838770     1.03501285
 h     -2.11894284     1.69209687     1.22244493
 h     -0.59787698     2.30717484    -0.74326022
 h      1.58891627     1.38313029    -1.36468022
 o      2.38328120    -1.01567740     0.45678153
 h      3.18279409    -0.43975523     0.05178515
 c     -2.36974191    -0.25174108    -0.64702525
 h     -2.28063172    -0.99285120    -1.42856590
 h     -3.02104855    -0.56027697     0.14436713
 h     -2.94182246     0.66982171    -0.94701494
 h     -0.43860147     0.77112001     2.01235181
          17

 c      1.30748727    -0.50870824    -0.14464954
 c      0.04537119    -1.11420818     0.28592604
 c     -0.97791987     0.00630949    -0.01973138
 c     -1.17460057     0.97114286     1.12171655
 c     -0.38473335     1.28705363    -0.48266384
 c      0.94450978     0.69404662    -0.72412301
 h     -0.13550711    -1.75662171     1.08176612
 h     -2.07590908     1.63298813     1.22621999
 h     -0.59271407     2.28529294    -0.72396867
 h      1.58980977     1.42578188    -1.37214022
 o      2.38657380    -1.01160244     0.45916651
 h      3.16367113    -0.44289605     0.04265212
 c     -2.35952106    -0.24401856    -0.64451521
 h     -2.28961421    -0.95373080    -1.45885491
 h     -2.99660765    -0.58803368     0.11974123
 h     -2.90094228     0.71241471    -0.96398970
 h     -0.40190598     0.76980806     2.03902954
          17

 c      1.29651766    -0.51559520    -0.13970848
 c      0.04237484    -1.09574841     0.28313206
 c     -0.96644374     0.00715636    -0.01925350
 c     -1.18194228     0.96832544     1.12498766
 c     -0.38819117     1.26923868    -0.47878528
 c      0.93696170     0.69090905    -0.73781117
 h     -0.16093574    -1.78248871     1.13962614
 h     -2.02603864     1.56750699     1.22906148
 h     -0.59752240     2.27312361    -0.71560593
 h      1.58743787     1.45317911    -1.36812348
 o      2.39158116    -1.00599974     0.45975253
 h      3.13217048    -0.46346924     0.04715717
 c     -2.34935701    -0.23536514    -0.64282279
 h     -2.30033991    -0.91626612    -1.49350426
 h     -2.98128752    -0.62672208     0.10505105
 h     -2.85022660     0.74587859    -0.98070682
 h     -0.38191620     0.77925897     2.04632736
          17

 c      1.28262831    -0.52488331    -0.13229300
 c      0.03979845    -1.07456400     0.28012062
 c     -0.95883866     0.00729855    -0.01719557
 c     -1.18444192     0.96288307     1.12878933
 c     -0.38782395     1.24915091    -0.47413143
 c      0.93030681     0.69244603    -0.75262119
 h     -0.18332383    -1.80871313     1.18799640
 h     -1.99207883     1.51233827     1.23320385
 h     -0.61239035     2.26887491    -0.71785156
 h      1.58047250     1.46269543    -1.35242959
 o      2.39748897    -0.99930028     0.45878792
 h      3.09783674    -0.49460673     0.06061892
 c     -2.33927929    -0.22580051    -0.64232122
 h     -2.31130619    -0.87939091    -1.53023815
 h     -2.97547451    -0.67409809     0.09931736
 h     -2.79152469     0.76766370    -0.99405333
 h     -0.38107913     0.79917084     2.03243460
          17

 c      1.26654924    -0.53581863    -0.12285073
 c      0.03723919    -1.05227689     0.27824003
 c     -0.95545672     0.00651504    -0.01349598
 c     -1.18012373     0.95354487     1.13284137
 c     -0.38376463     1.22808066    -0.46916446
 c      0.92472312     0.69808657    -0.76802420
 h     -0.19953874    -1.82465279     1.21471916
 h     -1.99805015     1.48394786     1.24122407
 h     -0.63597126     2.26548958    -0.72887915
 h      1.56968289     1.45479878    -1.32722931
 o      2.40294973    -0.99232965     0.45686200
 h      3.07767756    -0.52358338     0.07324710
 c     -2.32954323    -0.21581991    -0.64300404
 h     -2.32094779    -0.84179304    -1.56584027
 h     -2.97561365    -0.72513716     0.09705155
 h     -2.72830945     0.77796555    -1.00187295
 h     -0.39863033     0.82832216     1.99882814
          17

 c      1.24922446    -0.54748980    -0.11195883
 c      0.03431910    -1.03019856     0.27832626
 c     -0.95648348     0.00458910    -0.00814558
 c     -1.16939634     0.94056545     1.13679645
 c     -0.37630128     1.20746079    -0.46440507
 c      0.92018765     0.70684642    -0.78326495
 h     -0.20805384    -1.82501782     1.21455106
 h     -2.04494045     1.48244810     1.25294412
 h     -0.66606788     2.25480715    -0.74619642
 h      1.55830433     1.43348711    -1.29703328
 o      2.40647854    -0.98600841     0.45470687
 h      3.08997863    -0.53664052     0.07344447
 c     -2.32044173    -0.20623017    -0.64466566
 h     -2.32770660    -0.80267306    -1.59715889
 h     -2.97685993    -0.77342117     0.09161705
 h     -2.66524853     0.77989121    -1.00324232
 h     -0.42946015     0.86458750     1.95118768
          17

 c      1.23179223    -0.55891083    -0.10029577
 c      0.03063169    -1.00944795     0.28090351
 c     -0.96189451     0.00136175    -0.00120088
 c     -1.15538054     0.92561234     1.14005124
 c     -0.36585671     1.18852223    -0.46033967
 c      0.91640333     0.71735706    -0.79740197
 h     -0.20843595    -1.80796318     1.18662842
 h     -2.10907270     1.49264175     1.26520367
 h     -0.70020313     2.23076619    -0.76734798
 h      1.55262536     1.40676069    -1.26870152
 o      2.40768935    -0.98052417     0.45251499
 h      3.13522400    -0.53220085     0.05884455
 c     -2.31215342    -0.19793644    -0.64706454
 h     -2.33014295    -0.76212090    -1.62195396
 h     -2.97540681    -0.81303948     0.07799183
 h     -2.60762142     0.77918244    -0.99850987
 h     -0.46188423     0.90525146     1.90178326
          17

 c      1.21547309    -0.56911845    -0.08858691
 c      0.02576452    -0.99093113     0.28623406
 c     -0.97143214    -0.00320546     0.00722006
 c     -1.14185830     0.91025485     1.14139513
 c     -0.35300295     1.17213150    -0.45734197
 c      0.91287187     0.72803578    -0.80944708
 h     -0.20120364    -1.77457424     1.13361583
 h     -2.16638780     1.50026326     1.27510239
 h     -0.73602778     2.19060216    -0.79032424
 h      1.56122084     1.38524095    -1.25024309
 o      2.40754817    -0.97527847     0.44982054
 h      3.19288028    -0.52157243     0.03818818
 c     -2.30473684    -0.19173065    -0.64999603
 h     -2.32705077    -0.72111668    -1.63940869
 h     -2.96935213    -0.83977289     0.05367119
 h     -2.56044864     0.78284416    -0.98886274
 h     -0.47743602     0.94842052     1.86996888
          17

 c      1.20139745    -0.57727369    -0.07751913
 c      0.01942610    -0.97516186     0.29418950
 c     -0.98460154    -0.00901443     0.01693012
 c     -1.13154959     0.89534381     1.13980128
 c     -0.33847002     1.15874901    -0.45562761
 c      0.90931820     0.73758206    -0.81870856
 h     -0.18819028    -1.73010489     1.06276172
 h     -2.20278247     1.49761405     1.28115751
 h     -0.77163827     2.13493375    -0.81381353
 h      1.59034726     1.37673617    -1.24716333
 o      2.40715634    -0.96970267     0.44615452
 h      3.24121160    -0.51566136     0.02061400
 c     -2.29820436    -0.18803734    -0.65335682
 h     -2.31754305    -0.68129030    -1.65031658
 h     -2.95876344    -0.85161388     0.01858953
 h     -2.52746859     0.79629334    -0.97535070
 h     -0.46073005     0.99459273     1.87166339
          17

 c      1.19043623    -0.58273138    -0.06765585
 c      0.01164261    -0.96192048     0.30396701
 c     -1.00069487    -0.01587445     0.02765870
 c     -1.12491281     0.88139825     1.13597479
 c     -0.32312160     1.14845215    -0.45523184
 c      0.90626038     0.74549156    -0.82512427
 h     -0.17335545    -1.68718065     0.98857052
 h     -2.21214801     1.48179174     1.28280840
 h     -0.80590611     2.06749305    -0.83742287
 h      1.63762180     1.38035548    -1.25879629
 o      2.40713528    -0.96356379     0.44132399
 h      3.26712791    -0.51984744     0.01089244
 c     -2.29256779    -0.18667447    -0.65722041
 h     -2.30108698    -0.64455098    -1.65696538
 h     -2.94567099    -0.84909617    -0.02508015
 h     -2.51048304     0.82032182    -0.95797225
 h     -0.41553806     1.04394298     1.90192852
          17

 c      1.18310167    -0.58505548    -0.05938707
 c      0.00287766    -0.95000063     0.31396006
 c     -1.01885093    -0.02355929     0.03907356
 c     -1.12080726     0.86908199     1.13190909
 c     -0.30789153     1.14101057    -0.45600101
 c      0.90497839     0.75190821    -0.82915229
 h     -0.16302873    -1.66827639     0.93362355
 h     -2.19324393     1.45270415     1.28003195
 h     -0.83877236     1.99452700    -0.86183553
 h      1.69242431     1.38826258    -1.27954092
 o      2.40766021    -0.95688397     0.43535844
 h      3.26552796    -0.53516941     0.01009259
 c     -2.28780266    -0.18682138    -0.66185797
 h     -2.27749158    -0.61264388    -1.66264994
 h     -2.93420710    -0.83562562    -0.07305298
 h     -2.50944578     0.85050175    -0.93577808
 h     -0.35989494     1.09267003     1.94066574
          17

 c      1.17955398    -0.58399597    -0.05292438
 c     -0.00623448    -0.93812071     0.32273542
 c     -1.03814962    -0.03183242     0.05084317
 c     -1.11793738     0.85904678     1.12932195
 c     -0.29369529     1.13602892    -0.45763391
 c      0.90689402     0.75707929    -0.83137534
 h     -0.16249318    -1.69490306     0.91662815
 h     -2.14853852     1.41241903     1.27338736
 h     -0.87119194     1.92342276    -0.88865153
 h      1.74261631     1.39221437    -1.30312132
 o      2.40853406    -0.94986786     0.42845919
 h      3.23804003    -0.55949047     0.01633990
 c     -2.28378952    -0.18726687    -0.66768522
 h     -2.24688645    -0.58668884    -1.67071734
 h     -2.93048738    -0.81739352    -0.11941602
 h     -2.52299782     0.87958865    -0.90788334
 h     -0.30989562     1.13523632     1.97055106
          17

 c      1.17965952    -0.57946732    -0.04832266
 c     -0.01538863    -0.92707681     0.33072196
 c     -1.05771575    -0.04044608     0.06269938
 c     -1.11516075     0.85161106     1.12913352
 c     -0.28136277     1.13314551    -0.45980233
 c      0.91306950     0.76109050    -0.83224874
 h     -0.17042510    -1.76225586     0.93246945
 h     -2.08528543     1.36574493     1.26431819
 h     -0.90422829     1.86046296    -0.91960522
 h      1.77927414     1.38700088    -1.32498816
 o      2.40911237    -0.94291626     0.42103729
 h      3.19425131    -0.58730342     0.02423520
 c     -2.28036866    -0.18682565    -0.67514224
 h     -2.20976269    -0.56683638    -1.68331946
 h     -2.94112129    -0.80177526    -0.15833554
 h     -2.54897612     0.90061847    -0.87433649
 h     -0.27480098     1.16718528     1.98221474
          17

 c      1.18300130    -0.57155024    -0.04549831
 c     -0.02442420    -0.91930072     0.33946336
 c     -1.07677887    -0.04915834     0.07447648
 c     -1.11109860     0.84656107     1.13157516
 c     -0.27161025     1.13217606    -0.46230617
 c      0.92400549     0.76388186    -0.83202791
 h     -0.18142796    -1.84399363     0.96115118
 h     -2.01836445     1.32164541     1.25557985
 h     -0.93751931     1.80881798    -0.95533789
 h      1.79765945     1.37054856    -1.34260168
 o      2.40817905    -0.93666104     0.41379331
 h      3.15384053    -0.60918540     0.02364658
 c     -2.27758240    -0.18479121    -0.68448938
 h     -2.16710273    -0.55221081    -1.70048445
 h     -2.96960961    -0.79377367    -0.18707680
 h     -2.58475211     0.90882575    -0.83632290
 h     -0.25875503     1.18570930     1.97207772
          17

 c      1.18888032    -0.56047565    -0.04425974
 c     -0.03294503    -0.91671966     0.34997824
 c     -1.09468560    -0.05776232     0.08610718
 c     -1.10390046     0.84312629     1.13636239
 c     -0.26498645     1.13308812    -0.46516221
 c      0.93957159     0.76531710    -0.83075452
 h     -0.19132434    -1.91698805     0.98733512
 h     -1.97135163     1.29352696     1.25125161
 h     -0.96849219     1.76831151    -0.99464607
 h      1.79687914     1.34326538    -1.35519397
 o      2.40439015    -0.93176301     0.40754670
 h      3.13988842    -0.61513473     0.00258667
 c     -2.27589634    -0.18118902    -0.69565400
 h     -2.12051031    -0.54117646    -1.72013470
 h     -3.01306208    -0.79326506    -0.20784844
 h     -2.62750332     0.90230084    -0.79592553
 h     -0.26248264     1.18942787     1.94022430
          17

 c      1.19638343    -0.54657506    -0.04436192
 c     -0.04037904    -0.92017126     0.36252279
 c     -1.11090204    -0.06609686     0.09756823
 c     -1.09218188     0.84049640     1.14290581
 c     -0.26176336     1.13584297    -0.46856767
 c      0.95897806     0.76520706    -0.82824511
 h     -0.19794815    -1.96823799     1.00353025
 h     -1.96534187     1.29304106     1.25494741
 h     -0.99321747     1.73694816    -1.03488819
 h      1.77981583     1.30779006    -1.36384898
 o      2.39774276    -0.92831563     0.40250437
 h      3.15595230    -0.60430264    -0.04093055
 c     -2.27606012    -0.17661465    -0.70830839
 h     -2.07220148    -0.53177722    -1.73901933
 h     -3.06326305    -0.79639772    -0.22604663
 h     -2.67452224     0.88195692    -0.75573619
 h     -0.28329563     1.17843756     1.88999910
          17

 c      1.20451492    -0.53024714    -0.04553867
 c     -0.04616966    -0.92968224     0.37689072
 c     -1.12502452    -0.07403920     0.10881884
 c     -1.07698422     0.83869793     1.15046008
 c     -0.26185319     1.14025901    -0.47278419
 c      0.98079494     0.76329097    -0.82407709
 h     -0.20030257    -1.99197006     1.00705811
 h     -1.99752054     1.31887803     1.26692524
 h     -1.00806107     1.71261815    -1.07306557
 h      1.75349330     1.26912645    -1.37204578
 o      2.38982096    -0.92578386     0.39802199
 h      3.18195009    -0.58607791    -0.09509613
 c     -2.27872100    -0.17187316    -0.72204857
 h     -2.02480622    -0.52214951    -1.75394941
 h     -3.11087563    -0.79913844    -0.24700844
 h     -2.72355394     0.85119071    -0.71844391
 h     -0.31314966     1.15513822     1.82948047
          17

 c      1.21234065    -0.51196782    -0.04748822
 c     -0.04989095    -0.94472456     0.39263039
 c     -1.13679424    -0.08148415     0.11977719
 c     -1.06173517     0.83828301     1.15783407
 c     -0.26483436     1.14597658    -0.47801021
 c      1.00311074     0.75925168    -0.81761964
 h     -0.19798692    -1.98704012     0.99797892
 h     -2.04470390     1.35877707     1.28480081
 h     -1.01089743     1.69400502    -1.10677138
 h      1.72863804     1.23431998    -1.38600181
 o      2.38227633    -0.92362553     0.39333423
 h      3.19739070    -0.57003698    -0.14624554
 c     -2.28416640    -0.16773164    -0.73647631
 h     -1.98105386    -0.51080670    -1.76276945
 h     -3.14855992    -0.79933771    -0.27426596
 h     -2.77302815     0.81524935    -0.68645647
 h     -0.33538986     1.12575656     1.77412838
          17

 c      1.21908313    -0.49233173    -0.04983440
 c     -0.05127094    -0.96427466     0.40910247
 c     -1.14609940    -0.08834378     0.13031768
 c     -1.05033511     0.83943140     1.16329980
 c     -0.27005511     1.15249351    -0.48428622
 c      1.02399256     0.75291458    -0.80826668
 h     -0.19106806    -1.95662361     0.97872037
 h     -2.08488143     1.40084443     1.30627764
 h     -1.00158716     1.68083211    -1.13476525
 h      1.71589444     1.21007358    -1.41274223
 o      2.37612867    -0.92154263     0.38794989
 h      3.19163970    -0.56168522    -0.18551292
 c     -2.29229850    -0.16479425    -0.75119818
 h     -1.94342144    -0.49679444    -1.76488249
 h     -3.17192772    -0.79700057    -0.30938140
 h     -2.82202793     0.78013299    -0.66161318
 h     -0.32585465     1.09972442     1.74512703
          17

 c      1.22415830    -0.47210619    -0.05208934
 c     -0.05014558    -0.98667986     0.42539671
 c     -1.15295863    -0.09458779     0.14025289
 c     -1.04495886     0.84231090     1.16594657
 c     -0.27673559     1.15921790    -0.49145299
 c      1.04217644     0.74463765    -0.79596171
 h     -0.18033528    -1.91027790     0.95516807
 h     -2.10507050     1.43771350     1.32984861
 h     -0.98199897     1.67381487    -1.15727393
 h      1.71890902     1.19835655    -1.45458561
 o      2.37184023    -0.91942678     0.38163511
 h      3.16227666    -0.56314195    -0.20876176
 c     -2.30274584    -0.16340517    -0.76581516
 h     -1.91379210    -0.47973753    -1.76139758
 h     -3.17946578    -0.79392286    -0.35230929
 h     -2.86984042     0.75110540    -0.64511287
 h     -0.27129014     1.08181502     1.75327477
          17

 c      1.22718213    -0.45226756    -0.05363781
 c     -0.04637897    -1.00941169     0.44017019
 c     -1.15749381    -0.10026513     0.14933816
 c     -1.04468405     0.84764432     1.16685369
 c     -0.28404262     1.16551555    -0.49915921
 c      1.05730793     0.73546754    -0.78153952
 h     -0.16781253    -1.86746129     0.93867427
 h     -2.09950025     1.46559504     1.35437268
 h     -0.95568323     1.67446365    -1.17601067
 h      1.73207568     1.19487339    -1.50541119
 o      2.36942754    -0.91730567     0.37437638
 h      3.11313163    -0.57391261    -0.21602281
 c     -2.31499988    -0.16356655    -0.77992958
 h     -1.89315762    -0.45978519    -1.75497972
 h     -3.17237982    -0.79337102    -0.40169862
 h     -2.91526580     0.73135448    -0.63765205
 h     -0.18772834     1.06681898     1.78595627
          17

 c      1.22797016    -0.43397425    -0.05376507
 c     -0.03984809    -1.02929416     0.45174024
 c     -1.15989708    -0.10544754     0.15733291
 c     -1.04723926     0.85607015     1.16769205
 c     -0.29117717     1.17076653    -0.50691993
 c      1.06946471     0.72681765    -0.76639799
 h     -0.15660038    -1.85560406     0.94522911
 h     -2.06704779     1.48299397     1.37887052
 h     -0.92701039     1.68463165    -1.19367251
 h      1.74632800     1.19282240    -1.55432597
 o      2.36843124    -0.91536556     0.36645519
 h      3.05472995    -0.59057317    -0.21256163
 c     -2.32849024    -0.16492094    -0.79317490
 h     -1.88145255    -0.43744381    -1.74938967
 h     -3.15458317    -0.79990399    -0.45507283
 h     -2.95629220     0.72147898    -0.63956804
 h     -0.10244115     1.04809985     1.82338430
          17

 c      1.22653180    -0.41844973    -0.05173965
 c     -0.03065315    -1.04432046     0.45909372
 c     -1.16041081    -0.11014090     0.16405529
 c     -1.05069635     0.86765549     1.16946474
 c     -0.29750381     1.17446166    -0.51424718
 c      1.07868681     0.72007340    -0.75195263
 h     -0.14816845    -1.88959259     0.98391550
 h     -2.01037286     1.49043710     1.40271995
 h     -0.89971707     1.70563235    -1.21266930
 h      1.75471939     1.18679248    -1.59140851
 o      2.36785017    -0.91401077     0.35858888
 h      3.00539215    -0.60601475    -0.21083383
 c     -2.34259712    -0.16683809    -0.80526755
 h     -1.87766896    -0.41330239    -1.74865232
 h     -3.13231684    -0.81900548    -0.50916854
 h     -2.99045611     0.71991593    -0.65080645
 h     -0.03471635     1.02304365     1.85260804
          17

 c      1.22304963    -0.40680440    -0.04693491
 c     -0.01930964    -1.05526338     0.46289203
 c     -1.15931518    -0.11423653     0.16940053
 c     -1.05351500     0.88188657     1.17244015
 c     -0.30266898     1.17632046    -0.52081781
 c      1.08486522     0.71636655    -0.73933020
 h     -0.13996003    -1.95340755     1.04520653
 h     -1.93676706     1.49130095     1.42619413
 h     -0.87547381     1.73713176    -1.23348349
 h      1.75373942     1.17390589    -1.61021483
 o      2.36650285    -0.91374008     0.35174337
 h      2.98554306    -0.61168703    -0.22708309
 c     -2.35671538    -0.16862759    -0.81604197
 h     -1.88032766    -0.38773403    -1.75590705
 h     -3.11227232    -0.85570890    -0.56085545
 h     -3.01559223     0.72380706    -0.67076223
 h      0.00556386     0.99199411     1.86753979
          17

 c      1.21783563    -0.39985766    -0.03895127
 c     -0.00649544    -1.06401686     0.46456891
 c     -1.15690901    -0.11752883     0.17334521
 c     -1.05411333     0.89767408     1.17634228
 c     -0.30660379     1.17635183    -0.52656654
 c      1.08778566     0.71643166    -0.72923840
 h     -0.12829834    -2.01970244     1.11142117
 h     -1.85974750     1.49338266     1.45137876
 h     -0.85357970     1.77658507    -1.25390423
 h      1.74268598     1.15353223    -1.60796117
 o      2.36415829    -0.91463650     0.34616606
 h      2.99976784    -0.60592173    -0.26554977
 c     -2.37044448    -0.16987565    -0.82544048
 h     -1.88814238    -0.36074397    -1.77230403
 h     -3.09800532    -0.91165220    -0.60847113
 h     -3.03050007     0.72989256    -0.69816195
 h      0.01442173     0.95660821     1.86599742
          17

 c      1.21127401    -0.39799499    -0.02770762
 c      0.00718764    -1.07189829     0.46525514
 c     -1.15349445    -0.11976590     0.17593172
 c     -1.05079652     0.91344501     1.18048632
 c     -0.30940169     1.17481024    -0.53163416
 c      1.08716475     0.72047690    -0.72186999
 h     -0.11106904    -2.06954642     1.16913563
 h     -1.79786646     1.50894771     1.48272266
 h     -0.83204059     1.81977925    -1.26989788
 h      1.72315192     1.12695370    -1.58542382
 o      2.36183635    -0.91622498     0.34100575
 h      3.03209615    -0.59621852    -0.31226022
 c     -2.38370544    -0.17073008    -0.83351569
 h     -1.90048793    -0.33209222    -1.79650718
 h     -3.08765488    -0.98243161    -0.65226665
 h     -3.03532785     0.73534583    -0.73108255
 h     -0.00830089     0.91904566     1.84804411
          17

 c      1.20376391    -0.40110960    -0.01346130
 c      0.02122937    -1.07952709     0.46563141
 c     -1.14936817    -0.12071197     0.17723527
 c     -1.04260738     0.92778721     1.18406909
 c     -0.31117047     1.17208576    -0.53623811
 c      1.08263341     0.72810481    -0.71681125
 h     -0.08770227    -2.09364263     1.21074581
 h     -1.76484817     1.54806685     1.52432599
 h     -0.80900036     1.86209419    -1.27732441
 h      1.69922181     1.09738611    -1.54744006
 o      2.36069596    -0.91800218     0.33528950
 h      3.06381586    -0.59067174    -0.35073091
 c     -2.39656048    -0.17184697    -0.84047313
 h     -1.91735096    -0.30163077    -1.82514119
 h     -3.07596165    -1.05858914    -0.69330992
 h     -3.03168397     0.73847335    -0.76709770
 h     -0.05886110     0.88156784     1.81584696
          17

 c      1.19569598    -0.40865059     0.00324262
 c      0.03516316    -1.08713292     0.46609655
 c     -1.14480971    -0.12020069     0.17732746
 c     -1.03054434     0.94043149     1.18658450
 c     -0.31195678     1.16859767    -0.54056262
 c      1.07368659     0.73834786    -0.71300660
 h     -0.05855656    -2.08863471     1.23250381
 h     -1.75761387     1.60804504     1.57401539
 h     -0.78358885     1.89963204    -1.27324454
 h      1.67808777     1.07006070    -1.50365082
 o      2.36143807    -0.91970260     0.32848834
 h      3.08317295    -0.59360243    -0.37124629
 c     -2.40894413    -0.17406108    -0.84666119
 h     -1.93884437    -0.26962551    -1.85394621
 h     -3.05808246    -1.12950782    -0.73223723
 h     -3.02246908     0.73906329    -0.80350879
 h     -0.12731555     0.84602538     1.77507591
          17

 c      1.18746618    -0.41976172     0.02167227
 c      0.04853033    -1.09474181     0.46688738
 c     -1.14007332    -0.11815251     0.17627118
 c     -1.01746480     0.95218298     1.18756460
 c     -0.31175571     1.16472899    -0.54469067
 c      1.05974314     0.74988397    -0.70895623
 h     -0.02458742    -2.05488635     1.23322854
 h     -1.76142430     1.67559696     1.62344586
 h     -0.75614656     1.92988864    -1.25649113
 h      1.66949701     1.05133503    -1.46726453
 o      2.36432961    -0.92126258     0.32048425
 h      3.08506412    -0.60604477    -0.37056184
 c     -2.42058522    -0.17808723    -0.85247548
 h     -1.96466125    -0.23687307    -1.87904159
 h     -3.03155236    -1.18657599    -0.76890907
 h     -3.01139867     0.73817220    -0.83761814
 h     -0.19358345     0.81263948     1.73776589
          17

 c      1.17950463    -0.43344483     0.04101732
 c      0.06086792    -1.10218386     0.46808001
 c     -1.13538685    -0.11456507     0.17413472
 c     -1.00692457     0.96414043     1.18601707
 c     -0.31057712     1.16079294    -0.54856414
 c      1.04057769     0.76144846    -0.70339292
 h      0.01269792    -1.99634833     1.21441816
 h     -1.76272198     1.73768567     1.66408101
 h     -0.72813830     1.95210560    -1.22778093
 h      1.68112707     1.04573039    -1.44841895
 o      2.36927160    -0.92276553     0.31148275
 h      3.06982208    -0.62653023    -0.35066037
 c     -2.43109841    -0.18435696    -0.85825049
 h     -1.99376059    -0.20458678    -1.89782275
 h     -2.99633139    -1.22440709    -0.80263305
 h     -3.00223991     0.73730148    -0.86696743
 h     -0.22831343     0.77825513     1.72272823
          17

 c      1.17230345    -0.44867375     0.06045663
 c      0.07171139    -1.10893369     0.46944121
 c     -1.13095088    -0.10950408     0.17099019
 c     -1.00103225     0.97709600     1.18130045
 c     -0.30854180     1.15700958    -0.55197482
 c      1.01698635     0.77219696    -0.69607449
 h      0.05117491    -1.92243260     1.18205305
 h     -1.75363132     1.78619145     1.69020321
 h     -0.70194873     1.96746693    -1.18961305
 h      1.71150030     1.05290985    -1.44585062
 o      2.37573009    -0.92444876     0.30205134
 h      3.04408219    -0.65090975    -0.31943384
 c     -2.44010466    -0.19292584    -0.86419449
 h     -2.02434019    -0.17413468    -1.90937109
 h     -2.95429542    -1.24109445    -0.83245232
 h     -2.99797675     0.73724019    -0.88945721
 h     -0.21387293     0.73880374     1.74230791
          17

 c      1.16642815    -0.46444254     0.07917833
 c      0.08058667    -1.11383805     0.47013716
 c     -1.12693126    -0.10309458     0.16691997
 c     -0.99874238     0.99089584     1.17449483
 c     -0.30597144     1.15350151    -0.55459624
 c      0.99084135     0.78165020    -0.68767160
 h      0.08827763    -1.85119327     1.14995154
 h     -1.73111562     1.81743041     1.69868278
 h     -0.68056827     1.97906444    -1.14592569
 h      1.74997601     1.06880947    -1.44872815
 o      2.38259795    -0.92674199     0.29322738
 h      3.02287011    -0.67174081    -0.29236937
 c     -2.44728912    -0.20340495    -0.87037043
 h     -2.05402203    -0.14673646    -1.91445484
 h     -2.90888829    -1.23852376    -0.85734613
 h     -3.00028149     0.73721269    -0.90336344
 h     -0.16561510     0.69746510     1.78657789
          17

 c      1.16250782    -0.47976505     0.09637510
 c      0.08693417    -1.11519226     0.46869028
 c     -1.12344691    -0.09549288     0.16203985
 c     -0.99775683     1.00469580     1.16734376
 c     -0.30345992     1.15034201    -0.55604651
 c      0.96447965     0.78941065    -0.67900645
 h      0.12194353    -1.80834365     1.14015769
 h     -1.69542449     1.83090157     1.68833537
 h     -0.66705847     1.99122821    -1.10126791
 h      1.78401804     1.08906808    -1.44571668
 o      2.38847152    -0.93015975     0.28627093
 h      3.02552207    -0.68019583    -0.28846268
 c     -2.45237794    -0.21492550    -0.87670482
 h     -2.08017972    -0.12321115    -1.91520030
 h     -2.86498978    -1.22307770    -0.87638142
 h     -3.00952715     0.73488991    -0.90736156
 h     -0.11089035     0.66272286     1.83619837
          17

 c      1.16118770    -0.49367387     0.11125852
 c      0.09005161    -1.11217414     0.46422817
 c     -1.12057804    -0.08685618     0.15650021
 c     -0.99634357     1.01758286     1.16095219
 c     -0.30189947     1.14768159    -0.55599118
 c      0.94019706     0.79504414    -0.67063795
 h      0.15136668    -1.81012015     1.16787790
 h     -1.64937960     1.82895174     1.65990836
 h     -0.66371858     2.00785778    -1.05945796
 h      1.80429949     1.11066914    -1.42974797
 o      2.39290213    -0.93485284     0.28159020
 h      3.05667124    -0.67355529    -0.31297238
 c     -2.45508606    -0.22618660    -0.88301704
 h     -2.10036972    -0.10386375    -1.91445999
 h     -2.82859540    -1.20600385    -0.88887203
 h     -3.02519691     0.72720131    -0.90062329
 h     -0.06804642     0.64118743     1.87743676
          17

 c      1.16302538    -0.50528545     0.12313456
 c      0.08931461    -1.10630118     0.45803641
 c     -1.11838821    -0.07732591     0.15045997
 c     -0.99335002     1.02864187     1.15564039
 c     -0.30241068     1.14588027    -0.55424533
 c      0.92000630     0.79812639    -0.66284028
 h      0.17521376    -1.84525691     1.22234594
 h     -1.59867332     1.81757934     1.61664745
 h     -0.67121522     2.03030638    -1.02238200
 h      1.80565739     1.13193651    -1.39801658
 o      2.39690865    -0.94044355     0.27834093
 h      3.09878372    -0.65799553    -0.35114407
 c     -2.45514304    -0.23574026    -0.88907285
 h     -2.11280013    -0.08857300    -1.91495168
 h     -2.80549446    -1.20103615    -0.89450461
 h     -3.04635793     0.71139919    -0.88292740
 h     -0.04583657     0.63611398     1.90323735
          17

 c      1.16830340    -0.51395902     0.13152555
 c      0.08442791    -1.09995201     0.45232507
 c     -1.11693628    -0.06704419     0.14406765
 c     -0.98780603     1.03678377     1.15113864
 c     -0.30611145     1.14549654    -0.55079316
 c      0.90541830     0.79833404    -0.65566171
 h      0.19098041    -1.89066256     1.28033306
 h     -1.55243903     1.80765979     1.56479129
 h     -0.68828972     2.05645268    -0.98988080
 h      1.78670166     1.15222573    -1.35093257
 o      2.40173290    -0.94647531     0.27550290
 h      3.13179414    -0.64120141    -0.38566646
 c     -2.45245803    -0.24265133    -0.89465731
 h     -2.11671142    -0.07704262    -1.91839169
 h     -2.79857959    -1.21715723    -0.89332183
 h     -3.07199105     0.68588026    -0.85470139
 h     -0.04749745     0.64846426     1.91053669
          17

 c      1.17684164    -0.51942090     0.13623751
 c      0.07550829    -1.09469235     0.44859243
 c     -1.11627840    -0.05618808     0.13744489
 c     -0.97885336     1.04082092     1.14685909
 c     -0.31376632     1.14708313    -0.54572110
 c      0.89714529     0.79550594    -0.64892345
 h      0.19659380    -1.92962185     1.32484113
 h     -1.52187318     1.81364975     1.51217484
 h     -0.71233582     2.08186371    -0.96073693
 h      1.74989334     1.17197265    -1.29170856
 o      2.40811065    -0.95266135     0.27246695
 h      3.14425893    -0.62812201    -0.40627555
 c     -2.44727037    -0.24709063    -0.89962398
 h     -2.11253690    -0.06904055    -1.92496709
 h     -2.80577960    -1.25164901    -0.88571101
 h     -3.10113745     0.65051274    -0.81698308
 h     -0.07298676     0.67766914     1.89867777
          17

 c      1.18794803    -0.52176210     0.13733751
 c      0.06312237    -1.09111309     0.44744490
 c     -1.11646530    -0.04499983     0.13066530
 c     -0.96627510     1.04021305     1.14232836
 c     -0.32549413     1.15093406    -0.53914458
 c      0.89481934     0.78962234    -0.64215658
 h      0.19091329    -1.95347024     1.34733319
 h     -1.51409353     1.84514615     1.46333490
 h     -0.74037817     2.10192165    -0.93378439
 h      1.70251421     1.19334509    -1.22671697
 o      2.41629475    -0.95887100     0.26899013
 h      3.13265896    -0.62104548    -0.40912721
 c     -2.44006433    -0.25009640    -0.90388040
 h     -2.10179383    -0.06445825    -1.93337131
 h     -2.82127899    -1.29262670    -0.87257558
 h     -3.13285605     0.60640129    -0.77135278
 h     -0.11895056     0.72158723     1.86948110
          17

 c      1.20054997    -0.52134246     0.13508317
 c      0.04820875    -1.08916538     0.44891224
 c     -1.11753347    -0.03379884     0.12374534
 c     -0.95122924     1.03597941     1.13730633
 c     -0.34071788     1.15694950    -0.53117044
 c      0.89694653     0.78069037    -0.63457268
 h      0.17343321    -1.95853340     1.34461858
 h     -1.52584636     1.89693450     1.41623338
 h     -0.76984794     2.11343081    -0.90849979
 h      1.65744802     1.22129636    -1.16564666
 o      2.42614712    -0.96510051     0.26511168
 h      3.09966427    -0.61997922    -0.39544945
 c     -2.43137023    -0.25283080    -0.90733849
 h     -2.08674658    -0.06319837    -1.94136405
 h     -2.83850910    -1.32736765    -0.85535717
 h     -3.16599630     0.55527131    -0.71987937
 h     -0.17644734     0.77572315     1.82928523
          17

 c      1.21343506    -0.51867545     0.12985320
 c      0.03188113    -1.08842794     0.45268055
 c     -1.11949500    -0.02295973     0.11666569
 c     -0.93629510     1.03039531     1.13106539
 c     -0.35837147     1.16465448    -0.52187289
 c      0.90142796     0.76870926    -0.62530599
 h      0.14405670    -1.94426793     1.31683492
 h     -1.54686739     1.95297834     1.36659536
 h     -0.79898493     2.11533108    -0.88515676
 h      1.62980153     1.26302663    -1.11875044
 o      2.43709852    -0.97150830     0.26120183
 h      3.05450198    -0.62196456    -0.37229666
 c     -2.42167531    -0.25612737    -0.90986495
 h     -2.06995302    -0.06502169    -1.94659807
 h     -2.85202334    -1.34727600    -0.83577711
 h     -3.19890497     0.49886053    -0.66509038
 h     -0.22707581     0.83246383     1.79294132
          17

 c      1.22547778    -0.51435439     0.12210572
 c      0.01520666    -1.08820389     0.45815334
 c     -1.12233214    -0.01288002     0.10939961
 c     -0.92469307     1.02579593     1.12196190
 c     -0.37719641     1.17330323    -0.51127428
 c      0.90672855     0.75406115    -0.61404189
 h      0.10311874    -1.91322099     1.26727452
 h     -1.56757736     1.99794986     1.31267176
 h     -0.82699162     2.10881413    -0.86479923
 h      1.62658197     1.32229258    -1.08982396
 o      2.44808961    -0.97849143     0.25806389
 h      3.01376098    -0.61974112    -0.35412696
 c     -2.41143202    -0.26042306    -0.91124486
 h     -2.05383226    -0.06945936    -1.94736716
 h     -2.85798042    -1.34862337    -0.81555224
 h     -3.22930410     0.43868610    -0.60992096
 h     -0.24448295     0.88328030     1.78390810
          17

 c      1.23578221    -0.50902732     0.11235946
 c     -0.00096077    -1.08743130     0.46434519
 c     -1.12600475    -0.00397418     0.10190761
 c     -0.91819696     1.02355206     1.10907296
 c     -0.39594120     1.18200487    -0.49936050
 c      0.91255838     0.73799887    -0.60133752
 h      0.05157977    -1.87276210     1.20389017
 h     -1.58228585     2.02230957     1.25544817
 h     -0.85400853     2.09700727    -0.84912208
 h      1.64077723     1.39295927    -1.07295601
 o      2.45794795    -0.98656230     0.25664092
 h      2.99549805    -0.60374840    -0.35796455
 c     -2.40105979    -0.26583548    -0.91117662
 h     -2.04035839    -0.07580738    -1.94308071
 h     -2.85412419    -1.33194615    -0.79619588
 h     -3.25455428     0.37628003    -0.55753729
 h     -0.21583650     0.92572310     1.81508114
          17

 c      1.24375718    -0.50338779     0.10117675
 c     -0.01604283    -1.08446635     0.46969983
 c     -1.13045967     0.00332465     0.09411240
 c     -0.91570664     1.02409602     1.09392360
 c     -0.41345361     1.18986716    -0.48613090
 c      0.91920375     0.72233334    -0.58812005
 h     -0.00902099    -1.83796924     1.14153427
 h     -1.58882451     2.02187035     1.19731812
 h     -0.88080311     2.08407177    -0.84016883
 h      1.65974175     1.46237708    -1.05877793
 o      2.46639364    -0.99572914     0.25696683
 h      3.00331460    -0.57222317    -0.38639199
 c     -2.39089154    -0.27222362    -0.90931122
 h     -2.03091133    -0.08317314    -1.93441154
 h     -2.83983426    -1.30173014    -0.77883549
 h     -3.27228284     0.31360476    -0.51097416
 h     -0.15896676     0.96360230     1.87024270
          17

 c      1.24915295    -0.49815952     0.08914328
 c     -0.02963966    -1.07721672     0.47229892
 c     -1.13561989     0.00861475     0.08591562
 c     -0.91522651     1.02763555     1.07878846
 c     -0.42877337     1.19617165    -0.47164559
 c      0.92678097     0.70877289    -0.57517729
 h     -0.07768213    -1.83034980     1.09963239
 h     -1.58753304     1.99646944     1.14134952
 h     -0.90804764     2.07360602    -0.83973717
 h      1.67405179     1.51892777    -1.04041780
 o      2.47413290    -1.00525169     0.25792972
 h      3.02451348    -0.53530241    -0.42350185
 c     -2.38108712    -0.27918743    -0.90532627
 h     -2.02626015    -0.09055026    -1.92312099
 h     -2.81637688    -1.26658720    -0.76398148
 h     -3.28107499     0.25327780    -0.47268247
 h     -0.09974209     0.99942363     1.92449905
          17

 c      1.25204263    -0.49404784     0.07683242
 c     -0.04143287    -1.06455266     0.47114473
 c     -1.14136277     0.01161208     0.07723447
 c     -0.91534075     1.03420918     1.06513689
 c     -0.44123562     1.20053371    -0.45607376
 c      0.93512701     0.69863704    -0.56305096
 h     -0.15471671    -1.86170271     1.08733122
 h     -1.58110273     1.94981828     1.09104075
 h     -0.93540129     2.06690490    -0.84862343
 h      1.67905756     1.55506693    -1.01441861
 o      2.48186191    -1.01428023     0.25835318
 h      3.04559930    -0.50496073    -0.45201171
 c     -2.37157357    -0.28606774    -0.89901200
 h     -2.02666861    -0.09693049    -1.91159020
 h     -2.78700787    -1.23903918    -0.75132727
 h     -3.28093734     0.19843465    -0.44415585
 h     -0.05472480     1.03326165     1.96200900
          17

 c      1.25273880    -0.49165774     0.06475055
 c     -0.05145731    -1.04766718     0.46708053
 c     -1.14749737     0.01220553     0.06803450
 c     -0.91508147     1.04342946     1.05363435
 c     -0.45051182     1.20295124    -0.43972985
 c      0.94393877     0.69283301    -0.55207701
 h     -0.23814666    -1.91845493     1.09293510
 h     -1.57546625     1.89048658     1.05001588
 h     -0.96105586     2.06229762    -0.86611929
 h      1.67352677     1.56713232    -0.97976446
 o      2.48985514    -1.02225373     0.25753976
 h      3.05900947    -0.48876652    -0.46194293
 c     -2.36211051    -0.29212906    -0.89032637
 h     -2.03208876    -0.10146050    -1.90213430
 h     -2.75593593    -1.23274992    -0.73996434
 h     -3.27342056     0.15227317    -0.42574959
 h     -0.03190485     1.06439952     1.97562142
          17

 c      1.25167459    -0.49142337     0.05329560
 c     -0.06021055    -1.02879747     0.46153312
 c     -1.15373911     0.01045160     0.05835936
 c     -0.91352148     1.05435897     1.04449595
 c     -0.45654991     1.20370115    -0.42306593
 c      0.95286147     0.69184417    -0.54239777
 h     -0.32190032    -1.97652318     1.09878709
 h     -1.58082157     1.83237593     1.02138299
 h     -0.98217578     2.05613152    -0.89011890
 h      1.65865307     1.55484868    -0.93715406
 o      2.49804883    -1.02890813     0.25522110
 h      3.06218110    -0.48980572    -0.44989031
 c     -2.35253373    -0.29706280    -0.87937486
 h     -2.04235922    -0.10361863    -1.89626117
 h     -2.72558384    -1.25575752    -0.72938975
 h     -3.26141193     0.11746521    -0.41671897
 h     -0.03448279     1.09211138     1.96310490
          17

 c      1.24929542    -0.49355292     0.04273408
 c     -0.06832107    -1.00972143     0.45542464
 c     -1.15969058     0.00654124     0.04833696
 c     -0.90978049     1.06583996     1.03771231
 c     -0.45946846     1.20317030    -0.40662021
 c      0.96146871     0.69563019    -0.53392107
 h     -0.39921237    -2.01847293     1.09389704
 h     -1.60955072     1.79058949     1.00703606
 h     -0.99585493     2.04452457    -0.91775431
 h      1.63819095     1.52178477    -0.88892791
 o      2.50613036    -1.03423976     0.25146887
 h      3.05641112    -0.50728159    -0.41764663
 c     -2.34296606    -0.30142666    -0.86636724
 h     -2.05731052    -0.10335139    -1.89409675
 h     -2.69462854    -1.30455298    -0.72045347
 h     -3.24864015     0.09565150    -0.41544744
 h     -0.06268749     1.11581823     1.92528134
          17

 c      1.24599820    -0.49799039     0.03318925
 c     -0.07632627    -0.99155662     0.44916242
 c     -1.16484270     0.00077108     0.03816080
 c     -0.90377378     1.07738305     1.03303940
 c     -0.45947329     1.20172705    -0.39095241
 c      0.96914027     0.70344182    -0.52625720
 h     -0.46484005    -2.03542884     1.07387131
 h     -1.66740416     1.77092101     1.00769141
 h     -0.99992190     2.02471856    -0.94616312
 h      1.61970610     1.47697545    -0.83948537
 o      2.51350988    -1.03855066     0.24672416
 h      3.04738158    -0.53579654    -0.37266778
 c     -2.33374420    -0.30640351    -0.85164899
 h     -2.07671354    -0.10110242    -1.89422550
 h     -2.65978169    -1.36655307    -0.71479830
 h     -3.23886469     0.08715435    -0.41984678
 h     -0.11337188     1.13508983     1.86638027
          17

 c      1.24211944    -0.50442213     0.02464938
 c     -0.08463350    -0.97499480     0.44288113
 c     -1.16860524    -0.00647014     0.02806857
 c     -0.89703781     1.08954905     1.02974235
 c     -0.45680911     1.19965962    -0.37658655
 c      0.97492527     0.71371084    -0.51871543
 h     -0.51519490    -2.02406427     1.03802090
 h     -1.74608395     1.76523022     1.02320058
 h     -0.99337391     1.99569533    -0.97308626
 h      1.61587176     1.43617848    -0.79538764
 o      2.51922607    -1.04253717     0.24187305
 h      3.04659692    -0.56396420    -0.32921721
 c     -2.32526514    -0.31316231    -0.83572624
 h     -2.10010124    -0.09770341    -1.89410278
 h     -2.61881119    -1.42763604    -0.71359364
 h     -3.23474018     0.09088735    -0.42790642
 h     -0.17729112     1.14983619     1.79685876
          17

 c      1.23794937    -0.51234621     0.01700267
 c     -0.09351467    -0.96046517     0.43658934
 c     -1.17037052    -0.01470432     0.01832821
 c     -0.89257970     1.10313331     1.02620801
 c     -0.45172787     1.19715790    -0.36395861
 c      0.97778349     0.72452049    -0.51054393
 h     -0.54803802    -1.98460565     0.98769650
 h     -1.82923932     1.76078846     1.05211225
 h     -0.97655491     1.95830110    -0.99725501
 h      1.64119785     1.41700862    -0.76301729
 o      2.52212008    -1.04710906     0.23798022
 h      3.06862430    -0.57736712    -0.30406075
 c     -2.31797860    -0.32246895    -0.81919098
 h     -2.12659357    -0.09416835    -1.89090447
 h     -2.57161861    -1.47694703    -0.71702998
 h     -3.23674288     0.10438618    -0.43816885
 h     -0.23474638     1.16086072     1.73825663
          17

 c      1.23373130    -0.52117625     0.01008776
 c     -0.10305755    -0.94815028     0.43019736
 c     -1.16960477    -0.02338119     0.00920855
 c     -0.89386138     1.11847839     1.02013430
 c     -0.44446544     1.19431708    -0.35337737
 c      0.97760175     0.73489402    -0.50143183
 h     -0.56260257    -1.92070588     0.92598579
 h     -1.90223870     1.74886849     1.09157999
 h     -0.95116112     1.91511583    -1.01869351
 h      1.69973314     1.42479565    -0.74336469
 o      2.52172840    -1.05259487     0.23534245
 h      3.11724350    -0.57130129    -0.30142880
 c     -2.31241242    -0.33462534    -0.80261323
 h     -2.15486253    -0.09147340    -1.88240843
 h     -2.51983094    -1.50798863    -0.72450379
 h     -3.24292304     0.12401615    -0.44978598
 h     -0.25807263     1.16990977     1.72118102
          17

 c      1.22963797    -0.53031371     0.00373421
 c     -0.11304489    -0.93783320     0.42344320
 c     -1.16594512    -0.03191987     0.00091820
 c     -0.90237050     1.13562624     1.01087543
 c     -0.43523028     1.19115973    -0.34502391
 c      0.97577232     0.74525276    -0.49162199
 h     -0.56062072    -1.84134148     0.85850215
 h     -1.95578536     1.72587075     1.13790763
 h     -0.92004614     1.87007882    -1.03890314
 h      1.77824418     1.44788472    -0.73117440
 o      2.51878123    -1.05841371     0.23320169
 h      3.17798876    -0.55596084    -0.30860112
 c     -2.30909795    -0.34953882    -0.78647344
 h     -2.18325900    -0.09037782    -1.86759564
 h     -2.46617166    -1.51835669    -0.73493621
 h     -3.24981799     0.14544897    -0.46212737
 h     -0.23727985     1.17739835     1.75768338
          17

 c      1.22576726    -0.53916661    -0.00221815
 c     -0.12275128    -0.92856601     0.41575436
 c     -1.15926959    -0.03974075    -0.00644755
 c     -0.91648178     1.15453956     1.00085627
 c     -0.42422615     1.18768584    -0.33896538
 c      0.97424943     0.75629073    -0.48146091
 h     -0.54856021    -1.76474815     0.79490816
 h     -1.98549744     1.69168776     1.18710565
 h     -0.88671375     1.82771570    -1.06059623
 h      1.85747458     1.47110713    -0.72028991
 o      2.51432711    -1.06385585     0.23070453
 h      3.23215600    -0.54381592    -0.31135148
 c     -2.30842120    -0.36678221    -0.77112512
 h     -2.21001350    -0.09129368    -1.84689736
 h     -2.41402630    -1.50966199    -0.74700938
 h     -3.25393035     0.16431582    -0.47432225
 h     -0.19423257     1.18173739     1.82405067
          17

 c      1.22217503    -0.54715569    -0.00791222
 c     -0.13083353    -0.91852169     0.40624745
 c     -1.14973294    -0.04626796    -0.01291041
 c     -0.93391455     1.17494130     0.99285105
 c     -0.41173650     1.18396001    -0.33516027
 c      0.97464792     0.76821785    -0.47112589
 h     -0.53903554    -1.72013122     0.74889309
 h     -1.99093399     1.64841408     1.23543072
 h     -0.85440175     1.79189971    -1.08664032
 h      1.92273728     1.48491982    -0.70677927
 o      2.50906976    -1.06854406     0.22740169
 h      3.26716342    -0.54208015    -0.30200413
 c     -2.31049542    -0.38559177    -0.75676421
 h     -2.23343269    -0.09420552    -1.82213588
 h     -2.36708198    -1.48804386    -0.75935889
 h     -3.25292946     0.17681870    -0.48506177
 h     -0.15427713     1.18224888     1.89126016
          17

 c      1.21893370    -0.55371882    -0.01347925
 c     -0.13601215    -0.90633049     0.39438779
 c     -1.13778173    -0.05094205    -0.01859315
 c     -0.95293931     1.19628784     0.98837893
 c     -0.39822197     1.18020928    -0.33352144
 c      0.97808340     0.78080237    -0.46063997
 h     -0.54311411    -1.73186225     0.73045246
 h     -1.97568557     1.59990404     1.28001645
 h     -0.82505616     1.76456932    -1.11843377
 h      1.96554859     1.48537657    -0.68877834
 o      2.50331998    -1.07240411     0.22318371
 h      3.27713813    -0.55310022    -0.27842783
 c     -2.31512226    -0.40484478    -0.74341745
 h     -2.25207554    -0.09868779    -1.79619007
 h     -2.32878305    -1.46467566    -0.77082641
 h     -3.24625054     0.18019026    -0.49265675
 h     -0.13151374     1.17960945     1.94220515
          17

 c      1.21617961    -0.55832540    -0.01904384
 c     -0.13827485    -0.89344256     0.38091861
 c     -1.12414300    -0.05324861    -0.02369404
 c     -0.97203229     1.21783516     0.98783311
 c     -0.38433968     1.17685309    -0.33400164
 c      0.98525815     0.79359433    -0.44994557
 h     -0.55636107    -1.79134479     0.73495059
 h     -1.94842636     1.55166828     1.31973781
 h     -0.79888049     1.74528324    -1.15479349
 h      1.98213675     1.47207617    -0.66572448
 o      2.49705785    -1.07558538     0.21817200
 h      3.26183248    -0.57559552    -0.24229435
 c     -2.32184603    -0.42320089    -0.73097322
 h     -2.26491113    -0.10406719    -1.77237597
 h     -2.30153603    -1.45410942    -0.78075075
 h     -3.23524395     0.17304117    -0.49519716
 h     -0.13167122     1.17499856     1.96911598
          17

 c      1.21410105    -0.56052300    -0.02470350
 c     -0.13831246    -0.88308401     0.36729128
 c     -1.10975324    -0.05278158    -0.02845040
 c     -0.98949578     1.23873100     0.99083158
 c     -0.37084289     1.17441705    -0.33660256
 c      0.99647907     0.80605107    -0.43894230
 h     -0.56571404    -1.86840163     0.74946807
 h     -1.92345464     1.51028486     1.35612203
 h     -0.77482135     1.73195694    -1.19232635
 h      1.97255486     1.44707220    -0.63793550
 o      2.48988025    -1.07847211     0.21270321
 h      3.22741436    -0.60442661    -0.19885189
 c     -2.33003255    -0.43963652    -0.71927578
 h     -2.27145028    -0.10972675    -1.75358363
 h     -2.28621248    -1.46783269    -0.78893677
 h     -3.22309439     0.15564012    -0.49070925
 h     -0.15614253     1.16962791     1.96915097
          17

 c      1.21289188    -0.55998797    -0.03049826
 c     -0.13646587    -0.87783607     0.35466905
 c     -1.09561329    -0.04932205    -0.03308602
 c     -1.00365068     1.25821158     0.99652130
 c     -0.35841091     1.17339410    -0.34131970
 c      1.01153505     0.81753537    -0.42748432
 h     -0.56257120    -1.93850833     0.76380161
 h     -1.91714221     1.48144200     1.39280719
 h     -0.75150384     1.72212073    -1.22688348
 h      1.94137591     1.41505583    -0.60660449
 o      2.48084976    -1.08176647     0.20736386
 h      3.18894304    -0.62922600    -0.15750755
 c     -2.33890104    -0.45410221    -0.70827663
 h     -2.27186320    -0.11546055    -1.74138008
 h     -2.28263624    -1.50622691    -0.79500011
 h     -3.21446181     0.12996512    -0.47731435
 h     -0.20365539     1.16456343     1.94239812
          17

 c      1.21271307    -0.55654480    -0.03639779
 c     -0.13273087    -0.87907431     0.34371373
 c     -1.08260703    -0.04290043    -0.03775119
 c     -1.01372471     1.27585962     1.00396596
 c     -0.34750087     1.17414249    -0.34809125
 c      1.02944419     0.82720799    -0.41535348
 h     -0.54394605    -1.98820909     0.77223573
 h     -1.93832237     1.46729178     1.43165989
 h     -0.72795331     1.71389624    -1.25497594
 h      1.90006720     1.38464207    -0.57410287
 o      2.46863790    -1.08640936     0.20285644
 h      3.16840545    -0.63572965    -0.12967166
 c     -2.34759297    -0.46747106    -0.69812665
 h     -2.26707486    -0.12168465    -1.73544927
 h     -2.29029720    -1.55857821    -0.79786578
 h     -3.21441517     0.09909005    -0.45351077
 h     -0.26994213     1.16052989     1.89211844
          17

 c      1.21365887    -0.55016492    -0.04230791
 c     -0.12707774    -0.88721224     0.33467956
 c     -1.07135017    -0.03382961    -0.04247199
 c     -1.02062669     1.29167329     1.01227432
 c     -0.33828709     1.17684481    -0.35675975
 c      1.04827406     0.83393114    -0.40225194
 h     -0.50987897    -2.01134455     0.77195391
 h     -1.98174961     1.46623635     1.46898285
 h     -0.70391332     1.70646388    -1.27461741
 h      1.86893537     1.36947571    -0.54410482
 o      2.45267739    -1.09289138     0.19942520
 h      3.17693712    -0.61693354    -0.11952703
 c     -2.35538822    -0.48078740    -0.68910012
 h     -2.25877417    -0.12933060    -1.73373334
 h     -2.30826855    -1.61092772    -0.79616732
 h     -3.22634648     0.06569707    -0.41870808
 h     -0.34553544     1.15737837     1.82742688
          17

 c      1.21572850    -0.54098092    -0.04808029
 c     -0.11961265    -0.90191392     0.32750344
 c     -1.06213087    -0.02269329    -0.04712853
 c     -1.02677920     1.30595225     1.01997849
 c     -0.33070298     1.18150682    -0.36702900
 c      1.06577595     0.83662864    -0.38793603
 h     -0.46190611    -2.00619572     0.76191600
 h     -2.03387191     1.47543444     1.49770733
 h     -0.67987652     1.70018559    -1.28569572
 h      1.87016097     1.38405610    -0.52011700
 o      2.43407005    -1.10067808     0.19656595
 h      3.20070661    -0.58233418    -0.11932710
 c     -2.36195040    -0.49466889    -0.68141924
 h     -2.24925551    -0.13947796    -1.73326931
 h     -2.33491723    -1.65228881    -0.78887235
 h     -3.24974684     0.03054542    -0.37389304
 h     -0.41207413     1.15279436     1.76833633
          17

 c      1.21881686    -0.52933673    -0.05351240
 c     -0.11054685    -0.92216086     0.32184687
 c     -1.05495571    -0.01029205    -0.05147767
 c     -1.03525694     1.31923971     1.02468092
 c     -0.32453178     1.18796845    -0.37843809
 c      1.08117501     0.83540906    -0.37251195
 h     -0.40275738    -1.97511914     0.74271797
 h     -2.08171461     1.49256129     1.51191865
 h     -0.65696032     1.69653588    -1.29006178
 h      1.90761633     1.43077011    -0.50216520
 o      2.41446572    -1.10887329     0.19363624
 h      3.21843180    -0.54720464    -0.11910418
 c     -2.36738963    -0.50920128    -0.67511330
 h     -2.24110150    -0.15295875    -1.73127566
 h     -2.36794694    -1.67637193    -0.77553607
 h     -3.27982417    -0.00763699    -0.32191341
 h     -0.44352013     1.14112380     1.74530855
          17

 c      1.22272495    -0.51582944    -0.05835018
 c     -0.10005535    -0.94614862     0.31706991
 c     -1.04965439     0.00243065    -0.05521966
 c     -1.04766279     1.33191292     1.02510151
 c     -0.31946333     1.19591989    -0.39039438
 c      1.09557062     0.83195110    -0.35645424
 h     -0.33683375    -1.92679852     0.71750079
 h     -2.11651467     1.51600080     1.50853199
 h     -0.63667279     1.69782035    -1.29126475
 h      1.96267125     1.49569139    -0.48669191
 o      2.39506902    -1.11684081     0.19024912
 h      3.21668684    -0.52246932    -0.11296917
 c     -2.37209998    -0.52411183    -0.66998383
 h     -2.23681661    -0.17010069    -1.72600501
 h     -2.40462843    -1.68131128    -0.75627952
 h     -3.30953893    -0.05071447    -0.26695663
 h     -0.42762910     1.11823819     1.77360096
          17

 c      1.22718239    -0.50129192    -0.06230874
 c     -0.08812383    -0.97102274     0.31212795
 c     -1.04598649     0.01448624    -0.05806961
 c     -1.06266713     1.34355499     1.02290051
 c     -0.31512556     1.20494850    -0.40226250
 c      1.11024245     0.82842237    -0.34029926
 h     -0.27083224    -1.88078415     0.69390094
 h     -2.13389964     1.54459652     1.48689134
 h     -0.62051445     1.70656295    -1.29361619
 h      2.01420095     1.56133627    -0.47009535
 o      2.37657277    -1.12426183     0.18624835
 h      3.19065579    -0.51371538    -0.09870790
 c     -2.37652888    -0.53893737    -0.66565228
 h     -2.23852192    -0.19062568    -1.71716642
 h     -2.44205950    -1.66933614    -0.73169248
 h     -3.33228499    -0.09960028    -0.21351583
 h     -0.38302820     1.08942178     1.83218388
          17

 c      1.23187136    -0.48671574    -0.06511146
 c     -0.07457971    -0.99298180     0.30559067
 c     -1.04372613     0.02498330    -0.05979785
 c     -1.07805255     1.35341581     1.02025314
 c     -0.31115861     1.21463613    -0.41348512
 c      1.12574532     0.82669809    -0.32448722
 h     -0.21252405    -1.86803266     0.68464761
 h     -2.13333205     1.57755473     1.44824138
 h     -0.60938893     1.72453553    -1.30044420
 h      2.04939854     1.61528780    -0.45032150
 o      2.35927975    -1.13107542     0.18163317
 h      3.14209568    -0.52221440    -0.07652359
 c     -2.38101382    -0.55307552    -0.66163462
 h     -2.24776781    -0.21367697    -1.70594700
 h     -2.47746242    -1.64681763    -0.70271559
 h     -3.34357792    -0.15358087    -0.16544428
 h     -0.33530957     1.06371220     1.89248158
          17

 c      1.23645748    -0.47311041    -0.06653974
 c     -0.05952677    -1.00921869     0.29642660
 c     -1.04270828     0.03326305    -0.06026178
 c     -1.09209868     1.36093656     1.01819178
 c     -0.30730689     1.22466884    -0.42371487
 c      1.14203604     0.82822419    -0.30935459
 h     -0.16547211    -1.90973978     0.69898597
 h     -2.11811457     1.61462297     1.39557489
 h     -0.60309712     1.75177030    -1.31234272
 h      2.06276027     1.65059481    -0.42655852
 o      2.34309637    -1.13751182     0.17654076
 h      3.07941664    -0.54453221    -0.04868305
 c     -2.38569684    -0.56579461    -0.65742665
 h     -2.26548097    -0.23797845    -1.69468650
 h     -2.50852650    -1.62399666    -0.67044975
 h     -3.34165350    -0.21035760    -0.12534169
 h     -0.30046024     1.04724413     1.93771443
          17

 c      1.24062112    -0.46132713    -0.06647559
 c     -0.04358331    -1.02028154     0.28506303
 c     -1.04282422     0.03896699    -0.05942814
 c     -1.10343491     1.36573478     1.01680687
 c     -0.30346016     1.23488471    -0.43285448
 c      1.15875075     0.83400162    -0.29513924
 h     -0.12670119    -1.99042249     0.73035684
 h     -2.09572420     1.65651642     1.33343040
 h     -0.60032807     1.78624973    -1.32677307
 h      2.05331348     1.66425471    -0.39872921
 o      2.32741247    -1.14422315     0.17126003
 h      3.01952551    -0.57061781    -0.01966333
 c     -2.39049229    -0.57637579    -0.65260929
 h     -2.29202576    -0.26213622    -1.68619423
 h     -2.53357852    -1.61274354    -0.63588845
 h     -3.32753978    -0.26639593    -0.09417918
 h     -0.28626854     1.04302154     1.96066262
          17

 c      1.24407320    -0.45191118    -0.06491631
 c     -0.02744125    -1.02835729     0.27270277
 c     -1.04397506     0.04200640    -0.05736910
 c     -1.11082656     1.36748466     1.01573749
 c     -0.29961857     1.24522244    -0.44096107
 c      1.17531776     0.84448849    -0.28197121
 h     -0.09240701    -2.07788999     0.76414883
 h     -2.07672207     1.70520946     1.26692251
 h     -0.59919728     1.82457076    -1.33935743
 h      2.02344886     1.65660064    -0.36724426
 o      2.31121501    -1.15224419     0.16615865
 h      2.98578379    -0.58462035     0.00506961
 c     -2.39511944    -0.58448608    -0.64695781
 h     -2.32732576    -0.28504257    -1.68273953
 h     -2.55119093    -1.62131021    -0.59982555
 h     -3.30493397    -0.31742508    -0.07106068
 h     -0.29607434     1.05219735     1.95900091
          17

 c      1.24659072    -0.44499565    -0.06197089
 c     -0.01164990    -1.03501266     0.26029601
 c     -1.04603020     0.04248682    -0.05424808
 c     -1.11346314     1.36596342     1.01454054
 c     -0.29581987     1.25562904    -0.44810491
 c      1.19088539     0.85941693    -0.26986417
 h     -0.06076899    -2.14918424     0.78945555
 h     -2.06982315     1.76291112     1.19973128
 h     -0.59793329     1.86306751    -1.34574458
 h      1.97961293     1.63223699    -0.33296331
 o      2.29409910    -1.16219563     0.16139642
 h      2.99152408    -0.57782184     0.02365271
 c     -2.39919285    -0.59051169    -0.64049961
 h     -2.37093494    -0.30623279    -1.68497827
 h     -2.55951940    -1.64934825    -0.56323191
 h     -3.27976185    -0.35912794    -0.05322028
 h     -0.33047658     1.07474844     1.93318135
          17

 c      1.24806450    -0.44028235    -0.05784023
 c      0.00332585    -1.04096345     0.24839633
 c     -1.04881439     0.04064600    -0.05030042
 c     -1.11157337     1.36131319     1.01278596
 c     -0.29208063     1.26599178    -0.45427744
 c      1.20411343     0.87757177    -0.25872636
 h     -0.03126480    -2.19282785     0.80055456
 h     -2.07507324     1.82915549     1.13283498
 h     -0.59532920     1.89873874    -1.34289382
 h      1.93456417     1.60250757    -0.29715335
 o      2.27718274    -1.17350616     0.15680502
 h      3.02501958    -0.56109312     0.03966525
 c     -2.40231841    -0.59540704    -0.63348329
 h     -2.42196964    -0.32598205    -1.69135760
 h     -2.55650318    -1.68869255    -0.52764984
 h     -3.25893894    -0.38801367    -0.03661694
 h     -0.38701616     1.10938789     1.88670927
          17

 c      1.24851423    -0.43716281    -0.05277538
 c      0.01706432    -1.04644356     0.23731265
 c     -1.05211632     0.03680846    -0.04580465
 c     -1.10666059     1.35425220     1.00968151
 c     -0.28836965     1.27610976    -0.45935495
 c      1.21308161     0.89677205    -0.24842312
 h     -0.00396302    -2.20422634     0.79498913
 h     -2.08343253     1.89897908     1.06598946
 h     -0.59090390     1.92977449    -1.32960353
 h      1.90848579     1.58680666    -0.26099713
 o      2.26213460    -1.18519264     0.15220253
 h      3.06448881    -0.55204296     0.05691583
 c     -2.40422327    -0.60019550    -0.62624462
 h     -2.47894025    -0.34505535    -1.69845709
 h     -2.54087760    -1.72863106    -0.49495682
 h     -3.24800393    -0.40225442    -0.01749176
 h     -0.45780400     1.15281784     1.82903534
          17

 c      1.24806075    -0.43494278    -0.04703071
 c      0.02919533    -1.05143624     0.22720953
 c     -1.05571077     0.03135724    -0.04104014
 c     -1.10123399     1.34595271     1.00341099
 c     -0.28461129     1.28569273    -0.46309412
 c      1.21607183     0.91481344    -0.23890013
 h      0.02073971    -2.18276946     0.77226951
 h     -2.08368995     1.96488505     0.99977505
 h     -0.58488733     1.95579159    -1.30658965
 h      1.91998191     1.60344332    -0.22446171
 o      2.25015554    -1.19663840     0.14754866
 h      3.09407747    -0.56195020     0.07677813
 c     -2.40492968    -0.60561048    -0.61899882
 h     -2.53967147    -0.36428686    -1.70211679
 h     -2.51280695    -1.76008095    -0.46681564
 h     -3.24852128    -0.40212591     0.00561865
 h     -0.52565794     1.19897613     1.78111682
          17

 c      1.24688307    -0.43304651    -0.04083128
 c      0.03942486    -1.05569729     0.21811330
 c     -1.05938323     0.02470878    -0.03625128
 c     -1.09812289     1.33757925     0.99114202
 c     -0.28070520     1.29437559    -0.46515695
 c      1.21321091     0.93125327    -0.23018328
 h      0.04218638    -2.13138348     0.73366579
 h     -2.06821355     2.01997999     0.93574556
 h     -0.57812399     1.97787533    -1.27633292
 h      1.96693799     1.65037196    -0.18658018
 o      2.24185049    -1.20761332     0.14289124
 h      3.10583892    -0.59493500     0.09895838
 c     -2.40481003    -0.61201103    -0.61170594
 h     -2.60144329    -0.38424488    -1.69869138
 h     -2.47381038    -1.77705715    -0.44433491
 h     -3.25737500    -0.38983260     0.03105474
 h     -0.56630601     1.24119131     1.77513733
          17

 c      1.24519535    -0.43107849    -0.03436361
 c      0.04754980    -1.05857597     0.20982761
 c     -1.06294348     0.01727207    -0.03165425
 c     -1.09844689     1.32961358     0.97158138
 c     -0.27653915     1.30175354    -0.46518909
 c      1.20630724     0.94722459    -0.22219562
 h      0.05951283    -2.05847451     0.68309531
 h     -2.03442412     2.05965676     0.87552300
 h     -0.57188712     1.99834842    -1.24263443
 h      2.02852482     1.70791511    -0.14766950
 o      2.23732589    -1.21813266     0.13830662
 h      3.09809634    -0.64998859     0.12243944
 c     -2.40442904    -0.61943376    -0.60411632
 h     -2.66132059    -0.40508419    -1.68591958
 h     -2.42639182    -1.77684176    -0.42797082
 h     -3.26869279    -0.36885217     0.05522747
 h     -0.57089156     1.27865736     1.82569882
          17

 c      1.24325400    -0.42877697    -0.02778213
 c      0.05344822    -1.05863628     0.20176535
 c     -1.06622958     0.00941247    -0.02746728
 c     -1.10070447     1.32198456     0.94701777
 c     -0.27200540     1.30745470    -0.46293877
 c      1.19720664     0.96376350    -0.21473705
 h      0.07183865    -1.98233241     0.62908108
 h     -1.98404306     2.08196565     0.82020561
 h     -0.56752179     2.02004573    -1.20964813
 h      2.08450512     1.75809493    -0.10942879
 o      2.23616973    -1.22842174     0.13386696
 h      3.07563120    -0.72157121     0.14604474
 c     -2.40431286    -0.62764880    -0.59590967
 h     -2.71654708    -0.42654199    -1.66333929
 h     -2.37365236    -1.76007748    -0.41749073
 h     -3.27655947    -0.34316858     0.07459094
 h     -0.55747628     1.31476567     1.90687853
          17

 c      1.24138545    -0.42595716    -0.02121852
 c      0.05703977    -1.05343812     0.19287368
 c     -1.06911139     0.00145812    -0.02390744
 c     -1.10298382     1.31464341     0.92053782
 c     -0.26704700     1.31125489    -0.45836776
 c      1.18716793     0.98122487    -0.20757444
 h      0.07867017    -1.93386472     0.58566293
 h     -1.92209904     2.08768422     0.77031650
 h     -0.56590512     2.04504555    -1.18044614
 h      2.12250856     1.79110560    -0.07374305
 o      2.23729332    -1.23897009     0.12960557
 h      3.05212514    -0.79899080     0.16905933
 c     -2.40480419    -0.63617151    -0.58680375
 h     -2.76489328    -0.44800775    -1.63237446
 h     -2.31887376    -1.73111938    -0.41190699
 h     -3.27672905    -0.31667324     0.08696098
 h     -0.54574498     1.35014836     1.98520143
          17

 c      1.24002905    -0.42245306    -0.01479040
 c      0.05824784    -1.04090505     0.18229393
 c     -1.07150013    -0.00626473    -0.02118120
 c     -1.10396596     1.30747437     0.89421066
 c     -0.26170882     1.31318873    -0.45172264
 c      1.17700082     0.99945368    -0.20048466
 h      0.07999757    -1.94086118     0.56463168
 h     -1.85663524     2.08079555     0.72573906
 h     -0.56695911     2.07338884    -1.15587326
 h      2.13636565     1.80317208    -0.04214366
 o      2.23895107    -1.25046130     0.12546416
 h      3.05001826    -0.86798167     0.19213767
 c     -2.40603080    -0.64426773    -0.57660616
 h     -2.80491012    -0.46862669    -1.59619471
 h     -2.26498404    -1.69823798    -0.40944822
 h     -3.26720552    -0.29276617     0.09198525
 h     -0.54549155     1.38320361     2.04081553
          17

 c      1.23974800    -0.41805620    -0.00860914
 c      0.05701956    -1.02208313     0.17052737
 c     -1.07336042    -0.01340153    -0.01948827
 c     -1.10269251     1.30011888     0.86930190
 c     -0.25615487     1.31357335    -0.44350610
 c      1.16726321     1.01799205    -0.19326413
 h      0.07563131    -1.99572334     0.56173489
 h     -1.79832906     2.06880088     0.68549024
 h     -0.56960523     2.10275620    -1.13461246
 h      2.12379719     1.79411782    -0.01570859
 o      2.23976801    -1.26322780     0.12131468
 h      3.08487024    -0.91998240     0.21700698
 c     -2.40793189    -0.65107275    -0.56522867
 h     -2.83603854    -0.48743651    -1.55931434
 h     -2.21402743    -1.67234694    -0.40781854
 h     -3.24831597    -0.27403657     0.09119564
 h     -0.55991267     1.41198506     2.06487386
          17

 c      1.24112267    -0.41253420    -0.00277439
 c      0.05333769    -1.00024273     0.15888680
 c     -1.07470808    -0.01958264    -0.01902103
 c     -1.09846569     1.29208898     0.84670162
 c     -0.25063267     1.31290737    -0.43436118
 c      1.15832610     1.03617082    -0.18574156
 h      0.06548370    -2.06562490     0.56304318
 h     -1.75827763     2.06096290     0.64783220
 h     -0.57221491     2.12941791    -1.11436108
 h      2.08564102     1.76646933     0.00502956
 o      2.24009464    -1.27681313     0.11715194
 h      3.14485944    -0.95944973     0.24344652
 c     -2.41026105    -0.65594650    -0.55268303
 h     -2.85848944    -0.50354403    -1.52680638
 h     -2.16726842    -1.66281791    -0.40496850
 h     -3.22269997    -0.26190922     0.08794496
 h     -0.58916063     1.43473775     2.05423953
          17

 c      1.24459402    -0.40571648     0.00263370
 c      0.04727567    -0.97815418     0.14834329
 c     -1.07559674    -0.02447923    -0.01995987
 c     -1.09112102     1.28322037     0.82704286
 c     -0.24541456     1.31172035    -0.42494051
 c      1.15028759     1.05308374    -0.17781377
 h      0.05011228    -2.12372866     0.55838914
 h     -1.74333488     2.06302610     0.61137913
 h     -0.57320787     2.14966215    -1.09317694
 h      2.02682216     1.72601844     0.02043407
 o      2.24120255    -1.29053144     0.11313364
 h      3.20409651    -0.99477174     0.26869616
 c     -2.41253221    -0.65890681    -0.53909228
 h     -2.87282814    -0.51632606    -1.50306826
 h     -2.12639849    -1.67219394    -0.39997442
 h     -3.19517464    -0.25632724     0.08717536
 h     -0.63183175     1.44988435     2.00895171
          17

 c      1.25037080    -0.39756377     0.00755458
 c      0.03910396    -0.95746712     0.13936089
 c     -1.07610972    -0.02785466    -0.02246732
 c     -1.08130169     1.27407297     0.81057230
 c     -0.24075457     1.31045894    -0.41581307
 c      1.14273510     1.06745518    -0.16952099
 h      0.03041293    -2.15579739     0.54318693
 h     -1.75259607     2.07240033     0.57649953
 h     -0.57148454     2.16087133    -1.07032042
 h      1.95905475     1.68362949     0.03259029
 o      2.24397375    -1.30392800     0.10942787
 h      3.24340656    -1.03053666     0.28991125
 c     -2.41405170    -0.66067087    -0.52473831
 h     -2.87939246    -0.52557934    -1.49039800
 h     -2.09449111    -1.69518142    -0.39311182
 h     -3.17194664    -0.25584601     0.09461098
 h     -0.68512284     1.45608183     1.93223676
          17

 c      1.25841337    -0.38818740     0.01194296
 c      0.02932879    -0.93906285     0.13209161
 c     -1.07635702    -0.02958258    -0.02667438
 c     -1.07033981     1.26569978     0.79690548
 c     -0.23687390     1.30942666    -0.40741074
 c      1.13454750     1.07754562    -0.16113433
 h      0.00728431    -2.15580578     0.51611844
 h     -1.77928010     2.08019301     0.54515302
 h     -0.56666268     2.16208060    -1.04655473
 h      1.90306851     1.65656998     0.04630002
 o      2.24866460    -1.31675064     0.10613803
 h      3.25394609    -1.06776470     0.30536345
 c     -2.41418266    -0.66220364    -0.51004474
 h     -2.87793531    -0.53151105    -1.48809700
 h     -2.07520072    -1.72289568    -0.38514181
 h     -3.15854751    -0.25861120     0.11490539
 h     -0.74408155     1.45276588     1.83320572
          17

 c      1.26846105    -0.37784014     0.01576779
 c      0.01864831    -0.92335791     0.12651216
 c     -1.07647099    -0.02963323    -0.03265532
 c     -1.05996291     1.25898411     0.78457070
 c     -0.23397278     1.30876011    -0.40000616
 c      1.12454548     1.08166653    -0.15304425
 h     -0.01848660    -2.12248076     0.47756957
 h     -1.81529708     2.07725615     0.51948131
 h     -0.55918806     2.15422392    -1.02411768
 h      1.88096841     1.66265885     0.06771361
 o      2.25504282    -1.32885452     0.10329187
 h      3.23503809    -1.10542618     0.31460614
 c     -2.41268676    -0.66422243    -0.49540212
 h     -2.86781960    -0.53456529    -1.49275881
 h     -2.07122952    -1.74734186    -0.37671144
 h     -3.15704397    -0.26395284     0.14919697
 h     -0.80019974     1.44164501     1.73315214
          17

 c      1.28007998    -0.36690055     0.01901725
 c      0.00786243    -0.91039129     0.12246590
 c     -1.07659380    -0.02805929    -0.04040580
 c     -1.05205067     1.25417134     0.77059671
 c     -0.23224475     1.30843509    -0.39372695
 c      1.11332369     1.07956237    -0.14525142
 h     -0.04625605    -2.05851738     0.42917015
 h     -1.85398369     2.05774928     0.50086482
 h     -0.55030383     2.14012241    -1.00649153
 h      1.89462479     1.70416284     0.09819758
 o      2.26241268    -1.34017660     0.10081822
 h      3.19391019    -1.14098232     0.31882263
 c     -2.40984175    -0.66700065    -0.48098419
 h     -2.84861359    -0.53521493    -1.49958867
 h     -2.08349168    -1.76333839    -0.36818407
 h     -3.16485823    -0.27311317     0.19402681
 h     -0.84143023     1.42843164     1.67111581
          17

 c      1.29273654    -0.35583836     0.02170656
 c     -0.00223661    -0.89967412     0.11963176
 c     -1.07684714    -0.02502802    -0.04985460
 c     -1.04797578     1.25117518     0.75235760
 c     -0.23182376     1.30831720    -0.38862635
 c      1.10337779     1.07263891    -0.13720805
 h     -0.07563989    -1.97247647     0.37409709
 h     -1.89074998     2.01954028     0.48973475
 h     -0.54177781     2.12394739    -0.99791122
 h      1.92352853     1.76518922     0.13228598
 o      2.26948445    -1.35075870     0.09848733
 h      3.14791119    -1.17021810     0.32175265
 c     -2.40625688    -0.67045204    -0.46674443
 h     -2.82064140    -0.53382631    -1.50394374
 h     -2.11103349    -1.76878584    -0.35965968
 h     -3.17649511    -0.28824033     0.24286744
 h     -0.85962902     1.41901967     1.68272083
          17

 c      1.30588646    -0.34516080     0.02388424
 c     -0.01094467    -0.88979647     0.11745517
 c     -1.07729417    -0.02088285    -0.06089436
 c     -1.04788840     1.25044028     0.73158278
 c     -0.23267817     1.30827834    -0.38480134
 c      1.09713299     1.06262557    -0.12832747
 h     -0.10698211    -1.88338936     0.31773030
 h     -1.92309947     1.96356676     0.48568354
 h     -0.53529812     2.10981079    -1.00238491
 h      1.94661173     1.82750124     0.16351961
 o      2.27445630    -1.36073843     0.09588964
 h      3.12334069    -1.18768262     0.33001977
 c     -2.40259748    -0.67428260    -0.45253753
 h     -2.78523719    -0.53059787    -1.50246125
 h     -2.15126250    -1.76457628    -0.35100541
 h     -3.18632417    -0.31082019     0.28878974
 h     -0.85949274     1.41038958     1.75334845
          17

 c      1.31904035    -0.33537417     0.02563342
 c     -0.01762415    -0.87819870     0.11518483
 c     -1.07792757    -0.01610790    -0.07335737
 c     -1.05138486     1.25249758     0.71243979
 c     -0.23459875     1.30834824    -0.38245586
 c      1.09599791     1.05089145    -0.11828140
 h     -0.14230483    -1.82360271     0.26715298
 h     -1.95076687     1.89337216     0.48772074
 h     -0.53168125     2.09978627    -1.02219624
 h      1.95196330     1.87877503     0.18777490
 o      2.27615816    -1.37015493     0.09270569
 h      3.13749675    -1.19019366     0.34884636
 c     -2.39940562    -0.67807166    -0.43822111
 h     -2.74472756    -0.52553859    -1.49364407
 h     -2.20030459    -1.75449261    -0.34189111
 h     -3.19034099    -0.34083108     0.32633346
 h     -0.85029648     1.39609634     1.83991927
          17

 c      1.33181087    -0.32696150     0.02706234
 c     -0.02174020    -0.86264307     0.11227091
 c     -1.07869850    -0.01120484    -0.08697705
 c     -1.05804109     1.25730378     0.69788945
 c     -0.23728642     1.30879591    -0.38187650
 c      1.10045161     1.03850751    -0.10698636
 h     -0.18463914    -1.82199315     0.22664621
 h     -1.97622866     1.81486401     0.49446968
 h     -0.53040301     2.09267066    -1.05670337
 h      1.93503986     1.91211237     0.20302801
 o      2.27534625    -1.37871712     0.08912658
 h      3.17815223    -1.18077016     0.37538264
 c     -2.39702174    -0.68132482    -0.42370018
 h     -2.70224512    -0.51847664    -1.47802242
 h     -2.25358284    -1.74464213    -0.33190408
 h     -3.18675227    -0.37665203     0.35227326
 h     -0.83813606     1.37364995     1.91216213
          17

 c      1.34394777    -0.32038014     0.02828429
 c     -0.02325403    -0.84410840     0.10873166
 c     -1.07955190    -0.00658139    -0.10139828
 c     -1.06728492     1.26434453     0.68933112
 c     -0.24043780     1.31004779    -0.38335057
 c      1.11028499     1.02640617    -0.09453153
 h     -0.23257437    -1.87038976     0.19384412
 h     -2.00485230     1.73551615     0.50432702
 h     -0.52986625     2.08465556    -1.10243340
 h      1.89584564     1.92425406     0.20860187
 o      2.27368122    -1.38597589     0.08565667
 h      3.21938433    -1.16567235     0.40184683
 c     -2.39554702    -0.68360981    -0.40894941
 h     -2.66142555    -0.50911682    -1.45794218
 h     -2.30662668    -1.74162479    -0.32080480
 h     -3.17606222    -0.41528490     0.36586443
 h     -0.82629552     1.34366887     1.95558797
          17

 c      1.35531901    -0.31607892     0.02939887
 c     -0.02266750    -0.82578191     0.10474915
 c     -1.08041090    -0.00252322    -0.11621726
 c     -1.07837949     1.27296148     0.68716400
 c     -0.24379939     1.31249512    -0.38704885
 c      1.12475246     1.01540167    -0.08113786
 h     -0.27911104    -1.93511797     0.16493113
 h     -2.04296461     1.66228592     0.51588741
 h     -0.52816198     2.07129648    -1.15436998
 h      1.83779380     1.91499259     0.20492705
 o      2.27237869    -1.39157259     0.08271198
 h      3.24261054    -1.15010427     0.42190919
 c     -2.39483364    -0.68479060    -0.39405101
 h     -2.62599491    -0.49717289    -1.43690338
 h     -2.35573827    -1.74947701    -0.30885249
 h     -3.16106841    -0.45269449     0.36898502
 h     -0.81669737     1.30799085     1.96430081
          17

 c      1.36585287    -0.31448325     0.03048191
 c     -0.02053555    -0.81023842     0.10034962
 c     -1.08113961     0.00078336    -0.13101697
 c     -1.09072641     1.28264073     0.69112015
 c     -0.24720510     1.31633827    -0.39292841
 c      1.14263572     1.00601640    -0.06715933
 h     -0.31731834    -1.98935669     0.13842925
 h     -2.09340963     1.59917428     0.52858966
 h     -0.52374732     2.04922337    -1.20744316
 h      1.76809425     1.88826699     0.19386383
 o      2.27201902    -1.39528984     0.08052516
 h      3.23951729    -1.13729662     0.43220703
 c     -2.39453324    -0.68518017    -0.37926221
 h     -2.59929039    -0.48257998    -1.41840456
 h     -2.39809208    -1.76741578    -0.29694224
 h     -3.14665984    -0.48433163     0.36607215
 h     -0.81057466     1.26881958     1.93681473
          17

 c      1.37548579    -0.31592287     0.03158067
 c     -0.01726600    -0.79886191     0.09545881
 c     -1.08153841     0.00324046    -0.14539029
 c     -1.10415635     1.29307512     0.70036900
 c     -0.25059731     1.32153495    -0.40069791
 c      1.16225687     0.99812522    -0.05311824
 h     -0.34281191    -2.01940454     0.11435721
 h     -2.15236516     1.54695120     0.54296676
 h     -0.51577398     2.01692268    -1.25754866
 h      1.69894785     1.85502827     0.17939567
 o      2.27271355    -1.39703962     0.07917304
 h      3.20950703    -1.12877909     0.43190799
 c     -2.39422230    -0.68541809    -0.36505501
 h     -2.58384015    -0.46572255    -1.40460851
 h     -2.43147456    -1.79051912    -0.28635708
 h     -3.13886239    -0.50593189     0.36324122
 h     -0.80853013     1.22844185     1.87517813
          17

 c      1.38412731    -0.32055408     0.03271260
 c     -0.01316571    -0.79224333     0.08997770
 c     -1.08136935     0.00483153    -0.15895784
 c     -1.11887088     1.30404277     0.71345396
 c     -0.25402153     1.32782680    -0.40983552
 c      1.18160719     0.99067080    -0.03970045
 h     -0.35328945    -2.01989324     0.09318683
 h     -2.21126664     1.50503975     0.56018666
 h     -0.50414207     1.97482402    -1.30209557
 h      1.64711801     1.83541017     0.16774983
 o      2.27415313    -1.39687903     0.07857319
 h      3.15907003    -1.12425284     0.42276602
 c     -2.39360308    -0.68615985    -0.35200748
 h     -2.58112932    -0.44754070    -1.39553092
 h     -2.45420125    -1.81244123    -0.27830603
 h     -3.14256317    -0.51448810     0.36597502
 h     -0.80995825     1.18893122     1.78688039
          17

 c      1.39163742    -0.32834217     0.03386789
 c     -0.00849698    -0.79049509     0.08381091
 c     -1.08039412     0.00560333    -0.17138541
 c     -1.13527856     1.31537491     0.72800853
 c     -0.25758530     1.33480232    -0.41963643
 c      1.19899479     0.98233809    -0.02751210
 h     -0.34783171    -1.99020285     0.07544461
 h     -2.26125576     1.47305930     0.58145436
 h     -0.48941112     1.92504784    -1.34028188
 h      1.62675649     1.85034580     0.16453600
 o      2.27550372    -1.39507436     0.07842453
 h      3.10362155    -1.12070920     0.41007103
 c     -2.39272080    -0.68782071    -0.34055347
 h     -2.59156574    -0.42942412    -1.38923067
 h     -2.46526796    -1.82774265    -0.27357167
 h     -3.15862790    -0.50900796     0.37621288
 h     -0.81133162     1.15107335     1.68963408
          17

 c      1.39781116    -0.33909748     0.03501418
 c     -0.00347793    -0.79333339     0.07687596
 c     -1.07841301     0.00563432    -0.18240187
 c     -1.15403720     1.32714549     0.74055254
 c     -0.26138386     1.34197302    -0.42928584
 c      1.21395784     0.97340060    -0.01667095
 h     -0.32677724    -1.93367861     0.06158372
 h     -2.29605522     1.45112282     0.60769599
 h     -0.47262564     1.87093694    -1.37314172
 h      1.63842287     1.90010783     0.16980454
 o      2.27542525    -1.39215140     0.07819033
 h      3.06738737    -1.11185819     0.40291230
 c     -2.39201614    -0.69048053    -0.33082547
 h     -2.61457116    -0.41295033    -1.38273696
 h     -2.46447733    -1.83299470    -0.27238674
 h     -3.18291313    -0.49064693     0.39143287
 h     -0.80358888     1.11190016     1.61513867
          17

 c      1.40237896    -0.35245856     0.03610336
 c      0.00178453    -0.79992907     0.06910980
 c     -1.07529295     0.00499117    -0.19181997
 c     -1.17576216     1.33970289     0.74789025
 c     -0.26543250     1.34885578    -0.43797050
 c      1.22701312     0.96583153    -0.00689764
 h     -0.29234746    -1.85954405     0.05187673
 h     -2.31301776     1.43957911     0.63930217
 h     -0.45505791     1.81632176    -1.40315827
 h      1.67158137     1.96305352     0.17909301
 o      2.27294669    -1.38866452     0.07743193
 h      3.06956134    -1.09210145     0.40881076
 c     -2.39212619    -0.69389974    -0.32273236
 h     -2.64873880    -0.39959998    -1.37308291
 h     -2.45243854    -1.82719295    -0.27446851
 h     -3.20834795    -0.46221069     0.40669588
 h     -0.77514799     1.06483771     1.59387672
          17

 c      1.40503292    -0.36780515     0.03708088
 c      0.00742612    -0.80853116     0.06048165
 c     -1.07098354     0.00369135    -0.19954561
 c     -1.19970098     1.35283876     0.75010000
 c     -0.26966117     1.35505420    -0.44501851
 c      1.23873420     0.96148058     0.00208080
 h     -0.25000172    -1.78749578     0.04623985
 h     -2.31379129     1.43876117     0.67577850
 h     -0.43788976     1.76456983    -1.43315524
 h      1.71528478     2.01654266     0.18828475
 o      2.26877533    -1.38472214     0.07635877
 h      3.10330758    -1.06424109     0.42486311
 c     -2.39361383    -0.69756896    -0.31611982
 h     -2.69203337    -0.39053625    -1.35807131
 h     -2.43047648    -1.81200739    -0.27912115
 h     -3.22796173    -0.42739392     0.41739537
 h     -0.72732179     1.01020394     1.62052269
          17

 c      1.40547501    -0.38422653     0.03789213
 c      0.01389207    -0.81626070     0.05101132
 c     -1.06553213     0.00172326    -0.20555265
 c     -1.22359041     1.36550145     0.74957483
 c     -0.27397688     1.36031181    -0.45001131
 c      1.24943450     0.96121615     0.01040384
 h     -0.20892449    -1.75041272     0.04418688
 h     -2.30474016     1.44886318     0.71576526
 h     -0.42192596     1.71782850    -1.46462760
 h      1.76203524     2.04671263     0.19515246
 o      2.26467949    -1.38012923     0.07559804
 h      3.14515948    -1.03697308     0.44132864
 c     -2.39681117    -0.70076590    -0.31085661
 h     -2.74203070    -0.38648051    -1.33672718
 h     -2.40045933    -1.79183716    -0.28536768
 h     -3.23670867    -0.39010010     0.42076397
 h     -0.67550695     0.95863598     1.66461982
          17

 c      1.40348420    -0.40057704     0.03848412
 c      0.02150805    -0.82063753     0.04075697
 c     -1.05910489    -0.00089853    -0.20986370
 c     -1.24499393     1.37666026     0.74817276
 c     -0.27831056     1.36451777    -0.45283540
 c      1.25923066     0.96506117     0.01811718
 h     -0.17674708    -1.77681603     0.04528159
 h     -2.29616260     1.46992784     0.75763124
 h     -0.40751772     1.67691748    -1.49653869
 h      1.80715858     2.04728971     0.19883882
 o      2.26214154    -1.37483213     0.07564374
 h      3.17600572    -1.01723916     0.45040646
 c     -2.40179024    -0.70266578    -0.30684521
 h     -2.79618490    -0.38766202    -1.30951167
 h     -2.36451954    -1.77308413    -0.29210993
 h     -3.23201290    -0.35393489     0.41623793
 h     -0.63381112     0.92051507     1.70295061
          17

 c      1.39898773    -0.41559783     0.03880935
 c      0.02983169    -0.82252732     0.02982160
 c     -1.05199476    -0.00408435    -0.21255688
 c     -1.26203011     1.38566919     0.74673224
 c     -0.28261140     1.36766602    -0.45364252
 c      1.26811842     0.97248574     0.02521073
 h     -0.15189776    -1.85650822     0.04921507
 h     -2.29865474     1.50184382     0.80015322
 h     -0.39473940     1.64185155    -1.52557394
 h      1.84787716     2.01709626     0.19929623
 o      2.26202164    -1.36899571     0.07672952
 h      3.18607121    -1.00829356     0.44832206
 c     -2.40838124    -0.70257253    -0.30401660
 h     -2.85209690    -0.39382193    -1.27833006
 h     -2.32478046    -1.76193861    -0.29828451
 h     -3.21380019    -0.32178999     0.40543354
 h     -0.60995533     0.90164791     1.72445599
          17

 c      1.39209724    -0.42809578     0.03883671
 c      0.03806806    -0.82501654     0.01840878
 c     -1.04457719    -0.00768268    -0.21376803
 c     -1.27377588     1.39222204     0.74553071
 c     -0.28681128     1.36979898    -0.45271929
 c      1.27596623     0.98256218     0.03162467
 h     -0.12873447    -1.95354708     0.05488850
 h     -2.31661959     1.54401776     0.84249050
 h     -0.38365252     1.61247956    -1.54758591
 h      1.88319421     1.95918217     0.19708105
 o      2.26465084    -1.36290344     0.07888747
 h      3.17301775    -1.01048030     0.43443655
 c     -2.41616807    -0.70023230    -0.30235153
 h     -2.90773933    -0.40428031    -1.24629281
 h     -2.28339046    -1.76115162    -0.30293606
 h     -3.18448376    -0.29541021     0.39213533
 h     -0.60708744     0.90437514     1.72502833
          17

 c      1.38312394    -0.43711235     0.03856148
 c      0.04561369    -0.83053111     0.00677149
 c     -1.03723286    -0.01153806    -0.21367969
 c     -1.28042906     1.39632061     0.74466295
 c     -0.29079582     1.37097144    -0.45034766
 c      1.28242388     0.99396602     0.03723338
 h     -0.10424993    -2.03954387     0.06063920
 h     -2.34468095     1.59467260     0.88326431
 h     -0.37446225     1.58884057    -1.55913129
 h      1.91479252     1.88152473     0.19344355
 o      2.26983682    -1.35688620     0.08197520
 h      3.14131281    -1.02154437     0.41082535
 c     -2.42447427    -0.69600082    -0.30192945
 h     -2.96155711    -0.41809813    -1.21711187
 h     -2.24290292    -1.76830200    -0.30520304
 h     -3.14881417    -0.27498278     0.38218777
 h     -0.62560954     0.92887347     1.70409670
          17

 c      1.37258360    -0.44202358     0.03800766
 c      0.05204437    -0.84029100    -0.00485753
 c     -1.03028728    -0.01552720    -0.21250537
 c     -1.28294074     1.39826827     0.74414014
 c     -0.29440368     1.37123701    -0.44671527
 c      1.28677549     1.00494214     0.04182489
 h     -0.07798718    -2.09969816     0.06492177
 h     -2.37166377     1.65062332     0.92003176
 h     -0.36752094     1.57124428    -1.55843339
 h      1.94874555     1.79799948     0.19054397
 o      2.27670855    -1.35133377     0.08564151
 h      3.10422168    -1.03592124     0.38280036
 c     -2.43244914    -0.69067577    -0.30295091
 h     -3.01235207    -0.43431412    -1.19411381
 h     -2.20641945    -1.77741776    -0.30432638
 h     -3.11300233    -0.25914701     0.38270766
 h     -0.66360750     0.97346917     1.66392965
          17

 c      1.36116283    -0.44256131     0.03722428
 c      0.05701640    -0.85472892    -0.01628123
 c     -1.02398260    -0.01957228    -0.21046832
 c     -1.28255830     1.39866195     0.74367646
 c     -0.29744778     1.37064370    -0.44187072
 c      1.28794741     1.01356553     0.04512914
 h     -0.05065421    -2.12774507     0.06650966
 h     -2.38704322     1.70794344     0.94982808
 h     -0.36325781     1.56023080    -1.54580312
 h      1.99561324     1.72577860     0.19117902
 o      2.28364292    -1.34672549     0.08932742
 h      3.08486000    -1.04432857     0.35884497
 c     -2.43933471    -0.68510047    -0.30563851
 h     -3.05896178    -0.45213455    -1.17917598
 h     -2.17712347    -1.78225629    -0.29975593
 h     -3.08250022    -0.24609859     0.39985216
 h     -0.71571291     1.03393339     1.61137499
          17

 c      1.34961886    -0.43878105     0.03627507
 c      0.06025854    -0.87379858    -0.02733062
 c     -1.01847681    -0.02363717    -0.20777405
 c     -1.28075871     1.39841911     0.74223975
 c     -0.29974825     1.36922450    -0.43571001
 c      1.28513966     1.01862547     0.04697150
 h     -0.02346735    -2.12223769     0.06447194
 h     -2.38420540     1.76284574     0.96990755
 h     -0.36209962     1.55651045    -1.52372239
 h      2.06329931     1.67537016     0.19710492
 o      2.28907259    -1.34339365     0.09257061
 h      3.10386836    -1.03830817     0.34575030
 c     -2.44479138    -0.67979070    -0.31000412
 h     -3.09996350    -0.47094852    -1.17216119
 h     -2.15758636    -1.77862803    -0.29127553
 h     -3.05923365    -0.23562394     0.43548225
 h     -0.77045368     1.10211709     1.56212663
          17

 c      1.33863870    -0.43100611     0.03522052
 c      0.06162196    -0.89702862    -0.03786472
 c     -1.01385923    -0.02772297    -0.20458454
 c     -1.27928636     1.39867701     0.73777079
 c     -0.30115841     1.36698709    -0.42799724
 c      1.27875475     1.02029723     0.04743943
 h      0.00200845    -2.08571384     0.05818309
 h     -2.36089502     1.81227200     0.97807759
 h     -0.36441843     1.56088779    -1.49656545
 h      2.14628282     1.64297055     0.20719723
 o      2.29305321    -1.34102980     0.09547683
 h      3.15547768    -1.01906629     0.34119525
 c     -2.44899051    -0.67479227    -0.31567759
 h     -3.13367554    -0.49017322    -1.17121390
 h     -2.14930147    -1.76521305    -0.27905340
 h     -3.04094613    -0.23010839     0.48536619
 h     -0.80925116     1.16647082     1.54349160
          17

 c      1.32872903    -0.41978693     0.03409987
 c      0.06113785    -0.92333289    -0.04779218
 c     -1.01016224    -0.03188594    -0.20101609
 c     -1.27924383     1.40012479     0.72854544
 c     -0.30155962     1.36391926    -0.41845723
 c      1.27016074     1.01949743     0.04680395
 h      0.02383999    -2.02663511     0.04750988
 h     -2.31901010     1.85431015     0.97277164
 h     -0.37049307     1.57410473    -1.46966112
 h      2.22834282     1.61791106     0.21842594
 o      2.29689173    -1.33885801     0.09848871
 h      3.21411937    -0.99513817     0.33754595
 c     -2.45239115    -0.66980550    -0.32198864
 h     -3.15850431    -0.50906956    -1.17369115
 h     -2.15249656    -1.74357386    -0.26358203
 h     -3.02354808    -0.23317575     0.54100784
 h     -0.81753656     1.21968869     1.57836165
          17

 c      1.32017653    -0.40589223     0.03292434
 c      0.05903165    -0.95057832    -0.05711433
 c     -1.00737096    -0.03626767    -0.19717262
 c     -1.27970695     1.40245401     0.71575974
 c     -0.30083963     1.36001643    -0.40696018
 c      1.26071469     1.01704258     0.04533543
 h      0.03981201    -1.96425528     0.03329805
 h     -2.26448331     1.88866997     0.95326366
 h     -0.38042204     1.59653756    -1.44746328
 h      2.29387983     1.59228309     0.22801624
 o      2.30166458    -1.33616744     0.10191666
 h      3.25823035    -0.97389335     0.32938399
 c     -2.45545904    -0.66438848    -0.32819176
 h     -3.17341797    -0.52665500    -1.17715887
 h     -2.16612498    -1.71785888    -0.24552708
 h     -3.00380797    -0.24756370     0.59320931
 h     -0.80154837     1.26500018     1.65498225
          17

 c      1.31307542    -0.39029843     0.03168246
 c      0.05565154    -0.97528317    -0.06595870
 c     -1.00544983    -0.04108844    -0.19316974
 c     -1.27864857     1.40505963     0.70231171
 c     -0.29888764     1.35532780    -0.39369791
 c      1.25132655     1.01347792     0.04323417
 h      0.04802517    -1.93235843     0.01781437
 h     -2.20684445     1.91718075     0.92013011
 h     -0.39397305     1.62776517    -1.43144978
 h      2.33292293     1.56276616     0.23423799
 o      2.30781440    -1.33246141     0.10586653
 h      3.27677905    -0.95923250     0.31465357
 c     -2.45851410    -0.65810144    -0.33363184
 h     -3.17831408    -0.54172956    -1.18007623
 h     -2.18806795    -1.69407101    -0.22557414
 h     -2.98043143    -0.27401883     0.63459099
 h     -0.77783120     1.30732546     1.74121133
          17

 c      1.30740486    -0.37413878     0.03035276
 c      0.05133048    -0.99407231    -0.07445611
 c     -1.00438942    -0.04658655    -0.18913005
 c     -1.27432728     1.40747254     0.69035907
 c     -0.29560639     1.34999928    -0.37922831
 c      1.24249794     1.00919325     0.04063954
 h      0.04792496    -1.96299935     0.00328708
 h     -2.15793901     1.94389266     0.87531221
 h     -0.41044114     1.66620807    -1.41933030
 h      2.34069278     1.52916847     0.23625711
 o      2.31529084    -1.32743022     0.11031102
 h      3.26711965    -0.95226175     0.29349007
 c     -2.46167059    -0.65064105    -0.33780512
 h     -3.17417482    -0.55297402    -1.18209525
 h     -2.21567416    -1.67841210    -0.20442966
 h     -2.95395874    -0.31120604     0.66058840
 h     -0.75795197     1.34789494     1.81319248
          17

 c      1.30311327    -0.35861047     0.02891567
 c      0.04631960    -1.00697730    -0.08247596
 c     -1.00424508    -0.05295077    -0.18517278
 c     -1.26567910     1.40935766     0.68108319
 c     -0.29091198     1.34428063    -0.36435416
 c      1.23442950     1.00450870     0.03764538
 h      0.04036910    -2.04883041    -0.01131197
 h     -2.12829878     1.97348068     0.82101629
 h     -0.42865225     1.70917216    -1.40635856
 h      2.31644405     1.49327936     0.23390860
 o      2.32362177    -1.32095305     0.11513221
 h      3.23391115    -0.95150176     0.26751008
 c     -2.46480514    -0.64201823    -0.34036727
 h     -3.16298023    -0.55908579    -1.18402271
 h     -2.24653168    -1.67475645    -0.18310866
 h     -2.92639722    -0.35601192     0.66974953
 h     -0.74751266     1.38587548     1.85906034
          17

 c      1.30014560    -0.34490119     0.02735626
 c      0.04081049    -1.01667842    -0.08976016
 c     -1.00511537    -0.06031316    -0.18140356
 c     -1.25258422     1.41071563     0.67522578
 c     -0.28471716     1.33847747    -0.34992641
 c      1.22702265     0.99967215     0.03429281
 h      0.02686010    -2.15263090    -0.02871264
 h     -2.12134218     2.00738253     0.75820557
 h     -0.44715024     1.75334863    -1.38762129
 h      2.26347686     1.45862548     0.22771198
 o      2.33181102    -1.31316154     0.12013266
 h      3.19074970    -0.95198773     0.23961786
 c     -2.46757074    -0.63267840    -0.34115489
 h     -3.14734212    -0.55893526    -1.18744349
 h     -2.27895200    -1.68272618    -0.16334255
 h     -2.90096128    -0.40397356     0.66398912
 h     -0.74887964     1.41991467     1.87400556
          17

 c      1.29843010    -0.33412620     0.02566163
 c      0.03494793    -1.02540186    -0.09618047
 c     -1.00708182    -0.06877905    -0.17790601
 c     -1.23592543     1.41205280     0.67332219
 c     -0.27692647     1.33287970    -0.33668467
 c      1.21974114     0.99476940     0.03053644
 h      0.00911523    -2.24375778    -0.05025856
 h     -2.13099983     2.04131540     0.68693008
 h     -0.46445957     1.79546688    -1.35977510
 h      2.19070281     1.43100353     0.21920913
 o      2.33828566    -1.30449386     0.12507336
 h      3.16103570    -0.94449390     0.21339693
 c     -2.46949349    -0.62341236    -0.34026105
 h     -3.12985469    -0.55171097    -1.19399979
 h     -2.31179700    -1.69812199    -0.14761369
 h     -2.88185543    -0.44988843     0.64878920
 h     -0.76277401     1.44862743     1.85699557
          17

 c      1.29787405    -0.32723760     0.02382092
 c      0.02884650    -1.03423293    -0.10173737
 c     -1.01016753    -0.07842860    -0.17473333
 c     -1.21714305     1.41415646     0.67555472
 c     -0.26747069     1.32770482    -0.32516097
 c      1.21141486     0.98958108     0.02619565
 h     -0.01126593    -2.30598099    -0.07587363
 h     -2.14612301     2.06770446     0.60824179
 h     -0.47930999     1.83283318    -1.32180735
 h      2.11485984     1.41937571     0.21151488
 o      2.34163708    -1.29542944     0.12981762
 h      3.16630384    -0.91995627     0.19082873
 c     -2.47012476    -0.61509026    -0.33810047
 h     -3.11234789    -0.53700984    -1.20450184
 h     -2.34402647    -1.71524627    -0.13863148
 h     -2.87379469    -0.48870859     0.63255097
 h     -0.78867292     1.47073011     1.81011131
          17

 c      1.29837564    -0.32492419     0.02182850
 c      0.02260228    -1.04354403    -0.10649462
 c     -1.01432384    -0.08929308    -0.17189995
 c     -1.19773450     1.41771599     0.68146070
 c     -0.25637377     1.32306106    -0.31562148
 c      1.20043160     0.98357277     0.02097127
 h     -0.03295306    -2.33229795    -0.10480814
 h     -2.15624473     2.07978287     0.52509285
 h     -0.49080248     1.86372006    -1.27518251
 h      2.05821355     1.43506845     0.20912501
 o      2.34208862    -1.28585030     0.13443677
 h      3.20300359    -0.87986414     0.17063051
 c     -2.46920114    -0.60840322    -0.33528919
 h     -3.09543406    -0.51484977    -1.21831551
 h     -2.37450299    -1.72907392    -0.13864569
 h     -2.88085837    -0.51657311     0.62386025
 h     -0.82428869     1.48525371     1.74039062
          17

 c      1.29983411    -0.32754685     0.01968548
 c      0.01630041    -1.05334442    -0.11054436
 c     -1.01943215    -0.10133225    -0.16937656
 c     -1.17910906     1.42309616     0.68950132
 c     -0.24382315     1.31892553    -0.30803437
 c      1.18602062     0.97641514     0.01469447
 h     -0.05488746    -2.32080904    -0.13604544
 h     -2.15416979     2.07358203     0.44183217
 h     -0.49854068     1.88766648    -1.22370717
 h      2.03366995     1.48486779     0.21500726
 o      2.34118168    -1.27511404     0.13904179
 h      3.24738444    -0.83514090     0.15095330
 c     -2.46678432    -0.60374005    -0.33229237
 h     -3.07861567    -0.48563167    -1.23342235
 h     -2.40209845    -1.73624010    -0.14900192
 h     -2.90469948    -0.53143577     0.62692122
 h     -0.86414672     1.49207412     1.66476400
          17

 c      1.30212853    -0.33511682     0.01739679
 c      0.01002179    -1.06338874    -0.11399391
 c     -1.02530838    -0.11443171    -0.16709226
 c     -1.16265382     1.43026075     0.69662442
 c     -0.23019785     1.31514844    -0.30208388
 c      1.16946256     0.96870418     0.00762977
 h     -0.07627861    -2.27347920    -0.16847742
 h     -2.13619689     2.04804836     0.36332545
 h     -0.50272108     1.90562818    -1.17309844
 h      2.03108647     1.56200134     0.22707925
 o      2.34031499    -1.26269515     0.14365554
 h      3.27857693    -0.79584087     0.13143139
 c     -2.46331307    -0.60119489    -0.32915282
 h     -3.06080614    -0.45008003    -1.24706995
 h     -2.42588156    -1.73521193    -0.17000010
 h     -2.94328205    -0.53291766     0.63886787
 h     -0.89848991     1.49263481     1.61581462
          17

 c      1.30506654    -0.34727467     0.01496367
 c      0.00385004    -1.07305860    -0.11695263
 c     -1.03170209    -0.12843492    -0.16495005
 c     -1.14938206     1.43888485     0.69933841
 c     -0.21601562     1.31150971    -0.29727564
 c      1.15307765     0.96158233     0.00031493
 h     -0.09674210    -2.19753179    -0.20112441
 h     -2.10190927     2.00467051     0.29407783
 h     -0.50406535     1.91968635    -1.12998616
 h      2.02973504     1.65013155     0.24018951
 o      2.34030249    -1.24841104     0.14824658
 h      3.28568341    -0.76748778     0.11266537
 c     -2.45949626    -0.60061244    -0.32560140
 h     -3.04089766    -0.40916162    -1.25656692
 h     -2.44525550    -1.72629961    -0.20095115
 h     -2.99146188    -0.52182410     0.65198932
 h     -0.91818544     1.48914782     1.63030064
          17

 c      1.30833420    -0.36328946     0.01237424
 c     -0.00209122    -1.08101711    -0.11948350
 c     -1.03830036    -0.14318406    -0.16284878
 c     -1.13903962     1.44863581     0.69742748
 c     -0.20185155     1.30782434    -0.29315284
 c      1.13884517     0.95584685    -0.00675731
 h     -0.11680090    -2.10955912    -0.23377390
 h     -2.05454124     1.94738365     0.23726384
 h     -0.50342373     1.93204241    -1.10022241
 h      2.01465549     1.73377534     0.24997578
 o      2.34150471    -1.23238120     0.15277794
 h      3.26588248    -0.75173214     0.09546930
 c     -2.45610901    -0.60160775    -0.32135857
 h     -3.01815180    -0.36398846    -1.25989140
 h     -2.46004586    -1.71175213    -0.24036862
 h     -3.04286549    -0.49983197     0.65818006
 h     -0.92583947     1.48169675     1.70703141
          17

 c      1.31148124    -0.38210852     0.00959957
 c     -0.00754423    -1.08487724    -0.12148473
 c     -1.04476172    -0.15851393    -0.16067776
 c     -1.13042742     1.45905782     0.69400878
 c     -0.18832299     1.30406425    -0.28948282
 c      1.12814305     0.95166771    -0.01323198
 h     -0.13885001    -2.03976198    -0.26841125
 h     -2.00179305     1.88264857     0.19371950
 h     -0.50115483     1.94356744    -1.08700216
 h      1.97930320     1.80230714     0.25394289
 o      2.34391451    -1.21500016     0.15723820
 h      3.22325303    -0.74679690     0.08038910
 c     -2.45382215    -0.60358939    -0.31630977
 h     -2.99237697    -0.31571605    -1.25603641
 h     -2.47056374    -1.69567218    -0.28630681
 h     -3.09153306    -0.46928761     0.65173970
 h     -0.93139211     1.46960231     1.80753075
          17

 c      1.31395779    -0.40245475     0.00659864
 c     -0.01210727    -1.08212717    -0.12265154
 c     -1.05078318    -0.17419596    -0.15829566
 c     -1.12227220     1.46940486     0.69202444
 c     -0.17610382     1.30041291    -0.28628771
 c      1.12189743     0.94875164    -0.01887355
 h     -0.16686156    -2.02168800    -0.30964679
 h     -1.95593390     1.81883669     0.16105922
 h     -0.49678028     1.95294577    -1.08997425
 h      1.92286694     1.84944489     0.25106929
 o      2.34706721    -1.19698873     0.16167754
 h      3.17023840    -0.74657843     0.06712068
 c     -2.45311379    -0.60585168    -0.31051454
 h     -2.96393858    -0.26545103    -1.24513584
 h     -2.47761705    -1.68314586    -0.33681554
 h     -3.13276686    -0.43297003     0.63007182
 h     -0.94118739     1.45386395     1.89803260
          17

 c      1.31519874    -0.42292924     0.00332964
 c     -0.01562472    -1.07306517    -0.12295065
 c     -1.05617455    -0.18989131    -0.15553377
 c     -1.11350712     1.47889938     0.69321265
 c     -0.16586559     1.29719506    -0.28375449
 c      1.12063453     0.94656402    -0.02355414
 h     -0.20138092    -2.05815865    -0.35896579
 h     -1.93066626     1.76389868     0.13444721
 h     -0.48927262     1.95716806    -1.10596139
 h      1.84828845     1.87231256     0.24142460
 o      2.34994097    -1.17945032     0.16625716
 h      3.12901863    -0.73957001     0.05369410
 c     -2.45423978    -0.60776819    -0.30416399
 h     -2.93365351    -0.21418525    -1.22841999
 h     -2.48241482    -1.67822419    -0.39028479
 h     -3.16353156    -0.39380121     0.59351964
 h     -0.95723509     1.43635903     1.96066020
          17

 c      1.31472082    -0.44212125    -0.00024142
 c     -0.01839970    -1.06097106    -0.12297356
 c     -1.06089371    -0.20517684    -0.15221920
 c     -1.10369470     1.48708557     0.69823014
 c     -0.15815616     1.29472944    -0.28210920
 c      1.12438258     0.94443430    -0.02727438
 h     -0.23695455    -2.11883573    -0.41034102
 h     -1.93359752     1.72213158     0.11102451
 h     -0.47771993     1.95286042    -1.13053428
 h      1.76181917     1.87158303     0.22618136
 o      2.35153089    -1.16356584     0.17122236
 h      3.12190934    -0.71348627     0.03688343
 c     -2.45722549    -0.60901439    -0.29758344
 h     -2.90259898    -0.16277459    -1.20802109
 h     -2.48636924    -1.68160315    -0.44534350
 h     -3.18281509    -0.35448940     0.54517694
 h     -0.97928254     1.41885888     1.98778778
          17

 c      1.31220409    -0.45872360    -0.00413923
 c     -0.02077047    -1.04909691    -0.12343009
 c     -1.06503586    -0.21961936    -0.14819110
 c     -1.09335353     1.49390441     0.70673544
 c     -0.15329597     1.29320292    -0.28152158
 c      1.13251847     0.94148856    -0.03020851
 h     -0.26741066    -2.17444038    -0.45614339
 h     -1.96090196     1.69350605     0.09402164
 h     -0.46184094     1.93741953    -1.15936328
 h      1.67353599     1.85307351     0.20801568
 o      2.35226718    -1.14975984     0.17666234
 h      3.14814413    -0.66824859     0.01603889
 c     -2.46185475    -0.60965556    -0.29129013
 h     -2.87185157    -0.11198529    -1.18660051
 h     -2.49090415    -1.68994457    -0.50038418
 h     -3.19207220    -0.31708375     0.49078003
 h     -1.00596793     1.40271964     1.97726904
          17

 c      1.30756850    -0.47164847    -0.00837095
 c     -0.02288423    -1.03953326    -0.12479787
 c     -1.06880588    -0.23282734    -0.14330227
 c     -1.08358376     1.49946081     0.71771980
 c     -0.15134705     1.29262147    -0.28205303
 c      1.14373011     0.93647009    -0.03274029
 h     -0.28891066    -2.20892122    -0.49134401
 h     -2.00117005     1.67626058     0.09046338
 h     -0.44217082     1.90957511    -1.18899351
 h      1.59744459     1.83005551     0.19156139
 o      2.35386721    -1.13762745     0.18239676
 h      3.18519041    -0.61645318    -0.00520244
 c     -2.46767063    -0.61002979    -0.28601970
 h     -2.84222264    -0.06262112    -1.16681438
 h     -2.49734321    -1.69756660    -0.55330425
 h     -3.19545844    -0.28251680     0.43827313
 h     -1.03525771     1.38884005     1.93090999
          17

 c      1.30102289    -0.48015027    -0.01290785
 c     -0.02475484    -1.03347295    -0.12733798
 c     -1.07247519    -0.24447334    -0.13741839
 c     -1.07546294     1.50385123     0.72980380
 c     -0.15214637     1.29282644    -0.28363155
 c      1.15633890     0.92786304    -0.03538912
 h     -0.29961094    -2.21559235    -0.51340174
 h     -2.04246836     1.66891838     0.10621180
 h     -0.42000108     1.86951760    -1.21719804
 h      1.54829416     1.82156705     0.18266720
 o      2.35780015    -1.12667413     0.18818483
 h      3.21205852    -0.57055582    -0.02250305
 c     -2.47405705    -0.61052587    -0.28261962
 h     -2.81413174    -0.01569705    -1.15073575
 h     -2.50683353    -1.69897022    -0.60178377
 h     -3.19902583    -0.25051824     0.39629988
 h     -1.06462885     1.37749893     1.85586188
          17

 c      1.29305957    -0.48392732    -0.01767041
 c     -0.02636211    -1.03152823    -0.13117393
 c     -1.07631838    -0.25431361    -0.13042025
 c     -1.06975199     1.50719280     0.74103888
 c     -0.15534795     1.29355143    -0.28603506
 c      1.16902491     0.91494989    -0.03851571
 h     -0.29887119    -2.19296093    -0.52137539
 h     -2.07586192     1.67055788     0.14376320
 h     -0.39720780     1.81879181    -1.24312635
 h      1.53396091     1.83962270     0.18497133
 o      2.36472530    -1.11659333     0.19385001
 h      3.21767294    -0.53772966    -0.03306810
 c     -2.48046726    -0.61135113    -0.28179123
 h     -2.78770134     0.02745229    -1.13944524
 h     -2.52026001    -1.69059184    -0.64382709
 h     -3.20812267    -0.22051577     0.37133004
 h     -1.09136732     1.36766741     1.76915255
          17

 c      1.28438981    -0.48316674    -0.02252682
 c     -0.02770583    -1.03382771    -0.13631880
 c     -1.08054121    -0.26220956    -0.12221021
 c     -1.06681477     1.50976428     0.74848107
 c     -0.16044589     1.29448392    -0.28890239
 c      1.18123360     0.89888373    -0.04206346
 h     -0.28694754    -2.14330755    -0.51559279
 h     -2.09603681     1.68052189     0.20229707
 h     -0.37601215     1.76001125    -1.26727216
 h      1.55143731     1.87640483     0.19682450
 o      2.37461290    -1.10722179     0.19928311
 h      3.19914210    -0.52052626    -0.03579549
 c     -2.48669717    -0.61233632    -0.28382477
 h     -2.76298509     0.06525902    -1.13293471
 h     -2.53817617    -1.67154212    -0.67823769
 h     -3.22418834    -0.19330314     0.36494036
 h     -1.11343485     1.35567535     1.70290614
          17

 c      1.27583239    -0.47851564    -0.02730381
 c     -0.02879170    -1.03989453    -0.14262918
 c     -1.08522448    -0.26814695    -0.11272626
 c     -1.06660709     1.51200450     0.74908514
 c     -0.16680267     1.29530769    -0.29182761
 c      1.19279798     0.88198201    -0.04572328
 h     -0.26528334    -2.07394865    -0.49813111
 h     -2.10136470     1.69826404     0.27810331
 h     -0.35864487     1.69635354    -1.29108737
 h      1.59212849     1.91256354     0.21335180
 o      2.38688370    -1.09853795     0.20444666
 h      3.16033743    -0.51733048    -0.03128287
 c     -2.49293604    -0.61288652    -0.28854129
 h     -2.74019646     0.09620054    -1.13035412
 h     -2.56079923    -1.64375712    -0.70492842
 h     -3.24404774    -0.17173264     0.37372103
 h     -1.13021626     1.33560587     1.69402429
          17

 c      1.26817936    -0.47100078    -0.03180743
 c     -0.02953682    -1.04829881    -0.14967371
 c     -1.09030817    -0.27224666    -0.10196183
 c     -1.06888173     1.51397322     0.74300953
 c     -0.17371504     1.29573270    -0.29454439
 c      1.20355130     0.86650159    -0.04920245
 h     -0.23742226    -2.00130335    -0.47424400
 h     -2.09443222     1.72347043     0.36491275
 h     -0.34693932     1.63087893    -1.31608353
 h      1.64754852     1.93148807     0.22992229
 o      2.40041705    -1.09078294     0.20942354
 h      3.11285694    -0.52104976    -0.02243035
 c     -2.49954502    -0.61212948    -0.29544447
 h     -2.71984081     0.11917709    -1.13049680
 h     -2.58808914    -1.61177995    -0.72505109
 h     -3.26232532    -0.15953176     0.39172181
 h     -1.14015921     1.30594091     1.74565837
          17

 c      1.26208518    -0.46190873    -0.03584997
 c     -0.02966073    -1.05631018    -0.15659764
 c     -1.09562862    -0.27475477    -0.08997500
 c     -1.07326094     1.51507510     0.73381265
 c     -0.18052444     1.29553211    -0.29705802
 c      1.21327947     0.85422898    -0.05230484
 h     -0.20979636    -1.95518114    -0.45380026
 h     -2.08244476     1.75636156     0.45489234
 h     -0.34202991     1.56597447    -1.34263537
 h      1.71093009     1.92352878     0.24332550
 o      2.41358412    -1.08459678     0.21447038
 h      3.07654586    -0.51762651    -0.01504749
 c     -2.50681115    -0.60915953    -0.30390470
 h     -2.70272318     0.13386740    -1.13232811
 h     -2.61984913    -1.58190471    -0.74079398
 h     -3.27420689    -0.15963945     0.41299368
 h     -1.13938931     1.27263260     1.82402519
          17

 c      1.25802728    -0.45260802    -0.03927676
 c     -0.02887281    -1.06086798    -0.16244040
 c     -1.10099354    -0.27599949    -0.07688630
 c     -1.07903160     1.51460871     0.72493140
 c     -0.18672532     1.29456913    -0.29962299
 c      1.22178523     0.84648457    -0.05491683
 h     -0.18893945    -1.96794387    -0.44736298
 h     -2.07553592     1.79778114     0.54080135
 h     -0.34429900     1.50329391    -1.36926605
 h      1.77703015     1.88478146     0.25163450
 o      2.42487658    -1.08068055     0.21987251
 h      3.07023620    -0.49213845    -0.01527832
 c     -2.51484347    -0.60330370    -0.31330393
 h     -2.68986953     0.14096256    -1.13538003
 h     -2.65569662    -1.56022745    -0.75458319
 h     -3.27677653    -0.17332248     0.43292520
 h     -1.12509245     1.24230920     1.89706897
          17

 c      1.25633587    -0.44431818    -0.04198295
 c     -0.02741513    -1.06167072    -0.16711020
 c     -1.10625560    -0.27632099    -0.06286903
 c     -1.08546857     1.51213545     0.71833343
 c     -0.19200217     1.29279318    -0.30262202
 c      1.22891497     0.84409022    -0.05699581
 h     -0.17466597    -2.03904926    -0.45464227
 h     -2.08120826     1.84821332     0.61824726
 h     -0.35354204     1.44411112    -1.39302382
 h      1.84189346     1.81575145     0.25397100
 o      2.43411569    -1.07878291     0.22552925
 h      3.09281772    -0.44551382    -0.02280744
 c     -2.52358906    -0.59438000    -0.32316985
 h     -2.68240890     0.14222723    -1.13992315
 h     -2.69477312    -1.54995398    -0.76780785
 h     -3.26927705    -0.20002452     0.44870447
 h     -1.09674690     1.21884915     1.94727273
          17

 c      1.25721165    -0.43792455    -0.04391572
 c     -0.02588685    -1.06126496    -0.17129651
 c     -1.11132788    -0.27602255    -0.04813224
 c     -1.09238865     1.50759745     0.71487559
 c     -0.19619943     1.29021837    -0.30641754
 c      1.23451345     0.84720907    -0.05858755
 h     -0.16193815    -2.13459982    -0.46575752
 h     -2.09852496     1.90582140     0.68576658
 h     -0.36919685     1.38965719    -1.41063849
 h      1.90321773     1.72122931     0.25059130
 o      2.44225035    -1.07770010     0.23096764
 h      3.12623537    -0.39464234    -0.03106107
 c     -2.53288453    -0.58281977    -0.33327315
 h     -2.68144483     0.14033522    -1.14688682
 h     -2.73535102    -1.54979082    -0.77999853
 h     -3.25303826    -0.23753666     0.45950108
 h     -1.05530966     1.20400280     1.96691566
          17

 c      1.26069578    -0.43389541    -0.04506979
 c     -0.02468107    -1.06200817    -0.17551818
 c     -1.11615085    -0.27536170    -0.03290981
 c     -1.10011073     1.50127463     0.71485996
 c     -0.19927596     1.28691019    -0.31122768
 c      1.23829996     0.85517110    -0.05986797
 h     -0.14745850    -2.22311058    -0.47271874
 h     -2.11929124     1.96586512     0.74281831
 h     -0.39051727     1.34117703    -1.41966423
 h      1.96159352     1.61088722     0.24330411
 o      2.45015862    -1.07630243     0.23576002
 h      3.15422691    -0.35580535    -0.03394336
 c     -2.54248147    -0.56952516    -0.34363367
 h     -2.68791339     0.13838640    -1.15745818
 h     -2.77481497    -1.55494389    -0.78931435
 h     -3.23132360    -0.28234636     0.46657337
 h     -1.00252117     1.19841053     1.95331348
          17

 c      1.26664055    -0.43229643    -0.04548355
 c     -0.02391868    -1.06508132    -0.17990763
 c     -1.12067057    -0.27454663    -0.01745754
 c     -1.10894857     1.49359901     0.71827909
 c     -0.20128196     1.28298763    -0.31705234
 c      1.23974042     0.86652892    -0.06116522
 h     -0.13045254    -2.28702417    -0.47202966
 h     -2.13423893     2.02227983     0.78857081
 h     -0.41665928     1.29979499    -1.41917879
 h      2.02188822     1.49861654     0.23570536
 o      2.45826280    -1.07393604     0.23967554
 h      3.16832842    -0.33807009    -0.02832507
 c     -2.55205921    -0.55554157    -0.35445304
 h     -2.70242898     0.13914196    -1.17235708
 h     -2.81016843    -1.55971156    -0.79383971
 h     -3.20883160    -0.33025507     0.47302658
 h     -0.94062108     1.20206622     1.90700195
          17

 c      1.27470323    -0.43289537    -0.04523714
 c     -0.02355860    -1.07085108    -0.18436185
 c     -1.12483833    -0.27373180    -0.00205004
 c     -1.11888285     1.48499267     0.72473785
 c     -0.20236229     1.27862273    -0.32365883
 c      1.23823486     0.87959421    -0.06284233
 h     -0.11143408    -2.31846249    -0.46288761
 h     -2.13709727     2.06956659     0.82226060
 h     -0.44672099     1.26634136    -1.41006126
 h      2.09114398     1.39764614     0.23182278
 o      2.46662507    -1.07036400     0.24264799
 h      3.16635145    -0.34415679    -0.01355758
 c     -2.56129174    -0.54174026    -0.36599482
 h     -2.72513246     0.14427106    -1.19106928
 h     -2.83867814    -1.55961750    -0.79259725
 h     -3.19043422    -0.37727917     0.48261677
 h     -0.87205406     1.21422508     1.83234918
          17

 c      1.28437175    -0.43529285    -0.04444603
 c     -0.02347186    -1.07923667    -0.18865988
 c     -1.12861867    -0.27301557     0.01302830
 c     -1.12959601     1.47583823     0.73321475
 c     -0.20277118     1.27402622    -0.33062796
 c      1.23383892     0.89316186    -0.06502245
 h     -0.09147500    -2.31497063    -0.44581026
 h     -2.12523952     2.10370327     0.84379728
 h     -0.47979024     1.24120878    -1.39496591
 h      2.17022864     1.31392287     0.23293955
 o      2.47501356    -1.06571938     0.24474799
 h      3.15134390    -0.37124402     0.00896946
 c     -2.56997872    -0.52864243    -0.37839605
 h     -2.75557089     0.15400264    -1.21154160
 h     -2.85831774    -1.55235302    -0.78589586
 h     -3.17931797    -0.42043576     0.49749403
 h     -0.79847806     1.23283574     1.74011838
          17

 c      1.29502569    -0.43900175    -0.04324777
 c     -0.02347712    -1.08983486    -0.19250880
 c     -1.13199506    -0.27244004     0.02749917
 c     -1.14074254     1.46651095     0.74187744
 c     -0.20286330     1.26942304    -0.33745889
 c      1.22763381     0.90654749    -0.06750484
 h     -0.07196055    -2.27806444    -0.42215948
 h     -2.09911793     2.12239536     0.85402139
 h     -0.51499465     1.22426087    -1.37791776
 h      2.24926276     1.24699895     0.23663665
 o      2.48283505    -1.06057913     0.24619490
 h      3.13262139    -0.40991020     0.03565234
 c     -2.57812880    -0.51641551    -0.39149195
 h     -2.79266067     0.16735595    -1.23060261
 h     -2.86799045    -1.53793994    -0.77524251
 h     -3.17580392    -0.45781360     0.51634948
 h     -0.71844364     1.25401083     1.65001731
          17

 c      1.30601370    -0.44347708    -0.04178951
 c     -0.02336337    -1.10181502    -0.19554051
 c     -1.13496625    -0.27199820     0.04110637
 c     -1.15212055     1.45724925     0.74857708
 c     -0.20304783     1.26502360    -0.34372230
 c      1.22108254     0.91913619    -0.06999724
 h     -0.05454415    -2.21444344    -0.39427251
 h     -2.06203543     2.12542272     0.85468995
 h     -0.55145363     1.21484993    -1.36335803
 h      2.31456513     1.19597385     0.23949542
 o      2.48905890    -1.05602143     0.24735530
 h      3.12687045    -0.44332860     0.06073779
 c     -2.58589606    -0.50496969    -0.40480700
 h     -2.83477598     0.18272831    -1.24484267
 h     -2.86761463    -1.51860068    -0.76307665
 h     -3.17792121    -0.48805999     0.53481517
 h     -0.62609456     1.27341098     1.58557918
          17

 c      1.31672715    -0.44815308    -0.04022279
 c     -0.02291467    -1.11357946    -0.19727330
 c     -1.13753899    -0.27164522     0.05362093
 c     -1.16301711     1.44776455     0.75242181
 c     -0.20373699     1.26099352    -0.34919879
 c      1.21534458     0.93024755    -0.07230403
 h     -0.04109290    -2.14002665    -0.36600459
 h     -2.02063241     2.11542547     0.84824238
 h     -0.58804629     1.21199544    -1.35473269
 h      2.35592984     1.16156356     0.23920631
 o      2.49265509    -1.05314666     0.24856937
 h      3.15105442    -0.45493033     0.07914596
 c     -2.59343739    -0.49405833    -0.41770503
 h     -2.87994398     0.19848580    -1.25146145
 h     -2.85807765    -1.49842635    -0.75241544
 h     -3.18298996    -0.51003072     0.54764540
 h     -0.51898808     1.29037757     1.55601383
          17

 c      1.32665302    -0.45249443    -0.03869776
 c     -0.02194909    -1.12238839    -0.19709153
 c     -1.13972278    -0.27130532     0.06484188
 c     -1.17139345     1.43717013     0.75427435
 c     -0.20531356     1.25743573    -0.35391490
 c      1.21109457     0.93924709    -0.07435505
 h     -0.03341075    -2.08452217    -0.34308740
 h     -1.98513883     2.09856866     0.83742283
 h     -0.62311975     1.21467632    -1.35327994
 h      2.36811708     1.14522702     0.23477148
 o      2.49374102    -1.05200320     0.24984371
 h      3.20414880    -0.44543789     0.09137808
 c     -2.60082095    -0.48337485    -0.42955742
 h     -2.92608452     0.21337890    -1.24881648
 h     -2.84095464    -1.48251039    -0.74635773
 h     -3.18883913    -0.52286271     0.55070178
 h     -0.40791992     1.30830356     1.55009036
          17

 c      1.33539144    -0.45603889    -0.03735003
 c     -0.02035830    -1.12517287    -0.19443185
 c     -1.14153668    -0.27085273     0.07461330
 c     -1.17473563     1.42449422     0.75530684
 c     -0.20810050     1.25439353    -0.35807460
 c      1.20857806     0.94564007    -0.07617642
 h     -0.03269268    -2.08223464    -0.33113686
 h     -1.96699129     2.08306078     0.82472840
 h     -0.65443495     1.22203219    -1.35782905
 h      2.34994529     1.14827084     0.22610746
 o      2.49360206    -1.05170236     0.25095006
 h      3.26676706    -0.43074557     0.10188376
 c     -2.60802037    -0.47269886    -0.43986191
 h     -2.97123767     0.22677926    -1.23666530
 h     -2.81796339    -1.47516989    -0.74740913
 h     -3.19427399    -0.52620026     0.54187722
 h     -0.30941574     1.32997281     1.55293484
          17

 c      1.34266289    -0.45840468    -0.03627729
 c     -0.01813107    -1.12152712    -0.18923274
 c     -1.14301951    -0.27009204     0.08284608
 c     -1.17144516     1.40926249     0.75622253
 c     -0.21231332     1.25186427    -0.36196403
 c      1.20765446     0.94908927    -0.07786733
 h     -0.03911951    -2.13720632    -0.33059204
 h     -1.97267139     2.07403211     0.81168388
 h     -0.67953431     1.23340400    -1.36571532
 h      2.30390764     1.17157951     0.21384222
 o      2.49352357    -1.05147026     0.25173278
 h      3.31950874    -0.42478567     0.11401356
 c     -2.61494161    -0.46207368    -0.44832248
 h     -3.01374039     0.23878956    -1.21618496
 h     -2.79043175    -1.47770866    -0.75679969
 h     -3.19914650    -0.52036651     0.52134247
 h     -0.23551498     1.35574986     1.55570184
          17

 c      1.34831621    -0.45928990    -0.03552466
 c     -0.01536406    -1.11417282    -0.18193672
 c     -1.14422313    -0.26878023     0.08951869
 c     -1.16139642     1.39182462     0.75738276
 c     -0.21800625     1.24980443    -0.36587528
 c      1.20773402     0.94937731    -0.07961649
 h     -0.05169103    -2.21768205    -0.33673531
 h     -1.99863360     2.06890889     0.79866408
 h     -0.69634059     1.24825018    -1.37404940
 h      2.23700065     1.21591080     0.19954760
 o      2.49428484    -1.05097237     0.25216499
 h      3.35076947    -0.43413684     0.12897079
 c     -2.62141597    -0.45188355    -0.45489693
 h     -3.05232495     0.25023428    -1.18979886
 h     -2.75925499    -1.48733022    -0.77419637
 h     -3.20436158    -0.50644481     0.49162719
 h     -0.19233192     1.38442715     1.55460958
          17

 c      1.35234102    -0.45847766    -0.03508204
 c     -0.01224377    -1.10590596    -0.17303965
 c     -1.14518927    -0.26668925     0.09465481
 c     -1.14555618     1.37310123     0.75897845
 c     -0.22504996     1.24812567    -0.37005514
 c      1.20767807     0.94631726    -0.08174453
 h     -0.06853813    -2.29153243    -0.34479083
 h     -2.03389696     2.05961338     0.78563179
 h     -0.70367461     1.26605084    -1.38067245
 h      2.16193160     1.28270088     0.18619782
 o      2.49619521    -1.05019698     0.25229430
 h      3.35596780    -0.45980733     0.14657935
 c     -2.62715914    -0.44273310    -0.45980037
 h     -3.08609403     0.26247249    -1.16077689
 h     -2.72535695    -1.49828956    -0.79801252
 h     -3.21187138    -0.48626747     0.45758244
 h     -0.18195053     1.41411854     1.54859556
          17

 c      1.35488256    -0.45584096    -0.03488447
 c     -0.00899283    -1.09834987    -0.16291376
 c     -1.14594127    -0.26364655     0.09830405
 c     -1.12531435     1.35406363     0.76107236
 c     -0.23315521     1.24669054    -0.37467738
 c      1.20603161     0.93969501    -0.08466627
 h     -0.08761231    -2.34043334    -0.35176984
 h     -2.06660424     2.03826331     0.77281484
 h     -0.70153364     1.28627216    -1.38465691
 h      2.09457207     1.37462460     0.17771750
 o      2.49913717    -1.04937008     0.25220564
 h      3.33671109    -0.49858645     0.16582192
 c     -2.63177145    -0.43521485    -0.46344693
 h     -3.11432676     0.27698032    -1.13260216
 h     -2.69012452    -1.50430225    -0.82605505
 h     -3.22438915    -0.46225513     0.42572085
 h     -0.20362129     1.44272704     1.53830826
          17

 c      1.35623048    -0.45138086    -0.03481693
 c     -0.00583811    -1.09224690    -0.15183509
 c     -1.14648768    -0.25954663     0.10053454
 c     -1.10216703     1.33544744     0.76355919
 c     -0.24192310     1.24530918    -0.37982747
 c      1.20199849     0.92958364    -0.08862996
 h     -0.10705928    -2.35622297    -0.35600320
 h     -2.08783013     2.00013332     0.76077031
 h     -0.69112075     1.30840667    -1.38646898
 h      2.04289755     1.49230283     0.17600545
 o      2.50246082    -1.04898758     0.25200929
 h      3.30241853    -0.54249878     0.18501126
 c     -2.63484669    -0.42971577    -0.46629644
 h     -3.13615571     0.29477381    -1.10821857
 h     -2.65545498    -1.50053901    -0.85613926
 h     -3.24437731    -0.43707950     0.40227684
 h     -0.25343298     1.46826366     1.52636825
          17

 c      1.35676676    -0.44530391    -0.03473062
 c     -0.00300499    -1.08784548    -0.14002630
 c     -1.14682155    -0.25435206     0.10143250
 c     -1.07776144     1.31767903     0.76603499
 c     -0.25088357     1.24374443    -0.38548861
 c      1.19615893     0.91703695    -0.09346992
 h     -0.12528857    -2.33638190    -0.35656260
 h     -2.09232788     1.94379648     0.75014634
 h     -0.67463716     1.33206709    -1.38784538
 h      1.99898475     1.62696354     0.17816458
 o      2.50483299    -1.04987686     0.25182893
 h      3.27282580    -0.57774236     0.20202547
 c     -2.63616350    -0.42631687    -0.46862684
 h     -3.15030459     0.31591371    -1.08942673
 h     -2.62349985    -1.48463270    -0.88654326
 h     -3.27236193    -0.41330939     0.39037971
 h     -0.32274509     1.48939631     1.51874466
          17

 c      1.35689039    -0.43805420    -0.03446870
 c     -0.00071454    -1.08506218    -0.12767253
 c     -1.14691033    -0.24809285     0.10110334
 c     -1.05397327     1.30082974     0.76763797
 c     -0.25951287     1.24173657    -0.39153948
 c      1.18959748     0.90404981    -0.09881411
 h     -0.14099794    -2.28223406    -0.35304545
 h     -2.07842677     1.87052729     0.74140628
 h     -0.65483420     1.35707421    -1.39127253
 h      1.94939062     1.76135849     0.17899400
 o      2.50467169    -1.05292824     0.25174769
 h      3.27152957    -0.58913435     0.21532527
 c     -2.63581394    -0.42476375    -0.47038936
 h     -3.15510746     0.33937191    -1.07668345
 h     -2.59631549    -1.45700379    -0.91634342
 h     -3.30583259    -0.39326223     0.38850811
 h     -0.39716625     1.50641438     1.52642375
          17

 c      1.35694895    -0.43025003    -0.03389015
 c      0.00084185    -1.08342361    -0.11490488
 c     -1.14668574    -0.24086726     0.09966618
 c     -1.03249980     1.28461983     0.76726119
 c     -0.26726679     1.23904311    -0.39780518
 c      1.18291637     0.89274644    -0.10440624
 h     -0.15336295    -2.19970713    -0.34578239
 h     -2.04839296     1.78400798     0.73458095
 h     -0.63438656     1.38343457    -1.39898430
 h      1.88658435     1.87876304     0.17468975
 o      2.50168716    -1.05822862     0.25173984
 h      3.30216204    -0.57432243     0.22523711
 c     -2.63414500    -0.42449619    -0.47127234
 h     -3.14885759     0.36334886    -1.06934352
 h     -2.57554427    -1.42081630    -0.94566393
 h     -3.33998937    -0.37898034     0.39178417
 h     -0.46092338     1.52144657     1.56298259
          17

 c      1.35719814    -0.42257457    -0.03287903
 c      0.00157386    -1.08178825    -0.10173370
 c     -1.14604324    -0.23284726     0.09723786
 c     -1.01383922     1.26869074     0.76461843
 c     -0.27364769     1.23547655    -0.40418296
 c      1.17617676     0.88485098    -0.11017239
 h     -0.16266241    -2.10268745    -0.33666993
 h     -2.00947759     1.69038731     0.72913486
 h     -0.61528490     1.41115259    -1.41176823
 h      1.80972290     1.96780093     0.16358517
 o      2.49722333    -1.06491359     0.25173096
 h      3.34322093    -0.54629843     0.23305160
 c     -2.63157848    -0.42474891    -0.47087603
 h     -3.13030174     0.38587076    -1.06614425
 h     -2.56218901    -1.38148193    -0.97575676
 h     -3.36964430    -0.37211331     0.39465343
 h     -0.50783249     1.53533840     1.63263291
          17

 c      1.35779582    -0.41565465    -0.03134169
 c      0.00161398    -1.07797298    -0.08792584
 c     -1.14485156    -0.22427893     0.09392023
 c     -0.99702627     1.25291260     0.76099239
 c     -0.27827958     1.23092747    -0.41075940
 c      1.16918890     0.88155770    -0.11615029
 h     -0.17147812    -2.01760769    -0.33069773
 h     -1.97453316     1.59792404     0.72415056
 h     -0.59855195     1.43995077    -1.42829148
 h      1.72173242     2.02221448     0.14545263
 o      2.49272044    -1.07204836     0.25168163
 h      3.37216626    -0.51913045     0.23957877
 c     -2.62845129    -0.42473256    -0.46886177
 h     -3.09904094     0.40539223    -1.06567748
 h     -2.55654555    -1.34528824    -1.00862711
 h     -3.39073720    -0.37373017     0.39280551
 h     -0.54357818     1.54453338     1.72195366
          17

 c      1.35881325    -0.40992622    -0.02920603
 c      0.00134203    -1.06919531    -0.07301982
 c     -1.14297356    -0.21545963     0.08980321
 c     -0.98072266     1.23732085     0.75830581
 c     -0.28096593     1.22536767    -0.41779917
 c      1.16172997     0.88350555    -0.12241985
 h     -0.18479050    -1.97864052    -0.33585668
 h     -1.95888765     1.51492225     0.71887264
 h     -0.58442026     1.46909488    -1.44548334
 h      1.62736860     2.03958009     0.12090580
 o      2.48898636    -1.07902641     0.25158246
 h      3.37664168    -0.50137805     0.24512422
 c     -2.62492470    -0.42387951    -0.46507914
 h     -3.05572134     0.42120606    -1.06671552
 h     -2.55834260    -1.31703011    -1.04590226
 h     -3.40099560    -0.38418246     0.38391763
 h     -0.57546115     1.54396065     1.81054371
          17

 c      1.36025228    -0.40551359    -0.02642825
 c      0.00095515    -1.05461974    -0.05694924
 c     -1.14030457    -0.20668611     0.08497278
 c     -0.96443509     1.22211201     0.75805085
 c     -0.28172362     1.21883277    -0.42561542
 c      1.15363798     0.89071952    -0.12907161
 h     -0.20469999    -1.99821216    -0.35570782
 h     -1.97085464     1.44632962     0.71330594
 h     -0.57275880     1.49747873    -1.45971524
 h      1.53263517     2.02100812     0.09122249
 o      2.48627706    -1.08552665     0.25143319
 h      3.35305866    -0.49673917     0.24980446
 c     -2.62094580    -0.42205149    -0.45969742
 h     -3.00201616     0.43357778    -1.06837398
 h     -2.56697641    -1.29780058    -1.08730589
 h     -3.40013092    -0.40307103     0.36782423
 h     -0.60689161     1.53047457     1.88265529
          17

 c      1.36204706    -0.40220012    -0.02300459
 c      0.00011976    -1.03665095    -0.04056620
 c     -1.13681145    -0.19820673     0.07951110
 c     -0.94902961     1.20767190     0.76103411
 c     -0.28079686     1.21139227    -0.43441439
 c      1.14480688     0.90246549    -0.13621781
 h     -0.22606977    -2.05190714    -0.38289880
 h     -2.00424097     1.39290580     0.70838796
 h     -0.56345754     1.52390141    -1.46802592
 h      1.44504337     1.97272164     0.05859258
 o      2.48441662    -1.09146409     0.25123344
 h      3.30471768    -0.50487338     0.25372202
 c     -2.61624989    -0.41954415    -0.45327070
 h     -2.94044854     0.44358573    -1.07010564
 h     -2.58157716    -1.28484102    -1.13001124
 h     -3.38995146    -0.42932089     0.34656133
 h     -0.63816280     1.50315448     1.92925650
          17

 c      1.36404182    -0.39952566    -0.01897898
 c     -0.00152305    -1.01832766    -0.02496524
 c     -1.13254615    -0.19020642     0.07349485
 c     -0.93607475     1.19437751     0.76748486
 c     -0.27865037     1.20312255    -0.44417725
 c      1.13511088     0.91695375    -0.14404640
 h     -0.24230806    -2.10871154    -0.40687079
 h     -2.04403647     1.35392282     0.70553337
 h     -0.55664980     1.54737318    -1.46890373
 h      1.37421973     1.91028809     0.02677546
 o      2.48276010    -1.09705093     0.25097799
 h      3.24252405    -0.52042913     0.25707774
 c     -2.61040074    -0.41687126    -0.44666490
 h     -2.87412712     0.45270190    -1.07152941
 h     -2.60088029    -1.27357097    -1.16960565
 h     -3.37434895    -0.46138437     0.32423833
 h     -0.66802118     1.46252878     1.94633572
          17

 c      1.36598368    -0.39694553    -0.01443861
 c     -0.00399359    -1.00170454    -0.01091265
 c     -1.12763832    -0.18280277     0.06699890
 c     -0.92691719     1.18244654     0.77715279
 c     -0.27591412     1.19409826    -0.45460647
 c      1.12433869     0.93105102    -0.15288316
 h     -0.24966424    -2.14949710    -0.42046998
 h     -2.07645717     1.32900642     0.70604551
 h     -0.55279463     1.56735627    -1.46254981
 h      1.33180102     1.86346944     0.00164615
 o      2.48012024    -1.10291882     0.25065208
 h      3.18635622    -0.53117912     0.26029831
 c     -2.60288291    -0.41449878    -0.44086832
 h     -2.80647885     0.46224605    -1.07216242
 h     -2.62315536    -1.25989307    -1.20179069
 h     -3.35863366    -0.49754457     0.30623670
 h     -0.69447497     1.41008541     1.93378116
          17

 c      1.36755139    -0.39399778    -0.00949780
 c     -0.00702956    -0.98795979     0.00116563
 c     -1.12227096    -0.17604996     0.06009783
 c     -0.92236762     1.17192435     0.78929162
 c     -0.27326551     1.18440863    -0.46514264
 c      1.11236878     0.94122568    -0.16306574
 h     -0.24686291    -2.16537670    -0.42005326
 h     -2.09296501     1.31807507     0.71084791
 h     -0.55267998     1.58391552    -1.45073960
 h      1.32794983     1.86682442    -0.01077358
 o      2.47519127    -1.10990651     0.25023296
 h      3.15852396    -0.52168089     0.26408033
 c     -2.59327931    -0.41268712    -0.43672712
 h     -2.74104688     0.47297220    -1.07122884
 h     -2.64632366    -1.24142820    -1.22365088
 h     -3.34761281    -0.53610253     0.29723843
 h     -0.71493095     1.34819618     1.89595327
          17

 c      1.36840970    -0.39042680    -0.00427853
 c     -0.01022115    -0.97775262     0.01107175
 c     -1.11665125    -0.16994937     0.05285941
 c     -0.92281494     1.16270489     0.80251423
 c     -0.27131210     1.17418937    -0.47505116
 c      1.09974055     0.94673198    -0.17448143
 h     -0.23399649    -2.15330480    -0.40413764
 h     -2.08994055     1.32090380     0.72047043
 h     -0.55734293     1.59771734    -1.43630643
 h      1.36338943     1.92343313    -0.01031564
 o      2.46780146    -1.11808282     0.24971761
 h      3.16385841    -0.48921239     0.26898813
 c     -2.58149006    -0.41148118    -0.43467548
 h     -2.68133811     0.48499634    -1.06770211
 h     -2.66819042    -1.21779276    -1.23421928
 h     -3.34298280    -0.57515130     0.29876222
 h     -0.72586269     1.28015307     1.84408592
          17

 c      1.36826168    -0.38617796     0.00110541
 c     -0.01309353    -0.97138388     0.01877425
 c     -1.11098083    -0.16446328     0.04532981
 c     -0.92839599     1.15459620     0.81465947
 c     -0.27056304     1.16364784    -0.48357730
 c      1.08781262     0.94998722    -0.18652149
 h     -0.21197604    -2.11402235    -0.37266510
 h     -2.06773284     1.33697060     0.73510046
 h     -0.56782767     1.60979086    -1.42225895
 h      1.42736504     2.00042565    -0.00325298
 o      2.45913148    -1.12640903     0.24914942
 h      3.18578933    -0.44922835     0.27492827
 c     -2.56781131    -0.41078165    -0.43462375
 h     -2.63065574     0.49802753    -1.06055499
 h     -2.68672029    -1.19047530    -1.23461200
 h     -3.34227631    -0.61216293     0.30833658
 h     -0.72226013     1.20958982     1.79879804
          17

 c      1.36686953    -0.38130410     0.00655292
 c     -0.01513579    -0.96873881     0.02441335
 c     -1.10543002    -0.15953795     0.03751424
 c     -0.93897684     1.14749655     0.82334512
 c     -0.27146527     1.15306560    -0.49013760
 c      1.07811094     0.95335064    -0.19857346
 h     -0.18250910    -2.05248392    -0.32709183
 h     -2.03055361     1.36562441     0.75461033
 h     -0.58478569     1.62104694    -1.41071150
 h      1.50582338     2.06626107     0.00394390
 o      2.45044869    -1.13373263     0.24859393
 h      3.20591189    -0.41924275     0.28136839
 c     -2.55278284    -0.41039385    -0.43608005
 h     -2.59189415     0.51166307    -1.04903568
 h     -2.70032504    -1.16258838    -1.22794381
 h     -3.34050671    -0.64409552     0.32119623
 h     -0.69813866     1.13848255     1.78462532
          17

 c      1.36404904    -0.37591333     0.01196947
 c     -0.01579647    -0.96900630     0.02837217
 c     -1.10012313    -0.15513374     0.02936151
 c     -0.95371701     1.14145827     0.82781443
 c     -0.27441925     1.14278458    -0.49446766
 c      1.07183661     0.95797237    -0.21021515
 h     -0.14843047    -1.98088249    -0.27122335
 h     -1.98722257     1.40660497     0.77859004
 h     -0.60809770     1.63176558    -1.40209368
 h      1.58722192     2.10411230     0.00719677
 o      2.44249849    -1.13934231     0.24810798
 h      3.21352015    -0.40971379     0.28775978
 c     -2.53696223    -0.41004092    -0.43837454
 h     -2.56733754     0.52555570    -1.03282728
 h     -2.70809864    -1.13839042    -1.21892991
 h     -3.33272373    -0.66807989     0.33269676
 h     -0.65092442     1.06618332     1.80900489
          17

 c      1.35966808    -0.37016138     0.01726088
 c     -0.01448140    -0.97026268     0.03135589
 c     -1.09513353    -0.15123410     0.02077424
 c     -0.97064732     1.13630768     0.82972349
 c     -0.27974354     1.13318394    -0.49663147
 c      1.06974112     0.96420044    -0.22117575
 h     -0.11392830    -1.92336749    -0.21210344
 h     -1.95099451     1.46074328     0.80657485
 h     -0.63675083     1.64141760    -1.39512439
 h      1.66328987     2.10732621     0.00430504
 o      2.43556179    -1.14293517     0.24772970
 h      3.20477226    -0.42447732     0.29370758
 c     -2.52079951    -0.40941313    -0.44087140
 h     -2.55850041     0.53942867    -1.01207245
 h     -2.70983440    -1.12225371    -1.21282404
 h     -3.31558030    -0.68209981     0.33973161
 h     -0.58646607     0.99330353     1.85276225
          17

 c      1.35366193    -0.36424756     0.02233038
 c     -0.01065998    -0.96975254     0.03420490
 c     -1.09048881    -0.14781250     0.01163615
 c     -0.98737911     1.13149730     0.83127586
 c     -0.28760885     1.12464119    -0.49690150
 c      1.07212963     0.97201288    -0.23128735
 h     -0.08326728    -1.91291840    -0.15771806
 h     -1.93436858     1.52952231     0.83854655
 h     -0.66906382     1.64899226    -1.38752648
 h      1.72820994     2.07454941    -0.00586328
 o      2.42955071    -1.14453437     0.24747519
 h      3.18121125    -0.46210772     0.29905186
 c     -2.50463237    -0.40828469    -0.44316791
 h     -2.56601977     0.55299464    -0.98730183
 h     -2.70567657    -1.11701817    -1.21359083
 h     -3.28779655    -0.68535803     0.34113012
 h     -0.51577481     0.92379722     1.89104004
          17

 c      1.34607004    -0.35838157     0.02708011
 c     -0.00412411    -0.96632822     0.03724778
 c     -1.08618701    -0.14478948     0.00182846
 c     -1.00246915     1.12661642     0.83390507
 c     -0.29797160     1.11749131    -0.49561725
 c      1.07888913     0.98118649    -0.24046566
 h     -0.05765463    -1.96318353    -0.10937748
 h     -1.93930849     1.61161534     0.87491689
 h     -0.70312535     1.65357106    -1.37700799
 h      1.77805569     2.00767195    -0.02380042
 o      2.42396334    -1.14452463     0.24732912
 h      3.15041363    -0.51547841     0.30403834
 c     -2.48872823    -0.40662363    -0.44525360
 h     -2.58958599     0.56582739    -0.95931077
 h     -2.69560668    -1.12252911    -1.22217827
 h     -3.25017372    -0.67841843     0.33767306
 h     -0.44895806     0.86254024     1.90839780
          17

 c      1.33708111    -0.35274060     0.03141854
 c      0.00499778    -0.96209431     0.04025442
 c     -1.08219276    -0.14203484    -0.00875824
 c     -1.01580136     1.12183090     0.83835967
 c     -0.31054366     1.11200544    -0.49308358
 c      1.08949261     0.99125096    -0.24871303
 h     -0.03544828    -2.04942216    -0.06153641
 h     -1.95531273     1.69979465     0.91550484
 h     -0.73724436     1.65478021    -1.36206209
 h      1.81116971     1.91202544    -0.04936485
 o      2.41775527    -1.14373755     0.24722591
 h      3.12788729    -0.57054921     0.30961886
 c     -2.47329444    -0.40458083    -0.44753687
 h     -2.62790205     0.57722791    -0.92902398
 h     -2.67929185    -1.13558295    -1.23628674
 h     -3.20553742    -0.66324895     0.33208624
 h     -0.39313333     0.81351913     1.89855463
          17

 c      1.32705789    -0.34745450     0.03527153
 c      0.01642313    -0.95989281     0.04312728
 c     -1.07838660    -0.13942769    -0.02021037
 c     -1.02778733     1.11769713     0.84503235
 c     -0.32481982     1.10838650    -0.48951641
 c      1.10288858     1.00127583    -0.25614704
 h     -0.01522441    -2.13773037    -0.01047230
 h     -1.96875225     1.78349415     0.95899232
 h     -0.77027640     1.65300722    -1.34240347
 h      1.83027094     1.79853075    -0.08132759
 o      2.40955785    -1.14320990     0.24705447
 h      3.13357594    -0.61035042     0.31737590
 c     -2.45845881    -0.40236081    -0.45071363
 h     -2.67867703     0.58613758    -0.89738213
 h     -2.65646907    -1.15137516    -1.25178877
 h     -3.15846617    -0.64310734     0.32887139
 h     -0.35285330     0.77953450     1.86074736
          17

 c      1.31651611    -0.34260143     0.03859028
 c      0.02970169    -0.96145934     0.04603293
 c     -1.07452597    -0.13689526    -0.03257886
 c     -1.03870182     1.11476523     0.85406131
 c     -0.34015345     1.10677248    -0.48503257
 c      1.11720274     1.00958736    -0.26305413
 h      0.00367682    -2.20629387     0.04392313
 h     -1.97017170     1.85323046     1.00350522
 h     -0.80176262     1.64944142    -1.31904374
 h      1.84703258     1.68697223    -0.11663050
 o      2.39884501    -1.14327472     0.24676246
 h      3.17374823    -0.62960767     0.32791308
 c     -2.44430608    -0.40010517    -0.45553476
 h     -2.73868998     0.59116045    -0.86529918
 h     -2.62743983    -1.16527406    -1.26453880
 h     -3.11424445    -0.62205165     0.33335517
 h     -0.33067627     0.76229499     1.79767421
          17

 c      1.30604284    -0.33822891     0.04135577
 c      0.04418678    -0.96748993     0.04923563
 c     -1.07026389    -0.13440197    -0.04586785
 c     -1.04861568     1.11340597     0.86527197
 c     -0.35586189     1.10723553    -0.47967797
 c      1.12961323     1.01394930    -0.26985210
 h      0.02160605    -2.24454389     0.10012211
 h     -1.95521519     1.90256069     1.04732430
 h     -0.83185637     1.64595930    -1.29405970
 h      1.88485733     1.60424909    -0.15080532
 o      2.38663106    -1.14326963     0.24645087
 h      3.23069353    -0.63940219     0.33943873
 c     -2.43101970    -0.39787653    -0.46250946
 h     -2.80398600     0.59074466    -0.83369645
 h     -2.59328330    -1.17400114    -1.27158906
 h     -3.07673287    -0.60399342     0.34940505
 h     -0.32686556     0.76220349     1.71528547
          17

 c      1.29620042    -0.33441648     0.04358666
 c      0.05909840    -0.97805841     0.05300132
 c     -1.06521674    -0.13191867    -0.06002314
 c     -1.05763198     1.11386007     0.87804163
 c     -0.37134542     1.10977368    -0.47348790
 c      1.13786442     1.01319041    -0.27675325
 h      0.03878990    -2.24843750     0.15619742
 h     -1.92332142     1.92811382     1.08914744
 h     -0.86103189     1.64481300    -1.27006770
 h      1.96218709     1.56585069    -0.18202552
 o      2.37435421    -1.14246427     0.24627662
 h      3.28096704    -0.65219392     0.34935360
 c     -2.41901997    -0.39570274    -0.47163388
 h     -2.87024331     0.58349987    -0.80356069
 h     -2.55578479    -1.17617632    -1.27177005
 h     -3.04634396    -0.59177822     0.37678355
 h     -0.33769350     0.77749337     1.62405166
          17

 c      1.28747615    -0.33131438     0.04534130
 c      0.07362798    -0.99282764     0.05756179
 c     -1.05904922    -0.12940784    -0.07492036
 c     -1.06622159     1.11636193     0.89113585
 c     -0.38616318     1.11432284    -0.46656051
 c      1.14254250     1.00852058    -0.28358631
 h      0.05533225    -2.21808706     0.21029550
 h     -1.87687153     1.92947274     1.12821795
 h     -0.88963266     1.64809569    -1.24945041
 h      2.06589552     1.56062044    -0.21328089
 o      2.36301098    -1.14053136     0.24635256
 h      3.30914417    -0.67410296     0.35583229
 c     -2.40891119    -0.39359015    -0.48233422
 h     -2.93325036     0.56854579    -0.77596254
 h     -2.51722783    -1.17250945    -1.26590848
 h     -3.02018769    -0.58699302     0.41065079
 h     -0.35221746     0.80281352     1.54078780
          17

 c      1.28027244    -0.32911448     0.04669639
 c      0.08703106    -1.01101920     0.06307839
 c     -1.05153787    -0.12684187    -0.09035892
 c     -1.07530335     1.12110156     0.90282415
 c     -0.40001813     1.12080678    -0.45911142
 c      1.14567433     1.00191840    -0.29021266
 h      0.07116555    -2.15802646     0.26100086
 h     -1.82147546     1.90982605     1.16460825
 h     -0.91740210     1.65711843    -1.23356245
 h      2.16719952     1.56929527    -0.24729002
 o      2.35309546    -1.13746758     0.24673478
 h      3.30852201    -0.70608566     0.35802771
 c     -2.40125548    -0.39149932    -0.49366719
 h     -2.98939772     0.54579824    -0.75203018
 h     -2.48011889    -1.16573805    -1.25675597
 h     -2.99424468    -0.59039524     0.44384703
 h     -0.35112746     0.82922383     1.48697841
          17

 c      1.27487965    -0.32802684     0.04771656
 c      0.09870110    -1.03116323     0.06955857
 c     -1.04260097    -0.12423440    -0.10607490
 c     -1.08516432     1.12764929     0.91185704
 c     -0.41270642     1.12917892    -0.45147823
 c      1.14866244     0.99481944    -0.29669704
 h      0.08597229    -2.08010946     0.30824533
 h     -1.76726873     1.87761179     1.19992528
 h     -0.94323856     1.67203063    -1.22231607
 h      2.24550217     1.57938769    -0.28428369
 o      2.34468174    -1.13348161     0.24743193
 h      3.27959800    -0.74571747     0.35594320
 c     -2.39637930    -0.38935903    -0.50460258
 h     -3.03609465     0.51618531    -0.73290362
 h     -2.44682966    -1.16007507    -1.24841443
 h     -2.96537214    -0.60232127     0.46967541
 h     -0.31854769     0.84985722     1.47642815
          17

 c      1.27143666    -0.32827108     0.04843347
 c      0.10821387    -1.05072066     0.07667908
 c     -1.03230113    -0.12165992    -0.12177374
 c     -1.09386425     1.13435294     0.91841267
 c     -0.42406923     1.13942149    -0.44405619
 c      1.15208535     0.98811449    -0.30320164
 h      0.09912000    -2.00813351     0.35540506
 h     -1.72931089     1.84744024     1.23835868
 h     -0.96536944     1.69191654    -1.21440423
 h      2.29066166     1.58476468    -0.32317417
 o      2.33736019    -1.12897594     0.24839975
 h      3.23101519    -0.78750910     0.35054283
 c     -2.39430793    -0.38716939    -0.51426567
 h     -3.07210076     0.48178617    -0.71967927
 h     -2.41920405    -1.15981004    -1.24498304
 h     -2.93205607    -0.62284423     0.48345630
 h     -0.26092761     0.86666659     1.50285197
          17

 c      1.26993208    -0.33002931     0.04883675
 c      0.11530630    -1.06632465     0.08364865
 c     -1.02083565    -0.11924600    -0.13717276
 c     -1.09835081     1.13923185     0.92337980
 c     -0.43394997     1.15151312    -0.43720550
 c      1.15606258     0.98235627    -0.30989700
 h      0.10981641    -1.97550945     0.41106747
 h     -1.72201863     1.83436688     1.28567206
 h     -0.98185662     1.71527540    -1.20797098
 h      2.29877980     1.58273227    -0.36251556
 o      2.33004652    -1.12458049     0.24952282
 h      3.18260956    -0.82246830     0.34405734
 c     -2.39477440    -0.38516103    -0.52212739
 h     -3.09773889     0.44583815    -0.71333351
 h     -2.39832539    -1.16728138    -1.24872913
 h     -2.89435019    -0.65180041     0.48298029
 h     -0.19948475     0.88573510     1.54926437
          17

 c      1.27025237    -0.33333732     0.04887434
 c      0.11978222    -1.07606387     0.08978032
 c     -1.00852675    -0.11713359    -0.15204384
 c     -1.09697974     1.14164479     0.92777600
 c     -0.44216049     1.16538822    -0.43119791
 c      1.16048356     0.97784608    -0.31691987
 h      0.11760055    -1.99920124     0.48237512
 h     -1.74764550     1.84066100     1.34306396
 h     -0.99115087     1.74058075    -1.20131701
 h      2.26954648     1.57252243    -0.40087524
 o      2.32118732    -1.12105006     0.25064700
 h      3.16232790    -0.84005303     0.33949810
 c     -2.39724652    -0.38388056    -0.52810145
 h     -3.11486702     0.41248155    -0.71461916
 h     -2.38458613    -1.18152233    -1.25902043
 h     -2.85362270    -0.68882304     0.46853648
 h     -0.15174467     0.91069257     1.60126143
          17

 c      1.27220413    -0.33798409     0.04845878
 c      0.12145855    -1.08129699     0.09548898
 c     -0.99580022    -0.11542403    -0.16623480
 c     -1.09004758     1.14249167     0.93286121
 c     -0.44846770     1.18089545    -0.42619747
 c      1.16502866     0.97462711    -0.32435190
 h      0.12245222    -2.05888322     0.56319605
 h     -1.79442214     1.85386208     1.40346783
 h     -0.99248046     1.76669501    -1.19337593
 h      2.20588576     1.55509601    -0.43703059
 o      2.31027658    -1.11878732     0.25175426
 h      3.18260542    -0.83630488     0.33794499
 c     -2.40098843    -0.38407438    -0.53250110
 h     -3.12637295     0.38602148    -0.72389969
 h     -2.37790167    -1.19878476    -1.27299207
 h     -2.81232933    -0.73346890     0.44284405
 h     -0.12694018     0.94213071     1.64966941
          17

 c      1.27547697    -0.34352482     0.04747839
 c      0.12021559    -1.08438826     0.10178653
 c     -0.98314031    -0.11415426    -0.17966009
 c     -1.07866697     1.14300646     0.93980411
 c     -0.45260278     1.19775584    -0.42224388
 c      1.16899434     0.97240233    -0.33219025
 h      0.12438788    -2.12332859     0.64011257
 h     -1.84735548     1.85961210     1.45697944
 h     -0.98601729     1.79309481    -1.18392445
 h      2.11582467     1.53418679    -0.47035939
 o      2.29889305    -1.11760143     0.25305249
 h      3.22409693    -0.81792589     0.33714058
 c     -2.40519855    -0.38641216    -0.53590067
 h     -3.13503481     0.36965480    -0.74087959
 h     -2.37782126    -1.21439008    -1.28728302
 h     -2.77371243    -0.78540658     0.41073200
 h     -0.12829869     0.97888736     1.68904780
          17

 c      1.27963424    -0.34938429     0.04581055
 c      0.11605726    -1.08680678     0.10941277
 c     -0.97104443    -0.11329567    -0.19227534
 c     -1.06397370     1.14404319     0.94931195
 c     -0.45428972     1.21553979    -0.41924046
 c      1.17094998     0.97034365    -0.34027130
 h      0.12331456    -2.17222114     0.70283135
 h     -1.89535698     1.84913968     1.49608376
 h     -0.97282333     1.81992028    -1.17356522
 h      2.01648567     1.51888149    -0.50184969
 o      2.28914801    -1.11719393     0.25478467
 h      3.25969721    -0.79404382     0.33439973
 c     -2.40920223    -0.39123641    -0.53896326
 h     -3.14213915     0.36415242    -0.76429080
 h     -2.38353266    -1.22442455    -1.29949580
 h     -2.74121576    -0.84441473     0.37806244
 h     -0.15502697     1.01887834     1.71658471
          17

 c      1.28415710    -0.35498291     0.04333947
 c      0.10913987    -1.08911540     0.11870850
 c     -0.95999624    -0.11276285    -0.20405099
 c     -1.04703229     1.14606672     0.96152695
 c     -0.45328847     1.23367617    -0.41696137
 c      1.16859685     0.96694073    -0.34815722
 h      0.11904840    -2.19594046     0.74580507
 h     -1.93182609     1.81894833     1.51650463
 h     -0.95459556     1.84785054    -1.16349587
 h      1.93584079     1.52592799    -0.53560217
 o      2.28248314    -1.11744266     0.25710654
 h      3.27268176    -0.77083559     0.32835782
 c     -2.41259941    -0.39850546    -0.54223363
 h     -3.14687193     0.36744677    -0.79177186
 h     -2.39387545    -1.22661168    -1.30885896
 h     -2.71759288    -0.90982387     0.34965093
 h     -0.20266434     1.05946157     1.73220105
          17

 c      1.28849951    -0.35987312     0.03998420
 c      0.09977379    -1.09135075     0.12974866
 c     -0.95045886    -0.11242964    -0.21494770
 c     -1.02901407     1.14929290     0.97596904
 c     -0.44945409     1.25149671    -0.41508682
 c      1.16010214     0.96077658    -0.35530479
 h      0.11132180    -2.19103129     0.76669007
 h     -1.95344589     1.76890706     1.51641046
 h     -0.93321750     1.87777197    -1.15504572
 h      1.89720995     1.57139957    -0.57709027
 o      2.27960920    -1.11834980     0.26008701
 h      3.25691114    -0.75154930     0.31877497
 c     -2.41527540    -0.40793977    -0.54594103
 h     -3.14702514     0.37553272    -0.82016540
 h     -2.40742275    -1.22054919    -1.31630703
 h     -2.70414322    -0.97950415     0.32719013
 h     -0.26214369     1.09765471     1.73987723
          17

 c      1.29212784    -0.36386303     0.03572921
 c      0.08840130    -1.09323997     0.14242647
 c     -0.94287036    -0.11215544    -0.22489883
 c     -1.01134080     1.15374466     0.99143776
 c     -0.44279481     1.26831390    -0.41326612
 c      1.14634225     0.95239378    -0.36176713
 h      0.09977744    -2.15780022     0.76531823
 h     -1.95951993     1.70113766     1.49579687
 h     -0.91021958     1.91026912    -1.14905437
 h      1.89317078     1.64944686    -0.62512102
 o      2.28062660    -1.11996623     0.26372332
 h      3.21438771    -0.73707580     0.30613419
 c     -2.41728901    -0.41920593    -0.54994719
 h     -3.14036099     0.38401602    -0.84613481
 h     -2.42261679    -1.20760554    -1.32425255
 h     -2.70063371    -1.04939607     0.30897871
 h     -0.31886981     1.13057542     1.74954479
          17

 c      1.29456773    -0.36702986     0.03063131
 c      0.07554764    -1.09421765     0.15643764
 c     -0.93761643    -0.11182122    -0.23381301
 c     -0.99542138     1.15920768     1.00615575
 c     -0.43348840     1.28351986    -0.41119296
 c      1.12978642     0.94392307    -0.36820272
 h      0.08398459    -2.10032620     0.74382161
 h     -1.95234658     1.61973043     1.45642899
 h     -0.88638427     1.94512077    -1.14534608
 h      1.89891527     1.73644650    -0.67170688
 o      2.28497742    -1.12240708     0.26794743
 h      3.15565690    -0.72530502     0.29141833
 c     -2.41873307    -0.43199480    -0.55387687
 h     -3.12566682     0.38938245    -0.86675993
 h     -2.43791434    -1.19050918    -1.33610299
 h     -2.70584013    -1.11432019     0.29161215
 h     -0.35561337     1.15632554     1.77589647
          17

 c      1.29545282    -0.36961768     0.02480170
 c      0.06175329    -1.09324506     0.17115754
 c     -0.93498730    -0.11136394    -0.24159631
 c     -0.98169362     1.16518789     1.01865099
 c     -0.42186024     1.29666072    -0.40866410
 c      1.11238110     0.93720805    -0.37520291
 h      0.06348767    -2.02880863     0.70803429
 h     -1.93852898     1.53074924     1.40220236
 h     -0.86171121     1.98109053    -1.14262618
 h      1.89701697     1.81203106    -0.70974542
 o      2.29133204    -1.12596176     0.27264521
 h      3.10154866    -0.70940478     0.27576674
 c     -2.41964467    -0.44603636    -0.55731814
 h     -3.10319516     0.38966200    -0.87990724
 h     -2.45190272    -1.17247912    -1.35538916
 h     -2.71816384    -1.16941662     0.27191758
 h     -0.36264845     1.17462486     1.82830469
          17

 c      1.29455466    -0.37190943     0.01838449
 c      0.04751356    -1.08848613     0.18545510
 c     -0.93514642    -0.11078717    -0.24817481
 c     -0.96889468     1.17101698     1.02871656
 c     -0.40835633     1.30745185    -0.40559063
 c      1.09530939     0.93325182    -0.38306668
 h      0.03781047    -1.96364827     0.66970505
 h     -1.93000324     1.44156828     1.33922958
 h     -0.83573176     2.01617007    -1.13888545
 h      1.88004354     1.86467360    -0.73543857
 o      2.29799473    -1.13106002     0.27771148
 h      3.07704875    -0.67891602     0.25967495
 c     -2.41997608    -0.46114413    -0.56000118
 h     -3.07467087     0.38463565    -0.88439228
 h     -2.46334944    -1.15593486    -1.38444743
 h     -2.73601583    -1.21121717     0.24797000
 h     -0.34539782     1.18628231     1.89998472
          17

 c      1.29181401    -0.37411663     0.01153728
 c      0.03326334    -1.07743088     0.19780546
 c     -0.93812595    -0.11013377    -0.25351107
 c     -0.95493248     1.17612789     1.03706487
 c     -0.39351868     1.31574817    -0.40195723
 c      1.07935277     0.93240870    -0.39187231
 h      0.00620930    -1.93444735     0.64531246
 h     -1.94072178     1.35833777     1.27403209
 h     -0.80796517     2.04813087    -1.13204880
 h      1.84618638     1.88898727    -0.74734679
 o      2.30431973    -1.13763846     0.28306983
 h      3.08913839    -0.63065275     0.24283619
 c     -2.41960334    -0.47726675    -0.56192452
 h     -3.04305283     0.37575734    -0.88000914
 h     -2.47118620    -1.14141812    -1.42312831
 h     -2.75800967    -1.23813818     0.21934978
 h     -0.31741771     1.19245126     1.97409624
          17

 c      1.28738390    -0.37630948     0.00441152
 c      0.01937324    -1.05880446     0.20737959
 c     -0.94385517    -0.10942842    -0.25762230
 c     -0.93863642     1.18032187     1.04459319
 c     -0.37796059     1.32150447    -0.39776807
 c      1.06511771     0.93458355    -0.40155779
 h     -0.03227419    -1.95819964     0.64350709
 h     -1.97564018     1.28311534     1.21015336
 h     -0.77829399     2.07510814    -1.12054631
 h      1.79658764     1.88331932    -0.74546362
 o      2.31115146    -1.14472196     0.28858129
 h      3.11977218    -0.57591464     0.22571599
 c     -2.41835335    -0.49445134    -0.56339603
 h     -3.01207371     0.36577791    -0.86743230
 h     -2.47451135    -1.12756719    -1.46845032
 h     -2.78310464    -1.25068247     0.18714986
 h     -0.29063438     1.19433880     2.03577504
          17

 c      1.28162594    -0.37841508    -0.00286204
 c      0.00602860    -1.03448141     0.21491858
 c     -0.95220208    -0.10862632    -0.26058497
 c     -0.92057830     1.18365014     1.05201183
 c     -0.36234682     1.32473909    -0.39301136
 c      1.05307472     0.93929185    -0.41194457
 h     -0.07699396    -2.01711630     0.65516633
 h     -2.02380198     1.21542778     1.14836169
 h     -0.74715315     2.09604211    -1.10365811
 h      1.73483606     1.84932602    -0.73103174
 o      2.31944246    -1.15112381     0.29403156
 h      3.14783704    -0.52950040     0.20982528
 c     -2.41604282    -0.51268918    -0.56497912
 h     -2.98549706     0.35791439    -0.84793359
 h     -2.47268607    -1.11213310    -1.51554820
 h     -2.81077296    -1.25152538     0.15393581
 h     -0.27235980     1.19297988     2.07613383
          17

 c      1.27502986    -0.38027093    -0.01017645
 c     -0.00679620    -1.00763875     0.22164095
 c     -0.96298497    -0.10762220    -0.26251170
 c     -0.90221563     1.18610131     1.05959404
 c     -0.34737710     1.32550287    -0.38763741
 c      1.04342298     0.94554242    -0.42269337
 h     -0.12504324    -2.07990903     0.66645274
 h     -2.06751324     1.15590460     1.09009432
 h     -0.71556966     2.11091312    -1.08164540
 h      1.66827564     1.79381439    -0.70714350
 o      2.32953566    -1.15598677     0.29920049
 h      3.16105669    -0.50116576     0.19669421
 c     -2.41253494    -0.53173177    -0.56738173
 h     -2.96616667     0.35457459    -0.82292328
 h     -2.46546075    -1.09316109    -1.55920793
 h     -2.84112592    -1.24529599     0.12348690
 h     -0.26596699     1.18913182     2.09140002
          17

 c      1.26811698    -0.38168901    -0.01744205
 c     -0.01917681    -0.98073756     0.22833775
 c     -0.97595603    -0.10628579    -0.26351952
 c     -0.88487524     1.18754858     1.06716864
 c     -0.33375971     1.32386220    -0.38155213
 c      1.03578616     0.95151455    -0.43320235
 h     -0.17301392    -2.12462738     0.66929860
 h     -2.09313816     1.10668478     1.03833209
 h     -0.68507856     2.12076762    -1.05569318
 h      1.61102824     1.73308055    -0.68002551
 o      2.34126281    -1.15882313     0.30390121
 h      3.15512873    -0.49511075     0.18735310
 c     -2.40781388    -0.55101941    -0.57130077
 h     -2.95524897     0.35613768    -0.79357386
 h     -2.45303786    -1.06966696    -1.59513822
 h     -2.87471169    -1.23756471     0.09988654
 h     -0.27191322     1.18330831     2.08175703
          17

 c      1.26137309    -0.38251092    -0.02457474
 c     -0.03114952    -0.95532389     0.23538831
 c     -0.99078257    -0.10448958    -0.26370843
 c     -0.86951399     1.18783837     1.07419960
 c     -0.32216773     1.31991048    -0.37463521
 c      1.02902633     0.95440390    -0.44259985
 h     -0.21808096    -2.14022176     0.66087725
 h     -2.09359204     1.07020158     0.99650900
 h     -0.65751665     2.12749391    -1.02765074
 h      1.58549421     1.69530574    -0.65922871
 o      2.35410131    -1.15947199     0.30799797
 h      3.13175804    -0.51078133     0.18213664
 c     -2.40206847    -0.56980837    -0.57720526
 h     -2.95215303     0.36061932    -0.76083457
 h     -2.43604697    -1.04180222    -1.62073819
 h     -2.91162550    -1.23288785     0.08580907
 h     -0.28803628     1.17582864     2.05131679
          17

 c      1.25520433    -0.38267699    -0.03147621
 c     -0.04270766    -0.93234364     0.24293786
 c     -1.00704174    -0.10212467    -0.26314661
 c     -0.85688422     1.18684825     1.07976870
 c     -0.31319967     1.31381049    -0.36678689
 c      1.02227401     0.95193288    -0.45027353
 h     -0.25810986    -2.12237182     0.64118480
 h     -2.06694317     1.04845865     0.96768321
 h     -0.63469800     2.13328312    -0.99955006
 h      1.60961151     1.70339771    -0.65154444
 o      2.36717064    -1.15815058     0.31143424
 h      3.09902479    -0.54213196     0.18030277
 c     -2.39575344    -0.58740463    -0.58512924
 h     -2.95513300     0.36449539    -0.72573935
 h     -2.41546358    -1.01077262    -1.63554987
 h     -2.95023452    -1.23301525     0.08091165
 h     -0.30911406     1.16680472     2.00917898
          17

 c      1.24991739    -0.38227780    -0.03801581
 c     -0.05381602    -0.91233407     0.25098032
 c     -1.02422953    -0.09910970    -0.26186015
 c     -0.84766607     1.18451556     1.08255829
 c     -0.30735712     1.30584940    -0.35799086
 c      1.01682049     0.94486348    -0.45653946
 h     -0.29156449    -2.07100785     0.61180068
 h     -2.01536075     1.04278343     0.95416222
 h     -0.61803514     2.13984668    -0.97300414
 h      1.67404708     1.74583231    -0.65328036
 o      2.37912235    -1.15557466     0.31427901
 h      3.07323461    -0.57578633     0.17934506
 c     -2.38955450    -0.60329466    -0.59461890
 h     -2.96211385     0.36403344    -0.68965904
 h     -2.39250007    -0.97866360    -1.64154309
 h     -2.98677338    -1.23690602     0.08183012
 h     -0.32651261     1.15605127     1.97018560
          17

 c      1.24574743    -0.38150821    -0.04403614
 c     -0.06441971    -0.89541136     0.25935697
 c     -1.04176910    -0.09540166    -0.25984084
 c     -0.84222770     1.18086440     1.08121654
 c     -0.30498396     1.29646283    -0.34837241
 c      1.01510191     0.93558722    -0.46208378
 h     -0.31764339    -1.99033233     0.57570734
 h     -1.94585594     1.05358536     0.95714886
 h     -0.60826007     2.14771796    -0.94875682
 h      1.75323529     1.79336871    -0.65677048
 o      2.38832799    -1.15280362     0.31672219
 h      3.07579499    -0.59361064     0.17509950
 c     -2.38423689    -0.61711911    -0.60486410
 h     -2.97132590     0.35636124    -0.65431687
 h     -2.36846676    -0.94814591    -1.64308078
 h     -3.01642156    -1.24239794     0.08382456
 h     -0.33031966     1.14306714     1.95124670
          17

 c      1.24289503    -0.38059211    -0.04936808
 c     -0.07439683    -0.88104335     0.26769686
 c     -1.05903545    -0.09099551    -0.25705909
 c     -0.83983115     1.17600305     1.07536335
 c     -0.30617514     1.28619491    -0.33823189
 c      1.01874550     0.92586299    -0.46733913
 h     -0.33702168    -1.89147626     0.53786835
 h     -1.87317758     1.08002459     0.97619288
 h     -0.60538368     2.15606022    -0.92663763
 h      1.82720967     1.82578076    -0.65744240
 o      2.39401140    -1.15029256     0.31886116
 h      3.11514264    -0.58791948     0.16519603
 c     -2.38047168    -0.62862347    -0.61492993
 h     -2.98165557     0.34004221    -0.62163042
 h     -2.34460842    -0.92194923    -1.64606950
 h     -3.03487451    -1.24785159     0.08259939
 h     -0.31577027     1.12745143     1.96022579
          17

 c      1.24152873    -0.37974865    -0.05384028
 c     -0.08340892    -0.86764873     0.27534440
 c     -1.07541466    -0.08590233    -0.25346585
 c     -0.83803218     1.17005100     1.06620089
 c     -0.31072185     1.27561825    -0.32803455
 c      1.02823810     0.91665162    -0.47247720
 h     -0.35354630    -1.79738772     0.50613252
 h     -1.82241962     1.12018408     1.00908801
 h     -0.60888679     2.16307725    -0.90590726
 h      1.88497607     1.83387810    -0.65364729
 o      2.39700652    -1.14733167     0.32050893
 h      3.17483830    -0.57040404     0.15215661
 c     -2.37872008    -0.63767279    -0.62403962
 h     -2.99281170     0.31529058    -0.59349616
 h     -2.32197845    -0.90212078    -1.65584686
 h     -3.03936706    -1.25290792     0.07535074
 h     -0.28752597     1.10954997     1.98877070
          17

 c      1.24177314    -0.37918766    -0.05728780
 c     -0.09078025    -0.85264701     0.28145644
 c     -1.09038816    -0.08011264    -0.24899078
 c     -0.83384911     1.16298159     1.05562397
 c     -0.31812468     1.26526307    -0.31836191
 c      1.04325249     0.90850592    -0.47752372
 h     -0.37531232    -1.74261642     0.49039541
 h     -1.81967006     1.17299991     1.05379035
 h     -0.61799838     2.16676299    -0.88575271
 h      1.92126992     1.81471017    -0.64519801
 o      2.39862533    -1.14300161     0.32139802
 h      3.23163461    -0.55673526     0.14012654
 c     -2.37916844    -0.64428819    -0.63185479
 h     -3.00539964     0.28395624    -0.57158593
 h     -2.30146081    -0.88942387    -1.67448332
 h     -3.02904964    -1.25863452     0.06116194
 h     -0.25492610     1.09029413     2.02065725
          17

 c      1.24371812    -0.37908457    -0.05957252
 c     -0.09600009    -0.83455202     0.28557983
 c     -1.10361086    -0.07357940    -0.24356494
 c     -0.82662682     1.15460868     1.04520006
 c     -0.32765573     1.25558736    -0.30986776
 c      1.06296190     0.90176074    -0.48242694
 h     -0.40838287    -1.74906746     0.49626873
 h     -1.86453301     1.23915189     1.10988405
 h     -0.63192174     2.16561257    -0.86569244
 h      1.93432107     1.76880971    -0.63264460
 o      2.39974588    -1.13682698     0.32136970
 h      3.26993032    -0.55596711     0.13181405
 c     -2.38169094    -0.64862412    -0.63859861
 h     -3.02088933     0.24928219    -0.55715956
 h     -2.28390535    -0.88332754    -1.69956318
 h     -3.00502598    -1.26748824     0.04110697
 h     -0.22563846     1.07050289     2.04242742
          17

 c      1.24742793    -0.37954016    -0.06060608
 c     -0.09954097    -0.81525373     0.28814680
 c     -1.11494177    -0.06624693    -0.23716340
 c     -0.81842540     1.14499992     1.03625504
 c     -0.33845060     1.24697566    -0.30323783
 c      1.08620122     0.89649783    -0.48708047
 h     -0.44692173    -1.79914083     0.51950540
 h     -1.92776146     1.31655066     1.17482367
 h     -0.64998110     2.15910101    -0.84583116
 h      1.92566303     1.69992346    -0.61714095
 o      2.40076028    -1.12874538     0.32038721
 h      3.28251928    -0.57092929     0.12825541
 c     -2.38586767    -0.65087003    -0.64492019
 h     -3.04136161     0.21529831    -0.55089803
 h     -2.27015143    -0.88254555    -1.72561809
 h     -2.97012751    -1.28315848     0.01809890
 h     -0.20390958     1.05061063     2.04631715
          17

 c      1.25290122    -0.38057128    -0.06035296
 c     -0.10229691    -0.79793318     0.28995269
 c     -1.12440866    -0.05810659    -0.22982420
 c     -0.81150066     1.13457458     1.03000061
 c     -0.34961258     1.23972985    -0.29910476
 c      1.11140691     0.89232650    -0.49130725
 h     -0.47971949    -1.85969211     0.55186266
 h     -1.98066100     1.39920458     1.24294265
 h     -0.67172499     2.14788199    -0.82696944
 h      1.90220657     1.61691384    -0.60067363
 o      2.40168486    -1.11898435     0.31851362
 h      3.26879987    -0.60012601     0.12915183
 c     -2.39111385    -0.65115020    -0.65159713
 h     -3.06889091     0.18569813    -0.55282756
 h     -2.26084963    -0.88563185    -1.74680676
 h     -2.92812966    -1.30992526    -0.00387697
 h     -0.19130316     1.03075177     2.02932911
          17

 c      1.26002067    -0.38212736    -0.05882014
 c     -0.10480665    -0.78481505     0.29162116
 c     -1.13214777    -0.04921546    -0.22163959
 c     -0.80719194     1.12384033     1.02726185
 c     -0.36030610     1.23405393    -0.29793349
 c      1.13631336     0.88804538    -0.49482992
 h     -0.49931798    -1.90786741     0.58695632
 h     -2.00746257     1.48047087     1.30845590
 h     -0.69695536     2.13371223    -0.81054025
 h      1.88065098     1.53737689    -0.58644992
 o      2.40213455    -1.10803963     0.31591831
 h      3.23520561    -0.63802283     0.13274633
 c     -2.39692638    -0.64952164    -0.65921171
 h     -3.10458039     0.16241577    -0.56238544
 h     -2.25623919    -0.89132067    -1.75894473
 h     -2.88220060    -1.35098194    -0.02153629
 h     -0.18730825     1.01079180     1.99240262
          17

 c      1.26852802    -0.38412847    -0.05604133
 c     -0.10720717    -0.77703583     0.29353370
 c     -1.13834864    -0.03967788    -0.21273432
 c     -0.80619116     1.11327079     1.02824412
 c     -0.36983243     1.23005243    -0.29993455
 c      1.15788349     0.88168702    -0.49731371
 h     -0.50263762    -1.93237017     0.62083138
 h     -2.00198331     1.55481188     1.36697214
 h     -0.72562392     2.11906159    -0.79834064
 h      1.88867909     1.48737763    -0.57856313
 o      2.40116299    -1.09672916     0.31291542
 h      3.19788106    -0.67417557     0.13521137
 c     -2.40311847    -0.64610442    -0.66789356
 h     -3.14770374     0.14473847    -0.57856561
 h     -2.25601877    -0.89864030    -1.76041084
 h     -2.83340407    -1.40598622    -0.03444304
 h     -0.18915416     0.99019408     1.94051145
          17

 c      1.27801407    -0.38653152    -0.05205372
 c     -0.10940313    -0.77504116     0.29589188
 c     -1.14321924    -0.02962392    -0.20323601
 c     -0.80897458     1.10332476     1.03243366
 c     -0.37769115     1.22774890    -0.30504647
 c      1.17400733     0.87216553    -0.49862993
 h     -0.48920016    -1.92872551     0.65112024
 h     -1.96309019     1.61793869     1.41548794
 h     -0.75757270     2.10639517    -0.79207285
 h      1.94490881     1.48290485    -0.57925100
 o      2.39735307    -1.08610440     0.30995801
 h      3.18158534    -0.69478803     0.13079883
 c     -2.40983492    -0.64121770    -0.67726066
 h     -3.19559500     0.12969888    -0.60003153
 h     -2.25933113    -0.90694767    -1.75233466
 h     -2.78088921    -1.46981139    -0.04556656
 h     -0.19106843     0.96775153     1.88315173
          17

 c      1.28791610    -0.38935783    -0.04689110
 c     -0.11118119    -0.77881193     0.29875809
 c     -1.14696741    -0.01919927    -0.19325073
 c     -0.81599920     1.09447972     1.03872001
 c     -0.38360700     1.22712405    -0.31299681
 c      1.18563871     0.86099206    -0.49907701
 h     -0.46006963    -1.89658948     0.67654476
 h     -1.89248299     1.66663344     1.45210490
 h     -0.79217484     2.09729058    -0.79280474
 h      2.03319456     1.51031008    -0.58653245
 o      2.39001730    -1.07684269     0.30739468
 h      3.20116227    -0.69273088     0.11585762
 c     -2.41733786    -0.63535508    -0.68659679
 h     -3.24442489     0.11346525    -0.62518414
 h     -2.26483748    -0.91596258    -1.73836987
 h     -2.72372358    -1.53411218    -0.05946387
 h     -0.18423715     0.94141492     1.83324684
          17

 c      1.29753592    -0.39261249    -0.04062065
 c     -0.11224520    -0.78786652     0.30204873
 c     -1.14978425    -0.00856364    -0.18285702
 c     -0.82744219     1.08715859     1.04593821
 c     -0.38749733     1.22815758    -0.32340591
 c      1.19496200     0.85058556    -0.49912159
 h     -0.41769898    -1.83963397     0.69706892
 h     -1.79451716     1.69895095     1.47604230
 h     -0.82804754     2.09182599    -0.80060308
 h      2.12356545     1.54571320    -0.59691248
 o      2.38041878    -1.06877042     0.30519001
 h      3.24248724    -0.67543202     0.09340616
 c     -2.42577978    -0.62904523    -0.69511398
 h     -3.29034529     0.09276142    -0.65223111
 h     -2.27087296    -0.92573761    -1.72395997
 h     -2.66239018    -1.59032980    -0.07993582
 h     -0.16023663     0.90894728     1.80144255
          17

 c      1.30607357    -0.39620073    -0.03338494
 c     -0.11217665    -0.80106649     0.30545723
 c     -1.15183853     0.00211549    -0.17210833
 c     -0.84249784     1.08145265     1.05355297
 c     -0.38941658     1.23083124    -0.33587061
 c      1.20336422     0.84261557    -0.49914327
 h     -0.36646766    -1.76782412     0.71501798
 h     -1.67770309     1.71548738     1.48839490
 h     -0.86303482     2.08865318    -0.81455954
 h      2.19580670     1.57344109    -0.60782256
 o      2.37063997    -1.06148184     0.30314562
 h      3.28016358    -0.65488708     0.06953391
 c     -2.43509553    -0.62275777    -0.70218195
 h     -3.33043145     0.06568768    -0.67928286
 h     -2.27571757    -0.93638771    -1.71480532
 h     -2.59897940    -1.63186277    -0.10885284
 h     -0.11803051     0.86983901     1.78815880
          17

 c      1.31267267    -0.39991215    -0.02541783
 c     -0.11036913    -0.81631122     0.30828118
 c     -1.15328654     0.01268161    -0.16102964
 c     -0.85897274     1.07673494     1.06150090
 c     -0.38949937     1.23508511    -0.34999181
 c      1.21136922     0.83793036    -0.49939256
 h     -0.31331805    -1.70118631     0.73744325
 h     -1.55736196     1.72253914     1.49414985
 h     -0.89453268     2.08572029    -0.83317750
 h      2.24024862     1.58608506    -0.61775137
 o      2.36231382    -1.05485126     0.30116903
 h      3.29698373    -0.63896362     0.04885246
 c     -2.44498248    -0.61690345    -0.70751461
 h     -3.36323146     0.03195479    -0.70447015
 h     -2.27798140    -0.94750712    -1.71470983
 h     -2.53662854    -1.65489188    -0.14607942
 h     -0.06624645     0.82651564     1.78403464
          17

 c      1.31649399    -0.40344736    -0.01703720
 c     -0.10613682    -0.83073985     0.30936181
 c     -1.15428822     0.02301478    -0.14961566
 c     -0.87377887     1.07142441     1.06930515
 c     -0.38789945     1.24077083    -0.36537441
 c      1.21903207     0.83683745    -0.50001109
 h     -0.26630778    -1.66791489     0.77719628
 h     -1.45600276     1.73596289     1.50453383
 h     -0.92000460     2.08116654    -0.85486494
 h      2.25322805     1.58090645    -0.62585815
 o      2.35644614    -1.04900565     0.29929650
 h      3.28584075    -0.63115341     0.03379125
 c     -2.45491875    -0.61186021    -0.71126819
 h     -3.38898673    -0.00723685    -0.72607609
 h     -2.27695254    -0.95760908    -1.72400758
 h     -2.47886300    -1.65851684    -0.18980528
 h     -0.01710079     0.78305197     1.77841762
          17

 c      1.31682517    -0.40645789    -0.00861919
 c     -0.09917790    -0.84261202     0.30789171
 c     -1.15501468     0.03304913    -0.13785464
 c     -0.88437618     1.06362728     1.07602474
 c     -0.38473165     1.24763707    -0.38163998
 c      1.22616445     0.83927176    -0.50104918
 h     -0.22916200    -1.68304245     0.84360748
 h     -1.39244146     1.77550308     1.53289130
 h     -0.93746196     2.07396548    -0.87831560
 h      2.23453300     1.55790919    -0.63177042
 o      2.35349651    -1.04419808     0.29764884
 h      3.24734995    -0.63186526     0.02494158
 c     -2.46421760    -0.60793137    -0.71397792
 h     -3.40955252    -0.04954735    -0.74267447
 h     -2.27268418    -0.96414825    -1.73983943
 h     -2.42902573    -1.64486202    -0.23687236
 h      0.01960485     0.74326913     1.76464651
          17

 c      1.31320413    -0.40860515    -0.00054635
 c     -0.08977124    -0.85291527     0.30458085
 c     -1.15562417     0.04275121    -0.12577617
 c     -0.89036954     1.05312775     1.08152936
 c     -0.38003495     1.25533747    -0.39844179
 c      1.23234902     0.84483033    -0.50246778
 h     -0.19936764    -1.73012249     0.92850933
 h     -1.36474566     1.84232046     1.58011614
 h     -0.94579493     2.06420198    -0.90272586
 h      2.18724415     1.51967479    -0.63563850
 o      2.35330832    -1.04076470     0.29642661
 h      3.18979963    -0.63839641     0.02075949
 c     -2.47213636    -0.60521151    -0.71637346
 h     -3.42789979    -0.09207566    -0.75323418
 h     -2.26578458    -0.96418846    -1.75793177
 h     -2.38974095    -1.61936565    -0.28301733
 h      0.03822896     0.70988662     1.74023487
          17

 c      1.30551336    -0.40965475     0.00686750
 c     -0.07836536    -0.86356114     0.30094800
 c     -1.15621350     0.05207085    -0.11346839
 c     -0.89284415     1.04162898     1.08670743
 c     -0.37377239     1.26344051    -0.41545436
 c      1.23673657     0.85268955    -0.50411386
 h     -0.17360746    -1.78237987     1.01413330
 h     -1.35758175     1.91627431     1.63352898
 h     -0.94491432     2.05306505    -0.92787725
 h      2.11991725     1.47279318    -0.63850657
 o      2.35491410    -1.03917733     0.29596561
 h      3.13132183    -0.64353360     0.01637659
 c     -2.47803992    -0.60344041    -0.71919761
 h     -3.44706948    -0.13212308    -0.75713286
 h     -2.25709925    -0.95520288    -1.77438357
 h     -2.36237636    -1.59086336    -0.32319313
 h      0.03689629     0.68452020     1.70567934
          17

 c      1.29402799    -0.40954634     0.01342660
 c     -0.06540263    -0.87570406     0.29817126
 c     -1.15679434     0.06092193    -0.10105180
 c     -0.89293700     1.03093688     1.09231983
 c     -0.36585556     1.27145238    -0.43236065
 c      1.23765335     0.86141948    -0.50566596
 h     -0.15020458    -1.82218099     1.08642162
 h     -1.35871556     1.97723001     1.68060594
 h     -0.93567787     2.04261489    -0.95408517
 h      2.05092642     1.43068934    -0.64311598
 o      2.35667779    -1.04002673     0.29674299
 h      3.09735737    -0.63578913     0.00349284
 c     -2.48156287    -0.60200313    -0.72306980
 h     -3.46880231    -0.16788444    -0.75407149
 h     -2.24746709    -0.93559620    -1.78659713
 h     -2.34674221    -1.57027181    -0.35238896
 h      0.01731428     0.66773162     1.66387302
          17

 c      1.27940095    -0.40839472     0.01905050
 c     -0.05137721    -0.88971003     0.29689290
 c     -1.15731011     0.06919159    -0.08864505
 c     -0.89166727     1.02225338     1.09851523
 c     -0.35617911     1.27886372    -0.44886693
 c      1.23251847     0.86902236    -0.50661293
 h     -0.12848553    -1.84137305     1.13737808
 h     -1.36172731     2.01356817     1.71414901
 h     -0.91957235     2.03529550    -0.98196994
 h      2.00929505     1.41388996    -0.65446683
 o      2.35757284    -1.04348549     0.29899010
 h      3.10093432    -0.60861559    -0.02308577
 c     -2.48266161    -0.60022149    -0.72834036
 h     -3.49257942    -0.19869397    -0.74399275
 h     -2.23757761    -0.90491302    -1.79350639
 h     -2.34155031    -1.56657857    -0.36726471
 h     -0.01444017     0.65862092     1.62022003
          17

 c      1.26257904    -0.40647733     0.02375420
 c     -0.03686166    -0.90551061     0.29739926
 c     -1.15767266     0.07675541    -0.07633796
 c     -0.89023000     1.01638434     1.10491311
 c     -0.34467851     1.28521810    -0.46473749
 c      1.21951054     0.87416431    -0.50654404
 h     -0.10818243    -1.83730700     1.16315653
 h     -1.36356767     2.02017602     1.73087840
 h     -0.89816555     2.03321017    -1.01202958
 h      2.01523411     1.43621687    -0.67683014
 o      2.35822088    -1.04873959     0.30223577
 h      3.12715267    -0.57024373    -0.05774040
 c     -2.48151763    -0.59781311    -0.73494152
 h     -3.51572634    -0.22470655    -0.72710936
 h     -2.22788197    -0.86385473    -1.79556162
 h     -2.34553072    -1.58166382    -0.36791156
 h     -0.04695939     0.65411194     1.58273245
          17

 c      1.24467570    -0.40422362     0.02762995
 c     -0.02247541    -0.92280509     0.29975864
 c     -1.15779356     0.08348705    -0.06417632
 c     -0.88999689     1.01391825     1.11085102
 c     -0.33140045     1.29018844    -0.47983200
 c      1.19976841     0.87770429    -0.50566883
 h     -0.08926446    -1.81061341     1.16268143
 h     -1.36293370     1.99587738     1.72972765
 h     -0.87250998     2.03737299    -1.04412001
 h      2.05480967     1.48700016    -0.70789694
 o      2.35970308    -1.05457981     0.30570688
 h      3.15288672    -0.53467623    -0.09019189
 c     -2.47841627    -0.59505273    -0.74236234
 h     -3.53442988    -0.24632251    -0.70400560
 h     -2.21853124    -0.81415913    -1.79468946
 h     -2.35792749    -1.60915138    -0.35805157
 h     -0.06525398     0.64920108     1.56058771
          17

 c      1.22684812    -0.40212303     0.03079685
 c     -0.00883560    -0.94107642     0.30382797
 c     -1.15759245     0.08925921    -0.05216770
 c     -0.89186797     1.01501162     1.11580320
 c     -0.31654195     1.29363286    -0.49412499
 c      1.17584258     0.88149316    -0.50460284
 h     -0.07198421    -1.76502176     1.13775063
 h     -1.35996907     1.94273839     1.71132851
 h     -0.84283961     2.04730887    -1.07711434
 h      2.09896378     1.54449197    -0.74108888
 o      2.36255351    -1.06004786     0.30880970
 h      3.16349478    -0.51171904    -0.11302599
 c     -2.47369516    -0.59248119    -0.74980238
 h     -3.54498356    -0.26373855    -0.67568523
 h     -2.20939075    -0.75828551    -1.79405031
 h     -2.37787466    -1.63876476    -0.34334086
 h     -0.05886744     0.64015235     1.55961512
          17

 c      1.21018454    -0.40060699     0.03334583
 c      0.00350706    -0.95944683     0.30909124
 c     -1.15698649     0.09394288    -0.04029116
 c     -0.89545409     1.01893691     1.11967574
 c     -0.30045452     1.29559973    -0.50769152
 c      1.14971016     0.88680909    -0.50386642
 h     -0.05707225    -1.70900053     1.09495300
 h     -1.35705830     1.86739951     1.67883390
 h     -0.80876614     2.06126235    -1.10900075
 h      2.12750699     1.59317235    -0.77104936
 o      2.36677130    -1.06452864     0.31120264
 h      3.15326784    -0.50589304    -0.12272219
 c     -2.46770173    -0.59056017    -0.75641054
 h     -3.54475965    -0.27674076    -0.64349496
 h     -2.20023701    -0.69889019    -1.79716332
 h     -2.40376011    -1.66128172    -0.32941123
 h     -0.03088442     0.62862902     1.57799130
          17

 c      1.19560771    -0.39998103     0.03532124
 c      0.01414562    -0.97640780     0.31433547
 c     -1.15587712     0.09741203    -0.02850491
 c     -0.89916877     1.02391387     1.12242540
 c     -0.28364679     1.29628621    -0.52065755
 c      1.12268234     0.89416228    -0.50375961
 h     -0.04606510    -1.65883860     1.04939079
 h     -1.36081067     1.78423920     1.64019803
 h     -0.76981629     2.07687410    -1.13738599
 h      2.13072047     1.62520474    -0.79477539
 o      2.37200331    -1.06770226     0.31275792
 h      3.12294791    -0.51750459    -0.11896736
 c     -2.46071260    -0.58953276    -0.76152372
 h     -3.53277951    -0.28465977    -0.60893859
 h     -2.19116289    -0.63830693    -1.80628148
 h     -2.43320912    -1.67082863    -0.32076422
 h      0.00519585     0.62060572     1.60835521
          17

 c      1.18382603    -0.40040458     0.03673681
 c      0.02285238    -0.98981183     0.31756593
 c     -1.15414683     0.09954725    -0.01676859
 c     -0.90088171     1.02734648     1.12345073
 c     -0.26680196     1.29598368    -0.53314309
 c      1.09582311     0.90351989    -0.50440547
 h     -0.04139036    -1.63869430     1.02555163
 h     -1.38430671     1.71713572     1.61005331
 h     -0.72597113     2.09195792    -1.16012093
 h      2.10498345     1.63737467    -0.81088568
 o      2.37756659    -1.06957045     0.31358070
 h      3.07953147    -0.54239844    -0.10495313
 c     -2.45285382    -0.58940716    -0.76484026
 h     -3.50992686    -0.28639408    -0.57344213
 h     -2.18295182    -0.57840142    -1.82086804
 h     -2.46340571    -1.66522132    -0.32038025
 h      0.03563057     0.62189853     1.64304167
          17

 c      1.17535394    -0.40188404     0.03759679
 c      0.02944114    -0.99817764     0.31735374
 c     -1.15166768     0.10022564    -0.00509565
 c     -0.89876727     1.02703174     1.12201799
 c     -0.25079545     1.29503394    -0.54522934
 c      1.07020868     0.91446679    -0.50579301
 h     -0.04489995    -1.66542295     1.04121081
 h     -1.44209704     1.68781299     1.60258893
 h     -0.67799434     2.10510171    -1.17578419
 h      2.05017027     1.62916034    -0.81904817
 o      2.38233711    -1.07056881     0.31410045
 h      3.03804029    -0.57029528    -0.08882674
 c     -2.44407885    -0.58994155    -0.76644969
 h     -3.47882470    -0.28048310    -0.53813828
 h     -2.17704527    -0.52084107    -1.83750201
 h     -2.49145860    -1.64579931    -0.32959756
 h      0.05156588     0.63588827     1.67649689
          17

 c      1.17055712    -0.40427985     0.03790508
 c      0.03352545    -1.00240784     0.31470774
 c     -1.14831210     0.09929741     0.00639478
 c     -0.89285706     1.02319376     1.11873229
 c     -0.23668312     1.29379019    -0.55694916
 c      1.04695119     0.92625985    -0.50778630
 h     -0.05528294    -1.72853916     1.08508590
 h     -1.53213670     1.69240131     1.61468511
 h     -0.62753874     2.11602240    -1.18394423
 h      1.96935626     1.60242859    -0.81996113
 o      2.38484531    -1.07152655     0.31504906
 h      3.01997278    -0.58558427    -0.08328705
 c     -2.43422147    -0.59060901    -0.76672062
 h     -3.44327091    -0.26529602    -0.50374564
 h     -2.17506248    -0.46734933    -1.85136929
 h     -2.51479409    -1.61739024    -0.34802481
 h      0.04934775     0.66342115     1.70528939
          17

 c      1.16962826    -0.40736911     0.03767705
 c      0.03464158    -1.00462267     0.31180347
 c     -1.14396310     0.09658472     0.01749655
 c     -0.88507646     1.01780784     1.11519893
 c     -0.22563990     1.29256611    -0.56827311
 c      1.02695188     0.93777571    -0.51007596
 h     -0.06901150    -1.80347026     1.13169796
 h     -1.63440159     1.70902565     1.63010215
 h     -0.57708151     2.12568319    -1.18522970
 h      1.87079997     1.56275884    -0.81607376
 o      2.38426149    -1.07292887     0.31687153
 h      3.03763835    -0.57916648    -0.09613180
 c     -2.42309814    -0.59058135    -0.76613570
 h     -3.40712983    -0.23944396    -0.47062944
 h     -2.17822781    -0.41962296    -1.85815183
 h     -2.53163301    -1.58817854    -0.37355782
 h      0.02966532     0.70332112     1.72782711
          17

 c      1.17251194    -0.41093061     0.03695091
 c      0.03256612    -1.00640715     0.31014927
 c     -1.13852423     0.09191846     0.02798083
 c     -0.87763799     1.01257808     1.11252698
 c     -0.21883699     1.29157972    -0.57909219
 c      1.01036404     0.94732544    -0.51204451
 h     -0.08303394    -1.87133572     1.16295301
 h     -1.72923154     1.72080527     1.63624559
 h     -0.52967740     2.13612908    -1.18119574
 h      1.77234942     1.52258470    -0.81336750
 o      2.38134902    -1.07418701     0.31910022
 h      3.07899287    -0.56004744    -0.12027104
 c     -2.41062305    -0.58881451    -0.76511559
 h     -3.37293012    -0.20245371    -0.43908255
 h     -2.18700243    -0.37900468    -1.85532992
 h     -2.54142584    -1.56840044    -0.40292891
 h     -0.00297341     0.75292292     1.74461165
          17

 c      1.17885443    -0.41480913     0.03579479
 c      0.02744812    -1.00853592     0.31039764
 c     -1.13192318     0.08517772     0.03764183
 c     -0.87239228     1.00851119     1.11096332
 c     -0.21726980     1.29092667    -0.58922492
 c      0.99617605     0.95256592    -0.51264617
 h     -0.09557047    -1.92171573     1.17034050
 h     -1.80462754     1.71997601     1.62750293
 h     -0.48849720     2.14990826    -1.17389686
 h      1.70381016     1.50323193    -0.82307967
 o      2.37751641    -1.07436343     0.32092145
 h      3.12254206    -0.54358686    -0.14280082
 c     -2.39690430    -0.58435172    -0.76381232
 h     -3.34095779    -0.15545502    -0.40967681
 h     -2.20095074    -0.34612144    -1.84281678
 h     -2.54478007    -1.56653546    -0.43322384
 h     -0.04055296     0.80861690     1.75874975
          17

 c      1.18800795    -0.41895084     0.03431052
 c      0.01978358    -1.01123863     0.31267461
 c     -1.12411455     0.07631283     0.04631404
 c     -0.87084699     1.00614843     1.11015861
 c     -0.22161041     1.29062282    -0.59846133
 c      0.98349152     0.95160216    -0.51092669
 h     -0.10584976    -1.94965714     1.15113807
 h     -1.85455535     1.70411785     1.60239564
 h     -0.45623793     2.16901763    -1.16515639
 h      1.68947857     1.52265481    -0.85590760
 o      2.37381356    -1.07290003     0.32179677
 h      3.15316745    -0.53965971    -0.15498185
 c     -2.38228413    -0.57677708    -0.76193949
 h     -3.30956580    -0.10138160    -0.38337626
 h     -2.21878606    -0.32061756    -1.82317237
 h     -2.54262171    -1.58414677    -0.46361125
 h     -0.07303070     0.86674984     1.77559831
          17

 c      1.19908749    -0.42339881     0.03262584
 c      0.01032408    -1.01441979     0.31680063
 c     -1.11508971     0.06535364     0.05386538
 c     -0.87402016     1.00570233     1.10960690
 c     -0.23208772     1.29067683    -0.60662164
 c      0.97387958     0.94499691    -0.50725765
 h     -0.11381349    -1.95366077     1.10599598
 h     -1.87659805     1.67339200     1.56139674
 h     -0.43468700     2.19374291    -1.15582574
 h      1.71843082     1.57217654    -0.90759950
 o      2.37083063    -1.06965279     0.32151623
 h      3.16373641    -0.55198544    -0.15313657
 c     -2.36727088    -0.56640928    -0.75882045
 h     -3.27646888    -0.04442042    -0.36127589
 h     -2.23859741    -0.30109853    -1.80134757
 h     -2.53541852    -1.61434213    -0.49532250
 h     -0.09242904     0.92486138     1.80000773
          17

 c      1.21107305    -0.42822742     0.03086542
 c     -0.00002455    -1.01772367     0.32234531
 c     -1.10488395     0.05241540     0.06017896
 c     -0.88210841     1.00711970     1.10910202
 c     -0.24830349     1.29108071    -0.61357458
 c      0.96972230     0.93483803    -0.50296041
 h     -0.12002937    -1.93557240     1.03849295
 h     -1.87107537     1.62959406     1.50615701
 h     -0.42467817     2.22218386    -1.14554690
 h      1.76176547     1.62797569    -0.96340267
 o      2.36881305    -1.06478068     0.32011778
 h      3.15328329    -0.57990962    -0.13735881
 c     -2.35237152    -0.55402154    -0.75368134
 h     -3.24007803     0.01098278    -0.34416335
 h     -2.25826788    -0.28544478    -1.78351362
 h     -2.52332955    -1.64587698    -0.52984431
 h     -0.09756787     0.98201223     1.83202754
          17

 c      1.22292057    -0.43346776     0.02912366
 c     -0.01027651    -1.02041473     0.32854865
 c     -1.09357862     0.03771375     0.06514962
 c     -0.89438512     1.01013999     1.10880308
 c     -0.26917285     1.29172806    -0.61919075
 c      0.97187949     0.92293087    -0.49917164
 h     -0.12585461    -1.90252828     0.95624442
 h     -1.84193391     1.57659549     1.43974772
 h     -0.42633335     2.25083608    -1.13318545
 h      1.79956208     1.67258085    -1.01147703
 o      2.36765226    -1.05872142     0.31787973
 h      3.12711171    -0.61885452    -0.11136783
 c     -2.33793803    -0.54042356    -0.74601114
 h     -3.20024197     0.06104237    -0.33217735
 h     -2.27594063    -0.27155340    -1.77468378
 h     -2.50676332    -1.66832652    -0.56747508
 h     -0.09425486     1.03761458     1.86595049
          17

 c      1.23365666    -0.43907027     0.02745747
 c     -0.01939980    -1.02110059     0.33418927
 c     -1.08130520     0.02159084     0.06870384
 c     -0.90928890     1.01420563     1.10881974
 c     -0.29314085     1.29236484    -0.62328829
 c      0.97975980     0.91054489    -0.49662035
 h     -0.13382263    -1.87068797     0.87260938
 h     -1.80002495     1.52215151     1.36760630
 h     -0.43934536     2.27577329    -1.11753361
 h      1.82267472     1.69717700    -1.04535285
 o      2.36672726    -1.05223772     0.31538827
 h      3.09914225    -0.65959440    -0.08356782
 c     -2.32411371    -0.52622051    -0.73582281
 h     -3.15838788     0.10321292    -0.32467847
 h     -2.29023253    -0.25816464    -1.77609236
 h     -2.48663970    -1.67469029    -0.60711075
 h     -0.09087823     1.09047635     1.89401296
          17

 c      1.24246602    -0.44488825     0.02588342
 c     -0.02636056    -1.01774728     0.33775967
 c     -1.06825985     0.00454580     0.07081701
 c     -0.92431731     1.01822614     1.10882966
 c     -0.31852387     1.29260849    -0.62562326
 c      0.99207796     0.89861167    -0.49575467
 h     -0.14765133    -1.86556962     0.80476897
 h     -1.76819703     1.48032702     1.29811976
 h     -0.46316036     2.29374624    -1.09784146
 h      1.82788849     1.69800312    -1.06200112
 o      2.36490254    -1.04634236     0.31350339
 h      3.09162964    -0.68941646    -0.06647793
 c     -2.31086600    -0.51176855    -0.72368396
 h     -3.11729358     0.13644074    -0.32030687
 h     -2.30008657    -0.24510374    -1.78446936
 h     -2.46435493    -1.66188578    -0.64666323
 h     -0.09454562     1.13898337     1.91011633
          17

 c      1.24876611    -0.45065691     0.02436106
 c     -0.03033198    -1.00916694     0.33849229
 c     -1.05473662    -0.01273861     0.07150015
 c     -0.93644435     1.02077915     1.10824851
 c     -0.34377727     1.29200152    -0.62592082
 c      1.00737187     0.88781587    -0.49682590
 h     -0.17002258    -1.90511149     0.76180121
 h     -1.77781781     1.46863210     1.23942290
 h     -0.49706426     2.30283324    -1.07403683
 h      1.81506647     1.67409862    -1.06041940
 o      2.36149738    -1.04174973     0.31282397
 h      3.11951571    -0.70085764    -0.06813875
 c     -2.29804872    -0.49721933    -0.71050224
 h     -3.08061862     0.16113598    -0.31717941
 h     -2.30456000    -0.23276243    -1.79392817
 h     -2.44166645    -1.63064005    -0.68357904
 h     -0.10963796     1.18163501     1.91117922
          17

 c      1.25224222    -0.45599142     0.02277574
 c     -0.03098460    -0.99693368     0.33711585
 c     -1.04115726    -0.02940312     0.07076453
 c     -0.94465183     1.02147158     1.10685378
 c     -0.36761951     1.29005922    -0.62392037
 c      1.02420082     0.87856127    -0.49989182
 h     -0.19908387    -1.97728576     0.73594739
 h     -1.83928217     1.49175912     1.19247470
 h     -0.54023255     2.30266203    -1.04673823
 h      1.78651773     1.62693556    -1.04137591
 o      2.35750425    -1.03838035     0.31310629
 h      3.17092695    -0.69947114    -0.08283026
 c     -2.28546566    -0.48253864    -0.69722714
 h     -3.05218755     0.17880118    -0.31322371
 h     -2.30281299    -0.22139526    -1.79867658
 h     -2.42060500    -1.58551327    -0.71532978
 h     -0.13733539     1.21738773     1.89724123
          17

 c      1.25284803    -0.46045730     0.02096489
 c     -0.02835832    -0.98413201     0.33482918
 c     -1.02806485    -0.04447598     0.06861596
 c     -0.95119381     1.02147606     1.10461293
 c     -0.38905023     1.28631239    -0.61940551
 c      1.04108318     0.87082788    -0.50472922
 h     -0.22979833    -2.05410494     0.71475886
 h     -1.92725556     1.53487927     1.15338557
 h     -0.59178034     2.29424393    -1.01715185
 h      1.74818389     1.56176307    -1.00837395
 o      2.35466932    -1.03586279     0.31375196
 h      3.22124950    -0.69523540    -0.09912114
 c     -2.27294532    -0.46746558    -0.68462264
 h     -3.03501902     0.19126720    -0.30664581
 h     -2.29424366    -0.21073876    -1.79478366
 h     -2.40338520    -1.53491829    -0.73989765
 h     -0.17525748     1.24596991     1.87150953
          17

 c      1.25081100    -0.46366765     0.01877029
 c     -0.02259472    -0.97333003     0.33243627
 c     -1.01605992    -0.05697979     0.06507765
 c     -0.95893944     1.02204115     1.10109529
 c     -0.40733219     1.28036168    -0.61221288
 c      1.05621221     0.86389667    -0.51062959
 h     -0.25746095    -2.11406958     0.69109317
 h     -2.01190215     1.58075060     1.12020957
 h     -0.65079648     2.27944141    -0.98687166
 h      1.71277271     1.49080676    -0.97000972
 o      2.35421132    -1.03399208     0.31436336
 h      3.25269125    -0.69443826    -0.10920478
 c     -2.26043152    -0.45151933    -0.67314726
 h     -3.03033113     0.19976302    -0.29640732
 h     -2.27862355    -0.19997722    -1.78079457
 h     -2.39221426    -1.49006492    -0.75617829
 h     -0.21752268     1.26829898     1.84040468
          17

 c      1.24663170    -0.46536179     0.01608415
 c     -0.01392047    -0.96613930     0.33035054
 c     -1.00567915    -0.06607041     0.06021711
 c     -0.96986157     1.02373953     1.09553998
 c     -0.42195600     1.27195102    -0.60225258
 c      1.06718061     0.85617999    -0.51625739
 h     -0.27875934    -2.14594434     0.66265317
 h     -2.07581710     1.61867982     1.09289514
 h     -0.71626621     2.26007793    -0.95755591
 h      1.70250738     1.43562273    -0.94176485
 o      2.35660717    -1.03271015     0.31477552
 h      3.25720179    -0.69944461    -0.10978803
 c     -2.24806883    -0.43423776    -0.66293873
 h     -3.03703735     0.20437400    -0.28248380
 h     -2.25617887    -0.18789169    -1.75773776
 h     -2.38884762    -1.46131291    -0.76398493
 h     -0.25573205     1.28662956     1.81283382
          17

 c      1.24105103    -0.46547492     0.01288719
 c     -0.00275356    -0.96341227     0.32875436
 c     -0.99726496    -0.07116935     0.05417452
 c     -0.98501519     1.02668305     1.08725643
 c     -0.43262248     1.26104187    -0.58953852
 c      1.07181456     0.84620759    -0.52034598
 h     -0.29148123    -2.14542855     0.62964916
 h     -2.11136991     1.64322542     1.07178095
 h     -0.78679330     2.23692183    -0.93057423
 h      1.73889934     1.41628421    -0.93813360
 o      2.36172263    -1.03201898     0.31497501
 h      3.23443115    -0.70993934    -0.10094118
 c     -2.23625085    -0.41562751    -0.65389544
 h     -3.05205970     0.20425543    -0.26576343
 h     -2.22762528    -0.17308875    -1.72892104
 h     -2.39389087    -1.45267625    -0.76346167
 h     -0.28207966     1.30366011     1.79721226
          17

 c      1.23497048    -0.46418999     0.00927533
 c      0.01023519    -0.96539921     0.32767112
 c     -0.99088351    -0.07205354     0.04719376
 c     -1.00453557     1.03091038     1.07609954
 c     -0.43925232     1.24785208    -0.57420848
 c      1.07038446     0.83469136    -0.52318993
 h     -0.29423900    -2.11283082     0.59357688
 h     -2.11623383     1.65189029     1.05700517
 h     -0.86020861     2.20911362    -0.90682236
 h      1.81643652     1.42791730    -0.95541066
 o      2.36884241    -1.03198435     0.31510682
 h      3.19177300    -0.72305241    -0.08614087
 c     -2.22559710    -0.39639216    -0.64578981
 h     -3.07124379     0.19836888    -0.24768912
 h     -2.19416620    -0.15428263    -1.69948072
 h     -2.40631153    -1.45943350    -0.75458154
 h     -0.29409340     1.32048385     1.79666460
          17

 c      1.22935347    -0.46189232     0.00544067
 c      0.02417646    -0.97173974     0.32697111
 c     -0.98631377    -0.06887879     0.03963871
 c     -1.02765797     1.03657014     1.06265161
 c     -0.44197526     1.23283249    -0.55653020
 c      1.06513440     0.82383326    -0.52613265
 h     -0.28667742    -2.05316537     0.55697083
 h     -2.09152248     1.64414491     1.04836579
 h     -0.93337525     2.17451250    -0.88680610
 h      1.90780314     1.44886563    -0.97780301
 o      2.37657766    -1.03282165     0.31556971
 h      3.14662336    -0.73244402    -0.07355558
 c     -2.21684192    -0.37765153    -0.63836514
 h     -3.09040274     0.18620870    -0.22985381
 h     -2.15745614    -0.13064165    -1.67526317
 h     -2.42371715    -1.47169061    -0.73745423
 h     -0.29642401     1.33541623     1.80708107
          17

 c      1.22510935    -0.45904647     0.00161467
 c      0.03820094    -0.98126327     0.32634342
 c     -0.98311692    -0.06214400     0.03198482
 c     -1.05295995     1.04376425     1.04792250
 c     -0.44107951     1.21659656    -0.53689202
 c      1.05806418     0.81535694    -0.53015392
 h     -0.27049828    -1.97887946     0.52377184
 h     -2.04246100     1.62185637     1.04527932
 h     -1.00242246     2.13076188    -0.87088681
 h      1.98966676     1.46302147    -0.99377956
 o      2.38307976    -1.03490832     0.31699784
 h      3.12393419    -0.72876781    -0.07538566
 c     -2.21067397    -0.36048513    -0.63147214
 h     -3.10617225     0.16822777    -0.21365206
 h     -2.11957634    -0.10219632    -1.66076557
 h     -2.44316748    -1.47966688    -0.71288031
 h     -0.29736113     1.34527431     1.82053267
          17

 c      1.22297200    -0.45608052    -0.00199044
 c      0.05175012    -0.99166631     0.32526612
 c     -0.98077589    -0.05262746     0.02478737
 c     -1.07845644     1.05219250     1.03294051
 c     -0.43694647     1.19984513    -0.51577927
 c      1.05038790     0.81014389    -0.53564726
 h     -0.25137643    -1.91427969     0.49987387
 h     -1.98170423     1.59134159     1.04680104
 h     -1.06332243     2.07642213    -0.85952060
 h      2.04886728     1.46317346    -0.99833272
 o      2.38734961    -1.03836942     0.31968275
 h      3.13636317    -0.70696494    -0.09824706
 c     -2.20758337    -0.34565841    -0.62522842
 h     -3.11659047     0.14596569    -0.19999849
 h     -2.08308781    -0.07017517    -1.65700714
 h     -2.46188570    -1.47661441    -0.68245579
 h     -0.30440734     1.34733623     1.82973092
          17

 c      1.22345074    -0.45330538    -0.00522610
 c      0.06469917    -0.99980098     0.32311149
 c     -0.97885752    -0.04132303     0.01862789
 c     -1.10136362     1.06080146     1.01851478
 c     -0.42998943     1.18331959    -0.49374572
 c      1.04283059     0.80848717    -0.54263658
 h     -0.23903371    -1.89289981     0.49224518
 h     -1.93419221     1.56653296     1.05198770
 h     -1.11254103     2.01166699    -0.85340192
 h      2.07895711     1.44737294    -0.99019681
 o      2.39023833    -1.04263675     0.32300589
 h      3.16872673    -0.67364995    -0.13390149
 c     -2.20775040    -0.33355373    -0.62004502
 h     -3.12139016     0.12196988    -0.18912706
 h     -2.05104361    -0.03696820    -1.66113288
 h     -2.47765223    -1.45952794    -0.64833442
 h     -0.32222941     1.34023073     1.83011246
          17

 c      1.22687672    -0.45086285    -0.00803369
 c      0.07668280    -1.00398780     0.31960249
 c     -0.97713590    -0.02938602     0.01404587
 c     -1.11851927     1.06798844     1.00512563
 c     -0.42059998     1.16778274    -0.47139095
 c      1.03589404     0.81027608    -0.55092906
 h     -0.23874399    -1.93109612     0.50404184
 h     -1.93266690     1.56668690     1.06075358
 h     -1.14753480     1.93845787    -0.85352735
 h      2.07726355     1.41646904    -0.96999596
 o      2.39316239    -1.04688552     0.32602629
 h      3.19801414    -0.64009144    -0.16864003
 c     -2.21100208    -0.32419767    -0.61646657
 h     -3.12198099     0.09956310    -0.18052085
 h     -2.02670918    -0.00559369    -1.66819390
 h     -2.48902541    -1.42914519    -0.61294947
 h     -0.35226285     1.32394522     1.82020961
          17

 c      1.23342664    -0.44872424    -0.01044164
 c      0.08645187    -1.00581529     0.31515678
 c     -0.97562258    -0.01809202     0.01146771
 c     -1.12899272     1.07321561     0.99301353
 c     -0.40910001     1.15399368    -0.44934894
 c      1.02994128     0.81506436    -0.56017187
 h     -0.24349419    -2.00727696     0.53074361
 h     -1.98717931     1.59783694     1.07309495
 h     -1.16703254     1.86033726    -0.86121726
 h      2.04406254     1.37338777    -0.93968055
 o      2.39702800    -1.05050296     0.32807388
 h      3.21007491    -0.61457446    -0.19284818
 c     -2.21685151    -0.31729206    -0.61496205
 h     -3.12102072     0.08243075    -0.17305113
 h     -2.01302421     0.02102175    -1.67347357
 h     -2.49554491    -1.38999173    -0.57875328
 h     -0.39257883     1.29962615     1.80179890
          17

 c      1.24302881    -0.44678180    -0.01251576
 c      0.09272285    -1.00784284     0.31046465
 c     -0.97451193    -0.00876121     0.01116715
 c     -1.13527203     1.07776987     0.98237260
 c     -0.39572345     1.14264880    -0.42825633
 c      1.02508145     0.82205641    -0.56983495
 h     -0.24306607    -2.08859353     0.56472081
 h     -2.07131984     1.64409028     1.08650334
 h     -1.17114240     1.78195279    -0.87805747
 h      1.98392149     1.32372560    -0.90290319
 o      2.40220326    -1.05313999     0.32880072
 h      3.19992613    -0.60144850    -0.20190912
 c     -2.22461915    -0.31222425    -0.61579303
 h     -3.12146043     0.07399180    -0.16539102
 h     -2.01210001     0.04058613    -1.67393554
 h     -2.49791119    -1.35029006    -0.54788607
 h     -0.43785791     1.26947031     1.78031111
          17

 c      1.25526411    -0.44495761    -0.01430360
 c      0.09491628    -1.01166340     0.30605985
 c     -0.97409027    -0.00259309     0.01326501
 c     -1.14047769     1.08308345     0.97315834
 c     -0.38067878     1.13430627    -0.40867460
 c      1.02081861     0.83000590    -0.57912827
 h     -0.23169399    -2.15313134     0.59981300
 h     -2.15439097     1.68746303     1.09741706
 h     -1.16117894     1.70830430    -0.90569469
 h      1.90975568     1.27756528    -0.86618667
 o      2.40867718    -1.05466401     0.32811180
 h      3.16917695    -0.60182037    -0.19513512
 c     -2.23362505    -0.30814735    -0.61896015
 h     -3.12523379     0.07660103    -0.15665701
 h     -2.02491672     0.05174100    -1.66875480
 h     -2.49789027    -1.32063561    -0.52179322
 h     -0.48013263     1.23645446     1.76477570
          17

 c      1.26936899    -0.44326470    -0.01580937
 c      0.09314581    -1.01786786     0.30225228
 c     -0.97463341    -0.00047432     0.01773277
 c     -1.14671315     1.08992291     0.96503899
 c     -0.36427624     1.12932653    -0.39102683
 c      1.01559613     0.83710605    -0.58693464
 h     -0.20773909    -2.19007811     0.63196091
 h     -2.21810472     1.71792934     1.10336362
 h     -1.13898583     1.64371659    -0.94535176
 h      1.84807647     1.25141265    -0.83997542
 o      2.41607386    -1.05517861     0.32617806
 h      3.12573697    -0.61322705    -0.17596518
 c     -2.24341037    -0.30427504    -0.62416927
 h     -3.13223898     0.09085020    -0.14699193
 h     -2.05119532     0.05423782    -1.65946395
 h     -2.49752722    -1.31011476    -0.50112608
 h     -0.51140173     1.20337843     1.76531864
          17

 c      1.28433334    -0.44181071    -0.01699967
 c      0.08800555    -1.02643523     0.29918908
 c     -0.97633096    -0.00284153     0.02439419
 c     -1.15487674     1.09862400     0.95786272
 c     -0.34708569     1.12784853    -0.37559313
 c      1.00745147     0.84141378    -0.59212074
 h     -0.17191085    -2.19534115     0.65861773
 h     -2.25393838     1.73145507     1.10304128
 h     -1.10594876     1.59088894    -0.99702238
 h      1.83129892     1.26359883    -0.83526490
 o      2.42354187    -1.05512048     0.32353551
 h      3.08545190    -0.62811112    -0.15350018
 c     -2.25387954    -0.30032149    -0.63079637
 h     -3.14035877     0.11536125    -0.13766871
 h     -2.08943046     0.04903671    -1.64993558
 h     -2.49792043    -1.32108688    -0.48626411
 h     -0.52840401     1.17163155     1.78705049
          17

 c      1.29903850    -0.44075917    -0.01782685
 c      0.08039036    -1.03696935     0.29690684
 c     -0.97927023    -0.00963301     0.03294463
 c     -1.16481072     1.10928297     0.95206156
 c     -0.33005811     1.12980007    -0.36254242
 c      0.99700340     0.84234396    -0.59445289
 h     -0.12632748    -2.16924024     0.67841911
 h     -2.25880879     1.72719399     1.09585352
 h     -1.06240170     1.55053734    -1.05871079
 h      1.86272345     1.31669024    -0.85311832
 o      2.42984229    -1.05524948     0.32105234
 h      3.07051669    -0.63408307    -0.14188007
 c     -2.26523226    -0.29666251    -0.63793271
 h     -3.14652631     0.14722714    -0.13060402
 h     -2.13717348     0.03814612    -1.64583778
 h     -2.49886650    -1.34758066    -0.47792322
 h     -0.53515376     1.14135305     1.82553713
          17

 c      1.31242034    -0.44026039    -0.01826922
 c      0.07135763    -1.04872675     0.29533095
 c     -0.98345460    -0.02033492     0.04298337
 c     -1.17572965     1.12170852     0.94839697
 c     -0.31445971     1.13492811    -0.35195740
 c      0.98780435     0.84097818    -0.59466217
 h     -0.07424846    -2.11666291     0.69148334
 h     -2.23329216     1.70635121     1.08170452
 h     -1.00798872     1.52181012    -1.12632490
 h      1.91185134     1.39365130    -0.88396515
 o      2.43428499    -1.05607186     0.31927103
 h      3.09422027    -0.62325070    -0.14965956
 c     -2.27772302    -0.29401208    -0.64462147
 h     -3.14807219     0.18284264    -0.12761834
 h     -2.19160034     0.02391417    -1.65278718
 h     -2.49976713    -1.37923033    -0.47698246
 h     -0.53954767     1.11287063     1.86998161
          17

 c      1.32361911    -0.44040246    -0.01836397
 c      0.06201430    -1.06045727     0.29419410
 c     -0.98882694    -0.03410253     0.05405241
 c     -1.18655145     1.13533226     0.94742798
 c     -0.30157747     1.14283136    -0.34384759
 c      0.98309492     0.83856889    -0.59352277
 h     -0.01993006    -2.04925310     0.70057337
 h     -2.18239216     1.67252739     1.06112185
 h     -0.94268917     1.50313241    -1.19444438
 h      1.95063783     1.47563142    -0.91810176
 o      2.43767465    -1.05719634     0.31772733
 h      3.14541221    -0.60249888    -0.16888382
 c     -2.29145421    -0.29297567    -0.65023205
 h     -3.14364838     0.21872914    -0.12983851
 h     -2.25007158     0.00790514    -1.67324477
 h     -2.50055568    -1.40625864    -0.48384761
 h     -0.54855868     1.08739563     1.90962572
          17

 c      1.33205591    -0.44121587    -0.01820386
 c      0.05338967    -1.07022083     0.29289921
 c     -0.99530000    -0.04991043     0.06567631
 c     -1.19576593     1.14911422     0.94924313
 c     -0.29238672     1.15298486    -0.33815776
 c      0.98459418     0.83591676    -0.59148882
 h      0.03217960    -1.98782191     0.71285172
 h     -2.11901314     1.63343592     1.03559005
 h     -0.86767548     1.49294629    -1.25753009
 h      1.96530026     1.54996720    -0.94946121
 o      2.44142469    -1.05788465     0.31559081
 h      3.20222939    -0.58455698    -0.18539830
 c     -2.30632577    -0.29383491    -0.65471349
 h     -3.13355022     0.25212887    -0.13740694
 h     -2.31018701    -0.00973298    -1.70437818
 h     -2.50193392    -1.42200757    -0.49808860
 h     -0.56631125     1.06669972     1.93710032
          17

 c      1.33744002    -0.44269369    -0.01791591
 c      0.04624388    -1.07582965     0.29059656
 c     -1.00279134    -0.06668572     0.07738831
 c     -1.20104762     1.16145570     0.95347757
 c     -0.28733256     1.16476232    -0.33478322
 c      0.99277830     0.83352773    -0.58874572
 h      0.07945777    -1.95739008     0.73906527
 h     -2.06862683     1.60297425     1.00757347
 h     -0.78557461     1.49012133    -1.31095857
 h      1.95141614     1.60901768    -0.97463161
 o      2.44653356    -1.05767942     0.31234960
 h      3.24832854    -0.57778158    -0.18998273
 c     -2.32208962    -0.29657627    -0.65851568
 h     -3.11958218     0.28133228    -0.14947243
 h     -2.36942709    -0.02973916    -1.73924381
 h     -2.50520056    -1.42347288    -0.51844973
 h     -0.59419625     1.05260395     1.94888365
          17

 c      1.33975026    -0.44479483    -0.01764490
 c      0.04101093    -1.07651579     0.28692855
 c     -1.01125128    -0.08340451     0.08873279
 c     -1.19978586     1.17061618     0.95952747
 c     -0.28626891     1.17746702    -0.33358485
 c      1.00725710     0.83180668    -0.58530227
 h      0.12179285    -1.96769013     0.78469749
 h     -2.06305724     1.59742124     0.97893889
 h     -0.70027174     1.49407623    -1.35162683
 h      1.90933077     1.64812215    -0.99167805
 o      2.45344880    -1.05644823     0.30784639
 h      3.27515029    -0.58534760    -0.17910166
 c     -2.33841096    -0.30099029    -0.66229122
 h     -3.10462984     0.30573896    -0.16440362
 h     -2.42500972    -0.05270946    -1.77013177
 h     -2.51203448    -1.41126861    -0.54301442
 h     -0.63120093     1.04656842     1.94512643
          17

 c      1.33920470    -0.44744875    -0.01753522
 c      0.03807319    -1.07373302     0.28264609
 c     -1.02066480    -0.09916810     0.09926387
 c     -1.19178915     1.17613389     0.96672059
 c     -0.28853560     1.19037073    -0.33438955
 c      1.02702601     0.83109821    -0.58105022
 h      0.15843531    -2.00342234     0.84236502
 h     -2.10899941     1.61965100     0.94915585
 h     -0.61650670     1.50474701    -1.37820102
 h      1.84239054     1.66475991    -0.99966064
 o      2.46217736    -1.05428680     0.30216493
 h      3.28022325    -0.60674321    -0.15318825
 c     -2.35491061    -0.30670592    -0.66663193
 h     -3.09202797     0.32561857    -0.18019390
 h     -2.47414011    -0.07849953    -1.79123186
 h     -2.52435139    -1.38966341    -0.56939015
 h     -0.67370132     1.04929176     1.93015896
          17

 c      1.33623128    -0.45057259    -0.01770799
 c      0.03782997    -1.06955532     0.27895037
 c     -1.03102317    -0.11325601     0.10857249
 c     -1.18010760     1.17914884     0.97398619
 c     -0.29315196     1.20275732    -0.33694985
 c      1.05060706     0.83157554    -0.57577951
 h      0.18706052    -2.04234857     0.89920654
 h     -2.17840045     1.65563661     0.91822946
 h     -0.53935986     1.52248520    -1.39114288
 h      1.75717459     1.65914654    -0.99890912
 o      2.47228242    -1.05149342     0.29559570
 h      3.26718526    -0.63807658    -0.11616375
 c     -2.37120948    -0.31316862    -0.67192419
 h     -3.08479103     0.34161144    -0.19496866
 h     -2.51434421    -0.10615991    -1.79968638
 h     -2.54419030    -1.36638430    -0.59491832
 h     -0.71525655     1.06039479     1.91346356
          17

 c      1.33144322    -0.45407970    -0.01824751
 c      0.04050852    -1.06543001     0.27676568
 c     -1.04229059    -0.12513647     0.11633083
 c     -1.16812934     1.18095094     0.97973670
 c     -0.29905204     1.21397258    -0.34089892
 c      1.07607416     0.83298205    -0.56911901
 h      0.20570098    -2.06930212     0.94530330
 h     -2.24123485     1.69086661     0.88840082
 h     -0.47364243     1.54795243    -1.39246302
 h      1.66492737     1.63661547    -0.99228680
 o      2.48272507    -1.04862379     0.28868120
 h      3.24830815    -0.67110025    -0.07618920
 c     -2.38698277    -0.31969479    -0.67827465
 h     -3.08487619     0.35416603    -0.20743566
 h     -2.54372512    -0.13411962    -1.79571221
 h     -2.57346924    -1.35104580    -0.61697801
 h     -0.74784951     1.07860842     1.90873809
          17

 c      1.32559945    -0.45786947    -0.01920324
 c      0.04607322    -1.06210839     0.27662487
 c     -1.05437553    -0.13446160     0.12230956
 c     -1.15797509     1.18228211     0.98256281
 c     -0.30526769     1.22346957    -0.34576816
 c      1.10106826     0.83428150    -0.56039765
 h      0.21354735    -2.07676307     0.97505151
 h     -2.28050294     1.71714061     0.86225662
 h     -0.42328547     1.58195659    -1.38514028
 h      1.58259846     1.61136652    -0.98734582
 o      2.49181143    -1.04649205     0.28219133
 h      3.24561828    -0.69324787    -0.04520136
 c     -2.40202091    -0.32574186    -0.68546430
 h     -3.09280387     0.36316224    -0.21714663
 h     -2.56113505    -0.16042401    -1.78247142
 h     -2.61338980    -1.35115415    -0.63337907
 h     -0.76561726     1.10280178     1.92734587
          17

 c      1.31952535    -0.46182836    -0.02059245
 c      0.05423729    -1.05988464     0.27877365
 c     -1.06711883    -0.14105439     0.12637181
 c     -1.15043342     1.18339685     0.98217261
 c     -0.31102444     1.23084277    -0.35107140
 c      1.12319200     0.83375778    -0.54867947
 h      0.21074247    -2.06213361     0.98600674
 h     -2.28906485     1.73083513     0.84160570
 h     -0.39091386     1.62518538    -1.37223652
 h      1.52883181     1.60544602    -0.99632683
 o      2.49810088    -1.04574106     0.27667924
 h      3.27724742    -0.69474119    -0.03167210
 c     -2.41628327    -0.33126928    -0.69294496
 h     -3.10777887     0.36791827    -0.22448944
 h     -2.56626928    -0.18301218    -1.76580875
 h     -2.66354117    -1.36748604    -0.64268947
 h     -0.76869983     1.13289887     1.96862629
          17

 c      1.31401072    -0.46587364    -0.02238829
 c      0.06449775    -1.05873908     0.28323703
 c     -1.08029836    -0.14488446     0.12846202
 c     -1.14541613     1.18431536     0.97944272
 c     -0.31575867     1.23584937    -0.35641070
 c      1.14103365     0.83055510    -0.53356501
 h      0.19812265    -2.02626975     0.97816489
 h     -2.26524326     1.73080156     0.82740890
 h     -0.37774129     1.67782075    -1.35587459
 h      1.51199259     1.63125825    -1.02683119
 o      2.50193528    -1.04621560     0.27193676
 h      3.33414478    -0.67883023    -0.03181362
 c     -2.42990654    -0.33678903    -0.69992179
 h     -3.12814485     0.36753885    -0.23046294
 h     -2.55961326    -0.20008596    -1.75336998
 h     -2.72143287    -1.39352043    -0.64438664
 h     -0.76217989     1.16904974     2.01960962
          17

 c      1.30974678    -0.47000534    -0.02450761
 c      0.07617209    -1.05832424     0.28979171
 c     -1.09363382    -0.14603674     0.12859341
 c     -1.14245018     1.18500887     0.97559576
 c     -0.31908231     1.23841554    -0.36155161
 c      1.15452837     0.82604458    -0.51603217
 h      0.17716664    -1.97383016     0.95432475
 h     -2.21112854     1.71759734     0.81991169
 h     -0.38366721     1.73907217    -1.33647887
 h      1.52563559     1.67595146    -1.07147106
 o      2.50480181    -1.04730868     0.26740230
 h      3.39053419    -0.65620993    -0.03614815
 c     -2.44314692    -0.34302453    -0.70557600
 h     -3.15191309     0.36137344    -0.23636286
 h     -2.54211856    -0.21055751    -1.75227536
 h     -2.78307968    -1.41960423    -0.63886023
 h     -0.75183345     1.21034332     2.06457628
          17

 c      1.30730555    -0.47429353    -0.02682440
 c      0.08845280    -1.05780709     0.29783725
 c     -1.10679215    -0.14467395     0.12684309
 c     -1.14079495     1.18536440     0.97161330
 c     -0.32074057     1.23863687    -0.36644079
 c      1.16403696     0.82244588    -0.49771181
 h      0.15002461    -1.91523013     0.92159328
 h     -2.13349966     1.69401738     0.81852671
 h     -0.40734403     1.80683040    -1.31266428
 h      1.55907113     1.71730694    -1.11566125
 o      2.50788221    -1.04856012     0.26269585
 h      3.42659394    -0.63518225    -0.03821962
 c     -2.45629289    -0.35054678    -0.70941174
 h     -3.17720226     0.34940263    -0.24346394
 h     -2.51480479    -0.21444507    -1.76551606
 h     -2.84408599    -1.43732112    -0.62725447
 h     -0.74176789     1.25475614     2.09194977
          17

 c      1.30712377    -0.47881186    -0.02919475
 c      0.10050642    -1.05570516     0.30626207
 c     -1.11940686    -0.14099851     0.12334996
 c     -1.13917434     1.18497601     0.96817047
 c     -0.32060879     1.23677057    -0.37116164
 c      1.16979177     0.82135697    -0.47995352
 h      0.11913781    -1.86865666     0.89290660
 h     -2.04719795     1.66698318     0.82125508
 h     -0.44626243     1.87761046    -1.28183785
 h      1.60404700     1.74004174    -1.14796634
 o      2.51174354    -1.04974983     0.25765870
 h      3.43295174    -0.61994662    -0.03535455
 c     -2.46956757    -0.35962133    -0.71149785
 h     -3.20253708     0.33246687    -0.25274788
 h     -2.47883050    -0.21297990    -1.78967799
 h     -2.90045997    -1.44146043    -0.61117404
 h     -0.73421967     1.29972720     2.09550928
          17

 c      1.30948687    -0.48356825    -0.03147549
 c      0.11163462    -1.05029397     0.31373766
 c     -1.13111199    -0.13521882     0.11830574
 c     -1.13546360     1.18291316     0.96576722
 c     -0.31871027     1.23320993    -0.37585686
 c      1.17192909     0.82356126    -0.46364479
 h      0.08595864    -1.85541865     0.88351474
 h     -1.97851723     1.64980798     0.82392280
 h     -0.49693970     1.94688569    -1.24123418
 h      1.65484325     1.73708433    -1.16179413
 o      2.51647871    -1.05083183     0.25226970
 h      3.40825359    -0.61159015    -0.02735357
 c     -2.48302806    -0.37021381    -0.71236928
 h     -3.22698554     0.31229089    -0.26474366
 h     -2.43605587    -0.20829844    -1.81656284
 h     -2.94905366    -1.43034137    -0.59236399
 h     -0.72987597     1.34262406     2.07356634
          17

 c      1.31452630    -0.48844831    -0.03354221
 c      0.12132694    -1.04110968     0.31980102
 c     -1.14157457    -0.12753328     0.11193743
 c     -1.12743560     1.17802913     0.96467740
 c     -0.31521933     1.22843884    -0.38066054
 c      1.17061509     0.82922398    -0.44931733
 h      0.05058595    -1.88243882     0.89823631
 h     -1.95633231     1.65828357     0.82136023
 h     -0.55517985     2.00976867    -1.18893185
 h      1.70721646     1.70665367    -1.15393518
 o      2.52174964    -1.05193391     0.24662030
 h      3.35845440    -0.60811391    -0.01605462
 c     -2.49650994    -0.38203568    -0.71270901
 h     -3.25014483     0.29131199    -0.27953452
 h     -2.38933204    -0.20290334    -1.83716659
 h     -2.98787968    -1.40573454    -0.57242855
 h     -0.72789286     1.38107662     2.02854941
          17

 c      1.32219709    -0.49320023    -0.03530049
 c      0.12905622    -1.02966432     0.32531243
 c     -1.15050167    -0.11814963     0.10449112
 c     -1.11522368     1.17028635     0.96450164
 c     -0.31043541     1.22297403    -0.38566445
 c      1.16610865     0.83803100    -0.43723275
 h      0.01433666    -1.93379083     0.92610405
 h     -1.98338333     1.69458367     0.81241934
 h     -0.61637632     2.06180353    -1.12453261
 h      1.75790437     1.65048200    -1.12354876
 o      2.52667786    -1.05345625     0.24095112
 h      3.29870797    -0.60289041    -0.00583645
 c     -2.50963510    -0.39456272    -0.71309492
 h     -3.27195186     0.27235770    -0.29688649
 h     -2.34217357    -0.19920127    -1.84471486
 h     -3.01648054    -1.37284450    -0.55255825
 h     -0.72551470     1.41349536     1.96762375
          17

 c      1.33219723    -0.49748596    -0.03667566
 c      0.13426629    -1.01801056     0.33140953
 c     -1.15763632    -0.10730827     0.09623012
 c     -1.10158310     1.16096734     0.96401550
 c     -0.30474506     1.21730889    -0.39090724
 c      1.15874086     0.84923776    -0.42738800
 h     -0.01959491    -1.98716068     0.95265639
 h     -2.03354696     1.74371437     0.80109973
 h     -0.67588349     2.09965288    -1.04941607
 h      1.80492457     1.57356481    -1.07220021
 o      2.52989380    -1.05614080     0.23565635
 h      3.25294600    -0.58361139    -0.00357384
 c     -2.52186001    -0.40703835    -0.71390106
 h     -3.29237175     0.25818687    -0.31645562
 h     -2.29816230    -0.19923161    -1.83581915
 h     -3.03625401    -1.34006315    -0.53323595
 h     -0.71778924     1.44003506     1.90345308
          17

 c      1.34387626    -0.50095197    -0.03759884
 c      0.13658820    -1.00759422     0.33876114
 c     -1.16276392    -0.09528195     0.08743221
 c     -1.08937618     1.15123369     0.96171315
 c     -0.29858078     1.21186686    -0.39638227
 c      1.14880383     0.86167803    -0.41945679
 h     -0.04809130    -2.02682129     0.96862179
 h     -2.08090177     1.78973879     0.79177580
 h     -0.72949114     2.12159617    -0.96658604
 h      1.84882641     1.48472770    -1.00464133
 o      2.53052243    -1.06060276     0.23100841
 h      3.23872725    -0.53995858    -0.01407281
 c     -2.53257755    -0.41855665    -0.71527307
 h     -3.31107254     0.25092686    -0.33800954
 h     -2.26038255    -0.20450620    -1.81064877
 h     -3.05020618    -1.31754432    -0.51408418
 h     -0.69828969     1.46326572     1.85234289
          17

 c      1.35622975    -0.50328859    -0.03799979
 c      0.13594150    -0.99916023     0.34756033
 c     -1.16571807    -0.08237992     0.07836539
 c     -1.08037368     1.14167099     0.95664543
 c     -0.29237360     1.20695976    -0.40206096
 c      1.13639536     0.87384922    -0.41277029
 h     -0.06915881    -2.04449955     0.96994988
 h     -2.11087585     1.82312918     0.78712372
 h     -0.77391319     2.12786860    -0.88028829
 h      1.89442339     1.39649724    -0.92915088
 o      2.52940836    -1.06641915     0.22675782
 h      3.24783211    -0.47834882    -0.03354928
 c     -2.54132133    -0.42833017    -0.71707672
 h     -3.32722643     0.25154301    -0.36156241
 h     -2.23089681    -0.21585545    -1.77299874
 h     -3.06138255    -1.31367711    -0.49426902
 h     -0.66212888     1.48633689     1.82641210
          17

 c      1.36801071    -0.50429972    -0.03779386
 c      0.13251118    -0.99295523     0.35768793
 c     -1.16638290    -0.06896498     0.06925461
 c     -1.07515334     1.13279146     0.94917282
 c     -0.28651185     1.20274643    -0.40790874
 c      1.12149462     0.88428219    -0.40655902
 h     -0.08196230    -2.03707582     0.95594969
 h     -2.11718255     1.83938404     0.78843634
 h     -0.80717773     2.12091212    -0.79559881
 h      1.94981500     1.32171080    -0.85485551
 o      2.52820747    -1.07245435     0.22238044
 h      3.25978721    -0.41666896    -0.05361968
 c     -2.54802015    -0.43605127    -0.71879829
 h     -3.33956491     0.25958630    -0.38733494
 h     -2.21020377    -0.23327183    -1.73044879
 h     -3.07044695    -1.33075568    -0.47355321
 h     -0.61023101     1.50871775     1.82449326
          17

 c      1.37789795    -0.50395879    -0.03687650
 c      0.12668702    -0.98884312     0.36880324
 c     -1.16469668    -0.05546166     0.06026098
 c     -1.07339799     1.12529502     0.94071814
 c     -0.28132576     1.19920623    -0.41388853
 c      1.10461835     0.89211208    -0.40045614
 h     -0.08672941    -2.00544332     0.92833504
 h     -2.09813099     1.83690599     0.79615177
 h     -0.82891330     2.10543265    -0.71791536
 h      2.01850161     1.26745505    -0.78591365
 o      2.52811524    -1.07775054     0.21748829
 h      3.26090842    -0.36975798    -0.06802247
 c     -2.55306896    -0.44200825    -0.71953074
 h     -3.34670727     0.27338282    -0.41555925
 h     -2.19688086    -0.25593650    -1.69389233
 h     -3.07487896    -1.36378838    -0.45302775
 h     -0.54947808     1.52537233     1.83442157
          17

 c      1.38466711    -0.50240347    -0.03513789
 c      0.11901492    -0.98626078     0.38033788
 c     -1.16065846    -0.04234261     0.05148209
 c     -1.07437742     1.11981030     0.93285828
 c     -0.27709509     1.19615526    -0.41996936
 c      1.08737127     0.89718122    -0.39460968
 h     -0.08491348    -1.95522813     0.89140530
 h     -2.05515187     1.81620683     0.81013123
 h     -0.84036497     2.08798931    -0.65229347
 h      2.09236830     1.23385798    -0.72018637
 o      2.52969012    -1.08174827     0.21189123
 h      3.24631771    -0.34562804    -0.07374130
 c     -2.55707651    -0.44680960    -0.71824810
 h     -3.34762424     0.29059095    -0.44624434
 h     -2.18814849    -0.28277599    -1.67481286
 h     -3.07082487    -1.40372617    -0.43460965
 h     -0.48843796     1.53047203     1.84304516
          17

 c      1.38733915    -0.49987479    -0.03248145
 c      0.11017912    -0.98402904     0.39142097
 c     -1.15433761    -0.03009249     0.04296035
 c     -1.07716029     1.11658425     0.92681056
 c     -0.27406829     1.19332858    -0.42614224
 c      1.07189578     0.89960465    -0.38924127
 h     -0.07967229    -1.89923521     0.85304739
 h     -1.99342229     1.78052041     0.82969663
 h     -0.84384069     2.07579808    -0.60278581
 h      2.15713011     1.21872224    -0.65442049
 o      2.53300686    -1.08421123     0.20554077
 h      3.21706390    -0.34662232    -0.07016978
 c     -2.56045125    -0.45100197    -0.71436262
 h     -3.34203326     0.30886461    -0.47901204
 h     -2.18194572    -0.31348412    -1.67970114
 h     -3.05538910    -1.44157978    -0.41994991
 h     -0.43411632     1.52016571     1.84162670
          17

 c      1.38528240    -0.49666145    -0.02883493
 c      0.10096924    -0.98024795     0.40087222
 c     -1.14588304    -0.01915774     0.03469080
 c     -1.08043777     1.11524366     0.92337277
 c     -0.27249501     1.19052831    -0.43243558
 c      1.06003430     0.89950215    -0.38437424
 h     -0.07605730    -1.85894318     0.82499832
 h     -1.92451949     1.73789084     0.85351889
 h     -0.84157282     2.07470847    -0.57192916
 h      2.20089801     1.22036898    -0.58748869
 o      2.53771487    -1.08521389     0.19851029
 h      3.17897299    -0.36970048    -0.05878964
 c     -2.56312367    -0.45489091    -0.70814379
 h     -3.33055932     0.32634836    -0.51306352
 h     -2.17895771    -0.34887772    -1.70565215
 h     -3.02763169    -1.47065785    -0.40975241
 h     -0.39116751     1.49297888     1.82606877
          17

 c      1.37828201    -0.49305972    -0.02416225
 c      0.09207408    -0.97304328     0.40762132
 c     -1.13553654    -0.00988698     0.02662679
 c     -1.08222312     1.11459239     0.92296595
 c     -0.27264764     1.18777449    -0.43890963
 c      1.05299901     0.89701086    -0.37986806
 h     -0.07902906    -1.85607556     0.81816905
 h     -1.86955425     1.70372753     0.87971012
 h     -0.83452314     2.08712207    -0.56059132
 h      2.21675949     1.23757527    -0.52008988
 o      2.54297080    -1.08526416     0.19102888
 h      3.14358428    -0.40466411    -0.04362279
 c     -2.56460801    -0.45859315    -0.70055229
 h     -3.31460780     0.34186901    -0.54727921
 h     -2.18200831    -0.38987637    -1.74238120
 h     -2.98854380    -1.48719079    -0.40364225
 h     -0.36200472     1.44935582     1.79587512
          17

 c      1.36659507    -0.48933353    -0.01848727
 c      0.08370187    -0.96233395     0.41153647
 c     -1.12364608    -0.00248787     0.01867209
 c     -1.08029641     1.11294775     0.92557611
 c     -0.27476703     1.18535005    -0.44563556
 c      1.05134284     0.89235502    -0.37550975
 h     -0.08926282    -1.89209025     0.83315852
 h     -1.85393980     1.69713537     0.90693090
 h     -0.82204203     2.11118842    -0.56818189
 h      2.20200292     1.26897268    -0.45376509
 o      2.54740880    -1.08539900     0.18349870
 h      3.12849537    -0.43292851    -0.03134007
 c     -2.56425967    -0.46211965    -0.69272956
 h     -3.29602106     0.35484220    -0.58038654
 h     -2.19373603    -0.43639599    -1.77813326
 h     -2.94070947    -1.49043729    -0.40026326
 h     -0.34658212     1.39129388     1.75372071
          17

 c      1.35096610    -0.48568763    -0.01190334
 c      0.07557368    -0.95001797     0.41342614
 c     -1.11066544     0.00296809     0.01067188
 c     -1.07424711     1.10963775     0.93064088
 c     -0.27892170     1.18370825    -0.45268382
 c      1.05494835     0.88587576    -0.37107288
 h     -0.10310059    -1.94602795     0.86029254
 h     -1.88436588     1.72347703     0.93571877
 h     -0.80260590     2.14175721    -0.59303508
 h      2.15744609     1.31284299    -0.39035700
 o      2.54969677    -1.08661424     0.17628368
 h      3.14866384    -0.43699566    -0.02770780
 c     -2.56146932    -0.46536281    -0.68564652
 h     -3.27667424     0.36501635    -0.61110284
 h     -2.21515607    -0.48720040    -1.80376964
 h     -2.88793942    -1.48279489    -0.39736532
 h     -0.34139964     1.32222996     1.70597291
          17

 c      1.33255047    -0.48226307    -0.00456472
 c      0.06728353    -0.93822995     0.41421652
 c     -1.09713668     0.00651352     0.00241730
 c     -1.06634144     1.10562401     0.93713362
 c     -0.28489511     1.18330647    -0.46010778
 c      1.06299485     0.87800218    -0.36635107
 h     -0.11663104    -1.99476661     0.88914848
 h     -1.93994261     1.76734401     0.96708809
 h     -0.77496266     2.17234467    -0.63280585
 h      2.08776952     1.36750828    -0.33168940
 o      2.54967532    -1.08866590     0.16933412
 h      3.19911969    -0.41987365    -0.03149705
 c     -2.55575146    -0.46804905    -0.68000173
 h     -3.25815733     0.37220838    -0.63821535
 h     -2.24552139    -0.54033143    -1.81394753
 h     -2.83480195    -1.46968377    -0.39188169
 h     -0.33833178     1.24683849     1.66348110
          17

 c      1.31274783    -0.47915090     0.00333411
 c      0.05848242    -0.92841632     0.41454941
 c     -1.08366513     0.00826529    -0.00633085
 c     -1.05946378     1.10213312     0.94383074
 c     -0.29219642     1.18446407    -0.46790770
 c      1.07398393     0.86916276    -0.36119430
 h     -0.12753742    -2.02358612     0.91303870
 h     -1.99534736     1.81007403     1.00101746
 h     -0.73893709     2.19698594    -0.68483171
 h      2.00227333     1.43230835    -0.27912725
 o      2.54819432    -1.09039397     0.16233665
 h      3.25881786    -0.39996269    -0.03688628
 c     -2.54679884    -0.46978651    -0.67621304
 h     -3.24162143     0.37617094    -0.66060208
 h     -2.28270245    -0.59359433    -1.80701399
 h     -2.78587271    -1.45834471    -0.38022489
 h     -0.32593096     1.16969846     1.63974226
          17

 c      1.29302119    -0.47642155     0.01158836
 c      0.04890048    -0.92137506     0.41479497
 c     -1.07088123     0.00840375    -0.01581878
 c     -1.05534336     1.09997848     0.94992805
 c     -0.30015871     1.18728276    -0.47600671
 c      1.08598109     0.85970219    -0.35556123
 h     -0.13486826    -2.02546121     0.92856478
 h     -2.03447032     1.83998769     1.03679993
 h     -0.69566028     2.21137923    -0.74641164
 h      1.91378950     1.50844106    -0.23299958
 o      2.54603810    -1.09090500     0.15508513
 h      3.30866562    -0.39200728    -0.03947315
 c     -2.53453784    -0.47028591    -0.67437332
 h     -3.22778623     0.37665241    -0.67723884
 h     -2.32360191    -0.64498846    -1.78480149
 h     -2.74473917    -1.45480556    -0.35908832
 h     -0.29697889     1.09314995     1.64310516
          17

 c      1.27474929    -0.47415661     0.02001338
 c      0.03836159    -0.91744821     0.41512063
 c     -1.05939260     0.00715566    -0.02627801
 c     -1.05396502     1.09957494     0.95561176
 c     -0.30806563     1.19162118    -0.48424742
 c      1.09724262     0.85002767    -0.34951963
 h     -0.13859233    -1.99860486     0.93454390
 h     -2.04957939     1.85153402     1.07345361
 h     -0.64739459     2.21335142    -0.81503178
 h      1.83313858     1.59705139    -0.19267447
 o      2.54357310    -1.08985211     0.14754444
 h      3.33748244    -0.40240763    -0.03741294
 c     -2.51915211    -0.46963561    -0.67415585
 h     -3.21700624     0.37355562    -0.68723935
 h     -2.36456879    -0.69317199    -1.75255219
 h     -2.71326383    -1.46024142    -0.32664460
 h     -0.25670704     1.01809712     1.66961392
          17

 c      1.25911053    -0.47247834     0.02846807
 c      0.02682720    -0.91657957     0.41550290
 c     -1.04973858     0.00479383    -0.03789194
 c     -1.05421200     1.10090231     0.96165974
 c     -0.31525909     1.19711191    -0.49239608
 c      1.10683640     0.84104142    -0.34313113
 h     -0.13947418    -1.94560544     0.93171462
 h     -2.03818570     1.84285308     1.10991052
 h     -0.59715548     2.20286478    -0.88857443
 h      1.76321839     1.69386672    -0.15794537
 o      2.54081994    -1.08728569     0.13979257
 h      3.34079945    -0.43143940    -0.03059224
 c     -2.50102849    -0.46833785    -0.67478423
 h     -3.20928356     0.36701344    -0.68994504
 h     -2.40196406    -0.73794378    -1.71844183
 h     -2.69162027    -1.47004222    -0.28332818
 h     -0.21863175     0.94681900     1.70744906
          17

 c      1.24699843    -0.47154305     0.03685780
 c      0.01445586    -0.91820124     0.41566287
 c     -1.04234682     0.00163787    -0.05076727
 c     -1.05482027     1.10357920     0.96869515
 c     -0.32120491     1.20322025    -0.50015015
 c      1.11451569     0.83420019    -0.33636550
 h     -0.13927772    -1.87456016     0.92346568
 h     -2.00155406     1.81470042     1.14525015
 h     -0.54823071     2.18162015    -0.96547993
 h      1.70112649     1.78776759    -0.12985723
 o      2.53748627    -1.08356135     0.13198575
 h      3.32015279    -0.47459149    -0.02013936
 c     -2.48064942    -0.46705027    -0.67521858
 h     -3.20420412     0.35730401    -0.68504789
 h     -2.43291767    -0.78034936    -1.69161724
 h     -2.67887182    -1.47660315    -0.23155597
 h     -0.19483066     0.88305281     1.74547158
          17

 c      1.23897953    -0.47148712     0.04511644
 c      0.00165215    -0.92101033     0.41493013
 c     -1.03749254    -0.00195963    -0.06492242
 c     -1.05465590     1.10695275     0.97690509
 c     -0.32552699     1.20934390    -0.50716690
 c      1.12019997     0.83095271    -0.32915393
 h     -0.14114575    -1.80152952     0.91750191
 h     -1.94515954     1.77084909     1.17912769
 h     -0.50367126     2.15222123    -1.04469609
 h      1.64425206     1.86631517    -0.10972932
 o      2.53285041    -1.07937777     0.12435921
 h      3.28479577    -0.52187674    -0.00848368
 c     -2.45851358    -0.46634413    -0.67456059
 h     -3.20087637     0.34470499    -0.67271322
 h     -2.45588092    -0.82180504    -1.67836390
 h     -2.67350686    -1.47288873    -0.17478815
 h     -0.19215823     0.83052587     1.77635363
          17

 c      1.23530053    -0.47234808     0.05317473
 c     -0.01096247    -0.92301633     0.41220447
 c     -1.03526893    -0.00563545    -0.08028931
 c     -1.05247950     1.11005007     0.98604270
 c     -0.32802937     1.21493641    -0.51312593
 c      1.12376090     0.83224317    -0.32144136
 h     -0.14945900    -1.74998944     0.92647302
 h     -1.88081425     1.71967551     1.21262944
 h     -0.46589501     2.11704668    -1.12524701
 h      1.59248168     1.92056729    -0.09816767
 o      2.52562532    -1.07582582     0.11722523
 h      3.25389395    -0.55704532     0.00064332
 c     -2.43513911    -0.46666944    -0.67241872
 h     -3.19796966     0.32943194    -0.65366464
 h     -2.47041987    -0.86253746    -1.67874053
 h     -2.67374487    -1.45437239    -0.11665685
 h     -0.21280699     0.79206716     1.79610484
          17

 c      1.23592459    -0.47398743     0.06092806
 c     -0.02278289    -0.92268850     0.40654565
 c     -1.03557564    -0.00903311    -0.09672219
 c     -1.04671627     1.11153351     0.99542540
 c     -0.32870012     1.21961140    -0.51780957
 c      1.12505237     0.83837798    -0.31318279
 h     -0.16761594    -1.73760443     0.96128150
 h     -1.82837552     1.67527671     1.24945332
 h     -0.43652313     2.07736322    -1.20555275
 h      1.54750312     1.94611256    -0.09489633
 o      2.51445944    -1.07400178     0.11086404
 h      3.24893146    -0.56389438     0.00392706
 c     -2.41111136    -0.46838601    -0.66892574
 h     -3.19388628     0.31172703    -0.62920229
 h     -2.47650613    -0.90092042    -1.68707155
 h     -2.67771814    -1.41948232    -0.06039542
 h     -0.25527093     0.76918795     1.80329309
          17

 c      1.24055256    -0.47604587     0.06822566
 c     -0.03354512    -0.92052207     0.39825241
 c     -1.03811508    -0.01182030    -0.11400769
 c     -1.03602223     1.11019329     1.00401961
 c     -0.32768396     1.22317107    -0.52115991
 c      1.12395931     0.84906672    -0.30433763
 h     -0.19472186    -1.75811866     1.01848244
 h     -1.80924161     1.65241856     1.29504768
 h     -0.41644410     2.03324347    -1.28295191
 h      1.51195126     1.94269842    -0.09889010
 o      2.49942309    -1.07402953     0.10531019
 h      3.27072144    -0.54209299     0.00184494
 c     -2.38709282    -0.47172322    -0.66447782
 h     -3.18704514     0.29206489    -0.60115158
 h     -2.47414242    -0.93436837    -1.69557622
 h     -2.68364422    -1.36945691    -0.00842832
 h     -0.31423622     0.76148700     1.79922895
          17

 c      1.24861114    -0.47797403     0.07489571
 c     -0.04326581    -0.91832331     0.38865655
 c     -1.04237643    -0.01372533    -0.13186061
 c     -1.02095054     1.10615056     1.01087267
 c     -0.32522922     1.22554738    -0.52327871
 c      1.12040191     0.86345721    -0.29489390
 h     -0.22648695    -1.78978472     1.08254057
 h     -1.82789092     1.65342402     1.35022817
 h     -0.40597882     1.98428286    -1.35382047
 h      1.48919121     1.91443962    -0.10840609
 o      2.48211049    -1.07507892     0.10039904
 h      3.29806284    -0.50699044    -0.00212210
 c     -2.36378043    -0.47671776    -0.65950311
 h     -3.17622237     0.27138620    -0.57175649
 h     -2.46346794    -0.96064184    -1.69759788
 h     -2.69003919    -1.30805980     0.03801405
 h     -0.37948078     0.76563889     1.78951826
          17

 c      1.25924355    -0.47912029     0.08077879
 c     -0.05195798    -0.91756123     0.37903156
 c     -1.04762979    -0.01456239    -0.14990237
 c     -1.00432174     1.10104905     1.01526598
 c     -0.32163907     1.22671960    -0.52436884
 c      1.11429605     0.88010082    -0.28491097
 h     -0.25860571    -1.81445956     1.13849164
 h     -1.86777469     1.66646946     1.40743478
 h     -0.40502002     1.93051468    -1.41424386
 h      1.48367016     1.87108824    -0.12088722
 o      2.46418163    -1.07635338     0.09598821
 h      3.31069747    -0.47376703    -0.00505254
 c     -2.34184618    -0.48320520    -0.65437626
 h     -3.16085976     0.25124757    -0.54352948
 h     -2.44497475    -0.97862576    -1.68901764
 h     -2.69593847    -1.24109069     0.07919546
 h     -0.43563487     0.77469206     1.78604739
          17

 c      1.27133290    -0.47882178     0.08574482
 c     -0.05953525    -0.91892796     0.37017102
 c     -1.05296407    -0.01422747    -0.16764808
 c     -0.98929286     1.09674595     1.01643031
 c     -0.31724266     1.22667527    -0.52465403
 c      1.10549829     0.89696194    -0.27454238
 h     -0.28809157    -1.82251311     1.17687381
 h     -1.90919167     1.67866305     1.45693963
 h     -0.41312253     1.87298047    -1.46089288
 h      1.50139193     1.82879957    -0.13306248
 o      2.44678678    -1.07745571     0.09201681
 h      3.29824649    -0.45146775    -0.00554034
 c     -2.32188850    -0.49087325    -0.64939001
 h     -3.14124057     0.23378247    -0.51907221
 h     -2.41964602    -0.98863550    -1.66861374
 h     -2.70098811    -1.17543489     0.11680210
 h     -0.46699747     0.78018127     1.80412579
          17

 c      1.28355557    -0.47648376     0.08970019
 c     -0.06585145    -0.92254053     0.36246553
 c     -1.05736871    -0.01269825    -0.18452799
 c     -0.97759388     1.09421832     1.01425539
 c     -0.31237200     1.22541979    -0.52432568
 c      1.09389652     0.91192236    -0.26396822
 h     -0.31312870    -1.81042871     1.19287316
 h     -1.93952411     1.68250152     1.49189748
 h     -0.42957812     1.81383699    -1.49174499
 h      1.54868844     1.80496168    -0.14207295
 o      2.43066340    -1.07831811     0.08848052
 h      3.25851854    -0.44401709    -0.00329114
 c     -2.30441279    -0.49934586    -0.64467545
 h     -3.11845484     0.22141220    -0.50088488
 h     -2.38901078    -0.99258046    -1.63824498
 h     -2.70521350    -1.11757536     0.15315002
 h     -0.46799346     0.77846191     1.84932335
          17

 c      1.29445960    -0.47165721     0.09259513
 c     -0.07074609    -0.92814321     0.35602403
 c     -1.05984528    -0.01004451    -0.19992757
 c     -0.96930978     1.09340168     1.00998121
 c     -0.30736162     1.22300169    -0.52351495
 c      1.07991790     0.92400032    -0.25323387
 h     -0.33276010    -1.77855466     1.18496628
 h     -1.95266950     1.67493269     1.50860399
 h     -0.45349250     1.75617977    -1.50652319
 h      1.62634658     1.80443572    -0.14753148
 o      2.41620932    -1.07913826     0.08541367
 h      3.19597253    -0.45101547     0.00116034
 c     -2.28984374    -0.50824343    -0.64005781
 h     -3.09412417     0.21633239    -0.49119145
 h     -2.35509397    -0.99408699    -1.60304335
 h     -2.70846938    -1.07208255     0.18975511
 h     -0.44617479     0.77351621     1.90925010
          17

 c      1.30258431    -0.46409497     0.09442686
 c     -0.07405483    -0.93517338     0.35069935
 c     -1.05952891    -0.00644001    -0.21323472
 c     -0.96384698     1.09379994     1.00530445
 c     -0.30257565     1.21952464    -0.52227165
 c      1.06502080     0.93380297    -0.24223083
 h     -0.34687758    -1.73050846     1.15471395
 h     -1.94654825     1.65548476     1.50552840
 h     -0.48388955     1.70375290    -1.50683962
 h      1.72408363     1.81454737    -0.15152598
 o      2.40336635    -1.08042613     0.08289080
 h      3.12272143    -0.46652679     0.00641844
 c     -2.27854329    -0.51718457    -0.63498049
 h     -3.06995097     0.21991149    -0.49180132
 h     -2.32016324    -0.99826413    -1.57093362
 h     -2.70999949    -1.04094638     0.22618647
 h     -0.41305596     0.77157083     1.96489679
          17

 c      1.30663035    -0.45377846     0.09523796
 c     -0.07557399    -0.94269901     0.34599360
 c     -1.05579641    -0.00217466    -0.22389465
 c     -0.96057678     1.09492782     1.00142464
 c     -0.29841488     1.21514708    -0.52055857
 c      1.05127727     0.94238601    -0.23086964
 h     -0.35669473    -1.67407718     1.10795434
 h     -1.92194678     1.62540954     1.48285596
 h     -0.51985640     1.66058612    -1.49601404
 h      1.82531195     1.81865500    -0.15618657
 o      2.39145541    -1.08309089     0.08103133
 h      3.05979661    -0.47710837     0.01017010
 c     -2.27080170    -0.52579116    -0.62869730
 h     -3.04725840     0.23220753    -0.50400180
 h     -2.28624361    -1.01041190    -1.55013036
 h     -2.70855625    -1.02398985     0.26013347
 h     -0.37743175     0.77676225     2.00204025
          17

 c      1.30566629    -0.44092200     0.09511087
 c     -0.07498040    -0.94929673     0.34089005
 c     -1.04834593     0.00233926    -0.23146798
 c     -0.95883346     1.09633546     0.99884848
 c     -0.29527492     1.21008917    -0.51828142
 c      1.04060353     0.95037396    -0.21917096
 h     -0.36576288    -1.62285992     1.05688484
 h     -1.88302428     1.58781465     1.44277349
 h     -0.56064330     1.63048959    -1.47837095
 h      1.91526264     1.80663577    -0.16244251
 o      2.37955129    -1.08811094     0.07995183
 h      3.02952445    -0.46671041     0.01002594
 c     -2.26678739    -0.53378395    -0.62073641
 h     -3.02670851     0.25178529    -0.52844419
 h     -2.25470613    -1.03352044    -1.54451630
 h     -2.70297689    -1.01976492     0.28850685
 h     -0.34473732     0.79082480     2.01307121
          17

 c      1.29932429    -0.42595833     0.09415777
 c     -0.07179988    -0.95317372     0.33392381
 c     -1.03724182     0.00658181    -0.23567823
 c     -0.95764902     1.09747338     0.99745351
 c     -0.29348374     1.20465741    -0.51536803
 c      1.03438577     0.95795721    -0.20725284
 h     -0.38039868    -1.59521732     1.01938384
 h     -1.83934223     1.54854235     1.39034634
 h     -0.60552885     1.61640225    -1.45788384
 h      1.98395650     1.77516593    -0.17028506
 o      2.36766210    -1.09541805     0.07964017
 h      3.03524228    -0.43445243     0.00564838
 c     -2.26646316    -0.54107821    -0.61125348
 h     -3.00826552     0.27586106    -0.56499493
 h     -2.22639012    -1.06640575    -1.55063123
 h     -2.69274820    -1.02628731     0.30865574
 h     -0.31810101     0.81392030     1.99528412
          17

 c      1.28790353    -0.40950843     0.09250527
 c     -0.06573776    -0.95308214     0.32411463
 c     -1.02291936     0.00996866    -0.23644337
 c     -0.95552868     1.09759498     0.99655043
 c     -0.29325745     1.19927585    -0.51186660
 c      1.03341618     0.96512891    -0.19530761
 h     -0.40580603    -1.60408821     1.00815802
 h     -1.80797034     1.51686835     1.33399593
 h     -0.65338731     1.61974502    -1.43660815
 h      2.02575779     1.72514679    -0.17926030
 o      2.35678022    -1.10370652     0.07994715
 h      3.05974721    -0.39777449    -0.00100976
 c     -2.26952069    -0.54771400    -0.60092262
 h     -2.99135743     0.30069008    -0.61258436
 h     -2.20202807    -1.10458519    -1.55991736
 h     -2.67830672    -1.04146839     0.31914961
 h     -0.29893165     0.84517281     1.94967763
          17

 c      1.27230212    -0.39234486     0.09028697
 c     -0.05727086    -0.94942325     0.31211025
 c     -1.00614039     0.01191284    -0.23387851
 c     -0.95086051     1.09597748     0.99511801
 c     -0.29467624     1.19449196    -0.50799298
 c      1.03790484     0.97183326    -0.18359316
 h     -0.43901788    -1.64449139     1.01725689
 h     -1.80917169     1.50289169     1.28265824
 h     -0.70223722     1.64006825    -1.41391567
 h      2.03865261     1.66011029    -0.18877597
 o      2.34770438    -1.11157914     0.08071619
 h      3.08486240    -0.37442704    -0.00774379
 c     -2.27539062    -0.55369809    -0.59058658
 h     -2.97517693     0.32212324    -0.66914552
 h     -2.18236152    -1.14277311    -1.56349446
 h     -2.66107729    -1.06337489     0.32011841
 h     -0.28652472     0.88274006     1.88116746
          17

 c      1.25382795    -0.37532889     0.08764856
 c     -0.04750387    -0.94374031     0.29955881
 c     -0.98790086     0.01188465    -0.22827527
 c     -0.94349212     1.09263047     0.99224933
 c     -0.29765744     1.19093218    -0.50407758
 c      1.04744325     0.97797814    -0.17242698
 h     -0.47053377    -1.69963138     1.02939560
 h     -1.84949638     1.50937735     1.23923863
 h     -0.74922958     1.67517506    -1.38712857
 h      2.02466916     1.58601721    -0.19828529
 o      2.34064215    -1.11809616     0.08184081
 h      3.09970150    -0.37433594    -0.01307121
 c     -2.28331838    -0.55893394    -0.58102182
 h     -2.95905059     0.33627195    -0.73174093
 h     -2.16794814    -1.17668630    -1.55515576
 h     -2.64330676    -1.09040084     0.31326828
 h     -0.27646428     0.92363857     1.80014519
          17

 c      1.23400053    -0.35933330     0.08475106
 c     -0.03754113    -0.93757220     0.28787330
 c     -0.96932478     0.00948646    -0.22006359
 c     -0.93565250     1.08854795     0.98709191
 c     -0.30194406     1.18922128    -0.50044993
 c      1.06085369     0.98332405    -0.16215886
 h     -0.49155722    -1.75425519     1.03043850
 h     -1.91281627     1.52844329     1.20032775
 h     -0.79115387     1.72164333    -1.35304769
 h      1.99218474     1.51219275    -0.20752493
 o      2.33538280    -1.12275250     0.08325925
 h      3.09969208    -0.40069995    -0.01621816
 c     -2.29246534    -0.56326281    -0.57284280
 h     -2.94276075     0.34015644    -0.79688735
 h     -2.15895122    -1.20369342    -1.53211190
 h     -2.62770254    -1.12128067     0.30150039
 h     -0.25870600     0.96400834     1.72366780
          17

 c      1.21440782    -0.34515765     0.08175820
 c     -0.02822516    -0.93209061     0.27791727
 c     -0.95157270     0.00453989    -0.20977279
 c     -0.93039131     1.08487815     0.97871171
 c     -0.30714453     1.18989278    -0.49733837
 c      1.07596535     0.98732098    -0.15310135
 h     -0.49674867    -1.79877716     1.01300713
 h     -1.97604704     1.54947505     1.16284104
 h     -0.82511440     1.77550006    -1.30937827
 h      1.95962094     1.45249749    -0.21703480
 o      2.33143494    -1.12542805     0.08494951
 h      3.08537150    -0.45133969    -0.01707337
 c     -2.30201221    -0.56654835    -0.56642476
 h     -2.92672928     0.33221014    -0.86100646
 h     -2.15500156    -1.22295888    -1.49485237
 h     -2.61692216    -1.15481876     0.28806133
 h     -0.22029237     1.00094441     1.67045981
          17

 c      1.19660725    -0.33346116     0.07881442
 c     -0.02013561    -0.92818238     0.27014729
 c     -0.93576384    -0.00285425    -0.19800571
 c     -0.92936635     1.08223602     0.96707213
 c     -0.31281476     1.19329864    -0.49482795
 c      1.08985652     0.98922161    -0.14545128
 h     -0.48368594    -1.82816529     0.97460977
 h     -2.02283342     1.56520174     1.12625852
 h     -0.84905797     1.83287594    -1.25550618
 h      1.95389539     1.42310872    -0.22868675
 o      2.32798040    -1.12644564     0.08694550
 h      3.06343985    -0.51807058    -0.01642784
 c     -2.31124894    -0.56874548    -0.56179891
 h     -2.91205648     0.31257953    -0.92091484
 h     -2.15508089    -1.23560015    -1.44698359
 h     -2.61306988    -1.18937182     0.27548046
 h     -0.15799619     1.03471311     1.64712539
          17

 c      1.18203812    -0.32474360     0.07602741
 c     -0.01359187    -0.92652434     0.26473425
 c     -0.92291231    -0.01230502    -0.18541163
 c     -0.93212226     1.08081743     0.95347495
 c     -0.31854390     1.19952880    -0.49285287
 c      1.10061595     0.98893650    -0.13936823
 h     -0.45206477    -1.84070360     0.91591691
 h     -2.04494945     1.57206241     1.09135960
 h     -0.86207688     1.89058109    -1.19267566
 h      1.99066177     1.43187501    -0.24432503
 o      2.32371807    -1.12665041     0.08936975
 h      3.04925532    -0.58556762    -0.01643826
 c     -2.31963212    -0.56991777    -0.55857793
 h     -2.90044254     0.28318643    -0.97428044
 h     -2.15742165    -1.24491795    -1.39503116
 h     -2.61741673    -1.22243448     0.26489474
 h     -0.08569507     1.06724373     1.64397868
          17

 c      1.17192547    -0.31935384     0.07346237
 c     -0.00860523    -0.92751100     0.26157438
 c     -0.91388011    -0.02316862    -0.17264030
 c     -0.93728521     1.08073309     0.93951277
 c     -0.32398772     1.20836902    -0.49119717
 c      1.10895742     0.98770921    -0.13520026
 h     -0.40356063    -1.83809953     0.84030880
 h     -2.03985528     1.56901145     1.05925579
 h     -0.86452393     1.94656092    -1.12378288
 h      2.05551189     1.47010570    -0.26268015
 o      2.31709287    -1.12710832     0.09241321
 h      3.06325785    -0.63623110    -0.02025405
 c     -2.32679540    -0.57021075    -0.55601820
 h     -2.89398183     0.24746075    -1.01994124
 h     -2.15957861    -1.25617732    -1.34749183
 h     -2.63042292    -1.25074188     0.25616200
 h     -0.02267360     1.09926065     1.64768773
          17

 c      1.16716287    -0.31745699     0.07114549
 c     -0.00481167    -0.93100930     0.26021534
 c     -0.90933779    -0.03463866    -0.16028640
 c     -0.94357965     1.08205117     0.92632549
 c     -0.32882975     1.21932176    -0.48952413
 c      1.11669047     0.98726335    -0.13339161
 h     -0.34234908    -1.82730719     0.75445023
 h     -2.00929349     1.55686404     1.03116286
 h     -0.85794315     2.00014530    -1.05288452
 h      2.12171689     1.52201858    -0.28015854
 o      2.30759456    -1.12814489     0.09614575
 h      3.11074115    -0.66552363    -0.02902364
 c     -2.33251544    -0.56986302    -0.55329360
 h     -2.89476858     0.20963736    -1.05793562
 h     -2.15896902    -1.27494312    -1.31223554
 h     -2.65192284    -1.27090156     0.24852390
 h      0.01721976     1.13011631     1.64955911
          17

 c      1.16820382    -0.31896929     0.06907266
 c     -0.00146213    -0.93602966     0.25979607
 c     -0.90972877    -0.04587563    -0.14883052
 c     -0.94988288     1.08468603     0.91456244
 c     -0.33274983     1.23169372    -0.48744998
 c      1.12501825     0.98885111    -0.13423602
 h     -0.27552395    -1.82341115     0.66872041
 h     -1.95976174     1.53849631     1.00847551
 h     -0.84471418     2.05189310    -0.98444263
 h      2.17018669     1.57497317    -0.29366845
 o      2.29642560    -1.12917681     0.10039449
 h      3.17178072    -0.68457572    -0.04003000
 c     -2.33665930    -0.56930476    -0.54990120
 h     -2.90426398     0.17362979    -1.08909105
 h     -2.15390717    -1.30385080    -1.29282417
 h     -2.68128981    -1.28014742     0.24126108
 h      0.02687221     1.15862095     1.64555828
          17

 c      1.17503794    -0.32350544     0.06721466
 c      0.00233418    -0.94083673     0.25929106
 c     -0.91524432    -0.05612929    -0.13859146
 c     -0.95491102     1.08827521     0.90451196
 c     -0.33544838     1.24474107    -0.48464387
 c      1.13437719     0.99304672    -0.13781321
 h     -0.21102991    -1.84793636     0.59421739
 h     -1.90432438     1.51967553     0.99289066
 h     -0.82736480     2.10285028    -0.92240628
 h      2.19151819     1.62117198    -0.30147600
 o      2.28519700    -1.12967800     0.10492637
 h      3.22210615    -0.70458155    -0.04964236
 c     -2.33917151    -0.56918674    -0.54590517
 h     -2.92255951     0.14186843    -1.11421537
 h     -2.14437955    -1.34042857    -1.28688097
 h     -2.71752428    -1.27686417     0.23406559
 h      0.00405956     1.18349483     1.63461571
          17

 c      1.18725417    -0.33036158     0.06551382
 c      0.00705155    -0.94436663     0.25821170
 c     -0.92581537    -0.06480914    -0.12971310
 c     -0.95710929     1.09214163     0.89617267
 c     -0.33670243     1.25783819    -0.48091018
 c      1.14474036     0.99985594    -0.14402922
 h     -0.15209967    -1.91243382     0.53470763
 h     -1.86300018     1.50928578     0.98635027
 h     -0.80779153     2.15340014    -0.86946889
 h      2.18257850     1.65636737    -0.30293524
 o      2.27506906    -1.12955872     0.10958642
 h      3.24669050    -0.73059850    -0.05550412
 c     -2.34012494    -0.57019062    -0.54182930
 h     -2.94793309     0.11479773    -1.13335740
 h     -2.13180381    -1.37853863    -1.28830132
 h     -2.75932773    -1.26079569     0.22718456
 h     -0.04950299     1.20353992     1.61790307
          17

 c      1.20409588    -0.33857112     0.06388209
 c      0.01261660    -0.94755746     0.25679694
 c     -0.94109950    -0.07151026    -0.12218429
 c     -0.95542044     1.09558958     0.88926604
 c     -0.33639769     1.27059238    -0.47621216
 c      1.15580122     1.00885572    -0.15266087
 h     -0.09643594    -2.00305018     0.48477951
 h     -1.85471583     1.51570989     0.99027298
 h     -0.78684265     2.20238545    -0.82688650
 h      2.14437150     1.67895446    -0.29819491
 o      2.26675796    -1.12905635     0.11430774
 h      3.23968044    -0.76328941    -0.05663669
 c     -2.33976475    -0.57279870    -0.53837687
 h     -2.97707789     0.09138577    -1.14572451
 h     -2.11817810    -1.41165593    -1.29065297
 h     -2.80521955    -1.23297235     0.22142027
 h     -0.12722050     1.21784379     1.59954485
          17

 c      1.22446396    -0.34703670     0.06221039
 c      0.01888288    -0.95214534     0.25529989
 c     -0.96044449    -0.07603856    -0.11586343
 c     -0.95084988     1.09850811     0.88319300
 c     -0.33450566     1.28284273    -0.47063156
 c      1.16697102     1.01927321    -0.16337712
 h     -0.04207758    -2.09444655     0.43843413
 h     -1.88128632     1.53937759     1.00385969
 h     -0.76451186     2.24717115    -0.79486029
 h      2.08197648     1.69018885    -0.28813888
 o      2.26064126    -1.12862896     0.11910407
 h      3.20280679    -0.80063556    -0.05326581
 c     -2.33849102    -0.57722940    -0.53619881
 h     -3.00594320     0.07020222    -1.15030749
 h     -2.10541449    -1.43504210    -1.28908163
 h     -2.85364200    -1.19538590     0.21795391
 h     -0.21525096     1.22630354     1.58890831
          17

 c      1.24694070    -0.35466452     0.06038035
 c      0.02581078    -0.95916838     0.25362479
 c     -0.98288517    -0.07840842    -0.11049789
 c     -0.94653572     1.10139422     0.87693588
 c     -0.33104079     1.29456830    -0.46429247
 c      1.17723451     1.02995317    -0.17574353
 h      0.01050005    -2.16738015     0.39333182
 h     -1.92629381     1.57211002     1.02351599
 h     -0.74049035     2.28455906    -0.77310090
 h      2.00619316     1.69575260    -0.27448562
 o      2.25666102    -1.12893753     0.12409384
 h      3.14683373    -0.83810420    -0.04717982
 c     -2.33680741    -0.58350474    -0.53574882
 h     -3.03072056     0.05032996    -1.14668760
 h     -2.09504604    -1.44640548    -1.28076373
 h     -2.90293798    -1.15046257     0.21794042
 h     -0.29289129     1.23024494     1.60224358
          17

 c      1.26989175    -0.36045508     0.05827078
 c      0.03337971    -0.96877335     0.25143315
 c     -1.00721991    -0.07879571    -0.10576255
 c     -0.94543580     1.10484658     0.86962314
 c     -0.32603560     1.30577823    -0.45730539
 c      1.18502576     1.03925243    -0.18924897
 h      0.05961056    -2.21164755     0.34965244
 h     -1.97088775     1.60459994     1.04453597
 h     -0.71465834     2.31187951    -0.76124841
 h      1.93508107     1.70794239    -0.25965186
 o      2.25405696    -1.13086672     0.12955749
 h      3.09528779    -0.86802097    -0.04264332
 c     -2.33527972    -0.59152851    -0.53719154
 h     -3.04859612     0.03179287    -1.13556933
 h     -2.08811885    -1.44596637    -1.26489049
 h     -2.95116973    -1.10054438     0.22198681
 h     -0.34421170     1.23117681     1.65441278
          17

 c      1.29163008    -0.36356490     0.05576157
 c      0.04152854    -0.98053002     0.24829859
 c     -1.03214776    -0.07747002    -0.10131821
 c     -0.94831937     1.10946014     0.86199854
 c     -0.31954251     1.31642995    -0.44976518
 c      1.18866133     1.04530049    -0.20341976
 h      0.10335787    -2.22342205     0.30861117
 h     -2.00276244     1.63080419     1.06271327
 h     -0.68731317     2.32774090    -0.75907820
 h      1.88903141     1.74333193    -0.24560303
 o      2.25160685    -1.13538312     0.13590718
 h      3.07967483    -0.88144004    -0.04591882
 c     -2.33450307    -0.60109938    -0.54034576
 h     -3.05817438     0.01558360    -1.11893014
 h     -2.08509010    -1.43658398    -1.24275053
 h     -2.99595737    -1.04765122     0.22978539
 h     -0.37286804     1.22775930     1.74037543
          17

 c      1.31061249    -0.36337050     0.05274030
 c      0.05014787    -0.99367488     0.24380525
 c     -1.05641503    -0.07471542    -0.09684900
 c     -0.95449363     1.11569786     0.85618016
 c     -0.31166277     1.32638604    -0.44175794
 c      1.18769867     1.04724453    -0.21796364
 h      0.14003220    -2.20332468     0.27174702
 h     -2.01592162     1.64790617     1.07492016
 h     -0.65918524     2.33232184    -0.76655050
 h      1.87492052     1.80860543    -0.23230320
 o      2.24939614    -1.14297109     0.14331448
 h      3.10995177    -0.87660050    -0.05934854
 c     -2.33505596    -0.61185237    -0.54467130
 h     -3.05960220     0.00345920    -1.09985763
 h     -2.08567059    -1.42398784    -1.21792207
 h     -3.03460098    -0.99362083     0.24014461
 h     -0.39357625     1.21709573     1.83751938
          17

 c      1.32567287    -0.35957400     0.04911861
 c      0.05908428    -1.00715998     0.23760157
 c     -1.07892004    -0.07077244    -0.09207599
 c     -0.96322347     1.12366922     0.85401475
 c     -0.30257503     1.33540930    -0.43333726
 c      1.18343114     1.04610008    -0.23268871
 h      0.16834955    -2.15644234     0.24061376
 h     -2.00868121     1.65536414     1.07920922
 h     -0.63135257     2.32727069    -0.78377512
 h      1.88026441     1.89049291    -0.21882828
 o      2.24948627    -1.15335610     0.15146157
 h      3.16162704    -0.86196038    -0.07750477
 c     -2.33743637    -0.62320703    -0.54934054
 h     -3.05436725    -0.00242818    -1.08213278
 h     -2.08876974    -1.41644633    -1.19601401
 h     -3.06454290    -0.94040384     0.25139991
 h     -0.41707729     1.19793749     1.92449747
          17

 c      1.33623654    -0.35233270     0.04485990
 c      0.06813069    -1.01950538     0.22943113
 c     -1.09876316    -0.06583272    -0.08677695
 c     -0.97397191     1.13313965     0.85643675
 c     -0.29254271     1.34319744    -0.42449663
 c      1.17756304     1.04362010    -0.24734092
 h      0.18786777    -2.09429396     0.21652210
 h     -1.98291018     1.65451275     1.07485552
 h     -0.60509010     2.31522512    -0.81091219
 h      1.88858160     1.96850088    -0.20538693
 o      2.25379490    -1.16594202     0.15991248
 h      3.20685742    -0.84704191    -0.09340217
 c     -2.34198293    -0.63446476    -0.55346701
 h     -3.04469296    -0.00010287    -1.06958383
 h     -2.09297667    -1.42256905    -1.18291280
 h     -3.08397145    -0.89020277     0.26196732
 h     -0.44783640     1.17092718     1.98836583
          17

 c      1.34236847    -0.34229906     0.03999952
 c      0.07698573    -1.02857106     0.21916036
 c     -1.11526066    -0.06006845    -0.08081099
 c     -0.98610208     1.14359810     0.86359495
 c     -0.28192698     1.34945738    -0.41517136
 c      1.17131971     1.04116856    -0.26161537
 h      0.19964089    -2.03748744     0.20019337
 h     -1.94471902     1.64889074     1.06251236
 h     -0.58163287     2.29890966    -0.84794330
 h      1.88957865     2.02754250    -0.19314073
 o      2.26304942    -1.18002836     0.16835059
 h      3.23030437    -0.83787139    -0.10258670
 c     -2.34879035    -0.64510167    -0.55648394
 h     -3.03258381     0.01145372    -1.06528637
 h     -2.09777302    -1.44691734    -1.18137986
 h     -3.09230049    -0.84535824     0.27080606
 h     -0.48666473     1.13769945     2.02290435
          17

 c      1.34463687    -0.33050405     0.03463655
 c      0.08524702    -1.03180349     0.20679442
 c     -1.12794358    -0.05365841    -0.07414021
 c     -0.99858787     1.15426474     0.87506811
 c     -0.27120404     1.35400285    -0.40528323
 c      1.16545433     1.03955340    -0.27521224
 h      0.20628435    -2.01279389     0.19159011
 h     -1.90589934     1.64500805     1.04435406
 h     -0.56187700     2.27998051    -0.89423053
 h      1.87887380     2.05949734    -0.18342806
 o      2.27701400    -1.19484129     0.17657159
 h      3.22702083    -0.83746669    -0.10308801
 c     -2.35768153    -0.65498924    -0.55841308
 h     -3.01891561     0.03152011    -1.07082524
 h     -2.10443492    -1.48679169    -1.18879375
 h     -3.09040000    -0.80808643     0.27768337
 h     -0.53259804     1.10029347     2.02622451
          17

 c      1.34390432    -0.31813424     0.02890018
 c      0.09257549    -1.02778872     0.19243538
 c     -1.13654772    -0.04679900    -0.06683863
 c     -1.01002109     1.16414922     0.89002009
 c     -0.26096775     1.35682957    -0.39480945
 c      1.16044288     1.03917716    -0.28785767
 h      0.20975460    -2.03492752     0.19044021
 h     -1.88332401     1.65215332     1.02352362
 h     -0.54616244     2.25822227    -0.94799336
 h      1.85567928     2.06117072    -0.17740449
 o      2.29482516    -1.20963671     0.18446867
 h      3.19961750    -0.84640168    -0.09498841
 c     -2.36828510    -0.66425020    -0.55976014
 h     -3.00317123     0.05731387    -1.08594382
 h     -2.11537130    -1.53399823    -1.19883212
 h     -3.08056321    -0.78020491     0.28323410
 h     -0.58349902     1.06086170     1.99997589
          17

 c      1.34115319    -0.30631456     0.02291119
 c      0.09884636    -1.01764532     0.17626147
 c     -1.14099227    -0.03970997    -0.05908540
 c     -1.01933992     1.17244446     0.90731738
 c     -0.25188882     1.35810845    -0.38383700
 c      1.15658185     1.04012973    -0.29931025
 h      0.20916605    -2.09026634     0.19642435
 h     -1.89089631     1.67818557     1.00219220
 h     -0.53429668     2.23173081    -1.00606314
 h      1.82161499     2.03303454    -0.17590274
 o      2.31508988    -1.22387587     0.19207905
 h      3.15883600    -0.86208844    -0.08087768
 c     -2.38013549    -0.67295417    -0.56119714
 h     -2.98404102     0.08447250    -1.10877053
 h     -2.13267323    -1.57937601    -1.20500178
 h     -3.06620122    -0.76290858     0.28882392
 h     -0.63575320     1.02130491     1.95048570
          17

 c      1.33736791    -0.29597793     0.01675698
 c      0.10396816    -1.00377041     0.15858706
 c     -1.14134562    -0.03263987    -0.05114068
 c     -1.02697607     1.17920162     0.92542356
 c     -0.24463574     1.35809501    -0.37256423
 c      1.15395217     1.04214485    -0.30937751
 h      0.20278890    -2.15165593     0.20827687
 h     -1.92712673     1.72234416     0.98027005
 h     -0.52581266     2.19801407    -1.06420704
 h      1.78090358     1.97968864    -0.17923450
 o      2.33582787    -1.23740923     0.19966540
 h      3.12569982    -0.87714721    -0.06690254
 c     -2.39272756    -0.68098566    -0.56330989
 h     -2.96040864     0.10813091    -1.13647745
 h     -2.15727026    -1.61585742    -1.20277546
 h     -3.05120976    -0.75660804     0.29613770
 h     -0.68339049     0.98236123     1.89179681
          17

 c      1.33346478    -0.28780114     0.01047852
 c      0.10771892    -0.98818652     0.13984804
 c     -1.13779509    -0.02586186    -0.04331430
 c     -1.03478463     1.18545561     0.94206221
 c     -0.23979519     1.35702494    -0.36124064
 c      1.15226379     1.04440248    -0.31795652
 h      0.19010916    -2.19771427     0.22374577
 h     -1.97636267     1.77513338     0.95744970
 h     -0.52030353     2.15522938    -1.11794522
 h      1.74182200     1.91214165    -0.18673267
 o      2.35485241    -1.25043084     0.20764383
 h      3.12597147    -0.88077784    -0.06143109
 c     -2.40556485    -0.68808789    -0.56645004
 h     -2.93207537     0.12403461    -1.16603200
 h     -2.18882256    -1.63940716    -1.19007227
 h     -3.03904695    -0.76084849     0.30641166
 h     -0.71777171     0.94201485     1.84780856
          17

 c      1.33025335    -0.28219574     0.00407126
 c      0.10978160    -0.97219787     0.12052869
 c     -1.13062958    -0.01966257    -0.03593770
 c     -1.04464748     1.19257025     0.95485827
 c     -0.23780293     1.35505818    -0.35009947
 c      1.15066597     1.04531383    -0.32509357
 h      0.17169471    -2.21656799     0.24027160
 h     -2.02179233     1.82554879     0.93501215
 h     -0.51766853     2.10291343    -1.16345940
 h      1.71846806     1.85037009    -0.19613019
 o      2.37124261    -1.26283084     0.21609672
 h      3.16686215    -0.86922656    -0.06720103
 c     -2.41822472    -0.69394242    -0.57063809
 h     -2.90000264     0.12932984    -1.19481663
 h     -2.22588798    -1.64910353    -1.16712494
 h     -3.03185197    -0.77432002     0.31954233
 h     -0.73111781     0.89584896     1.84297207
          17

 c      1.32840572    -0.27937710    -0.00249257
 c      0.10983978    -0.95659462     0.10110991
 c     -1.12022847    -0.01432849    -0.02933323
 c     -1.05723757     1.20126369     0.96335345
 c     -0.23888644     1.35227448    -0.33932811
 c      1.14796633     1.04296969    -0.33095625
 h      0.14855099    -2.20315540     0.25543626
 h     -2.05256005     1.86564791     0.91510963
 h     -0.51821684     2.04214470    -1.19827749
 h      1.72776251     1.81833488    -0.20408698
 o      2.38589715    -1.27381825     0.22453137
 h      3.22806983    -0.85148957    -0.07750012
 c     -2.43040088    -0.69820839    -0.57551787
 h     -2.86621586     0.12301515    -1.22108223
 h     -2.26611104    -1.64722803    -1.13632465
 h     -3.03010868    -0.79493809     0.33367731
 h     -0.72413966     0.84392166     1.87923281
          17

 c      1.32842469    -0.27948126    -0.00923047
 c      0.10766429    -0.94182813     0.08204421
 c     -1.10705222    -0.01011710    -0.02376833
 c     -1.07202308     1.21122120     0.96914364
 c     -0.24305232     1.34868988    -0.32904278
 c      1.14382585     1.03688764    -0.33557359
 h      0.12173253    -2.15702130     0.26716385
 h     -2.06380598     1.89101127     0.89968879
 h     -0.52266103     1.97536348    -1.22165317
 h      1.77525237     1.82382659    -0.20951696
 o      2.40003196    -1.28255306     0.23237361
 h      3.28534842    -0.83870660    -0.08412367
 c     -2.44188705    -0.70052890    -0.58039509
 h     -2.83354980     0.10615440    -1.24427873
 h     -2.30645788    -1.63938052    -1.10200527
 h     -3.03305019    -0.81998161     0.34571510
 h     -0.70605627     0.79471027     1.93512554
          17

 c      1.33062683    -0.28262431    -0.01613309
 c      0.10317494    -0.92803502     0.06373482
 c     -1.09163734    -0.00721972    -0.01941993
 c     -1.08806828     1.22171514     0.97394784
 c     -0.25011346     1.34427140    -0.31925046
 c      1.13947858     1.02873767    -0.33871146
 h      0.09216057    -2.08201197     0.27394811
 h     -2.05512160     1.90006665     0.89012727
 h     -0.53204591     1.90603749    -1.23467689
 h      1.84674642     1.84995748    -0.21512428
 o      2.41431886    -1.28854347     0.23926853
 h      3.32393518    -0.83737034    -0.08226008
 c     -2.45251208    -0.70057486    -0.58438014
 h     -2.80529774     0.08184045    -1.26524865
 h     -2.34365488    -1.63377178    -1.06967427
 h     -3.03945330    -0.84631629     0.35243542
 h     -0.68661469     0.75825620     1.98836629
          17

 c      1.33515053    -0.28885774    -0.02317554
 c      0.09648192    -0.91489796     0.04648710
 c     -1.07459529    -0.00573644    -0.01637486
 c     -1.10439281     1.23205219     0.97876009
 c     -0.25971463     1.33895868    -0.30983624
 c      1.13657909     1.02059771    -0.34014355
 h      0.06045742    -1.98800580     0.27540574
 h     -2.02997351     1.89389231     0.88717158
 h     -0.54761743     1.83816785    -1.24007910
 h      1.92200469     1.87511960    -0.22392839
 o      2.42891662    -1.29161422     0.24506366
 h      3.33781618    -0.84954443    -0.07027972
 c     -2.46206944    -0.69821938    -0.58663781
 h     -2.78472098     0.05468767    -1.28610681
 h     -2.37487304    -1.63838975    -1.04419360
 h     -3.04832899    -0.87071386     0.35158982
 h     -0.67231601     0.74112689     2.02559295
          17

 c      1.34197561    -0.29810399    -0.03033603
 c      0.08792909    -0.90139607     0.03040938
 c     -1.05661965    -0.00565764    -0.01464940
 c     -1.11988362     1.24154750     0.98401145
 c     -0.27136858     1.33270885    -0.30060902
 c      1.13623760     1.01379039    -0.33979993
 h      0.02657060    -1.89410724     0.27339986
 h     -1.99631226     1.87678059     0.89079574
 h     -0.57056263     1.77561387    -1.24151801
 h      1.98623968     1.88593144    -0.23720759
 o      2.44358719    -1.29183304     0.24975968
 h      3.32768511    -0.87388570    -0.04896587
 c     -2.47029335    -0.69378143    -0.58668479
 h     -2.77437845     0.02954276    -1.30947054
 h     -2.39830861    -1.65647807    -1.02755292
 h     -3.05928353    -0.89022631     0.34252424
 h     -0.66679396     0.74634561     2.04057554
          17

 c      1.35095106    -0.31012077    -0.03760403
 c      0.07814524    -0.88585320     0.01533278
 c     -1.03850497    -0.00684205    -0.01420903
 c     -1.13315559     1.24939363     0.98983986
 c     -0.28451748     1.32556128    -0.29140960
 c      1.13896239     1.00889019    -0.33772401
 h     -0.01081519    -1.82852032     0.27289978
 h     -1.96731510     1.85690885     0.89999047
 h     -0.60157551     1.72135980    -1.24225412
 h      2.03102680     1.87664070    -0.25487418
 o      2.45764928    -1.28951656     0.25351661
 h      3.30157044    -0.90548708    -0.02161413
 c     -2.47690762    -0.68802318    -0.58457452
 h     -2.77540339     0.00959634    -1.33692886
 h     -2.41320192    -1.68428839    -1.01825486
 h     -3.07259216    -0.90254488     0.32631430
 h     -0.67172926     0.77442272     2.03138755
          17

 c      1.36183707    -0.32449158    -0.04497410
 c      0.06799509    -0.86727401     0.00106462
 c     -1.02117944    -0.00899168    -0.01498170
 c     -1.14273825     1.25476944     0.99617392
 c     -0.29860735     1.31769348    -0.28223555
 c      1.14485138     1.00596158    -0.33401846
 h     -0.05368379    -1.81334518     0.27882827
 h     -1.95902480     1.84472065     0.91291805
 h     -0.64036777     1.67705065    -1.24370346
 h      2.05234343     1.84615831    -0.27614364
 o      2.46981734    -1.28528163     0.25669191
 h      3.27736157    -0.93505412     0.00536630
 c     -2.48169589    -0.68178801    -0.58086394
 h     -2.78709583    -0.00493269    -1.36754873
 h     -2.41946034    -1.71368676    -1.01290633
 h     -3.08908883    -0.90625071     0.30552888
 h     -0.68705833     0.82376070     1.99947039
          17

 c      1.37433855    -0.34063274    -0.05243366
 c      0.05831090    -0.84724296    -0.01204684
 c     -1.00572709    -0.01165562    -0.01686051
 c     -1.14791409     1.25744197     1.00255469
 c     -0.31314101     1.30943420    -0.27329646
 c      1.15370076     1.00468919    -0.32882520
 h     -0.10143774    -1.84237038     0.28912317
 h     -1.98131520     1.84634614     0.92792806
 h     -0.68541933     1.64306085    -1.24483331
 h      2.04953430     1.79663896    -0.29988535
 o      2.47839951    -1.27992732     0.25975495
 h      3.27978202    -0.95089357     0.02384896
 c     -2.48453099    -0.67565826    -0.57640956
 h     -2.80714922    -0.01635704    -1.39778875
 h     -2.41736226    -1.73643934    -1.00812219
 h     -3.10989370    -0.90085054     0.28364608
 h     -0.71019093     0.89017312     1.95093468
          17

 c      1.38809523    -0.35783753    -0.05995279
 c      0.04979271    -0.82908673    -0.02324724
 c     -0.99334431    -0.01429252    -0.01969356
 c     -1.14960901     1.25835277     1.00777112
 c     -0.32768756     1.30122148    -0.26495822
 c      1.16495576     1.00438269    -0.32232282
 h     -0.14989177    -1.89006643     0.29611049
 h     -2.02927013     1.85759867     0.94446329
 h     -0.73417410     1.61898431    -1.24288324
 h      2.02593123     1.73376908    -0.32480031
 o      2.48264084    -1.27386609     0.26287577
 h      3.31942808    -0.94818449     0.03062206
 c     -2.48537782    -0.66989807    -0.57208615
 h     -2.83235963    -0.02779491    -1.42298405
 h     -2.40743982    -1.74669969    -1.00141374
 h     -3.13588908    -0.88654586     0.26407040
 h     -0.73422069     0.96593902     1.90009443
          17

 c      1.40265372    -0.37534509    -0.06747968
 c      0.04316430    -0.81578993    -0.03195722
 c     -0.98520475    -0.01637550    -0.02327236
 c     -1.15008326     1.25919963     1.00971960
 c     -0.34186495     1.29353585    -0.25762859
 c      1.17750710     1.00388081    -0.31470899
 h     -0.19426199    -1.93432458     0.29334799
 h     -2.08796278     1.86804710     0.96243823
 h     -0.78356658     1.60415964    -1.23483434
 h      1.99121631     1.66840626    -0.34973934
 o      2.48366129    -1.26682868     0.26571718
 h      3.37830132    -0.93382648     0.03079047
 c     -2.48431123    -0.66455918    -0.56852738
 h     -2.85937386    -0.04162379    -1.43913905
 h     -2.39042605    -1.74163994    -0.99131878
 h     -3.16694865    -0.86384582     0.24894857
 h     -0.74687605     1.04058678     1.87177907
          17

 c      1.41747046    -0.39240547    -0.07493788
 c      0.03912544    -0.80928309    -0.03793617
 c     -0.98225168    -0.01752513    -0.02734916
 c     -1.15152628     1.26126881     1.00655228
 c     -0.35531985     1.28684015    -0.25167056
 c      1.18949985     1.00149061    -0.30613283
 h     -0.23100283    -1.96272403     0.27770554
 h     -2.14300905     1.86868516     0.98129978
 h     -0.83058985     1.59798783    -1.21870875
 h      1.96379756     1.61786167    -0.37452609
 o      2.48314409    -1.25844288     0.26786291
 h      3.43078189    -0.91714265     0.03099271
 c     -2.48153967    -0.65956272    -0.56597331
 h     -2.88522248    -0.05879439    -1.44405100
 h     -2.36719794    -1.72146057    -0.97735011
 h     -3.20129502    -0.83332124     0.23841548
 h     -0.73662323     1.10706416     1.88891298
          17

 c      1.43193700    -0.40833266    -0.08222685
 c      0.03810890    -0.81049822    -0.04118801
 c     -0.98497959    -0.01764727    -0.03168997
 c     -1.15459782     1.26478080     0.99898055
 c     -0.36771850     1.28152514    -0.24736854
 c      1.19885084     0.99548805    -0.29662427
 h     -0.25784538    -1.96997284     0.24846196
 h     -2.18505925     1.85466349     0.99987285
 h     -0.87272490     1.60008286    -1.19427354
 h      1.96501851     1.60054055    -0.40074886
 o      2.48228286    -1.24860374     0.26908961
 h      3.46033123    -0.90378903     0.03506096
 c     -2.47738802    -0.65469306    -0.56425241
 h     -2.90765178    -0.07877812    -1.43772789
 h     -2.33868402    -1.68949032    -0.96001972
 h     -3.23553255    -0.79571522     0.23082735
 h     -0.70550747     1.16694293     1.94591022
          17

 c      1.44539952    -0.42255083    -0.08923193
 c      0.04009640    -0.81949006    -0.04186954
 c     -0.99330622    -0.01698557    -0.03610882
 c     -1.15867087     1.26950497     0.98973816
 c     -0.37875824     1.27785406    -0.24489694
 c      1.20495307     0.98548281    -0.28625659
 h     -0.27348924    -1.95544780     0.20640514
 h     -2.20943926     1.82464991     1.01669064
 h     -0.90820720     1.61037641    -1.16318322
 h      1.99934047     1.62030271    -0.42973101
 o      2.48174378    -1.23744888     0.26935023
 h      3.46007716    -0.89598505     0.04429390
 c     -2.47222589    -0.64954961    -0.56286332
 h     -2.92533882    -0.09978371    -1.42240277
 h     -2.30572397    -1.65229758    -0.94089317
 h     -3.26545370    -0.75226173     0.22379993
 h     -0.66653332     1.22373898     2.01474603
          17

 c      1.45717859    -0.43461738    -0.09583959
 c      0.04463803    -0.83549011    -0.04026257
 c     -1.00659438    -0.01604557    -0.04045835
 c     -1.16294590     1.27524676     0.98125644
 c     -0.38817987     1.27592289    -0.24427982
 c      1.20914962     0.97277844    -0.27541162
 h     -0.27765518    -1.92279925     0.15351284
 h     -2.21513660     1.77986792     1.03038087
 h     -0.93614797     1.62915448    -1.12871350
 h      2.04873894     1.66231800    -0.45919975
 o      2.48180207    -1.22528486     0.26872223
 h      3.43055516    -0.89352058     0.05829022
 c     -2.46637898    -0.64356874    -0.56111435
 h     -2.93799342    -0.11910263    -1.40227643
 h     -2.26895961    -1.61895609    -0.92235455
 h     -3.28714633    -0.70487226     0.21534764
 h     -0.63119613     1.27787289     2.07143151
          17

 c      1.46660566    -0.44422450    -0.10194330
 c      0.05107102    -0.85688226    -0.03678401
 c     -1.02379719    -0.01543850    -0.04460886
 c     -1.16673026     1.28177028     0.97497444
 c     -0.39577516     1.27565191    -0.24538424
 c      1.21304732     0.95905861    -0.26463402
 h     -0.27175254    -1.88154120     0.09291249
 h     -2.20475303     1.72367379     1.03994323
 h     -0.95645745     1.65693338    -1.09511427
 h      2.09231264     1.70828920    -0.48484203
 o      2.48230318    -1.21257471     0.26739565
 h      3.38005553    -0.89370563     0.07507908
 c     -2.46005323    -0.63622725    -0.55832764
 h     -2.94621958    -0.13365680    -1.38284730
 h     -2.22907442    -1.59823139    -0.90664836
 h     -3.29790431    -0.65602383     0.20463640
 h     -0.60596821     1.32792883     2.10314137
          17

 c      1.47307038    -0.45120328    -0.10743488
 c      0.05882687    -0.88116656    -0.03196077
 c     -1.04365047    -0.01571817    -0.04843186
 c     -1.16923622     1.28869450     0.97157205
 c     -0.40141819     1.27681113    -0.24796771
 c      1.21755233     0.94558701    -0.25439076
 h     -0.25999253    -1.84929888     0.02839613
 h     -2.18525033     1.66136881     1.04495829
 h     -0.96946680     1.69410274    -1.06656085
 h      2.11739448     1.74560090    -0.50309371
 o      2.48245983    -1.19998507     0.26568989
 h      3.32742262    -0.89033148     0.09072271
 c     -2.45327700    -0.62737140    -0.55410097
 h     -2.95095103    -0.14084946    -1.36961061
 h     -2.18765144    -1.59414589    -0.89441656
 h     -3.29678043    -0.60841574     0.19228684
 h     -0.59382041     1.37214155     2.10473744
          17

 c      1.47608090    -0.45551876    -0.11219452
 c      0.06756785    -0.90535384    -0.02627854
 c     -1.06483125    -0.01726893    -0.05179410
 c     -1.16944678     1.29551947     0.97121498
 c     -0.40511712     1.27908269    -0.25176929
 c      1.22293955     0.93320439    -0.24501401
 h     -0.24903172    -1.84892838    -0.03741440
 h     -2.16816969     1.59952466     1.04568869
 h     -0.97528500     1.74034993    -1.04591580
 h      2.11860452     1.76720484    -0.51182037
 o      2.48092872    -1.18836228     0.26401126
 h      3.30032516    -0.87387432     0.09987493
 c     -2.44590915    -0.61735035    -0.54850225
 h     -2.95251704    -0.13954729    -1.36629033
 h     -2.14795087    -1.60373297    -0.88411460
 h     -3.28481338    -0.56455173     0.18031528
 h     -0.59564338     1.40890142     2.07557901
          17

 c      1.47533521    -0.45723396    -0.11609359
 c      0.07683037    -0.92743990    -0.02003176
 c     -1.08604363    -0.02025879    -0.05456174
 c     -1.16638064     1.30178854     0.97365855
 c     -0.40704415     1.28214364    -0.25659707
 c      1.22908898     0.92248164    -0.23672535
 h     -0.24283155    -1.89252568    -0.10461822
 h     -2.16640413     1.54402967     1.04280568
 h     -0.97325896     1.79410118    -1.03388374
 h      2.09502449     1.76974735    -0.51006984
 o      2.47709960    -1.17828994     0.26258700
 h      3.31429384    -0.83859782     0.09999444
 c     -2.43776179    -0.60678092    -0.54206196
 h     -2.94993300    -0.13062373    -1.37349164
 h     -2.11442655    -1.61952481    -0.87306278
 h     -3.26492104    -0.52638145     0.17175232
 h     -0.61054351     1.43693353     2.01864725
          17

 c      1.47077896    -0.45648327    -0.11900398
 c      0.08562655    -0.94762506    -0.01353876
 c     -1.10603883    -0.02464484    -0.05661019
 c     -1.15986842     1.30726917     0.97819583
 c     -0.40750092     1.28572396    -0.26235493
 c      1.23559819     0.91378356    -0.22965357
 h     -0.23778705    -1.96781780    -0.17299913
 h     -2.18616919     1.49768738     1.03670999
 h     -0.96201995     1.85238160    -1.02910134
 h      2.04888380     1.75274953    -0.49789551
 o      2.47228556    -1.16958292     0.26125412
 h      3.35326239    -0.79059096     0.09465553
 c     -2.42875981    -0.59623634    -0.53558407
 h     -2.94109896    -0.11659390    -1.38874282
 h     -2.09133484    -1.63376283    -0.85890760
 h     -3.24131458    -0.49509785     0.16991238
 h     -0.63490284     1.45566468     1.94206353
          17

 c      1.46261618    -0.45349808    -0.12079234
 c      0.09282013    -0.96722953    -0.00735580
 c     -1.12361728    -0.03021632    -0.05782769
 c     -1.15120684     1.31187127     0.98334622
 c     -0.40682807     1.28961302    -0.26899174
 c      1.24176252     0.90719573    -0.22381671
 h     -0.22715962    -2.05103508    -0.23908324
 h     -2.22155778     1.46023262     1.02736659
 h     -0.94011914     1.91125711    -1.02903852
 h      1.98590452     1.71928459    -0.47654631
 o      2.46837275    -1.16168058     0.25972417
 h      3.39032677    -0.74105951     0.08909018
 c     -2.41904599    -0.58611857    -0.52988401
 h     -2.92377905    -0.10061383    -1.40780201
 h     -2.08164787    -1.64092113    -0.84034345
 h     -3.21830952    -0.47115710     0.17731459
 h     -0.66009635     1.46617549     1.86306143
          17

 c      1.45126746    -0.44863996    -0.12131083
 c      0.09760170    -0.98726670    -0.00210658
 c     -1.13765368    -0.03665348    -0.05811086
 c     -1.14288906     1.31533585     0.98655200
 c     -0.40531274     1.29363487    -0.27642266
 c      1.24644471     0.90230532    -0.21906210
 h     -0.20663612    -2.12342411    -0.29800697
 h     -2.25935856     1.43071517     1.01504852
 h     -0.90676658     1.96661491    -1.03108130
 h      1.91703789     1.67833939    -0.44909321
 o      2.46653555    -1.15411887     0.25779713
 h      3.40778089    -0.69831835     0.08654300
 c     -2.40903357    -0.57666129    -0.52555388
 h     -2.89657949    -0.08552962    -1.42621701
 h     -2.08665582    -1.63840479    -0.81718212
 h     -3.19882356    -0.45450427     0.19451069
 h     -0.67067997     1.47239468     1.81084142
          17

 c      1.43730238    -0.44240184    -0.12039910
 c      0.09954932    -1.00813626     0.00169507
 c     -1.14714812    -0.04360249    -0.05736963
 c     -1.13727360     1.31726540     0.98532689
 c     -0.40312849     1.29762084    -0.28449069
 c      1.24796488     0.89796212    -0.21501308
 h     -0.17504272    -2.17445845    -0.34563480
 h     -2.28730325     1.40895165     1.00073011
 h     -0.86225053     2.01489371    -1.03331867
 h      1.85996123     1.64753786    -0.42096087
 o      2.46717256    -1.14659001     0.25535676
 h      3.39826039    -0.66672392     0.08831964
 c     -2.39939221    -0.56794524    -0.52282624
 h     -2.85945107    -0.07332471    -1.44045117
 h     -2.10600631    -1.62656699    -0.79022156
 h     -3.18345839    -0.44480851     0.21947633
 h     -0.65175192     1.47922889     1.81281050
          17

 c      1.42136492    -0.43540800    -0.11789684
 c      0.09853476    -1.02979384     0.00368508
 c     -1.15129542    -0.05076174    -0.05554986
 c     -1.13474335     1.31767685     0.97993881
 c     -0.40031248     1.30138569    -0.29297844
 c      1.24454640     0.89270212    -0.21122432
 h     -0.13326920    -2.19950226    -0.37908732
 h     -2.29794846     1.39541891     0.98567769
 h     -0.80798387     2.05356584    -1.03492574
 h      1.83393605     1.64841461    -0.39799998
 o      2.47011233    -1.13891268     0.25234078
 h      3.36192846    -0.64736610     0.09442803
 c     -2.39092544    -0.55989239    -0.52156260
 h     -2.81377114    -0.06489420    -1.44853184
 h     -2.13793208    -1.60867173    -0.76109501
 h     -3.17086360    -0.44147740     0.24809833
 h     -0.60688529     1.48617425     1.86364578
          17

 c      1.40410107    -0.42843930    -0.11365678
 c      0.09466331    -1.05189625     0.00364084
 c     -1.14956704    -0.05793744    -0.05264757
 c     -1.13399945     1.31695310     0.97279756
 c     -0.39678299     1.30470425    -0.30160698
 c      1.23566390     0.88648308    -0.20763999
 h     -0.08348467    -2.19790851    -0.39670448
 h     -2.28881390     1.39077630     0.97103448
 h     -0.74631924     2.08140521    -1.03621654
 h      1.84391741     1.68650319    -0.38105100
 o      2.47467089    -1.13108283     0.24874883
 h      3.30616392    -0.63762918     0.10369911
 c     -2.38436308    -0.55226826    -0.52132978
 h     -2.76219873    -0.05996691    -1.45041660
 h     -2.17963460    -1.59062119    -0.73202464
 h     -3.15899793    -0.44347803     0.27548335
 h     -0.55444183     1.48827081     1.93293015
          17

 c      1.38610480    -0.42239648    -0.10755962
 c      0.08825510    -1.07381480     0.00149501
 c     -1.14178230    -0.06506571    -0.04871837
 c     -1.13360212     1.31534913     0.96589517
 c     -0.39237573     1.30730093    -0.31002496
 c      1.22242620     0.88135352    -0.20463725
 h     -0.02883410    -2.17276891    -0.39821222
 h     -2.26173299     1.39559756     0.95772800
 h     -0.68026881     2.09854846    -1.03848088
 h      1.87604240     1.74329268    -0.36546641
 o      2.47956011    -1.12342347     0.24467590
 h      3.24758174    -0.62922987     0.11349197
 c     -2.38015434    -0.54476558    -0.52151317
 h     -2.70836176    -0.05712741    -1.44812455
 h     -2.22793616    -1.57959404    -0.70532751
 h     -3.14632939    -0.44918024     0.29729636
 h     -0.50983858     1.48204199     1.99519885
          17

 c      1.36788864    -0.41812172    -0.09953770
 c      0.07982210    -1.09451869    -0.00260219
 c     -1.12814135    -0.07221585    -0.04389307
 c     -1.13234185     1.31290557     0.96022223
 c     -0.38688411     1.30886669    -0.31783076
 c      1.20628503     0.87965189    -0.20253849
 h      0.02673257    -2.13229021    -0.38539049
 h     -2.22274862     1.41032682     0.94644696
 h     -0.61317725     2.10628543    -1.04366393
 h      1.91303297     1.79587653    -0.34687843
 o      2.48301077    -1.11664728     0.24030486
 h      3.21051372    -0.60770012     0.12001760
 c     -2.37834676    -0.53722261    -0.52145609
 h     -2.65631628    -0.05407582    -1.44539556
 h     -2.28006241    -1.58094620    -0.68272871
 h     -3.13248242    -0.45636167     0.31064532
 h     -0.48123284     1.46652865     2.03675259
          17

 c      1.34987113    -0.41616691    -0.08960746
 c      0.06999644    -1.11239944    -0.00819297
 c     -1.10921535    -0.07955796    -0.03838162
 c     -1.12905635     1.30953539     0.95613787
 c     -0.38011037     1.30910688    -0.32463153
 c      1.18829842     0.88274916    -0.20141129
 h      0.07904459    -2.09208297    -0.36303823
 h     -2.18186797     1.43540595     0.93756388
 h     -0.54836304     2.10651044    -1.05384001
 h      1.94320635     1.82965289    -0.32346497
 o      2.48388019    -1.11125076     0.23573651
 h      3.20976957    -0.56253963     0.12123460
 c     -2.37861326    -0.52984374    -0.52063102
 h     -2.60975948    -0.04835361    -1.44645722
 h     -2.33393548    -1.59487374    -0.66494629
 h     -3.11839381    -0.46238547     0.31450488
 h     -0.47198734     1.44217242     2.05148398
          17

 c      1.33238998    -0.41664111    -0.07789297
 c      0.05937972    -1.12537788    -0.01453843
 c     -1.08589785    -0.08729483    -0.03246221
 c     -1.12266630     1.30508870     0.95368565
 c     -0.37191375     1.30780755    -0.33012463
 c      1.16918616     0.89096123    -0.20112605
 h      0.12516738    -2.07435072    -0.33855514
 h     -2.15068329     1.47136919     0.93106217
 h     -0.48882729     2.10091478    -1.07050579
 h      1.96015591     1.83799339    -0.29515270
 o      2.48275695    -1.10663493     0.23083465
 h      3.23319170    -0.50150475     0.11937214
 c     -2.38040388    -0.52315158    -0.51881796
 h     -2.57125551    -0.03847556    -1.45394405
 h     -2.38771422    -1.61608430    -0.65191488
 h     -3.10618251    -0.46449670     0.30982281
 h     -0.48272497     1.41003407     2.03748383
          17

 c      1.31573214    -0.41919747    -0.06462886
 c      0.04844337    -1.13196293    -0.02100673
 c     -1.05933823    -0.09557739    -0.02646103
 c     -1.11263823     1.29943486     0.95269171
 c     -0.36224127     1.30489447    -0.33416815
 c      1.14951822     0.90378169    -0.20142899
 h      0.16434052    -2.09600848    -0.31728948
 h     -2.13645274     1.51832262     0.92660660
 h     -0.43714111     2.09025760    -1.09393911
 h      1.96086807     1.81945414    -0.26270081
 o      2.48092414    -1.10165172     0.22541018
 h      3.25793621    -0.44185079     0.11789181
 c     -2.38309671    -0.51768255    -0.51620724
 h     -2.54194955    -0.02479053    -1.46719537
 h     -2.43931783    -1.63686367    -0.64329686
 h     -3.09879536    -0.46014297     0.29930406
 h     -0.51188513     1.37148762     1.99608733
          17

 c      1.30015192    -0.42314796    -0.05014738
 c      0.03772322    -1.13267555    -0.02751132
 c     -1.03087336    -0.10443136    -0.02072902
 c     -1.09951663     1.29260096     0.95263721
 c     -0.35114614     1.30044910    -0.33679955
 c      1.12979978     0.92009300    -0.20198586
 h      0.19562018    -2.15234833    -0.29743749
 h     -2.13673879     1.57456787     0.92378499
 h     -0.39549393     2.07416486    -1.12298924
 h      1.94497754     1.77643507    -0.22723424
 o      2.47922464    -1.09545413     0.21938247
 h      3.26841264    -0.39657679     0.11878984
 c     -2.38608568    -0.51374185    -0.51331749
 h     -2.52189625    -0.00931058    -1.48246108
 h     -2.48648784    -1.65039692    -0.63876483
 h     -3.09931893    -0.44722893     0.28667429
 h     -0.55491735     1.32812972     1.93329416
          17

 c      1.28587403    -0.42764888    -0.03485332
 c      0.02798636    -1.12962356    -0.03424389
 c     -1.00195926    -0.11372109    -0.01561729
 c     -1.08493437     1.28485684     0.95229498
 c     -0.33881079     1.29467437    -0.33819045
 c      1.11041726     0.93829199    -0.20241598
 h      0.21600381    -2.22217460    -0.27350869
 h     -2.14140124     1.63590001     0.92230275
 h     -0.36574516     2.05154549    -1.15542093
 h      1.91549330     1.71548517    -0.18996999
 o      2.47796568    -1.08763314     0.21277096
 h      3.25787892    -0.37204224     0.12265758
 c     -2.38886406    -0.51136219    -0.51073439
 h     -2.51055781     0.00531270    -1.49480294
 h     -2.52715406    -1.65236914    -0.63801318
 h     -3.10982997    -0.42429704     0.27527671
 h     -0.60225445     1.28156450     1.86380548
          17

 c      1.27309735    -0.43187863    -0.01919102
 c      0.02006473    -1.12503321    -0.04122398
 c     -0.97409892    -0.12315496    -0.01145408
 c     -1.07115422     1.27669507     0.94937409
[truncated: 34,518 more chars]
