# Supplementary material for: Photochemical permutation of meta-substituted phenols
Source: Nat Commun. 2025 Aug 13;16:7502. doi: 10.1038/s41467-025-62549-5 (PMC12350626; doi:10.1038/s41467-025-62549-5)
Supplement: Supplementary file 3 — Source Data [file 41467_2025_62549_MOESM3_ESM.zip › Source data/NAMD_trajectories/trajectory083.xyz]

          17

 c      1.14131399    -0.38719036     0.10646143
 c     -0.09977084    -1.03381267     0.04819109
 c     -1.29630644    -0.26805611     0.02930602
 c     -1.13600491     1.22195910    -0.06194122
 c      0.23890505     1.81729554    -0.03406828
 c      1.39709542     1.05478431     0.02540170
 h      0.03530669    -2.23824524     0.05503284
 h     -1.81294432     1.51572973    -0.86704068
 h      0.27747083     2.76866921     0.15730707
 h      2.54688899     1.37962828     0.28154178
 o      2.13199461    -1.19451103    -0.08343845
 h      3.03294772    -0.68607725    -0.26467658
 c     -2.55367426    -0.87281854    -0.01413314
 h     -2.62653906    -2.01116597     0.12244059
 h     -3.17635224    -0.59393356     0.78491878
 h     -2.95592937    -0.81990948    -1.01432348
 h     -1.65396586     1.38814355     0.88691465
          17

 c      1.13973985    -0.39063828     0.10040268
 c     -0.09458797    -1.03016911     0.04954899
 c     -1.29749745    -0.27283590     0.02526753
 c     -1.13195243     1.22765725    -0.05766036
 c      0.24203817     1.82036207    -0.03563437
 c      1.39851492     1.05861287     0.02404939
 h      0.01019203    -2.24841436     0.06541016
 h     -1.82487559     1.52351330    -0.84357417
 h      0.28686776     2.79116636     0.15451947
 h      2.52210582     1.38797111     0.27181707
 o      2.13149742    -1.19591368    -0.08011656
 h      2.98473517    -0.70746292    -0.25186746
 c     -2.55205616    -0.87858888    -0.01739000
 h     -2.62921063    -2.01230123     0.11297941
 h     -3.20420073    -0.60561022     0.80290076
 h     -2.95561502    -0.83573640    -1.00531274
 h     -1.66585494     1.40530052     0.90922795
          17

 c      1.13970808    -0.39161250     0.09385319
 c     -0.09061530    -1.02865902     0.05121009
 c     -1.29524837    -0.27776512     0.02052539
 c     -1.12894554     1.23225009    -0.05247145
 c      0.24523848     1.82008392    -0.03740579
 c      1.40017192     1.06090360     0.02362502
 h     -0.02127266    -2.23007453     0.07455241
 h     -1.83814972     1.53954688    -0.82427389
 h      0.29825784     2.85789762     0.15727953
 h      2.47292653     1.39415815     0.25378910
 o      2.13285502    -1.19798398    -0.07694444
 h      2.92755576    -0.73567317    -0.23662600
 c     -2.55182317    -0.88714449    -0.01963651
 h     -2.62166751    -2.00458166     0.10345158
 h     -3.24092509    -0.60702475     0.82086703
 h     -2.96592630    -0.84235957    -1.00719374
 h     -1.67845266     1.43498961     0.92976621
          17

 c      1.14116315    -0.39018037     0.08685008
 c     -0.08807740    -1.02914271     0.05316796
 c     -1.28981156    -0.28250588     0.01521205
 c     -1.12731904     1.23580165    -0.04605878
 c      0.24840950     1.81906330    -0.03892784
 c      1.40143532     1.06138598     0.02394823
 h     -0.05692824    -2.18584709     0.08242315
 h     -1.85149821     1.56331115    -0.80887545
 h      0.31019281     2.93806041     0.15968315
 h      2.40880722     1.40021550     0.22952627
 o      2.13449852    -1.20154158    -0.07360781
 h      2.88766838    -0.75678217    -0.22411532
 c     -2.55343938    -0.89787340    -0.02042854
 h     -2.60430377    -1.99191260     0.09471311
 h     -3.27858001    -0.60130549     0.83093238
 h     -2.98622804    -0.83964365    -1.01889243
 h     -1.68820179     1.47438208     0.94399888
          17

 c      1.14402808    -0.38654918     0.07943504
 c     -0.08705996    -1.03095960     0.05538932
 c     -1.28172437    -0.28674672     0.00945696
 c     -1.12732568     1.23851423    -0.03834989
 c      0.25140697     1.81933554    -0.03988447
 c      1.40106522     1.05966990     0.02471054
 h     -0.09442632    -2.12420104     0.08920763
 h     -1.86271108     1.59327465    -0.79605702
 h      0.32137069     3.00690045     0.15746779
 h      2.34667941     1.41057780     0.20253681
 o      2.13477372    -1.20741852    -0.06978487
 h      2.89177894    -0.75617044    -0.21953078
 c     -2.55716444    -0.90989043    -0.01989705
 h     -2.57837354    -1.98049814     0.08768288
 h     -3.31097472    -0.59122720     0.82804397
 h     -3.01366604    -0.82822649    -1.03514848
 h     -1.69258933     1.52032622     0.94909934
          17

 c      1.14823891    -0.38100726     0.07166071
 c     -0.08749975    -1.03274536     0.05779766
 c     -1.27175207    -0.29019473     0.00338768
 c     -1.12908203     1.24069698    -0.02946233
 c      0.25403500     1.82192046    -0.04015277
 c      1.39741442     1.05527742     0.02554387
 h     -0.13166219    -2.06174715     0.09545594
 h     -1.86935789     1.62717604    -0.78422027
 h      0.33102250     3.05090793     0.14872899
 h      2.30823282     1.43184018     0.17689498
 o      2.13389835    -1.21536139    -0.06553527
 h      2.93607878    -0.73654091    -0.22196025
 c     -2.56300333    -0.92216566    -0.01851737
 h     -2.54571188    -1.97747937     0.08309216
 h     -3.33412623    -0.57913075     0.81017452
 h     -3.04425879    -0.80963570    -1.04923811
 h     -1.69030871     1.56957295     0.94410616
          17

 c      1.15374959    -0.37394312     0.06359194
 c     -0.08913700    -1.03252700     0.06026631
 c     -1.26081425    -0.29256177    -0.00286432
 c     -1.13253450     1.24271771    -0.01963972
 c      0.25605546     1.82714476    -0.03972501
 c      1.38961815     1.04804580     0.02624844
 h     -0.16757434    -2.02234042     0.10218205
 h     -1.86950897     1.66242639    -0.77218945
 h      0.33879102     3.06421180     0.13302423
 h      2.30619768     1.46807129     0.15449231
 o      2.13358515    -1.22422919    -0.06121339
 h      2.99220925    -0.71467037    -0.22576157
 c     -2.57070746    -0.93382129    -0.01684744
 h     -2.50843438    -1.98782145     0.08118326
 h     -3.34618143    -0.56688043     0.77793186
 h     -3.07407483    -0.78614950    -1.05551129
 h     -1.68126801     1.61903088     0.92987358
          17

 c      1.16051661    -0.36589612     0.05530092
 c     -0.09153098    -1.02882225     0.06265752
 c     -1.24991473    -0.29355535    -0.00915934
 c     -1.13744840     1.24494568    -0.00921338
 c      0.25720938     1.83490044    -0.03865365
 c      1.37866766     1.03866781     0.02690303
 h     -0.20216334    -2.02440424     0.11046938
 h     -1.86219658     1.69651168    -0.75959952
 h      0.34458612     3.04576263     0.11072939
 h      2.33207291     1.51461199     0.13374599
 o      2.13516656    -1.23306408    -0.05709504
 h      3.03698691    -0.70387569    -0.22648517
 c     -2.57976535    -0.94446745    -0.01540563
 h     -2.46898898    -2.01104962     0.08153648
 h     -3.34748879    -0.55563105     0.73440491
 h     -3.09994229    -0.76044159    -1.05064832
 h     -1.66657420     1.66607735     0.90902791
          17

 c      1.16848737    -0.35754340     0.04685889
 c     -0.09427000    -1.02213882     0.06490990
 c     -1.24007762    -0.29289255    -0.01534991
 c     -1.14342118     1.24769277     0.00141925
 c      0.25726595     1.84467943    -0.03703354
 c      1.36655086     1.02848169     0.02764445
 h     -0.23431322    -2.06335554     0.12052903
 h     -1.84758158     1.72732505    -0.74698462
 h      0.34857056     2.99894955     0.08281943
 h      2.36604965     1.56073290     0.11230629
 o      2.13919671    -1.24131482    -0.05330465
 h      3.05895112    -0.71031428    -0.22205014
 c     -2.58937018    -0.95427982    -0.01467424
 h     -2.43046201    -2.04114599     0.08324091
 h     -3.34089620    -0.54540298     0.68525427
 h     -3.11975912    -0.73518457    -1.03397598
 h     -1.64846310     1.70889180     0.88584607
          17

 c      1.17757760    -0.34964296     0.03832955
 c     -0.09708593    -1.01447775     0.06705507
 c     -1.23226576    -0.29034659    -0.02128427
 c     -1.14992620     1.25116946     0.01183039
 c      0.25605208     1.85538993    -0.03500628
 c      1.35494911     1.01886517     0.02849931
 h     -0.26085958    -2.11710813     0.13157696
 h     -1.82689438     1.75339233    -0.73565115
 h      0.35135744     2.93367870     0.05088262
 h      2.39183262     1.59665515     0.08915679
 o      2.14569200    -1.24870869    -0.04986580
 h      3.05493204    -0.73524369    -0.21197872
 c     -2.59844143    -0.96377291    -0.01512253
 h     -2.39646094    -2.06985400     0.08529218
 h     -3.33178271    -0.53471386     0.63848135
 h     -3.13263359    -0.71271555    -1.00740396
 h     -1.63002445     1.74665152     0.86577147
          17

 c      1.18764015    -0.34296928     0.02976657
 c     -0.09973765    -1.00771355     0.06915069
 c     -1.22727574    -0.28579984    -0.02681075
 c     -1.15639718     1.25548471     0.02164030
 c      0.25342049     1.86503433    -0.03275501
 c      1.34489178     1.01095289     0.02940215
 h     -0.27861523    -2.16454071     0.14264059
 h     -1.80221203     1.77398025    -0.72739244
 h      0.35447665     2.87022520     0.01698850
 h      2.40038047     1.61628165     0.06449106
 o      2.15425527    -1.25519784    -0.04672819
 h      3.02845277    -0.77618878    -0.19700659
 c     -2.60579701    -0.97349425    -0.01711798
 h     -2.37045962    -2.09015306     0.08688760
 h     -3.32671801    -0.52095032     0.60287310
 h     -3.13900626    -0.69476557    -0.97521712
 h     -1.61456358     1.77932698     0.85427758
          17

 c      1.19845429    -0.33823643     0.02121629
 c     -0.10196994    -1.00294445     0.07123484
 c     -1.22563548    -0.27927892    -0.03178232
 c     -1.16234554     1.26070155     0.03062677
 c      0.24919296     1.87078965    -0.03042436
 c      1.33690385     1.00557312     0.03025157
 h     -0.28572590    -2.19264169     0.15304036
 h     -1.77609506     1.78907060    -0.72406889
 h      0.36068786     2.83865128    -0.01732656
 h      2.38819961     1.61685070     0.03909581
 o      2.16396801    -1.26102832    -0.04375430
 h      2.99167630    -0.82613822    -0.17931374
 c     -2.61049858    -0.98374183    -0.02069688
 h     -2.35509412    -2.09798373     0.08751749
 h     -3.33007493    -0.50222041     0.58473290
 h     -3.14066720    -0.68223369    -0.94356742
 h     -1.60468127     1.80694801     0.85518980
          17

 c      1.20973936    -0.33601551     0.01272496
 c     -0.10357487    -1.00056655     0.07331382
 c     -1.22754260    -0.27096702    -0.03605965
 c     -1.16746909     1.26690760     0.03879431
 c      0.24325611     1.87071566    -0.02798999
 c      1.33116329     1.00318806     0.03094283
 h     -0.28165330    -2.19539856     0.16241809
 h     -1.75110986     1.79916750    -0.72708110
 h      0.37231074     2.85928773    -0.05261176
 h      2.35578509     1.59830257     0.01395236
 o      2.17319657    -1.26683662    -0.04069917
 h      2.96854261    -0.87231787    -0.16284323
 c     -2.61217780    -0.99433434    -0.02541179
 h     -2.35170322    -2.09273040     0.08698000
 h     -3.34084107    -0.47969534     0.58500015
 h     -3.14045344    -0.67514025    -0.91930712
 h     -1.60154743     1.82874781     0.86929085
          17

 c      1.22118687    -0.33664139     0.00434782
 c     -0.10444307    -1.00044374     0.07535864
 c     -1.23286844    -0.26119531    -0.03951457
 c     -1.17170087     1.27423575     0.04633166
 c      0.23581862     1.86581294    -0.02537457
 c      1.32751142     1.00378972     0.03138165
 h     -0.26688418    -2.17190426     0.17065377
 h     -1.72935320     1.80496196    -0.73684029
 h      0.38788325     2.91896182    -0.09001357
 h      2.30765129     1.56339074    -0.01003327
 o      2.18012519    -1.27335696    -0.03731518
 h      2.98626427    -0.90123427    -0.15161939
 c     -2.61105436    -1.00455996    -0.03052831
 h     -2.36008817    -2.07738037     0.08543563
 h     -3.35334894    -0.45773583     0.59970290
 h     -3.14132880    -0.67297320    -0.90799593
 h     -1.60486169     1.84296542     0.89417924
          17

 c      1.23247954    -0.34013924    -0.00384545
 c     -0.10455990    -1.00196456     0.07729966
 c     -1.24121177    -0.25041371    -0.04203471
 c     -1.17518127     1.28282545     0.05348208
 c      0.22735271     1.85865356    -0.02266757
 c      1.32528467     1.00680662     0.03150052
 h     -0.24285552    -2.12605898     0.17789354
 h     -1.71214756     1.80700497    -0.75242122
 h      0.40311336     2.98709794    -0.12852665
 h      2.25397947     1.51864143    -0.03237337
 o      2.18464040    -1.28055192    -0.03362915
 h      3.04547856    -0.91283025    -0.14533544
 c     -2.60772270    -1.01330055    -0.03544381
 h     -2.37846744    -2.05854180     0.08349117
 h     -3.36093555    -0.44165588     0.62283688
 h     -3.14505834    -0.67541283    -0.91177047
 h     -1.61340723     1.84750094     0.92539478
          17

 c      1.24328731    -0.34623520    -0.01177240
 c     -0.10395575    -1.00396075     0.07901340
 c     -1.25196902    -0.23915093    -0.04352796
 c     -1.17819140     1.29275269     0.06042515
 c      0.21835077     1.85126747    -0.02005768
 c      1.32313277     1.01109180     0.03129868
 h     -0.21205527    -2.06799067     0.18478942
 h     -1.70002621     1.80559971    -0.77159943
 h      0.41419256     3.04030573    -0.16579900
 h      2.21239856     1.47511447    -0.05354278
 o      2.18845731    -1.28770600    -0.02989981
 h      3.11831498    -0.91888088    -0.14002981
 c     -2.60295007    -1.01924624    -0.03994574
 h     -2.40384501    -2.04544848     0.08215429
 h     -3.35865313    -0.43564686     0.64870843
 h     -3.15140805    -0.68285215    -0.92856778
 h     -1.62569670     1.84082497     0.95792830
          17

 c      1.25326953    -0.35445729    -0.01934731
 c     -0.10265890    -1.00461094     0.08030256
 c     -1.26440633    -0.22796611    -0.04392821
 c     -1.18108685     1.30396478     0.06723003
 c      0.20924764     1.84478763    -0.01772013
 c      1.31937828     1.01525163     0.03086746
 h     -0.17790441    -2.01569138     0.19288137
 h     -1.69295169     1.80095365    -0.79130664
 h      0.41881464     3.06638559    -0.19960514
 h      2.20375365     1.44540171    -0.07521292
 o      2.19320870    -1.29428181    -0.02633263
 h      3.17858624    -0.92883753    -0.13259839
 c     -2.59749605    -1.02128434    -0.04415859
 h     -2.43303255    -2.04647398     0.08243056
 h     -3.34401778    -0.44197556     0.67289916
 h     -3.15853022    -0.69614612    -0.95337214
 h     -1.64038715     1.82255653     0.98737242
          17

 c      1.26210011    -0.36425288    -0.02649666
 c     -0.10072760    -1.00180631     0.08091312
 c     -1.27772560    -0.21738836    -0.04320409
 c     -1.18424441     1.31624741     0.07386920
 c      0.20042022     1.83977361    -0.01579161
 c      1.31341366     1.01846501     0.03026710
 h     -0.14376811    -1.99125561     0.20454896
 h     -1.69062543     1.79344170    -0.80830820
 h      0.41584122     3.06053089    -0.22830223
 h      2.23586492     1.43479165    -0.09860567
 o      2.19977309    -1.30009298    -0.02301634
 h      3.21220838    -0.94659689    -0.12177056
 c     -2.59194694    -1.01902751    -0.04833109
 h     -2.46375181    -2.06384227     0.08461254
 h     -3.31687333    -0.46092093     0.69253968
 h     -3.16405377    -0.71588324    -0.98035770
 h     -1.65646644     1.79360890     1.01056127
          17

 c      1.26951113    -0.37505479    -0.03317327
 c     -0.09833442    -0.99447394     0.08067720
 c     -1.29111737    -0.20784984    -0.04136874
 c     -1.18801843     1.32922786     0.08025392
 c      0.19217646     1.83644277    -0.01437463
 c      1.30652363     1.02082747     0.02935171
 h     -0.11150788    -2.00573682     0.22143788
 h     -1.69274206     1.78380369    -0.81983522
 h      0.40497017     3.02256055    -0.25087939
 h      2.29399014     1.43768652    -0.12223533
 o      2.20843563    -1.30516418    -0.01996441
 h      3.21438895    -0.97247105    -0.10742547
 c     -2.58666063    -1.01304887    -0.05269059
 h     -2.49459647    -2.09152154     0.08790919
 h     -3.27922377    -0.49087156     0.70652253
 h     -3.16600971    -0.74185109    -1.00449235
 h     -1.67332714     1.75607062     1.02586390
          17

 c      1.27532981    -0.38630716    -0.03935934
 c     -0.09571291    -0.98355154     0.07968079
 c     -1.30379378    -0.19964270    -0.03848500
 c     -1.19269875     1.34240659     0.08626465
 c      0.18473850     1.83467978    -0.01352137
 c      1.30064503     1.02270489     0.02786467
 h     -0.08184811    -2.04773795     0.24250448
 h     -1.69914327     1.77320256    -0.82402340
 h      0.38675684     2.95652941    -0.26716030
 h      2.35530758     1.44545022    -0.14298387
 o      2.21900789    -1.30964599    -0.01714351
 h      3.18752107    -1.00440683    -0.09014648
 c     -2.58180274    -1.00457327    -0.05745183
 h     -2.52409000    -2.11909082     0.09086774
 h     -3.23522319    -0.52843402     0.71587433
 h     -3.16329833    -0.77292063    -1.02224880
 h     -1.69080642     1.71295027     1.03329382
          17

 c      1.27948551    -0.39750877    -0.04505830
 c     -0.09303109    -0.97096440     0.07818895
 c     -1.31500408    -0.19292483    -0.03466191
 c     -1.19847150     1.35520896     0.09177362
 c      0.17820673     1.83383718    -0.01316983
 c      1.29716266     1.02426418     0.02561593
 h     -0.05579886    -2.09512619     0.26484704
 h     -1.70988886     1.76315574    -0.82014302
 h      0.36302724     2.87270014    -0.27852072
 h      2.40281368     1.45225290    -0.15825451
 o      2.23071629    -1.31381980    -0.01448037
 h      3.14283505    -1.03779196    -0.07114520
 c     -2.57736881    -0.99499138    -0.06288642
 h     -2.55020561    -2.13710192     0.09206589
 h     -3.19100505    -0.56875018     0.72406571
 h     -3.15586510    -0.80718952    -1.03181159
 h     -1.70919165     1.66780729     1.03445354
          17

 c      1.28200079    -0.40825313    -0.05028263
 c     -0.09039235    -0.95831590     0.07646829
 c     -1.32405549    -0.18775269    -0.03004474
 c     -1.20539683     1.36704995     0.09667221
 c      0.17249528     1.83239716    -0.01301810
 c      1.29673038     1.02548018     0.02252675
 h     -0.03468563    -2.13005156     0.28574125
 h     -1.72526071     1.75538523    -0.80864783
 h      0.33754138     2.79125739    -0.28933751
 h      2.42727854     1.45532020    -0.16659017
 o      2.24194776    -1.31815233    -0.01186821
 h      3.10439719    -1.06456664    -0.05219108
 c     -2.57322082    -0.98552322    -0.06929995
 h     -2.57056934    -2.13978984     0.09050202
 h     -3.15362933    -0.60646149     0.73638247
 h     -3.14476862    -0.84220922    -1.03316223
 h     -1.72911171     1.62426557     1.03219191
          17

 c      1.28297929    -0.41822193    -0.05504391
 c     -0.08788273    -0.94657086     0.07471932
 c     -1.33035492    -0.18410927    -0.02480118
 c     -1.21342430     1.37739864     0.10091490
 c      0.16733345     1.82799791    -0.01244426
 c      1.29946374     1.02624556     0.01860430
 h     -0.01967034    -2.14250639     0.30340237
 h     -1.74568626     1.75161803    -0.79103166
 h      0.31577204     2.74193519    -0.30790496
 h      2.42509892     1.45380813    -0.16748071
 o      2.25059966    -1.32320033    -0.00922288
 h      3.10369799    -1.07503213    -0.03473326
 c     -2.56922235    -0.97700315    -0.07681727
 h     -2.58282308    -2.12546985     0.08569459
 h     -3.12868034    -0.63744144     0.75729366
 h     -3.13218264    -0.87523850    -1.02816310
 h     -1.75121674     1.58547984     1.02984057
          17

 c      1.28258816    -0.42713389    -0.05934955
 c     -0.08559170    -0.93621346     0.07308445
 c     -1.33346401    -0.18191876    -0.01910645
 c     -1.22245588     1.38582201     0.10456860
 c      0.16253415     1.81902343    -0.01090548
 c      1.30509349     1.02640864     0.01391638
 h     -0.01159971    -2.12854755     0.31686690
 h     -1.77154693     1.75334451    -0.76944711
 h      0.30147594     2.74542127    -0.34164679
 h      2.39688335     1.44818586    -0.16116697
 o      2.25606802    -1.32909464    -0.00657091
 h      3.14847384    -1.06663585    -0.01848124
 c     -2.56539950    -0.96974739    -0.08509545
 h     -2.58490624    -2.09623052     0.07770700
 h     -3.11779627    -0.66018608     0.78684574
 h     -3.12122182    -0.90353802    -1.02044477
 h     -1.77567032     1.55373532     1.03015112
          17

 c      1.28104395    -0.43471956    -0.06320661
 c     -0.08360773    -0.92740026     0.07165978
 c     -1.33314446    -0.18104949    -0.01313194
 c     -1.23241895     1.39200709     0.10782543
 c      0.15827624     1.80660807    -0.00870847
 c      1.31297423     1.02573817     0.00858601
 h     -0.01102997    -2.08865922     0.32581908
 h     -1.80286219     1.76154424    -0.74607953
 h      0.29314510     2.78980339    -0.38785641
 h      2.34775227     1.44037062    -0.14864021
 o      2.25997188    -1.33536016    -0.00398254
 h      3.21141849    -1.04701043    -0.00243990
 c     -2.56194761    -0.96355864    -0.09332098
 h     -2.57527482    -2.05771932     0.06719776
 h     -3.11858444    -0.67545948     0.81980624
 h     -3.11536676    -0.92470734    -1.01464066
 h     -1.80170121     1.53033679     1.03442272
          17

 c      1.27861299    -0.44075569    -0.06662541
 c     -0.08200124    -0.91997154     0.07048073
 c     -1.32937512    -0.18130877    -0.00704155
 c     -1.24328777     1.39578301     0.11094631
 c      0.15484127     1.79332246    -0.00676645
 c      1.32192921     1.02385571     0.00280398
 h     -0.01820747    -2.02766596     0.33071398
 h     -1.83893235     1.77642052    -0.72244671
 h      0.28709253     2.84583778    -0.43644739
 h      2.28916665     1.43455311    -0.13180779
 o      2.26406080    -1.34145411    -0.00147311
 h      3.26313608    -1.02487567     0.01352317
 c     -2.55911459    -0.95784048    -0.10059192
 h     -2.55306212    -2.01883163     0.05541347
 h     -3.12681147    -0.68484588     0.84858204
 h     -3.11735402    -0.93699365    -1.01468832
 h     -1.82754732     1.51573681     1.04234036
          17

 c      1.27561645    -0.44510365    -0.06962084
 c     -0.08082184    -0.91331940     0.06947485
 c     -1.32234205    -0.18243862    -0.00099442
 c     -1.25505819     1.39713318     0.11417081
 c      0.15232113     1.78110667    -0.00585786
 c      1.33012929     1.02016787    -0.00317076
 h     -0.03295274    -1.95614486     0.33329504
 h     -1.87811474     1.79723306    -0.69897172
 h      0.28097615     2.89110173    -0.47870177
 h      2.24022109     1.43807615    -0.11345148
 o      2.26923640    -1.34700862     0.00097835
 h      3.28742189    -1.00567186     0.02895816
 c     -2.55714208    -0.95179855    -0.10632902
 h     -2.51812282    -1.99011632     0.04387854
 h     -3.13843051    -0.68979471     0.86652803
 h     -3.12790456    -0.93948002    -1.02185087
 h     -1.85084847     1.50972966     1.05251851
          17

 c      1.27242277    -0.44773872    -0.07221203
 c     -0.08009269    -0.90624519     0.06840179
 c     -1.31241807    -0.18411311     0.00485148
 c     -1.26770523     1.39618433     0.11766025
 c      0.15060631     1.77094915    -0.00643111
 c      1.33561229     1.01402351    -0.00910277
 h     -0.05460138    -1.89190668     0.33728084
 h     -1.91792099     1.82233451    -0.67509730
 h      0.27396305     2.91387655    -0.50962670
 h      2.22164125     1.45953193    -0.09605465
 o      2.27571704    -1.35179074     0.00339774
 h      3.27861931    -0.99205043     0.04332553
 c     -2.55626487    -0.94482005    -0.11039482
 h     -2.47106736    -1.97953122     0.03360785
 h     -3.15039020    -0.69142506     0.86944367
 h     -3.14518481    -0.93213984    -1.03397691
 h     -1.86921897     1.51161084     1.06328640
          17

 c      1.26941947    -0.44877791    -0.07441851
 c     -0.07976893    -0.89726069     0.06689251
 c     -1.30014325    -0.18594387     0.01033896
 c     -1.28113987     1.39317861     0.12149774
 c      0.14945378     1.76323371    -0.00869751
 c      1.33772316     1.00535858    -0.01493868
 h     -0.08233942    -1.85631363     0.34788153
 h     -1.95547283     1.84944022    -0.64986411
 h      0.26601971     2.90937999    -0.52692900
 h      2.23909685     1.50111273    -0.07986071
 o      2.28323538    -1.35567093     0.00580007
 h      3.23861640    -0.98444151     0.05624295
 c     -2.55663660    -0.93691366    -0.11294924
 h     -2.41370206    -1.98729689     0.02430824
 h     -3.16076133    -0.69057349     0.85579519
 h     -3.16547422    -0.91577640    -1.04669075
 h     -1.88072080     1.52029156     1.07332037
          17

 c      1.26698492    -0.44848172    -0.07625486
 c     -0.07970033    -0.88578612     0.06476178
 c     -1.28621248    -0.18750107     0.01531703
 c     -1.29517436     1.38843609     0.12571958
 c      0.14855985     1.75799842    -0.01272043
 c      1.33760339     0.99508570    -0.02076265
 h     -0.11556559    -1.86009936     0.36806831
 h     -1.98810800     1.87603551    -0.62256574
 h      0.25747250     2.87697003    -0.53004490
 h      2.27752694     1.55404028    -0.06339634
 o      2.29100785    -1.35867926     0.00817050
 h      3.17758257    -0.98032462     0.06777518
 c     -2.55817783    -0.92875687    -0.11429771
 h     -2.34972968    -2.00543506     0.01453597
 h     -3.16881033    -0.68777558     0.82670183
 h     -3.18447379    -0.89183361    -1.05544680
 h     -1.88412994     1.53440243     1.08200133
          17

 c      1.26546558    -0.44721223    -0.07772723
 c     -0.07971140    -0.87303827     0.06232262
 c     -1.27145624    -0.18835172     0.01965404
 c     -1.30950745     1.38231113     0.13034420
 c      0.14763185     1.75498913    -0.01843264
 c      1.33684255     0.98450957    -0.02660783
 h     -0.15296529    -1.89278920     0.39480274
 h     -2.01388353     1.89977605    -0.59317845
 h      0.24888216     2.81956108    -0.51999358
 h      2.31679664     1.60543416    -0.04574801
 o      2.29755817    -1.36114944     0.01042977
 h      3.11711772    -0.97217321     0.07898341
 c     -2.56048953    -0.92127843    -0.11487046
 h     -2.28460192    -2.02291495     0.00272154
 h     -3.17523728    -0.68314502     0.78610700
 h     -3.19843588    -0.86211084    -1.05710233
 h     -1.87901500     1.55241219     1.08954256
          17

 c      1.26514092    -0.44536343    -0.07883543
 c     -0.07969173    -0.86108666     0.06017192
 c     -1.25678724    -0.18810491     0.02325398
 c     -1.32373124     1.37515117     0.13538524
 c      0.14641997     1.75352014    -0.02556869
 c      1.33648485     0.97471735    -0.03241311
 h     -0.19167386    -1.93358730     0.42156059
 h     -2.03188058     1.91879780    -0.56250868
 h      0.24115014     2.74520615    -0.50019561
 h      2.34315954     1.64528513    -0.02711976
 o      2.30098481    -1.36373332     0.01241833
 h      3.08642876    -0.94760702     0.09221998
 c     -2.56288624    -0.91525569    -0.11524303
 h     -2.22438785    -2.03071190    -0.01205793
 h     -3.18243052    -0.67623812     0.74087082
 h     -3.20481512    -0.82848227    -1.05064225
 h     -1.86569141     1.57275410     1.09696035
          17

 c      1.26619082    -0.44329437    -0.07957743
 c     -0.07955770    -0.85162866     0.05881746
 c     -1.24312094    -0.18643650     0.02606757
 c     -1.33735542     1.36726740     0.14085894
 c      0.14469509     1.75217492    -0.03351483
 c      1.33697200     0.96644571    -0.03807099
 h     -0.22817803    -1.96556492     0.44275918
 h     -2.04230839     1.93191410    -0.53212143
 h      0.23580561     2.67054596    -0.47822604
 h      2.34987914     1.66776601    -0.00830988
 o      2.30058363    -1.36669983     0.01403001
 h      3.09686268    -0.90098809     0.10906272
 c     -2.56450801    -0.91116951    -0.11605768
 h     -2.17464178    -2.02370280    -0.02997385
 h     -3.19413781    -0.66612251     0.69983352
 h     -3.20253971    -0.79266892    -1.03732344
 h     -1.84505009     1.59393423     1.10584922
          17

 c      1.26868601    -0.44129639    -0.07995019
 c     -0.07920353    -0.84568121     0.05856425
 c     -1.23128812    -0.18309208     0.02809367
 c     -1.34984400     1.35892311     0.14679888
 c      0.14221102     1.74868831    -0.04123512
 c      1.33834945     0.96014050    -0.04346799
 h     -0.25938194    -1.97918759     0.45511363
 h     -2.04644318     1.93870763    -0.50412167
 h      0.23518411     2.62216009    -0.46663720
 h      2.33497081     1.67032482     0.00972502
 o      2.29770316    -1.36928991     0.01537665
 h      3.12815654    -0.84384403     0.12771680
 c     -2.56453422    -0.90917731    -0.11777209
 h     -2.13967940    -2.00064838    -0.05067680
 h     -3.21369693    -0.65199240     0.67088522
 h     -3.19205744    -0.75604787    -1.02048611
 h     -1.81828015     1.61459463     1.11792761
          17

 c      1.27258420    -0.43959687    -0.07994999
 c     -0.07850848    -0.84371389     0.05955051
 c     -1.22195151    -0.17789254     0.02937333
 c     -1.36066609     1.35033522     0.15328020
 c      0.13876984     1.74109180    -0.04780573
 c      1.34040978     0.95598793    -0.04850636
 h     -0.28299827    -1.97073787     0.45720810
 h     -2.04639743     1.93949437    -0.48080985
 h      0.24130232     2.62314370    -0.47656404
 h      2.29990306     1.65304282     0.02611151
 o      2.29402914    -1.37047781     0.01666075
 h      3.15525137    -0.79255263     0.14502897
 c     -2.56248920    -0.90905580    -0.12036145
 h     -2.12202164    -1.96398004    -0.07353274
 h     -3.24119260    -0.63427125     0.65712074
 h     -3.17513789    -0.71949620    -1.00495847
 h     -1.78656603     1.63351716     1.13441358
          17

 c      1.27771425    -0.43836777    -0.07957663
 c     -0.07737325    -0.84576405     0.06178672
 c     -1.21554050    -0.17076110     0.02998134
 c     -1.36935646     1.34168959     0.16043534
 c      0.13442869     1.72983543    -0.05343765
 c      1.34269904     0.95386269    -0.05312206
 h     -0.29761579    -1.94084007     0.44902151
 h     -2.04468562     1.93510982    -0.46421354
 h      0.25319684     2.66821806    -0.50556245
 h      2.24986504     1.61896774     0.04029094
 o      2.29058732    -1.36960576     0.01803455
 h      3.16398948    -0.75804418     0.15873595
 c     -2.55844330    -0.91012375    -0.12330912
 h     -2.12177748    -1.92012927    -0.09778038
 h     -3.27229047    -0.61518153     0.65571989
 h     -3.15426078    -0.68336134    -0.99582154
 h     -1.75090471     1.64958983     1.15545587
          17

 c      1.28376772    -0.43772051    -0.07883595
 c     -0.07574324    -0.85140748     0.06514868
 c     -1.21221577    -0.16177281     0.03001958
 c     -1.37556220     1.33318315     0.16843148
 c      0.12948284     1.71721818    -0.05920260
 c      1.34437123     0.95321486    -0.05731602
 h     -0.30289046    -1.89451546     0.43197039
 h     -2.04360993     1.92651221    -0.45553917
 h      0.26717126     2.73042041    -0.54090109
 h      2.19542360     1.57545836     0.05241400
 o      2.28784559    -1.36640023     0.01958365
 h      3.14957556    -0.74548270     0.16773328
 c     -2.55296773    -0.91121814    -0.12596450
 h     -2.13605801    -1.88010511    -0.12268537
 h     -3.30031977    -0.59801491     0.66067766
 h     -3.13158091    -0.64771079    -0.99664688
 h     -1.71214102     1.66178944     1.17992181
          17

 c      1.29030810    -0.43770227    -0.07773981
 c     -0.07357932    -0.85959995     0.06932451
 c     -1.21187491    -0.15121172     0.02961195
 c     -1.37906989     1.32507337     0.17740782
 c      0.12424095     1.70526413    -0.06601856
 c      1.34404499     0.95299738    -0.06119921
 h     -0.30006728    -1.84273069     0.40947067
 h     -2.04464643     1.91432910    -0.45469179
 h      0.27965764     2.78603334    -0.57166007
 h      2.15392495     1.53527138     0.06391140
 o      2.28590143    -1.36089080     0.02133726
 h      3.11366969    -0.75556134     0.17191026
 c     -2.54692058    -0.91082938    -0.12790988
 h     -2.15938761    -1.85838890    -0.14781997
 h     -3.31924840    -0.58587071     0.66611552
 h     -3.10800491    -0.61282094    -1.00806985
 h     -1.67116144     1.66924039     1.20569012
          17

 c      1.29679660    -0.43831749    -0.07630535
 c     -0.07078494    -0.86854443     0.07376999
 c     -1.21419767    -0.13960956     0.02889839
 c     -1.37981398     1.31769445     0.18741004
 c      0.11893781     1.69512475    -0.07437753
 c      1.34019820     0.95200310    -0.06497802
 h     -0.29257318    -1.80381816     0.38740905
 h     -2.04811869     1.89861648    -0.46009487
 h      0.28834821     2.82167801    -0.59199093
 h      2.14467745     1.51283881     0.07734718
 o      2.28447220    -1.35343596     0.02325426
 h      3.06451569    -0.78409010     0.17235437
 c     -2.54107302    -0.90764969    -0.12907692
 h     -2.18664756    -1.86671394    -0.17328426
 h     -3.32529358    -0.58080935     0.66790334
 h     -3.08311987    -0.57951392    -1.02773303
 h     -1.62908597     1.67135507     1.23030785
          17

 c      1.30264001    -0.43955414    -0.07455432
 c     -0.06723248    -0.87609532     0.07784957
 c     -1.21870732    -0.12773119     0.02802829
 c     -1.37786020     1.31142747     0.19835928
 c      0.11374827     1.68735177    -0.08447755
 c      1.33247164     0.94983628    -0.06874647
 h     -0.28520435    -1.79894811     0.37248418
 h     -2.05332567     1.87900908    -0.46895141
 h      0.29193017     2.83130142    -0.59953926
 h      2.17354455     1.51302278     0.09392805
 o      2.28271021    -1.34485963     0.02517680
 h      3.01969642    -0.81984725     0.17205412
 c     -2.53570976    -0.90141526    -0.12970887
 h     -2.21692368    -1.90455667    -0.19923463
 h     -3.31727954    -0.58352410     0.66401623
 h     -3.05595513    -0.54902770    -1.05154526
 h     -1.58731794     1.66798357     1.25169669
          17

 c      1.30727901    -0.44136739    -0.07250971
 c     -0.06303987    -0.88113191     0.08127867
 c     -1.22483122    -0.11648851     0.02715082
 c     -1.37336556     1.30663672     0.21006207
 c      0.10880532     1.68216604    -0.09634403
 c      1.32225480     0.94727446    -0.07230550
 h     -0.28036791    -1.83658968     0.36708480
 h     -2.05902090     1.85517325    -0.47785532
 h      0.28970423     2.81318032    -0.59396067
 h      2.22591127     1.52685076     0.11129203
 o      2.27921257    -1.33642279     0.02681680
 h      3.00555396    -0.84513739     0.17603806
 c     -2.53064335    -0.89304959    -0.13031008
 h     -2.25278078    -1.95818219    -0.22503147
 h     -3.29658116    -0.59331619     0.65456123
 h     -3.02583616    -0.52261344    -1.07517780
 h     -1.54745022     1.65950645     1.26868127
          17

 c      1.31028678    -0.44361694    -0.07018839
 c     -0.05874136    -0.88442530     0.08433456
 c     -1.23194867    -0.10681428     0.02640285
 c     -1.36653050     1.30359757     0.22224223
 c      0.10420638     1.67953519    -0.10986597
 c      1.31145458     0.94536452    -0.07533698
 h     -0.27572850    -1.90303685     0.36697505
 h     -2.06396931     1.82727205    -0.48349237
 h      0.28147442     2.76900510    -0.57643925
 h      2.28087358     1.54191005     0.12553229
 o      2.27321252    -1.32896281     0.02798826
 h      3.03778615    -0.84969010     0.18758734
 c     -2.52553172    -0.88391771    -0.13156283
 h     -2.29614596    -2.01015181    -0.24930361
 h     -3.26707459    -0.60822932     0.64186316
 h     -2.99285498    -0.50117872    -1.09507033
 h     -1.51110003     1.64683778     1.28126313
          17

 c      1.31139639    -0.44603112    -0.06759569
 c     -0.05499638    -0.88756802     0.08746374
 c     -1.23942137    -0.09954525     0.02590232
 c     -1.35756028     1.30243653     0.23457704
 c      0.09999358     1.67905712    -0.12475423
 c      1.30146456     0.94475343    -0.07761100
 h     -0.26743816    -1.97549298     0.36608177
 h     -2.06736718     1.79623108    -0.48320561
 h      0.26777182     2.70509564    -0.55014352
 h      2.32314698     1.54995361     0.13365486
 o      2.26593065    -1.32209307     0.02890318
 h      3.09985737    -0.84345922     0.20349587
 c     -2.52003549    -0.87520061    -0.13421557
 h     -2.34645551    -2.04702270    -0.27065850
 h     -3.23488984    -0.62533882     0.63039688
 h     -2.95799315    -0.48506578    -1.10895230
 h     -1.47973088     1.63133203     1.29064049
          17

 c      1.31045442    -0.44824062    -0.06472799
 c     -0.05230548    -0.89180551     0.09095006
 c     -1.24661428    -0.09533223     0.02575166
 c     -1.34664362     1.30309618     0.24673608
 c      0.09609855     1.67965592    -0.14043172
 c      1.29305983     0.94565822    -0.07902290
 h     -0.25322609    -2.03604116     0.36044840
 h     -2.06906543     1.76377031    -0.47534413
 h      0.25043946     2.63575155    -0.52149189
 h      2.34439663     1.54721330     0.13403293
 o      2.25932263    -1.31514326     0.02992800
 h      3.16301211    -0.84125312     0.21799131
 c     -2.51386868    -0.86772347    -0.13893583
 h     -2.40116380    -2.06108385    -0.28813780
 h     -3.20719295    -0.64137011     0.62576460
 h     -2.92306073    -0.47392352    -1.11609363
 h     -1.45448165     1.61459974     1.29895138
          17

 c      1.30737201    -0.44985221    -0.06157686
 c     -0.05095904    -0.89780441     0.09488951
 c     -1.25291340    -0.09458474     0.02604741
 c     -1.33394948     1.30533173     0.25843223
 c      0.09229065     1.67930392    -0.15595419
 c      1.28658694     0.94801795    -0.07956440
 h     -0.23268696    -2.07443547     0.34848149
 h     -2.06962025     1.73224943    -0.45940782
 h      0.23316182     2.58633396    -0.50105848
 h      2.34123849     1.53286360     0.12606506
 o      2.25474500    -1.30786852     0.03130651
 h      3.20747972    -0.85076992     0.22719855
 c     -2.50694869    -0.86194498    -0.14606627
 h     -2.45667869    -2.04962233    -0.30134787
 h     -3.18947817    -0.65367529     0.63202218
 h     -2.89054561    -0.46663148    -1.11740999
 h     -1.43602253     1.59823882     1.30869567
          17

 c      1.30211368    -0.45052091    -0.05812842
 c     -0.05106856    -0.90579858     0.09925482
 c     -1.25774601    -0.09745854     0.02688888
 c     -1.31964409     1.30873791     0.26948832
 c      0.08829060     1.67575785    -0.17034128
 c      1.28209045     0.95159339    -0.07930279
 h     -0.20666834    -2.08636116     0.33011148
 h     -2.07018165     1.70437341    -0.43599970
 h      0.22002409     2.58454621    -0.49966641
 h      2.31401252     1.50814989     0.10993249
 o      2.25285407    -1.30034649     0.03314290
 h      3.22385546    -0.87367219     0.22942209
 c     -2.49957660    -0.85793926    -0.15537877
 h     -2.50903936    -2.01433311    -0.31049018
 h     -3.18282744    -0.66097726     0.64866417
 h     -2.86337156    -0.46129583    -1.11536305
 h     -1.42445741     1.58352655     1.32188666
          17

 c      1.29471828    -0.45000438    -0.05435993
 c     -0.05259185    -0.91569528     0.10393700
 c     -1.26060927    -0.10388312     0.02837984
 c     -1.30392839     1.31280048     0.27989488
 c      0.08410962     1.66887618    -0.18343273
 c      1.27930165     0.95596707    -0.07837896
 h     -0.17684123    -2.07209977     0.30623224
 h     -2.07218927     1.68278753    -0.40655573
 h      0.21140679     2.63317849    -0.51834855
 h      2.26716724     1.47648273     0.08662541
 o      2.25376931    -1.29279244     0.03544251
 h      3.21013475    -0.90816321     0.22448129
 c     -2.49240292    -0.85535757    -0.16609678
 h     -2.55447651    -1.96164420    -0.31642600
 h     -3.18392261    -0.66319528     0.67040521
 h     -2.84449154    -0.45543294    -1.11340861
 h     -1.41927359     1.57118243     1.33922747
          17

 c      1.28533517    -0.44819579    -0.05023524
 c     -0.05534892    -0.92704137     0.10875478
 c     -1.26110397    -0.11361087     0.03062014
 c     -1.28707751     1.31697330     0.28980748
 c      0.08004908     1.66095257    -0.19591484
 c      1.27746776     0.96047837    -0.07701904
 h     -0.14552515    -2.03679503     0.27854239
 h     -2.07686878     1.66961387    -0.37283936
 h      0.20405752     2.70611773    -0.54814193
 h      2.21119881     1.44431000     0.05812107
 o      2.25706140    -1.28549947     0.03811695
 h      3.17154011    -0.94970343     0.21360603
 c     -2.48616671    -0.85335631    -0.17722685
 h     -2.59015556    -1.90365116    -0.32078686
 h     -3.18770057    -0.66072280     0.69009513
 h     -2.83626637    -0.44648511    -1.11479221
 h     -1.41933257     1.56130951     1.35976304
          17

 c      1.27426044    -0.44513276    -0.04570183
 c     -0.05904791    -0.93886789     0.11345293
 c     -1.25896588    -0.12626566     0.03368882
 c     -1.26946762     1.32076007     0.29946917
 c      0.07637064     1.65437936    -0.20847241
 c      1.27516657     0.96418601    -0.07552690
 h     -0.11553677    -1.99217037     0.24956523
 h     -2.08461897     1.66603296    -0.33633307
 h      0.19519104     2.77570642    -0.58012265
 h      2.16444578     1.42179741     0.02726034
 o      2.26151110    -1.27888247     0.04094498
 h      3.12415470    -0.99025104     0.20004181
 c     -2.48144859    -0.85059727    -0.18793217
 h     -2.61504504    -1.85770686    -0.32593426
 h     -3.18982378    -0.65397096     0.70169993
 h     -2.83976476    -0.43263401    -1.12101709
 h     -1.42292604     1.55352876     1.38123970
          17

 c      1.26194691    -0.44097206    -0.04069350
 c     -0.06334763    -0.94959509     0.11773093
 c     -1.25408795    -0.14137824     0.03762624
 c     -1.25158543     1.32376767     0.30911433
 c      0.07319661     1.65058111    -0.22146043
 c      1.27071328     0.96611499    -0.07417766
 h     -0.08968495    -1.95764898     0.22236857
 h     -2.09456414     1.67205548    -0.29784942
 h      0.18370208     2.82528191    -0.60925107
 h      2.14807146     1.42001332    -0.00356921
 o      2.26493449    -1.27350738     0.04355215
 h      3.09792710    -1.01817603     0.18938746
 c     -2.47861377    -0.84569811    -0.19776858
 h     -2.62993953    -1.84051080    -0.33423920
 h     -3.18763715    -0.64331132     0.70157988
 h     -2.85434488    -0.41350965    -1.13097096
 h     -1.42793189     1.54720802     1.40095303
          17

 c      1.24897465    -0.43593166    -0.03514344
 c     -0.06796656    -0.95753317     0.12135433
 c     -1.24653774    -0.15840029     0.04242273
 c     -1.23399709     1.32572447     0.31890901
 c      0.07053906     1.65021678    -0.23499062
 c      1.26360029     0.96599366    -0.07305981
 h     -0.06976489    -1.95459675     0.19934989
 h     -2.10457846     1.68657159    -0.25757913
 h      0.16951715     2.84700678    -0.63334733
 h      2.16917935     1.44223780    -0.03429159
 o      2.26533266    -1.26974803     0.04563355
 h      3.11924274    -1.02462843     0.18612905
 c     -2.47795087    -0.83818465    -0.20677355
 h     -2.63566087    -1.85678003    -0.34662355
 h     -3.18021046    -0.62914530     0.68858925
 h     -2.87780109    -0.39029408    -1.14143655
 h     -1.43205291     1.54166367     1.41660989
          17

 c      1.23598543    -0.43022711    -0.02900280
 c     -0.07272945    -0.96226014     0.12428967
 c     -1.23658490    -0.17671340     0.04801236
 c     -1.21727197     1.32647632     0.32894015
 c      0.06833429     1.65350405    -0.24904131
 c      1.25517399     0.96460740    -0.07215123
 h     -0.05607183    -1.99023517     0.18074647
 h     -2.11185063     1.70764796    -0.21550834
 h      0.15301523     2.83819148    -0.65181549
 h      2.21285421     1.47981383    -0.06613688
 o      2.26314113    -1.26725987     0.04731788
 h      3.17632237    -1.01283724     0.18797142
 c     -2.47974011    -0.82886280    -0.21538284
 h     -2.63169980    -1.89534366    -0.36198441
 h     -3.16824411    -0.61192175     0.66393699
 h     -2.90695917    -0.36517162    -1.14855858
 h     -1.43306929     1.53627747     1.42691633
          17

 c      1.22362741    -0.42407034    -0.02224960
 c     -0.07744941    -0.96523184     0.12665634
 c     -1.22473981    -0.19565394     0.05427084
 c     -1.20188674     1.32596561     0.33922406
 c      0.06648674     1.66034149    -0.26349375
 c      1.24730202     0.96312402    -0.07151488
 h     -0.04832867    -2.05039559     0.16525490
 h     -2.11371921     1.73294648    -0.17189022
 h      0.13479495     2.79972059    -0.66515450
 h      2.25764271     1.52008760    -0.09925695
 o      2.26022917    -1.26536992     0.04893919
 h      3.23549061    -0.99192048     0.18951708
 c     -2.48406269    -0.81907487    -0.22421551
 h     -2.61747946    -1.93857625    -0.37832636
 h     -3.15410295    -0.59204974     0.63119290
 h     -2.93838147    -0.34053860    -1.14928583
 h     -1.42904702     1.53054476     1.43187224
          17

 c      1.21250831    -0.41769916    -0.01488387
 c     -0.08182921    -0.96857606     0.12857175
 c     -1.21176255    -0.21455325     0.06102286
 c     -1.18814267     1.32420477     0.34971030
 c      0.06489726     1.67022257    -0.27809443
 c      1.24126103     0.96248862    -0.07131150
 h     -0.04631415    -2.11345430     0.15183509
 h     -2.10840467     1.76012409    -0.12750322
 h      0.11564354     2.73674188    -0.67528786
 h      2.28842245     1.55343373    -0.13260830
 o      2.25790499    -1.26357604     0.05071235
 h      3.27268754    -0.96845819     0.18740327
 c     -2.49061940    -0.80995118    -0.23389698
 h     -2.59375546    -1.97179378    -0.39392469
 h     -3.14173760    -0.56974053     0.59619267
 h     -2.96896458    -0.31835894    -1.14224941
 h     -1.41848774     1.52407799     1.43283760
          17

 c      1.20314118    -0.41137527    -0.00691910
 c     -0.08546799    -0.97398195     0.13010424
 c     -1.19861277    -0.23276682     0.06805983
 c     -1.17612124     1.32125351     0.36027950
 c      0.06346678     1.68195899    -0.29233930
 c      1.23763437     0.96332420    -0.07173626
 h     -0.04965919    -2.16305464     0.14018066
 h     -2.09545139     1.78713998    -0.08365323
 h      0.09655493     2.66160140    -0.68683072
 h      2.29760111     1.57426074    -0.16476983
 o      2.25668577    -1.26156833     0.05272269
 h      3.27707341    -0.94590172     0.18043720
 c     -2.49876591    -0.80221169    -0.24492766
 h     -2.56264643    -1.98593862    -0.40768188
 h     -3.13587859    -0.54499483     0.56606200
 h     -2.99636821    -0.29977562    -1.12808778
 h     -1.40041061     1.51659651     1.43240899
          17

 c      1.19589840    -0.40535522     0.00162343
 c     -0.08790706    -0.98248387     0.13129300
 c     -1.18634471    -0.24968670     0.07516279
 c     -1.16568795     1.31720309     0.37075351
 c      0.06209853     1.69337665    -0.30530794
 c      1.23652710     0.96599639    -0.07298011
 h     -0.05772913    -2.19027465     0.13037551
 h     -2.07584466     1.81244825    -0.04198723
 h      0.07855453     2.59726017    -0.70903255
 h      2.28285811     1.57999222    -0.19442885
 o      2.25657727    -1.25915824     0.05498275
 h      3.24668490    -0.92568865     0.16867572
 c     -2.50773289    -0.79620454    -0.25749158
 h     -2.52709606    -1.97699626    -0.41910778
 h     -3.14005942    -0.51806642     0.54672469
 h     -3.01928800    -0.28492295    -1.10938089
 h     -1.37433489     1.50790735     1.43401535
          17

 c      1.19098484    -0.39986738     0.01071587
 c     -0.08870060    -0.99456184     0.13216450
 c     -1.17596897    -0.26475543     0.08212440
 c     -1.15654742     1.31216401     0.38094349
 c      0.06073455     1.70182929    -0.31576956
 c      1.23772123     0.97063171    -0.07520389
 h     -0.06968114    -2.19195765     0.12260049
 h     -2.05183275     1.83506035    -0.00419778
 h      0.06203571     2.57141748    -0.75467279
 h      2.24581079     1.57041547    -0.22062029
 o      2.25716558    -1.25627567     0.05745506
 h      3.18711791    -0.90731466     0.15304912
 c     -2.51688583    -0.79191125    -0.27125774
 h     -2.49038546    -1.94534294    -0.42830111
 h     -3.15441138    -0.49031094     0.53998844
 h     -3.03756076    -0.27290741    -1.09024516
 h     -1.34014636     1.49786401     1.44109843
          17

 c      1.18842525    -0.39510911     0.02032056
 c     -0.08751011    -1.01017386     0.13273911
 c     -1.16831113    -0.27749712     0.08876523
 c     -1.14834003     1.30625090     0.39074220
 c      0.05937907     1.70637525    -0.32314943
 c      1.24069004     0.97704712    -0.07849869
 h     -0.08451484    -2.16968284     0.11699225
 h     -2.02647705     1.85445888     0.02832673
 h      0.04637020     2.59139845    -0.82892905
 h      2.19235712     1.54795556    -0.24303968
 o      2.25747144    -1.25306396     0.06004866
 h      3.11405619    -0.88686888     0.13540110
 c     -2.52583726    -0.78889097    -0.28539790
 h     -2.45572420    -1.89601336    -0.43602705
 h     -3.17537530    -0.46453177     0.54289798
 h     -3.05198618    -0.26204736    -1.07549535
 h     -1.29791038     1.48629724     1.45590780
          17

 c      1.18805885    -0.39125127     0.03038548
 c     -0.08420153    -1.02864035     0.13303774
 c     -1.16389001    -0.28756514     0.09494219
 c     -1.14073238     1.29957700     0.40020541
 c      0.05801617     1.70861767    -0.32826534
 c      1.24444908     0.98463613    -0.08282588
 h     -0.10110490    -2.13044466     0.11354863
 h     -2.00298402     1.87038455     0.05484597
 h      0.03107647     2.63478624    -0.92082857
 h      2.13446722     1.51883600    -0.26267832
 o      2.25584484    -1.25002486     0.06263411
 h      3.05524593    -0.85486857     0.11823451
 c     -2.53440294    -0.78621465    -0.29887277
 h     -2.42573102    -1.83964053    -0.44385490
 h     -3.19770240    -0.44425574     0.54995197
 h     -3.06373235    -0.25049676    -1.06937486
 h     -1.24779979     1.47296049     1.47838123
          17

 c      1.18955190    -0.38842208     0.04084168
 c     -0.07890483    -1.04844632     0.13309357
 c     -1.16284878    -0.29479012     0.10054961
 c     -1.13345899     1.29226899     0.40955419
 c      0.05658231     1.71053486    -0.33242498
 c      1.24740936     0.99233114    -0.08795361
 h     -0.11837281    -2.08859276     0.11202082
 h     -1.98397212     1.88255507     0.07551071
 h      0.01646449     2.67518117    -1.01387676
 h      2.09141336     1.49388712    -0.28263343
 o      2.25090328    -1.24776051     0.06515251
 h      3.03589819    -0.80069151     0.10294797
 c     -2.54256452    -0.78249340    -0.31076875
 h     -2.40176369    -1.79223895    -0.45415317
 h     -3.21669673    -0.43262488     0.55577200
 h     -3.07345943    -0.23712981    -1.07424488
 h     -1.19025995     1.45756603     1.50584863
          17

 c      1.19244239    -0.38669732     0.05160738
 c     -0.07197651    -1.06727202     0.13296397
 c     -1.16497762    -0.29919761     0.10551291
 c     -1.12633107     1.28448175     0.41909686
 c      0.05502539     1.71323504    -0.33659834
 c      1.24785418     0.99896776    -0.09351542
 h     -0.13574579    -2.06571945     0.11184774
 h     -1.97090720     1.89040490     0.09141274
 h      0.00307233     2.69685173    -1.09580550
 h      2.08369626     1.48484093    -0.30746363
 o      2.24334413    -1.24600334     0.06770058
 h      3.04985442    -0.72834777     0.08843180
 c     -2.55044354    -0.77631327    -0.32052454
 h     -2.38383055    -1.76991001    -0.46943687
 h     -3.22934060    -0.43167914     0.55653124
 h     -3.08070825    -0.22215149    -1.08994936
 h     -1.12628658     1.43992030     1.53383891
          17

 c      1.19622696    -0.38610348     0.06259165
 c     -0.06391141    -1.08290801     0.13271817
 c     -1.16982043    -0.30098501     0.10977626
 c     -1.11922782     1.27639667     0.42912458
 c      0.05332024     1.71710584    -0.34135017
 c      1.24536239     1.00415483    -0.09935380
 h     -0.15334397    -2.08081957     0.11237895
 h     -1.96395478     1.89302664     0.10440628
 h     -0.00872287     2.69301479    -1.15944687
 h      2.11625592     1.49436102    -0.33904777
 o      2.23517761    -1.24368575     0.07038166
 h      3.07100248    -0.65533792     0.07341454
 c     -2.55813482    -0.76714544    -0.32805343
 h     -2.37213819    -1.77815772    -0.49085659
 h     -3.23455146    -0.44208085     0.55037734
 h     -3.08402742    -0.20694448    -1.11422394
 h     -1.05756563     1.42006762     1.55750268
          17

 c      1.20042814    -0.38660102     0.07369621
 c     -0.05535824    -1.09480877     0.13240082
 c     -1.17679890    -0.30047565     0.11329136
 c     -1.11207484     1.26820183     0.43983183
 c      0.05145585     1.72214712    -0.34698390
 c      1.24128967     1.00849639    -0.10574040
 h     -0.17064548    -2.13310510     0.11333985
 h     -1.96225767     1.88938318     0.11676695
 h     -0.01876447     2.66191452    -1.20108621
 h      2.17295954     1.51340767    -0.37389306
 o      2.22797506    -1.23990772     0.07321834
 h      3.08033953    -0.59702374     0.05785792
 c     -2.56551542    -0.75575794    -0.33374316
 h     -2.36854562    -1.80747943    -0.51723320
 h     -3.23318364    -0.46309969     0.53752858
 h     -3.08163599    -0.19336372    -1.14366955
 h     -0.98635331     1.39834656     1.57288472
          17

 c      1.20460641    -0.38804984     0.08481700
 c     -0.04713854    -1.10409857     0.13203021
 c     -1.18529304    -0.29807564     0.11601565
 c     -1.10481603     1.26005909     0.45127886
 c      0.04943648     1.72812468    -0.35362181
 c      1.23742463     1.01276221    -0.11307927
 h     -0.18535801    -2.20265206     0.11483806
 h     -1.96444416     1.87867321     0.13081322
 h     -0.02710979     2.60488800    -1.21949936
 h      2.23244194     1.53083739    -0.40663305
 o      2.22260441    -1.23422413     0.07618989
 h      3.06991853    -0.56191909     0.04235426
 c     -2.57226939    -0.74355051    -0.33830885
 h     -2.37543386    -1.84173025    -0.54593971
 h     -3.22799032    -0.49277453     0.52032197
 h     -3.07210283    -0.18304638    -1.17462979
 h     -0.91517569     1.37535569     1.57768950
          17

 c      1.20832917    -0.39020563     0.09584752
 c     -0.04008152    -1.11212818     0.13162860
 c     -1.19467997    -0.29423400     0.11792024
 c     -1.09739357     1.25207381     0.46338358
 c      0.04729544     1.73455757    -0.36116719
 c      1.23500863     1.01736180    -0.12162666
 h     -0.19468555    -2.26767446     0.11697702
 h     -1.96913569     1.86067364     0.14859577
 h     -0.03410659     2.52633867    -1.21634575
 h      2.27956439     1.53954402    -0.43339365
 o      2.21947002    -1.22655394     0.07926580
 h      3.03907417    -0.55308359     0.02756882
 c     -2.57800834    -0.73180196    -0.34260686
 h     -2.39394051    -1.86723244    -0.57433029
 h     -3.22336793    -0.52828640     0.50300128
 h     -3.05479007    -0.17697800    -1.20380197
 h     -0.84647073     1.35186693     1.57160740
          17

 c      1.21113891    -0.39275042     0.10668362
 c     -0.03485718    -1.11970193     0.13123427
 c     -1.20436318    -0.28940047     0.11900015
 c     -1.08974427     1.24428036     0.47592715
 c      0.04511774     1.74057990    -0.36911698
 c      1.23466988     1.02236199    -0.13145892
 h     -0.19670037    -2.31369788     0.11970336
 h     -1.97530045     1.83593540     0.17170261
 h     -0.04065383     2.43523779    -1.19832819
 h      2.30615928     1.53639833    -0.45225367
 o      2.21861522    -1.21713028     0.08242471
 h      2.99280779    -0.56885608     0.01391358
 c     -2.58236898    -0.72140798    -0.34744648
 h     -2.42349752    -1.87562174    -0.60045481
 h     -3.22435459    -0.56661380     0.49056365
 h     -3.03005330    -0.17527178    -1.22867604
 h     -0.78224776     1.32872013     1.55636493
          17

 c      1.21255913    -0.39533682     0.11722698
 c     -0.03191687    -1.12708865     0.13089714
 c     -1.21379962    -0.28399433     0.11928096
 c     -1.08181234     1.23664380     0.48857270
 c      0.04307496     1.74477138    -0.37624119
 c      1.23660954     1.02762095    -0.14252093
 h     -0.19059509    -2.33343475     0.12285431
 h     -1.98241605     1.80580004     0.20117065
 h     -0.04870065     2.34714839    -1.18098821
 h      2.30891920     1.52084938    -0.46273195
 o      2.21960882    -1.20658820     0.08568530
 h      2.94330171    -0.60132008     0.00105034
 c     -2.58514672    -0.71287713    -0.35334424
 h     -2.46215704    -1.86337957    -0.62320957
 h     -3.23460880    -0.60525456     0.48629382
 h     -2.99925521    -0.17707324    -1.24788183
 h     -0.72380407     1.30671257     1.53555974
          17

 c      1.21215897    -0.39762916     0.12738376
 c     -0.03148932    -1.13418324     0.13067256
 c     -1.22251945    -0.27839335     0.11881960
 c     -1.07357428     1.22907149     0.50091444
 c      0.04143243     1.74538030    -0.38058340
 c      1.24071216     1.03285574    -0.15465163
 h     -0.17650260    -2.32485492     0.12621941
 h     -1.99043830     1.77224849     0.23748166
 h     -0.06149918     2.28186070    -1.18881019
 h      2.28825077     1.49415966    -0.46548055
 o      2.22134019    -1.19610589     0.08916622
 h      2.91242440    -0.63388669    -0.01302329
 c     -2.58643181    -0.70637484    -0.36030182
 h     -2.50699717    -1.83116135    -0.64236305
 h     -3.25442508    -0.64240209     0.48939730
 h     -2.96463310    -0.18055056    -1.26142947
 h     -0.67156467     1.28648037     1.51415257
          17

 c      1.20966605    -0.39932534     0.13705445
 c     -0.03359427    -1.14056247     0.13061678
 c     -1.23013790    -0.27294053     0.11769917
 c     -1.06506160     1.22142863     0.51257502
 c      0.04037988     1.74154123    -0.38091263
 c      1.24651359     1.03762781    -0.16756719
 h     -0.15538696    -2.29049943     0.12957351
 h     -1.99957983     1.73761744     0.28062506
 h     -0.08174311     2.24948247    -1.23814949
 h      2.24877762     1.45945512    -0.46243367
 o      2.22241800    -1.18702632     0.09309311
 h      2.92439760    -0.64728939    -0.03195547
 c     -2.58660242    -0.70174411    -0.36780677
 h     -2.55448376    -1.78388490    -0.65867924
 h     -3.28067251    -0.67643714     0.49517833
 h     -2.92900847    -0.18302256    -1.27069081
 h     -0.62521553     1.26837960     1.49743150
          17

 c      1.20505894    -0.40015223     0.14611621
 c     -0.03807299    -1.14540210     0.13078245
 c     -1.23635818    -0.26796163     0.11601927
 c     -1.05635575     1.21356578     0.52332805
 c      0.03975921     1.73414567    -0.37844040
 c      1.25302187     1.04128650    -0.18081463
 h     -0.12905827    -2.23845520     0.13269758
 h     -2.00993884     1.70423582     0.33020305
 h     -0.10828966     2.24046287    -1.31677249
 h      2.20132951     1.42235218    -0.45736645
 o      2.22279332    -1.17955357     0.09754143
 h      2.97950103    -0.64042188    -0.05675787
 c     -2.58616124    -0.69846136    -0.37506314
 h     -2.60095298    -1.73126980    -0.67417387
 h     -3.30867048    -0.70548030     0.49764632
 h     -2.89531973    -0.18134152    -1.27790560
 h     -0.58423812     1.25240501     1.48951604
          17

 c      1.19855754    -0.39987414     0.15441720
 c     -0.04463113    -1.14732928     0.13121243
 c     -1.24097058    -0.26377638     0.11388380
 c     -1.04755233     1.20536511     0.53318091
 c      0.03918053     1.72467648    -0.37554211
 c      1.25855681     1.04297077    -0.19375209
 h     -0.10004602    -2.18415288     0.13541267
 h     -2.02107548     1.67405799     0.38552842
 h     -0.13725020     2.23907963    -1.39857988
 h      2.16453854     1.39122753    -0.45629476
 o      2.22394890    -1.17275855     0.10227490
 h      3.05138671    -0.63003439    -0.08315486
 c     -2.58555507    -0.69562632    -0.38127394
 h     -2.64335078    -1.68716581    -0.69218994
 h     -3.33415344    -0.72748576     0.49202382
 h     -2.86603667    -0.17261178    -1.28514794
 h     -0.54859670     1.23819914     1.49199140
          17

 c      1.19055755    -0.39833528     0.16179376
 c     -0.05292078    -1.14454980     0.13193348
 c     -1.24385293    -0.26068587     0.11139099
 c     -1.03874198     1.19677888     0.54237747
 c      0.03829071     1.71419034    -0.37400289
 c      1.26122858     1.04185695    -0.20570712
 h     -0.07083948    -2.14902712     0.13762273
 h     -2.03171962     1.64840652     0.44565316
 h     -0.16506270     2.23498003    -1.46402450
 h      2.15927641     1.37460688    -0.46578167
 o      2.22720816    -1.16586233     0.10701440
 h      3.11448656    -0.62972880    -0.10595919
 c     -2.58508475    -0.69226986    -0.38591341
 h     -2.67982897    -1.66477707    -0.71637623
 h     -3.35424988    -0.74061251     0.47582643
 h     -2.84267796    -0.15509727    -1.29313903
 h     -0.51906950     1.22516086     1.50356329
          17

 c      1.18158360    -0.39549010     0.16809717
 c     -0.06264967    -1.13584303     0.13295614
 c     -1.24497780    -0.25892897     0.10862992
 c     -1.03002579     1.18784050     0.55132362
 c      0.03682909     1.70328574    -0.37476973
 c      1.26042191     1.03771196    -0.21640460
 h     -0.04273357    -2.14907608     0.13928495
 h     -2.03981088     1.62791441     0.50931614
 h     -0.18941607     2.22332569    -1.50293523
 h      2.19157279     1.37479023    -0.48798084
 o      2.23311921    -1.15854460     0.11160214
 h      3.15421041    -0.64471006    -0.12181668
 c     -2.58494194    -0.68799011    -0.38899602
 h     -2.70925709    -1.66840761    -0.74816951
 h     -3.36771901    -0.74354855     0.44893636
 h     -2.82568013    -0.12886812    -1.30066894
 h     -0.49694272     1.21259396     1.52094048
          17

 c      1.17226366    -0.39139240     0.17321083
 c     -0.07354738    -1.12184601     0.13428318
 c     -1.24443184    -0.25862867     0.10567947
 c     -1.02152982     1.17865131     0.56047876
 c      0.03458505     1.69229123    -0.37823484
 c      1.25741967     1.03105963    -0.22614531
 h     -0.01625726    -2.17997351     0.14029690
 h     -2.04292555     1.61265743     0.57488086
 h     -0.20899616     2.20244151    -1.51118944
 h      2.24553499     1.38591461    -0.51855451
 o      2.24162431    -1.15076473     0.11599690
 h      3.16460864    -0.67476894    -0.12921184
 c     -2.58527272    -0.68320507    -0.39115412
 h     -2.73016164    -1.69052535    -0.78521625
 h     -3.37498719    -0.73571452     0.41338165
 h     -2.81463274    -0.09577000    -1.30507116
 h     -0.48333077     1.19982892     1.54022761
          17

 c      1.16329428    -0.38617137     0.17704938
 c     -0.08520877    -1.10465233     0.13591164
 c     -1.24244126    -0.25976297     0.10260558
 c     -1.01339129     1.16935273     0.57025602
 c      0.03139088     1.68135944    -0.38443258
 c      1.25405600     1.02267132    -0.23542635
 h      0.00719219    -2.22176853     0.14051818
 h     -2.03894494     1.60239260     0.64035548
 h     -0.22323650     2.17248732    -1.48843311
 h      2.29906827     1.39991697    -0.55109774
 o      2.25220512    -1.14266053     0.12025993
 h      3.14645076    -0.71621230    -0.12828846
 c     -2.58611407    -0.67867356    -0.39339182
 h     -2.74087753    -1.71811168    -0.82290113
 h     -3.37822694    -0.71734880     0.37311812
 h     -2.80864981    -0.05874643    -1.30339588
 h     -0.47856153     1.18628986     1.55808988
          17

 c      1.15538857    -0.38001241     0.17955260
 c     -0.09708067    -1.08641994     0.13782896
 c     -1.23938687    -0.26216623     0.09945886
 c     -1.00572756     1.16009546     0.58094880
 c      0.02715640     1.67046086    -0.39305446
 c      1.25162216     1.01319332    -0.24462740
 h      0.02544620    -2.25502540     0.13989750
 h     -2.02668232     1.59678902     0.70353350
 h     -0.23242204     2.13527846    -1.43792105
 h      2.33645351     1.41087731    -0.58078101
 o      2.26380601    -1.13457787     0.12459564
 h      3.10889704    -0.76168631    -0.12153598
 c     -2.58728806    -0.67498177    -0.39674723
 h     -2.74046784    -1.73966334    -0.85674672
 h     -3.38122852    -0.68942161     0.33358975
 h     -2.80667202    -0.02093688    -1.29355736
 h     -0.48184464     1.17150876     1.57243527
          17

 c      1.14922020    -0.37313145     0.18068123
 c     -0.10853527    -1.06876118     0.14001527
 c     -1.23579806    -0.26554222     0.09627525
 c     -0.99860939     1.15101706     0.59268045
 c      0.02193821     1.65929674    -0.40327406
 c      1.25074783     1.00310929    -0.25397230
 h      0.03653058    -2.26770209     0.13850027
 h     -2.00628138     1.59559975     0.76221389
 h     -0.23833246     2.09513589    -1.36854684
 h      2.34955393     1.41538899    -0.60480028
 o      2.27459317    -1.12715720     0.12945005
 h      3.07383231    -0.79908634    -0.11538374
 c     -2.58843624    -0.67240898    -0.40203628
 h     -2.72912909    -1.74767965    -0.88354916
 h     -3.38837927    -0.65336918     0.30050991
 h     -2.80764752     0.01506014    -1.27501716
 h     -0.49119779     1.15511286     1.58273152
          17

 c      1.14536595    -0.36573211     0.18041482
 c     -0.11892109    -1.05277147     0.14244780
 c     -1.23231838    -0.26948382     0.09307962
 c     -0.99204949     1.14222852     0.60537840
 c      0.01605150     1.64715178    -0.41342318
 c      1.25158244     0.99278927    -0.26357994
 h      0.03909982    -2.25447518     0.13646542
 h     -1.97932229     1.59876975     0.81443559
 h     -0.24554637     2.06061178    -1.29862197
 h      2.33564032     1.41185848    -0.62183757
 o      2.28224740    -1.12118393     0.13547348
 h      3.07189997    -0.81438095    -0.11961844
 c     -2.58922246    -0.67098620    -0.40964248
 h     -2.70808260    -1.73856483    -0.90158113
 h     -3.40239564    -0.61086970     0.27774281
 h     -2.81063639     0.04763114    -1.24898075
 h     -0.50357785     1.13679617     1.59006381
          17

 c      1.14423856    -0.35797235     0.17875665
 c     -0.12760046    -1.03913115     0.14510191
 c     -1.22964547    -0.27350054     0.08989226
 c     -0.98600883     1.13380270     0.61879019
 c      0.01012652     1.63288281    -0.42099063
 c      1.25390863     0.98251075    -0.27349946
 h      0.03250902    -2.21508211     0.13396079
 h     -1.94860004     1.60647813     0.85867500
 h     -0.26213624     2.04487150    -1.25593640
 h      2.29611386     1.40017441    -0.63178587
 o      2.28594648    -1.11684664     0.14293026
 h      3.11188800    -0.80395728    -0.13801603
 c     -2.58954572    -0.67052229    -0.41938183
 h     -2.67936260    -1.71231570    -0.91067220
 h     -3.42214124    -0.56399766     0.26555776
 h     -2.81488913     0.07632025    -1.21820925
 h     -0.51525536     1.11628418     1.59686304
          17

 c      1.14604033    -0.34999306     0.17574440
 c     -0.13399315    -1.02807655     0.14795067
 c     -1.22845367    -0.27705587     0.08673949
 c     -0.98041916     1.12576176     0.63256842
 c      0.00469884     1.61562940    -0.42414453
 c      1.25713500     0.97242436    -0.28369586
 h      0.01691750    -2.15407895     0.13114443
 h     -1.91754626     1.61907791     0.89395980
 h     -0.29485282     2.05786150    -1.26000481
 h      2.23690334     1.38201440    -0.63603253
 o      2.28722242    -1.11352214     0.15133964
 h      3.16747219    -0.77812828    -0.16265476
 c     -2.58954846    -0.67053740    -0.43054950
 h     -2.64564385    -1.67285620    -0.91253020
 h     -3.44281554    -0.51559070     0.26095762
 h     -2.81989687     0.10173264    -1.18650275
 h     -0.52250347     1.09331206     1.60611256
          17

 c      1.15077124    -0.34199832     0.17145824
 c     -0.13764915    -1.01921783     0.15096646
 c     -1.22930538    -0.27961916     0.08366601
 c     -0.97520836     1.11808103     0.64641372
 c     -0.00053690     1.59590230    -0.42370080
 c      1.26018437     0.96246316    -0.29397533
 h     -0.00642765    -2.08235308     0.12809659
 h     -1.88934643     1.63686517     0.91986009
 h     -0.34035172     2.09398329    -1.29915254
 h      2.17026366     1.36178507    -0.63830577
 o      2.28784847    -1.11055590     0.16010125
 h      3.21025803    -0.74818600    -0.18386446
 c     -2.58943976    -0.67017161    -0.44211738
 h     -2.60999143    -1.62877404    -0.91122418
 h     -3.45842589    -0.46920935     0.25969668
 h     -2.82536214     0.12512195    -1.15791569
 h     -0.52251416     1.06768145     1.62001494
          17

 c      1.15826123    -0.33431509     0.16602702
 c     -0.13834258    -1.01131969     0.15412709
 c     -1.23256055    -0.28072691     0.08074250
 c     -0.97031658     1.11072464     0.66019915
 c     -0.00644601     1.57510127    -0.42184053
 c      1.26142322     0.95229074    -0.30392187
 h     -0.03496670    -2.01911692     0.12467888
 h     -1.86602841     1.65969286     0.93637241
 h     -0.38843804     2.13773946    -1.34593357
 h      2.11567370     1.34741114    -0.64538995
 o      2.28883905    -1.10756847     0.16884814
 h      3.22507335    -0.72099494    -0.19586246
 c     -2.58935635    -0.66821806    -0.45297283
 h     -2.57533118    -1.59282102    -0.91306780
 h     -3.46420814    -0.42857941     0.25813031
 h     -2.83105918     0.14771254    -1.13590944
 h     -0.51416989     1.03944774     1.63868609
          17

 c      1.16820460    -0.32740934     0.15963677
 c     -0.13607474    -1.00256490     0.15741916
 c     -1.23831884    -0.28002810     0.07806588
 c     -0.96571665     1.10368872     0.67400414
 c     -0.01372630     1.55443603    -0.42016766
 c      1.25922374     0.94154255    -0.31308076
 h     -0.06559805    -1.98854094     0.12043119
 h     -1.84792546     1.68660729     0.94379487
 h     -0.43058973     2.17613379    -1.38016069
 h      2.09305279     1.34785559    -0.66499387
 o      2.29061704    -1.10437921     0.17741144
 h      3.20700335    -0.70000812    -0.19622394
 c     -2.58934931    -0.66352272    -0.46223370
 h     -2.54382378    -1.57713847    -0.92434610
 h     -3.45773813    -0.39692757     0.25408120
 h     -2.83664782     0.17002953    -1.12275838
 h     -0.49823847     1.00913544     1.65982550
          17

 c      1.18018872    -0.32186868     0.15253957
 c     -0.13092992    -0.99196844     0.16080124
 c     -1.24641609    -0.27729870     0.07575273
 c     -0.96143675     1.09702196     0.68804070
 c     -0.02274382     1.53467004    -0.41946407
 c      1.25334882     0.93049513    -0.32152635
 h     -0.09668510    -2.00329306     0.11500003
 h     -1.83380127     1.71577005     0.94271221
 h     -0.46198268     2.20154695    -1.39181260
 h      2.10638479     1.36540946    -0.69904764
 o      2.29320793    -1.10094922     0.18576612
 h      3.15822949    -0.68619883    -0.18503827
 c     -2.58937904    -0.65570492    -0.46964279
 h     -2.51697534    -1.58482321    -0.94699974
 h     -3.43913260    -0.37648270     0.24707989
 h     -2.84157468     0.19160970    -1.11939765
 h     -0.47690094     0.97780978     1.67965549
          17

 c      1.19371381    -0.31833861     0.14504646
 c     -0.12307617    -0.98056735     0.16413826
 c     -1.25644370    -0.27245017     0.07392892
 c     -0.95756102     1.09081557     0.70252149
 c     -0.03362285     1.51624768    -0.42001910
 c      1.24525200     0.92029411    -0.33006824
 h     -0.12805994    -2.05086687     0.10896751
 h     -1.82153394     1.74476260     0.93409060
 h     -0.48040080     2.21019898    -1.37714312
 h      2.13999582     1.39270796    -0.74108687
 o      2.29620807    -1.09742862     0.19406425
 h      3.08862081    -0.67736051    -0.16546040
 c     -2.58925791    -0.64540498    -0.47569327
 h     -2.49640028    -1.60728785    -0.97696028
 h     -3.41097830    -0.36818404     0.23840987
 h     -2.84512690     0.21116120    -1.12557873
 h     -0.45294650     0.94693795     1.69439870
          17

 c      1.20819012    -0.31740657     0.13749175
 c     -0.11294698    -0.97032753     0.16722390
 c     -1.26776065    -0.26554350     0.07272249
 c     -0.95420654     1.08516937     0.71754377
 c     -0.04629779     1.49939445    -0.42184625
 c      1.23670655     0.91227377    -0.33969268
 h     -0.15876548    -2.10665761     0.10364886
 h     -1.80896648     1.77112832     0.91937650
 h     -0.48532455     2.20086953    -1.33608128
 h      2.17423806     1.41979325    -0.78240357
 o      2.29860504    -1.09431072     0.20274760
 h      3.01883536    -0.66572412    -0.14552339
 c     -2.58865019    -0.63372571    -0.48132263
 h     -2.48378715    -1.63123584    -1.00743704
 h     -3.37816215    -0.37159237     0.23105493
 h     -2.84660871     0.22696000    -1.14010710
 h     -0.42903281     0.91811794     1.70144131
          17

 c      1.22291660    -0.31945501     0.13017816
 c     -0.10122609    -0.96271471     0.16985856
 c     -1.27953104    -0.25676799     0.07225867
 c     -0.95149676     1.08015564     0.73302855
 c     -0.06050221     1.48410524    -0.42471208
 c      1.22889579     0.90737809    -0.35110609
 h     -0.18672391    -2.15106361     0.10024732
 h     -1.79457459     1.79290903     0.90050677
 h     -0.47786665     2.17488876    -1.27180873
 h      2.19573591     1.43960649    -0.81685586
 o      2.29899435    -1.09246125     0.21251392
 h      2.97724555    -0.63779109    -0.13754971
 c     -2.58716193    -0.62165012    -0.48754805
 h     -2.48019829    -1.64573931    -1.03256662
 h     -3.34720998    -0.38511032     0.22925970
 h     -2.84556143     0.23730036    -1.16109495
 h     -0.40718153     0.89280209     1.69991120
          17

 c      1.23710337    -0.32450493     0.12330571
 c     -0.08869970    -0.95842157     0.17188623
 c     -1.29079967    -0.24637070     0.07264015
 c     -0.94953850     1.07580577     0.74872276
 c     -0.07572745     1.46998823    -0.42799933
 c      1.22237146     0.90599701    -0.36464206
 h     -0.20966416    -2.17318837     0.09953169
 h     -1.77784348     1.80901381     0.87981900
 h     -0.46168138     2.13768916    -1.19232882
 h      2.19773228     1.44857801    -0.84134590
 o      2.29707623    -1.09232905     0.22363261
 h      2.97626607    -0.58747673    -0.14701848
 c     -2.58450541    -0.60982864    -0.49521513
 h     -2.48569390    -1.64444933    -1.04872421
 h     -3.32443299    -0.40669174     0.23706516
 h     -2.84195217     0.24090139    -1.18626469
 h     -0.38847743     0.87209453     1.69083085
          17

 c      1.24999043    -0.33207131     0.11688606
 c     -0.07614125    -0.95760148     0.17319563
 c     -1.30057903    -0.23453567     0.07388827
 c     -0.94839357     1.07213353     0.76427116
 c     -0.09122020     1.45593744    -0.43045983
 c      1.21727200     0.90790271    -0.38027204
 h     -0.22569896    -2.16867168     0.10194219
 h     -1.75939599     1.81934728     0.85990435
 h     -0.44475467     2.10194701    -1.11348094
 h      2.17814740     1.44586242    -0.85493892
 o      2.29446241    -1.09321431     0.23544699
 h      2.99896399    -0.52831652    -0.16421707
 c     -2.58071824    -0.59854821    -0.50476331
 h     -2.49935092    -1.62529589    -1.05453667
 h     -3.31304837    -0.43478473     0.25573970
 h     -2.83628705     0.23720411    -1.21331865
 h     -0.37290552     0.85665464     1.67703368
          17

 c      1.26096219    -0.34103620     0.11065086
 c     -0.06411502    -0.96005819     0.17369565
 c     -1.30795244    -0.22108268     0.07580565
 c     -0.94804572     1.06918354     0.77941641
 c     -0.10633270     1.43990943    -0.43029593
 c      1.21354416     0.91205049    -0.39757489
 h     -0.23359331    -2.13794444     0.10795063
 h     -1.74096067     1.82464664     0.84350724
 h     -0.43983094     2.08847660    -1.05860576
 h      2.13876367     1.43313901    -0.85808980
 o      2.29311306    -1.09424164     0.24716936
 h      3.02372886    -0.47878729    -0.17634551
 c     -2.57627332    -0.58774822    -0.51608168
 h     -2.51942403    -1.59009308    -1.05080766
 h     -3.31142462    -0.46859313     0.28199958
 h     -2.82966355     0.22650144    -1.24033201
 h     -0.35929957     0.84672608     1.66290551
          17

 c      1.27023635    -0.35143060     0.10463174
 c     -0.05495093    -0.96576515     0.17406855
 c     -1.31215896    -0.20952495     0.07875962
 c     -0.94813138     1.06818335     0.79159290
 c     -0.11936814     1.42199083    -0.42584556
 c      1.21082330     0.91850745    -0.41612264
 h     -0.23155592    -2.08529788     0.11119742
 h     -1.72270434     1.82959323     0.83314497
 h     -0.45467475     2.11543980    -1.04372634
 h      2.08645791     1.41543285    -0.85363474
 o      2.29342031    -1.09435098     0.25823344
 h      3.04074059    -0.44808506    -0.17666968
 c     -2.57172251    -0.57689148    -0.52774775
 h     -2.54249831    -1.54689350    -1.03914757
 h     -3.31862493    -0.50763898     0.30869236
 h     -2.82337323     0.21222242    -1.26654702
 h     -0.34538860     0.83430400     1.65724022
          17

 c      1.27700993    -0.36291092     0.09867227
 c     -0.04848795    -0.97368608     0.17435000
 c     -1.31320186    -0.19998805     0.08285215
 c     -0.94869796     1.06867395     0.80066887
 c     -0.13032562     1.40326232    -0.41817131
 c      1.20814847     0.92641221    -0.43527141
 h     -0.22055202    -2.02233806     0.11228239
 h     -1.70703786     1.83603432     0.83018825
 h     -0.48378689     2.17382428    -1.05804719
 h      2.03272587     1.39964634    -0.84813549
 o      2.29594655    -1.09328468     0.26843331
 h      3.04549699    -0.44116633    -0.16206063
 c     -2.56753851    -0.56555636    -0.53879102
 h     -2.56641472    -1.50556635    -1.02474229
 h     -3.32856948    -0.54981713     0.32870353
 h     -2.81907236     0.19723892    -1.29162130
 h     -0.33047261     0.81990105     1.66114886
          17

 c      1.28055089    -0.37512699     0.09263015
 c     -0.04422676    -0.98195514     0.17460717
 c     -1.31123309    -0.19249737     0.08813291
 c     -0.94969828     1.07009284     0.80687495
 c     -0.13978846     1.38611112    -0.40938625
 c      1.20405129     0.93456218    -0.45408781
 h     -0.20368521    -1.97020288     0.11125128
 h     -1.69582268     1.84542450     0.83552952
 h     -0.51525632     2.23959465    -1.07971428
 h      1.99451359     1.39591503    -0.85106933
 o      2.30093808    -1.09108053     0.27776570
 h      3.03801090    -0.45868831    -0.13229798
 c     -2.56404007    -0.55321159    -0.54823978
 h     -2.58920148    -1.47808435    -1.01385494
 h     -3.33638996    -0.59229358     0.33666011
 h     -2.81811914     0.18455250    -1.31551097
 h     -0.31557925     0.80464771     1.67277412
          17

 c      1.28034514    -0.38772337     0.08638140
 c     -0.04151480    -0.98824339     0.17495965
 c     -1.30649304    -0.18706114     0.09453776
 c     -0.95102436     1.07198548     0.81068879
 c     -0.14813054     1.37240798    -0.40106345
 c      1.19725990     0.94185869    -0.47173108
 h     -0.18553077    -1.95551090     0.10744870
 h     -1.68981828     1.85805889     0.84954190
 h     -0.54068661     2.29430362    -1.09370290
 h      1.98585884     1.41280174    -0.87049011
 o      2.30828663    -1.08803864     0.28640654
 h      3.02248155    -0.49701935    -0.08981702
 c     -2.56135337    -0.53958084    -0.55546686
 h     -2.60927766    -1.47291700    -1.01088762
 h     -3.33922503    -0.63202464     0.32982406
 h     -2.82133705     0.17653805    -1.33803479
 h     -0.30286519     0.78996771     1.68840715
          17

 c      1.27613198    -0.40045547     0.07985779
 c     -0.03980054    -0.99148015     0.17548838
 c     -1.29930592    -0.18361967     0.10189704
 c     -0.95264578     1.07406552     0.81267880
 c     -0.15542010     1.36322539    -0.39411330
 c      1.18780711     0.94808402    -0.48807872
 h     -0.16867697    -1.99057836     0.10093698
 h     -1.68840288     1.87278101     0.87208131
 h     -0.55601233     2.32842757    -1.09284077
 h      2.00452477     1.44922015    -0.90623138
 o      2.31734707    -1.08479693     0.29475723
 h      3.00938503    -0.54650885    -0.04065718
 c     -2.55946320    -0.52506281    -0.56046738
 h     -2.62511891    -1.48903535    -1.01565025
 h     -3.33616613    -0.66626208     0.30804555
 h     -2.82887623     0.17437654    -1.35845986
 h     -0.29443513     0.77705465     1.70411297
          17

 c      1.26793388    -0.41317739     0.07301139
 c     -0.03871754    -0.99307430     0.17613585
 c     -1.29008036    -0.18196198     0.10992213
 c     -0.95465106     1.07622710     0.81343017
 c     -0.16162250     1.35907818    -0.38905644
 c      1.17686476     0.95380366    -0.50364461
 h     -0.15196182    -2.05924156     0.09393780
 h     -1.68985487     1.88728402     0.90250387
 h     -0.55980493     2.33814922    -1.07449425
 h      2.03399829     1.49507862    -0.95054678
 o      2.32680205    -1.08238318     0.30346311
 h      3.01733481    -0.59071841     0.00520137
 c     -2.55825633    -0.51058090    -0.56379404
 h     -2.63496460    -1.51695037    -1.02424922
 h     -3.32810556    -0.69303139     0.27347337
 h     -2.84023943     0.17786156    -1.37536725
 h     -0.29159335     0.76650566     1.71684504
          17

 c      1.25620273    -0.42567698     0.06573286
 c     -0.03793642    -0.99540467     0.17678484
 c     -1.27930566    -0.18177432     0.11822377
 c     -0.95714271     1.07852393     0.81350809
 c     -0.16679868     1.36007827    -0.38614854
 c      1.16566212     0.95952310    -0.51893488
 h     -0.13365680    -2.13434415     0.08954152
 h     -1.69206182     1.89879742     0.93969090
 h     -0.55230620     2.32304900    -1.03877108
 h      2.05750992     1.53945051    -0.99478336
 o      2.33523349    -1.08168245     0.31306170
 h      3.06348722    -0.61500462     0.03935467
 c     -2.55748865    -0.49702729    -0.56624151
 h     -2.63721895    -1.54525946    -1.03231258
 h     -3.31775153    -0.71152285     0.23028938
 h     -2.85440117     0.18571706    -1.38696773
 h     -0.29481840     0.75846431     1.72476644
          17

 c      1.24271691    -0.43561501     0.05723934
 c     -0.03823826    -0.99830393     0.17641678
 c     -1.26630151    -0.18210305     0.12614939
 c     -0.96043920     1.08056192     0.81596271
 c     -0.17207179     1.36489584    -0.38634308
 c      1.15593409     0.96448979    -0.53336632
 h     -0.11116610    -2.21184903     0.09337586
 h     -1.69546460     1.90271456     0.98067676
 h     -0.53843567     2.28305608    -0.99008175
 h      2.06455179     1.57502019    -1.03279961
 o      2.34231478    -1.08258249     0.32324484
 h      3.14519905    -0.62761328     0.06437928
 c     -2.55744010    -0.48564127    -0.56877259
 h     -2.62458092    -1.56317305    -1.03864476
 h     -3.30798168    -0.71970006     0.18455019
 h     -2.86917796     0.19478853    -1.39049470
 h     -0.31040150     0.76485681     1.72281849
          17

 c      1.22738192    -0.44586826     0.04869704
 c     -0.03795518    -1.00440194     0.17584376
 c     -1.25260815    -0.18260345     0.13409810
 c     -0.96480379     1.08107195     0.82027097
 c     -0.17371099     1.37364136    -0.38922431
 c      1.14534385     0.97058798    -0.54805640
 h     -0.08778643    -2.26165064     0.10263429
 h     -1.69740813     1.89876417     1.02167801
 h     -0.51790853     2.23124389    -0.93143289
 h      2.04997826     1.59581308    -1.06388988
 o      2.34915172    -1.08379634     0.33354064
 h      3.23108525    -0.63654979     0.08653368
 c     -2.55706861    -0.47672680    -0.57217544
 h     -2.60244109    -1.56458939    -1.04184628
 h     -3.30377058    -0.71786461     0.14415686
 h     -2.88356195     0.20579595    -1.38656812
 h     -0.33530222     0.78216100     1.70984297
          17

 c      1.21147339    -0.45615897     0.04009000
 c     -0.03711784    -1.01418220     0.17510431
 c     -1.23884526    -0.18312366     0.14176266
 c     -0.97025311     1.08018009     0.82622068
 c     -0.17149990     1.38465953    -0.39360511
 c      1.13405739     0.97758413    -0.56293360
 h     -0.06480290    -2.27820578     0.11723336
 h     -1.69820340     1.88670846     1.06045341
 h     -0.49857109     2.18653952    -0.87553912
 h      2.01309759     1.60017356    -1.08671024
 o      2.35657032    -1.08465730     0.34358155
 h      3.29847855    -0.65057640     0.11056777
 c     -2.55568627    -0.47029514    -0.57690031
 h     -2.57167948    -1.54777735    -1.04206709
 h     -3.31075220    -0.70799332     0.11603168
 h     -2.89629679     0.21831350    -1.37562900
 h     -0.36457918     0.80843295     1.69057566
          17

 c      1.19619224    -0.46617710     0.03142413
 c     -0.03584768    -1.02769550     0.17426288
 c     -1.22558550    -0.18355828     0.14889606
 c     -0.97686626     1.07804109     0.83315465
 c     -0.16503613     1.39543685    -0.39773424
 c      1.12209355     0.98503898    -0.57780749
 h     -0.04360232    -2.26082281     0.13671114
 h     -1.69932737     1.86770472     1.09499210
 h     -0.49229892     2.17774353    -0.84012314
 h      1.95662701     1.58883151    -1.10183388
 o      2.36479995    -1.08487461     0.35320627
 h      3.33537020    -0.67254429     0.13764311
 c     -2.55284060    -0.46618585    -0.58292786
 h     -2.53378265    -1.51425606    -1.04056590
 h     -3.33100124    -0.69160794     0.10339602
 h     -2.90639302     0.23260932    -1.35906608
 h     -0.39077835     0.84038665     1.67317842
          17

 c      1.18259712    -0.47560712     0.02271224
 c     -0.03429223    -1.04458239     0.17339624
 c     -1.21331981    -0.18383960     0.15532339
 c     -0.98474951     1.07478295     0.84015125
 c     -0.15446001     1.40442887    -0.40047012
 c      1.10932538     0.99225173    -0.59233764
 h     -0.02558770    -2.21329127     0.16045014
 h     -1.70326147     1.84407825     1.12372261
 h     -0.50656933     2.22224691    -0.83458075
 h      1.88726900     1.56539737    -1.11229520
 o      2.37363417    -1.08439482     0.36237042
 h      3.33796999    -0.70173278     0.16690996
 c     -2.54851408    -0.46407041    -0.58965958
 h     -2.49065795    -1.46913633    -1.03983425
 h     -3.36100790    -0.66917378     0.10417959
 h     -2.91316174     0.24946672    -1.33889659
 h     -0.40522927     0.87417335     1.66761152
          17

 c      1.17154754    -0.48416778     0.01396959
 c     -0.03257018    -1.06384742     0.17257494
 c     -1.20243099    -0.18395378     0.16094501
 c     -0.99379201     1.07041204     0.84650589
 c     -0.14132521     1.41302171    -0.40224450
 c      1.09544942     0.99817204    -0.60596270
 h     -0.01209997    -2.14634446     0.18786926
 h     -1.71299239     1.81875224     1.14561582
 h     -0.53449180     2.30320120    -0.84892420
 h      1.81676493     1.53721336    -1.12467224
 o      2.38250017    -1.08333746     0.37110893
 h      3.30958594    -0.73489209     0.19621837
 c     -2.54304150    -0.46330885    -0.59608410
 h     -2.44429129    -1.42153950    -1.04384969
 h     -3.39326888    -0.64089044     0.11266696
 h     -2.91611001     0.26974472    -1.31719801
 h     -0.40193012     0.90713746     1.68040551
          17

 c      1.16365201    -0.49165536     0.00522063
 c     -0.03074533    -1.08342177     0.17181053
 c     -1.19318401    -0.18395622     0.16572087
 c     -1.00339903     1.06482535     0.85221964
 c     -0.12787821     1.42371254    -0.40389054
 c      1.08007438     1.00147304    -0.61791892
 h     -0.00413018    -2.08254675     0.21896726
 h     -1.73112535     1.79433631     1.16010420
 h     -0.56316662     2.39094577    -0.86772245
 h      1.76073933     1.51463503    -1.14904886
 o      2.39030335    -1.08202356     0.37955006
 h      3.26303682    -0.76569642     0.22193575
 c     -2.53688143    -0.46292784    -0.60111077
 h     -2.39628612    -1.38317752    -1.05767908
 h     -3.41976269    -0.60776751     0.12252282
 h     -2.91474462     0.29384063    -1.29554421
 h     -0.38168854     0.93889655     1.70922153
          17

 c      1.15924206    -0.49797605    -0.00349092
 c     -0.02884648    -1.10012902     0.17095082
 c     -1.18573244    -0.18397640     0.16965033
 c     -1.01263385     1.05800422     0.85791922
 c     -0.11614920     1.43821925    -0.40571079
 c      1.06329965     1.00105559    -0.62766019
 h     -0.00189515    -2.05661359     0.25551992
 h     -1.75880511     1.77213676     1.16682863
 h     -0.58346403     2.46520750    -0.88134280
 h      1.73096030     1.50539089    -1.19403741
 o      2.39520847    -1.08103023     0.38794514
 h      3.22415842    -0.78381025     0.23852453
 c     -2.53042216    -0.46201906    -0.60394218
 h     -2.34793659    -1.36296838    -1.08526027
 h     -3.43439041    -0.57186787     0.12878521
 h     -2.90841688     0.32134861    -1.27473997
 h     -0.35150400     0.97021579     1.74430249
          17

 c      1.15838199    -0.50313884    -0.01210387
 c     -0.02686134    -1.11171406     0.16970618
 c     -1.18014001    -0.18418884     0.17275541
 c     -1.02065563     1.05018127     0.86436050
 c     -0.10773088     1.45739594    -0.40756937
 c      1.04639606     0.99669118    -0.63554158
 h     -0.00518613    -2.09179474     0.30077376
 h     -1.79502940     1.75167064     1.16541461
 h     -0.59081109     2.51598476    -0.88546305
 h      1.72555694     1.50734962    -1.25829844
 o      2.39528837    -1.08097035     0.39657102
 h      3.22183966    -0.77852165     0.24026451
 c     -2.52381282    -0.46030381    -0.60439270
 h     -2.30136964    -1.36071344    -1.12612624
 h     -3.43384971    -0.53589638     0.12856036
 h     -2.89632327     0.35108994    -1.25493557
 h     -0.32012833     1.00142931     1.77487063
          17

 c      1.16090520    -0.50720741    -0.02054845
 c     -0.02472573    -1.11937574     0.16807342
 c     -1.17639719    -0.18478534     0.17507228
 c     -1.02698619     1.04182224     0.87207867
 c     -0.10366350     1.48153440    -0.40917718
 c      1.03129484     0.98888805    -0.64272167
 h     -0.01413593    -2.17043314     0.35434183
 h     -1.83682995     1.73104199     1.15552302
 h     -0.58349439     2.53939393    -0.87860227
 h      1.73204704     1.51093742    -1.33085205
 o      2.39059788    -1.08179302     0.40538641
 h      3.25552529    -0.75007173     0.22690787
 c     -2.51687894    -0.45814745    -0.60290484
 h     -2.26024688    -1.36769402    -1.17486702
 h     -3.41775141    -0.50269678     0.12110457
 h     -2.87764764     0.38141339    -1.23593013
 h     -0.29477414     1.03204282     1.79325936
          17

 c      1.16644247    -0.51028128    -0.02874290
 c     -0.02240833    -1.12584166     0.16643261
 c     -1.17441226    -0.18596961     0.17664802
 c     -1.03151263     1.03349126     0.88128827
 c     -0.10424040     1.51042535    -0.41026430
 c      1.01939946     0.97832737    -0.65036442
 h     -0.02836535    -2.25675028     0.41093180
 h     -1.88016928     1.70788829     1.13716298
 h     -0.56171384     2.53549208    -0.86092829
 h      1.73800500     1.50712667    -1.39950107
 o      2.38310396    -1.08276194     0.41399010
 h      3.29615322    -0.70994978     0.20430251
 c     -2.50919023    -0.45606326    -0.60026703
 h     -2.22867227    -1.37327236    -1.22411171
 h     -3.38861945    -0.47489362     0.10780533
 h     -2.85177571     0.41056094    -1.21745188
 h     -0.28014625     1.06104499     1.79564039
          17

 c      1.17444908    -0.51250932    -0.03657926
 c     -0.01991811    -1.13292351     0.16517707
 c     -1.17399591    -0.18794869     0.17754298
 c     -1.03438997     1.02571646     0.89187217
 c     -0.10887811     1.54319278    -0.41059294
 c      1.01105954     0.96569150    -0.65918052
 h     -0.04663233    -2.32556678     0.46474731
 h     -1.92099524     1.68030906     1.11100925
 h     -0.52778880     2.50875891    -0.83439462
 h      1.73573681     1.49066973    -1.45569221
 o      2.37459777    -1.08315456     0.42195919
 h      3.31863263    -0.66951919     0.17878016
 c     -2.50015964    -0.45436561    -0.59735631
 h     -2.20975712    -1.36964592    -1.26742685
 h     -3.35190360    -0.45462833     0.09217482
 h     -2.81850316     0.43699928    -1.19932959
 h     -0.27843334     1.08728112     1.78158906
          17

 c      1.18423076    -0.51409362    -0.04391917
 c     -0.01724606    -1.14132805     0.16454616
 c     -1.17485783    -0.19090797     0.17783791
 c     -1.03597424     1.01890353     0.90336441
 c     -0.11614268     1.57798583    -0.40980089
 c      1.00572863     0.95172322    -0.66941789
 h     -0.06737875    -2.36454532     0.51160350
 h     -1.95603085     1.64742332     1.07852635
 h     -0.48750785     2.47140822    -0.80416374
 h      1.72186789     1.45957609    -1.49483124
 o      2.36609523    -1.08250685     0.42898745
 h      3.31095666    -0.63598467     0.15481392
 c     -2.48912244    -0.45313040    -0.59501241
 h     -2.20504889    -1.35286330    -1.30045324
 h     -3.31548120    -0.44332367     0.07946297
 h     -2.77817950     0.45966341    -1.18154246
 h     -0.28920001     1.10976083     1.75388542
          17

 c      1.19497228    -0.51527499    -0.05060157
 c     -0.01434871    -1.15111203     0.16464727
 c     -1.17661139    -0.19499508     0.17764124
 c     -1.03681709     1.01328872     0.91491143
 c     -0.12393319     1.61168147    -0.40714603
 c      1.00236624     0.93720617    -0.68098519
 h     -0.08907089    -2.36900860     0.54881659
 h     -1.98323051     1.60956967     1.04189006
 h     -0.45168717     2.44811169    -0.78076261
 h      1.69613556     1.41414839    -1.51555416
 o      2.35807017    -1.08056624     0.43487406
 h      3.27043044    -0.61316385     0.13520060
 c     -2.47550646    -0.45225967    -0.59389595
 h     -2.21452118    -1.32239710    -1.32112150
 h     -3.28761423    -0.44154588     0.07507550
 h     -2.73176694     0.47810570    -1.16418794
 h     -0.30886607     1.12798785     1.71883431
          17

 c      1.20576778    -0.51631284    -0.05645721
 c     -0.01116543    -1.16197739     0.16549877
 c     -1.17878502    -0.20032113     0.17709193
 c     -1.03767488     1.00890732     0.92527426
 c     -0.13008076     1.64054430    -0.40162203
 c      0.99979329     0.92281941    -0.69352855
 h     -0.11028533    -2.33872063     0.57483711
 h     -2.00200364     1.56827939     1.00376402
 h     -0.43289832     2.47040838    -0.77792856
 h      1.66088930     1.35662956    -1.51962157
 o      2.35061860    -1.07726323     0.43952141
 h      3.20115240    -0.60200909     0.12116968
 c     -2.45914519    -0.45150647    -0.59422989
 h     -2.23663587    -1.28088118    -1.32990672
 h     -3.27319912    -0.44905617     0.08163662
 h     -2.68081628     0.49257084    -1.14743161
 h     -0.33025068     1.14233263     1.68647655
          17

 c      1.21564826    -0.51747034    -0.06132394
 c     -0.00763704    -1.17334143     0.16703087
 c     -1.18084306    -0.20697470     0.17635359
 c     -1.03937615     1.00559261     0.93303584
 c     -0.13357451     1.66302983    -0.39308685
 c      0.99686076     0.90896028    -0.70640317
 h     -0.12977962    -2.27732665     0.58936355
 h     -2.01330820     1.52611215     0.96696292
 h     -0.43318782     2.54561590    -0.79895193
 h      1.62136972     1.29138154    -1.51272959
 o      2.34341230    -1.07277834     0.44299570
 h      3.11489177    -0.59957002     0.11150111
 c     -2.44050879    -0.45044955    -0.59557699
 h     -2.26842789    -1.23430374    -1.33042600
 h     -3.27102049    -0.46490066     0.09686290
 h     -2.62735822     0.50399806    -1.13147829
 h     -0.34396089     1.15409602     1.66880899
          17

 c      1.22360469    -0.51899713    -0.06506063
 c     -0.00370065    -1.18420618     0.16901346
 c     -1.18221718    -0.21503460     0.17559477
 c     -1.04237198     1.00308495     0.93713818
 c     -0.13472756     1.68076323    -0.38271991
 c      0.99242841     0.89568202    -0.71859342
 h     -0.14680710    -2.19415886     0.59430138
 h     -2.01961072     1.48636971     0.93406909
 h     -0.44224257     2.64600878    -0.83132447
 h      1.58609911     1.22492649    -1.50551512
 o      2.33555900    -1.06768863     0.44565440
 h      3.03343304    -0.59666962     0.10057262
 c     -2.42056820    -0.44849875    -0.59691638
 h     -2.30596616    -1.19186511    -1.32978581
 h     -3.27505317    -0.48736641     0.11478498
 h     -2.57370470     0.51389584    -1.11654853
 h     -0.34361290     1.16455629     1.67416337
          17

 c      1.22863955    -0.52109777    -0.06755821
 c      0.00075732    -1.19286807     0.17088605
 c     -1.18234179    -0.22456725     0.17496722
 c     -1.04626794     1.00122610     0.93740543
 c     -0.13402923     1.69576782    -0.37181076
 c      0.98541170     0.88285411    -0.72884456
 h     -0.16200036    -2.10797128     0.59585099
 h     -2.02449508     1.45261547     0.90713117
 h     -0.45007233     2.74122160    -0.86113310
 h      1.56528103     1.16442691    -1.51187776
 o      2.32590948    -1.06288421     0.44812806
 h      2.98352753    -0.57929772     0.07872892
 c     -2.40039973    -0.44507629    -0.59707441
 h     -2.34553193    -1.16358166    -1.33676777
 h     -3.27822069    -0.51402087     0.12900964
 h     -2.52217334     0.52403033    -1.10281991
 h     -0.33149821     1.17341801     1.70137181
          17

 c      1.22988551    -0.52388567    -0.06875150
 c      0.00596940    -1.19687249     0.17162272
 c     -1.18068610    -0.23559012     0.17460376
 c     -1.05002409     1.00003054     0.93442804
 c     -0.13171098     1.70913054    -0.36115006
 c      0.97521968     0.87050810    -0.73633827
 h     -0.17855835    -2.04788566     0.60617420
 h     -2.03157458     1.42792049     0.88753572
 h     -0.45148189     2.81354494    -0.88019446
 h      1.56480681     1.11399116    -1.54091552
 o      2.31439702    -1.05868652     0.45068165
 h      2.97480179    -0.54279790     0.04251187
 c     -2.38088391    -0.44003554    -0.59538527
 h     -2.38474302    -1.15474291    -1.35642772
 h     -3.27512144    -0.54201055     0.13504305
 h     -2.47481243     0.53592679    -1.09033347
 h     -0.31705365     1.17875100     1.74120967
          17

 c      1.22677961    -0.52733061    -0.06863331
 c      0.01210764    -1.19438538     0.17026500
 c     -1.17678995    -0.24801459     0.17462791
 c     -1.05263077     0.99961617     0.92901129
 c     -0.12785614     1.72123371    -0.35113039
 c      0.96220057     0.85902170    -0.74139632
 h     -0.20049265    -2.03764732     0.63717209
 h     -2.04285303     1.41400585     0.87605323
 h     -0.44445375     2.85490260    -0.88476812
 h      1.58056968     1.07267032    -1.58852807
 o      2.30247279    -1.05433399     0.45275186
 h      2.99143171    -0.50012804     0.00195298
 c     -2.36268682    -0.43392929    -0.59213419
 h     -2.42199274    -1.16202730    -1.38558246
 h     -3.26290269    -0.56848335     0.13092043
 h     -2.43321411     0.55031410    -1.07889444
 h     -0.31032862     1.17842665     1.78284074
          17

 c      1.21919595    -0.53122033    -0.06727084
 c      0.01871592    -1.18634956     0.16714035
 c     -1.17031341    -0.26161909     0.17515151
 c     -1.05353582     1.00013711     0.92182052
 c     -0.12251176     1.73211108    -0.34191784
 c      0.94733748     0.84888328    -0.74513843
 h     -0.22620641    -2.07031938     0.68610407
 h     -2.05755346     1.41076082     0.87293089
 h     -0.42852820     2.86243281    -0.87353968
 h      1.60179103     1.03731559    -1.64128438
 o      2.29168455    -1.04891852     0.45362160
 h      3.01365946    -0.46684735    -0.03036758
 c     -2.34634845    -0.42769963    -0.58830730
 h     -2.45510442    -1.17658519    -1.41543737
 h     -3.24123992    -0.59098709     0.11696627
 h     -2.39846126     0.56677091    -1.06801765
 h     -0.31802006     1.17112703     1.81792129
          17

 c      1.20746644    -0.53517932    -0.06480530
 c      0.02474191    -1.17552886     0.16361856
 c     -1.16109541    -0.27607825     0.17625873
 c     -1.05266504     1.00174240     0.91331043
 c     -0.11572140     1.74159734    -0.33353360
 c      0.93161670     0.84043230    -0.74864504
 h     -0.24888778    -2.11919743     0.73841916
 h     -2.07237806     1.41644965     0.87787525
 h     -0.40413189     2.83655383    -0.84673348
 h      1.61823702     1.00567374    -1.68614947
 o      2.28295457    -1.04195361     0.45288462
 h      3.02911811    -0.45183462    -0.04694348
 c     -2.33223476    -0.42217121    -0.58503256
 h     -2.48132470    -1.18972882    -1.43747801
 h     -3.21222600    -0.60779470     0.09546952
 h     -2.37118890     0.58381683    -1.05699117
 h     -0.34296652     1.15649824     1.84141839
          17

 c      1.19232431    -0.53872752    -0.06143223
 c      0.02911568    -1.16436571     0.16094693
 c     -1.14921899    -0.29099525     0.17798033
 c     -1.05025326     1.00453238     0.90375218
 c     -0.10750655     1.74928677    -0.32584166
 c      0.91575548     0.83381627    -0.75259325
 h     -0.26282692    -2.16265312     0.78148480
 h     -2.08296704     1.42841359     0.88994866
 h     -0.37262556     2.78137006    -0.80630676
 h      1.62326248     0.97693115    -1.71475577
 o      2.27665762    -1.03331582     0.45041743
 h      3.03191417    -0.45802578    -0.04504746
 c     -2.32040940    -0.41782185    -0.58326146
 h     -2.49813899    -1.19569308    -1.44646467
 h     -3.18033195    -0.61813775     0.07049315
 h     -2.35168569     0.59941358    -1.04506872
 h     -0.38477458     1.13499200     1.85133137
          17

 c      1.17482185    -0.54133104    -0.05737989
 c      0.03099127    -1.15453555     0.15992621
 c     -1.13506544    -0.30590652     0.18026902
 c     -1.04667948     1.00851843     0.89323863
 c     -0.09780262     1.75429180    -0.31843769
 c      0.90021951     0.82903528    -0.75728065
 h     -0.26533217    -2.18921509     0.80839274
 h     -2.08551803     1.44383859     0.90752266
 h     -0.33699188     2.70754983    -0.75726471
 h      1.61357452     0.95123207    -1.72320601
 o      2.27275205    -1.02313280     0.44629682
 h      3.02088404    -0.48413511    -0.02547240
 c     -2.31057982    -0.41479834    -0.58367598
 h     -2.50381959    -1.19184565    -1.44065581
 h     -3.15200249    -0.62226582     0.04750361
 h     -2.33996695     0.61161641    -1.03171985
 h     -0.44030857     1.10770849     1.84862944
          17

 c      1.15622880    -0.54244449    -0.05288958
 c      0.02977403    -1.14723139     0.16105106
 c     -1.11933464    -0.32027573     0.18299323
 c     -1.04236585     1.01360333     0.88164432
 c     -0.08636401     1.75483443    -0.31045909
 c      0.88529251     0.82597370    -0.76271274
 h     -0.25580928    -2.19411267     0.81621460
 h     -2.07787352     1.46033744     0.92835431
 h     -0.30298063     2.63733864    -0.70986442
 h      1.58851485     0.92927794    -1.71116142
 o      2.27075326    -1.01178567     0.44081162
 h      3.00021685    -0.52463390     0.00729410
 c     -2.30220646    -0.41301441    -0.58660517
 h     -2.49764586    -1.17833037    -1.42138359
 h     -3.13405201    -0.62112113     0.03218785
 h     -2.33579880     0.61914270    -1.01684701
 h     -0.50396180     1.07622831     1.83760578
          17

 c      1.13789263    -0.54156214    -0.04819830
 c      0.02518009    -1.14336997     0.16463262
 c     -1.10302533    -0.33348833     0.18595160
 c     -1.03769318     1.01958697     0.86861063
 c     -0.07280865     1.74832873    -0.30062379
 c      0.87110557     0.82439440    -0.76862561
 h     -0.23485149    -2.17653414     0.80434861
 h     -2.06002894     1.47633638     0.94975088
 h     -0.27876306     2.60402457    -0.67907414
 h      1.54998578     0.91215305    -1.68173001
 o      2.26955997    -0.99999527     0.43455343
 h      2.98239355    -0.56846056     0.04371399
 c     -2.29476979    -0.41224417    -0.59185449
 h     -2.48006374    -1.15808462    -1.39299151
 h     -3.13062993    -0.61556424     0.02825422
 h     -2.33870054     0.62173703    -1.00090828
 h     -0.56830251     1.04228213     1.82591995
          17

 c      1.12106259    -0.53827655    -0.04352270
 c      0.01734279    -1.14358868     0.17080841
 c     -1.08736832    -0.34486505     0.18890391
 c     -1.03285545     1.02618839     0.85370664
 c     -0.05717902     1.73358168    -0.28819582
 c      0.85762179     0.82389405    -0.77443784
 h     -0.20391724    -2.13900969     0.77405555
 h     -2.03421322     1.49131768     0.96880638
 h     -0.26865202     2.62670711    -0.67297941
 h      1.50315649     0.90127098    -1.64233986
 o      2.26746017    -0.98874761     0.42837368
 h      2.98846712    -0.60035287     0.07006843
 c     -2.28802052    -0.41215564    -0.59855328
 h     -2.45284613    -1.13720609    -1.36305177
 h     -3.14067039    -0.60574609     0.03550245
 h     -2.34795425     0.62027021    -0.98491853
 h     -0.62591091     1.00723181     1.82258928
          17

 c      1.10669582    -0.53233269    -0.03904538
 c      0.00689189    -1.14802676     0.17944032
 c     -1.07370442    -0.35370877     0.19160791
 c     -1.02768418     1.03306090     0.83683319
 c     -0.04044767     1.71295554    -0.27383859
 c      0.84460595     0.82386600    -0.77919928
 h     -0.16549951    -2.08896385     0.72923193
 h     -2.00452793     1.50587633     0.98273978
 h     -0.26740452     2.68537461    -0.68245130
 h      1.45730124     0.89831525    -1.60576516
 o      2.26322993    -0.97861400     0.42278295
 h      3.03153372    -0.61180853     0.07825526
 c     -2.28200282    -0.41230126    -0.60526798
 h     -2.41891978    -1.12458610    -1.34169139
 h     -3.15847967    -0.59139727     0.05004624
 h     -2.36265054     0.61651058    -0.97031805
 h     -0.67207672     0.97184516     1.83298602
          17

 c      1.09531149    -0.52366635    -0.03489568
 c     -0.00508252    -1.15589066     0.18992108
 c     -1.06330952    -0.35939654     0.19385724
 c     -1.02165580     1.03979222     0.81853457
 c     -0.02394556     1.69012387    -0.25856328
 c      0.83174426     0.82354923    -0.78178233
 h     -0.12345299    -2.04251266     0.67831346
 h     -1.97596244     1.52142855     0.98928494
 h     -0.26684156     2.74719205    -0.69345553
 h      1.42433731     0.90497234    -1.58813720
 o      2.25747567    -0.96921529     0.41743162
 h      3.09662407    -0.60958419     0.07413431
 c     -2.27693067    -0.41227603    -0.61052728
 h     -2.38135432    -1.12862652    -1.33793462
 h     -3.17684984    -0.57266294     0.06641224
 h     -2.38175444     0.61257996    -0.95873009
 h     -0.70594453     0.93687047     1.85467888
          17

 c      1.08698937    -0.51242659    -0.03112768
 c     -0.01727007    -1.16512289     0.20109663
 c     -1.05720844    -0.36150746     0.19551434
 c     -1.01418187     1.04593303     0.79982810
 c     -0.00883169     1.66795651    -0.24287425
 c      0.81918869     0.82215448    -0.78165632
 h     -0.08229632    -2.02700097     0.63500737
 h     -1.95281433     1.53949383     0.98692415
 h     -0.26163246     2.79068273    -0.69720073
 h      1.41200789     0.92215420    -1.59981095
 o      2.25162241    -0.95991897     0.41172373
 h      3.15730462    -0.60437531     0.06757844
 c     -2.27309604    -0.41211451    -0.61355070
 h     -2.34210328    -1.15118094    -1.35362404
 h     -3.18980750    -0.55054778     0.07962336
 h     -2.40415057     0.61021082    -0.95166606
 h     -0.72897853     0.90369611     1.87925930
          17

 c      1.08151748    -0.49895575    -0.02771794
 c     -0.02863198    -1.17347310     0.21195587
 c     -1.05604137    -0.35993684     0.19652619
 c     -1.00493945     1.05109401     0.78179018
 c      0.00398306     1.64842575    -0.22684116
 c      0.80807180     0.81904051    -0.77966035
 h     -0.04419335    -2.06757853     0.61013246
 h     -1.93711392     1.56079147     0.97480402
 h     -0.24928822     2.80582247    -0.68972482
 h      1.41700998     0.94885717    -1.63589442
 o      2.24666092    -0.95036781     0.40531524
 h      3.19541353    -0.60222294     0.06435023
 c     -2.27076763    -0.41240932    -0.61451945
 h     -2.30220201    -1.18534097    -1.38164566
 h     -3.19379271    -0.52678938     0.08628401
 h     -2.42860187     0.61001603    -0.95024646
 h     -0.74300847     0.87422391     1.89757076
          17

 c      1.07855300    -0.48374617    -0.02458753
 c     -0.03862425    -1.18101929     0.22276292
 c     -1.06001945    -0.35491742     0.19690485
 c     -0.99401711     1.05503927     0.76531825
 c      0.01388013     1.63288458    -0.21038703
 c      0.80005425     0.81385678    -0.77752726
 h     -0.00827789    -2.15763983     0.59847303
 h     -1.92799444     1.58469662     0.95251515
 h     -0.22899701     2.78919288    -0.66964931
 h      1.42873305     0.98202718    -1.68091220
 o      2.24302299    -0.94044997     0.39809704
 h      3.20281219    -0.60499251     0.06636684
 c     -2.27007971    -0.41387554    -0.61416870
 h     -2.26292302    -1.22044057    -1.41119462
 h     -3.18784776    -0.50353024     0.08488244
 h     -2.45365573     0.61110847    -0.95501240
 h     -0.74946532     0.85035503     1.90301313
          17

 c      1.07768036    -0.46743254    -0.02162169
 c     -0.04688970    -1.18964077     0.23444155
 c     -1.06891324    -0.34698115     0.19668837
 c     -0.98186862     1.05770116     0.75108364
 c      0.02066006     1.62210261    -0.19352425
 c      0.79644440     0.80661000    -0.77680901
 h      0.02509356    -2.26552398     0.58654880
 h     -1.92238865     1.60939917     0.92005565
 h     -0.20099579     2.74148194    -0.63705454
 h      1.43747861     1.01777163    -1.71998742
 o      2.24074211    -0.93020095     0.39010770
 h      3.17870338    -0.61201294     0.07317055
 c     -2.27099785    -0.41692885    -0.61332617
 h     -2.22610029    -1.24759313    -1.43318900
 h     -3.17354105    -0.48303323     0.07579828
 h     -2.47764610     0.61136531    -0.96589889
 h     -0.74937761     0.83364034     1.89226765
          17

 c      1.07842633    -0.45078170    -0.01868039
 c     -0.05322730    -1.20058652     0.24748033
 c     -1.08206041    -0.33691994     0.19592300
 c     -0.96917431     1.05913179     0.73952751
 c      0.02466176     1.61609505    -0.17645995
 c      0.79778940     0.79769716    -0.77836554
 h      0.05395050    -2.36372011     0.56593212
 h     -1.91646938     1.63256618     0.87801452
 h     -0.16654073     2.66783854    -0.59356085
 h      1.43767712     1.05247320    -1.74356329
 o      2.23945848    -0.91978597     0.38151939
 h      3.12942222    -0.62043207     0.08219350
 c     -2.27332878    -0.42161461    -0.61274570
 h     -2.19374902    -1.26159693    -1.44203920
 h     -3.15487359    -0.46744802     0.06125405
 h     -2.49886958     0.60822282    -0.98236937
 h     -0.74349100     0.82511699     1.86512163
          17

 c      1.08029673    -0.43463549    -0.01561014
 c     -0.05769971    -1.21391675     0.26186934
 c     -1.09845146    -0.32571081     0.19467271
 c     -0.95670409     1.05945082     0.73082147
 c      0.02678699     1.61380552    -0.15949321
 c      0.80390374     0.78787028    -0.78236290
 h      0.07643304    -2.43659223     0.53412217
 h     -1.90695929     1.65205660     0.82775936
 h     -0.12836741     2.58132236    -0.54366686
 h      1.42748525     1.08325617    -1.74714075
 o      2.23823323    -0.90955713     0.37269586
 h      3.07127590    -0.62438877     0.08785251
 c     -2.27674555    -0.42772287    -0.61308683
 h     -2.16767539    -1.26074348    -1.43544907
 h     -3.13791032    -0.45857992     0.04505330
 h     -2.51586194     0.59953413    -1.00361789
 h     -0.73229234     0.82516780     1.82449626
          17

 c      1.08281152    -0.41982006    -0.01226636
 c     -0.06060188    -1.22895494     0.27734131
 c     -1.11687777    -0.31440359     0.19303927
 c     -0.94522168     1.05882290     0.72478685
 c      0.02839051     1.61270864    -0.14270827
 c      0.81406382     0.77808489    -0.78843065
 h      0.09133497    -2.47672768     0.49172498
 h     -1.89189867     1.66641924     0.77146690
 h     -0.09115499     2.50877640    -0.49710089
 h      1.40795226     1.10820596    -1.73033509
 o      2.23550174    -0.90008992     0.36422710
 h      3.03132166    -0.61459479     0.08109168
 c     -2.28088032    -0.43489125    -0.61484578
 h     -2.14919444    -1.24647838    -1.41412499
 h     -3.12949417    -0.45767265     0.03164105
 h     -2.52765162     0.58413599    -1.02875135
 h     -0.71591174     0.83332195     1.77689231
          17

 c      1.08551090    -0.40704203    -0.00855237
 c     -0.06237852    -1.24470543     0.29352108
 c     -1.13608009    -0.30401729     0.19118358
 c     -0.93543372     1.05744587     0.72084083
 c      0.03094334     1.60921812    -0.12589682
 c      0.82721092     0.76925830    -0.79579924
 h      0.09804184    -2.48161115     0.44070285
 h     -1.87092893     1.67515642     0.71198228
 h     -0.05992850     2.48803207    -0.46775483
 h      1.38279802     1.12676217    -1.69679892
 o      2.23016826    -0.89186676     0.35660740
 h      3.03028718    -0.58367005     0.05474519
 c     -2.28553115    -0.44262148    -0.61816103
 h     -2.13881965    -1.22363313    -1.38204088
 h     -3.13469740    -0.46528703     0.02423761
 h     -2.53391841     0.56207742    -1.05693797
 h     -0.69398373     0.84811863     1.73263242
          17

 c      1.08795171    -0.39680932    -0.00446165
 c     -0.06355936    -1.26003039     0.30999048
 c     -1.15486458    -0.29547002     0.18934049
 c     -0.92796306     1.05549041     0.71814295
 c      0.03547233     1.60172562    -0.10955156
 c      0.84209253     0.76200812    -0.80335150
 h      0.09648984    -2.45263251     0.38364080
 h     -1.84527685     1.67881851     0.65253628
 h     -0.03523553     2.53401888    -0.46032749
 h      1.35866964     1.14045775    -1.65489207
 o      2.22321696    -0.88469441     0.34966138
 h      3.05715547    -0.53566727     0.01287973
 c     -2.29088266    -0.45023479    -0.62259165
 h     -2.13587818    -1.20099968    -1.34697868
 h     -3.15424292    -0.48130650     0.02298408
 h     -2.53504163     0.53461880    -1.08754105
 h     -0.66581444     0.86745280     1.70410713
          17

 c      1.08972768    -0.38941747    -0.00008243
 c     -0.06471119    -1.27359418     0.32632630
 c     -1.17218538    -0.28952981     0.18780818
 c     -0.92325101     1.05299134     0.71606714
 c      0.04250522     1.59244393    -0.09542199
 c      0.85735932     0.75650400    -0.80966438
 h      0.08735257    -2.39627552     0.32334728
 h     -1.81756083     1.67896576     0.59633503
 h     -0.01347579     2.61780641    -0.46289652
 h      1.34491444     1.15355234    -1.61761815
 o      2.21668157    -0.87795139     0.34280604
 h      3.08492275    -0.48203702    -0.03350966
 c     -2.29751547    -0.45691221    -0.62714462
 h     -2.13837901    -1.19070017    -1.31977950
 h     -3.18423668    -0.50497152     0.02484995
 h     -2.53203598     0.50407734    -1.12022557
 h     -0.63145422     0.88974483     1.70023744
          17

 c      1.09049105    -0.38498648     0.00444495
 c     -0.06641994    -1.28361795     0.34217044
 c     -1.18719463    -0.28677903     0.18690627
 c     -0.92135654     1.04982157     0.71468031
 c      0.05241908     1.58422160    -0.08515474
 c      0.87179501     0.75260089    -0.81336104
 h      0.07246415    -2.32713675     0.26204963
 h     -1.79136263     1.67794506     0.54611861
 h      0.00798575     2.70360661    -0.46217136
 h      1.35089062     1.17170608    -1.59840686
 o      2.21206282    -0.87114761     0.33559421
 h      3.09487660    -0.43238999    -0.07553024
 c     -2.30612858    -0.46206087    -0.63078891
 h     -2.14392684    -1.20348074    -1.30968293
 h     -3.21846775    -0.53490170     0.02542147
 h     -2.52635270     0.47346242    -1.15498025
 h     -0.59335719     0.91496686     1.72030447
          17

 c      1.08996403    -0.38351138     0.00898383
 c     -0.06928487    -1.28773179     0.35739065
 c     -1.19926701    -0.28759646     0.18692566
 c     -0.92189252     1.04583850     0.71463375
 c      0.06539983     1.57867761    -0.07954875
 c      0.88478538     0.75027952    -0.81390023
 h      0.05499477    -2.26962982     0.19949046
 h     -1.77037076     1.67832630     0.50390136
 h      0.03011164     2.77008526    -0.45126255
 h      1.38039905     1.19720180    -1.60191257
 o      2.21013183    -0.86403691     0.32780546
 h      3.07919197    -0.39242557    -0.10816728
 c     -2.31717892    -0.46590304    -0.63319711
 h     -2.15156699    -1.24093614    -1.31730080
 h     -3.25103331    -0.56919247     0.02082254
 h     -2.51954407     0.44576542    -1.19194786
 h     -0.55655319     0.94400438     1.75457741
          17

 c      1.08795180    -0.38489058     0.01343422
 c     -0.07379615    -1.28382476     0.37218362
 c     -1.20801866    -0.29214051     0.18808698
 c     -0.92421817     1.04108050     0.71658541
 c      0.08130872     1.57643874    -0.07866777
 c      0.89654684     0.74994072    -0.81192407
 h      0.03797621    -2.24797282     0.13171052
 h     -1.75716994     1.68200412     0.47103593
 h      0.05316713     2.80738676    -0.42792759
 h      1.42896834     1.22564283    -1.62000892
 o      2.21114517    -0.85655440     0.31937550
 h      3.03722790    -0.36473827    -0.12934110
 c     -2.33074369    -0.46950119    -0.63487798
 h     -2.16225143    -1.29400728    -1.33415603
 h     -3.27774913    -0.60563641     0.00863167
 h     -2.51286816     0.42293546    -1.23097159
 h     -0.52674206     0.97726330     1.79087452
          17

 c      1.08435787    -0.38892368     0.01772877
 c     -0.08010633    -1.27198031     0.38663335
 c     -1.21333089    -0.30032739     0.19051708
 c     -0.92768622     1.03583930     0.72080004
 c      0.09967399     1.57761356    -0.08208014
 c      0.90777358     0.75211552    -0.80860735
 h      0.02155836    -2.26334242     0.05629455
 h     -1.75229663     1.68939360     0.44850145
 h      0.07724816     2.81181223    -0.39229835
 h      1.48788128     1.24933090    -1.63924883
 o      2.21493296    -0.84879607     0.31037648
 h      2.97394219    -0.34897724    -0.13966217
 c     -2.34661570    -0.47407554    -0.63663435
 h     -2.17735170    -1.35000884    -1.34965175
 h     -3.29655334    -0.64202122    -0.01197762
 h     -2.50702574     0.40504963    -1.27102431
 h     -0.50844567     1.01415057     1.81954133
          17

 c      1.07919090    -0.39531690     0.02181390
 c     -0.08807930    -1.25446853     0.40019666
 c     -1.21536514    -0.31182810     0.19424792
 c     -0.93177568     1.03059086     0.72710422
 c      0.11977829     1.58202619    -0.08903953
 c      0.91920556     0.75706079    -0.80495412
 h      0.00373814    -2.29369810    -0.02153841
 h     -1.75422536     1.69926969     0.43708504
 h      0.10244480     2.78352316    -0.34589073
 h      1.54902645     1.26195147    -1.64876097
 o      2.22082239    -0.84109680     0.30109167
 h      2.90096653    -0.34045738    -0.14362212
 c     -2.36438400    -0.48046937    -0.63914302
 h     -2.19749053    -1.39874005    -1.35623723
 h     -3.30758279    -0.67641579    -0.04028996
 h     -2.50220256     0.39034516    -1.30998866
 h     -0.50434756     1.05330640     1.83476137
          17

 c      1.07256676    -0.40370211     0.02563338
 c     -0.09750921    -1.23377456     0.41204459
 c     -1.21455699    -0.32608942     0.19923138
 c     -0.93611712     1.02585737     0.73500429
 c      0.14078111     1.58920204    -0.09859767
 c      0.93145075     0.76463856    -0.80158768
 h     -0.01679500    -2.31662890    -0.09296642
 h     -1.76023804     1.70934230     0.43725531
 h      0.12884933     2.72709712    -0.29146636
 h      1.60666452     1.26010388    -1.64237834
 o      2.22756574    -0.83416385     0.29213347
 h      2.83767160    -0.32800381    -0.15138831
 c     -2.38343418    -0.48906827    -0.64286999
 h     -2.22239551    -1.43406676    -1.35024867
 h     -3.31322267    -0.70740326    -0.07407165
 h     -2.49834271     0.37610461    -1.34505923
 h     -0.51531394     1.09295746     1.83426654
          17

 c      1.06472099    -0.41363796     0.02911022
 c     -0.10815191    -1.21173743     0.42151396
 c     -1.21159774    -0.34235516     0.20536293
 c     -0.94048281     1.02207669     0.74379511
 c      0.16183612     1.59809025    -0.10967159
 c      0.94494441     0.77437905    -0.79879134
 h     -0.04006611    -2.31931741    -0.15083097
 h     -1.76753276     1.71714626     0.44885014
 h      0.15651365     2.65495074    -0.23319962
 h      1.65744417     1.24296767    -1.61794356
 o      2.23381598    -0.82887272     0.28425505
 h      2.80366885    -0.29742291    -0.17554045
 c     -2.40295712    -0.49991351    -0.64809289
 h     -2.25110654    -1.45350080    -1.33116227
 h     -3.31797960    -0.73421959    -0.10969778
 h     -2.49541306     0.35975561    -1.37351662
 h     -0.54047345     1.13121655     1.81908220
          17

 c      1.05603529    -0.42460031     0.03212809
 c     -0.11965490    -1.18971123     0.42820937
 c     -1.20741573    -0.35968085     0.21250422
 c     -0.94478499     1.01951277     0.75259426
 c      0.18217368     1.60661415    -0.12114008
 c      0.95990862     0.78557705    -0.79656836
 h     -0.06540866    -2.29671242    -0.19073014
 h     -1.77405413     1.72079054     0.47081152
 h      0.18548343     2.59260963    -0.17615542
 h      1.70031264     1.21179500    -1.57652913
 o      2.23927905    -0.82532249     0.27752932
 h      2.80060597    -0.24693943    -0.21761637
 c     -2.42204539    -0.51280472    -0.65487824
 h     -2.28211731    -1.45783750    -1.30101616
 h     -3.32765303    -0.75665932    -0.14271006
 h     -2.49351634     0.33966283    -1.39344796
 h     -0.57714661     1.16642064     1.79378138
          17

 c      1.04704982    -0.43599403     0.03452964
 c     -0.13149393    -1.16882911     0.43196400
 c     -1.20315664    -0.37695503     0.22049730
 c     -0.94907279     1.01820122     0.76033334
 c      0.20110903     1.61195771    -0.13209381
 c      0.97630326     0.79734661    -0.79467234
 h     -0.09190215    -2.24847757    -0.21046403
 h     -1.77896003     1.71941049     0.50107630
 h      0.21612632     2.57536666    -0.12347667
 h      1.73689962     1.16968451    -1.52223030
 o      2.24467410    -0.82260304     0.27117285
 h      2.81282847    -0.19118677    -0.26507609
 c     -2.43990788    -0.52734749    -0.66297106
 h     -2.31340846    -1.45145766    -1.26432795
 h     -3.34732263    -0.77458993    -0.16904639
 h     -2.49286221     0.31553747    -1.40422408
 h     -0.62081863     1.19758641     1.76685345
          17

 c      1.03842283    -0.44719329     0.03614157
 c     -0.14295075    -1.15009392     0.43281106
 c     -1.20014509    -0.39294548     0.22917167
 c     -0.95347300     1.01793677     0.76584029
 c      0.21800309     1.61314769    -0.14200861
 c      0.99380888     0.80863131    -0.79264600
 h     -0.11852627    -2.17769738    -0.20971238
 h     -1.78281379     1.71335335     0.53664785
 h      0.24926802     2.61798338    -0.07407588
 h      1.77220062     1.12138409    -1.46212907
 o      2.25061900    -0.81976279     0.26438408
 h      2.82537189    -0.14583187    -0.30469045
 c     -2.45612813    -0.54296666    -0.67166008
 h     -2.34252442    -1.44294981    -1.22811209
 h     -3.37873125    -0.78727130    -0.18655026
 h     -2.49366457     0.28856593    -1.40672404
 h     -0.66575721     1.22475367     1.74969694
          17

 c      1.03084816    -0.45758751     0.03681349
 c     -0.15316069    -1.13426479     0.43101010
 c     -1.19978783    -0.40638688     0.23834749
 c     -0.95803333     1.01836935     0.76819274
 c      0.23232804     1.61265377    -0.15033254
 c      1.01187283     0.81830058    -0.78992360
 h     -0.14420989    -2.09146558    -0.19056481
 h     -1.78749055     1.70412866     0.57389257
 h      0.28499097     2.69542307    -0.02754797
 h      1.81432617     1.07246936    -1.40523084
 o      2.25728440    -0.81627821     0.25672832
 h      2.83013640    -0.12005079    -0.32882608
 c     -2.47076838    -0.55896828    -0.67980670
 h     -2.36695715    -1.44438337    -1.20089424
 h     -3.41905892    -0.79319236    -0.19565801
 h     -2.49603346     0.26128769    -1.40329729
 h     -0.70680196     1.24849094     1.75216031
          17

 c      1.02497266    -0.46661260     0.03644648
 c     -0.16125202    -1.12153041     0.42715582
 c     -1.20338626    -0.41611823     0.24784347
 c     -0.96258899     1.01922369     0.76722707
 c      0.24375512     1.61360820    -0.15634530
 c      1.02994064     0.82543214    -0.78606885
 h     -0.16793518    -2.00327050    -0.15921636
 h     -1.79560078     1.69401023     0.60910769
 h      0.32210312     2.77423766     0.01333153
 h      1.87099460     1.02749739    -1.35896076
 o      2.26453639    -0.81200636     0.24808286
 h      2.82427661    -0.11729198    -0.33467627
 c     -2.48420030    -0.57484688    -0.68621159
 h     -2.38501449    -1.46642667    -1.18938043
 h     -3.46227366    -0.79075691    -0.19871367
 h     -2.49989852     0.23709357    -1.39734040
 h     -0.74130764     1.26837813     1.77605825
          17

 c      1.02133371    -0.47377313     0.03499008
 c     -0.16654610    -1.11109391     0.42232768
 c     -1.21188237    -0.42126166     0.25749636
 c     -0.96686022     1.02046026     0.76362353
 c      0.25218090     1.61789193    -0.15949693
 c      1.04789292     0.82956893    -0.78105637
 h     -0.18906676    -1.93571829    -0.12811392
 h     -1.80934495     1.68520113     0.63921851
 h      0.35894499     2.83366966     0.04555780
 h      1.94314070     0.98848575    -1.32484956
 o      2.27205684    -0.80711384     0.23857019
 h      2.80873842    -0.13645413    -0.32320688
 c     -2.49681540    -0.59076817    -0.69015200
 h     -2.39669465    -1.51059884    -1.19421261
 h     -3.50170831    -0.77915888    -0.19866070
 h     -2.50498013     0.21916652    -1.39235340
 h     -0.76910847     1.28225049     1.81366464
          17

 c      1.02031587    -0.47866904     0.03241067
 c     -0.16872604    -1.10138199     0.41785865
 c     -1.22563574    -0.42138946     0.26716860
 c     -0.97069473     1.02225289     0.75841538
 c      0.25775776     1.62619063    -0.15957809
 c      1.06615355     0.83071241    -0.77519873
 h     -0.20781079    -1.91572459    -0.11318928
 h     -1.82924644     1.67889632     0.66224043
 h      0.39390367     2.86416138     0.06731020
 h      2.02273515     0.95573483    -1.29869467
 o      2.27933868    -0.80212540     0.22859820
 h      2.78860078    -0.17112968    -0.29975757
 c     -2.50885858    -0.60753349    -0.69158118
 h     -2.40354941    -1.56771527    -1.20980681
 h     -3.53202969    -0.75876631    -0.19803446
 h     -2.51081722     0.20900215    -1.39062139
 h     -0.79094171     1.28737326     1.85313186
          17

 c      1.02212425    -0.48102347     0.02865958
 c     -0.16796423    -1.09176276     0.41417939
 c     -1.24434042    -0.41660017     0.27672548
 c     -0.97419472     1.02488799     0.75250573
 c      0.26090541     1.63839016    -0.15671189
 c      1.08522835     0.82918121    -0.76876082
 h     -0.22457708    -1.95279241    -0.11964376
 h     -1.85361702     1.67491395     0.67727370
 h      0.42551553     2.86253020     0.07786909
 h      2.09795055     0.92953855    -1.27490542
 o      2.28558731    -0.79805803     0.21897489
 h      2.77477275    -0.20741471    -0.27586018
 c     -2.52041870    -0.62591142    -0.69089524
 h     -2.40766198    -1.62477091    -1.22848289
 h     -3.55017451    -0.73101345    -0.19847409
 h     -2.51684450     0.20534748    -1.39225209
 h     -0.80742461     1.28189469     1.88409822
          17

 c      1.02679754    -0.48069594     0.02367078
 c     -0.16500545    -1.08354822     0.41029431
 c     -1.26708935    -0.40747862     0.28600896
 c     -0.97766526     1.02867230     0.74650067
 c      0.26225850     1.65380671    -0.15128765
 c      1.10525640     0.82552431    -0.76173386
 h     -0.23833487    -2.02737783    -0.13538358
 h     -1.87914757     1.67216873     0.68420022
 h      0.45253330     2.82979868     0.07744182
 h      2.15883284     0.91066202    -1.24961204
 o      2.28979528    -0.79628886     0.21080310
 h      2.78273706    -0.22593043    -0.26757630
 c     -2.53145296    -0.64615688    -0.68864710
 h     -2.41085133    -1.67125597    -1.24379927
 h     -3.55566302    -0.69807431    -0.20056072
 h     -2.52248441     0.20450711    -1.39538332
 h     -0.81891535     1.26532715     1.89978000
          17

 c      1.03423812    -0.47767832     0.01738830
 c     -0.16098016    -1.07835025     0.40499364
 c     -1.29253610    -0.39496649     0.29482995
 c     -0.98148233     1.03385592     0.74071722
 c      0.26253791     1.67122944    -0.14389074
 c      1.12590576     0.82046642    -0.75387265
 h     -0.24720763    -2.11194574    -0.14560902
 h     -1.90211748     1.66954153     0.68339005
 h      0.47425639     2.77180704     0.06735842
 h      2.19935008     0.90007428    -1.22122914
 o      2.29155566    -0.79753835     0.20463521
 h      2.81962077    -0.21802933    -0.28198221
 c     -2.54179159    -0.66801861    -0.68537215
 h     -2.41444101    -1.70099936    -1.25145686
 h     -3.55060721    -0.66247139    -0.20381739
 h     -2.52720560     0.20181948    -1.39737769
 h     -0.82562957     1.23839655     1.89697806
          17

 c      1.04421520    -0.47208972     0.00980915
 c     -0.15706882    -1.07692024     0.39759209
 c     -1.31913048    -0.38017733     0.30296553
 c     -0.98597856     1.04058055     0.73520670
 c      0.26235161     1.68875491    -0.13526365
 c      1.14647918     0.81483938    -0.74482744
 h     -0.24990240    -2.18691235    -0.14183854
 h     -1.91947717     1.66656340     0.67554731
 h      0.49147998     2.70240360     0.05069277
 h      2.21735999     0.89869876    -1.19001567
 o      2.29173850    -0.80116826     0.19988562
 h      2.87352002    -0.19692444    -0.30787383
 c     -2.55115376    -0.69094233    -0.68148584
 h     -2.41928272    -1.71184775    -1.24915735
 h     -3.53938006    -0.62666136    -0.20686600
 h     -2.53053471     0.19321479    -1.39606008
 h     -0.82769281     1.20279038     1.87580866
          17

 c      1.05633781    -0.46418010     0.00102399
 c     -0.15425059    -1.07925418     0.38784358
 c     -1.34535185    -0.36423056     0.31015751
 c     -0.99138268     1.04885637     0.72973782
 c      0.26195194     1.70354923    -0.12627904
 c      1.16605998     0.80949392    -0.73424630
 h     -0.24600276    -2.24119343    -0.12093771
 h     -1.92947506     1.66370455     0.66166061
 h      0.50815565     2.64725284     0.03278202
 h      2.21445411     0.90722252    -1.15754963
 o      2.29164142    -0.80621787     0.19569530
 h      2.92676685    -0.18080120    -0.32992601
 c     -2.55922050    -0.71421625    -0.67719900
 h     -2.42576298    -1.70534228    -1.23650999
 h     -3.52763359    -0.59268589    -0.20786873
 h     -2.53205034     0.17615232    -1.39041310
 h     -0.82507963     1.16096035     1.83985603
          17

 c      1.07003861    -0.45433425    -0.00876518
 c     -0.15317881    -1.08493293     0.37574417
 c     -1.36986864    -0.34815494     0.31612078
 c     -0.99780642     1.05856134     0.72376173
 c      0.26118709     1.71245698    -0.11775713
 c      1.18360100     0.80521039    -0.72181988
 h     -0.23575710    -2.26912411    -0.08271022
 h     -1.93187726     1.66236909     0.64298392
 h      0.53121466     2.63743582     0.01949196
 h      2.19616980     0.92607180    -1.12645002
 o      2.29224183    -0.81214158     0.19154890
 h      2.96745689    -0.18061963    -0.33893520
 c     -2.56578286    -0.73698475    -0.67241295
 h     -2.43369327    -1.68706952    -1.21531319
 h     -3.52050626    -0.56209583    -0.20533365
 h     -2.53138834     0.14996153    -1.38077767
 h     -0.81746181     1.11584799     1.79653589
          17

 c      1.08460777    -0.44306812    -0.01925318
 c     -0.15416152    -1.09330099     0.36143580
 c     -1.39161446    -0.33285441     0.32056322
 c     -1.00525667     1.06946492     0.71646396
 c      0.26009910     1.71441361    -0.11004982
 c      1.19797546     0.80262838    -0.70729579
 h     -0.21991854    -2.26865823    -0.02866219
 h     -1.92791706     1.66472657     0.62099585
 h      0.56326853     2.68149276     0.01231129
 h      2.17192202     0.95565508    -1.10023618
 o      2.29413769    -0.81877172     0.18724416
 h      2.99000051    -0.20050458    -0.33147606
 c     -2.57090213    -0.75818010    -0.66662053
 h     -2.44215075    -1.66725541    -1.18997355
 h     -3.52070845    -0.53626799    -0.19897329
 h     -2.52827020     0.11585415    -1.36880276
 h     -0.80411180     1.07033988     1.75646094
          17

 c      1.09927736    -0.43102545    -0.03005010
 c     -0.15720539    -1.10345876     0.34518957
 c     -1.40980178    -0.31910008     0.32321048
 c     -1.01362384     1.08128105     0.70706041
 c      0.25937870     1.71134659    -0.10303205
 c      1.20814532     0.80224294    -0.69052737
 h     -0.19970979    -2.24147458     0.03827568
 h     -1.92001600     1.67340124     0.59731639
 h      0.59737557     2.75478699     0.00806755
 h      2.15292110     0.99655659    -1.08263436
 o      2.29760342    -0.82618519     0.18278193
 h      2.99361838    -0.23981584    -0.30809761
 c     -2.57494400    -0.77657624    -0.65895071
 h     -2.44958298    -1.65965748    -1.16694703
 h     -3.52785241    -0.51679039    -0.18995720
 h     -2.52253818     0.07673731    -1.35727291
 h     -0.78429153     1.02663302     1.72990409
          17

 c      1.11331997    -0.41897664    -0.04070263
 c     -0.16208431    -1.11407911     0.32742296
 c     -1.42389861    -0.30751742     0.32383184
 c     -1.02261981     1.09370285     0.69528656
 c      0.25974970     1.70576928    -0.09652160
 c      1.21359290     0.80450381    -0.67162266
 h     -0.17679143    -2.19510634     0.11360712
 h     -1.91118399     1.69094634     0.57358393
 h      0.62449954     2.82752740     0.00380497
 h      2.14672144     1.04891708    -1.07563512
 o      2.30251977    -0.83469038     0.17835918
 h      2.98273901    -0.29330564    -0.27310982
 c     -2.57841444    -0.79124752    -0.64852771
 h     -2.45463944    -1.67579988    -1.15148470
 h     -3.53947481    -0.50539149    -0.18031054
 h     -2.51417141     0.03669081    -1.34974084
 h     -0.75844590     0.98631478     1.72088785
          17

 c      1.12613245    -0.40779889    -0.05072628
 c     -0.16843034    -1.12311331     0.30867377
 c     -1.43359118    -0.29856267     0.32226545
 c     -1.03176900     1.10638878     0.68159176
 c      0.26149909     1.69938709    -0.09040439
 c      1.21472466     0.80995752    -0.65109811
 h     -0.15294261    -2.14650023     0.19162122
 h     -1.90400934     1.71906258     0.55133658
 h      0.63905847     2.88095610    -0.00167822
 h      2.15214573     1.11087334    -1.07746940
 o      2.30817802    -0.84491240     0.17444542
 h      2.96956675    -0.34973955    -0.23567539
 c     -2.58171615    -0.80222617    -0.63500238
 h     -2.45736296    -1.71668372    -1.14302392
 h     -3.55266383    -0.50342909    -0.17199844
 h     -2.50329540    -0.00017251    -1.34974273
 h     -0.72921383     0.95128216     1.72469267
          17

 c      1.13729185    -0.39839422    -0.05966463
 c     -0.17586002    -1.12787775     0.28939374
 c     -1.43875226    -0.29249663     0.31843180
 c     -1.04055723     1.11900130     0.66677778
 c      0.26449984     1.69321343    -0.08457012
 c      1.21269960     0.81924800    -0.62979819
 h     -0.12915822    -2.12137054     0.26784801
 h     -1.89951521     1.75773518     0.53195153
 h      0.63868897     2.90597561    -0.00854545
 h      2.16095150     1.17792915    -1.08313263
 o      2.31323709    -0.85775340     0.17175369
 h      2.97457637    -0.39265888    -0.20911836
 c     -2.58504214    -0.81046979    -0.61871255
 h     -2.45919725    -1.77203542    -1.13515020
 h     -3.56515139    -0.51142274    -0.16631976
 h     -2.49024930    -0.03141607    -1.35946292
 h     -0.70081482     0.92408988     1.73199039
          17

 c      1.14657746    -0.39152778    -0.06717241
 c     -0.18404514    -1.12655361     0.26966719
 c     -1.43942365    -0.28936252     0.31232775
 c     -1.04861849     1.13130820     0.65154894
 c      0.26833903     1.68791198    -0.07886553
 c      1.20887438     0.83289190    -0.60861901
 h     -0.10526563    -2.13715192     0.34235424
 h     -1.89662041     1.80477309     0.51660599
 h      0.62290751     2.89923882    -0.01653605
 h      2.16396229     1.24441860    -1.08702186
 o      2.31663093    -0.87371722     0.17068378
 h      3.01237856    -0.41149942    -0.20172108
 c     -2.58841715    -0.81711106    -0.60040237
 h     -2.46179222    -1.82811279    -1.12032636
 h     -3.57572266    -0.52890038    -0.16371314
 h     -2.47573663    -0.05756801    -1.37840296
 h     -0.67748858     0.90728316     1.73425886
          17

 c      1.15395261    -0.38765735    -0.07307949
 c     -0.19256006    -1.11993097     0.24948196
 c     -1.43580648    -0.28898392     0.30400836
 c     -1.05578652     1.14322577     0.63634588
 c      0.27239237     1.68396023    -0.07308621
 c      1.20444765     0.85099967    -0.58828819
 h     -0.08201056    -2.18287502     0.41640508
 h     -1.89272644     1.85617295     0.50616507
 h      0.59242304     2.86134047    -0.02520903
 h      2.15505620     1.30534576    -1.08491660
 o      2.31881666    -0.89217629     0.17073887
 h      3.07238087    -0.41353197    -0.20725026
 c     -2.59174575    -0.82294343    -0.58093936
 h     -2.46616033    -1.87405205    -1.09332467
 h     -3.58428322    -0.55448232    -0.16377744
 h     -2.46091515    -0.08176097    -1.40319253
 h     -0.66246335     0.90270885     1.72614154
          17

 c      1.15951250    -0.38686215    -0.07739341
 c     -0.20079066    -1.11027004     0.22917648
 c     -1.42825088    -0.29099395     0.29356545
 c     -1.06202328     1.15476614     0.62137384
 c      0.27583341     1.68159803    -0.06698699
 c      1.20040142     0.87311210    -0.56928828
 h     -0.06207145    -2.23247377     0.48704371
 h     -1.88499079     1.90712611     0.50101622
 h      0.54916575     2.79738876    -0.03399379
 h      2.13196466     1.35731515    -1.07454512
 o      2.32098696    -0.91203559     0.17109122
 h      3.13156770    -0.41321832    -0.21406599
 c     -2.59483964    -0.82840721    -0.56114718
 h     -2.47255813    -1.90347850    -1.05177655
 h     -3.59173261    -0.58607850    -0.16540986
 h     -2.44727071    -0.10800549    -1.42882350
 h     -0.65766940     0.91124533     1.70554612
          17

 c      1.16342840    -0.38888158    -0.08025278
 c     -0.20806237    -1.09946678     0.20928295
 c     -1.41724586    -0.29487962     0.28111516
 c     -1.06733433     1.16595570     0.60665611
 c      0.27761348     1.68053457    -0.06030476
 c      1.19752548     0.89820577    -0.55186568
 h     -0.04828044    -2.26595013     0.54893168
 h     -1.87147573     1.95313043     0.50094449
 h      0.49684089     2.72012089    -0.04220106
 h      2.09591519     1.39883212    -1.05556734
 o      2.32390749    -0.93247139     0.17116970
 h      3.17316515    -0.42034863    -0.21461296
 c     -2.59746430    -0.83373135    -0.54168669
 h     -2.48062670    -1.91410165    -0.99564254
 h     -3.59958558    -0.62115633    -0.16705976
 h     -2.43633481    -0.13954593    -1.45033177
 h     -0.66373275     0.93273856     1.67327689
          17

 c      1.16590523    -0.39320901    -0.08186730
 c     -0.21371634    -1.08869220     0.19028027
 c     -1.40341232    -0.30001540     0.26679833
 c     -1.07173585     1.17677831     0.59204077
 c      0.27648949     1.67949704    -0.05278151
 c      1.19638006     0.92483138    -0.53604755
 h     -0.04252393    -2.27325308     0.59731281
 h     -1.85175161     1.99081145     0.50510143
 h      0.44130292     2.65447444    -0.04921203
 h      2.05148013     1.43054820    -1.02964773
 o      2.32777738    -0.95299303     0.17068491
 h      3.18921854    -0.43921078    -0.20580193
 c     -2.59941703    -0.83898861    -0.52296394
 h     -2.48950168    -1.90741448    -0.92676527
 h     -3.60927148    -0.65705296    -0.16709292
 h     -2.42941977    -0.17811359    -1.46398937
 h     -0.67993204     0.96594413     1.63298059
          17

 c      1.16716685    -0.39920333    -0.08246565
 c     -0.21711011    -1.07865139     0.17252877
 c     -1.38749118    -0.30569039     0.25079089
 c     -1.07526841     1.18714262     0.57717309
 c      0.27128108     1.67644814    -0.04416479
 c      1.19719677     0.95130534    -0.52163549
 h     -0.04574990    -2.25102129     0.62880340
 h     -1.82706127     2.01841935     0.51203248
 h      0.38856854     2.63400206    -0.05506002
 h      2.00673697     1.45560890    -1.00069822
 o      2.33239563    -0.97335118     0.16953720
 h      3.17827406    -0.47032465    -0.18744316
 c     -2.60061507    -0.84404071    -0.50506954
 h     -2.49785430    -1.88906938    -0.84866357
 h     -3.62131194    -0.69124409    -0.16415879
 h     -2.42744693    -0.22387862    -1.46789153
 h     -0.70410356     1.00848323     1.59136587
          17

 c      1.16746509    -0.40619338    -0.08226327
 c     -0.21762561    -1.06978333     0.15627318
 c     -1.37031609    -0.31113672     0.23331721
 c     -1.07801408     1.19684724     0.56151139
 c      0.26137205     1.67086306    -0.03423767
 c      1.19983638     0.97591002    -0.50822119
 h     -0.05817137    -2.20005503     0.64134451
 h     -1.80025104     2.03607705     0.51974513
 h      0.34009054     2.67302089    -0.06061339
 h      1.97264314     1.47955595    -0.97465068
 o      2.33720694    -0.99352706     0.16779179
 h      3.14484589    -0.51081357    -0.16176787
 c     -2.60114712    -0.84846514    -0.48776966
 h     -2.50396537    -1.86935953    -0.76617311
 h     -3.63484470    -0.72148524    -0.15740059
 h     -2.43084767    -0.27567573    -1.46223165
 h     -0.73284335     1.05705277     1.55784728
          17

 c      1.16709150    -0.41355471    -0.08145055
 c     -0.21472199    -1.06227198     0.14162345
 c     -1.35275889    -0.31556467     0.21465373
 c     -1.08005128     1.20554407     0.54452072
 c      0.24676740     1.66519633    -0.02297883
 c      1.20395604     0.99719786    -0.49531936
 h     -0.07927789    -2.12490054     0.63442646
 h     -1.77551111     2.04573256     0.52587466
 h      0.29369571     2.74825367    -0.06619224
 h      1.95956907     1.50841133    -0.95742805
 o      2.34118075    -1.01381565     0.16571990
 h      3.10146776    -0.55313654    -0.13406307
 c     -2.60124415    -0.85165512    -0.47059552
 h     -2.50604599    -1.86167760    -0.68423531
 h     -3.64782427    -0.74585129    -0.14643601
 h     -2.43951572    -0.33130502    -1.44946349
 h     -0.76260269     1.10817422     1.54195364
          17

 c      1.16637166    -0.42074960    -0.08019141
 c     -0.20803459    -1.05585173     0.12846328
 c     -1.33564385    -0.31821189     0.19511098
 c     -1.08136923     1.21275112     0.52608088
 c      0.22784884     1.66239498    -0.01066441
 c      1.20936139     1.01444042    -0.48261786
 h     -0.10760898    -2.03563576     0.61019354
 h     -1.75773187     2.05058991     0.52800495
 h      0.24861326     2.82713510    -0.07102393
 h      1.97112371     1.54460568    -0.95108174
 o      2.34273653    -1.03488825     0.16381097
 h      3.07005889    -0.58407674    -0.11289290
 c     -2.60116548    -0.85330291    -0.45303327
 h     -2.50297871    -1.87628233    -0.60582277
 h     -3.65773989    -0.76276458    -0.13117937
 h     -2.45283114    -0.38794329    -1.43423965
 h     -0.79154363     1.15913500     1.54808941
          17

 c      1.16564908    -0.42732940    -0.07862909
 c     -0.19748364    -1.04942650     0.11626082
 c     -1.31965324    -0.31841574     0.17499942
 c     -1.08192583     1.21798214     0.50676422
 c      0.20546969     1.66412522     0.00217191
 c      1.21614194     1.02782215    -0.47008828
 h     -0.14056311    -1.95164827     0.57570293
 h     -1.75128481     2.05377734     0.52406337
 h      0.20567644     2.88870943    -0.07404311
 h      2.00142092     1.58464096    -0.95194560
 o      2.34046293    -1.05739356     0.16248280
 h      3.07081517    -0.59114733    -0.10548575
 c     -2.60106037    -0.85396933    -0.43467102
 h     -2.49508429    -1.91261536    -0.53109853
 h     -3.66239875    -0.77105295    -0.11163186
 h     -2.46984578    -0.44285259    -1.42260913
 h     -0.82032848     1.20810990     1.57198574
          17

 c      1.16527088    -0.43292205    -0.07689337
 c     -0.18326863    -1.04091916     0.10396812
 c     -1.30526158    -0.31568831     0.15459595
 c     -1.08190236     1.22094256     0.48761243
 c      0.18101513     1.67092216     0.01481972
 c      1.22434981     1.03811212    -0.45778751
 h     -0.17529162    -1.90271796     0.54406110
 h     -1.75856807     2.05662211     0.51257461
 h      0.16603079     2.92305030    -0.07435412
 h      2.03963164     1.62170675    -0.95339344
 o      2.33456486    -1.08106258     0.16156666
 h      3.09950969    -0.57691975    -0.10952192
 c     -2.60089459    -0.85492776    -0.41523467
 h     -2.48403762    -1.95980514    -0.45917093
 h     -3.66045993    -0.77000250    -0.08772581
 h     -2.48967224    -0.49441578    -1.41987163
 h     -0.85078311     1.25353234     1.60338716
          17

 c      1.16559099    -0.43722079    -0.07510008
 c     -0.16568565    -1.02865740     0.09070794
 c     -1.29272866    -0.30975595     0.13413263
 c     -1.08189728     1.22161593     0.46968437
 c      0.15624168     1.68271109     0.02649813
 c      1.23370323     1.04619457    -0.44564466
 h     -0.21102888    -1.91236080     0.52611428
 h     -1.77921903     2.05774476     0.49268089
 h      0.13065941     2.92674044    -0.07130528
 h      2.07581870     1.64958049    -0.94948009
 o      2.32647875    -1.10486761     0.16050151
 h      3.13349212    -0.55640780    -0.11627417
 c     -2.60046188    -0.85741764    -0.39468833
 h     -2.47200939    -2.00454719    -0.38982261
 h     -3.65168046    -0.75934295    -0.05925258
 h     -2.51186028    -0.54288500    -1.42768256
 h     -0.88424782     1.29379082     1.63159950
          17

 c      1.16698637    -0.43996563    -0.07334887
 c     -0.14523095    -1.01368385     0.07692619
 c     -1.28212320    -0.30057531     0.11380778
 c     -1.08285805     1.22018434     0.45378212
 c      0.13299731     1.69909725     0.03647745
 c      1.24361425     1.05280975    -0.43343728
 h     -0.24775215    -1.97056543     0.51665627
 h     -1.81053940     2.05377027     0.46406734
 h      0.10034829     2.90066873    -0.06452034
 h      2.10337628     1.66437337    -0.93644334
 o      2.31744937    -1.12789105     0.15884748
 h      3.15399821    -0.54303623    -0.11886653
 c     -2.59944586    -0.86219350    -0.37334165
 h     -2.46095692    -2.03677662    -0.32357409
 h     -3.63688306    -0.73914940    -0.02589484
 h     -2.53639628    -0.59001587    -1.44274863
 h     -0.92110525     1.32738847     1.64870874
          17

 c      1.16985074    -0.44093614    -0.07172195
 c     -0.12292396    -0.99869753     0.06376106
 c     -1.27332526    -0.28835910     0.09379434
 c     -1.08581520     1.21689602     0.44037287
 c      0.11293634     1.71934460     0.04419299
 c      1.25335031     1.05848747    -0.42085924
 h     -0.28234218    -2.04620175     0.50203102
 h     -1.84868724     2.04097687     0.42690010
 h      0.07569164     2.85054080    -0.05405955
 h      2.11914163     1.66464045    -0.91270914
 o      2.30816596    -1.14958049     0.15638812
 h      3.15181946    -0.54442117    -0.11395837
 c     -2.59751231    -0.86953775    -0.35174789
 h     -2.45237751    -2.05083548    -0.26114347
 h     -3.61757456    -0.70973010     0.01260953
 h     -2.56333515    -0.63783305    -1.45848275
 h     -0.96108050     1.35311409     1.65011701
          17

 c      1.17454732    -0.43996574    -0.07027800
 c     -0.10012940    -0.98576484     0.05193203
 c     -1.26604020    -0.27357006     0.07423708
 c     -1.09158573     1.21200611     0.42958633
 c      0.09729734     1.74205175     0.04933927
 c      1.26214310     1.06355337    -0.40757070
 h     -0.31018206    -2.11410240     0.47346164
 h     -1.88980445     2.01668193     0.38175202
 h      0.05697884     2.79005042    -0.04078981
 h      2.12309567     1.65116421    -0.87860380
 o      2.29890934    -1.16967110     0.15306151
 h      3.12499953    -0.56351566    -0.10067793
 c     -2.59441005    -0.87939323    -0.33046809
 h     -2.44726689    -2.04495895    -0.20305101
 h     -3.59519642    -0.67161892     0.05619189
 h     -2.59248605    -0.68764733    -1.46793069
 h     -1.00361150     1.37008512     1.63409856
          17

 c      1.18133323    -0.43696351    -0.06904278
 c     -0.07824590    -0.97590218     0.04164453
 c     -1.25985562    -0.25687263     0.05524845
 c     -1.10057515     1.20580463     0.42122399
 c      0.08679965     1.76471559     0.05192411
 c      1.26920737     1.06813925    -0.39320703
 h     -0.32748696    -2.16037094     0.42816872
 h     -1.93069166     1.97987382     0.32949174
 h      0.04390827     2.74504291    -0.02677539
 h      2.11839979     1.62694025    -0.83622256
 o      2.28963118    -1.18814307     0.14891980
 h      3.07762138    -0.59923296    -0.08000118
 c     -2.59005612    -0.89139788    -0.30989596
 h     -2.44605766    -2.02102658    -0.14934031
 h     -3.57025549    -0.62575550     0.10413641
 h     -2.62337829    -0.73980770    -1.46581407
 h     -1.04807267     1.37777664     1.60149113
          17

 c      1.19027408    -0.43194041    -0.06800208
 c     -0.05851746    -0.96943992     0.03281095
 c     -1.25431449    -0.23908533     0.03690861
 c     -1.11273863     1.19865787     0.41476284
 c      0.08166504     1.78416032     0.05219211
 c      1.27371907     1.07218274    -0.37737573
 h     -0.33175093    -2.17848153     0.36663855
 h     -1.96910217     1.93124643     0.27115489
 h      0.03548782     2.74795266    -0.01459035
 h      2.11157889     1.59720028    -0.78931550
 o      2.27986087    -1.20529744     0.14414013
 h      3.02128564    -0.64521951    -0.05492409
 c     -2.58457606    -0.90480787    -0.29020791
 h     -2.44848403    -1.98504980    -0.09921655
 h     -3.54186954    -0.57379233     0.15487642
 h     -2.65540020    -0.79389191    -1.44931079
 h     -1.09390475     1.37614737     1.55589260
          17

 c      1.20117693    -0.42503154    -0.06710247
 c     -0.04191331    -0.96629905     0.02518688
 c     -1.24897408    -0.22115429     0.01926908
 c     -1.12767295     1.19099564     0.40935129
 c      0.08165196     1.79901161     0.05037125
 c      1.27487685     1.07547001    -0.35970320
 h     -0.32157309    -2.16618960     0.29089156
 h     -2.00382404     1.87294859     0.20781298
 h      0.03107959     2.80900987    -0.00480798
 h      2.11167847     1.56867249    -0.74258011
 o      2.26856300    -1.22187398     0.13903638
 h      2.97726577    -0.68806232    -0.03059930
 c     -2.57826952    -0.91840903    -0.27140791
 h     -2.45345606    -1.94780935    -0.05052564
 h     -3.50814082    -0.51828513     0.20609635
 h     -2.68799007    -0.84899620    -1.41819990
 h     -1.14075044     1.36588566     1.50428126
          17

 c      1.21357287    -0.41650020    -0.06625894
 c     -0.02904195    -0.96605595     0.01841754
 c     -1.24343615    -0.20413186     0.00235729
 c     -1.14472975     1.18326811     0.40382982
 c      0.08610667     1.81092596     0.04661322
 c      1.27219109     1.07782912    -0.33998440
 h     -0.29668437    -2.12476645     0.20387442
 h     -2.03458869     1.80821786     0.14046262
 h      0.03132021     2.90252247     0.00422668
 h      2.12666124     1.54716511    -0.69974069
 o      2.25455717    -1.23874918     0.13390932
 h      2.96955295    -0.71231869    -0.01186319
 c     -2.57149511    -0.93063841    -0.25339002
 h     -2.45925084    -1.92344722     0.00051220
 h     -3.46716656    -0.46251049     0.25517148
 h     -2.72084143    -0.90399727    -1.37487835
 h     -1.18866847     1.34862429     1.45727890
          17

 c      1.22676013    -0.40672023    -0.06536434
 c     -0.02008786    -0.96780757     0.01204821
 c     -1.23735074    -0.18913550    -0.01382038
 c     -1.16310497     1.17594267     0.39691941
 c      0.09413580     1.82217244     0.04119102
 c      1.26591850     1.07940268    -0.31835514
 h     -0.25844456    -2.06058830     0.10934859
 h     -2.06177248     1.74089510     0.07002089
 h      0.03707204     2.99601147     0.01371153
 h      2.15793033     1.53451441    -0.66131765
 o      2.23795938    -1.25587759     0.12872769
 h      3.00154932    -0.71758785     0.00188849
 c     -2.56450046    -0.94017152    -0.23589522
 h     -2.46435828    -1.92299275     0.05812026
 h     -3.41806143    -0.40990722     0.29974681
 h     -2.75411518    -0.95780290    -1.32429987
 h     -1.23831919     1.32671468     1.42709212
          17

 c      1.23989386    -0.39614612    -0.06429709
 c     -0.01476479    -0.96984867     0.00556893
 c     -1.23041596    -0.17728092    -0.02927488
 c     -1.18196939     1.16955027     0.38772469
 c      0.10473793     1.83410468     0.03453363
 c      1.25717770     1.08067033    -0.29527133
 h     -0.21074972    -1.98915506     0.01144998
 h     -2.08591154     1.67483312    -0.00251146
 h      0.04868085     3.06871493     0.02366124
 h      2.19868721     1.52828165    -0.62465118
 o      2.22040144    -1.27220239     0.12322008
 h      3.05212240    -0.71989516     0.01517489
 c     -2.55728846    -0.94669111    -0.21835585
 h     -2.46840116    -1.94585734     0.12399760
 h     -3.36152544    -0.36340603     0.33821985
 h     -2.78857382    -1.00963033    -1.27334857
 h     -1.29068652     1.30225242     1.42147108
          17

 c      1.25209893    -0.38526666    -0.06292824
 c     -0.01237373    -0.96947501    -0.00139609
 c     -1.22239245    -0.16958476    -0.04402361
 c     -1.20064730     1.16469581     0.37622885
 c      0.11686817     1.84728149     0.02714241
 c      1.24754109     1.08218967    -0.27128808
 h     -0.16006349    -1.93800497    -0.08743821
 h     -2.10719441     1.61337403    -0.07579750
 h      0.06609260     3.11051598     0.03347272
 h      2.23840655     1.52454148    -0.58623137
 o      2.20355001    -1.28675637     0.11721241
 h      3.09876302    -0.73392911     0.03094695
 c     -2.54964808    -0.95090880    -0.19995436
 h     -2.47188713    -1.98011041     0.19573922
 h     -3.29988360    -0.32492467     0.37002189
 h     -2.82537672    -1.05919706    -1.22884146
 h     -1.34609786     1.27619950     1.43763867
          17

 c      1.26259240    -0.37453280    -0.06113167
 c     -0.01219604    -0.96417674    -0.00884715
 c     -1.21313516    -0.16683008    -0.05807125
 c     -1.21872840     1.16193372     0.36314653
 c      0.12949810     1.86183763     0.01951427
 c      1.23854898     1.08437102    -0.24687663
 h     -0.11165479    -1.93363361    -0.18937653
 h     -2.12517845     1.55908570    -0.14802402
 h      0.08904398     3.11769295     0.04235792
 h      2.26796943     1.52034240    -0.54358220
 o      2.18844536    -1.29905257     0.11067668
 h      3.12790475    -0.76667416     0.04977993
 c     -2.54131891    -0.95388329    -0.18005699
 h     -2.47525152    -2.01122392     0.26867025
 h     -3.23679276    -0.29510921     0.39572058
 h     -2.86527118    -1.10648633    -1.19432107
 h     -1.40350534     1.24882411     1.46385644
          17

 c      1.27077143    -0.36429671    -0.05879725
 c     -0.01387767    -0.95424613    -0.01681107
 c     -1.20264539    -0.16940947    -0.07139168
 c     -1.23602864     1.16159797     0.34930813
 c      0.14168329     1.87763955     0.01209423
 c      1.23145552     1.08742103    -0.22236902
 h     -0.06550143    -1.97171645    -0.29583816
 h     -2.13885814     1.51374693    -0.21699754
 h      0.11710569     3.09087377     0.04954628
 h      2.28182686     1.51442641    -0.49568836
 o      2.17558355    -1.30895789     0.10366445
 h      3.13356841    -0.81944852     0.07099297
 c     -2.53214455    -0.95655926    -0.15858106
 h     -2.47843251    -2.02839626     0.33828734
 h     -3.17674487    -0.27325813     0.41693467
 h     -2.90756142    -1.15106886    -1.16804819
 h     -1.46088626     1.22068929     1.48663624
          17

 c      1.27622002    -0.35482141    -0.05584336
 c     -0.01705595    -0.94228764    -0.02589686
 c     -1.19111926    -0.17723391    -0.08391680
 c     -1.25247093     1.16372082     0.33524637
 c      0.15262939     1.89419718     0.00524684
 c      1.22713096     1.09137545    -0.19796354
 h     -0.02046869    -2.02306478    -0.40091774
 h     -2.14703077     1.47847861    -0.28044370
 h      0.14963641     3.03560447     0.05443871
 h      2.27820129     1.50706465    -0.44272866
 o      2.16503645    -1.31657209     0.09626281
 h      3.11548626    -0.88987795     0.09342961
 c     -2.52213180    -0.95968156    -0.13594030
 h     -2.48094386    -2.02578755     0.40132892
 h     -3.12435556    -0.25753681     0.43595583
 h     -2.94986975    -1.19170183    -1.14435596
 h     -1.51604991     1.19297411     1.49572745
          17

 c      1.27869126    -0.34631890    -0.05222747
 c     -0.02104307    -0.93068112    -0.03689349
 c     -1.17897445    -0.18974793    -0.09553889
 c     -1.26797706     1.16805413     0.32113291
 c      0.16173707     1.91034060    -0.00077105
 c      1.22599375     1.09614246    -0.17373585
 h      0.02230828    -2.06313240    -0.49606862
 h     -2.14875492     1.45389655    -0.33638804
 h      0.18581303     2.96559188     0.05689658
 h      2.25899064     1.49982192    -0.38576005
 o      2.15640908    -1.32219910     0.08856700
 h      3.07974864    -0.97234349     0.11592023
 c     -2.51143170    -0.96376585    -0.11273084
 h     -2.48203925    -2.00182516     0.45597076
 h     -3.08345182    -0.24565473     0.45502539
 h     -2.98894654    -1.22666608    -1.11690902
 h     -1.56712059     1.16727086     1.48521997
          17

 c      1.27812681    -0.33895676    -0.04794926
 c     -0.02493081    -0.92091293    -0.05036949
 c     -1.16685561    -0.20601546    -0.10613038
 c     -1.28240005     1.17415223     0.30686507
 c      0.16857156     1.92382060    -0.00584427
 c      1.22794456     1.10151544    -0.14965168
 h      0.06062918    -2.07957401    -0.57492242
 h     -2.14370371     1.44022063    -0.38351476
 h      0.22515134     2.90708592     0.05775431
 h      2.23003286     1.49550174    -0.32649312
 o      2.14865920    -1.32634546     0.08063943
 h      3.04153689    -1.05795161     0.13790777
 c     -2.50030660    -0.96899326    -0.08947136
 h     -2.48084135    -1.95870151     0.50198819
 h     -3.05617314    -0.23588065     0.47545370
 h     -3.02172282    -1.25442941    -1.08111765
 h     -1.61273030     1.14532332     1.45307100
          17

 c      1.27468847    -0.33283600    -0.04304565
 c     -0.02773103    -0.91390980    -0.06664750
 c     -1.15561009    -0.22484609    -0.11556962
 c     -1.29548460     1.18146834     0.29214531
 c      0.17274004     1.93178519    -0.00998652
 c      1.23236333     1.10715233    -0.12559819
 h      0.09238194    -2.06806280    -0.63371219
 h     -2.13234379     1.43735033    -0.42145657
 h      0.26857772     2.89346328     0.05887548
 h      2.20118974     1.49807225    -0.26699905
 o      2.14015497    -1.32957820     0.07245052
 h      3.02423190    -1.13682519     0.16034549
 c     -2.48909891    -0.97508011    -0.06652951
 h     -2.47644193    -1.90253481     0.54128443
 h     -3.04252130    -0.22782593     0.49706026
 h     -3.04600490    -1.27415620    -1.03498842
 h     -1.65216505     1.12883562     1.40073394
          17

 c      1.26875187    -0.32795499    -0.03758087
 c     -0.02849966    -0.91030211    -0.08588106
 c     -1.14620790    -0.24494666    -0.12375991
 c     -1.30684137     1.18943142     0.27650109
 c      0.17394339     1.93333089    -0.01315732
 c      1.23831952     1.11258791    -0.10144886
 h      0.11587124    -2.02864502    -0.67053807
 h     -2.11597214     1.44493920    -0.45100110
 h      0.31708927     2.93570169     0.06114618
 h      2.18438869     1.51190694    -0.20908695
 o      2.12978586    -1.33215081     0.06391904
 h      3.04234888    -1.20430608     0.18503394
 c     -2.47817537    -0.98123111    -0.04419617
 h     -2.46801113    -1.84360296     0.57866057
 h     -3.04062496    -0.22241034     0.51835324
 h     -3.06084752    -1.28599040    -0.97914534
 h     -1.68567469     1.11927689     1.33337324
          17

 c      1.26084509    -0.32418325    -0.03163555
 c     -0.02648663    -0.91043974    -0.10809243
 c     -1.13959157    -0.26506963    -0.13063546
 c     -1.31592414     1.19751016     0.25926269
 c      0.17230658     1.93069712    -0.01513089
 c      1.24507472     1.11742082    -0.07714040
 h      0.12993548    -1.96460584    -0.68513685
 h     -2.09662600     1.46246706    -0.47416072
 h      0.36751356     3.00836793     0.06292544
 h      2.18792169     1.53957162    -0.15346719
 o      2.11818824    -1.33395705     0.05512093
 h      3.08304213    -1.26202476     0.21131211
 c     -2.46784337    -0.98631543    -0.02274035
 h     -2.45491580    -1.79481969     0.62165235
 h     -3.04752316    -0.22107293     0.53731070
 h     -3.06683143    -1.29122421    -0.91669777
 h     -1.71498468     1.11761008     1.26032417
          17

 c      1.25157650    -0.32128159    -0.02529763
 c     -0.02131135    -0.91418159    -0.13311336
 c     -1.13647788    -0.28413147    -0.13615770
 c     -1.32204130     1.20526863     0.23960807
 c      0.16830288     1.92665274    -0.01567850
 c      1.25254913     1.12160401    -0.05268914
 h      0.13429652    -1.88376402    -0.67975150
 h     -2.07679673     1.48927921    -0.49397048
 h      0.41379549     3.07979327     0.06215366
 h      2.21055802     1.57923838    -0.09960559
 o      2.10681917    -1.33494246     0.04629879
 h      3.12133804    -1.31135252     0.23590872
 c     -2.45827128    -0.98938440    -0.00220014
 h     -2.43682307    -1.76634268     0.67716010
 h     -3.06000555    -0.22486646     0.55221407
 h     -3.06630102    -1.29240052    -0.85308713
 h     -1.74355881     1.12407956     1.19437193
          17

 c      1.24158817    -0.31896165    -0.01865853
 c     -0.01315746    -0.92044246    -0.16036667
 c     -1.13717110    -0.30129569    -0.14031581
 c     -1.32451456     1.21237715     0.21685986
 c      0.16248803     1.92288341    -0.01469406
 c      1.26119636     1.12548901    -0.02812299
 h      0.13047220    -1.80264620    -0.66169148
 h     -2.05885067     1.52453888    -0.51384211
 h      0.45062781     3.13048947     0.05782478
 h      2.24273332     1.62482741    -0.04665796
 o      2.09673791    -1.33520924     0.03768942
 h      3.13940998    -1.35144479     0.25567536
 c     -2.44945402    -0.99026316     0.01801948
 h     -2.41387257    -1.75914783     0.74561184
 h     -3.07521675    -0.23392820     0.56217537
 h     -3.06323902    -1.29320249    -0.79546516
 h     -1.77540510     1.13842476     1.14753358
          17

 c      1.23151564    -0.31695429    -0.01181896
 c     -0.00289515    -0.92667483    -0.18855587
 c     -1.14148152    -0.31600213    -0.14314046
 c     -1.32302654     1.21858322     0.19098422
 c      0.15543716     1.92011091    -0.01217892
 c      1.27145205     1.12959306    -0.00342702
 h      0.12294506    -1.75187324    -0.64663997
 h     -2.04421118     1.56701991    -0.53647884
 h      0.47437215     3.15156780     0.04981742
 h      2.27317839     1.66892186     0.00570025
 o      2.08843151    -1.33491115     0.02944969
 h      3.12918773    -1.38069545     0.26877178
 c     -2.44127987    -0.98956583     0.03908527
 h     -2.38689946    -1.76554471     0.81964044
 h     -3.09099547    -0.24738232     0.56731938
 h     -3.06204439    -1.29777820    -0.75076395
 h     -1.81188539     1.16053768     1.12397126
          17

 c      1.22195325    -0.31505834    -0.00489797
 c      0.00817187    -0.92966996    -0.21608166
 c     -1.14880920    -0.32791842    -0.14472525
 c     -1.31787024     1.22373225     0.16272199
 c      0.14775745     1.91848910    -0.00820373
 c      1.28337985     1.13436707     0.02144519
 h      0.11743814    -1.76693040    -0.65315533
 h     -2.03267078     1.61478595    -0.56282783
 h      0.48269592     3.14024002     0.03848925
 h      2.29358768     1.70533409     0.05723661
 o      2.08196163    -1.33418402     0.02165093
 h      3.09001491    -1.39773181     0.27478852
 c     -2.43373105    -0.98823771     0.06204965
 h     -2.35734792    -1.77573104     0.88918118
 h     -3.10604773    -0.26348780     0.56870466
 h     -3.06501906    -1.30935679    -0.72252489
 h     -1.84957222     1.19059155     1.11728669
          17

 c      1.21345301    -0.31313957     0.00197197
 c      0.01899991    -0.92904197    -0.24287649
 c     -1.15833422    -0.33683873    -0.14523805
 c     -1.30979732     1.22784587     0.13310892
 c      0.14006652     1.91781692    -0.00288288
 c      1.29663797     1.14008456     0.04653649
 h      0.11458181    -1.84818663    -0.68063933
 h     -2.02236297     1.66502183    -0.59183355
 h      0.47431009     3.09765085     0.02445863
 h      2.29972002     1.73009634     0.10746368
 o      2.07698423    -1.33310958     0.01425901
 h      3.02840796    -1.40189863     0.27511676
 c     -2.42706019    -0.98724434     0.08730569
 h     -2.32686929    -1.78234451     0.94621136
 h     -3.11999530    -0.27991474     0.56804624
 h     -3.07043989    -1.32897621    -0.70884996
 h     -1.88216874     1.22831522     1.11585533
          17

 c      1.20651599    -0.31111213     0.00866099
 c      0.02881011    -0.92754869    -0.27028287
 c     -1.16914535    -0.34264292    -0.14491285
 c     -1.29966997     1.23112984     0.10299691
 c      0.13291888     1.91754210     0.00363981
 c      1.31056056     1.14680035     0.07186091
 h      0.11114991    -1.95800595    -0.71102349
 h     -2.01052046     1.71427065    -0.62122781
 h      0.44922943     3.02921896     0.00851001
 h      2.29110850     1.74163311     0.15591823
 o      2.07257141    -1.33168228     0.00706293
 h      2.96077951    -1.39371357     0.27410485
 c     -2.42172865    -0.98744571     0.11461222
 h     -2.29697995    -1.78130457     0.98614587
 h     -3.13323442    -0.29418077     0.56728298
 h     -3.07346367    -1.35549266    -0.70369089
 h     -1.90382858     1.27254123     1.10922082
          17

 c      1.20151490    -0.30893347     0.01504608
 c      0.03673008    -0.92760761    -0.29920426
 c     -1.18030339    -0.34531877    -0.14403235
 c     -1.28822276     1.23388685     0.07294127
 c      0.12668257     1.91654608     0.01120461
 c      1.32421922     1.15432830     0.09738912
 h      0.10555770    -2.06205383    -0.73100764
 h     -1.99451038     1.75900937    -0.64872936
 h      0.40972411     2.94747290    -0.00855857
 h      2.27086871     1.74086817     0.20239540
 o      2.06713447    -1.32981440    -0.00039136
 h      2.91449889    -1.37491447     0.28010530
 c     -2.41819055    -0.98947539     0.14340989
 h     -2.26890577    -1.77131522     1.00761050
 h     -3.14653324    -0.30424287     0.56809537
 h     -3.06884378    -1.38665713    -0.69999949
 h     -1.91078563     1.32140743     1.09061022
          17

 c      1.19858597    -0.30658359     0.02099312
 c      0.04191620    -0.93026355    -0.32979040
 c     -1.19093070    -0.34496987    -0.14290656
 c     -1.27597860     1.23640653     0.04328298
 c      0.12140453     1.91279161     0.01967590
 c      1.33645436     1.16223144     0.12303471
 h      0.09791099    -2.14149089    -0.73577457
 h     -1.97256221     1.79626039    -0.67293844
 h      0.36157324     2.87642687    -0.02644574
 h      2.24581006     1.73143293     0.24719535
 o      2.05943912    -1.32746897    -0.00853503
 h      2.91193570    -1.34682579     0.30126477
 c     -2.41674730    -0.99361020     0.17304816
 h     -2.24347973    -1.75353465     1.01222275
 h     -3.16043967    -0.30909901     0.57153602
 h     -3.05292851    -1.42015137    -0.69200566
 h     -1.90150078     1.37275895     1.05687302
          17

 c      1.19756337    -0.30405272     0.02632852
 c      0.04374424    -0.93564573    -0.36175907
 c     -1.20030568    -0.34181364    -0.14184504
 c     -1.26324457     1.23887193     0.01423119
 c      0.11691383     1.90359042     0.02901197
 c      1.34595258     1.16986083     0.14864523
 h      0.08884010    -2.18761897    -0.72500738
 h     -1.94405639     1.82403539    -0.69375263
 h      0.31272399     2.84868527    -0.04623392
 h      2.22593556     1.71940011     0.29133372
 o      2.05031683    -1.32475071    -0.01713705
 h      2.94348103    -1.30930062     0.33536756
 c     -2.41752783    -0.99966851     0.20282250
 h     -2.22092306    -1.73173479     1.00485469
 h     -3.17480204    -0.30913984     0.57792751
 h     -3.02427860    -1.45413130    -0.67603198
 h     -1.87643386     1.42447809     1.00794415
          17

 c      1.19801391    -0.30137230     0.03082056
 c      0.04188646    -0.94339752    -0.39460643
 c     -1.20792965    -0.33617922    -0.14112550
 c     -1.25013243     1.24127668    -0.01411651
 c      0.11341567     1.88788515     0.03917979
 c      1.35153804     1.17651728     0.17402355
 h      0.07899282    -2.19706481    -0.70031010
 h     -1.90952906     1.84158346    -0.71246642
 h      0.26627140     2.87894157    -0.06937097
 h      2.22141581     1.71130760     0.33636358
 o      2.04182138    -1.32171167    -0.02543490
 h      2.98047199    -1.26343925     0.37185237
 c     -2.42052424    -1.00697396     0.23192209
 h     -2.20045949    -1.71253236     0.99394062
 h     -3.18871256    -0.30606167     0.58705122
 h     -2.98356000    -1.48746093    -0.65059269
 h     -1.83798794     1.47480943     0.94668155
          17

 c      1.19933166    -0.29865835     0.03417719
 c      0.03630433    -0.95286341    -0.42769266
 c     -1.21354694    -0.32849752    -0.14096732
 c     -1.23656871     1.24337579    -0.04180634
 c      0.11161857     1.86794980     0.04985440
 c      1.35270087     1.18175248     0.19901717
 h      0.06889868    -2.17002492    -0.66430061
 h     -1.87055486     1.84946836    -0.73169252
 h      0.21888670     2.94419865    -0.09399830
 h      2.23666913     1.71037739     0.38337915
 o      2.03552354    -1.31825419    -0.03274380
 h      3.00153918    -1.21240943     0.40141608
 c     -2.42560497    -1.01447734     0.25948990
 h     -2.18013149    -1.70433613     0.99030527
 h     -3.20091853    -0.30235945     0.59848259
 h     -2.93328354    -1.51989080    -0.61642512
 h     -1.79064796     1.52280040     0.87905705
          17

 c      1.20082949    -0.29611048     0.03606119
 c      0.02719067    -0.96305496    -0.46027239
 c     -1.21711811    -0.31927662    -0.14151541
 c     -1.22229915     1.24470594    -0.06905418
 c      0.11203840     1.84704213     0.06048861
 c      1.34990889     1.18554969     0.22361945
 h      0.05896422    -2.11116523    -0.62053167
 h     -1.82950575     1.84942033    -0.75506209
 h      0.16873662     3.01114209    -0.11568288
 h      2.26672244     1.71438447     0.43186535
 o      2.03221601    -1.31419202    -0.03863400
 h      2.99694138    -1.16010419     0.41878323
 c     -2.43243770    -1.02115553     0.28497634
 h     -2.15774996    -1.71330191     1.00271727
 h     -3.21044182    -0.30061210     0.61185648
 h     -2.87748974    -1.55225758    -0.57655027
 h     -1.74090043     1.56879740     0.81399204
          17

 c      1.20181539    -0.29396471     0.03612009
 c      0.01489141    -0.97236942    -0.49151835
 c     -1.21877196    -0.30907140    -0.14283683
 c     -1.20699387     1.24468562    -0.09615521
 c      0.11479163     1.82747730     0.07058039
 c      1.34430578     1.18813007     0.24795959
 h      0.04956192    -2.03341716    -0.57355804
 h     -1.78903248     1.84384050    -0.78651765
 h      0.11747299     3.05822751    -0.13056971
 h      2.30064461     1.71796466     0.47986436
 o      2.03213177    -1.30931176    -0.04288882
 h      2.96505107    -1.11018640     0.42199015
 c     -2.44035048    -1.02651660     0.30856616
 h     -2.13303798    -1.73823364     1.03245204
 h     -3.21709830    -0.30281484     0.62696272
 h     -2.82113407    -1.58652130    -0.53591469
 h     -1.69606012     1.61444416     0.76139240
          17

 c      1.20165506    -0.29243121     0.03402399
 c     -0.00017935    -0.97815213    -0.52062925
 c     -1.21876216    -0.29845308    -0.14492867
 c     -1.19051424     1.24284513    -0.12321737
 c      0.11973558     1.81060693     0.07974897
 c      1.33717588     1.18964389     0.27220551
 h      0.04129536    -1.96365220    -0.52801315
 h     -1.75120259     1.83488694    -0.82908983
 h      0.06820415     3.07544088    -0.13625030
 h      2.32761824     1.71621109     0.52514884
 o      2.03505276    -1.30342730    -0.04548973
 h      2.91068133    -1.06541727     0.41209143
 c     -2.44836261    -1.03070415     0.33105506
 h     -2.10847277    -1.77070113     1.07341022
 h     -3.22172783    -0.30996165     0.64373540
 h     -2.76892142    -1.62512164    -0.49984980
 h     -1.66157905     1.66127489     0.72757803
          17

 c      1.19982116    -0.29164348     0.02950539
 c     -0.01760125    -0.97709813    -0.54712768
 c     -1.21744164    -0.28796813    -0.14773031
 c     -1.17315119     1.23911743    -0.14994585
 c      0.12655627     1.79720818     0.08771558
 c      1.32963407     1.19003483     0.29648805
 h      0.03524213    -1.93857729    -0.48547916
 h     -1.71663385     1.82347504    -0.88353402
 h      0.02425610     3.05946010    -0.13142703
 h      2.34019609     1.70629792     0.56609047
 o      2.04023739    -1.29646480    -0.04668346
 h      2.84629188    -1.02646888     0.39416204
 c     -2.45545451    -1.03421750     0.35320438
 h     -2.08763310    -1.80036715     1.11738185
 h     -3.22608227    -0.32195142     0.66222042
 h     -2.72399295    -1.66933017    -0.47141544
 h     -1.63875875     1.70844115     0.71123590
          17

 c      1.19593005    -0.29163019     0.02239589
 c     -0.03685951    -0.96808944    -0.57095121
 c     -1.21525714    -0.27807566    -0.15112943
 c     -1.15556689     1.23390976    -0.17579798
 c      0.13480483     1.78769977     0.09428741
 c      1.32252442     1.18905437     0.32086938
 h      0.03178706    -1.97178827    -0.44390905
 h     -1.68424411     1.80889927    -0.94769984
 h     -0.01118212     3.01097288    -0.11558942
 h      2.33488141     1.68750199     0.60195076
 o      2.04631745    -1.28859292    -0.04707859
 h      2.79364643    -0.98996027     0.37872495
 c     -2.46080267    -1.03769315     0.37527942
 h     -2.07335532    -1.81917082     1.15798802
 h     -3.23239704    -0.33782336     0.68249923
 h     -2.68752518    -1.71763767    -0.44959522
 h     -1.62542739     1.75223994     0.70466820
          17

 c      1.18976682    -0.29233281     0.01264831
 c     -0.05718682    -0.95365703    -0.59189447
 c     -1.21273750    -0.26910619    -0.15496661
 c     -1.13852261     1.22788228    -0.20031991
 c      0.14396218     1.78213763     0.09936462
 c      1.31635288     1.18631894     0.34532260
 h      0.02886941    -2.03638734    -0.40452282
 h     -1.65187002     1.78942730    -1.01719172
 h     -0.03527257     2.93454398    -0.08899857
 h      2.31200254     1.66086418     0.63296830
 o      2.05174031    -1.28019829    -0.04745333
 h      2.77662567    -0.94895540     0.37850321
 c     -2.46384758    -1.04176583     0.39707659
 h     -2.06705479    -1.82238079     1.19158947
 h     -3.24268948    -0.35630963     0.70450620
 h     -2.65947650    -1.76591786    -0.43022627
 h     -1.61841920     1.78797688     0.69863629
          17

 c      1.18131555    -0.29365734     0.00034516
 c     -0.07769417    -0.93699655    -0.60955787
 c     -1.21045382    -0.26127352    -0.15904872
 c     -1.12265858     1.22168256    -0.22329703
 c      0.15357620     1.77997838     0.10297790
 c      1.31117816     1.18135738     0.36969721
 h      0.02352602    -2.09943166    -0.37221336
 h     -1.61725705     1.76336095    -1.08683125
 h     -0.04620407     2.84108055    -0.05302882
 h      2.27590952     1.62904968     0.66052338
 o      2.05610731    -1.27135186    -0.04799445
 h      2.79951144    -0.90159517     0.39609189
 c     -2.46430456    -1.04688637     0.41819184
 h     -2.06870033    -1.80828565     1.21698309
 h     -3.25793603    -0.37654166     0.72776782
 h     -2.63946412    -1.80921413    -0.40854489
 h     -1.61525192     1.81181823     0.68577055
          17

 c      1.17077900    -0.29550203    -0.01430277
 c     -0.09753910    -0.92025277    -0.62369263
 c     -1.20897785    -0.25468933    -0.16316243
 c     -1.10841404     1.21581057    -0.24470820
 c      0.16347378     1.77960812     0.10534553
 c      1.30651739     1.17364550     0.39367882
 h      0.01373351    -2.14153940    -0.35116001
 h     -1.57878227     1.72983047    -1.15199440
 h     -0.04485697     2.75295139    -0.01068090
 h      2.23532441     1.59632472     0.68738761
 o      2.06039602    -1.26152559    -0.04810788
 h      2.84309898    -0.85575200     0.42081215
 c     -2.46218838    -1.05315978     0.43821310
 h     -2.07682830    -1.77790398     1.23523285
 h     -3.27750716    -0.39850330     0.75122433
 h     -2.62711009    -1.84347975    -0.38108774
 h     -1.61456499     1.82151033     0.66142223
          17

 c      1.15853645    -0.29775923    -0.03097869
 c     -0.11595885    -0.90472202    -0.63427507
 c     -1.20884927    -0.24936553    -0.16708634
 c     -1.09602866     1.21060530    -0.26463195
 c      0.17391683     1.77813999     0.10682861
 c      1.30144503     1.16266167     0.41679437
 h     -0.00141682    -2.15422959    -0.34370048
 h     -1.53574970     1.68905761    -1.20941695
 h     -0.03654386     2.70603719     0.03406828
 h      2.20230370     1.56797537     0.71760493
 o      2.06563717    -1.25014070    -0.04717917
 h      2.88600715    -0.82043697     0.44088984
 c     -2.45781784    -1.06027777     0.45674302
 h     -2.08842667    -1.73500870     1.24996830
 h     -3.29925544    -0.42288815     0.77330537
 h     -2.62202790    -1.86647064    -0.34634686
 h     -1.61603013     1.81644037     0.62336083
          17

 c      1.14507057    -0.30032041    -0.04929104
 c     -0.13228028    -0.89126238    -0.64144351
 c     -1.21054289    -0.24522828    -0.17060835
 c     -1.08556298     1.20627187    -0.28318669
 c      0.18519096     1.77327066     0.10760863
 c      1.29510179     1.14802214     0.43855326
 h     -0.02204956    -2.13487781    -0.35084344
 h     -1.48839746     1.64223980    -1.25756677
 h     -0.02703623     2.72801429     0.07992749
 h      2.18742562     1.54820424     0.75509067
 o      2.07231501    -1.23690756    -0.04494092
 h      2.91492808    -0.80046984     0.44953211
 c     -2.45175684    -1.06755480     0.47333894
 h     -2.09893847    -1.68597855     1.26772862
 h     -3.32024620    -0.45047484     0.79225645
 h     -2.62374483    -1.87805203    -0.30474297
 h     -1.62027240     1.79761079     0.57144797
          17

 c      1.13091318    -0.30308565    -0.06879171
 c     -0.14595917    -0.88045902    -0.64544053
 c     -1.21442976    -0.24214733    -0.17355084
 c     -1.07690774     1.20287142    -0.30052331
 c      0.19679408     1.76629197     0.10759256
 c      1.28740578     1.12967714     0.45870403
 h     -0.04770576    -2.08444764    -0.37268944
 h     -1.43773403     1.59130584    -1.29676375
 h     -0.01395510     2.80341707     0.12898815
 h      2.19264672     1.53716676     0.80102463
 o      2.08045482    -1.22181206    -0.04142548
 h      2.92381024    -0.79672393     0.44435852
 c     -2.44466273    -1.07409829     0.48755173
 h     -2.10306050    -1.63829010     1.29690746
 h     -3.33771547    -0.48145364     0.80654677
 h     -2.63168017    -1.88032439    -0.25843126
 h     -1.62898625     1.76784800     0.50770764
          17

 c      1.11661252    -0.30596133    -0.08898469
 c     -0.15664230    -0.87254969    -0.64659097
 c     -1.22072777    -0.23996709    -0.17579783
 c     -1.06976734     1.20027636    -0.31686075
 c      0.20785871     1.76038100     0.10686848
 c      1.27914139     1.10798304     0.47733293
 h     -0.07732858    -2.00791595    -0.40838462
 h     -1.38526409     1.53863947    -1.32909207
 h      0.00854852     2.89382922     0.18121024
 h      2.20988647     1.53048923     0.85272442
 o      2.08973646    -1.20506445    -0.03689440
 h      2.91233635    -0.80693874     0.42638868
 c     -2.43703225    -1.07913905     0.49923243
 h     -2.09690229    -1.59695363     1.34352673
 h     -3.34982623    -0.51502845     0.81519547
 h     -2.64518603    -1.87762151    -0.21102521
 h     -1.64522707     1.73227231     0.43668235
          17

 c      1.10272153    -0.30885365    -0.10933289
 c     -0.16423405    -0.86710192    -0.64532658
 c     -1.22945727    -0.23854035    -0.17731492
 c     -1.06365971     1.19817023    -0.33250276
 c      0.21786535     1.75775000     0.10578291
 c      1.27130490     1.08354826     0.49467656
 h     -0.10909598    -1.91755603    -0.45557009
 h     -1.33264168     1.48668264    -1.35796933
 h      0.04266405     2.97101896     0.23390772
 h      2.22735387     1.52207040     0.90546209
 o      2.09944768    -1.18711094    -0.03185283
 h      2.88676210    -0.82549459     0.40035509
 c     -2.42897615    -1.08232239     0.50890777
 h     -2.08022498    -1.56160275     1.40591188
 h     -3.35604632    -0.54935626     0.81796018
 h     -2.66356551    -1.87596608    -0.16692153
 h     -1.67357188     1.69823264     0.36517306
          17

 c      1.08979369    -0.31167222    -0.12926414
 c     -0.16892237    -0.86248072    -0.64222461
 c     -1.24042462    -0.23776452    -0.17814689
 c     -1.05805789     1.19620913    -0.34771226
 c      0.22669488     1.75931126     0.10479398
 c      1.26451310     1.05706002     0.51089322
 h     -0.14041722    -1.83871485    -0.50982917
 h     -1.28126586     1.43744348    -1.38716673
 h      0.08733936     3.02059624     0.28388448
 h      2.23555253     1.50675006     0.95476872
 o      2.10832366    -1.16868133    -0.02711969
 h      2.86256881    -0.84262321     0.37588323
 c     -2.42025870    -1.08369512     0.51764192
 h     -2.05616904    -1.52809894     1.47473111
 h     -3.35716434    -0.58176042     0.81537816
 h     -2.68585032    -1.88132685    -0.12979065
 h     -1.71878960     1.67339999     0.29973853
          17

 c      1.07836897    -0.31433767    -0.14818197
 c     -0.17107837    -0.85592309    -0.63787107
 c     -1.25324898    -0.23759753    -0.17838376
 c     -1.05275382     1.19433219    -0.36245774
 c      0.23449515     1.76515174     0.10439996
 c      1.25883246     1.02922151     0.52596597
 h     -0.16895214    -1.80861986    -0.56651957
 h     -1.23195396     1.39212761    -1.41937396
 h      0.14014992     3.03644359     0.32831573
 h      2.22917230     1.48121828     0.99749191
 o      2.11471023    -1.15067806    -0.02371592
 h      2.86218110    -0.84624662     0.36579181
 c     -2.41057133    -1.08356934     0.52641665
 h     -2.02894243    -1.49236779     1.53849707
 h     -3.35499854    -0.60915464     0.80861728
 h     -2.71021384    -1.89691803    -0.10065103
 h     -1.78189779     1.66218140     0.24226591
          17

 c      1.06895116    -0.31675947    -0.16548433
 c     -0.17108885    -0.84616996    -0.63248009
 c     -1.26742807    -0.23802825    -0.17811289
 c     -1.04814617     1.19291538    -0.37639206
 c      0.24158033     1.77486290     0.10510189
 c      1.25385113     1.00074211     0.53970812
 h     -0.19412723    -1.84544873    -0.62577173
 h     -1.18490173     1.35111971    -1.45494093
 h      0.19818559     3.01706816     0.36489223
 h      2.20683048     1.44400330     1.03202850
 o      2.11782151    -1.13364833    -0.02219674
 h      2.89559664    -0.83064906     0.37561020
 c     -2.39978268    -1.08245455     0.53571963
 h     -2.00206695    -1.45224897     1.58811542
 h     -3.35177481    -0.62864642     0.79911527
 h     -2.73350770    -1.92157193    -0.07720172
 h     -1.85693500     1.66387500     0.18851186
          17

 c      1.06198284    -0.31879871    -0.18059597
 c     -0.16946728    -0.83569181    -0.62612758
 c     -1.28239086    -0.23903728    -0.17740426
 c     -1.04504140     1.19257265    -0.38919648
 c      0.24834848     1.78764470     0.10734982
 c      1.24880498     0.97230956     0.55179669
 h     -0.21553651    -1.92238497    -0.68983665
 h     -1.13996011     1.31430562    -1.49163256
 h      0.25829708     2.96474886     0.39198127
 h      2.17063806     1.39537407     1.05845529
 o      2.11867978    -1.11748430    -0.02220338
 h      2.94596279    -0.80143207     0.39665409
 c     -2.38803240    -1.08092831     0.54559487
 h     -1.97787343    -1.40738485     1.61822790
 h     -3.34920614    -0.63820179     0.78812687
 h     -2.75166159    -1.95079671    -0.05523440
 h     -1.93314239     1.67469406     0.13197984
          17

 c      1.05779987    -0.32029266    -0.19302024
 c     -0.16694104    -0.82777421    -0.61922969
 c     -1.29749776    -0.24059777    -0.17634285
 c     -1.04420278     1.19386775    -0.40084024
 c      0.25518753     1.80220752     0.11144597
 c      1.24268359     0.94452752     0.56179115
 h     -0.23167131    -2.00191153    -0.75674997
 h     -1.09699361     1.28147070    -1.52559956
 h      0.31728653     2.88718210     0.40926152
 h      2.12614888     1.33736347     1.07883723
 o      2.11887795    -1.10192614    -0.02311354
 h      2.98910916    -0.76719223     0.41654979
 c     -2.37570746    -1.07944093     0.55586486
 h     -1.95754752    -1.35865516     1.62704142
 h     -3.34764976    -0.63711823     0.77642128
 h     -2.76075101    -1.97926255    -0.03067604
 h     -1.99984691     1.69064089     0.06800972
          17

 c      1.05656180    -0.32111714    -0.20239293
 c     -0.16427150    -0.82435237    -0.61233774
 c     -1.31204888    -0.24267064    -0.17505402
 c     -1.04608549     1.19718129    -0.41153828
 c      0.26234833     1.81646942     0.11737952
 c      1.23432981     0.91786682     0.56915164
 h     -0.24118731    -2.06114488    -0.82219378
 h     -1.05607127     1.25253095    -1.55284357
 h      0.37268827     2.80163956     0.41928443
 h      2.08213137     1.27363160     1.09748487
 o      2.11954176    -1.08689705    -0.02454417
 h      3.00961125    -0.73366710     0.42732519
 c     -2.36337672    -1.07818988     0.56624709
 h     -1.94115893    -1.30777496     1.61617397
 h     -3.34588913    -0.62610582     0.76429109
 h     -2.75790097    -2.00266619    -0.00075848
 h     -2.04925957     1.70875560    -0.00515069
          17

 c      1.05818399    -0.32124388    -0.20852656
 c     -0.16209985    -0.82617875    -0.60590735
 c     -1.32532509    -0.24518794    -0.17370467
 c     -1.05079999     1.20269695    -0.42159654
 c      0.26975006     1.82731533     0.12463764
 c      1.22265622     0.89270239     0.57334208
 h     -0.24346854    -2.08988427    -0.88207437
 h     -1.01743613     1.22756671    -1.57036995
 h      0.42473510     2.73853167     0.42950494
 h      2.04861837     1.20849814     1.12018636
 o      2.12127457    -1.07248150    -0.02636027
 h      3.00129953    -0.70367563     0.42558272
 c     -2.35171557    -1.07710079     0.57632690
 h     -1.92748629    -1.25703950     1.59097971
 h     -3.34170561    -0.60699197     0.75180773
 h     -2.74168051    -2.01851729     0.03572276
 h     -2.07693177     1.72721553    -0.08693766
          17

 c      1.06229697    -0.32078868    -0.21144317
 c     -0.16086555    -0.83334120    -0.60025478
 c     -1.33664847    -0.24804572    -0.17249313
 c     -1.05816175     1.21039901    -0.43130149
 c      0.27690887     1.83167391     0.13242232
 c      1.20708561     0.86945395     0.57411567
 h     -0.23850102    -2.08466928    -0.93310613
 h     -0.98134501     1.20673588    -1.57681002
 h      0.47721686     2.72956030     0.44968479
 h      2.03205859     1.14489379     1.15125231
 o      2.12428322    -1.05886436    -0.02860485
 h      2.96498503    -0.67781771     0.41138419
 c     -2.34142639    -1.07587003     0.58549070
 h     -1.91375467    -1.20897748     1.56090261
 h     -3.33285258    -0.58224336     0.73910727
 h     -2.71217357    -2.02640846     0.07849971
 h     -2.08151554     1.74524761    -0.17519942
          17

 c      1.06824889    -0.32004339    -0.21139068
 c     -0.16076794    -0.84552599    -0.59557427
 c     -1.34544573    -0.25111095    -0.17163552
 c     -1.06772360     1.22004183    -0.44087006
 c      0.28348508     1.82933761     0.14062537
 c      1.18795637     0.84867650     0.57184397
 h     -0.22673070    -2.04584032    -0.97277510
 h     -0.94787447     1.19013082    -1.57268090
 h      0.53112613     2.77508867     0.48041402
 h      2.03068521     1.08303616     1.18990461
 o      2.12836014    -1.04634669    -0.03150806
 h      2.90856103    -0.65404486     0.38841224
 c     -2.33312954    -1.07403416     0.59299604
 h     -1.89590783    -1.16566069     1.53824821
 h     -3.31792324    -0.55449833     0.72654370
 h     -2.67093637    -2.02823926     0.12594624
 h     -2.06482871     1.76327656    -0.26666971
          17

 c      1.07514055    -0.31947234    -0.20883700
 c     -0.16176036    -0.86203835    -0.59193632
 c     -1.35129695    -0.25423523    -0.17134161
 c     -1.07874231     1.23112942    -0.45041416
 c      0.28963381     1.82286946     0.14993193
 c      1.16639867     0.83094783     0.56750930
 h     -0.20907160    -1.97742864    -0.99961158
 h     -0.91672255     1.17761293    -1.56040968
 h      0.58050376     2.84521070     0.51194594
 h      2.03583158     1.02178926     1.23036066
 o      2.13275973    -1.03544507    -0.03556232
 h      2.84893709    -0.62597822     0.36522126
 c     -2.32716210    -1.07104898     0.59834152
 h     -1.87043922    -1.12781137     1.53338868
 h     -3.29689337    -0.52618988     0.71468675
 h     -2.62081874    -2.02837884     0.17526233
 h     -2.03239012     1.78334384    -0.35738794
          17

 c      1.08189598    -0.31965992    -0.20442738
 c     -0.16358028    -0.88160137    -0.58920697
 c     -1.35396134    -0.25727430    -0.17178071
 c     -1.09014797     1.24293518    -0.45989732
 c      0.29546549     1.81486919     0.16087373
 c      1.14381791     0.81667763     0.56235799
 h     -0.18701448    -1.88971705    -1.01445315
 h     -0.88705554     1.16869144    -1.54406105
 h      0.61879253     2.91160906     0.53548122
 h      2.03757564     0.96085389     1.26552133
 o      2.13639351    -1.02689995    -0.04144817
 h      2.80903366    -0.58285849     0.35408299
 c     -2.32334462    -1.06636609     0.60173349
 h     -1.83733220    -1.09459425     1.54841377
 h     -3.27134890    -0.49925968     0.70422926
 h     -2.56539917    -2.03307145     0.22308392
 h     -1.99368407     1.80947603    -0.44341241
          17

 c      1.08738267    -0.32121712    -0.19889519
 c     -0.16583097    -0.90194853    -0.58681459
 c     -1.35337903    -0.26011194    -0.17305356
 c     -1.10070911     1.25461316    -0.46911154
 c      0.30075800     1.80706776     0.17352225
 c      1.12149690     0.80600444     0.55757415
 h     -0.16254338    -1.80438203    -1.02348519
 h     -0.85754685     1.16253474    -1.52855839
 h      0.64242220     2.95796039     0.54696019
 h      2.02870208     0.90146992     1.29006341
 o      2.13896318    -1.02109710    -0.04942343
 h      2.79976471    -0.51906791     0.36108835
 c     -2.32099947    -1.05957385     0.60402785
 h     -1.80084280    -1.06450025     1.57634926
 h     -3.24441244    -0.47495419     0.69588248
 h     -2.50790294    -2.04796454     0.26680778
 h     -1.96017847     1.84694034    -0.52189561
          17

 c      1.09058681    -0.32468494    -0.19293679
 c     -0.16812791    -0.91973371    -0.58351064
 c     -1.34966164    -0.26266941    -0.17518178
 c     -1.10949431     1.26549863    -0.47775877
 c      0.30504496     1.80059472     0.18763943
 c      1.10044769     0.79877770     0.55411241
 h     -0.13721484    -1.75615173    -1.04129251
 h     -0.82677166     1.15819092    -1.51831084
 h      0.65020111     2.97651490     0.54554417
 h      2.00565851     0.84598011     1.30145937
 o      2.14162282    -1.01740332    -0.05886260
 h      2.80873301    -0.44484736     0.37834130
 c     -2.31926268    -1.05065967     0.60613989
 h     -1.76697908    -1.03622748     1.60682132
 h     -3.22029523    -0.45374957     0.69028703
 h     -2.45030216    -2.07419850     0.30593047
 h     -1.93979416     1.89906945    -0.59159269
          17

 c      1.09077505    -0.33045937    -0.18709843
 c     -0.17020799    -0.93246765    -0.57812638
 c     -1.34309533    -0.26487466    -0.17811012
 c     -1.11626198     1.27544669    -0.48568168
 c      0.30774904     1.79624398     0.20283094
 c      1.08139472     0.79456922     0.55262256
 h     -0.11114434    -1.77080182    -1.08206467
 h     -0.79391443     1.15498088    -1.51563378
 h      0.64227416     2.96449099     0.53209492
 h      1.96828921     0.79717926     1.29994814
 o      2.14575008    -1.01474175    -0.06890079
 h      2.81837543    -0.37683190     0.39374354
 c     -2.31734848    -1.04013393     0.60863572
 h     -1.74081823    -1.00888058     1.63119631
 h     -3.20336394    -0.43556479     0.68790334
 h     -2.39362716    -2.10665204     0.34194177
 h     -1.93203301     1.96339741    -0.65178693
          17

 c      1.08754615    -0.33874353    -0.18172784
 c     -0.17171845    -0.94123136    -0.57128276
 c     -1.33414628    -0.26660791    -0.18171909
 c     -1.12126570     1.28480046    -0.49303705
 c      0.30826281     1.79451104     0.21861896
 c      1.06476661     0.79272160     0.55339875
 h     -0.08537302    -1.83369166    -1.13931153
 h     -0.75937320     1.15282810    -1.51991178
 h      0.61972905     2.92289800     0.50859360
 h      1.91961311     0.75775418     1.28838403
 o      2.15209716    -1.01227239    -0.07896639
 h      2.81870541    -0.32693542     0.39942106
 c     -2.31465219    -1.02877881     0.61174727
 h     -1.72551564    -0.98186547     1.64421114
 h     -3.19680240    -0.42037455     0.68886581
 h     -2.33899130    -2.13660032     0.37683267
 h     -1.92998223     2.03193628    -0.70106786
          17

 c      1.08078127    -0.34955698    -0.17699204
 c     -0.17211490    -0.94879385    -0.56469092
 c     -1.32342187    -0.26769546    -0.18585249
 c     -1.12476781     1.29402921    -0.50021807
 c      0.30597791     1.79539674     0.23445011
 c      1.05063984     0.79245944     0.55633682
 h     -0.06309616    -1.91165315    -1.19387686
 h     -0.72478352     1.15226663    -1.52816204
 h      0.58489150     2.85785026     0.47831282
 h      1.86587671     0.72982473     1.27230001
 o      2.16084309    -1.00947699    -0.08878234
 h      2.80662175    -0.30105138     0.39193442
 c     -2.31081773    -1.01725924     0.61551469
 h     -1.72231064    -0.95476150     1.64378513
 h     -3.20140543    -0.40893344     0.69286600
 h     -2.28801142    -2.15583736     0.41185629
 h     -1.92608558     2.09526524    -0.73764186
          17

 c      1.07059902    -0.36276506    -0.17290944
 c     -0.17091311    -0.95712813    -0.55962684
 c     -1.31159791    -0.26793877    -0.19034895
 c     -1.12680663     1.30345117    -0.50764624
 c      0.30025647     1.79797249     0.24965686
 c      1.03868543     0.79304511     0.56093175
 h     -0.04718088    -1.98162484    -1.23177521
 h     -0.69243591     1.15414706    -1.53657534
 h      0.54227748     2.78467812     0.44647883
 h      1.81640577     0.71453322     1.25981165
 o      2.17177843    -1.00608981    -0.09827056
 h      2.78339385    -0.30044225     0.37091307
 c     -2.30578504    -1.00591828     0.61985012
 h     -1.73067096    -0.92718908     1.63066579
 h     -3.21527563    -0.40299252     0.69914370
 h     -2.24252900    -2.15904775     0.44724375
 h     -1.91542920     2.14579150    -0.76018874
          17

 c      1.05737097    -0.37809941    -0.16936606
 c     -0.16784523    -0.96724146    -0.55673544
 c     -1.29934669    -0.26714255    -0.19506575
 c     -1.12722515     1.31315437    -0.51561154
 c      0.29038466     1.79994107     0.26344522
 c      1.02828620     0.79390212     0.56642822
 h     -0.03918137    -2.03225363    -1.24644250
 h     -0.66452288     1.15928617    -1.54197528
 h      0.49941022     2.73260247     0.42047485
 h      1.78174351     0.71185555     1.25998123
 o      2.18435625    -1.00212575    -0.10754537
 h      2.75406354    -0.32161003     0.33898678
 c     -2.29977213    -0.99478791     0.62451363
 h     -1.74828791    -0.89863482     1.60846249
 h     -3.23463390    -0.40476730     0.70659842
 h     -2.20420036    -2.14438683     0.48243154
 h     -1.89614453     2.17879774    -0.76825277
          17

 c      1.04176434    -0.39518181    -0.16612504
 c     -0.16289977    -0.97959583    -0.55628141
 c     -1.28727813    -0.26514106    -0.19989420
 c     -1.12576281     1.32299690    -0.52420462
 c      0.27578150     1.79848404     0.27513899
 c      1.01896655     0.79460736     0.57222968
 h     -0.03966924    -2.05875585    -1.23575574
 h     -0.64258411     1.16822651    -1.54265000
 h      0.46398015     2.73519524     0.40685334
 h      1.76874236     0.72106016     1.27838006
 o      2.19761865    -0.99803897    -0.11700324
 h      2.72861822    -0.35406706     0.30313484
 c     -2.29320838    -0.98368289     0.62905997
 h     -1.77103128    -0.86821515     1.58386722
 h     -3.25517362    -0.41606799     0.71397190
 h     -2.17418214    -2.11345130     0.51636010
 h     -1.86894431     2.19249545    -0.76226451
          17

 c      1.02476968    -0.41353817    -0.16283882
 c     -0.15634213    -0.99434761    -0.55831300
 c     -1.27589176    -0.26183054    -0.20476846
 c     -1.12210697     1.33259840    -0.53330370
 c      0.25656091     1.79334860     0.28463823
 c      1.01083951     0.79479380     0.57831283
 h     -0.04860201    -2.05997227    -1.20010504
 h     -0.62722860     1.18113366    -1.53865080
 h      0.43647622     2.79497254     0.40583249
 h      1.77585113     0.74138400     1.31266833
 o      2.21017104    -0.99483428    -0.12738078
 h      2.72248187    -0.37893559     0.27547334
 c     -2.28663444    -0.97226792     0.63285283
 h     -1.79340988    -0.83448090     1.56608838
 h     -3.27325187    -0.43763819     0.72002095
 h     -2.15287407    -2.07129242     0.54773237
 h     -1.83689816     2.18812507    -0.74350412
          17

 c      1.00766557    -0.43260497    -0.15908001
 c     -0.14871650    -1.01136276    -0.56268968
 c     -1.26554123    -0.25719834    -0.20966036
 c     -1.11588743     1.34132582    -0.54258349
 c      0.23344387     1.78718982     0.29228571
 c      1.00446691     0.79420494     0.58514632
 h     -0.06543984    -2.03805401    -1.14207656
 h     -0.61805242     1.19780321    -1.53178625
 h      0.41132738     2.87936242     0.41308472
 h      1.79452279     0.77181459     1.35383303
 o      2.22073000    -0.99347085    -0.13935262
 h      2.74832339    -0.37890133     0.26678035
 c     -2.28053040    -0.96007011     0.63527218
 h     -1.81027808    -0.79560796     1.56397139
 h     -3.28664412    -0.46886836     0.72364671
 h     -2.13968680    -2.02629422     0.57530056
 h     -1.80560165     2.17035050    -0.71406484
          17

 c      0.99189008    -0.45174468    -0.15439701
 c     -0.14081093    -1.03000901    -0.56898634
 c     -1.25641410    -0.25133730    -0.21456754
 c     -1.10667174     1.34832435    -0.55155596
 c      0.20723421     1.78243942     0.29845210
 c      1.00030356     0.79286712     0.59323910
 h     -0.08907761    -2.00073278    -1.06751622
 h     -0.61373786     1.21776003    -1.52540092
 h      0.38411295     2.95652772     0.42498483
 h      1.81482041     0.81051183     1.39161922
 o      2.22917671    -0.99366030    -0.15273332
 h      2.80034175    -0.35764178     0.27392011
 c     -2.27508320    -0.94650203     0.63609526
 h     -1.81943421    -0.75033434     1.58098822
 h     -3.29491785    -0.50780455     0.72398139
 h     -2.13299694    -1.98889815     0.59824629
 h     -1.78312585     2.14725250    -0.67658781
          17

 c      0.97883603    -0.47030406    -0.14838968
 c     -0.13353970    -1.04871434    -0.57631637
 c     -1.24853931    -0.24443592    -0.21950850
 c     -1.09410685     1.35271981    -0.55969047
 c      0.17876063     1.78013381     0.30347602
 c      0.99836671     0.79113013     0.60283679
 h     -0.11791898    -1.96628966    -0.98740066
 h     -0.61239920     1.24044168    -1.52381024
 h      0.35295099     3.00860025     0.43947592
 h      1.82919405     0.85485504     1.41826878
 o      2.23630989    -0.99425284    -0.16671376
 h      2.85918258    -0.33350336     0.28395348
 c     -2.27006797    -0.93105586     0.63569133
 h     -1.82265071    -0.69907948     1.61256418
 h     -3.29947553    -0.55137261     0.72044250
 h     -2.13058483    -1.96793636     0.61652799
 h     -1.77821295     2.12801338    -0.63346839
          17

 c      0.96966852    -0.48769033    -0.14077253
 c     -0.12772092    -1.06475589    -0.58339311
 c     -1.24181604    -0.23674716    -0.22452771
 c     -1.07828788     1.35407621    -0.56658597
 c      0.14895602     1.78030258     0.30771273
 c      0.99824452     0.78955879     0.61387502
 h     -0.15086510    -1.96592029    -0.91681084
 h     -0.61224554     1.26543855    -1.53115932
 h      0.31734688     3.02775035     0.45535919
 h      1.83337247     0.90190717     1.42939347
 o      2.24284632    -0.99437556    -0.18062083
 h      2.90830905    -0.32094009     0.28652651
 c     -2.26497224    -0.91367620     0.63478138
 h     -1.82387877    -0.64398297     1.64907468
 h     -3.30311737    -0.59587368     0.71272691
 h     -2.13047350    -1.96569643     0.63085618
 h     -1.79557188     2.11728925    -0.58604753
          17

 c      0.96523593    -0.50341048    -0.13139506
 c     -0.12386776    -1.07598916    -0.58946132
 c     -1.23605541    -0.22854174    -0.22969868
 c     -1.06005608     1.35271147    -0.57206719
 c      0.11884749     1.78245600     0.31154467
 c      0.99923257     0.78877913     0.62603957
 h     -0.18855452    -2.02348204    -0.86384131
 h     -0.61242360     1.29265830    -1.54974035
 h      0.27744408     3.01179761     0.47185884
 h      1.82613287     0.94889078     1.42373458
 o      2.24914048    -0.99365925    -0.19409189
 h      2.93854738    -0.32659191     0.27669492
 c     -2.25925906    -0.89491044     0.63407863
 h     -1.82689456    -0.58791489     1.68082165
 h     -3.30889649    -0.63774136     0.70070999
 h     -2.13138891    -1.97640289     0.64222333
 h     -1.83169952     2.11120166    -0.53520369
          17

 c      0.96604224    -0.51707594    -0.12022892
 c     -0.12236688    -1.08357631    -0.59501096
 c     -1.23101982    -0.22007844    -0.23511898
 c     -1.04078491     1.34939812    -0.57618452
 c      0.08948007     1.78582600     0.31535675
 c      1.00044900     0.78933838     0.63882039
 h     -0.23049240    -2.12334762    -0.82137431
 h     -0.61353789     1.32222865    -1.57853896
 h      0.23383594     2.96270248     0.48856987
 h      1.80915712     0.99362519     1.40298620
 o      2.25526472    -0.99208986    -0.20699529
 h      2.94666510    -0.35149116     0.25352815
 c     -2.25262467    -0.87560673     0.63411328
 h     -1.83425523    -0.53354259     1.70075921
 h     -3.31846391    -0.67424395     0.68430468
 h     -2.13247310    -1.99002240     0.65147114
 h     -1.87675457     2.10076270    -0.48278786
          17

 c      0.97218053    -0.52844140    -0.10738570
 c     -0.12358393    -1.09028198    -0.60066068
 c     -1.22643790    -0.21162783    -0.24090595
 c     -1.02189599     1.34484387    -0.57920156
 c      0.06181651     1.78933981     0.31948244
 c      1.00089020     0.79159582     0.65153138
 h     -0.27287776    -2.22991332    -0.78009851
 h     -0.61735342     1.35415735    -1.61318733
 h      0.18772244     2.88775877     0.50580040
 h      1.78718150     1.03501202     1.37183805
 o      2.26103395    -0.98993239    -0.21939736
 h      2.93471959    -0.39212067     0.21946093
 c     -2.24513349    -0.85652060     0.63519918
 h     -1.84726630    -0.48289905     1.70499087
 h     -3.33091371    -0.70367890     0.66342077
 h     -2.13287062    -1.99712850     0.65921570
 h     -1.92007482     2.07807476    -0.43178597
          17

 c      0.98328402    -0.53743891    -0.09315486
 c     -0.12756877    -1.09787960    -0.60644944
 c     -1.22201591    -0.20349821    -0.24718958
 c     -1.00459169     1.33946974    -0.58153298
 c      0.03663522     1.79133997     0.32410386
 c      0.99948290     0.79565274     0.66334551
 h     -0.31152085    -2.31768637    -0.73639795
 h     -0.62586193     1.38803616    -1.64750808
 h      0.14126823     2.80325656     0.52550363
 h      1.76785661     1.07350567     1.33765113
 o      2.26588811    -0.98778673    -0.23161960
 h      2.91168842    -0.43938770     0.18117367
 c     -2.23717474    -0.83814400     0.63742901
 h     -1.86621392    -0.43724184     1.69253802
 h     -3.34309779    -0.72506057     0.63806915
 h     -2.13162537    -1.99139121     0.66597270
 h     -1.95363642     2.03906596    -0.38544622
          17

 c      0.99857918    -0.54414978    -0.07800078
 c     -0.13396529    -1.10694003    -0.61201289
 c     -1.21745901    -0.19603519    -0.25409895
 c     -0.98982020     1.33343726    -0.58363074
 c      0.01447387     1.78932706     0.32911851
 c      0.99526052     0.80136227     0.67345784
 h     -0.34357778    -2.37412957    -0.69025227
 h     -0.64043918     1.42300076    -1.67548929
 h      0.09762863     2.73752407     0.55266611
 h      1.75990422     1.11097867     1.30854948
 o      2.26876047    -0.98664979    -0.24430545
 h      2.89551066    -0.47760917     0.15062921
 c     -2.22930684    -0.82071160     0.64065103
 h     -1.89051698    -0.39690377     1.66525755
 h     -3.35109141    -0.73774728     0.60848860
 h     -2.12776096    -1.97006620     0.67228562
 h     -1.97274859     1.98324511    -0.34656361
          17

 c      1.01701095    -0.54873001    -0.06250580
 c     -0.14216337    -1.11736386    -0.61682886
 c     -1.21249140    -0.18961520    -0.26175255
 c     -0.97830108     1.32672250    -0.58589536
 c     -0.00426273     1.78088710     0.33422706
 c      0.98774375     0.80846319     0.68141321
 h     -0.36745521    -2.39431461    -0.64287775
 h     -0.66149321     1.45789998    -1.69263562
 h      0.05927356     2.71994528     0.59419187
 h      1.76870134     1.14915316     1.28954640
 o      2.26854976    -0.98749110    -0.25812237
 h      2.90584263    -0.49139216     0.14023566
 c     -2.22210779    -0.80425151     0.64442900
 h     -1.91875416    -0.36098127     1.62808726
 h     -3.35170350    -0.74129970     0.57516333
 h     -2.12036637    -1.93390191     0.67881478
 h     -1.97577786     1.91278895    -0.31713894
          17

 c      1.03738058    -0.55133430    -0.04728496
 c     -0.15148827    -1.12874898    -0.62036072
 c     -1.20687132    -0.18464169    -0.27025354
 c     -0.97051876     1.31915341    -0.58864349
 c     -0.01911275     1.76622819     0.33958585
 c      0.97727887     0.81675156     0.68734194
 h     -0.38243204    -2.37751188    -0.59575881
 h     -0.68849286     1.49154673    -1.69657803
 h      0.02550721     2.75101898     0.65109400
 h      1.79229521     1.18745363     1.27976372
 o      2.26547439    -0.99022838    -0.27294784
 h      2.94290059    -0.48210476     0.14973015
 c     -2.21608229    -0.78861679     0.64802203
 h     -1.94872634    -0.32694541     1.58917258
 h     -3.34336341    -0.73553341     0.53872152
 h     -2.10862944    -1.88716655     0.68640482
 h     -1.96407206     1.83195741    -0.29814309
          17

 c      1.05846499    -0.55207695    -0.03291376
 c     -0.16130146    -1.14050382    -0.62213335
 c     -1.20040520    -0.18152580    -0.27967472
 c     -0.96663233     1.31043246    -0.59208494
 c     -0.02973687     1.74816251     0.34604807
 c      0.96493435     0.82609511     0.69180801
 h     -0.38856395    -2.32647701    -0.55031435
 h     -0.72012603     1.52296420    -1.68731734
 h     -0.00585884     2.80223712     0.71512406
 h      1.82258763     1.22288033     1.27418175
 o      2.26105268    -0.99386821    -0.28790525
 h      2.98758372    -0.46563094     0.16664016
 c     -2.21159109    -0.77347689     0.65047922
 h     -1.97789853    -0.29073500     1.55865715
 h     -3.32641127    -0.72063084     0.49978118
 h     -2.09182922    -1.83761092     0.69613387
 h     -1.94243887     1.74686285    -0.28916173
          17

 c      1.07910794    -0.55103463    -0.01989281
 c     -0.17098855    -1.15172381    -0.62178544
 c     -1.19295998    -0.18064849    -0.29003656
 c     -0.96633449     1.30018222    -0.59627678
 c     -0.03622054     1.72950356     0.35443388
 c      0.95208768     0.83629362     0.69546783
 h     -0.38702150    -2.24919180    -0.50755857
 h     -0.75447118     1.55161454    -1.66736486
 h     -0.03578492     2.84615221     0.77647701
 h      1.85014022     1.25190142     1.26756513
 o      2.25674574    -0.99753994    -0.30218124
 h      3.02231089    -0.45574313     0.17930872
 c     -2.20875824    -0.75828407     0.65096094
 h     -2.00444254    -0.24833915     1.54483771
 h     -3.30302538    -0.69723540     0.45880145
 h     -2.06938490    -1.79527300     0.70932200
 h     -1.91978032     1.66513181    -0.28796467
          17

 c      1.09827811    -0.54826179    -0.00863544
 c     -0.17986561    -1.16083235    -0.61915864
 c     -1.18447533    -0.18231775    -0.30129511
 c     -0.96885195     1.28803778    -0.60106914
 c     -0.03913124     1.71209737     0.36507224
 c      0.94011958     0.84695898     0.69887241
 h     -0.38096252    -2.16317898    -0.46711956
 h     -0.78919757     1.57762349    -1.64171248
 h     -0.06401370     2.86736196     0.82854103
 h      1.86766887     1.27201437     1.25667300
 o      2.25346879    -1.00078653    -0.31529889
 h      3.03815174    -0.45937066     0.18129219
 c     -2.20738956    -0.74235609     0.64916649
 h     -2.02819677    -0.19865484     1.54925348
 h     -3.27685706    -0.66647725     0.41599204
 h     -2.04120665    -1.76870975     0.72739245
 h     -1.90823816     1.59470269    -0.29055151
          17

 c      1.11509999    -0.54380463     0.00053103
 c     -0.18707006    -1.16527415    -0.61445893
 c     -1.17498479    -0.18671720    -0.31333810
 c     -0.97332301     1.27381372    -0.60603863
 c     -0.03944694     1.69707700     0.37781970
 c      0.93029739     0.85749050     0.70242823
 h     -0.37632910    -2.09919444    -0.42531850
 h     -0.82187448     1.60189451    -1.61715150
 h     -0.08977371     2.85934675     0.86774916
 h      1.87111716     1.28220861     1.24055405
 o      2.25168509    -1.00344630    -0.32704311
 h      3.03289465    -0.47851545     0.17019053
 c     -2.20699685    -0.72522363     0.64545262
 h     -2.05035002    -0.14472076     1.56580677
 h     -3.25226390    -0.62990555     0.37134954
 h     -2.00850979    -1.75979355     0.75140073
 h     -1.91837634     1.54141602    -0.29267340
          17

 c      1.12887345    -0.53770605     0.00735326
 c     -0.19170964    -1.16258783    -0.60824074
 c     -1.16466162    -0.19384060    -0.32597680
 c     -0.97940809     1.25765978    -0.61048272
 c     -0.03842055     1.68515632     0.39221433
 c      0.92370789     0.86712041     0.70639955
 h     -0.37933668    -2.08880772    -0.37540441
 h     -0.85043258     1.62578287    -1.60029554
 h     -0.11217918     2.82076708     0.89255373
 h      1.85972557     1.28293326     1.22024822
 o      2.25148885    -1.00556597    -0.33739849
 h      3.00937886    -0.51173670     0.14667777
 c     -2.20695897    -0.70693401     0.64053119
 h     -2.07222575    -0.09177865     1.58492593
 h     -3.23301171    -0.58936797     0.32490633
 h     -1.97443465    -1.76218495     0.78137905
 h     -1.95197274     1.50695610    -0.29249419
          17

 c      1.13909453    -0.53000953     0.01163138
 c     -0.19336504    -1.15327123    -0.60072772
 c     -1.15388292    -0.20342991    -0.33893181
 c     -0.98743892     1.24007259    -0.61366699
 c     -0.03738020     1.67667255     0.40760980
 c      0.92112438     0.87500191     0.71088036
 h     -0.38951422    -2.13083426    -0.31573097
 h     -0.87360349     1.65007864    -1.59459208
 h     -0.13048235     2.75423684     0.90305996
 h      1.83620988     1.27607591     1.19862609
 o      2.25254363    -1.00741362    -0.34657639
 h      2.97609602    -0.55401734     0.11499655
 c     -2.20676158    -0.68792070     0.63509395
 h     -2.09450009    -0.04463862     1.59795421
 h     -3.22080884    -0.54692501     0.27717104
 h     -1.94348872    -1.76554476     0.81614089
 h     -2.00055254     1.48931150    -0.29143624
          17

 c      1.14548527    -0.52078425     0.01320552
 c     -0.19198821    -1.14052998    -0.59148064
 c     -1.14325590    -0.21497795    -0.35183763
 c     -0.99795253     1.22180428    -0.61519076
 c     -0.03748132     1.67137436     0.42322662
 c      0.92279425     0.88031646     0.71572710
 h     -0.40029853    -2.19409733    -0.25357162
 h     -0.89100125     1.67388002    -1.59849490
 h     -0.14445620     2.66760842     0.90170372
 h      1.80725477     1.26504486     1.18042295
 o      2.25393302    -1.00953190    -0.35509533
 h      2.94906774    -0.59587396     0.08429919
 c     -2.20617676    -0.66867394     0.62959928
 h     -2.11712512    -0.00639277     1.59901849
 h     -3.21461415    -0.50481090     0.22949513
 h     -1.92018444    -1.76068601     0.85371424
 h     -2.05154954     1.48482338    -0.29229397
          17

 c      1.14803761    -0.51015070     0.01196951
 c     -0.18736235    -1.12740317    -0.58002916
 c     -1.13356649    -0.22780066    -0.36428331
 c     -1.01126283     1.20374755    -0.61507527
 c     -0.03945285     1.66801014     0.43806653
 c      0.92828525     0.88238704     0.72051958
 h     -0.40592520    -2.25062396    -0.19718214
 h     -0.90281654     1.69451978    -1.60667969
 h     -0.15516068     2.57767031     0.89524843
 h      1.78333434     1.25458869     1.17195957
 o      2.25432064    -1.01259081    -0.36367408
 h      2.94886760    -0.62559672     0.06690943
 c     -2.20527137    -0.64956165     0.62421850
 h     -2.13953048     0.02181288     1.58523088
 h     -3.21133490    -0.46533914     0.18400603
 h     -1.90796845    -1.74199107     0.89191731
 h     -2.09427742     1.48964312    -0.29731485
          17

 c      1.14704044    -0.49827892     0.00790185
 c     -0.17905635    -1.11586065    -0.56619109
 c     -1.12567059    -0.24113441    -0.37587265
 c     -1.02735467     1.18680019    -0.61357821
 c     -0.04342888     1.66406435     0.45077215
 c      0.93667543     0.88082378     0.72468462
 h     -0.40335084    -2.28534087    -0.15153518
 h     -0.90945658     1.70863844    -1.61301471
 h     -0.16588084     2.51294756     0.89683629
 h      1.77551533     1.24945569     1.17943317
 o      2.25300993    -1.01677342    -0.37258911
 h      2.98384993    -0.63899253     0.06795033
 c     -2.20429424    -0.63082354     0.61885894
 h     -2.16082774     0.04077880     1.55653042
 h     -3.20737179    -0.43069602     0.14310243
 h     -1.90881062    -1.70768636     0.92879387
 h     -2.12198147     1.50028841    -0.30756963
          17

 c      1.14305265    -0.48538075     0.00108355
 c     -0.16665738    -1.10706247    -0.54999371
 c     -1.12035261    -0.25425389    -0.38628078
 c     -1.04593584     1.17172963    -0.61100473
 c     -0.04909284     1.65687209     0.46005201
 c      0.94719238     0.87570405     0.72783461
 h     -0.39128775    -2.29186118    -0.11887283
 h     -0.91133028     1.71339425    -1.61284442
 h     -0.18095030     2.50143617     0.92070438
 h      1.78861264     1.25159016     1.20535520
 o      2.25068070    -1.02149463    -0.38128074
 h      3.03907798    -0.64386658     0.07896759
 c     -2.20355682    -0.61262748     0.61318607
 h     -2.17997653     0.05342070     1.51571259
 h     -3.19999162    -0.40269762     0.10884801
 h     -1.92318705    -1.65952692     0.96296499
 h     -2.13174422     1.51384001    -0.32301059
          17

 c      1.13683536    -0.47171059    -0.00830759
 c     -0.14999953    -1.10158743    -0.53156272
 c     -1.11817391    -0.26659728    -0.39528531
 c     -1.06648825     1.15906298    -0.60762797
 c     -0.05621282     1.64628028     0.46599526
 c      0.95968965     0.86762171     0.73003059
 h     -0.36929595    -2.26853306    -0.09986478
 h     -0.90873050     1.70717235    -1.60389489
 h     -0.20073054     2.54055317     0.96608857
 h      1.81717647     1.25843194     1.24613654
 o      2.24841442    -1.02603195    -0.38899566
 h      3.09261627    -0.65000016     0.08816567
 c     -2.20335820    -0.59511435     0.60662600
 h     -2.19595459     0.06502192     1.46850209
 h     -3.18807858    -0.38258576     0.08252061
 h     -1.95017877    -1.60259200     0.99401922
 h     -2.12417446     1.52813496    -0.34260898
          17

 c      1.12928059    -0.45755253    -0.02000768
 c     -0.12932104    -1.09946317    -0.51109429
 c     -1.11933957    -0.27786100    -0.40276352
 c     -1.08825812     1.14901794    -0.60366476
 c     -0.06474904     1.63437615     0.47001041
 c      0.97434337     0.85750068     0.73164432
 h     -0.33743425    -2.21714100    -0.09407028
 h     -0.90172749     1.68984402    -1.58638489
 h     -0.22111525     2.60093536     1.01759920
 h      1.84997185     1.26475892     1.29407447
 o      2.24687648    -1.02992935    -0.39527243
 h      3.12926925    -0.66283942     0.08815668
 c     -2.20394025    -0.57840028     0.59842093
 h     -2.20794390     0.08290105     1.42282517
 h     -3.17239982    -0.37087012     0.06434931
 h     -1.98769067    -1.54492851     1.02291493
 h     -2.10354599     1.54212236    -0.36441384
          17

 c      1.12135828    -0.44318654    -0.03367372
 c     -0.10530553    -1.10005925    -0.48892354
 c     -1.12363527    -0.28802105    -0.40866404
 c     -1.11022033     1.14146458    -0.59925919
 c     -0.07447975     1.62296153     0.47346875
 c      0.99110219     0.84635487     0.73304474
 h     -0.29643519    -2.14410213    -0.09952269
 h     -0.89004938     1.66278354    -1.56288253
 h     -0.23826838     2.65621839     1.06108503
 h      1.87674286     1.26563891     1.34117054
 o      2.24628650    -1.03297995    -0.39994784
 h      3.14159479    -0.68396587     0.07603252
 c     -2.20544041    -0.56253643     0.58788529
 h     -2.21545066     0.11433221     1.38605988
 h     -3.15562077    -0.36719761     0.05337512
 h     -2.03303269    -1.49596039     1.05196645
 h     -2.07811500     1.55637917    -0.38564651
          17

 c      1.11408035    -0.42884712    -0.04889088
 c     -0.07896978    -1.10184412    -0.46568469
 c     -1.13047161    -0.29727362    -0.41297386
 c     -1.13114016     1.13593628    -0.59446362
 c     -0.08491658     1.61283515     0.47724558
 c      1.00949938     0.83513442     0.73443411
 h     -0.24841271    -2.06431018    -0.11131347
 h     -0.87300338     1.62867091    -1.53794028
 h     -0.25027697     2.69174511     1.08877873
 h      1.89111544     1.25783208     1.38128228
 o      2.24654567    -1.03515336    -0.40307982
 h      3.12817687    -0.71242487     0.05209583
 c     -2.20784679    -0.54749961     0.57488359
 h     -2.21826910     0.16267217     1.36079027
 h     -3.14207567    -0.37029285     0.04745828
 h     -2.08386019    -1.46275265     1.08360640
 h     -2.05930891     1.57333767    -0.40315610
          17

 c      1.10847218    -0.41468629    -0.06518678
 c     -0.05144976    -1.10213194    -0.44247453
 c     -1.13901979    -0.30592779    -0.41569503
 c     -1.14988657     1.13179893    -0.58921793
 c     -0.09543544     1.60414389     0.48184762
 c      1.02874206     0.82464455     0.73583031
 h     -0.19766561    -2.00574107    -0.11995825
 h     -0.84959580     1.59092126    -1.51712827
 h     -0.25657360     2.70096836     1.09744074
 h      1.89060264     1.23992545     1.41062772
 o      2.24723149    -1.03658007    -0.40493865
 h      3.09379904    -0.74504823     0.01973172
 c     -2.21103248    -0.53331394     0.56015350
 h     -2.21644031     0.22485246     1.34307710
 h     -3.13696426    -0.37811458     0.04365182
 h     -2.13865702    -1.44596529     1.11806344
 h     -2.05779257     1.59609711    -0.41456520
          17

 c      1.10554428    -0.40074415    -0.08205121
 c     -0.02396574    -1.09788210    -0.42058605
 c     -1.14837836    -0.31429614    -0.41683569
 c     -1.16591402     1.12861524    -0.58338719
 c     -0.10540381     1.59671841     0.48754743
 c      1.04784284     0.81549453     0.73708361
 h     -0.14898495    -2.00160715    -0.11459465
 h     -0.81908869     1.55265911    -1.50512241
 h     -0.25731265     2.68200266     1.08646965
 h      1.87604505     1.21217708     1.42785741
 o      2.24743678    -1.03758322    -0.40607044
 h      3.05201477    -0.77594545    -0.01353579
 c     -2.21493960    -0.52017455     0.54505658
 h     -2.21037934     0.29311378     1.32553759
 h     -3.14457036    -0.38834040     0.03918776
 h     -2.19612329    -1.43973604     1.15229481
 h     -2.07715806     1.62544989    -0.41964363
          17

 c      1.10627225    -0.38692230    -0.09894994
 c      0.00185751    -1.08862836    -0.40049647
 c     -1.15771203    -0.32260561    -0.41642262
 c     -1.17938386     1.12640969    -0.57692251
 c     -0.11424878     1.59019079     0.49441648
 c      1.06569017     0.80806382     0.73786581
 h     -0.10228315    -2.05687073    -0.09476296
 h     -0.78196073     1.51568234    -1.50344511
 h     -0.25312821     2.63653549     1.05731009
 h      1.85140761     1.17648681     1.43435899
 o      2.24571083    -1.03866827    -0.40730578
 h      3.02616079    -0.79668580    -0.03589931
 c     -2.21981583    -0.50837913     0.53097575
 h     -2.20097634     0.35877458     1.30159040
 h     -3.16597366    -0.39895337     0.03274524
 h     -2.25433890    -1.43573669     1.18151695
 h     -2.11153028     1.65799601    -0.42046070
          17

 c      1.11152325    -0.37300147    -0.11534981
 c      0.02415143    -1.07712369    -0.38174615
 c     -1.16631176    -0.33096499    -0.41452358
 c     -1.19071893     1.12553208    -0.57002365
 c     -0.12147533     1.58390351     0.50225649
 c      1.08107231     0.80248980     0.73763708
 h     -0.05356711    -2.14059424    -0.07116225
 h     -0.74059399     1.48025244    -1.50956923
 h     -0.24522088     2.57101253     1.01409510
 h      1.82380123     1.13641015     1.43477448
 o      2.24092589    -1.04023816    -0.40933843
 h      3.03587713    -0.80090367    -0.03803942
 c     -2.22628496    -0.49818477     0.51889117
 h     -2.18952540     0.41471297     1.26747444
 h     -3.19800023    -0.40849304     0.02495468
 h     -2.31074155    -1.42706380     1.20145121
 h     -2.15011620     1.68790482    -0.42004497
          17

 c      1.12186925    -0.35874148    -0.13078174
 c      0.04143053    -1.06631679    -0.36390035
 c     -1.17360481    -0.33938701    -0.41125238
 c     -1.20014839     1.12631547    -0.56311055
 c     -0.12664459     1.57661870     0.51044910
 c      1.09276172     0.79871617     0.73567755
 h     -0.00084096    -2.22032524    -0.05322134
 h     -0.69893001     1.44591593    -1.51833984
 h     -0.23569020     2.50006071     0.96531257
 h      1.80263055     1.09664411     1.43674887
 o      2.23376267    -1.04217936    -0.41205578
 h      3.07383201    -0.79096672    -0.02378662
 c     -2.23517108    -0.48974573     0.50929791
 h     -2.17759453     0.45615003     1.22235433
 h     -3.23457214    -0.41589546     0.01762067
 h     -2.36268055    -1.40975678     1.20958609
 h     -2.18289941     1.70989158    -0.42103220
          17

 c      1.13737088    -0.34403002    -0.14491873
 c      0.05285992    -1.05793969    -0.34681183
 c     -1.17917698    -0.34781643    -0.40675115
 c     -1.20759793     1.12884608    -0.55665646
 c     -0.12935800     1.56626954     0.51787808
 c      1.09981872     0.79664878     0.73134678
 h      0.05514572    -2.27698404    -0.04527585
 h     -0.66133264     1.41249285    -1.52438330
 h     -0.22768668     2.44942449     0.92471873
 h      1.79621224     1.06132026     1.44800940
 o      2.22609996    -1.04407157    -0.41484378
 h      3.11527689    -0.77456792    -0.00509437
 c     -2.24722177    -0.48311351     0.50228234
 h     -2.16692211     0.48072888     1.16784728
 h     -3.26924802    -0.42027910     0.01247894
 h     -2.40794537    -1.38286283     1.20554133
 h     -2.20315780     1.72070371    -0.42512490
          17

 c      1.15745661    -0.32900401    -0.15761546
 c      0.05829614    -1.05267006    -0.33046236
 c     -1.18280169    -0.35616061    -0.40116547
 c     -1.21277872     1.13289834    -0.55105481
 c     -0.12937333     1.55082710     0.52343917
 c      1.10205349     0.79633359     0.72455113
 h      0.11226555    -2.30165209    -0.04841858
 h     -0.63150301     1.38050954    -1.52378577
 h     -0.22403392     2.44588434     0.90548441
 h      1.80661263     1.03192209     1.47090586
 o      2.21954441    -1.04559255    -0.41723424
 h      3.14089488    -0.75806860     0.00852614
 c     -2.26290011    -0.47824828     0.49757607
 h     -2.15930760     0.48862054     1.10764663
 h     -3.29714560    -0.42089216     0.01040353
 h     -2.44512752    -1.34827806     1.19119159
 h     -2.20771036     1.71929851    -0.43308051
          17

 c      1.18096253    -0.31405715    -0.16888117
 c      0.05821943    -1.05049520    -0.31487131
 c     -1.18445490    -0.36432331    -0.39462769
 c     -1.21527640     1.13795634    -0.54656778
 c     -0.12686237     1.53068514     0.52711793
 c      1.10017788     0.79793362     0.71593128
 h      0.16782727    -2.29117214    -0.06213758
 h     -0.61186393     1.35111969    -1.51470536
 h     -0.22430458     2.48925781     0.90772695
 h      1.82811892     1.00735005     1.50004593
 o      2.21509565    -1.04659524    -0.41902788
 h      3.14171542    -0.74514477     0.01214053
 c     -2.28229411    -0.47503188     0.49455887
 h     -2.15639105     0.48285234     1.04724416
 h     -3.31576777    -0.41716796     0.01117448
 h     -2.47390237    -1.31079523     1.17086599
 h     -2.19669992     1.70668490    -0.44483655
          17

 c      1.20630650    -0.29972625    -0.17881086
 c      0.05356561    -1.05094991    -0.30010213
 c     -1.18430775    -0.37222466    -0.38724291
 c     -1.21457271     1.14327229    -0.54330353
 c     -0.12238223     1.50867777     0.52981375
 c      1.09544185     0.80153599     0.70649787
 h      0.21892353    -2.24637966    -0.08497861
 h     -0.60328716     1.32583303    -1.49745131
 h     -0.22530991     2.55196572     0.92068392
 h      1.85150882     0.98605939     1.52630239
 o      2.21328404    -1.04706500    -0.42021726
 h      3.11664208    -0.73745056     0.00424578
 c     -2.30511510    -0.47329733     0.49228562
 h     -2.15928065     0.46954758     0.99344719
 h     -3.32517835    -0.40879997     0.01351419
 h     -2.49518874    -1.27797619     1.15132846
 h     -2.17367549     1.68587933    -0.45962631
          17

 c      1.23171542    -0.28652916    -0.18751803
 c      0.04549934    -1.05318327    -0.28630278
 c     -1.18270046    -0.37979602    -0.37907785
 c     -1.21005017     1.14794000    -0.54118357
 c     -0.11661144     1.48765739     0.53228734
 c      1.08920503     0.80702931     0.69717794
 h      0.26283989    -2.17282300    -0.11460229
 h     -0.60489728     1.30624605    -1.47452352
 h     -0.22422416     2.60706525     0.93501291
 h      1.86875998     0.96751914     1.54183926
 o      2.21421874    -1.04710735    -0.42095504
 h      3.07138795    -0.73480426    -0.01368828
 c     -2.33075790    -0.47290015     0.48966630
 h     -2.16824460     0.45711614     0.95336177
 h     -3.32793733    -0.39579770     0.01520301
 h     -2.51086173    -1.25861475     1.14051456
 h     -2.14572490     1.66182137    -0.47612626
          17

 c      1.25544122    -0.27484044    -0.19509689
 c      0.03514960    -1.05581442    -0.27373881
 c     -1.18010438    -0.38695920    -0.37016023
 c     -1.20110691     1.15100825    -0.53990573
 c     -0.11024548     1.46954472     0.53487298
 c      1.08274240     0.81409966     0.68861501
 h      0.29815289    -2.08376477    -0.14758738
 h     -0.61387625     1.29382888    -1.45072393
 h     -0.21960976     2.63895995     0.94611482
 h      1.87486842     0.95229576     1.54217141
 o      2.21746576    -1.04699196    -0.42160196
 h      3.01996780    -0.73440243    -0.03644818
 c     -2.35841081    -0.47382863     0.48589976
 h     -2.18287236     0.45325312     0.93258175
 h     -3.32878701    -0.37849441     0.01329271
 h     -2.52274933    -1.25870581     1.14408503
 h     -2.12239878     1.64056922    -0.49275418
          17

 c      1.27594203    -0.26484398    -0.20161088
 c      0.02330767    -1.05669624    -0.26277296
 c     -1.17708418    -0.39359918    -0.36048931
 c     -1.18748744     1.15169697    -0.53893599
 c     -0.10397865     1.45552898     0.53762606
 c      1.07717868     0.82228206     0.68114508
 h      0.32699247    -2.00379114    -0.17960186
 h     -0.62558154     1.28974770    -1.43292956
 h     -0.21107654     2.64066830     0.95248532
 h      1.86789780     0.94164809     1.52622450
 o      2.22195665    -1.04720077    -0.42276688
 h      2.98546919    -0.72987591    -0.05451676
 c     -2.38717574    -0.47622680     0.48093865
 h     -2.20281203     0.46060282     0.93317255
 h     -3.33363916    -0.35750034     0.00462269
 h     -2.53169189    -1.27719384     1.16162039
 h     -2.11185391     1.62707358    -0.50811792
          17

 c      1.29203800    -0.25656413    -0.20709098
 c      0.01029804    -1.05335504    -0.25370551
 c     -1.17427783    -0.39953257    -0.35005750
 c     -1.16965183     1.14964625    -0.53762384
 c     -0.09845435     1.44632931     0.54046240
 c      1.07340600     0.83103061     0.67480519
 h      0.35608696    -1.96396450    -0.20707428
 h     -0.63468393     1.29464713    -1.42854452
 h     -0.19892188     2.61038611     0.95426242
 h      1.84884234     0.93717991     1.49608932
 o      2.22659743    -1.04821407    -0.42502009
 h      2.98944964    -0.71440859    -0.05881911
 c     -2.41619201    -0.48022218     0.47547067
 h     -2.22836101     0.47503298     0.95302994
 h     -3.34737581    -0.33370466    -0.01313002
 h     -2.53790297    -1.30645839     1.18668743
 h     -2.11558694     1.62253293    -0.52130353
          17

 c      1.30302056    -0.24995096    -0.21153677
 c     -0.00337398    -1.04504284    -0.24656453
 c     -1.17240555    -0.40447326    -0.33887951
 c     -1.14869054     1.14497757    -0.53550826
 c     -0.09417126     1.44225080     0.54321178
 c      1.07194031     0.83979279     0.66931170
 h      0.38943590    -1.97752681    -0.22942464
 h     -0.63759253     1.30828014    -1.44199076
 h     -0.18403277     2.55038878     0.95278392
 h      1.82192467     0.94064326     1.45714930
 o      2.23157571    -1.04993604    -0.42826900
 h      3.03028873    -0.68948686    -0.05083159
 c     -2.44482373    -0.48574471     0.47039712
 h     -2.26018251     0.48848481     0.98712240
 h     -3.37117105    -0.30847390    -0.04013556
 h     -2.54198179    -1.33707092     1.21071439
 h     -2.12722989     1.62411901    -0.53173093
          17

 c      1.30866733    -0.24499717    -0.21492831
 c     -0.01625963    -1.03382318    -0.24122159
 c     -1.17226222    -0.40803169    -0.32700788
 c     -1.12579209     1.13813786    -0.53262977
 c     -0.09137020     1.44301694     0.54558517
 c      1.07277571     0.84807477     0.66403316
 h      0.41995676    -2.02638328    -0.24757361
 h     -0.63444015     1.32906793    -1.47129283
 h     -0.16803139     2.46847207     0.95111439
 h      1.79500027     0.95384300     1.41826367
 o      2.23812467    -1.05169568    -0.43186976
 h      3.08642223    -0.66444733    -0.04076651
 c     -2.47279216    -0.49251800     0.46635543
 h     -2.29862145     0.49315249     1.02939132
 h     -3.40160133    -0.28387823    -0.07389077
 h     -2.54523818    -1.36169677     1.22646502
 h     -2.13694025     1.62736383    -0.53888048
          17

 c      1.30916964    -0.24181640    -0.21724290
 c     -0.02661512    -1.02252317    -0.23760444
 c     -1.17460967    -0.40979619    -0.31452124
 c     -1.10188990     1.12971837    -0.52950662
 c     -0.08994843     1.44740521     0.54703711
 c      1.07541012     0.85549447     0.65809890
 h      0.43680536    -2.08386633    -0.26155260
 h     -0.62832347     1.35406831    -1.50858027
 h     -0.15355075     2.38175028     0.95573353
 h      1.77845418     0.97849247     1.39039663
 o      2.24719718    -1.05280176    -0.43525176
 h      3.13755589    -0.64756919    -0.03745971
 c     -2.50009219    -0.50015251     0.46358627
 h     -2.34335825     0.48380228     1.07413605
 h     -3.43257364    -0.26253069    -0.11013595
 h     -2.54940133    -1.37634131     1.22934446
 h     -2.13620361     1.62844400    -0.54223282
          17

 c      1.30503151    -0.24063244    -0.21846918
 c     -0.03322607    -1.01317431    -0.23568788
 c     -1.17999478    -0.40945569    -0.30150204
 c     -1.07768145     1.12033343    -0.52680634
 c     -0.08947550     1.45305644     0.54660654
 c      1.07925913     0.86184792     0.65083270
 h      0.43338118    -2.13164438    -0.27084690
 h     -0.62277028     1.37961686    -1.54414354
 h     -0.14415965     2.31872068     0.97842802
 h      1.78037954     1.01561999     1.38156512
 o      2.25906545    -1.05276964    -0.43810326
 h      3.17184964    -0.64292300    -0.04533705
 c     -2.52679752    -0.50823247     0.46201453
 h     -2.39344963     0.45823195     1.11671014
 h     -3.45816259    -0.24704230    -0.14441708
 h     -2.55627130    -1.38026424     1.21747107
 h     -2.11990161     1.62505342    -0.54135774
          17

 c      1.29697786    -0.24171360    -0.21861608
 c     -0.03562031    -1.00690517    -0.23544615
 c     -1.18858321    -0.40690160    -0.28802426
 c     -1.05373706     1.11053492    -0.52506275
 c     -0.08938281     1.45772880     0.54332405
 c      1.08425707     0.86720529     0.64229713
 h      0.40775884    -2.16002608    -0.27508840
 h     -0.62003826     1.40216881    -1.57003275
 h     -0.14296278     2.30473857     1.03154946
 h      1.80040372     1.06426444     1.39061154
 o      2.27348492    -1.05131479    -0.44031001
 h      3.18436253    -0.65117021    -0.06546378
 c     -2.55292641    -0.51635342     0.46133800
 h     -2.44749991     0.41701880     1.15384436
 h     -3.47436806    -0.23948979    -0.17323645
 h     -2.56749510    -1.37581323     1.19154846
 h     -2.08656951     1.61647734    -0.53599827
          17

 c      1.28588134    -0.24529983    -0.21771181
 c     -0.03402689    -1.00418766    -0.23683254
 c     -1.20008472    -0.40226929    -0.27415470
 c     -1.03053120     1.10073777    -0.52459011
 c     -0.08920209     1.46174934     0.53754320
 c      1.09090759     0.87194267     0.63326032
 h      0.36101919    -2.16481012    -0.27424116
 h     -0.62079239     1.41883303    -1.58146556
 h     -0.15052424     2.33363203     1.11240585
 h      1.83011415     1.12070182     1.40782363
 o      2.28982708    -1.04834948    -0.44191299
 h      3.17580495    -0.67024186    -0.09635097
 c     -2.57839574    -0.52412002     0.46105298
 h     -2.50384027     0.36323270     1.18393000
 h     -3.47964743    -0.24110167    -0.19459146
 h     -2.58441237    -1.36851053     1.15483920
 h     -2.03829845     1.60358174    -0.52610670
          17

 c      1.27270046    -0.25154546    -0.21579199
 c     -0.02926363    -1.00499481    -0.23976023
 c     -1.21380057    -0.39589991    -0.25995750
 c     -1.00839266     1.09116508    -0.52548599
 c     -0.08853623     1.46724174     0.53096530
 c      1.09974565     0.87663290     0.62463383
 h      0.29626738    -2.14583155    -0.26862113
 h     -0.62437469     1.42759581    -1.57693158
 h     -0.16521107     2.37713329     1.20282389
 h      1.85954127     1.17953644     1.42173129
 o      2.30703568    -1.04403041    -0.44312857
 h      3.15380127    -0.69496222    -0.13373345
 c     -2.60301072    -0.53115700     0.46047360
 h     -2.56073815     0.30215473     1.20737416
 h     -3.47491261    -0.25208427    -0.20822896
 h     -2.60791769    -1.36686967     1.11281513
 h     -1.98081228     1.58895031    -0.51184315
          17

 c      1.25842989    -0.26048551    -0.21288512
 c     -0.02258272    -1.00881071    -0.24408157
 c     -1.22876926    -0.38824831    -0.24549767
 c     -0.98744659     1.08182903    -0.52761930
 c     -0.08690971     1.47575003     0.52526540
 c      1.11092898     0.88188584     0.61706503
 h      0.21841502    -2.10766898    -0.25891367
 h     -0.62909500     1.42745463    -1.55808591
 h     -0.18490913     2.41291914     1.28499757
 h      1.88165947     1.23543544     1.42389084
 o      2.32347631    -1.03882102    -0.44438564
 h      3.13562237    -0.71620327    -0.17002849
 c     -2.62644844    -0.53722774     0.45887680
 h     -2.61666687     0.24066073     1.22677514
 h     -3.46345835    -0.27148098    -0.21589071
 h     -2.63836792    -1.38054660     1.07147311
 h     -1.92329596     1.57693017    -0.49351047
          17

 c      1.24405852    -0.27201811    -0.20900219
 c     -0.01548760    -1.01450351    -0.24958164
 c     -1.24395077    -0.37978235    -0.23084387
 c     -0.96769787     1.07258206    -0.53059335
 c     -0.08375636     1.48777254     0.52153085
 c      1.12418126     0.88823080     0.61084295
 h      0.13403558    -2.06203627    -0.24611462
 h     -0.63240782     1.41859330    -1.52985398
 h     -0.20776938     2.43014030     1.34773357
 h      1.89317621     1.28412809     1.40984933
 o      2.33718015    -1.03337875    -0.44620061
 h      3.14467409    -0.72276063    -0.19637099
 c     -2.64824131    -0.54249925     0.45584744
 h     -2.67059633     0.18577338     1.24628898
 h     -3.45077615    -0.29712787    -0.22147949
 h     -2.67555597    -1.41579173     1.03400793
 h     -1.87655461     1.57284344    -0.47145155
          17

 c      1.23052068    -0.28589863    -0.20413494
 c     -0.00947647    -1.02027999    -0.25600563
 c     -1.25838634    -0.37090685    -0.21606989
 c     -0.94935581     1.06329845    -0.53370400
 c     -0.07850525     1.50314327     0.52034669
 c      1.13888492     0.89604448     0.60593322
 h      0.05003917    -2.02899467    -0.23117851
 h     -0.63109501     1.40254491    -1.50046587
 h     -0.23222792     2.42509062     1.38511173
 h      1.89402595     1.32278571     1.37871328
 o      2.34720286    -1.02802558    -0.44872663
 h      3.18943582    -0.70982678    -0.20982504
 c     -2.66784187    -0.54769974     0.45159457
 h     -2.72212932     0.14234877     1.26965848
 h     -3.44363870    -0.32596321    -0.23055156
 h     -2.71859754    -1.47092313     0.99854697
 h     -1.84839325     1.58066186    -0.44618565
          17

 c      1.21864847    -0.30173834    -0.19826243
 c     -0.00570582    -1.02440020    -0.26310927
 c     -1.27130428    -0.36192337    -0.20125337
 c     -0.93314468     1.05411963    -0.53596521
 c     -0.07068823     1.52133504     0.52192692
 c      1.15417478     0.90549041     0.60201314
 h     -0.02922033    -2.02894394    -0.21452713
 h     -0.62178857     1.38192752    -1.48026740
 h     -0.25687988     2.39791585     1.39463125
 h      1.88712174     1.35034462     1.33288860
 o      2.35443554    -1.02246612    -0.45160185
 h      3.25098006    -0.68340281    -0.21579764
 c     -2.68485074    -0.55382898     0.44683705
 h     -2.77126541     0.11120830     1.29766289
 h     -3.44766021    -0.35491926    -0.24826848
 h     -2.76573496    -1.53696184     0.96004534
 h     -1.83893959     1.60031851    -0.41901523
          17

 c      1.20914321    -0.31901980    -0.19136446
 c     -0.00490523    -1.02670321    -0.27063566
 c     -1.28216469    -0.35303247    -0.18647081
 c     -0.92012423     1.04555809    -0.53638215
 c     -0.06001694     1.54157021     0.52613982
 c      1.16899137     0.91645664     0.59847974
 h     -0.10235270    -2.06466025    -0.19657637
 h     -0.60219661     1.35916431    -1.47784325
 h     -0.28049235     2.35164865     1.37674475
 h      1.87862722     1.36804467     1.27822681
 o      2.36026302    -1.01627547    -0.45440725
 h      3.30411924    -0.65222915    -0.22067669
 c     -2.69930549    -0.56166939     0.44229890
 h     -2.81793729     0.08940465     1.32723147
 h     -3.46407999    -0.38194995    -0.27628654
 h     -2.81443346    -1.60263996     0.91407343
 h     -1.84126122     1.62764659    -0.39246870
          17

 c      1.20253806    -0.33714479    -0.18344003
 c     -0.00766855    -1.02875438    -0.27823779
 c     -1.29064858    -0.34437856    -0.17179014
 c     -0.91112685     1.03841326    -0.53444201
 c     -0.04638643     1.56277358     0.53240872
 c      1.18213338     0.92852550     0.59448985
 h     -0.16722374    -2.11897429    -0.17891481
 h     -0.57267864     1.33467415    -1.49467254
 h     -0.30245821     2.29311133     1.33611269
 h      1.87804789     1.37983418     1.22379223
 o      2.36556962    -1.00922953    -0.45690590
 h      3.33282848    -0.62219290    -0.22792681
 c     -2.71174017    -0.57159124     0.43829412
 h     -2.86177000     0.07228128     1.35306828
 h     -3.48875100    -0.40622810    -0.31138764
 h     -2.86182324    -1.65855604     0.85872706
 h     -1.84637969     1.65696608    -0.36978762
          17

 c      1.19912787    -0.35552088    -0.17453145
 c     -0.01447931    -1.03232640    -0.28552258
 c     -1.29662466    -0.33610265    -0.15726976
 c     -0.90640149     1.03356726    -0.53032923
 c     -0.02976008     1.58341042     0.53948665
 c      1.19247467     0.94108767     0.58918641
 h     -0.22029952    -2.17172734    -0.16386170
 h     -0.53667144     1.30665110    -1.52373819
 h     -0.32421534     2.23521164     1.28461843
 h      1.89612143     1.39120610     1.17937313
 o      2.37071266    -1.00129777    -0.45900630
 h      3.33041160    -0.59618062    -0.23859986
 c     -2.72292665    -0.58364905     0.43469903
 h     -2.90218368     0.05545819     1.37002797
 h     -3.51462777    -0.42746800    -0.34747278
 h     -2.90516547    -1.69867411     0.79452496
 h     -1.84720065     1.68341507    -0.35395481
          17

 c      1.19889979    -0.37364741    -0.16474898
 c     -0.02550297    -1.03850246    -0.29213158
 c     -1.30011859    -0.32836357    -0.14296868
 c     -0.90566669     1.03172431    -0.52463502
 c     -0.00996460     1.60146128     0.54534588
 c      1.19949893     0.95368328     0.58217190
 h     -0.25866293    -2.20964910    -0.15338622
 h     -0.49931251     1.27287411    -1.55398550
 h     -0.35146407     2.19780573     1.24321333
 h      1.93880890     1.40526385     1.14998296
 o      2.37566017    -0.99259204    -0.46070588
 h      3.29717486    -0.57470918    -0.25219755
 c     -2.73355436    -0.59770876     0.43113987
 h     -2.93862892     0.03579816     1.37462326
 h     -3.53506520    -0.44529078    -0.37862739
 h     -2.94217260    -1.72041219     0.72368639
 h     -1.83966628     1.70384266    -0.34706205
          17

 c      1.20151434    -0.39115573    -0.15427935
 c     -0.04050650    -1.04766614    -0.29775951
 c     -1.30128562    -0.32133292    -0.12895732
 c     -0.90832558     1.03322778    -0.51797905
 c      0.01315617     1.61527562     0.54808547
 c      1.20378618     0.96624959     0.57378872
 h     -0.28090731    -2.22634316    -0.14871845
 h     -0.46566409     1.23234053    -1.57548184
 h     -0.39215857     2.19843225     1.23176932
 h      2.00190618     1.41948943     1.13243820
 o      2.37998485    -0.98338617    -0.46208195
 h      3.24046826    -0.55549824    -0.26681550
 c     -2.74405260    -0.61349114     0.42714186
 h     -2.97080271     0.01162456     1.36559385
 h     -3.54557127    -0.45902752    -0.40089269
 h     -2.97123601    -1.72456686     0.64950842
 h     -1.82258368     1.71692434    -0.35013376
          17

 c      1.20634907    -0.40779284    -0.14336871
 c     -0.05891432    -1.05969179    -0.30214639
 c     -1.30038285    -0.31518262    -0.11531776
 c     -0.91360852     1.03800788    -0.51083657
 c      0.03874551     1.62511011     0.54773567
 c      1.20682869     0.97886605     0.56478216
 h     -0.28708730    -2.22033358    -0.15036605
 h     -0.43972309     1.18561412    -1.58169838
 h     -0.44478055     2.23489565     1.24804557
 h      2.07363515     1.42807208     1.11902053
 o      2.38274270    -0.97422002    -0.46331918
 h      3.17669951    -0.53178802    -0.27876093
 c     -2.75453447    -0.63055263     0.42218968
 h     -2.99881923    -0.01730758     1.34405975
 h     -3.54415545    -0.46775086    -0.41271840
 h     -2.99165750    -1.71552719     0.57588353
 h     -1.79741529     1.72322019    -0.36317960
          17

 c      1.21257508    -0.42337056    -0.13229208
 c     -0.07990867    -1.07403557    -0.30508373
 c     -1.29774632    -0.31007020    -0.10213213
 c     -0.92059359     1.04560912    -0.50349556
 c      0.06472185     1.63274819     0.54582994
 c      1.21042195     0.99137005     0.55581239
 h     -0.27863277    -2.19445481    -0.15810055
 h     -0.42409863     1.13444905    -1.56967070
 h     -0.49571456     2.28965431     1.27259367
 h      2.14153961     1.42625710     1.10295703
 o      2.38261512    -0.96593381    -0.46469485
 h      3.12938054    -0.49187846    -0.28291883
 c     -2.76478611    -0.64826379     0.41576230
 h     -3.02334447    -0.04984688     1.31356919
 h     -3.53117148    -0.47033028    -0.41492484
 h     -3.00387233    -1.70150541     0.50675327
 h     -1.76839605     1.72544117    -0.38528270
          17

 c      1.21925066    -0.43770443    -0.12131929
 c     -0.10253384    -1.08967871    -0.30644309
 c     -1.29377285    -0.30613097    -0.08946806
 c     -0.92820535     1.05524866    -0.49603795
 c      0.08886817     1.63995475     0.54365436
 c      1.21619710     1.00328079     0.54727200
 h     -0.25845029    -2.15697126    -0.17076225
 h     -0.41986721     1.08128874    -1.53965245
 h     -0.53112228     2.34701914     1.28917545
 h      2.19646458     1.41202847     1.08046817
 o      2.37899926    -0.95914099    -0.46635586
 h      3.11217627    -0.42770292    -0.27652088
 c     -2.77428751    -0.66587741     0.40740177
 h     -3.04565083    -0.08356919     1.27992599
 h     -3.50911866    -0.46547408    -0.41061774
 h     -3.00941858    -1.69364025     0.44533969
 h     -1.74248055     1.72860417    -0.41476784
          17

 c      1.22543243    -0.45057229    -0.11068714
 c     -0.12579123    -1.10500767    -0.30620928
 c     -1.28890685    -0.30347592    -0.07736446
 c     -0.93536398     1.06595995    -0.48829602
 c      0.10949303     1.64794848     0.54181697
 c      1.22535564     1.01394795     0.53931304
 h     -0.23081551    -2.12335560    -0.18606993
 h     -0.42631413     1.02880593    -1.49507587
 h     -0.54265571     2.39795509     1.28977974
 h      2.23327651     1.38575199     1.05044473
 o      2.37294948    -0.95345418    -0.46808327
 h      3.11383696    -0.34730333    -0.26308304
 c     -2.78231704    -0.68278601     0.39682830
 h     -3.06743772    -0.11533269     1.25029507
 h     -3.48233299    -0.45180919    -0.40495885
 h     -3.01024240    -1.70238020     0.39339918
 h     -1.72781789     1.73895913    -0.44969942
          17

 c      1.23028308    -0.46170524    -0.10058879
 c     -0.14876266    -1.11802489    -0.30445858
 c     -1.28363621    -0.30218680    -0.06581666
 c     -0.94137283     1.07692662    -0.47978461
 c      0.12557599     1.65744592     0.54049703
 c      1.23847371     1.02273659     0.53190548
 h     -0.20016858    -2.11416008    -0.20112200
 h     -0.44056873     0.97941597    -1.44284116
 h     -0.52658262     2.43809672     1.27171426
 h      2.25064649     1.34948120     1.01378093
 o      2.36609621    -0.94792345    -0.46951250
 h      3.11456907    -0.26784182    -0.24887521
 c     -2.78818004    -0.69887107     0.38404136
 h     -3.09021859    -0.14259489     1.23107974
 h     -3.45610912    -0.42812004    -0.40423130
 h     -3.00750191    -1.73182150     0.35115680
 h     -1.72979586     1.76068719    -0.48854174
          17

 c      1.23312668    -0.47080077    -0.09117388
 c     -0.17074516    -1.12746403    -0.30122849
 c     -1.27849386    -0.30229948    -0.05476367
 c     -0.94628450     1.08785948    -0.46973616
 c      0.13680901     1.66871843     0.53964648
 c      1.25533384     1.02915477     0.52486506
 h     -0.16915450    -2.14226707    -0.21415857
 h     -0.45760251     0.93468927    -1.39306572
 h     -0.48221286     2.46591635     1.23519505
 h      2.25123419     1.30656204     0.97310941
 o      2.35958479    -0.94181386    -0.47039556
 h      3.10211165    -0.20311826    -0.23859358
 c     -2.79148675    -0.71453243     0.36930595
 h     -3.11438081    -0.16507435     1.22512312
 h     -3.43482052    -0.39396148    -0.41359257
 h     -3.00108685    -1.77706669     0.31798460
 h     -1.74714377     1.79236388    -0.53011556
          17

 c      1.23344729    -0.47754994    -0.08254755
 c     -0.19116093    -1.13393933    -0.29643392
 c     -1.27405156    -0.30378017    -0.04408990
 c     -0.95075908     1.09901679    -0.45737677
 c      0.14360434     1.68157960     0.53903078
 c      1.27482752     1.03288788     0.51784909
 h     -0.13911515    -2.19958346    -0.22563591
 h     -0.47158407     0.89507624    -1.35659262
 h     -0.41146942     2.48247479     1.18272267
 h      2.24249771     1.26147329     0.93292597
 o      2.35401162    -0.93477081    -0.47062906
 h      3.07236008    -0.16086192    -0.23480444
 c     -2.79231644    -0.73025785     0.35298618
 h     -3.13862644    -0.18531756     1.23033066
 h     -3.41973971    -0.35068593    -0.43422984
 h     -2.99038415    -1.82767557     0.29292167
 h     -1.77270313     1.82740621    -0.57277171
          17

 c      1.23086671    -0.48168597    -0.07477013
 c     -0.20934170    -1.13925502    -0.28998590
 c     -1.27088506    -0.30651654    -0.03365135
 c     -0.95546577     1.11081665    -0.44238293
 c      0.14704929     1.69530056     0.53814314
 c      1.29504106     1.03376958     0.51036913
 h     -0.11230076    -2.26498208    -0.23669743
 h     -0.47889350     0.86081371    -1.33978124
 h     -0.31961134     2.49297669     1.11993699
 h      2.23699122     1.21940658     0.89947330
 o      2.34959300    -0.92674024    -0.47021031
 h      3.02644716    -0.14388511    -0.23855316
 c     -2.79114011    -0.74621039     0.33535811
 h     -3.16041942    -0.20743377     1.24106519
 h     -3.40860222    -0.30211758    -0.46249587
 h     -2.97516159    -1.87308041     0.27472199
 h     -1.79789994     1.85798346    -0.61399297
          17

 c      1.22514094    -0.48304018    -0.06786327
 c     -0.22456380    -1.14503450    -0.28188964
 c     -1.26950808    -0.31033314    -0.02331967
 c     -0.96063450     1.12344060    -0.42515433
 c      0.14876913     1.70845437     0.53607430
 c      1.31375653     1.03177596     0.50193306
 h     -0.09167620    -2.31985226    -0.24776338
 h     -0.48035829     0.83349993    -1.34063535
 h     -0.21600683     2.50983855     1.05705003
 h      2.24884763     1.18498013     0.87904662
 o      2.34621818    -0.91794439    -0.46921759
 h      2.96960241    -0.15025219    -0.24954123
 c     -2.78855039    -0.76217652     0.31657815
 h     -3.17703034    -0.23521543     1.25087358
 h     -3.39750018    -0.25388218    -0.49213404
 h     -2.95582224    -1.90571678     0.26183687
 h     -1.81614217     1.87812358    -0.65078538
          17

 c      1.21618991    -0.48157955    -0.06182251
 c     -0.23621096    -1.15222490    -0.27222163
 c     -1.27029462    -0.31502209    -0.01302341
 c     -0.96609105     1.13672996    -0.40657114
 c      0.15048242     1.71904416     0.53166190
 c      1.32944267     1.02705473     0.49235462
 h     -0.07970624    -2.35319393    -0.25855830
 h     -0.48001869     0.81620141    -1.35094098
 h     -0.11141441     2.55254085     1.00707999
 h      2.28456051     1.16049404     0.87424487
 o      2.34336843    -0.90899208    -0.46782962
 h      2.91203034    -0.17129785    -0.26562577
 c     -2.78501485    -0.77772617     0.29676525
 h     -3.18637007    -0.27099735     1.25451798
 h     -3.38311201    -0.21182977    -0.51727475
 h     -2.93328506    -1.92185487     0.25247718
 h     -1.82379157     1.88464877    -0.68025604
          17

 c      1.20414061    -0.47741643    -0.05663031
 c     -0.24388014    -1.16115025    -0.26108223
 c     -1.27341732    -0.32037904    -0.00276781
 c     -0.97151519     1.15029507    -0.38752915
 c      0.15318547     1.72585301     0.52437813
 c      1.34190212     1.01987459     0.48192921
 h     -0.07785258    -2.36031583    -0.26851269
 h     -0.48219204     0.81189894    -1.36151176
 h     -0.00996558     2.63269621     0.97560327
 h      2.33690051     1.14562261     0.88176574
 o      2.34003068    -0.90103557    -0.46635396
 h      2.86991751    -0.18909456    -0.28224927
 c     -2.78077570    -0.79235028     0.27606057
 h     -3.18736517    -0.31538136     1.24885633
 h     -3.36374238    -0.18074764    -0.53406369
 h     -2.90881801    -1.92157727     0.24468611
 h     -1.82002365     1.87707562    -0.70005417
          17

 c      1.18937538    -0.47078188    -0.05226789
 c     -0.24744195    -1.17160712    -0.24856410
 c     -1.27881088    -0.32624447     0.00736692
 c     -0.97658114     1.16361150    -0.36867269
 c      0.15709736     1.72993443     0.51493534
 c      1.35175893     1.01052045     0.47121511
 h     -0.08651037    -2.34127426    -0.27701896
 h     -0.48972870     0.82216803    -1.36545621
 h      0.09124289     2.73667102     0.95404024
 h      2.39099223     1.13873074     0.89497312
 o      2.33503595    -0.89540860    -0.46511059
 h      2.85987152    -0.18251067    -0.29432145
 c     -2.77585294    -0.80551127     0.25462795
 h     -3.18006084    -0.36736369     1.23311098
 h     -3.33941737    -0.16373531    -0.54100394
 h     -2.88390441    -1.90873981     0.23640157
 h     -1.80668578     1.85746621    -0.70871169
          17

 c      1.17253944    -0.46199390    -0.04872672
 c     -0.24707024    -1.18285453    -0.23473312
 c     -1.28616608    -0.33252749     0.01724351
 c     -0.98094256     1.17604855    -0.35032184
 c      0.16250634     1.73343601     0.50439373
 c      1.35959604     0.99929688     0.46074202
 h     -0.10492482    -2.30092366    -0.28361509
 h     -0.50364609     0.84683905    -1.35896365
 h      0.19284003     2.83887798     0.93039712
 h      2.43344102     1.13793298     0.90759925
 o      2.32806802    -0.89229531    -0.46410388
 h      2.88311240    -0.14882479    -0.30159893
 c     -2.77007850    -0.81666943     0.23262704
 h     -3.16564530    -0.42455767     1.20899770
 h     -3.31172276    -0.16190228    -0.53886633
 h     -2.86008310    -1.89080313     0.22554420
 h     -1.78845023     1.83044299    -0.70599347
          17

 c      1.15446172    -0.45145417    -0.04601440
 c     -0.24322948    -1.19350386    -0.21960911
 c     -1.29495606    -0.33919380     0.02669227
 c     -0.98418577     1.18690156    -0.33245962
 c      0.16995524     1.73795981     0.49342069
 c      1.36561467     0.98658225     0.45090643
 h     -0.13102725    -2.25057435    -0.28828190
 h     -0.52327300     0.88417258    -1.34120021
 h      0.29150204     2.92035212     0.89781844
 h      2.45582109     1.14142628     0.91524308
 o      2.31983510    -0.89050061    -0.46304022
 h      2.92341328    -0.10749272    -0.30854117
 c     -2.76313238    -0.82539671     0.21019837
 h     -3.14641435    -0.48351657     1.18075298
 h     -3.28374177    -0.17402852    -0.53068638
 h     -2.83868696    -1.87756808     0.21015389
 h     -1.77283996     1.80297214    -0.69314387
          17

 c      1.13601050    -0.43965915    -0.04414621
 c     -0.23658799    -1.20147199    -0.20313971
 c     -1.30449318    -0.34621772     0.03553266
 c     -0.98590371     1.19551686    -0.31476062
 c      0.17999137     1.74429992     0.48230451
 c      1.36969871     0.97283942     0.44198014
 h     -0.16163224    -2.20930192    -0.29193149
 h     -0.54645711     0.93114621    -1.31427266
 h      0.38285128     2.97139381     0.85410854
 h      2.45436771     1.14756739     0.91531429
 o      2.31111447    -0.88880471    -0.46167876
 h      2.96321761    -0.07839352    -0.31880244
 c     -2.75459225    -0.83165261     0.18750284
 h     -3.12549197    -0.54036716     1.15457744
 h     -3.26008031    -0.19618058    -0.52183589
 h     -2.82050714    -1.87771042     0.18854279
 h     -1.76890843     1.78299613    -0.67242697
          17

 c      1.11796720    -0.42718817    -0.04313088
 c     -0.22782337    -1.20454067    -0.18520955
 c     -1.31400325    -0.35351680     0.04358980
 c     -0.98598654     1.20155031    -0.29672271
 c      0.19301633     1.75271010     0.47112780
 c      1.37154208     0.95859320     0.43413349
 h     -0.19375419    -2.19834662    -0.29652251
 h     -0.56986989     0.98386597    -1.28329584
 h      0.46297486     2.98828356     0.79950955
 h      2.42913613     1.15496708     0.90673278
 o      2.30232943    -0.88655203    -0.45993507
 h      2.99120267    -0.07236266    -0.33367404
 c     -2.74403680    -0.83606684     0.16482750
 h     -3.10606364    -0.59186098     1.13675351
 h     -3.24654123    -0.22192711    -0.51951756
 h     -2.80558444    -1.89420311     0.15943897
 h     -1.78340928     1.77629587    -0.64539290
          17

 c      1.10096883    -0.41465622    -0.04295584
 c     -0.21744547    -1.20184649    -0.16579040
 c     -1.32269775    -0.36089514     0.05070406
 c     -0.98493637     1.20518975    -0.27786396
 c      0.20923662     1.76311071     0.45986509
 c      1.37069372     0.94438666     0.42743200
 h     -0.22602205    -2.22448849    -0.30346031
 h     -0.58972028     1.03829984    -1.25581905
 h      0.52874721     2.97088103     0.73544744
 h      2.38394617     1.16269538     0.88993690
 o      2.29361761    -0.88355194    -0.45783374
 h      3.00167619    -0.09284940    -0.35291682
 c     -2.73125433    -0.83981581     0.14263105
 h     -3.09024114    -0.63637818     1.13059932
 h     -3.24854420    -0.24442341    -0.53044303
 h     -2.79330579    -1.92272671     0.12218890
 h     -1.81630927     1.78335607    -0.61102350
          17

 c      1.08551473    -0.40266268    -0.04358120
 c     -0.20589061    -1.19456690    -0.14511628
 c     -1.32982240    -0.36802943     0.05673368
 c     -0.98376276     1.20705152    -0.25787631
 c      0.22862912     1.77513368     0.44840715
 c      1.36652000     0.93071764     0.42180078
 h     -0.25742163    -2.27243471    -0.31155687
 h     -0.60317589     1.09133530    -1.23940788
 h      0.57800765     2.92219885     0.66415050
 h      2.32713275     1.17066155     0.86723953
 o      2.28489717    -0.87996125    -0.45546599
 h      2.99352730    -0.13781623    -0.37538925
 c     -2.71652845    -0.84402252     0.12134793
 h     -3.07835246    -0.67405516     1.13441726
 h     -3.26799562    -0.26032155    -0.55669855
 h     -2.78268170    -1.95476971     0.07698954
 h     -1.86047858     1.79961438    -0.56624016
          17

 c      1.07199939    -0.39176798    -0.04494408
 c     -0.19367324    -1.18464415    -0.12359972
 c     -1.33468194    -0.37450344     0.06155755
 c     -0.98346834     1.20784448    -0.23676338
 c      0.25086008     1.78799324     0.43654238
 c      1.35818853     0.91796599     0.41699696
 h     -0.28569990    -2.31973798    -0.31791199
 h     -0.61002867     1.14150329    -1.23754355
 h      0.61028419     2.85010347     0.58874228
 h      2.27197280     1.18009037     0.84308028
 o      2.27578637    -0.87630925    -0.45296882
 h      2.97118613    -0.19925571    -0.39925679
 c     -2.70075833    -0.84929052     0.10111369
 h     -3.06927709    -0.70600278     1.14248562
 h     -3.30109895    -0.27176581    -0.59359805
 h     -2.77259236    -1.98189542     0.02491890
 h     -1.90588758     1.81865854    -0.50827379
          17

 c      1.06074124    -0.38249081    -0.04696808
 c     -0.18134541    -1.17363439    -0.10165433
 c     -1.33667030    -0.37985575     0.06508614
 c     -0.98465384     1.20816393    -0.21491053
 c      0.27511206     1.80015410     0.42393870
 c      1.34491962     0.90638098     0.41270823
 h     -0.30801784    -2.34999341    -0.31987719
 h     -0.61313818     1.18856892    -1.24722783
 h      0.62865754     2.77155479     0.51336207
 h      2.23390169     1.19333311     0.82283477
 o      2.26540185    -0.87360790    -0.45050231
 h      2.94749437    -0.26135843    -0.42228161
 c     -2.68520664    -0.85577608     0.08176931
 h     -3.06137756    -0.73347857     1.14797088
 h     -3.33998379    -0.28381681    -0.63256804
 h     -2.76196423    -1.99812751    -0.03230794
 h     -1.94363531     1.83492112    -0.43618782
          17

 c      1.05198710    -0.37530541    -0.04957114
 c     -0.16942223    -1.16253039    -0.07962533
 c     -1.33531758    -0.38362594     0.06727248
 c     -0.98749082     1.20847155    -0.19291786
 c      0.29988202     1.80901376     0.41022973
 c      1.32667300     0.89624036     0.40885997
 h     -0.32192091    -2.35462660    -0.31575752
 h     -0.61704369     1.23250240    -1.26103300
 h      0.64217723     2.71691903     0.44224235
 h      2.22244458     1.21173230     0.80918222
 o      2.25240322    -0.87318706    -0.44819155
 h      2.94297848    -0.30318437    -0.44281286
 c     -2.67108402    -0.86345041     0.06305401
 h     -3.05326457    -0.75753608     1.14530663
 h     -3.37631548    -0.30077881    -0.66559199
 h     -2.74989955    -2.00059521    -0.09269750
 h     -1.96762602     1.84465677    -0.35091624
          17

 c      1.04588937    -0.37061719    -0.05266296
 c     -0.15835859    -1.15191975    -0.05778640
 c     -1.33034539    -0.38539963     0.06811140
 c     -0.99187586     1.20909345    -0.17133217
 c      0.32327449     1.81187752     0.39529690
 c      1.30470579     0.88803628     0.40584024
 h     -0.32568966    -2.33083329    -0.30473050
 h     -0.62614935     1.27295284    -1.27110470
 h      0.66267906     2.71932848     0.37674011
 h      2.23446563     1.23291340     0.79935984
 o      2.23609730    -0.87569356    -0.44607606
 h      2.96878541    -0.31478320    -0.46080282
 c     -2.65926462    -0.87220162     0.04472981
 h     -3.04417578    -0.77903240     1.13122471
 h     -3.40364031    -0.32467539    -0.68740326
 h     -2.73575872    -1.98953689    -0.15432497
 h     -1.97479611     1.84601185    -0.25468673
          17

 c      1.04248109    -0.36870528    -0.05612876
 c     -0.14853503    -1.14207808    -0.03633937
 c     -1.32171714    -0.38484620     0.06762848
 c     -0.99754602     1.21017771    -0.15050408
 c      0.34416492     1.80901371     0.37932866
 c      1.28123716     0.88229938     0.40426988
 h     -0.31844559    -2.28030703    -0.28675502
 h     -0.64377091     1.30933741    -1.27167262
 h      0.69123095     2.77964708     0.31508543
 h      2.25798952     1.25152396     0.78758826
 o      2.21749173    -0.88044234    -0.44420313
 h      3.01047192    -0.30768076    -0.47649029
 c     -2.65017030    -0.88180269     0.02661325
 h     -3.03410867    -0.79875054     1.10497656
 h     -3.41807084    -0.35533024    -0.69569414
 h     -2.71918793    -1.96822566    -0.21566045
 h     -1.96504139     1.83896365    -0.15040828
          17

 c      1.04166862    -0.36965471    -0.05980388
 c     -0.14020412    -1.13290647    -0.01539514
 c     -1.30966898    -0.38173457     0.06587336
 c     -1.00408315     1.21167148    -0.13057991
 c      0.36225342     1.80380098     0.36239338
 c      1.25870020     0.87920059     0.40462413
 h     -0.30038521    -2.20978402    -0.26279551
 h     -0.67201688     1.34111252    -1.25968874
 h      0.71763892     2.86521450     0.25749476
 h      2.28070890     1.26239174     0.76914699
 o      2.19822432    -0.88643512    -0.44270164
 h      3.04500270    -0.29862317    -0.48916566
 c     -2.64374139    -0.89188061     0.00858048
 h     -3.02384668    -0.81750822     1.06835223
 h     -3.41836226    -0.39073448    -0.69081560
 h     -2.70006884    -1.94271395    -0.27587486
 h     -1.94127029     1.82535440    -0.04108289
          17

 c      1.04322736    -0.37330648    -0.06344464
 c     -0.13341076    -1.12372513     0.00507404
 c     -1.29470308    -0.37593183     0.06292093
 c     -1.01088864     1.21334503    -0.11155896
 c      0.37703040     1.79968238     0.34439639
 c      1.23927791     0.87836930     0.40709152
 h     -0.27322634    -2.13326892    -0.23544157
 h     -0.71199660     1.36801275    -1.23471041
 h      0.73356248     2.94507393     0.20630993
 h      2.29426266     1.26235729     0.74186751
 o      2.17951479    -0.89309344    -0.44173181
 h      3.05721016    -0.29782723    -0.49788106
 c     -2.63944409    -0.90198744    -0.00942279
 h     -3.01491481    -0.83622497     1.02566390
 h     -3.40612842    -0.42717262    -0.67571665
 h     -2.67837026    -1.92078155    -0.33496888
 h     -1.90927819     1.80879825     0.07088914
          17

 c      1.04679529    -0.37923831    -0.06671150
 c     -0.12795972    -1.11313402     0.02527726
 c     -1.27754136    -0.36740082     0.05887367
 c     -1.01727494     1.21487193    -0.09334843
 c      0.38767381     1.79898052     0.32525003
 c      1.22468449     0.87901735     0.41161392
 h     -0.24036811    -2.07352481    -0.20943571
 h     -0.76402005     1.39026417    -1.19882844
 h      0.73577797     3.00185582     0.16361314
 h      2.29467145     1.25044372     0.70578275
 o      2.16209597    -0.90024301    -0.44144816
 h      3.04089227    -0.30930293    -0.50205607
 c     -2.63630905    -0.91181628    -0.02736977
 h     -3.00937677    -0.85595599     0.98336960
 h     -3.38629262    -0.45919433    -0.65612080
 h     -2.65397005    -1.90946846    -0.39337902
 h     -1.87650384     1.79385750     0.18435430
          17

 c      1.05187543    -0.38678134    -0.06917675
 c     -0.12354435    -1.09966251     0.04547110
 c     -1.25906021    -0.35619636     0.05386422
 c     -1.02272759     1.21599886    -0.07572870
 c      0.39347119     1.80296699     0.30491889
 c      1.21597794     0.88025814     0.41795149
 h     -0.20544472    -2.05440227    -0.19000864
 h     -0.82775734     1.40880500    -1.15678970
 h      0.72398916     3.02777272     0.13059127
 h      2.28188949     1.22755914     0.66250342
 o      2.14635303    -0.90799867    -0.44199140
 h      2.99670600    -0.33283792    -0.50165940
 c     -2.63304968    -0.92144967    -0.04515429
 h     -3.00928280    -0.87789553     0.94865517
 h     -3.36696745    -0.47999562    -0.64016419
 h     -2.62666501    -1.91188963    -0.45097907
 h     -1.84897951     1.78401243     0.29918132
          17

 c      1.05785980    -0.39508126    -0.07035799
 c     -0.11996542    -1.08350694     0.06555449
 c     -1.24022597    -0.34245418     0.04805724
 c     -1.02715908     1.21672815    -0.05822196
 c      0.39416110     1.81195516     0.28343020
 c      1.21336174     0.88144552     0.42570821
 h     -0.16991401    -2.08036326    -0.17786921
 h     -0.90254908     1.42544685    -1.11580182
 h      0.69916180     3.02043590     0.10767984
 h      2.25986172     1.19635941     0.61480665
 o      2.13231028    -0.91676065    -0.44347814
 h      2.93233532    -0.36408707    -0.49735755
 c     -2.62839703    -0.93134409    -0.06263745
 h     -3.01570954    -0.90330998     0.92666135
 h     -3.35687311    -0.48323954    -0.63597157
 h     -2.59648424    -1.92578272    -0.50628244
 h     -1.82814873     1.77947522     0.41462842
          17

 c      1.06406218    -0.40322058    -0.06976656
 c     -0.11706666    -1.06692366     0.08498361
 c     -1.22201943    -0.32638802     0.04164700
 c     -1.03085134     1.21734027    -0.04010010
 c      0.39003191     1.82530380     0.26091181
 c      1.21606846     0.88235474     0.43433520
 h     -0.13399870    -2.13142850    -0.16796483
 h     -0.98802320     1.44268058    -1.08375846
 h      0.66301164     2.98156061     0.09461955
 h      2.23703767     1.16122688     0.56624815
 o      2.11945577    -0.92730951    -0.44598180
 h      2.86491368    -0.39283856    -0.49068859
 c     -2.62167124    -0.94192269    -0.07978496
 h     -3.02785083    -0.93330424     0.91772181
 h     -3.35974545    -0.46655128    -0.64703251
 h     -2.56399354    -1.94515625    -0.55675162
 h     -1.81086889     1.77711549     0.52783721
          17

 c      1.06977110    -0.41036521    -0.06695884
 c     -0.11458493    -1.05245861     0.10321008
 c     -1.20533316    -0.30831397     0.03484900
 c     -1.03415052     1.21827865    -0.02076635
 c      0.38176932     1.84139957     0.23764957
 c      1.22249926     0.88316027     0.44317871
 h     -0.09894942    -2.18311474    -0.15457265
 h     -1.08451277     1.46275480    -1.06507251
 h      0.61832123     2.91866033     0.09017477
 h      2.22573045     1.12778611     0.52038285
 o      2.10678193    -0.94076615    -0.44953716
 h      2.81962376    -0.40327124    -0.48376050
 c     -2.61309871    -0.95317022    -0.09675466
 h     -3.04297206    -0.96844851     0.91708330
 h     -3.37099701    -0.43377032    -0.66980991
 h     -2.53024306    -1.96329163    -0.59985834
 h     -1.79243150     1.77256960     0.63435986
          17

 c      1.07436140    -0.41586021    -0.06158634
 c     -0.11224758    -1.04179703     0.11993424
 c     -1.19086640    -0.28868463     0.02788770
 c     -1.03731410     1.22006317    -0.00022863
 c      0.37013864     1.85752526     0.21414017
 c      1.23082355     0.88434514     0.45160364
 h     -0.06687923    -2.21908063    -0.13435114
 h     -1.19214833     1.48640625    -1.05672198
 h      0.56987444     2.84996654     0.09152036
 h      2.23731756     1.10124511     0.47960398
 o      2.09385501    -0.95781556    -0.45420795
 h      2.81157633    -0.38600200    -0.47788624
 c     -2.60345409    -0.96464824    -0.11375776
 h     -3.05736981    -1.00852968     0.91742422
 h     -3.38137711    -0.39295016    -0.69691062
 h     -2.49645472    -1.97491816    -0.63396521
 h     -1.76918630     1.76225441     0.72988426
          17

 c      1.07746356    -0.41927954    -0.05345052
 c     -0.10992149    -1.03571182     0.13507407
 c     -1.17905682    -0.26810957     0.02098550
 c     -1.04059870     1.22321965     0.02088207
 c      0.35570521     1.86977318     0.19107265
 c      1.23988035     0.88661706     0.45908626
 h     -0.03995508    -2.23123343    -0.10615039
 h     -1.30906813     1.51256110    -1.04927182
 h      0.52495322     2.80895572     0.09408889
 h      2.27406504     1.08431245     0.44477386
 o      2.08179714    -0.97780858    -0.46008774
 h      2.82856388    -0.35194017    -0.47308469
 c     -2.59350133    -0.97574246    -0.13089072
 h     -3.06756157    -1.05261244     0.91186185
 h     -3.38261151    -0.35256694    -0.72154035
 h     -2.46371057    -1.97713839    -0.65873153
 h     -1.73936373     1.74415660     0.81144303
          17

 c      1.07910193    -0.42046849    -0.04255057
 c     -0.10766299    -1.03427131     0.14867609
 c     -1.17007224    -0.24735005     0.01435634
 c     -1.04433871     1.22815391     0.04170506
 c      0.33899071     1.87454772     0.16905938
 c      1.24954371     0.89071074     0.46518390
 h     -0.02004909    -2.21716885    -0.07021997
 h     -1.43092193     1.53930896    -1.03202998
 h      0.48971906     2.82912114     0.09424416
 h      2.32676334     1.07699714     0.41626075
 o      2.07206549    -0.99945485    -0.46716716
 h      2.84881341    -0.32040504    -0.46946741
 c     -2.58372975    -0.98581734    -0.14810708
 h     -3.07104224    -1.09930107     0.89570752
 h     -3.36984084    -0.31933073    -0.73937698
 h     -2.43273212    -1.96964942    -0.67523999
 h     -1.70291210     1.71785329     0.87783975
          17

 c      1.07968233    -0.41955400    -0.02908758
 c     -0.10568519    -1.03694606     0.16086294
 c     -1.16385347    -0.22728771     0.00820563
 c     -1.04891974     1.23502878     0.06146306
 c      0.32099139     1.87203144     0.14829628
 c      1.26022622     0.89713400     0.46950253
 h     -0.00861488    -2.17909533    -0.02780497
 h     -1.55194039     1.56495431    -0.99702461
 h      0.46277220     2.90411608     0.09289709
 h      2.38155031     1.07818598     0.39467483
 o      2.06535351    -1.02166525    -0.47528112
 h      2.85824799    -0.30510642    -0.46766268
 c     -2.57433726    -0.99424973    -0.16526367
 h     -3.06657772    -1.14702637     0.86702641
 h     -3.34157184    -0.29766818    -0.74854746
 h     -2.40371724    -1.95467551    -0.68600726
 h     -1.66118133     1.68432939     0.92981744
          17

 c      1.07982504    -0.41689835    -0.01341763
 c     -0.10428850    -1.04256240     0.17182488
 c     -1.16017875    -0.20886038     0.00273426
 c     -1.05469416     1.24373056     0.07952659
 c      0.30293534     1.86542081     0.12881105
 c      1.27228005     0.90610147     0.47171539
 h     -0.00648266    -2.12482835     0.01887184
 h     -1.66629679     1.58847748    -0.94000802
 h      0.43867243     2.99608471     0.09235241
 h      2.42674593     1.08681813     0.38059915
 o      2.06163708    -1.04365149    -0.48414384
 h      2.85119919    -0.31281999    -0.46851066
 c     -2.56527207    -1.00044862    -0.18217489
 h     -3.05428617    -1.19430569     0.82669885
 h     -3.29913572    -0.28969231    -0.74924052
 h     -2.37623337    -1.93656684    -0.69481603
 h     -1.61668287     1.64575190     0.97029327
          17

 c      1.08015577    -0.41301609     0.00401520
 c     -0.10379593    -1.04915028     0.18182855
 c     -1.15873309    -0.19296993    -0.00186191
 c     -1.06192086     1.25391525     0.09536090
 c      0.28581169     1.85753099     0.11073411
 c      1.28576907     0.91761658     0.47157318
 h     -0.01347661    -2.07023456     0.06657817
 h     -1.76890456     1.60958264    -0.85995102
 h      0.41404037     3.07418111     0.09315867
 h      2.45492476     1.10216590     0.37425248
 o      2.06047348    -1.06485539    -0.49340209
 h      2.82764687    -0.34544711    -0.47289673
 c     -2.55623365    -1.00395732    -0.19866867
 h     -3.03565894    -1.24002060     0.77835484
 h     -3.24652988    -0.29490777    -0.74362358
 h     -2.34928852    -1.92064871    -0.70610574
 h     -1.57273434     1.60508322     1.00447771
          17

 c      1.08117335    -0.40848744     0.02273427
 c     -0.10449643    -1.05402222     0.19117599
 c     -1.15917783    -0.18037942    -0.00540196
 c     -1.07076480     1.26509255     0.10852589
 c      0.27034321     1.85000898     0.09425682
 c      1.30047129     0.93154444     0.46890112
 h     -0.02826062    -2.03911028     0.11176113
 h     -1.85587630     1.62863335    -0.75839171
 h      0.38784874     3.12261861     0.09470976
 h      2.46259494     1.12378105     0.37539064
 o      2.06113661    -1.08498973    -0.50268474
 h      2.79251125    -0.40039381    -0.48164139
 c     -2.54662078    -1.00467252    -0.21463603
 h     -3.01344229    -1.28371710     0.72800800
 h     -3.19066976    -0.30949186    -0.73611059
 h     -2.32175300    -1.91109769    -0.72375473
 h     -1.53260542     1.56531322     1.03919267
          17

 c      1.08323956    -0.40387882     0.04225962
 c     -0.10653276    -1.05489335     0.20005938
 c     -1.16121495    -0.17161455    -0.00773878
 c     -1.08134026     1.27672811     0.11883388
 c      0.25705091     1.84375507     0.07956613
 c      1.31589593     0.94764154     0.46359816
 h     -0.04937289    -2.05094106     0.15249408
 h     -1.92495464     1.64664242    -0.63911300
 h      0.36028362     3.13500372     0.09608383
 h      2.44993576     1.15145330     0.38327239
 o      2.06253698    -1.10420831    -0.51164096
 h      2.75736527    -0.46858739    -0.49528356
 c     -2.53551532    -1.00306448    -0.23002488
 h     -2.99109204    -1.32572894     0.68278413
 h     -3.14136053    -0.32580960    -0.73347763
 h     -2.29304210    -1.90875188    -0.74970912
 h     -1.49808417     1.52835512     1.08064603
          17

 c      1.08665544    -0.39966538     0.06211836
 c     -0.10981172    -1.05163467     0.20850049
 c     -1.16463384    -0.16689376    -0.00878163
 c     -1.09370286     1.28830485     0.12660480
 c      0.24626492     1.83926042     0.06682356
 c      1.33123666     0.96555540     0.45564008
 h     -0.07643668    -2.10114762     0.18929583
 h     -1.97622482     1.66537529    -0.50808644
 h      0.33214052     3.10996706     0.09635350
 h      2.42129452     1.18536515     0.39665404
 o      2.06309664    -1.12324215    -0.51995905
 h      2.74209226    -0.53277876    -0.51392887
 c     -2.52190881    -1.00010059    -0.24478843
 h     -2.97161329    -1.36672716     0.64840711
 h     -3.10923960    -0.33426500    -0.74336663
 h     -2.26353630    -1.91066769    -0.78347140
 h     -1.46830609     1.49430175     1.13132847
          17

 c      1.09172878    -0.39618039     0.08185192
 c     -0.11412803    -1.04593449     0.21652419
 c     -1.16931951    -0.16612498    -0.00851034
 c     -1.10770124     1.29928669     0.13275708
 c      0.23810774     1.83669389     0.05616259
 c      1.34529963     0.98480944     0.44507578
 h     -0.10896343    -2.16545408     0.22295613
 h     -2.01304901     1.68749930    -0.37318996
 h      0.30465697     3.04990135     0.09468581
 h      2.38591262     1.22645437     0.41395379
 o      2.06126740    -1.14288609    -0.52735188
 h      2.76621085    -0.57601357    -0.53758660
 c     -2.50527162    -0.99669142    -0.25896401
 h     -2.95626944    -1.40666512     0.62655626
 h     -3.10047623    -0.32927939    -0.76990871
 h     -2.23434574    -1.91184597    -0.82278811
 h     -1.44011069     1.46181457     1.18864824
          17

 c      1.09876118    -0.39361196     0.10102691
 c     -0.11927710    -1.03952977     0.22424860
 c     -1.17522913    -0.16895053    -0.00697282
 c     -1.12281051     1.30904918     0.13854781
 c      0.23247858     1.83575623     0.04768266
 c      1.35658428     1.00480270     0.43200000
 h     -0.14524893    -2.22052288     0.25327059
 h     -2.04220613     1.71644574    -0.24289293
 h      0.27954479     2.96251478     0.09046603
 h      2.35706642     1.27662951     0.43369338
 o      2.05695022    -1.16280412    -0.53356914
 h      2.82638223    -0.60065660    -0.56612489
 c     -2.48600380    -0.99314581    -0.27284826
 h     -2.94419753    -1.44402066     0.61430095
 h     -3.11239473    -0.31437174    -0.80988007
 h     -2.20671812    -1.90749121    -0.86478351
 h     -1.40973921     1.42926645     1.24666686
          17

 c      1.10795885    -0.39203653     0.11925008
 c     -0.12501666    -1.03348127     0.23183304
 c     -1.18235366    -0.17479916    -0.00426987
 c     -1.13825054     1.31693621     0.14511278
 c      0.22905912     1.83526850     0.04142214
 c      1.36379797     1.02489662     0.41651023
 h     -0.18293337    -2.25215702     0.27953692
 h     -2.07134605     1.75532087    -0.12374265
 h      0.25902595     2.86558862     0.08358787
 h      2.34656219     1.33784537     0.45503943
 o      2.05141698    -1.18180645    -0.53848144
 h      2.89813232    -0.62363500    -0.59804009
 c     -2.46521120    -0.98930933    -0.28691177
 h     -2.93319520    -1.47616857     0.60604031
 h     -3.13591909    -0.29892803    -0.85483660
 h     -2.18159032    -1.89436935    -0.90680576
 h     -1.37435953     1.39556569     1.29896428
          17

 c      1.11934833    -0.39146618     0.13617572
 c     -0.13102299    -1.02827715     0.23943003
 c     -1.19066740    -0.18294195    -0.00053107
 c     -1.15343407     1.32247662     0.15315893
 c      0.22736607     1.83269110     0.03731244
 c      1.36665334     1.04463958     0.39872778
 h     -0.21967958    -2.25386805     0.30106207
 h     -2.10387472     1.80475234    -0.01852435
 h      0.24550887     2.79267844     0.07482397
 h      2.35610578     1.40953089     0.47758621
 o      2.04588825    -1.19900198    -0.54206553
 h      2.95878914    -0.65767726    -0.63069783
 c     -2.44416372    -0.98500797    -0.30155652
 h     -2.92087970    -1.50045554     0.59605977
 h     -3.16125186    -0.29152757    -0.89618796
 h     -2.15939011    -1.87124848    -0.94691020
 h     -1.33263396     1.36035035     1.34041211
          17

 c      1.13275843    -0.39188180     0.15150620
 c     -0.13690190    -1.02402336     0.24716848
 c     -1.20007307    -0.19255828     0.00411044
 c     -1.16825315     1.32555212     0.16301660
 c      0.22686161     1.82505231     0.03519202
 c      1.36604603     1.06389055     0.37890078
 h     -0.25344521    -2.22449854     0.31734115
 h     -2.13637227     1.86156812     0.07270977
 h      0.24052135     2.78244546     0.06534014
 h      2.37581684     1.48699691     0.50020952
 o      2.04104082    -1.21402053    -0.54433119
 h      2.99532480    -0.70752725    -0.66146034
 c     -2.42399043    -0.98022073    -0.31701936
 h     -2.90549643    -1.51510179     0.58013119
 h     -3.18096207    -0.29701277    -0.92783304
 h     -2.13997035    -1.83890309    -0.98414547
 h     -1.28463243     1.32387559     1.36767027
          17

 c      1.14786174    -0.39323988     0.16499156
 c     -0.14222693    -1.02048550     0.25514448
 c     -1.21036404    -0.20279816     0.00953786
 c     -1.18287429     1.32632749     0.17484288
 c      0.22701814     1.81252940     0.03492425
 c      1.36341628     1.08261897     0.35744758
 h     -0.28261475    -2.16759334     0.32814179
 h     -2.16168248     1.91999622     0.15034923
 h      0.24381691     2.83685800     0.05497131
 h      2.39220134     1.56331195     0.52064488
 o      2.03711712    -1.22683155    -0.54528670
 h      3.00243773    -0.77279154    -0.68821031
 c     -2.40561299    -0.97503413    -0.33339906
 h     -2.88627952    -1.51965334     0.55607839
 h     -3.19049341    -0.31668073    -0.94639687
 h     -2.12260406    -1.79993273    -1.01871949
 h     -1.23153241     1.28686403     1.37920712
          17

 c      1.16422969    -0.39546682     0.17642559
 c     -0.14655549    -1.01696027     0.26340567
 c     -1.22121367    -0.21281998     0.01566184
 c     -1.19738241     1.32507824     0.18869616
 c      0.22725817     1.79866687     0.03634050
 c      1.36016182     1.10066854     0.33488738
 h     -0.30631631    -2.09279802     0.33365905
 h     -2.17338550     1.97395038     0.21430959
 h      0.25384855     2.91864162     0.04291528
 h      2.39506947     1.63210320     0.53622762
 o      2.03401407    -1.23762645    -0.54492210
 h      2.98093723    -0.84986210    -0.70959577
 c     -2.38973236    -0.96957714    -0.35070576
 h     -2.86356375    -1.51517574     0.52387132
 h     -3.18797729    -0.34907742    -0.95085021
 h     -2.10604535    -1.75836271    -1.05197326
 h     -1.17531047     1.25035568     1.37541336
          17

 c      1.18137793    -0.39845368     0.18563963
 c     -0.14939777    -1.01205028     0.27193100
 c     -1.23219592    -0.22181054     0.02241943
 c     -1.21162375     1.32208307     0.20448758
 c      0.22692128     1.78673930     0.03913576
 c      1.35743077     1.11771787     0.31174518
 h     -0.32512659    -2.01844712     0.33472532
 h     -2.16787905     2.01850432     0.26433037
 h      0.26853670     2.99362276     0.02937896
 h      2.37923703     1.68882347     0.54465791
 o      2.03120060    -1.24679783    -0.54317243
 h      2.93889388    -0.93227943    -0.72557788
 c     -2.37676232    -0.96402218    -0.36890117
 h     -2.83879907    -1.50436961     0.48562585
 h     -3.17436902    -0.39035409    -0.94241604
 h     -2.08872895    -1.71884324    -1.08596560
 h     -1.11838448     1.21550876     1.35889726
          17

 c      1.19881317    -0.40205025     0.19250053
 c     -0.15019058    -1.00375498     0.28064172
 c     -1.24284478    -0.22901320     0.02976137
 c     -1.22523395     1.31758258     0.22192244
 c      0.22532052     1.77860442     0.04293479
 c      1.35606904     1.13334050     0.28848266
 h     -0.34158111    -1.97050900     0.33267721
 h     -2.14458356     2.05041460     0.30040909
 h      0.28576454     3.04360868     0.01528943
 h      2.34389443     1.73092448     0.54435675
 o      2.02751029    -1.25493502    -0.53984454
 h      2.89481293    -1.01082588    -0.73856778
 c     -2.36669049    -0.95866268    -0.38792632
 h     -2.81444202    -1.49156612     0.44548790
 h     -3.15417617    -0.43415890    -0.92491077
 h     -2.06918391    -1.68540367    -1.12254730
 h     -1.06313921     1.18335060     1.33473450
          17

 c      1.21607738    -0.40604464     0.19691770
 c     -0.14848422    -0.99070527     0.28949208
 c     -1.25273486    -0.23377128     0.03763466
 c     -1.23770768     1.31175688     0.24049294
 c      0.22186238     1.77511629     0.04737830
 c      1.35653490     1.14705966     0.26544459
 h     -0.35810122    -1.96805416     0.32829581
 h     -2.10573026     2.06838231     0.32305447
 h      0.30354966     3.06094781     0.00173955
 h      2.29207694     1.75795458     0.53467167
 o      2.02127737    -1.26265997    -0.53459548
 h      2.87550234    -1.07622257    -0.75383502
 c     -2.35894868    -0.95401215    -0.40769797
 h     -2.79350574    -1.48226666     0.40894322
 h     -3.13624460    -0.47167825    -0.90502338
 h     -2.04659563    -1.66017772    -1.16223566
 h     -1.01144809     1.15458144     1.31022972
          17

 c      1.23276593    -0.41013166     0.19886500
 c     -0.14431669    -0.97375279     0.29853457
 c     -1.26153722    -0.23558852     0.04597296
 c     -1.24843277     1.30467701     0.25957376
 c      0.21618470     1.77650709     0.05216990
 c      1.35874742     1.15835164     0.24280541
 h     -0.37275692    -2.00428851     0.32105444
 h     -2.05638160     2.07352408     0.33340574
 h      0.32001390     3.04354699    -0.01021874
 h      2.23091325     1.77211364     0.51620796
 o      2.01169874    -1.27023394    -0.52724219
 h      2.89476118    -1.12562039    -0.77484660
 c     -2.35254049    -0.95078148    -0.42809906
 h     -2.77854747    -1.48180243     0.38098073
 h     -3.13237370    -0.49327754    -0.89096438
 h     -2.02122851    -1.64287115    -1.20367370
 h     -0.96439330     1.12958039     1.29352497
          17

 c      1.24850164    -0.41390540     0.19840602
 c     -0.13814282    -0.95521942     0.30781249
 c     -1.26901888    -0.23419753     0.05470200
 c     -1.25666618     1.29622227     0.27862812
 c      0.20824896     1.78250709     0.05709659
 c      1.36195644     1.16659001     0.22052537
 h     -0.38027607    -2.05482903     0.31036194
 h     -2.00451468     2.07000059     0.33320072
 h      0.33334347     2.99316790    -0.01964894
 h      2.17213596     1.77915481     0.49126111
 o      1.99994476    -1.27754731    -0.51814649
 h      2.93614579    -1.16300316    -0.79744031
 c     -2.34668645    -0.94959579    -0.44907933
 h     -2.77039548    -1.49333650     0.36348474
 h     -3.15076497    -0.49293735    -0.88804473
 h     -1.99440477    -1.63131808    -1.24415106
 h     -0.92257595     1.10872139     1.29095967
          17

 c      1.26289880    -0.41689107     0.19569517
 c     -0.13045263    -0.93715128     0.31727312
 c     -1.27502014    -0.22959947     0.06374614
 c     -1.26153411     1.28605804     0.29740802
 c      0.19833153     1.79224936     0.06204130
 c      1.36485461     1.17104179     0.19837550
 h     -0.37644230    -2.09782089     0.29652030
 h     -1.96019380     2.06488488     0.32447632
 h      0.34194916     2.91660045    -0.02589551
 h      2.13071663     1.78818232     0.46365011
 o      1.98784663    -1.28455385    -0.50793797
 h      2.97383799    -1.19221924    -0.81418674
 c     -2.34154603    -0.95064147    -0.47076448
 h     -2.76762679    -1.51657109     0.35383521
 h     -3.18838588    -0.47236937    -0.89474503
 h     -1.96803966    -1.62263291    -1.28074130
 h     -0.88701423     1.09283665     1.30472479
          17

 c      1.27554461    -0.41859349     0.19095729
 c     -0.12162864    -0.92077847     0.32678834
 c     -1.27944840    -0.22207042     0.07301756
 c     -1.26225225     1.27387105     0.31600386
 c      0.18689158     1.80395339     0.06700661
 c      1.36618745     1.17118499     0.17613409
 h     -0.35949411    -2.12025175     0.28045326
 h     -1.93250464     2.06544524     0.30901210
 h      0.34519923     2.82986356    -0.02907555
 h      2.11852358     1.80738516     0.43664646
 o      1.97672515    -1.29138844    -0.49714868
 h      2.99099200    -1.21481972    -0.81991096
 c     -2.33803062    -0.95366449    -0.49326525
 h     -2.76736090    -1.54829728     0.34617084
 h     -3.23292846    -0.43934712    -0.90505286
 h     -1.94404001    -1.61422887    -1.31129396
 h     -0.85965544     1.08329775     1.33267836
          17

 c      1.28599736    -0.41854473     0.18446279
 c     -0.11197402    -0.90669084     0.33619229
 c     -1.28227841    -0.21215159     0.08239762
 c     -1.25854030     1.25986260     0.33471230
 c      0.17433590     1.81453585     0.07216879
 c      1.36556337     1.16727603     0.15386494
 h     -0.32951442    -2.11608584     0.26327600
 h     -1.92504379     2.07388289     0.28808673
 h      0.34501089     2.76352857    -0.03099084
 h      2.13593692     1.83686056     0.40988890
 o      1.96732037    -1.29827773    -0.48614593
 h      2.98056013    -1.23114633    -0.81244101
 c     -2.33701725    -0.95819952    -0.51642241
 h     -2.76661425    -1.58413229     0.33407041
 h     -3.27132369    -0.40271871    -0.91343534
 h     -1.92383288    -1.60440262    -1.33498567
 h     -0.84293711     1.08154493     1.37018818
          17

 c      1.29380994    -0.41634527     0.17650092
 c     -0.10174990    -0.89504361     0.34530272
 c     -1.28353664    -0.20063070     0.09173111
 c     -1.25081230     1.24500136     0.35382364
 c      0.16091549     1.82036016     0.07784996
 c      1.36350319     1.16037692     0.13191148
 h     -0.28777731    -2.08407035     0.24606209
 h     -1.93436545     2.08481586     0.26306432
 h      0.34603270     2.75472441    -0.03505215
 h      2.17227856     1.86793831     0.37961769
 o      1.95993124    -1.30546487    -0.47514553
 h      2.94272424    -1.24113822    -0.79204574
 c     -2.33892246    -0.96369976    -0.53978986
 h     -2.76322763    -1.62003014     0.31255314
 h     -3.29459422    -0.36950736    -0.91688076
 h     -1.90809483    -1.59252407    -1.35249287
 h     -0.83893370     1.08848986     1.41219513
          17

 c      1.29857844    -0.41169992     0.16735028
 c     -0.09118075    -0.88561099     0.35394042
 c     -1.28327642    -0.18849679     0.10084402
 c     -1.23994929     1.23068394     0.37348624
 c      0.14721341     1.82044415     0.08415982
 c      1.36079425     1.15174752     0.11063106
 h     -0.23652062    -2.02728936     0.22963786
 h     -1.95318377     2.08901594     0.23597657
 h      0.34918971     2.81012543    -0.04220173
 h      2.21418596     1.88997435     0.34191001
 o      1.95437940    -1.31316492    -0.46417845
 h      2.88503148    -1.24453744    -0.76156635
 c     -2.34370809    -0.96957415    -0.56275850
 h     -2.75617390    -1.65304624     0.27886261
 h     -3.29831688    -0.34437958    -0.91461798
 h     -1.89665538    -1.57894028    -1.36588801
 h     -0.84875533     1.10422260     1.45439476
          17

 c      1.29999181    -0.40444961     0.15725251
 c     -0.08044022    -0.87768138     0.36196681
 c     -1.28155015    -0.17686058     0.10956964
 c     -1.22697355     1.21823953     0.39370064
 c      0.13439885     1.81725034     0.09080462
 c      1.35803138     1.14241580     0.09023764
 h     -0.17898298    -1.95457317     0.21419997
 h     -1.97428419     2.07856027     0.20929498
 h      0.34847273     2.89705148    -0.04875037
 h      2.25124780     1.89531870     0.29456036
 o      1.94978738    -1.32154633    -0.45300764
 h      2.82548681    -1.24063369    -0.72738882
 c     -2.35099954    -0.97523034    -0.58469204
 h     -2.74554305    -1.68162972     0.23257532
 h     -3.28188336    -0.32979823    -0.90743464
 h     -1.88858602    -1.56462489    -1.37823907
 h     -0.87238333     1.12804494     1.49365792
          17

 c      1.29787133    -0.39458782     0.14640140
 c     -0.06966141    -0.86987614     0.36935429
 c     -1.27838546    -0.16684682     0.11777104
 c     -1.21285779     1.20867885     0.41436613
 c      0.12360207     1.81346031     0.09744864
 c      1.35551586     1.13312171     0.07080214
 h     -0.11924031    -1.88284303     0.19860399
 h     -1.99232870     2.04911989     0.18535559
 h      0.33827921     2.98144629    -0.05072176
 h      2.27697567     1.88018904     0.23705531
 o      1.94456683    -1.33074510    -0.44113567
 h      2.79247292    -1.22770688    -0.69919763
 c     -2.36013335    -0.98015909    -0.60505064
 h     -2.73245666    -1.70580879     0.17555102
 h     -3.24820034    -0.32590525    -0.89728573
 h     -1.88253483    -1.55058160    -1.39285906
 h     -0.90881197     1.15867174     1.52810163
          17

 c      1.29220927    -0.38225076     0.13494785
 c     -0.05903770    -0.86029777     0.37624333
 c     -1.27377819    -0.15947860     0.12535966
 c     -1.19844928     1.20261799     0.43532006
 c      0.11561477     1.81062705     0.10389776
 c      1.35329486     1.12437351     0.05229556
 h     -0.06114251    -1.83564624     0.17987287
 h     -2.00416861     2.00006438     0.16591924
 h      0.31662427     3.04360626    -0.04605131
 h      2.28824389     1.84407985     0.17004331
 o      1.93766202    -1.34080569    -0.42822514
 h      2.80496389    -1.20407358    -0.68345713
 c     -2.37010567    -0.98405669    -0.62349146
 h     -2.71895872    -1.72737503     0.11180045
 h     -3.20407743    -0.32986738    -0.88719148
 h     -1.87729026    -1.53714272    -1.41232238
 h     -0.95631871     1.19448342     1.55701611
          17

 c      1.28320198    -0.36771182     0.12300035
 c     -0.04894290    -0.84771741     0.38279448
 c     -1.26771177    -0.15555497     0.13230985
 c     -1.18442663     1.20024125     0.45636477
 c      0.11094015     1.80949047     0.11006717
 c      1.35118823     1.11647839     0.03462066
 h     -0.00690499    -1.82952093     0.15517146
 h     -2.00883515     1.93404009     0.15185125
 h      0.28402956     3.07436961    -0.03413985
 h      2.28506574     1.78935918     0.09490413
 o      1.93007989    -1.35144130    -0.41456083
 h      2.84824097    -1.17206419    -0.67622946
 c     -2.37951973    -0.98694570    -0.63990171
 h     -2.70774495    -1.74979910     0.04692938
 h     -3.16056093    -0.33507830    -0.88113253
 h     -1.87231710    -1.52352976    -1.43767309
 h     -1.01274014     1.23376062     1.58067448
          17

 c      1.27124428    -0.35141797     0.11061521
 c     -0.03980724    -0.83295175     0.38884239
 c     -1.26019880    -0.15554262     0.13866893
 c     -1.17124419     1.20127210     0.47729765
 c      0.10984571     1.81037636     0.11594064
 c      1.34876084     1.10952798     0.01763707
 h      0.04194108    -1.85799974     0.12606558
 h     -2.00771301     1.85662930     0.14277709
 h      0.24234603     3.07035845    -0.01522383
 h      2.27111496     1.72133808     0.01333855
 o      1.92367059    -1.36204179    -0.40064723
 h      2.89318794    -1.13771502    -0.66953564
 c     -2.38677344    -0.98916993    -0.65434071
 h     -2.70152606    -1.77724969    -0.01332413
 h     -3.13099864    -0.33204850    -0.88330097
 h     -1.86789203    -1.50801262    -1.46829137
 h     -1.07570732     1.27485853     1.60000670
          17

 c      1.25686160    -0.33402252     0.09780899
 c     -0.03191645    -0.81815605     0.39392325
 c     -1.25131527    -0.15953984     0.14455765
 c     -1.15907321     1.20499920     0.49796217
 c      0.11236425     1.81334838     0.12156124
 c      1.34528233     1.10339249     0.00120574
 h      0.08289920    -1.89975328     0.09820740
 h     -2.00472262     1.77579668     0.13675543
 h      0.19427950     3.03210834     0.00987305
 h      2.25441691     1.64823201    -0.07328927
 o      1.91965211    -1.37192254    -0.38678461
 h      2.91988108    -1.10686054    -0.65823271
 c     -2.39069529    -0.99108132    -0.66696468
 h     -2.70206783    -1.81240076    -0.06526697
 h     -3.12454550    -0.31363300    -0.89611726
 h     -1.86475219    -1.48857807    -1.50243075
 h     -1.14284404     1.31631236     1.61612620
          17

 c      1.24062570    -0.31636237     0.08459600
 c     -0.02543783    -0.80531857     0.39761740
 c     -1.24122619    -0.16731740     0.15015414
 c     -1.14782951     1.21042977     0.51829097
 c      0.11827844     1.81812669     0.12704108
 c      1.33985801     1.09785519    -0.01474819
 h      0.11336561    -1.93596162     0.07717285
 h     -2.00555926     1.70037374     0.13040553
 h      0.14329912     2.96490164     0.03969551
 h      2.24601615     1.57951826    -0.16482019
 o      1.91850216    -1.38045605    -0.37307005
 h      2.91962260    -1.08359588    -0.64034025
 c     -2.39119154    -0.99261131    -0.67799762
 h     -2.70943252    -1.85422083    -0.10868067
 h     -3.13952568    -0.28161777    -0.91828884
 h     -1.86359471    -1.46362798    -1.53794507
 h     -1.21188852     1.35686604     1.62977369
          17

 c      1.22309809    -0.29938574     0.07102563
 c     -0.02048607    -0.79579407     0.39970438
 c     -1.23021686    -0.17838992     0.15566306
 c     -1.13739621     1.21656598     0.53826197
 c      0.12713675     1.82377319     0.13257759
 c      1.33196941     1.09296187    -0.03025955
 h      0.13170225    -1.95563988     0.06650905
 h     -2.01489506     1.63743640     0.12014667
 h      0.09340651     2.88234137     0.07199855
 h      2.25377163     1.52175029    -0.26212594
 o      1.92019012    -1.38712002    -0.35948511
 h      2.89153333    -1.07023332    -0.61594691
 c     -2.38906846    -0.99334258    -0.68767485
 h     -2.72200350    -1.89783783    -0.14619285
 h     -3.16567012    -0.24560923    -0.94551595
 h     -1.86479033    -1.43234075    -1.57279345
 h     -1.28069247     1.39544627     1.64091122
          17

 c      1.20480576    -0.28405904     0.05720090
 c     -0.01711786    -0.79044208     0.40014109
 c     -1.21872150    -0.19208493     0.16127937
 c     -1.12794058     1.22263282     0.55776563
 c      0.13837580     1.82827349     0.13844435
 c      1.32209388     1.08926225    -0.04553399
 h      0.13732404    -1.95397261     0.06789799
 h     -2.03272569     1.59026447     0.10421559
 h      0.04788281     2.81121705     0.10388752
 h      2.27508668     1.47538623    -0.36462257
 o      1.92425218    -1.39155239    -0.34592596
 h      2.84156668    -1.06700378    -0.58687778
 c     -2.38533424    -0.99291626    -0.69617717
 h     -2.73721779    -1.93664985    -0.18133069
 h     -3.19173181    -0.21601263    -0.97292102
 h     -1.86831712    -1.39470951    -1.60530652
 h     -1.34718017     1.43114743     1.64870106
          17

 c      1.18624596    -0.27126047     0.04327210
 c     -0.01530518    -0.78977219     0.39901697
 c     -1.20733520    -0.20760397     0.16715711
 c     -1.11998764     1.22808733     0.57653152
 c      0.15153587     1.82898491     0.14489162
 c      1.31154850     1.08753601    -0.06109477
 h      0.13052305    -1.93048895     0.08160297
 h     -2.05368240     1.55875679     0.08355771
 h      0.00704965     2.78633368     0.13300581
 h      2.29859578     1.43709222    -0.46833912
 o      1.92966175    -1.39365648    -0.33217080
 h      2.78459555    -1.07079185    -0.55721238
 c     -2.38077924    -0.99119112    -0.70362761
 h     -2.75240997    -1.96474880    -0.21694437
 h     -3.20970309    -0.19979170    -0.99653409
 h     -1.87376426    -1.35142892    -1.63433760
 h     -1.40934099     1.46323883     1.65186244
          17

 c      1.16791024    -0.26167864     0.02941128
 c     -0.01493590    -0.79393115     0.39654392
 c     -1.19679190    -0.22408822     0.17339095
 c     -1.11416908     1.23251354     0.59418775
 c      0.16609414     1.82522693     0.15203663
 c      1.30178962     1.08831028    -0.07763290
 h      0.11250798    -1.88894579     0.10651208
 h     -2.07010841     1.54129447     0.06075967
 h     -0.02969070     2.82014552     0.15884029
 h      2.31231627     1.40386666    -0.56738278
 o      1.93470629    -1.39370943    -0.31784352
 h      2.74616774    -1.07367860    -0.53375190
 c     -2.37589924    -0.98817243    -0.71011645
 h     -2.76536414    -1.97831433    -0.25460202
 h     -3.21526437    -0.20000683    -1.01356762
 h     -1.88035176    -1.30372396    -1.65933030
 h     -1.46527688     1.49115608     1.64923772
          17

 c      1.15030304    -0.25574454     0.01578358
 c     -0.01585521    -0.80251466     0.39308241
 c     -1.18790089    -0.24068258     0.18001246
 c     -1.11093077     1.23559044     0.61034160
 c      0.18097224     1.81948835     0.15997993
 c      1.29398027     1.09163296    -0.09578502
 h      0.08565691    -1.83911130     0.13975227
 h     -2.07537533     1.53602115     0.03850516
 h     -0.05805588     2.88824536     0.18142169
 h      2.30843077     1.37452305    -0.65631866
 o      1.93770526    -1.39214029    -0.30259324
 h      2.75086766    -1.06662827    -0.52303397
 c     -2.37092339    -0.98392154    -0.71571636
 h     -2.77457889    -1.97610283    -0.29458310
 h     -3.20721688    -0.21647346    -1.02229748
 h     -1.88698063    -1.25315746    -1.68027479
 h     -1.51334501     1.51448377     1.64035783
          17

 c      1.13393461    -0.25361721     0.00252703
 c     -0.01792579    -0.81429970     0.38916521
 c     -1.18145477    -0.25658629     0.18699616
 c     -1.11039848     1.23711605     0.62460722
 c      0.19485526     1.81477614     0.16889218
 c      1.28886259     1.09712688    -0.11601656
 h      0.05359576    -1.79935033     0.17636091
 h     -2.06533421     1.54124175     0.01871769
 h     -0.07187280     2.95967732     0.20026469
 h      2.28371205     1.34933774    -0.73131911
 o      1.93871157    -1.38884364    -0.28654152
 h      2.79534447    -1.05040494    -0.52415080
 c     -2.36581445    -0.97851910    -0.72048332
 h     -2.77940969    -1.95962001    -0.33603245
 h     -3.18728671    -0.24609252    -1.02204109
 h     -1.89232928    -1.20143520    -1.69754713
 h     -1.55238698     1.53297506     1.62586798
          17

 c      1.11928866    -0.25521377    -0.01025568
 c     -0.02102671    -0.82741181     0.38538918
 c     -1.17814335    -0.27109291     0.19427101
 c     -1.11238177     1.23699801     0.63661185
 c      0.20671423     1.81299342     0.17893975
 c      1.28670426     1.10414459    -0.13857064
 h      0.02029293    -1.79413444     0.21055970
 h     -2.03846761     1.55547246     0.00228705
 h     -0.06758074     3.01502861     0.21494213
 h      2.23874983     1.32947874    -0.79051551
 o      1.93925722    -1.38324150    -0.27022429
 h      2.85274381    -1.03442274    -0.52964546
 c     -2.36021287    -0.97207557    -0.72444533
 h     -2.78018664    -1.93325996    -0.37712007
 h     -3.16052616    -0.28264783    -1.01335187
 h     -1.89501568    -1.15021984    -1.71166909
 h     -1.58196869     1.54662215     1.60771068
          17

 c      1.10679043    -0.26025664    -0.02249793
 c     -0.02498026    -0.84072047     0.38208706
 c     -1.17849087    -0.28362508     0.20173246
 c     -1.11642318     1.23521635     0.64601983
 c      0.21597235     1.81500774     0.19021604
 c      1.28722127     1.11192329    -0.16340575
 h     -0.01175660    -1.83724531     0.23969020
 h     -1.99571412     1.57746568    -0.01103243
 h     -0.04442493     3.04487294     0.22540550
 h      2.17770769     1.31671642    -0.83444267
 o      1.94070283    -1.37493268    -0.25413910
 h      2.89944060    -1.02620923    -0.53270762
 c     -2.35338221    -0.96475696    -0.72758505
 h     -2.77823442    -1.90416193    -0.41530323
 h     -3.13573433    -0.31670075    -0.99822584
 h     -1.89382776    -1.10095351    -1.72305827
 h     -1.60253233     1.55572140     1.58900401
          17

 c      1.09678717    -0.26831512    -0.03416349
 c     -0.02962304    -0.85514626     0.37919791
 c     -1.18279384    -0.29377624     0.20925673
 c     -1.12185483     1.23178937     0.65259119
 c      0.22251888     1.82097120     0.20270076
 c      1.28948330     1.11970351    -0.19008247
 h     -0.04151844    -1.91607949     0.26567099
 h     -1.94030247     1.60631358    -0.02272121
 h     -0.00348504     3.04559967     0.23196460
 h      2.10885689     1.31338804    -0.86704657
 o      1.94377026    -1.36386011    -0.23859931
 h      2.92277378    -1.02866417    -0.52949574
 c     -2.34434958    -0.95674879    -0.72985211
 h     -2.77549598    -1.88097920    -0.44793054
 h     -3.12398247    -0.33730170    -0.97959153
 h     -1.88798038    -1.05470419    -1.73185516
 h     -1.61534097     1.56083901     1.57353092
          17

 c      1.08951483    -0.27885187    -0.04523135
 c     -0.03497476    -0.87251471     0.37657606
 c     -1.19103790    -0.30135449     0.21671991
 c     -1.12788317     1.22676066     0.65626026
 c      0.22667169     1.83047366     0.21623872
 c      1.29191282     1.12679007    -0.21764995
 h     -0.06789137    -2.00484547     0.29099315
 h     -1.87736475     1.64157896    -0.03542679
 h      0.05283136     3.01768434     0.23524925
 h      2.04485261     1.32239741    -0.89678727
 o      1.94870548    -1.35022751    -0.22376703
 h      2.91847260    -1.04140187    -0.51859396
 c     -2.33247097    -0.94808521    -0.73124853
 h     -2.77344230    -1.87086165    -0.47326640
 h     -3.13297214    -0.33709181    -0.95940731
 h     -1.87728967    -1.01207538    -1.73790334
 h     -1.62212370     1.56260648     1.56478803
          17

 c      1.08504635    -0.29127652    -0.05567670
 c     -0.04122855    -0.89400125     0.37416156
 c     -1.20284406    -0.30638779     0.22401215
 c     -1.13373972     1.22023153     0.65717797
 c      0.22908770     1.84251689     0.23054847
 c      1.29263995     1.13259198    -0.24478104
 h     -0.08967325    -2.08284715     0.31638863
 h     -1.81285260     1.68317742    -0.05227997
 h      0.12082202     2.96660303     0.23622825
 h      1.99974181     1.34669326    -0.93513716
 o      1.95538210    -1.33443842    -0.20967231
 h      2.88898827    -1.06170442    -0.50067527
 c     -2.31810953    -0.93853161    -0.73189109
 h     -2.77167849    -1.87585467    -0.49137481
 h     -3.16057946    -0.31735388    -0.93701398
 h     -1.86216330    -0.97321539    -1.74089212
 h     -1.62449203     1.56139019     1.56478268
          17

 c      1.08324094    -0.30499209    -0.06545414
 c     -0.04864403    -0.91983555     0.37193154
 c     -1.21749469    -0.30908571     0.23104014
 c     -1.13887478     1.21245268     0.65564526
 c      0.23061322     1.85531957     0.24526582
 c      1.29035768     1.13674480    -0.27045029
 h     -0.10605593    -2.13835891     0.34134931
 h     -1.75171019     1.73061592    -0.07528813
 h      0.19560996     2.90607068     0.23619179
 h      1.98058894     1.38732565    -0.98906207
 o      1.96320811    -1.31709235    -0.19617245
 h      2.84502739    -1.08452341    -0.47911096
 c     -2.30258207    -0.92780275    -0.73190798
 h     -2.76758844    -1.89192150    -0.50399084
 h     -3.19610891    -0.28640421    -0.91036166
 h     -1.84343922    -0.93791806    -1.74056004
 h     -1.62343013     1.55703694     1.57314083
          17

 c      1.08371680    -0.31942494    -0.07448674
 c     -0.05745316    -0.94955143     0.36984789
 c     -1.23402846    -0.30979118     0.23772581
 c     -1.14306556     1.20392176     0.65196072
 c      0.23204887     1.86617623     0.26001234
 c      1.28493316     1.13926911    -0.29461300
 h     -0.11673516    -2.16632658     0.36490535
 h     -1.69647008     1.78181876    -0.10363938
 h      0.27246239     2.86069338     0.23648179
 h      1.98173902     1.44105247    -1.05366601
 o      1.97093968    -1.29898696    -0.18287620
 h      2.80858937    -1.10239286    -0.46113710
 c     -2.28746290    -0.91582636    -0.73132251
 h     -2.75756248    -1.91161716    -0.51348397
 h     -3.22748085    -0.25373368    -0.87830169
 h     -1.82218051    -0.90576033    -1.73685882
 h     -1.61919838     1.54892044     1.58714554
          17

 c      1.08586028    -0.33401893    -0.08266984
 c     -0.06780110    -0.98219796     0.36784955
 c     -1.25135962    -0.30894390     0.24400926
 c     -1.14634009     1.19536469     0.64632969
 c      0.23387122     1.87232100     0.27445342
 c      1.27696722     1.14048162    -0.31790160
 h     -0.12186120    -2.16658169     0.38600981
 h     -1.64755667     1.83274759    -0.13362526
 h      0.34934150     2.85669396     0.23810160
 h      1.99075765     1.50101916    -1.11637475
 o      1.97707258    -1.28096871    -0.16924401
 h      2.80692007    -1.10792181    -0.45622404
 c     -2.27405500    -0.90273617    -0.73007141
 h     -2.73858250    -1.92761532    -0.52189874
 h     -3.24592824    -0.22648385    -0.84128983
 h     -1.79951722    -0.87621100    -1.73002292
 h     -1.61164811     1.53628026     1.60271471
          17

 c      1.08886515    -0.34819482    -0.08989337
 c     -0.07972640    -1.01638343     0.36586417
 c     -1.26838796    -0.30705137     0.24985535
 c     -1.14880768     1.18756288     0.63890174
 c      0.23634403     1.87311369     0.28825934
 c      1.26708538     1.14073167    -0.34091272
 h     -0.12203847    -2.14400961     0.40374519
 h     -1.60469446     1.87842415    -0.16037574
 h      0.42552722     2.89672115     0.24224033
 h      1.99685750     1.55982225    -1.16572137
 o      1.98154073    -1.26357544    -0.15514630
 h      2.84584850    -1.09976968    -0.46714319
 c     -2.26323726    -0.88874130    -0.72807794
 h     -2.70906322    -1.93474075    -0.53056576
 h     -3.24684749    -0.20890408    -0.80095225
 h     -1.77657085    -0.84868586    -1.72053672
 h     -1.60065549     1.51862859     1.61570738
          17

 c      1.09179644    -0.36133779    -0.09606955
 c     -0.09315167    -1.05016699     0.36380546
 c     -1.28408638    -0.30465050     0.25525536
 c     -1.15053320     1.18116382     0.62983708
 c      0.23995452     1.87024004     0.30104939
 c      1.25567715     1.14027760    -0.36391485
 h     -0.11835557    -2.11052415     0.41761171
 h     -1.56794616     1.91438522    -0.17972929
 h      0.49675257     2.95738133     0.25083811
 h      1.99359979     1.61145160    -1.19483809
 o      1.98621940    -1.24703232    -0.14109410
 h      2.90171106    -1.08252924    -0.48616720
 c     -2.25547461    -0.87403640    -0.72530158
 h     -2.66899260    -1.93059901    -0.54009568
 h     -3.22933830    -0.20275440    -0.75954189
 h     -1.75442916    -0.82255440    -1.70903960
 h     -1.58644464     1.49603011     1.62297060
          17

 c      1.09369508    -0.37285994    -0.10115291
 c     -0.10788526    -1.08096976     0.36154626
 c     -1.29756086    -0.30225800     0.26021624
 c     -1.15148513     1.17659020     0.61932404
 c      0.24529532     1.86558908     0.31247260
 c      1.24291941     1.13929531    -0.38687441
 h     -0.11218557    -2.08678110     0.42798782
 h     -1.53799361     1.93757087    -0.18914859
 h      0.55680745     3.01378220     0.26555671
 h      1.97825258     1.65168081    -1.20103556
 o      1.99313104    -1.23156076    -0.12766669
 h      2.94884637    -1.06069180    -0.50402295
 c     -2.25082585    -0.85877670    -0.72175523
 h     -2.61978593    -1.91566883    -0.55049318
 h     -3.19602354    -0.20749412    -0.71955854
 h     -1.73413632    -0.79711952    -1.69621048
 h     -1.56973005     1.46919397     1.62292519
          17

 c      1.09371854    -0.38230399    -0.10514764
 c     -0.12366797    -1.10611801     0.35891868
 c     -1.30808961    -0.30031518     0.26474265
 c     -1.15153212     1.17402389     0.60756684
 c      0.25276622     1.86027452     0.32227470
 c      1.22884214     1.13788273    -0.40953436
 h     -0.10452812    -2.09630962     0.43621033
 h     -1.51606041     1.94662641    -0.18790871
 h      0.60101678     3.05079065     0.28706967
 h      1.95088686     1.67801804    -1.18483158
 o      2.00351115    -1.21740020    -0.11519184
 h      2.97294161    -1.03677669    -0.51499040
 c     -2.24890180    -0.84310619    -0.71750916
 h     -2.56405308    -1.89329690    -0.56129204
 h     -3.15355780    -0.21997020    -0.68340722
 h     -1.71668050    -0.77159884    -1.68268110
 h     -1.55170387     1.43941995     1.61577277
          17

 c      1.09127650    -0.38943273    -0.10809964
 c     -0.14018919    -1.12446120     0.35583080
 c     -1.31515209    -0.29912985     0.26881918
 c     -1.15045820     1.17341057     0.59478705
 c      0.26250192     1.85478354     0.33029903
 c      1.21334440     1.13601508    -0.43144468
 h     -0.09578250    -2.14676975     0.44320150
 h     -1.50380073     1.94202478    -0.17710604
 h      0.62691286     3.06127921     0.31522819
 h      1.91419894     1.68993007    -1.14964570
 o      2.01783305    -1.20468986    -0.10377287
 h      2.96920508    -1.01195717    -0.51665550
 c     -2.24882332    -0.82722826    -0.71269535
 h     -2.50519910    -1.86937589    -0.57174520
 h     -3.11331068    -0.23395603    -0.65292281
 h     -1.70296680    -0.74513051    -1.66901862
 h     -1.53390414     1.40843519     1.60339907
          17

 c      1.08611204    -0.39428292    -0.11007378
 c     -0.15698436    -1.13711001     0.35237476
 c     -1.31844765    -0.29883537     0.27239700
 c     -1.14797919     1.17446176     0.58126482
 c      0.27439066     1.84925333     0.33647384
 c      1.19614837     1.13345544    -0.45193988
 h     -0.08692837    -2.22127333     0.44808746
 h     -1.50324605     1.92625158    -0.15974269
 h      0.63377435     3.04295915     0.34937799
 h      1.87410798     1.68957751    -1.10215093
 o      2.03590296    -1.19340578    -0.09334466
 h      2.93987210    -0.98643575    -0.50928909
 c     -2.24936877    -0.81145389    -0.70750002
 h     -2.44671708    -1.85098236    -0.58114214
 h     -3.09010695    -0.24099146    -0.62885253
 h     -1.69374435    -0.71681493    -1.65579959
 h     -1.51796836     1.37812685     1.58892019
          17

 c      1.07830184    -0.39716974    -0.11112614
 c     -0.17340830    -1.14597559     0.34872733
 c     -1.31789954    -0.29938656     0.27538822
 c     -1.14376149     1.17666858     0.56740999
 c      0.28807018     1.84358820     0.34080551
 c      1.17674723     1.12966575    -0.47013638
 h     -0.07991318    -2.29536853     0.44922137
 h     -1.51675528     1.90388429    -0.14070231
 h      0.62238510     2.99710575     0.38857212
 h      1.84048319     1.68266101    -1.05241646
 o      2.05680993    -1.18340091    -0.08364623
 h      2.89480996    -0.95897584    -0.49653521
 c     -2.24956305    -0.79607608    -0.70209663
 h     -2.39137220    -1.84356038    -0.58922502
 h     -3.09584315    -0.23466928    -0.61095981
 h     -1.68948233    -0.68579715    -1.64373493
 h     -1.50527526     1.35019919     1.57578848
          17

 c      1.06818610    -0.39862235    -0.11128605
 c     -0.18873697    -1.15253596     0.34502942
 c     -1.31365167    -0.30058006     0.27767312
 c     -1.13746748     1.17938546     0.55378726
 c      0.30288113     1.83740264     0.34337058
 c      1.15454254     1.12388872    -0.48513810
 h     -0.07671990    -2.35134835     0.44550828
 h     -1.54670178     1.88083510    -0.12590616
 h      0.59531311     2.92936157     0.43180251
 h      1.82569371     1.67738379    -1.01164918
 o      2.07884874    -1.17454735    -0.07412614
 h      2.85350954    -0.92559303    -0.48705870
 c     -2.24942239    -0.78113719    -0.69652912
 h     -2.34089173    -1.84797852    -0.59645049
 h     -3.13076308    -0.21620989    -0.59906048
 h     -1.69029598    -0.65137803    -1.63370682
 h     -1.49655160     1.32587221     1.56660365
          17

 c      1.05625388    -0.39927198    -0.11055272
 c     -0.20225836    -1.15769272     0.34136241
 c     -1.30605533    -0.30209079     0.27912016
 c     -1.12887466     1.18204651     0.54098280
 c      0.31781193     1.82981257     0.34428163
 c      1.12941533     1.11561832    -0.49656832
 h     -0.07877861    -2.37979848     0.43661368
 h     -1.59434875     1.86191949    -0.11988712
 h      0.55752706     2.85238564     0.47857902
 h      1.83797748     1.67891336    -0.98612106
 o      2.09996897    -1.16682546    -0.06404785
 h      2.83946035    -0.87958407    -0.49285552
 c     -2.24990097    -0.76651470    -0.69070715
 h     -2.29638994    -1.86000424    -0.60384540
 h     -3.18344148    -0.19372797    -0.59346145
 h     -1.69606817    -0.61313054    -1.62655292
 h     -1.49161819     1.30577027     1.56216723
          17

 c      1.04304075    -0.39974687    -0.10890806
 c     -0.21332856    -1.16196025     0.33776152
 c     -1.29563921    -0.30352100     0.27960732
 c     -1.11807485     1.18441748     0.52935314
 c      0.33154699     1.81928387     0.34360008
 c      1.10233242     1.10508114    -0.50493182
 h     -0.08689804    -2.37721409     0.42273572
 h     -1.65782313     1.84780781    -0.12281843
 h      0.51630788     2.78791352     0.53015869
 h      1.87411891     1.68369722    -0.97305776
 o      2.11923377    -1.15998418    -0.05320162
 h      2.85850271    -0.81826350    -0.51777872
 c     -2.25210829    -0.75221193    -0.68454408
 h     -2.25893308    -1.87267008    -0.61258118
 h     -3.23933248    -0.17612795    -0.59419397
 h     -1.70671600    -0.57100009    -1.62264583
 h     -1.48942058     1.29003391     1.56134349
          17

 c      1.02908934    -0.40061324    -0.10634012
 c     -0.22140877    -1.16556499     0.33422520
 c     -1.28306546    -0.30444946     0.27903061
 c     -1.10560017     1.18660104     0.51893140
 c      0.34278556     1.80431438     0.34131845
 c      1.07510211     1.09295764    -0.51125838
 h     -0.10129230    -2.34457839     0.40443628
 h     -1.73094273     1.83474756    -0.13022104
 h      0.47839113     2.75906956     0.58995492
 h      1.92191102     1.68249927    -0.96490907
 o      2.13727870    -1.15319855    -0.04228949
 h      2.89225407    -0.74906178    -0.55121989
 c     -2.25676927    -0.73840493    -0.67806045
 h     -2.22970897    -1.87927488    -0.62361513
 h     -3.28703065    -0.16933439    -0.60048069
 h     -1.72236634    -0.52536182    -1.62155713
 h     -1.48831679     1.27853713     1.56173984
          17

 c      1.01494674    -0.40235139    -0.10286342
 c     -0.22609879    -1.16837316     0.33071728
 c     -1.26907916    -0.30447333     0.27729772
 c     -1.09231214     1.18876585     0.50959162
 c      0.35064602     1.78525576     0.33776050
 c      1.04964315     1.07975101    -0.51659756
 h     -0.12149177    -2.28788046     0.38260116
 h     -1.80471165     1.81765582    -0.13597545
 h      0.44604066     2.76915431     0.65898694
 h      1.96837123     1.66727946    -0.95532635
 o      2.15492230    -1.14549459    -0.03219085
 h      2.92025639    -0.68289704    -0.57965185
 c     -2.26414132    -0.72531020    -0.67138741
 h     -2.20987305    -1.87518792    -0.63755402
 h     -3.31964928    -0.17599110    -0.61083484
 h     -1.74329983    -0.47700643    -1.62204250
 h     -1.48647379     1.27106654     1.56070671
          17

 c      1.00115510    -0.40533833    -0.09852937
 c     -0.22718031    -1.16965783     0.32717136
 c     -1.25445269    -0.30324475     0.27432076
 c     -1.07915048     1.19092732     0.50123179
 c      0.35457819     1.76458824     0.33394908
 c      1.02756343     1.06554988    -0.52183351
 h     -0.14616940    -2.22050401     0.35841055
 h     -1.87014006     1.79304540    -0.13529160
 h      0.41880402     2.79798017     0.73115291
 h      2.00408332     1.63388218    -0.94090619
 o      2.17246891    -1.13615602    -0.02346639
 h      2.93116405    -0.62776907    -0.59446864
 c     -2.27410529    -0.71307622    -0.66471895
 h     -2.20030918    -1.85846008    -0.65467152
 h     -3.33435135    -0.19620462    -0.62332317
 h     -1.76972566    -0.42704753    -1.62236015
 h     -1.48225284     1.26739657     1.55618978
          17

 c      0.98823848    -0.40983057    -0.09342934
 c     -0.22463161    -1.16790487     0.32351885
 c     -1.23993721    -0.30049631     0.27001821
 c     -1.06693783     1.19292548     0.49382680
 c      0.35415225     1.74499931     0.33113192
 c      1.01002607     1.05016458    -0.52761304
 h     -0.17328823    -2.16530849     0.33305265
 h     -1.92016428     1.75990223    -0.12573148
 h      0.39699327     2.82297325     0.79733230
 h      2.02358748     1.58151325    -0.92057801
 o      2.18981684    -1.12477928    -0.01635948
 h      2.92119449    -0.58793515    -0.59195457
 c     -2.28623835    -0.70174580    -0.65825781
 h     -2.20139201    -1.82994268    -0.67498833
 h     -3.33209421    -0.22802387    -0.63575148
 h     -1.80153277    -0.37676740    -1.62076093
 h     -1.47451561     1.26728283     1.54727010
          17

 c      0.97670307    -0.41594552    -0.08769774
 c     -0.21854106    -1.16140312     0.31975680
 c     -1.22624081    -0.29604684     0.26432661
 c     -1.05630046     1.19449030     0.48740159
 c      0.34916370     1.72825679     0.33017595
 c      0.99767833     1.03335325    -0.53423763
 h     -0.20129516    -2.14781442     0.30701265
 h     -1.95033117     1.71935374    -0.10701566
 h      0.38168478     2.83046868     0.85040298
 h      2.02484732     1.51178643    -0.89484393
 o      2.20661583    -1.11124440    -0.01086751
 h      2.89170663    -0.56434538    -0.57214465
 c     -2.29981412    -0.69126283    -0.65217137
 h     -2.21275382    -1.79333539    -0.69839007
 h     -3.31813162    -0.26748171    -0.64578951
 h     -1.83814323    -0.32742852    -1.61595849
 h     -1.46280915     1.27042564     1.53442164
          17

 c      0.96705923    -0.42363852    -0.08151891
 c     -0.20902711    -1.15010041     0.31597012
 c     -1.21402292    -0.28979794     0.25721714
 c     -1.04764768     1.19529837     0.48200146
 c      0.33978374     1.71518254     0.33134641
 c      0.99056813     1.01496739    -0.54155965
 h     -0.23023906    -2.17469821     0.27999544
 h     -1.95901679     1.67418280    -0.08064740
 h      0.37388137     2.81465766     0.88620269
 h      2.00934938     1.42831574    -0.86546367
 o      2.22227501    -1.09574969    -0.00672360
 h      2.84904543    -0.55396394    -0.53911672
 c     -2.31376666    -0.68149608    -0.64655728
 h     -2.23310521    -1.75503934    -0.72479307
 h     -3.30277593    -0.30859895    -0.65112228
 h     -1.87852699    -0.28008385    -1.60744952
 h     -1.44741970     1.27643957     1.51953718
          17

 c      0.95985259    -0.43269245    -0.07513412
 c     -0.19643955    -1.13625794     0.31222561
 c     -1.20385065    -0.28177085     0.24871123
 c     -1.04114664     1.19499758     0.47769915
 c      0.32659850     1.70587708     0.33432949
 c      0.98804446     0.99496902    -0.54895747
 h     -0.25999523    -2.22608676     0.25238683
 h     -1.94782962     1.62857239    -0.04978826
 h      0.37419968     2.77474908     0.90297471
 h      1.98324624     1.33679704    -0.83551010
 o      2.23585602    -1.07894051    -0.00328654
 h      2.80615486    -0.54752840    -0.50274703
 c     -2.32679291    -0.67225564    -0.64142270
 h     -2.26027012    -1.72311221    -0.75430775
 h     -3.30025200    -0.34433109    -0.64964408
 h     -1.92136382    -0.23541565    -1.59562477
 h     -1.42929152     1.28483917     1.50568989
          17

 c      0.95568194    -0.44273896    -0.06883986
 c     -0.18157064    -1.12264188     0.30853913
 c     -1.19610125    -0.27218451     0.23889164
 c     -1.03666999     1.19321004     0.47465308
 c      0.31054579     1.69987813     0.33834508
 c      0.98869578     0.97337813    -0.55543127
 h     -0.28870594    -2.27623664     0.22571175
 h     -1.92237516     1.58803673    -0.01936987
 h      0.38288016     2.71394872     0.90120124
 h      1.95882410     1.24491573    -0.80938753
 o      2.24611113    -1.06194747     0.00045727
 h      2.78188351    -0.52876269    -0.47867239
 c     -2.33786831    -0.66329822    -0.63670412
 h     -2.29160799    -1.70451474    -0.78718778
 h     -3.32230143    -0.36934337    -0.63955602
 h     -1.96529834    -0.19363168    -1.58167063
 h     -1.40978196     1.29503523     1.49649313
          17

 c      0.95519115    -0.45330223    -0.06297260
 c     -0.16560680    -1.11123918     0.30494171
 c     -1.19088113    -0.26149858     0.22790323
 c     -1.03377142     1.18955201     0.47318881
 c      0.29277823     1.69618522     0.34225168
 c      0.99059325     0.95030605    -0.55985270
 h     -0.31374264    -2.30790593     0.20173784
 h     -1.89268246     1.55919627     0.00400984
 h      0.40001800     2.64047315     0.88437417
 h      1.95275928     1.16082904    -0.79188908
 o      2.25226095    -1.04570285     0.00522935
 h      2.78862963    -0.48522767    -0.47768589
 c     -2.34697447    -0.65441557    -0.63233809
 h     -2.32465421    -1.70137198    -0.82333076
 h     -3.36907115    -0.38277982    -0.61941432
 h     -2.00921422    -0.15446853    -1.56728603
 h     -1.39027795     1.30632692     1.49500577
          17

 c      0.95902131    -0.46385818    -0.05787500
 c     -0.14996617    -1.10318558     0.30150060
 c     -1.18802725    -0.25038128     0.21593662
 c     -1.03186415     1.18373769     0.47379155
 c      0.27446405     1.69317658     0.34459354
 c      0.99221847     0.92613948    -0.56135862
 h     -0.33276503    -2.31273895     0.18191216
 h     -1.87106460     1.54862755     0.01348878
 h      0.42624509     2.56966164     0.86043780
 h      1.97626759     1.09005153    -0.78563938
 o      2.25490575    -1.02992466     0.01061967
 h      2.81792192    -0.42464588    -0.49231311
 c     -2.35511590    -0.64563710    -0.62831763
 h     -2.35743400    -1.70940569    -0.86161720
 h     -3.42860934    -0.38745152    -0.58852495
 h     -2.05244764    -0.11736487    -1.55423049
 h     -1.37183409     1.31787045     1.50251069
          17

 c      0.96770432    -0.47390658    -0.05384196
 c     -0.13608227    -1.09898018     0.29828269
 c     -1.18719039    -0.23962440     0.20319903
 c     -1.03075048     1.17580791     0.47687954
 c      0.25656935     1.68876927     0.34374575
 c      0.99345735     0.90158204    -0.55963985
 h     -0.34410784    -2.28844099     0.16725296
 h     -1.86549049     1.56015637     0.00546404
 h      0.46376629     2.52279221     0.84141551
 h      2.02428279     1.03421709    -0.78916750
 o      2.25531001    -1.01371844     0.01571560
 h      2.85181116    -0.36549590    -0.50675530
 c     -2.36357632    -0.63726533    -0.62469395
 h     -2.38834523    -1.72042066    -0.89986068
 h     -3.48562588    -0.38684930    -0.54733894
 h     -2.09488000    -0.08179385    -1.54378354
 h     -1.35504770     1.32865999     1.51788215
          17

 c      0.98150620    -0.48305344    -0.05105728
 c     -0.12515063    -1.09856390     0.29530795
 c     -1.18794860    -0.23005266     0.18988535
 c     -1.03108249     1.16632572     0.48251631
 c      0.23988851     1.68152575     0.33857240
 c      0.99525963     0.87740976    -0.55484631
 h     -0.34698676    -2.23749183     0.15828124
 h     -1.87350383     1.59222884    -0.01726680
 h      0.51510094     2.51441704     0.83602252
 h      2.07998204     0.99339860    -0.79855914
 o      2.25449428    -0.99655584     0.01992932
 h      2.87740769    -0.32142185    -0.51007618
 c     -2.37334290    -0.62966289    -0.62155561
 h     -2.41604995    -1.72628263    -0.93547533
 h     -3.52826789    -0.38354907    -0.49727117
 h     -2.13686678    -0.04760951    -1.53632389
 h     -1.34020153     1.33758004     1.53802420
          17

 c      1.00025444    -0.49107198    -0.04954743
 c     -0.11788838    -1.10120174     0.29253331
 c     -1.18989957    -0.22244800     0.17616284
 c     -1.03405684     1.15626797     0.49042866
 c      0.22546669     1.67192641     0.32918143
 c      0.99861621     0.85429564    -0.54733453
 h     -0.34197058    -2.16818353     0.15473482
 h     -1.88504399     1.63855478    -0.04696663
 h      0.57751766     2.53739570     0.84047293
 h      2.12706813     0.96781543    -0.81012193
 o      2.25315227    -0.97842413     0.02307969
 h      2.88857347    -0.29864063    -0.49760418
 c     -2.38497526    -0.62304574    -0.61900223
 h     -2.43953599    -1.72138114    -0.96622696
 h     -3.54959942    -0.37912759    -0.44022451
 h     -2.17903462    -0.01521111    -1.53123663
 h     -1.32748020     1.34356074     1.55905326
          17

 c      1.02320267    -0.49791057    -0.04916898
 c     -0.11436185    -1.10523017     0.28989812
 c     -1.19271100    -0.21748392     0.16217076
 c     -1.04067902     1.14670939     0.50023714
 c      0.21461228     1.66160070     0.31646604
 c      1.00410763     0.83282956    -0.53752132
 h     -0.33189489    -2.09767249     0.15497931
 h     -1.89002501     1.69129540    -0.07525754
 h      0.64207590     2.57143358     0.84345353
 h      2.15513503     0.95772868    -0.82134068
 o      2.25181164    -0.95969811     0.02526272
 h      2.88409060    -0.29775072    -0.46903539
 c     -2.39866447    -0.61740656    -0.61710929
 h     -2.45821968    -1.70334930    -0.99068832
 h     -3.54689215    -0.37446954    -0.37819696
 h     -2.22204162     0.01457922    -1.52719057
 h     -1.31712545     1.34576552     1.57753396
          17

 c      1.04899134    -0.50363417    -0.04964377
 c     -0.11397901    -1.10801589     0.28740026
 c     -1.19613667    -0.21566092     0.14802864
 c     -1.05133714     1.13859073     0.51156690
 c      0.20833274     1.65186578     0.30126144
 c      1.01193765     0.81357813    -0.52583888
 h     -0.32238689    -2.05321530     0.15558777
 h     -1.88224413     1.74349657    -0.09576625
 h      0.69932353     2.59952806     0.83588653
 h      2.15927725     0.96298058    -0.83068245
 o      2.25091296    -0.94109032     0.02679688
 h      2.86735588    -0.31436967    -0.42772113
 c     -2.41428935    -0.61252272    -0.61588950
 h     -2.47202537    -1.67308146    -1.00848591
 h     -3.52098137    -0.36996109    -0.31297109
 h     -2.26640496     0.04085246    -1.52262196
 h     -1.30950818     1.34373188     1.59130842
          17

 c      1.07574929    -0.50831991    -0.05063254
 c     -0.11587325    -1.10714021     0.28502943
 c     -1.20001654    -0.21724287     0.13384741
 c     -1.06576668     1.13261887     0.52401028
 c      0.20701346     1.64333266     0.28415562
 c      1.02203904     0.79710118    -0.51272457
 h     -0.31895685    -2.05945385     0.15294875
 h     -1.85946366     1.78990224    -0.10458053
 h      0.74267661     2.61227384     0.81324583
 h      2.13882049     0.98273824    -0.83727485
 o      2.25073398    -0.92372816     0.02826683
 h      2.84817382    -0.33778510    -0.38144071
 c     -2.43141904    -0.60799024    -0.61527217
 h     -2.48143983    -1.63468038    -1.02048934
 h     -3.47625322    -0.36549748    -0.24570251
 h     -2.31244374     0.06298570    -1.51619153
 h     -1.30513304     1.33745226     1.59989349
          17

 c      1.10131339    -0.51196647    -0.05181246
 c     -0.11954914    -1.10264472     0.28251588
 c     -1.20427106    -0.22220201     0.11973691
 c     -1.08319188     1.12921755     0.53706623
 c      0.21045415     1.63609597     0.26561436
 c      1.03408364     0.78392860    -0.49859984
 h     -0.32109055    -2.11307570     0.14696525
 h     -1.82247962     1.82701489    -0.09992845
 h      0.76851797     2.60594764     0.77420517
 h      2.09701211     1.01553771    -0.84092443
 o      2.25128490    -0.90918335     0.03052654
 h      2.84396103    -0.35038522    -0.34236876
 c     -2.44930021    -0.60327805    -0.61512460
 h     -2.48751390    -1.59520713    -1.02889522
 h     -3.42084297    -0.36039050    -0.17628598
 h     -2.36031472     0.08092652    -1.50708243
 h     -1.30458341     1.32738909     1.60456096
          17

 c      1.12351299    -0.51447835    -0.05293062
 c     -0.12486610    -1.09674796     0.27938979
 c     -1.20888284    -0.23021063     0.10580671
 c     -1.10249813     1.12848606     0.55014356
 c      0.21801784     1.62994313     0.24608032
 c      1.04740931     0.77450277    -0.48382104
 h     -0.32350790    -2.18655594     0.14059842
 h     -1.77451607     1.85317329    -0.08197967
 h      0.77562909     2.58076530     0.71945951
 h      2.04145738     1.05977829    -0.84257447
 o      2.25278353    -0.89886345     0.03426798
 h      2.87032633    -0.33723364    -0.31997668
 c     -2.46695234    -0.59784421    -0.61531598
 h     -2.49174854    -1.56340149    -1.03683969
 h     -3.36565900    -0.35347008    -0.10286054
 h     -2.41008187     0.09534476    -1.49512567
 h     -1.30839672     1.31438444     1.60809801
          17

 c      1.14051139    -0.51572158    -0.05382664
 c     -0.13159969    -1.09165449     0.27527594
 c     -1.21387180    -0.24068704     0.09216137
 c     -1.12237959     1.13016692     0.56266541
 c      0.22873666     1.62443129     0.22598249
 c      1.06100684     0.76908343    -0.46862821
 h     -0.32194386    -2.25377670     0.13632275
 h     -1.72106167     1.86897664    -0.05300743
 h      0.76518089     2.54078595     0.65145069
 h      1.98404867     1.11452503    -0.84484943
 o      2.25663069    -0.89293380     0.03937684
 h      2.92223039    -0.30269477    -0.31066768
 c     -2.48350788    -0.59133536    -0.61574675
 h     -2.49586643    -1.54657511    -1.04710251
 h     -3.32058385    -0.34388074    -0.02279082
 h     -2.46177180     0.10763059    -1.48079563
 h     -1.31686651     1.29943221     1.61407275
          17

 c      1.15117449    -0.51563796    -0.05440825
 c     -0.13933694    -1.08874014     0.26997548
 c     -1.21928752    -0.25286647     0.07889199
 c     -1.14145870     1.13363364     0.57425936
 c      0.24131562     1.61881840     0.20567714
 c      1.07381318     0.76767878    -0.45318288
 h     -0.31465893    -2.29929364     0.13510127
 h     -1.66975831     1.87800463    -0.01774443
 h      0.74152065     2.49543582     0.57479153
 h      1.93799753     1.17967211    -0.85158824
 o      2.26477086    -0.89064556     0.04528881
 h      2.97956516    -0.26373241    -0.30384001
 c     -2.49865264    -0.58377904    -0.61623787
 h     -2.50158421    -1.54681373    -1.06032246
 h     -3.28935455    -0.33241672     0.06402998
 h     -2.51540067     0.11969906    -1.46507440
 h     -1.32981245     1.28335713     1.62551834
          17

 c      1.15534196    -0.51437749    -0.05458953
 c     -0.14755972    -1.08872096     0.26341490
 c     -1.22521802    -0.26588829     0.06606890
 c     -1.15841707     1.13793588     0.58492041
 c      0.25408181     1.61194134     0.18539239
 c      1.08535500     0.77015722    -0.43778971
 h     -0.30156559    -2.31599859     0.13692189
 h     -1.62957582     1.88706186     0.01679747
 h      0.71305568     2.46154980     0.49655318
 h      1.91108748     1.25396262    -0.86528264
 o      2.27828521    -0.89123858     0.05158944
 h      3.02555036    -0.23382548    -0.29212520
 c     -2.51268041    -0.57561117    -0.61640734
 h     -2.51045948    -1.55984859    -1.07437492
 h     -3.26875271    -0.32182308     0.15267363
 h     -2.57097571     0.13354824    -1.44910574
 h     -1.34642654     1.26657142     1.64347122
          17

 c      1.15381674    -0.51233707    -0.05424602
 c     -0.15571779    -1.09187810     0.25559461
 c     -1.23179417    -0.27888949     0.05374068
 c     -1.17219961     1.14202217     0.59493529
 c      0.26516401     1.60249320     0.16537178
 c      1.09615057     0.77644957    -0.42311629
 h     -0.28345958    -2.30212109     0.14129796
 h     -1.60844955     1.90409123     0.04338510
 h      0.69003549     2.46053876     0.42408404
 h      1.90154986     1.33208520    -0.88443052
 o      2.29705789    -0.89411261     0.05806270
 h      3.05144822    -0.21969233    -0.27258162
 c     -2.52611143    -0.56749769    -0.61576960
 h     -2.52375431    -1.57778140    -1.08565323
 h     -3.25296031    -0.31541477     0.23501200
 h     -2.62844187     0.15061571    -1.43361328
 h     -1.36530961     1.24909077     1.66631613
          17

 c      1.14805649    -0.51004884    -0.05322182
 c     -0.16327353    -1.09810055     0.24656245
 c     -1.23916558    -0.29109101     0.04194317
 c     -1.18225958     1.14519263     0.60450474
 c      0.27317293     1.59033445     0.14631085
 c      1.10738782     0.78644462    -0.41009330
 h     -0.26170956    -2.26036204     0.14744701
 h     -1.60995708     1.93295932     0.05859649
 h      0.67620716     2.50305821     0.35937462
 h      1.90212322     1.40536999    -0.90448046
 o      2.32009219    -0.89877766     0.06459845
 h      3.05479861    -0.22307182    -0.24508701
 c     -2.53937054    -0.56007882    -0.61394620
 h     -2.54232337    -1.59277064    -1.09085386
 h     -3.23746348    -0.31567081     0.30339361
 h     -2.68753374     0.17117610    -1.41832540
 h     -1.38469145     1.23077916     1.69046330
          17

 c      1.13975237    -0.50799944    -0.05137342
 c     -0.16973303    -1.10673082     0.23640731
 c     -1.24744992    -0.30185743     0.03071438
 c     -1.18862460     1.14741731     0.61343171
 c      0.27756309     1.57752019     0.12939986
 c      1.12038464     0.79969486    -0.39962197
 h     -0.23820105    -2.19936745     0.15424148
 h     -1.63196009     1.96967156     0.06506913
 h      0.66455397     2.57621652     0.29804577
 h      1.90601305     1.46536756    -0.92078672
 o      2.34587466    -0.90492729     0.07117913
 h      3.03855205    -0.24129561    -0.21160601
 c     -2.55272336    -0.55379308    -0.61077114
 h     -2.56658501    -1.59918092    -1.08795836
 h     -3.22008198    -0.32381861     0.35268186
 h     -2.74758525     0.19413497    -1.40182227
 h     -1.40271473     1.21159077     1.71178162
          17

 c      1.13050064    -0.50649791    -0.04861352
 c     -0.17468174    -1.11625573     0.22526257
 c     -1.25667542    -0.31072346     0.02010537
 c     -1.19168619     1.14912424     0.62121542
 c      0.27804085     1.56705495     0.11569235
 c      1.13624282     0.81537584    -0.39234700
 h     -0.21523542    -2.13709337     0.16009136
 h     -1.66866496     2.00497801     0.06901326
 h      0.64564805     2.65615973     0.23582924
 h      1.90920616     1.50619689    -0.93024627
 o      2.37255720    -0.91263377     0.07793269
 h      3.01221322    -0.26569681    -0.17647109
 c     -2.56632605    -0.54882671    -0.60626870
 h     -2.59656486    -1.59422915    -1.07644279
 h     -3.20058891    -0.34000451     0.38063554
 h     -2.80744944     0.21738140    -1.38197948
 h     -1.41767682     1.19166844     1.72685722
          17

 c      1.12164799    -0.50563513    -0.04493407
 c     -0.17785096    -1.12423014     0.21328770
 c     -1.26674574    -0.31739566     0.01018076
 c     -1.19194270     1.15076782     0.62731178
 c      0.27426288     1.56127817     0.10570336
 c      1.15558033     0.83252596    -0.38850768
 h     -0.19492673    -2.10159997     0.16316372
 h     -1.71354667     2.02967685     0.07635653
 h      0.61415836     2.72396986     0.17172486
 h      1.91042433     1.52509779    -0.93156327
 o      2.39805512    -0.92250962     0.08516141
 h      2.99242281    -0.27994336    -0.14645424
 c     -2.58026061    -0.54513793    -0.60058399
 h     -2.63196661    -1.57805331    -1.05722055
 h     -3.18027038    -0.36352985     0.38784533
 h     -2.86562255     0.23849989    -1.35674049
 h     -1.42819878     1.17131624     1.73370055
          17

 c      1.11426786    -0.50530275    -0.04041126
 c     -0.17920742    -1.12851912     0.20058283
 c     -1.27744325    -0.32173094     0.00100880
 c     -1.18987084     1.15260238     0.63126484
 c      0.26612766     1.56137302     0.09937953
 c      1.17826587     0.85030510    -0.38783264
 h     -0.17812137    -2.11656607     0.16247480
 h     -1.76095776     2.03748585     0.09093753
 h      0.56868325     2.76887743     0.10692847
 h      1.91084944     1.52251611    -0.92528847
 o      2.42060535    -0.93529342     0.09314671
 h      2.99482132    -0.26702414    -0.12746500
 c     -2.59452288    -0.54249627    -0.59393681
 h     -2.67226339    -1.55373269    -1.03259708
 h     -3.16181135    -0.39298977     0.37791773
 h     -2.92051757     0.25548338    -1.32480080
 h     -1.43332227     1.15091081     1.73200433
          17

 c      1.10919700    -0.50524332    -0.03519418
 c     -0.17892657    -1.12943786     0.18712870
 c     -1.28845688    -0.32370159    -0.00735006
 c     -1.18589694     1.15465905     0.63272068
 c      0.25405597     1.56751309     0.09618716
 c      1.20326197     0.86806177    -0.38950457
 h     -0.16455798    -2.17631497     0.15866170
 h     -1.80658785     2.02544737     0.11440629
 h      0.51005154     2.78609249     0.04349073
 h      1.91433392     1.50241100    -0.91416624
 o      2.43978492    -0.95067611     0.10176246
 h      3.01776731    -0.22792547    -0.11837814
 c     -2.60897843    -0.54052464    -0.58662591
 h     -2.71682173    -1.52712832    -1.00617699
 h     -3.14937239    -0.42639187     0.35790962
 h     -2.97077595     0.26724147    -1.28599357
 h     -1.43253674     1.13079192     1.72311634
          17

 c      1.10707605    -0.50513517    -0.02947411
 c     -0.17726415    -1.12916810     0.17288378
 c     -1.29940693    -0.32338438    -0.01484370
 c     -1.18039327     1.15677823     0.63142365
 c      0.23898067     1.57916937     0.09525921
 c      1.22871184     0.88521042    -0.39223553
 h     -0.15413823    -2.25272043     0.15273898
 h     -1.84756415     1.99356324     0.14657511
 h      0.44028003     2.77503922    -0.01635508
 h      1.92771979     1.47238483    -0.90349604
 o      2.45625012    -0.96726884     0.11056359
 h      3.04564321    -0.18179417    -0.11258377
 c     -2.62333500    -0.53878907    -0.57904851
 h     -2.76500944    -1.50578595    -0.98237472
 h     -3.14831715    -0.46145890     0.33817728
 h     -3.01555859     0.27389650    -1.24138730
 h     -1.42572657     1.11114486     1.70977476
          17

 c      1.10835890    -0.50468278    -0.02344378
 c     -0.17451488    -1.12961085     0.15785584
 c     -1.30987434    -0.32096442    -0.02142009
 c     -1.17366016     1.15862362     0.62724542
 c      0.22210725     1.59535443     0.09558400
 c      1.25235378     0.90117845    -0.39451565
 h     -0.14697821    -2.32045054     0.14511876
 h     -1.88266812     1.94455203     0.18566926
 h      0.36218041     2.73926055    -0.07062775
 h      1.95954535     1.44197064    -0.90014481
 o      2.47063867    -0.98373351     0.11917292
 h      3.06520546    -0.14749478    -0.10435803
 c     -2.63723549    -0.53699070    -0.57160605
 h     -2.81608119    -1.49613719    -0.96518559
 h     -3.16366750    -0.49626949     0.32981767
 h     -3.05477233     0.27689686    -1.19315982
 h     -1.41302131     1.09190252     1.69552758
          17

 c      1.11329996    -0.50367970    -0.01726067
 c     -0.17098689    -1.13172705     0.14208357
 c     -1.31944164    -0.31672355    -0.02702185
 c     -1.16589060     1.15967681     0.62025035
 c      0.20462724     1.61467525     0.09620810
 c      1.27228746     0.91567982    -0.39510185
 h     -0.14307284    -2.36482967     0.13578579
 h     -1.91278515     1.88379277     0.22849309
 h      0.27922437     2.68794396    -0.11833631
 h      2.01484538     1.41768937    -0.90858474
 o      2.48322387    -0.99923872     0.12738485
 h      3.07025276    -0.13601988    -0.09069186
 c     -2.65053097    -0.53520745    -0.56440744
 h     -2.86868450    -1.49996148    -0.95661929
 h     -3.19703576    -0.52983966     0.33911150
 h     -3.08914299     0.27887265    -1.14424520
 h     -1.39456101     1.07272594     1.68379553
          17

 c      1.12193983    -0.50203287    -0.01102716
 c     -0.16694759    -1.13577827     0.12561400
 c     -1.32772943    -0.31101619    -0.03158991
 c     -1.15714357     1.15925689     0.61075076
 c      0.18754877     1.63523239     0.09644021
 c      1.28770778     0.92900936    -0.39347820
 h     -0.14227428    -2.37919675     0.12458997
 h     -1.94122747     1.81890074     0.27086209
 h      0.19509320     2.63797564    -0.16083068
 h      2.08903903     1.39893086    -0.92657162
 o      2.49399704    -1.01339569     0.13511904
 h      3.05983405    -0.15133641    -0.07065150
 c     -2.66351205    -0.53396861    -0.55705037
 h     -2.92041899    -1.51324515    -0.95609950
 h     -3.24449399    -0.56186170     0.36363910
 h     -3.11999555     0.28302379    -1.09768844
 h     -1.37026851     1.05311047     1.67677838
          17

 c      1.13410968    -0.49974936    -0.00479349
 c     -0.16258306    -1.14158344     0.10849625
 c     -1.33441484    -0.30425093    -0.03507725
 c     -1.14740971     1.15664243     0.59927303
 c      0.17172288     1.65479955     0.09597172
 c      1.29886273     0.94180397    -0.38977196
 h     -0.14435725    -2.36203953     0.11136148
 h     -1.97282621     1.75805762     0.30874147
 h      0.11236248     2.61176786    -0.20274446
 h      2.16935288     1.38064757    -0.94651982
 o      2.50272987    -1.02619852     0.14238884
 h      3.03704333    -0.19124275    -0.04490546
 c     -2.67680658    -0.53401448    -0.54884224
 h     -2.96812093    -1.52870150    -0.96135281
 h     -3.29824867    -0.59195178     0.39501622
 h     -3.14864494     0.29194279    -1.05577756
 h     -1.33979647     1.03259300     1.67470557
          17

 c      1.14945436    -0.49690560     0.00142122
 c     -0.15799161    -1.14858581     0.09078392
 c     -1.33923794    -0.29688342    -0.03746896
 c     -1.13684583     1.15130723     0.58641365
 c      0.15791770     1.67193263     0.09463981
 c      1.30642590     0.95458040    -0.38431623
 h     -0.14904339    -2.31630107     0.09593616
 h     -2.01081762     1.70711631     0.33987186
 h      0.03169471     2.62381520    -0.24899526
 h      2.24205270     1.35862603    -0.96056035
 o      2.50893042    -1.03811247     0.14930935
 h      3.00968765    -0.24590475    -0.01583079
 c     -2.69108771    -0.53591718    -0.53919925
 h     -3.00868790    -1.53928409    -0.96976260
 h     -3.35023675    -0.61943299     0.42446962
 h     -3.17561841     0.30633423    -1.01936866
 h     -1.30273576     1.01094898     1.67586814
          17

 c      1.16746850    -0.49361781     0.00760277
 c     -0.15320456    -1.15572431     0.07253983
 c     -1.34200403    -0.28941126    -0.03880165
 c     -1.12601616     1.14310253     0.57269872
 c      0.14663750     1.68707089     0.09191912
 c      1.31105159     0.96754991    -0.37738247
 h     -0.15600975    -2.25097954     0.07816446
 h     -2.05343880     1.66768964     0.36449500
 h     -0.04555760     2.66721288    -0.29858991
 h      2.29703354     1.33144236    -0.96335199
 o      2.51176613    -1.05021055     0.15610740
 h      2.99155111    -0.29569652     0.01239071
 c     -2.70687420    -0.53985157    -0.52781532
 h     -3.03976203    -1.54023682    -0.97925383
 h     -3.39432052    -0.64359547     0.44584478
 h     -3.20027008     0.32453179    -0.98788610
 h     -1.25895594     0.98827405     1.67736080
          17

 c      1.18754466    -0.49001830     0.01372382
 c     -0.14821281    -1.16116842     0.05384004
 c     -1.34258715    -0.28236071    -0.03917618
 c     -1.11581243     1.13221989     0.55855553
 c      0.13797902     1.70173452     0.08697103
 c      1.31324149     0.98066977    -0.36912886
 h     -0.16498286    -2.18437536     0.05791941
 h     -2.09415090     1.63816092     0.38437195
 h     -0.11532672     2.72246593    -0.34509768
 h      2.32850168     1.29997629    -0.95229474
 o      2.51032292    -1.06375914     0.16300992
 h      2.99832927    -0.31794809     0.03565131
 c     -2.72444545    -0.54559281    -0.51460379
 h     -3.06003516    -1.52966517    -0.98868181
 h     -3.42671981    -0.66393722     0.45597226
 h     -3.22110946     0.34320150    -0.95997029
 h     -1.20885499     0.96493653     1.67606430
          17

 c      1.20902734    -0.48623287     0.01973902
 c     -0.14297344    -1.16234005     0.03477945
 c     -1.34093521    -0.27626469    -0.03875931
 c     -1.10709998     1.11904533     0.54434289
 c      0.13180214     1.71717781     0.07910250
 c      1.31332275     0.99374898    -0.35961473
 h     -0.17603975    -2.14409150     0.03504591
 h     -2.12513821     1.61599938     0.40134983
 h     -0.17283152     2.77278157    -0.38214122
 h      2.33438059     1.26658995    -0.92704900
 o      2.50451418    -1.07879547     0.16998539
 h      3.03322138    -0.30982869     0.05413103
 c     -2.74379769    -0.55262911    -0.49958556
 h     -3.06933134    -1.50850039    -0.99803263
 h     -3.44578881    -0.68028405     0.45424484
 h     -3.23653720     0.35866895    -0.93425881
 h     -1.15340540     0.94145197     1.66945617
          17

 c      1.23124456    -0.48235343     0.02558996
 c     -0.13741942    -1.15726078     0.01548038
 c     -1.33707854    -0.27163002    -0.03777196
 c     -1.10042655     1.10407634     0.53035760
 c      0.12787766     1.73399436     0.06796154
 c      1.31143447     1.00651983    -0.34880479
 h     -0.18963747    -2.15160484     0.00922518
 h     -2.14035838     1.59914888     0.41668938
 h     -0.21445068     2.80836664    -0.40587142
 h      2.31609707     1.23462065    -0.88928071
 o      2.49532566    -1.09389203     0.17678272
 h      3.08298676    -0.29225640     0.07169825
 c     -2.76461226    -0.56027852    -0.48283316
 h     -3.06858314    -1.48028373    -1.00858000
 h     -3.45191465    -0.69289779     0.44245056
 h     -3.24547371     0.36808014    -0.90987748
 h     -1.09403232     0.91834718     1.65611280
          17

 c      1.25349680    -0.47841312     0.03121396
 c     -0.13155707    -1.14653928    -0.00392785
 c     -1.33113988    -0.26890194    -0.03646618
 c     -1.09592268     1.08790653     0.51681891
 c      0.12591081     1.75223541     0.05350701
 c      1.30747849     1.01867223    -0.33654495
 h     -0.20531551    -2.19928062    -0.01985316
 h     -2.13673305     1.58636121     0.43105062
 h     -0.23802430     2.82487852    -0.41477376
 h      2.27924036     1.20813482    -0.84282047
 o      2.48392381    -1.10762770     0.18321130
 h      3.13210342    -0.28652368     0.09139156
 c     -2.78623718    -0.56779449    -0.46450749
 h     -3.05962193    -1.45053675    -1.02283089
 h     -3.44777990    -0.70264901     0.42511060
 h     -3.24767415     0.37007500    -0.88658720
 h     -1.03240621     0.89606792     1.63590202
          17

 c      1.27502451    -0.47437995     0.03654868
 c     -0.12551004    -1.13260878    -0.02335606
 c     -1.32332874    -0.26845557    -0.03509987
 c     -1.09331751     1.07121180     0.50385982
 c      0.12554778     1.77154678     0.03594772
 c      1.30103072     1.02987382    -0.32252542
 h     -0.22096363    -2.25943538    -0.05199469
 h     -2.11437759     1.57719530     0.44467992
 h     -0.24271005     2.82184831    -0.40913453
 h      2.23470450     1.19174273    -0.79400225
 o      2.47118483    -1.11923405     0.18921029
 h      3.17040363    -0.30407343     0.11426190
 c     -2.80770791    -0.57451592    -0.44498498
 h     -3.04460856    -1.42510889    -1.04375464
 h     -3.43877604    -0.71123220     0.40999694
 h     -3.24379598     0.36505931    -0.86472282
 h     -0.97021864     0.87494608     1.60992466
          17

 c      1.29499155    -0.47016635     0.04152811
 c     -0.11939303    -1.11769167    -0.04275389
 c     -1.31393114    -0.27058952    -0.03391564
 c     -1.09199004     1.05469752     0.49153668
 c      0.12642421     1.79119926     0.01572264
 c      1.29137565     1.03980843    -0.30632042
 h     -0.23409170    -2.30809329    -0.08652623
 h     -2.07672056     1.57209757     0.45760516
 h     -0.22912871     2.80257029    -0.39097760
 h      2.19823284     1.19011242    -0.75113036
 o      2.45771686    -1.12848489     0.19480272
 h      3.19284208    -0.34838920     0.14011054
 c     -2.82786780    -0.58008755    -0.42498319
 h     -3.02525945    -1.40753206    -1.07294792
 h     -3.43256546    -0.72119063     0.40752980
 h     -3.23531417     0.35518226    -0.84502676
 h     -0.90898403     0.85523310     1.58021180
          17

 c      1.31250857    -0.46562760     0.04607163
 c     -0.11322128    -1.10320720    -0.06208252
 c     -1.30329907    -0.27549745    -0.03312461
 c     -1.09103578     1.03900919     0.47984977
 c      0.12825232     1.81000674    -0.00647366
 c      1.27802918     1.04825528    -0.28765989
 h     -0.24279053    -2.33170785    -0.12263996
 h     -2.03055562     1.57260366     0.46983341
 h     -0.20000032     2.77555580    -0.36449955
 h      2.18417824     1.20675349    -0.72116430
 o      2.44391849    -1.13554845     0.20005834
 h      3.19848212    -0.41748563     0.16812625
 c     -2.84566616    -0.58463459    -0.40540759
 h     -3.00255608    -1.39718791    -1.10870961
 h     -3.43614415    -0.73527335     0.42682039
 h     -3.22429478     0.34396153    -0.82840847
 h     -0.84992450     0.83718289     1.54921169
          17

 c      1.32669177    -0.46055669     0.05007327
 c     -0.10690272    -1.08998611    -0.08130174
 c     -1.29183993    -0.28322557    -0.03289433
 c     -1.08939505     1.02465480     0.46876511
 c      0.13089808     1.82621364    -0.02967846
 c      1.26164491     1.05519130    -0.26684545
 h     -0.24580604    -2.32447702    -0.15959243
 h     -1.98519245     1.58126029     0.48156427
 h     -0.16081112     2.75652840    -0.33635833
 h      2.19473425     1.24228717    -0.70462428
 o      2.42991717    -1.14095461     0.20507160
 h      3.19109948    -0.50442856     0.19725517
 c     -2.86055025    -0.58872312    -0.38682201
 h     -2.97726008    -1.39023184    -1.14599769
 h     -3.45111224    -0.75502153     0.46909041
 h     -3.21298702     0.33538752    -0.81558457
 h     -0.79399491     0.82115482     1.51919300
          17

 c      1.33675237    -0.45469453     0.05339885
 c     -0.10026306    -1.07848858    -0.10036890
 c     -1.28000334    -0.29363903    -0.03333750
 c     -1.08612737     1.01202806     0.45823465
 c      0.13428649     1.83776559    -0.05283560
 c      1.24414124     1.06080242    -0.24475842
 h     -0.24237242    -2.28565670    -0.19678840
 h     -1.94954345     1.60043746     0.49331543
 h     -0.11853648     2.76598585    -0.31387150
 h      2.21830824     1.29370618    -0.69523921
 o      2.41539313    -1.14560595     0.20993299
 h      3.18131171    -0.59693948     0.22660635
 c     -2.87255927    -0.59308965    -0.36914485
 h     -2.95051978    -1.38224853    -1.17844176
 h     -3.47248161    -0.77984202     0.52570542
 h     -3.20326224     0.33251019    -0.80657196
 h     -0.74201784     0.80767325     1.49177536
          17

 c      1.34210700    -0.44776535     0.05589665
 c     -0.09307624    -1.06883721    -0.11923531
 c     -1.26826066    -0.30641401    -0.03450012
 c     -1.08077442     1.00156123     0.44822598
 c      0.13799643     1.84357823    -0.07525468
 c      1.22781969     1.06534205    -0.22241066
 h     -0.23215796    -2.21901000    -0.23391060
 h     -1.92785906     1.62986470     0.50572316
 h     -0.07674728     2.81493659    -0.29999744
 h      2.23969516     1.35560941    -0.68499159
 o      2.39954589    -1.15059393     0.21468261
 h      3.18626016    -0.67994668     0.25608174
 c     -2.88201039    -0.59830066    -0.35197274
 h     -2.92397521    -1.37022965    -1.20052089
 h     -3.49272202    -0.80765268     0.58382389
 h     -3.19612873     0.33607464    -0.80021889
 h     -0.69483007     0.79739869     1.46776175
          17

 c      1.34246370    -0.43953081     0.05742175
 c     -0.08508728    -1.06065167    -0.13782300
 c     -1.25707583    -0.32105489    -0.03635330
 c     -1.07349807     0.99383097     0.43875557
 c      0.14107518     1.84469579    -0.09681850
 c      1.21465360     1.06898821    -0.20061144
 h     -0.21544397    -2.13451045    -0.27128252
 h     -1.91796874     1.66506952     0.51905138
 h     -0.03323192     2.89150683    -0.29138571
 h      2.24794641     1.42203858    -0.66782367
 o      2.38181352    -1.15656918     0.21930365
 h      3.21760711    -0.74520217     0.28637107
 c     -2.88918951    -0.60456054    -0.33499032
 h     -2.89952575    -1.35320485    -1.20873639
 h     -3.50570373    -0.83612158     0.63245366
 h     -3.19164239     0.34416097    -0.79417591
 h     -0.65335804     0.79102752     1.44727167
          17

 c      1.33783806    -0.42984349     0.05786276
 c     -0.07601504    -1.05274528    -0.15596117
 c     -1.24687161    -0.33692738    -0.03879404
 c     -1.06484213     0.98943812     0.42988484
 c      0.14252297     1.84332328    -0.11758943
 c      1.20607350     1.07183856    -0.17989600
 h     -0.19350351    -2.05159608    -0.31066892
 h     -1.91397609     1.69889034     0.53293207
 h      0.01505987     2.97170140    -0.28345991
 h      2.23771035     1.48756312    -0.64026666
 o      2.36282918    -1.16335176     0.22382663
 h      3.26632418    -0.79707670     0.31720985
 c     -2.89424507    -0.61173218    -0.31807229
 h     -2.87904728    -1.33216147    -1.20200400
 h     -3.50787575    -0.86339846     0.66464544
 h     -3.18924796     0.35314643    -0.78546261
 h     -0.61855840     0.78917151     1.43001828
          17

 c      1.32853297    -0.41868651     0.05715940
 c     -0.06557464    -1.04314391    -0.17331732
 c     -1.23800804    -0.35330116    -0.04165426
 c     -1.05540950     0.98878921     0.42167138
 c      0.14171438     1.84132474    -0.13751769
 c      1.20291857     1.07400192    -0.16056128
 h     -0.16852623    -1.99865424    -0.35608319
 h     -1.91007918     1.72444293     0.54656624
 h      0.06846683     3.03571381    -0.27396180
 h      2.20816256     1.54769996    -0.60093534
 o      2.34387380    -1.17047830     0.22836661
 h      3.31149619    -0.84344514     0.34672470
 c     -2.89718830    -0.61945806    -0.30119457
 h     -2.86415105    -1.30981530    -1.18178316
 h     -3.49800426    -0.88834244     0.67740603
 h     -3.18824408     0.35922370    -0.77127950
 h     -0.59124108     0.79225205     1.41559551
          17

 c      1.31512202    -0.40617722     0.05531251
 c     -0.05364232    -1.03048570    -0.18956135
 c     -1.23077651    -0.36940381    -0.04471853
 c     -1.04570387     0.99198203     0.41412053
 c      0.13847617     1.83975776    -0.15644757
 c      1.20538593     1.07567256    -0.14271335
 h     -0.14172059    -1.99633249    -0.41181462
 h     -1.90257468     1.73702816     0.55905738
 h      0.12509206     3.07212500    -0.26263760
 h      2.16223228     1.59922003    -0.55011510
 o      2.32586591    -1.17764409     0.23303398
 h      3.33638982    -0.88839710     0.37279973
 c     -2.89790669    -0.62726634    -0.28434802
 h     -2.85598530    -1.29035488    -1.15210623
 h     -3.47684050    -0.91061845     0.67138241
 h     -3.18811095     0.35959530    -0.74964308
 h     -0.57186089     0.80042947     1.40371204
          17

 c      1.29842918    -0.39253618     0.05238760
 c     -0.04042946    -1.01589813    -0.20484120
 c     -1.22539185    -0.38448707    -0.04775171
 c     -1.03610278     0.99881037     0.40716299
 c      0.13304362     1.83898988    -0.17417367
 c      1.21296949     1.07710567    -0.12629793
 h     -0.11152955    -2.03520973    -0.47672188
 h     -1.89028531     1.73469721     0.56963389
 h      0.18198839     3.07603655    -0.25019379
 h      2.10673139     1.64079308    -0.48970076
 o      2.30912694    -1.18469454     0.23787878
 h      3.33243926    -0.93246392     0.39396497
 c     -2.89615245    -0.63464224    -0.26755825
 h     -2.85511058    -1.27890060    -1.11916419
 h     -3.44716130    -0.93091138     0.65108997
 h     -3.18866537     0.35308690    -0.71970882
 h     -0.56036551     0.81356570     1.39432277
          17

 c      1.27948503    -0.37806000     0.04850694
 c     -0.02634926    -1.00197444    -0.21978163
 c     -1.22195536    -0.39790714    -0.05053637
 c     -1.02685495     1.00880579     0.40065372
 c      0.12598134     1.83889016    -0.19046709
 c      1.22443679     1.07847282    -0.11111982
 h     -0.07591599    -2.08747801    -0.54406103
 h     -1.87452284     1.71825806     0.57777732
 h      0.23584826     3.04726157    -0.23770488
 h      2.05286610     1.67411647    -0.42322508
 o      2.29349620    -1.19154692     0.24288369
 h      3.29800626    -0.97418781     0.40960311
 c     -2.89150652    -0.64111550    -0.25104248
 h     -2.86153364    -1.28022620    -1.08976231
 h     -3.41400126    -0.95129751     0.62543595
 h     -3.19012745     0.34036450    -0.68186042
 h     -0.55614978     0.83120690     1.38764370
          17

 c      1.25946082    -0.36309977     0.04383839
 c     -0.01190561    -0.99077354    -0.23502158
 c     -1.22040695    -0.40918585    -0.05290793
 c     -1.01805922     1.02127232     0.39438576
 c      0.11806657     1.83894028    -0.20509291
 c      1.23798435     1.07970330    -0.09690461
 h     -0.03444513    -2.13023394    -0.60681025
 h     -1.85905980     1.69115562     0.58332703
 h      0.28345081     2.99011692    -0.22636800
 h      2.01530725     1.70463683    -0.35519964
 o      2.27837636    -1.19817213     0.24795588
 h      3.23836447    -1.01079569     0.42021587
 c     -2.88339183    -0.64641782    -0.23537872
 h     -2.87489098    -1.29670520    -1.06854283
 h     -3.38417732    -0.97536302     0.60698077
 h     -3.19316286     0.32392249    -0.63764044
 h     -0.55813757     0.85260635     1.38405507
          17

 c      1.23958273    -0.34803770     0.03858985
 c      0.00226617    -0.98337553    -0.25100251
 c     -1.22050853    -0.41802448    -0.05477763
 c     -1.00965763     1.03533532     0.38812158
 c      0.11013408     1.83822043    -0.21783675
 c      1.25178289     1.08060109    -0.08347572
 h      0.01202777    -2.15085947    -0.66016196
 h     -1.84982162     1.65901230     0.58653020
 h      0.32233422     2.91481729    -0.21734740
 h      2.00702036     1.73906282    -0.28894161
 o      2.26262166    -1.20461910     0.25289181
 h      3.16811523    -1.03817061     0.42811137
 c     -2.87129091    -0.65070190    -0.22132667
 h     -2.89453048    -1.32666911    -1.05569652
 h     -3.36361192    -1.00691358     0.60728606
 h     -3.19887322     0.30774764    -0.58947521
 h     -0.56497864     0.87681434     1.38391174
          17

 c      1.22101903    -0.33327260     0.03300157
 c      0.01539771    -0.98016984    -0.26798335
 c     -1.22186667    -0.42428336    -0.05614268
 c     -1.00152963     1.05006172     0.38165672
 c      0.10289250     1.83531823    -0.22854250
 c      1.26476438     1.08135523    -0.07093296
 h      0.06203208    -2.14399795    -0.70137600
 h     -1.85336643     1.62816043     0.58781784
 h      0.35200617     2.83941846    -0.21152445
 h      2.03123067     1.77876718    -0.22438526
 o      2.24450477    -1.21103147     0.25734729
 h      3.11227690    -1.05097479     0.43799818
 c     -2.85514382    -0.65468885    -0.20921731
 h     -2.91932372    -1.36476140    -1.04736801
 h     -3.35308332    -1.04687876     0.62939743
 h     -3.20858152     0.29624979    -0.54004368
 h     -0.57532646     0.90283629     1.38728989
          17

 c      1.20475440    -0.31919999     0.02732425
 c      0.02667012    -0.98108987    -0.28607830
 c     -1.22397983    -0.42795772    -0.05708218
 c     -0.99374762     1.06465887     0.37492364
 c      0.09679998     1.82850695    -0.23715372
 c      1.27685755     1.08278440    -0.05955016
 h      0.11379995    -2.10900009    -0.72931109
 h     -1.87359123     1.60312007     0.58711700
 h      0.37490353     2.78802113    -0.20918281
 h      2.07961819     1.81678051    -0.15928338
 o      2.22257471    -1.21753357     0.26098749
 h      3.09314502    -1.04490679     0.45473605
 c     -2.83550247    -0.65946609    -0.19867494
 h     -2.94749523    -1.40405490    -1.03821229
 h     -3.34734853    -1.09165017     0.66604451
 h     -3.22321282     0.29221021    -0.49133296
 h     -0.58811372     0.92981325     1.39375914
          17

 c      1.19148581    -0.30618128     0.02178539
 c      0.03532718    -0.98563576    -0.30524038
 c     -1.22629332    -0.42916210    -0.05773834
 c     -0.98684257     1.07860048     0.36808146
 c      0.09225375     1.81678892    -0.24371758
 c      1.28847870     1.08588473    -0.04951454
 h      0.16544549    -2.04954518    -0.74451122
 h     -1.90857152     1.58484538     0.58315677
 h      0.39400060     2.77830677    -0.21016077
 h      2.13901001     1.84303527    -0.09227140
 o      2.19723942    -1.22397003     0.26385088
 h      3.10540254    -1.02113325     0.47766960
 c     -2.81328231    -0.66594822    -0.18903092
 h     -2.97675480    -1.43823299    -1.02372478
 h     -3.33904180    -1.13533422     0.70608124
 h     -3.24240370     0.29473110    -0.44397544
 h     -0.60272012     0.95714756     1.40227972
          17

 c      1.18157939    -0.29453076     0.01656048
 c      0.04075961    -0.99270639    -0.32516892
 c     -1.22825064    -0.42811772    -0.05829231
 c     -0.98177932     1.09154116     0.36149269
 c      0.09002909     1.80112374    -0.24832757
 c      1.30004122     1.09132870    -0.04082956
 h      0.21540018    -1.97536637    -0.75011897
 h     -1.95097017     1.57162224     0.57368884
 h      0.40750363     2.80653224    -0.21465718
 h      2.19763250     1.85000425    -0.02393441
 o      2.17029769    -1.22990834     0.26631743
 h      3.12317573    -0.98599729     0.50110654
 c     -2.78948411    -0.67451609    -0.17972952
 h     -3.00463038    -1.46282746    -1.00130785
 h     -3.32225899    -1.17276029     0.74053668
 h     -3.26408151     0.29915640    -0.39753023
 h     -0.61894952     0.98451814     1.41131823
          17

 c      1.17508163    -0.28451608     0.01175825
 c      0.04248187    -1.00036078    -0.34517124
 c     -1.22933479    -0.42513098    -0.05894475
 c     -0.97962924     1.10315836     0.35558434
 c      0.09118491     1.78388614    -0.25110126
 c      1.31179806     1.09931562    -0.03335989
 h      0.26359174    -1.90497322    -0.75338306
 h     -1.99167821     1.56132958     0.55647890
 h      0.40955447     2.85302301    -0.22327799
 h      2.24715726     1.83429713     0.04381892
 o      2.14333581    -1.23488619     0.26875700
 h      3.12487106    -0.94658295     0.51978154
 c     -2.76504474    -0.68506432    -0.17038416
 h     -3.02881936    -1.47562692    -0.97047635
 h     -3.29353181    -1.20069263     0.76432783
 h     -3.28502521     0.29922739    -0.35137096
 h     -0.63686001     1.01180425     1.41917312
          17

 c      1.17176457    -0.27634762     0.00742118
 c      0.04002800    -1.00602427    -0.36420389
 c     -1.22910454    -0.42055510    -0.05989954
 c     -0.98122426     1.11310831     0.35069145
 c      0.09653972     1.76741987    -0.25219152
 c      1.32384499     1.10961779    -0.02689618
 h      0.31279728    -1.86354712    -0.76525714
 h     -2.02316157     1.55279391     0.53007010
 h      0.39556938     2.89814961    -0.23631572
 h      2.28266746     1.79619772     0.10856976
 o      2.11728563    -1.23853173     0.27139981
 h      3.09986441    -0.90854150     0.53083948
 c     -2.74074377    -0.69721091    -0.16069133
 h     -3.04752292    -1.47672846    -0.93280035
 h     -3.25151605    -1.21782038     0.77582116
 h     -3.30192658     0.28957178    -0.30531483
 h     -0.65656186     1.03897928     1.42439519
          17

 c      1.17118494    -0.27015896     0.00353493
 c      0.03315909    -1.00795255    -0.38151764
 c     -1.22723771    -0.41473153    -0.06134145
 c     -0.98695319     1.12108028     0.34694808
 c      0.10639962     1.75340764    -0.25175087
 c      1.33613515     1.12165152    -0.02120487
 h      0.36584061    -1.86636607    -0.79308762
 h     -2.04094622     1.54597967     0.49395800
 h      0.36433851     2.92890308    -0.25349708
 h      2.30250303     1.73903300     0.16799022
 o      2.09258367    -1.24058294     0.27435598
 h      3.04599892    -0.87582660     0.53354412
 c     -2.71712257    -0.71043971    -0.15037888
 h     -3.05978872    -1.46851387    -0.89183381
 h     -3.19660092    -1.22456212     0.77629248
 h     -3.31224570     0.26713076    -0.25972139
 h     -0.67807241     1.06602355     1.42615477
          17

 c      1.17271870    -0.26601066     0.00002837
 c      0.02243995    -1.00660719    -0.39735979
 c     -1.22357053    -0.40793614    -0.06341424
 c     -0.99667424     1.12684933     0.34424084
 c      0.12053832     1.74288333    -0.24988308
 c      1.34845475     1.13453456    -0.01607409
 h      0.41842599    -1.90310749    -0.83258749
 h     -2.04397037     1.54178415     0.44844069
 h      0.31738726     2.93835899    -0.27414250
 h      2.30861207     1.66880881     0.22040243
 o      2.06928338    -1.24091576     0.27763303
 h      2.96801453    -0.85042907     0.52908348
 c     -2.69441164    -0.72415202    -0.13923425
 h     -3.06580526    -1.45547242    -0.85288874
 h     -3.13077775    -1.22311542     0.76990678
 h     -3.31469567     0.23161691    -0.21530164
 h     -0.70127151     1.09287992     1.42445309
          17

 c      1.17556525    -0.26391141    -0.00323786
 c      0.00908866    -1.00353465    -0.41250338
 c     -1.21811010    -0.40036546    -0.06621579
 c     -1.00969763     1.13027650     0.34222883
 c      0.13826274     1.73636255    -0.24663053
 c      1.36037808     1.14716550    -0.01136585
 h      0.46065473    -1.95120120    -0.87347298
 h     -2.03465648     1.54188563     0.39436737
 h      0.25802029     2.92417055    -0.29736707
 h      2.30713172     1.59373068     0.26542156
 o      2.04700100    -1.23963262     0.28111323
 h      2.87858711    -0.83122878     0.52102066
 c     -2.67249278    -0.73771733    -0.12721687
 h     -3.06687272    -1.44342090    -0.82216521
 h     -3.05758783    -1.21768304     0.76397814
 h     -3.30952102     0.18554496    -0.17286134
 h     -0.72596507     1.11944881     1.42013197
          17

 c      1.17876378    -0.26381168    -0.00647292
 c     -0.00565069    -0.99991080    -0.42754552
 c     -1.21102382    -0.39214758    -0.06980541
 c     -1.02484795     1.13127204     0.34043145
 c      0.15851834     1.73390314    -0.24199759
 c      1.37131157     1.15838665    -0.00705121
 h      0.48405752    -1.99310013    -0.90777610
 h     -2.01871984     1.54864464     0.33279229
 h      0.19068947     2.88814217    -0.32226757
 h      2.30787389     1.52283232     0.30436317
 o      2.02483804    -1.23719080     0.28452242
 h      2.79955910    -0.81228969     0.51583810
 c     -2.65097590    -0.75063426    -0.11459288
 h     -3.06465059    -1.43769736    -0.80481588
 h     -2.98157305    -1.21425369     0.76839819
 h     -3.29870061     0.13407463    -0.13305826
 h     -0.75202882     1.14562167     1.41465896
          17

 c      1.18125907    -0.26556764    -0.00993721
 c     -0.02074872    -0.99631803    -0.44278839
 c     -1.20261941    -0.38335176    -0.07420966
 c     -1.04067227     1.12978197     0.33836473
 c      0.18004013     1.73507883    -0.23598056
 c      1.38078831     1.16724581    -0.00315328
 h      0.48388007    -2.01914622    -0.93134149
 h     -2.00376527     1.56467995     0.26453104
 h      0.12040240     2.83688649    -0.34819418
 h      2.32066670     1.46338750     0.33946845
 o      2.00182490    -1.23429404     0.28754880
 h      2.75458627    -0.78494183     0.52102100
 c     -2.62945185    -0.76282060    -0.10187981
 h     -3.05979242    -1.44090929    -0.80251999
 h     -2.90661049    -1.21882432     0.79226030
 h     -3.28590455     0.08435885    -0.09618337
 h     -0.77958061     1.17132930     1.40969889
          17

 c      1.18203342    -0.26890317    -0.01390227
 c     -0.03537707    -0.99297498    -0.45835185
 c     -1.19332056    -0.37399937    -0.07942232
 c     -1.05584361     1.12586657     0.33565429
 c      0.20155919     1.73895467    -0.22857193
 c      1.38893122     1.17320292     0.00042473
 h      0.45832880    -2.02505588    -0.94259813
 h     -1.99571659     1.59156748     0.19002258
 h      0.05169594     2.78240808    -0.37517845
 h      2.34926762     1.41868887     0.37162769
 o      1.97814273    -1.23122717     0.29021968
 h      2.74894886    -0.74860227     0.53887199
 c     -2.60779337    -0.77481278    -0.08944828
 h     -3.05110816    -1.45203283    -0.81246021
 h     -2.83398474    -1.23417053     0.83782478
 h     -3.27566505     0.04376700    -0.06201678
 h     -0.80909468     1.19655492     1.40657343
          17

 c      1.18025973    -0.27340681    -0.01860290
 c     -0.04888171    -0.98989541    -0.47425371
 c     -1.18363394    -0.36408749    -0.08540115
 c     -1.06958190     1.11985360     0.33203737
 c      0.22202297     1.74429734    -0.21974854
 c      1.39656602     1.17608555     0.00399959
 h      0.40774593    -2.01007318    -0.94162453
 h     -1.99483756     1.62797563     0.11012583
 h     -0.01264736     2.73980598    -0.40422282
 h      2.38901328     1.38847516     0.39889878
 o      1.95528696    -1.22760545     0.29299710
 h      2.76587422    -0.71459939     0.56461769
 c     -2.58624472    -0.78752785    -0.07717881
 h     -3.03616405    -1.46768080    -0.82876193
 h     -2.76267424    -1.25834205     0.89781135
 h     -3.27137885     0.01693580    -0.02990301
 h     -0.84137302     1.22128311     1.40580020
          17

 c      1.17539385    -0.27857346    -0.02420970
 c     -0.06081315    -0.98688070    -0.49040819
 c     -1.17410825    -0.35361941    -0.09206753
 c     -1.08171106     1.11240456     0.32728218
 c      0.24065971     1.75020345    -0.20952000
 c      1.40477949     1.17589778     0.00798624
 h      0.33452799    -1.97690696    -0.93005868
 h     -1.99564060     1.66910473     0.02727306
 h     -0.07135148     2.71985169    -0.43650328
 h      2.43091973     1.37097595     0.41770947
 o      1.93481430    -1.22304674     0.29640652
 h      2.78573456    -0.69496597     0.59200024
 c     -2.56529329    -0.80169851    -0.06460735
 h     -3.01261647    -1.48412435    -0.84499275
 h     -2.69157718    -1.28677748     0.95992970
 h     -3.27317087     0.00338810     0.00087173
 h     -0.87737159     1.24539432     1.40687054
          17

 c      1.16719149    -0.28388402    -0.03082909
 c     -0.07101328    -0.98333333    -0.50654999
 c     -1.16528421    -0.34262986    -0.09931605
 c     -1.09233491     1.10440138     0.32116029
 c      0.25681105     1.75665436    -0.19805296
 c      1.41440916     1.17271552     0.01271144
 h      0.24369724    -1.93357055    -0.91180649
 h     -1.99093978     1.70836214    -0.05455426
 h     -0.12199037     2.72218372    -0.47143960
 h      2.46673582     1.36418264     0.42490511
 o      1.91771532    -1.21753281     0.30081679
 h      2.79590982    -0.69606965     0.61666116
 c     -2.54548407    -0.81755092    -0.05124876
 h     -2.97917069    -1.49861581    -0.85594966
 h     -2.62080997    -1.31514175     1.01293935
 h     -3.27776056    -0.00197143     0.03067592
 h     -0.91796953     1.26856582     1.40833986
          17

 c      1.15568946    -0.28889832    -0.03851199
 c     -0.07966181    -0.97797699    -0.52213811
 c     -1.15765276    -0.33119161    -0.10702924
 c     -1.10152455     1.09677914     0.31348943
 c      0.26986742     1.76424831    -0.18568626
 c      1.42579412     1.16669903     0.01831944
 h      0.14314370    -1.89630428    -0.89401613
 h     -1.97555455     1.73958533    -0.13098843
 h     -0.15973639     2.73796753    -0.50602397
 h      2.49112393     1.36615310     0.41874337
 o      1.90445185    -1.21133400     0.30642884
 h      2.79028490    -0.71921896     0.63627813
 c     -2.52723126    -0.83489196    -0.03674363
 h     -2.93590814    -1.50987573    -0.85840314
 h     -2.55155754    -1.34056535     1.04929619
 h     -3.28048619    -0.00602275     0.05946005
 h     -0.96377908     1.29023918     1.40818863
          17

 c      1.14118760    -0.29332824    -0.04724700
 c     -0.08704497    -0.96903241    -0.53647946
 c     -1.15164580    -0.31939108    -0.11508157
 c     -1.10921677     1.09041582     0.30416916
 c      0.27946116     1.77352217    -0.17278466
 c      1.43871957     1.15813411     0.02475727
 h      0.04095697    -1.88750814    -0.88567787
 h     -1.94747847     1.75833106    -0.19840155
 h     -0.17937979     2.75744258    -0.53624491
 h      2.50191756     1.37505595     0.39899763
 o      1.89505388    -1.20488229     0.31328940
 h      2.76769266    -0.76209972     0.65023926
 c     -2.51068755    -0.85331679    -0.02085881
 h     -2.88424119    -1.51817464    -0.85130000
 h     -2.48552736    -1.36171721     1.06524414
 h     -3.27746033    -0.01481621     0.08695988
 h     -1.01502425     1.30968720     1.40433745
          17

 c      1.12426387    -0.29705951    -0.05692110
 c     -0.09310375    -0.95573944    -0.54936547
 c     -1.14765598    -0.30727976    -0.12332820
 c     -1.11523859     1.08607493     0.29318885
 c      0.28562534     1.78460421    -0.15961170
 c      1.45243990     1.14744033     0.03179255
 h     -0.05968823    -1.91838224    -0.89049543
 h     -1.90755550     1.76228603    -0.25452039
 h     -0.17741995     2.77395348    -0.55859786
 h      2.50007902     1.38925162     0.36681750
 o      1.88907565    -1.19871720     0.32125541
 h      2.73237751    -0.81905667     0.65997957
 c     -2.49571558    -0.87233572    -0.00346426
 h     -2.82669179    -1.52527066    -0.83579294
 h     -2.42450920    -1.37863469     1.06038262
 h     -3.26665125    -0.03235640     0.11292409
 h     -1.07150687     1.32615856     1.39513117
          17

 c      1.10580456    -0.30011763    -0.06726972
 c     -0.09761489    -0.93965688    -0.56147353
 c     -1.14602520    -0.29486542    -0.13160716
 c     -1.11934325     1.08435655     0.28063369
 c      0.28877783     1.79720928    -0.14629576
 c      1.46574703     1.13512983     0.03904982
 h     -0.15860267    -1.97406290    -0.90243325
 h     -1.85895697     1.75143176    -0.29880775
 h     -0.15270310     2.78439910    -0.57071574
 h      2.48981464     1.40747899     0.32453847
 o      1.88543278    -1.19348425     0.32990764
 h      2.69631883    -0.88080192     0.67008286
 c     -2.48194207    -0.89142098     0.01543694
 h     -2.76649132    -1.53414631    -0.81504155
 h     -2.36999496    -1.39274571     1.03766785
 h     -3.24816609    -0.06032342     0.13727427
 h     -1.13266135     1.33904653     1.37966169
          17

 c      1.08697609    -0.30261427    -0.07786990
 c     -0.10075649    -0.92327799    -0.57373779
 c     -1.14696676    -0.28217653    -0.13977274
 c     -1.12121348     1.08563427     0.26671238
 c      0.28961152     1.81073306    -0.13284056
 c      1.47711587     1.12174005     0.04607869
 h     -0.25268247    -2.02951829    -0.91289875
 h     -1.80695152     1.72832708    -0.33292751
 h     -0.10633052     2.78877116    -0.57155056
 h      2.47817222     1.42907700     0.27520039
 o      1.88243905    -1.18984435     0.33853761
 h      2.67888835    -0.93611475     0.68849963
 c     -2.46886189    -0.91004148     0.03558674
 h     -2.70694420    -1.54827783    -0.79340844
 h     -2.32270393    -1.40715440     1.00393561
 h     -3.22429867    -0.09806624     0.16022518
 h     -1.19767640     1.34802580     1.35787398
          17

 c      1.06909339    -0.30469220    -0.08819955
 c     -0.10309931    -0.90847233    -0.58680192
 c     -1.15048630    -0.26932322    -0.14772710
 c     -1.12045166     1.08999472     0.25180664
 c      0.28897363     1.82432356    -0.11913187
 c      1.48500769     1.10780119     0.05246423
 h     -0.33664181    -2.06700390    -0.91669119
 h     -1.75879542     1.69840065    -0.36129640
 h     -0.04142566     2.78997512    -0.56153422
 h      2.47281818     1.45382147     0.22154214
 o      1.87872160    -1.18813434     0.34652027
 h      2.69343595    -0.97811612     0.72115393
 c     -2.45595662    -0.92774310     0.05630455
 h     -2.65070022    -1.57030990    -0.77481495
 h     -2.28203113    -1.42689716     0.97015156
 h     -3.19952921    -0.14265019     0.18237715
 h     -1.26563476     1.35313801     1.33045708
          17

 c      1.05341453    -0.30649037    -0.09773773
 c     -0.10537791    -0.89626387    -0.60098530
 c     -1.15635872    -0.25650385    -0.15542503
 c     -1.11662924     1.09725570     0.23648152
 c      0.28774781     1.83693779    -0.10494079
 c      1.48832339     1.09388888     0.05793223
 h     -0.40549729    -2.07797786    -0.91199123
 h     -1.72293464     1.66938985    -0.39098353
 h      0.03736805     2.79369891    -0.54265653
 h      2.47785831     1.48088460     0.16499432
 o      1.87438150    -1.18819015     0.35386982
 h      2.73040497    -1.00801109     0.76392359
 c     -2.44277150    -0.94429265     0.07651152
 h     -2.59936490    -1.60068602    -0.76092048
 h     -2.24589710    -1.45812981     0.94926712
 h     -3.18018325    -0.18927048     0.20472865
 h     -1.33561065     1.35482159     1.29854838
          17

 c      1.04095868    -0.30816535    -0.10605159
 c     -0.10831965    -0.88707289    -0.61637767
 c     -1.16416413    -0.24396575    -0.16285818
 c     -1.10949776     1.10716793     0.22132055
 c      0.28671575     1.84749499    -0.08997799
 c      1.48672125     1.08069524     0.06235082
 h     -0.45541361    -2.05993795    -0.89896964
 h     -1.70633614     1.64860552    -0.42936368
 h      0.12504573     2.80705376    -0.51786012
 h      2.49090169     1.50757550     0.10583703
 o      1.87038936    -1.18971393     0.36103647
 h      2.76780098    -1.02945934     0.80636140
 c     -2.42891375    -0.95985504     0.09522107
 h     -2.55372184    -1.63728792    -0.75051678
 h     -2.21191187    -1.50489141     0.94993733
 h     -3.17305234    -0.23273240     0.22848658
 h     -1.40666819     1.35388985     1.26332486
          17

 c      1.03240085    -0.30993782    -0.11284606
 c     -0.11250194    -0.88088319    -0.63288964
 c     -1.17335353    -0.23193906    -0.17003633
 c     -1.09932104     1.11972439     0.20657437
 c      0.28642699     1.85524078    -0.07405325
 c      1.48050646     1.06897318     0.06563250
 h     -0.48380600    -2.01437329    -0.87897017
 h     -1.71048218     1.63882928    -0.47944233
 h      0.21768056     2.83470785    -0.48920287
 h      2.50468498     1.52952670     0.04443718
 o      1.86747934    -1.19251961     0.36839577
 h      2.78880272    -1.04437729     0.83986494
 c     -2.41407838    -0.97502556     0.11216536
 h     -2.51422063    -1.67640179    -0.74057787
 h     -2.17939734    -1.56512553     0.97060494
 h     -3.18257742    -0.27017898     0.25457967
 h     -1.47772018     1.35145825     1.22558750
          17

 c      1.02803114    -0.31211283    -0.11798418
 c     -0.11821526    -0.87723686    -0.65025134
 c     -1.18331737    -0.22056567    -0.17697785
 c     -1.08699666     1.13520290     0.19199479
 c      0.28720369     1.86014269    -0.05724003
 c      1.47027548     1.05936840     0.06766176
 h     -0.48967090    -1.94689342    -0.85434211
 h     -1.73001918     1.63729117    -0.53743770
 h      0.31251234     2.87458556    -0.45602750
 h      2.51122655     1.54227294    -0.01792099
 o      1.86590181    -1.19650304     0.37609958
 h      2.78548910    -1.05315752     0.85993680
 c     -2.39823610    -0.99051308     0.12779766
 h     -2.48125734    -1.71413575    -0.72785410
 h     -2.14969929    -1.63102806     1.00169753
 h     -3.20802456    -0.30326410     0.28308093
 h     -1.54728541     1.34884334     1.18547746
          17

 c      1.02776218    -0.31506068    -0.12148399
 c     -0.12531763    -0.87503753    -0.66798537
 c     -1.19344316    -0.20985808    -0.18370897
 c     -1.07379302     1.15385050     0.17709885
 c      0.28928768     1.86287734    -0.03983920
 c      1.45665867     1.05228310     0.06829790
 h     -0.47475179    -1.86972974    -0.82866373
 h     -1.75602971     1.63905586    -0.59583728
 h      0.40644507     2.91819124    -0.41552197
 h      2.50471437     1.54263593    -0.07914936
 o      1.86551810    -1.20158584     0.38409721
 h      2.75717237    -1.05545466     0.86574058
 c     -2.38176622    -1.00677834     0.14281001
 h     -2.45516474    -1.74743044    -0.70997810
 h     -2.12457959    -1.69338873     1.03268923
 h     -3.24342900    -0.33724558     0.31306409
 h     -1.61331937     1.34747213     1.14249549
          17

 c      1.03118342    -0.31916338    -0.12349260
 c     -0.13310356    -0.87222684    -0.68540999
 c     -1.20316090    -0.19971997    -0.19026413
 c     -1.06100707     1.17561285     0.16149684
 c      0.29292111     1.86441899    -0.02218722
 c      1.44023455     1.04782491     0.06741044
 h     -0.44537530    -1.80584285    -0.80682389
 h     -1.78005439     1.64033230    -0.64773794
 h      0.49527619     2.95540200    -0.36502182
 h      2.48242804     1.52926366    -0.13687182
 o      1.86581818    -1.20770741     0.39212512
 h      2.71001161    -1.05030170     0.86019369
 c     -2.36531365    -1.02398105     0.15779603
 h     -2.43607649    -1.77452428    -0.68597679
 h     -2.10496729    -1.74490309     1.05620813
 h     -3.28046586    -0.37783283     0.34305689
 h     -1.67330383     1.34882116     1.09589730
          17

 c      1.03765620    -0.32473071    -0.12424167
 c     -0.14045629    -0.86601034    -0.70180233
 c     -1.21198037    -0.19002127    -0.19667996
 c     -1.04977514     1.20010705     0.14498932
 c      0.29828662     1.86568203    -0.00452428
 c      1.42152347     1.04579848     0.06491529
 h     -0.41156113    -1.78671276    -0.79356445
 h     -1.79589396     1.63940282    -0.68874696
 h      0.57439884     2.97849505    -0.30346728
 h      2.44482705     1.50270608    -0.18894492
 o      1.86583136    -1.21486826     0.39964129
 h      2.65839212    -1.03553147     0.85101297
 c     -2.34954270    -1.04208013     0.17317156
 h     -2.42383436    -1.79508616    -0.65645034
 h     -2.09071901    -1.78105035     1.06855837
 h     -3.31150386    -0.42880191     0.37164043
 h     -1.72464031     1.35437330     1.04529932
          17

 c      1.04641647    -0.33190092    -0.12400104
 c     -0.14667121    -0.85500664    -0.71676505
 c     -1.21952431    -0.18066958    -0.20297393
 c     -1.04099567     1.22672598     0.12751652
 c      0.30540628     1.86739518     0.01303079
 c      1.40098281     1.04570365     0.06081024
 h     -0.37826801    -1.82760011    -0.78999818
 h     -1.79974745     1.63628247    -0.71703719
 h      0.63977249     2.98343210    -0.23150447
 h      2.39564344     1.46541363    -0.23396153
 o      1.86424469    -1.22318695     0.40587282
 h      2.62315961    -1.00718783     0.85008509
 c     -2.33498353    -1.06088499     0.18918886
 h     -2.41800387    -1.81018495    -0.62355752
 h     -2.08076964    -1.79992881     1.06913281
 h     -3.33119681    -0.49134589     0.39780977
 h     -1.76519105     1.36557319     0.99121597
          17

 c      1.05662499    -0.34059003    -0.12306320
 c     -0.15185264    -0.84107397    -0.73029858
 c     -1.22555102    -0.17163681    -0.20911735
 c     -1.03527542     1.25475875     0.10910258
 c      0.31405979     1.87009130     0.03046285
 c      1.37898788     1.04674327     0.05520924
 h     -0.34124365    -1.90639638    -0.79346925
 h     -1.78991639     1.63225219    -0.73301386
 h      0.68855250     2.96979510    -0.15105816
 h      2.34203426     1.42165183    -0.27177077
 o      1.86032541    -1.23276758     0.41034114
 h      2.61721224    -0.96207183     0.86537012
 c     -2.32197972    -1.08005510     0.20592315
 h     -2.41792964    -1.82207478    -0.59073519
 h     -2.07321523    -1.80215821     1.06008102
 h     -3.33697218    -0.56432135     0.42110877
 h     -1.79377684     1.38373808     0.93533686
          17

 c      1.06736844    -0.35053775    -0.12175813
 c     -0.15610361    -0.82715179    -0.74247564
 c     -1.22995019    -0.16295880    -0.21503142
 c     -1.03286336     1.28347470     0.08984716
 c      0.32372717     1.87409385     0.04783953
 c      1.35585580     1.04787868     0.04835186
 h     -0.29679837    -1.98894327    -0.80133474
 h     -1.76670180     1.62959636    -0.73927130
 h      0.71952389     2.94073206    -0.06488601
 h      2.29400560     1.37694390    -0.30374895
 o      1.85484927    -1.24332822     0.41345256
 h      2.63077328    -0.90384190     0.89165411
 c     -2.31067558    -1.09910416     0.22318454
 h     -2.42274533    -1.83363356    -0.56196001
 h     -2.06520632    -1.79117252     1.04648004
 h     -3.32922787    -0.64462016     0.44169624
 h     -1.81053203     1.40992774     0.88052775
          17

 c      1.07769484    -0.36139596    -0.12044794
 c     -0.15919760    -0.81526786    -0.75330688
 c     -1.23272548    -0.15471512    -0.22060414
 c     -1.03358363     1.31215931     0.06997109
 c      0.33355927     1.87945625     0.06528488
 c      1.33202784     1.04798140     0.04053345
 h     -0.24580074    -2.05222356    -0.81217185
 h     -1.73263411     1.63150103    -0.74093722
 h      0.73358192     2.90334385     0.02388048
 h      2.26165697     1.33660388    -0.33208489
 o      1.84927936    -1.25422580     0.41606572
 h      2.64393110    -0.84232990     0.91716553
 c     -2.30101114    -1.11745146     0.24039077
 h     -2.43130524    -1.84739239    -0.54049814
 h     -2.05280116    -1.77351112     1.03652347
 h     -3.31161900    -0.72748824     0.46042641
 h     -1.81705860     1.44483348     0.83059056
          17

 c      1.08667989    -0.37279559    -0.11950607
 c     -0.16077444    -0.80646427    -0.76276414
 c     -1.23397625    -0.14699443    -0.22571463
 c     -1.03682419     1.34012080     0.04989519
 c      0.34241484     1.88589247     0.08292716
 c      1.30839066     1.04605643     0.03193511
 h     -0.19150647    -2.08503915    -0.82527474
 h     -1.69270513     1.64189626    -0.74600969
 h      0.73411193     2.86888312     0.11245866
 h      2.25029313     1.30387248    -0.35778453
 o      1.84470824    -1.26481927     0.41885187
 h      2.64285107    -0.78737873     0.93336246
 c     -2.29271305    -1.13457496     0.25657149
 h     -2.44204307    -1.86452526    -0.52759139
 h     -2.03128534    -1.75772598     1.04021030
 h     -3.29111541    -0.80705148     0.47889295
 h     -1.81622700     1.48871675     0.78967847
          17

 c      1.09348968    -0.38437512    -0.11930102
 c     -0.16050196    -0.80118990    -0.77080722
 c     -1.23387503    -0.13986118    -0.23026152
 c     -1.04169597     1.36671447     0.03025909
 c      0.34905351     1.89285637     0.10081674
 c      1.28638374     1.04140926     0.02249898
 h     -0.13780312    -2.08326619    -0.84025066
 h     -1.65351808     1.66483003    -0.76443598
 h      0.72636894     2.85069750     0.19937314
 h      2.25744049     1.27930019    -0.37909987
 o      1.84169560    -1.27464059     0.42217165
 h      2.62202129    -0.74595595     0.93665425
 c     -2.28529579    -1.15029694     0.27074872
 h     -2.45290339    -1.88448598    -0.52194536
 h     -1.99675305    -1.75037449     1.06465619
 h     -3.27668603    -0.87745957     0.49922174
 h     -1.81141080     1.54136449     0.76122906
          17

 c      1.09742934    -0.39579029    -0.12018192
 c     -0.15813481    -0.79953391    -0.77739453
 c     -1.23263766    -0.13333653    -0.23418903
 c     -1.04745074     1.39145102     0.01171316
 c      0.35253918     1.89994390     0.11889525
 c      1.26762323     1.03371184     0.01201732
 h     -0.08860497    -2.04703036    -0.85688512
 h     -1.62011145     1.70289597    -0.80414161
 h      0.71488510     2.85786221     0.28460506
 h      2.27522963     1.26180974    -0.39236352
 o      1.84040934    -1.28340904     0.42614619
 h      2.58186849    -0.72192289     0.92715634
 c     -2.27817351    -1.16498241     0.28255359
 h     -2.46153699    -1.90553950    -0.52042787
 h     -1.94863169    -1.75146782     1.10830756
 h     -3.27550130    -0.93458136     0.52334074
 h     -1.80523462     1.60197754     0.74657681
          17

 c      1.09798170    -0.40672721    -0.12245470
 c     -0.15353899    -0.80124946    -0.78248363
 c     -1.23049028    -0.12740481    -0.23750065
 c     -1.05392239     1.41417204    -0.00547773
 c      0.35262405     1.90732435     0.13710493
 c      1.25336257     1.02305160     0.00033769
 h     -0.04765330    -1.98039351    -0.87517698
 h     -1.59221220     1.75520851    -0.86527038
 h      0.70069344     2.88846143     0.36783907
 h      2.29507601     1.24992383    -0.39406590
 o      1.84069623    -1.29104463     0.43068876
 h      2.52752676    -0.71582363     0.90808780
 c     -2.27095447    -1.17929732     0.29240571
 h     -2.46571741    -1.92567139    -0.51938395
 h     -1.89053127    -1.75522028     1.16121416
 h     -3.28837062    -0.97711002     0.55191404
 h     -1.79855815     1.66895965     0.74398850
          17

 c      1.09484828    -0.41692638    -0.12634342
 c     -0.14673856    -0.80556840    -0.78601696
 c     -1.22764097    -0.12204159    -0.24025734
 c     -1.06148334     1.43510980    -0.02155219
 c      0.34973753     1.91554170     0.15548532
 c      1.24419492     1.00996880    -0.01250089
 h     -0.01813136    -1.89351224    -0.89560062
 h     -1.56481378     1.81703695    -0.93905476
 h      0.68196761     2.93109304     0.44678231
 h      2.31051445     1.24228246    -0.38209959
 o      1.84204017    -1.29774451     0.43545996
 h      2.46927427    -0.72358709     0.88630314
 c     -2.26363512    -1.19375976     0.30111488
 h     -2.46374724    -1.94330987    -0.51572622
 h     -1.82831132    -1.75499816     1.21125683
 h     -3.30904552    -1.00606003     0.58387943
 h     -1.79055214     1.73977612     0.74895142
          17

 c      1.08800455    -0.42621104    -0.13193775
 c     -0.13801728    -0.81081024    -0.78787336
 c     -1.22426730    -0.11724027    -0.24256498
 c     -1.07056988     1.45473290    -0.03693134
 c      0.34466912     1.92490806     0.17408635
 c      1.24004263     0.99540784    -0.02623835
 h     -0.00162921    -1.80720240    -0.91984709
 h     -1.53254777     1.88182719    -1.01312369
 h      0.65680740     2.97253817     0.51785512
 h      2.31792291     1.23773390    -0.35594048
 o      1.84352169    -1.30407549     0.43981506
 h      2.42274595    -0.73491912     0.87279990
 c     -2.25644459    -1.20854039     0.30946479
 h     -2.45469034    -1.95773336    -0.50752394
 h     -1.76774057    -1.74650367     1.24900410
 h     -3.32817487    -1.02344798     0.61705874
 h     -1.77979596     1.81113490     0.75562779
          17

 c      1.07776351    -0.43450474    -0.13913645
 c     -0.12801687    -0.81421101    -0.78779250
 c     -1.22052658    -0.11301338    -0.24455348
 c     -1.08132832     1.47353793    -0.05191556
 c      0.33828125     1.93521354     0.19283875
 c      1.24029581     0.98056233    -0.04042795
 h      0.00307759    -1.75493114    -0.95199986
 h     -1.49252070     1.94345357    -1.07685181
 h      0.62471814     3.00292065     0.57779140
 h      2.31647433     1.23535344    -0.31640902
 o      1.84412369    -1.31076080     0.44299707
 h      2.40352541    -0.73666840     0.87921880
 c     -2.24957894    -1.22349171     0.31804807
 h     -2.43841912    -1.96925330    -0.49422165
 h     -1.71335960    -1.72813375     1.26892025
 h     -3.33753151    -1.03139862     0.64910345
 h     -1.76547600     1.87949632     0.75852511
          17

 c      1.06482184    -0.44181683    -0.14760598
 c     -0.11755099    -0.81349712    -0.78552970
 c     -1.21658897    -0.10935316    -0.24634673
 c     -1.09355355     1.49192280    -0.06662700
 c      0.33134068     1.94581931     0.21151496
 c      1.24397626     0.96667119    -0.05449848
 h     -0.00189378    -1.76439285    -0.99715397
 h     -1.44443075     1.99723778    -1.12325257
 h      0.58661623     3.01679913     0.62452078
 h      2.30807668     1.23452631    -0.26536568
 o      1.84352533    -1.31789727     0.44474077
 h      2.41422032    -0.72546310     0.90794895
 c     -2.24307096    -1.23823342     0.32725186
 h     -2.41553371    -1.97921442    -0.47662062
 h     -1.66819785    -1.70034682     1.26894730
 h     -3.33192836    -1.03182678     0.67809324
 h     -1.74802103     1.94167448     0.75361641
          17

 c      1.05025793    -0.44818381    -0.15678476
 c     -0.10724270    -0.80967660    -0.78151922
 c     -1.21266503    -0.10618098    -0.24803752
 c     -1.10676904     1.51013137    -0.08107496
 c      0.32443252     1.95584568     0.22975440
 c      1.24988528     0.95483537    -0.06782923
 h     -0.01781799    -1.82486356    -1.05398805
 h     -1.38972353     2.04006879    -1.14880308
 h      0.54445941     3.01276995     0.65743224
 h      2.29719212     1.23505866    -0.20530119
 o      1.84228133    -1.32470808     0.44548482
 h      2.44194999    -0.71195242     0.94897033
 c     -2.23679247    -1.25223190     0.33725119
 h     -2.38719100    -1.98975307    -0.45660225
 h     -1.63361603    -1.66513410     1.25010659
 h     -3.30952595    -1.02634503     0.70279749
 h     -1.72918778     1.99532166     0.73882122
          17

 c      1.03545880    -0.45360053    -0.16594646
 c     -0.09783207    -0.80583101    -0.77696506
 c     -1.20898135    -0.10335964    -0.24969806
 c     -1.12032167     1.52821864    -0.09521987
 c      0.31793477     1.96428051     0.24709385
 c      1.25676799     0.94590753    -0.07983478
 h     -0.04615736    -1.90147489    -1.11353375
 h     -1.33086718     2.07029887    -1.15297790
 h      0.50096819     2.99323738     0.67753123
 h      2.28981121     1.23711178    -0.13870474
 o      1.84107511    -1.33032382     0.44582181
 h      2.47108895    -0.70864373     0.98929330
 c     -2.23051812    -1.26487846     0.34793544
 h     -2.35486148    -2.00321531    -0.43649973
 h     -1.60884431    -1.62579827     1.21664785
 h     -3.27175281    -1.01616880     0.72284604
 h     -1.71187826     2.03923909     0.71410916
          17

 c      1.02197227    -0.45797885    -0.17429583
 c     -0.09045443    -0.80438083    -0.77316093
 c     -1.20573582    -0.10074501    -0.25140777
 c     -1.13345671     1.54601224    -0.10898078
 c      0.31203618     1.96999754     0.26298164
 c      1.26355262     0.94048680    -0.09003501
 h     -0.08516849    -1.96720773    -1.16658805
 h     -1.27089500     2.08779397    -1.13823694
 h      0.45940111     2.96457930     0.68766117
 h      2.29097023     1.24071400    -0.06745566
 o      1.84028894    -1.33425687     0.44612686
 h      2.49100303    -0.72247165     1.01959614
 c     -2.22400661    -1.27558337     0.35877550
 h     -2.32009375    -2.02128275    -0.41816200
 h     -1.59021270    -1.58684817     1.17653596
 h     -3.22332253    -1.00194240     0.73893306
 h     -1.69984212     2.07354801     0.68140996
          17

 c      1.01128584    -0.46115427    -0.18108325
 c     -0.08638050    -0.80659309    -0.77112480
 c     -1.20307995    -0.09822020    -0.25326500
 c     -1.14539101     1.56307321    -0.12216641
[truncated: 34,518 more chars]
