# Supplementary material for: Photochemical permutation of meta-substituted phenols
Source: Nat Commun. 2025 Aug 13;16:7502. doi: 10.1038/s41467-025-62549-5 (PMC12350626; doi:10.1038/s41467-025-62549-5)
Supplement: Supplementary file 3 — Source Data [file 41467_2025_62549_MOESM3_ESM.zip › Source data/NAMD_trajectories/trajectory084.xyz]

          17

 c      1.17920234    -0.37842314     0.04469363
 c     -0.10960694    -0.92851403    -0.01569513
 c     -1.22596594    -0.24847318     0.03025146
 c     -1.14111803     1.20077542    -0.03182052
 c      0.19717058     1.75734957     0.03962512
 c      1.33952932     1.01024196    -0.02122779
 h     -0.27558920    -1.93254260     0.13122828
 h     -1.67722747     1.70888501    -0.75353394
 h      0.19553636     2.90275266     0.04260619
 h      2.45038955     1.35072763    -0.01096861
 o      2.17639027    -1.24410743    -0.03567556
 h      3.03132346    -0.62412271    -0.01688797
 c     -2.56203304    -0.93352524     0.02194281
 h     -2.48424671    -2.20945840     0.02169693
 h     -3.29989216    -0.33473391     0.74306223
 h     -2.96287605    -0.60613578    -1.10231390
 h     -1.84387076     1.86304490     0.70383078
          17

 c      1.17722952    -0.38290601     0.03878657
 c     -0.10310854    -0.92435954    -0.01384663
 c     -1.23078472    -0.25222813     0.02664149
 c     -1.13703482     1.20773450    -0.02689097
 c      0.20000771     1.76350056     0.03766204
 c      1.34178766     1.01438438    -0.02311470
 h     -0.29478203    -1.96945303     0.14245351
 h     -1.69488166     1.71568414    -0.74379037
 h      0.20564576     2.89082058     0.03608675
 h      2.43029606     1.36149124    -0.01692839
 o      2.17549863    -1.24490565    -0.03194578
 h      2.98559159    -0.65000198    -0.00691364
 c     -2.56006678    -0.93793689     0.01816779
 h     -2.49393281    -2.19774025     0.01443206
 h     -3.31474585    -0.36003282     0.75166446
 h     -2.95611276    -0.62948964    -1.07922427
 h     -1.84868939     1.86545254     0.72523658
          17

 c      1.17608173    -0.38712814     0.03238638
 c     -0.09535910    -0.92266856    -0.01130561
 c     -1.23904107    -0.25443371     0.02296301
 c     -1.13393280     1.21618386    -0.01973622
 c      0.20225856     1.77151052     0.03542266
 c      1.34575069     1.01759294    -0.02456917
 h     -0.30636783    -2.01542640     0.15050559
 h     -1.72349052     1.72785668    -0.76125124
 h      0.21945383     2.86927552     0.03070028
 h      2.39529789     1.37434460    -0.02382026
 o      2.17570914    -1.24501829    -0.02809062
 h      2.93432025    -0.68998578     0.00223113
 c     -2.55847956    -0.94275658     0.01364747
 h     -2.50708671    -2.15276758     0.01093395
 h     -3.31814601    -0.39952146     0.74791041
 h     -2.94672486    -0.65802838    -1.03948210
 h     -1.84241461     1.85228138     0.74654064
          17

 c      1.17587204    -0.39082256     0.02552986
 c     -0.08733345    -0.92449486    -0.00796681
 c     -1.24994842    -0.25506074     0.01930901
 c     -1.13252055     1.22624500    -0.01105569
 c      0.20398841     1.78056445     0.03288618
 c      1.35060895     1.01961752    -0.02562575
 h     -0.30734829    -2.05549865     0.15379172
 h     -1.75608430     1.74036756    -0.79604883
 h      0.23662691     2.84636698     0.02640439
 h      2.35390944     1.39103704    -0.03144063
 o      2.17563643    -1.24547440    -0.02416539
 h      2.90127240    -0.72794376     0.01132645
 c     -2.55727164    -0.94787713     0.00883668
 h     -2.52202954    -2.08138230     0.01145721
 h     -3.31055347    -0.45084116     0.73295757
 h     -2.93781662    -0.68894024    -0.99083841
 h     -1.82487072     1.82447420     0.76651668
          17

 c      1.17675702    -0.39373796     0.01825822
 c     -0.08002138    -0.93024647    -0.00382089
 c     -1.26249119    -0.25420189     0.01576552
 c     -1.13346968     1.23793905    -0.00166869
 c      0.20534743     1.78957090     0.03004599
 c      1.35517221     1.02019971    -0.02632765
 h     -0.29620484    -2.08059040     0.15170233
 h     -1.78520007     1.74830773    -0.83728112
 h      0.25689446     2.83266379     0.02308853
 h      2.31807911     1.41445036    -0.03963060
 o      2.17373261    -1.24742339    -0.02026110
 h      2.91217422    -0.74609120     0.02170835
 c     -2.55617101    -0.95275258     0.00442917
 h     -2.53646441    -1.99906061     0.01623862
 h     -3.29494926    -0.50980317     0.71043848
 h     -2.93437252    -0.71805872    -0.94620553
 h     -1.79722391     1.78428991     0.78443803
          17

 c      1.17892271    -0.39562533     0.01062162
 c     -0.07428753    -0.93979203     0.00105967
 c     -1.27558133    -0.25201376     0.01240288
 c     -1.13710439     1.25098012     0.00766386
 c      0.20652280     1.79755894     0.02691228
 c      1.35826838     1.01915632    -0.02672268
 h     -0.27289623    -2.08691794     0.14444850
 h     -1.80568355     1.74895654    -0.87624838
 h      0.28005075     2.83670238     0.02059682
 h      2.29880641     1.44734478    -0.04833344
 o      2.17010948    -1.25088463    -0.01640667
 h      2.96569987    -0.74520466     0.03367542
 c     -2.55460136    -0.95597778     0.00112320
 h     -2.54757723    -1.93416508     0.02558350
 h     -3.27742488    -0.57026315     0.68693292
 h     -2.94254987    -0.74068321    -0.92132637
 h     -1.76262345     1.73571910     0.80113379
          17

 c      1.18250476    -0.39626995     0.00268450
 c     -0.07075055    -0.95255626     0.00653915
 c     -1.28818777    -0.24868931     0.00927417
 c     -1.14331662     1.26479608     0.01615288
 c      0.20771468     1.80416969     0.02351037
 c      1.35937739     1.01660259    -0.02687135
 h     -0.23872084    -2.07530548     0.13284138
 h     -1.81491642     1.74158510    -0.90670573
 h      0.30560872     2.85956280     0.01878388
 h      2.29933651     1.48952505    -0.05748681
 o      2.16652762    -1.25489886    -0.01252944
 h      3.03385985    -0.74209556     0.04584014
 c     -2.55190447    -0.95564552    -0.00106777
 h     -2.55274810    -1.92059144     0.03990800
 h     -3.26690484    -0.62479674     0.67155882
 h     -2.96636996    -0.75404431    -0.92615565
 h     -1.72662803     1.68459731     0.82016407
          17

 c      1.18749994    -0.39556342    -0.00547365
 c     -0.06969375    -0.96750806     0.01242862
 c     -1.29939875    -0.24444274     0.00641717
 c     -1.15165892     1.27869181     0.02292611
 c      0.20913612     1.80975661     0.01987777
 c      1.35885486     1.01309009    -0.02686035
 h     -0.19623866    -2.05152892     0.11818825
 h     -1.81216380     1.72674525    -0.92421356
 h      0.33237782     2.89396568     0.01752090
 h      2.31317010     1.53617271    -0.06679561
 o      2.16456231    -1.25874180    -0.00855029
 h      3.09127017    -0.74971320     0.05666591
 c     -2.54787480    -0.95162129    -0.00314512
 h     -2.55035974    -1.96648524     0.05880193
 h     -3.27187663    -0.66720933     0.67269341
 h     -3.00397520    -0.75921501    -0.95675103
 h     -1.69633793     1.63759312     0.84775486
          17

 c      1.19373940    -0.39354870    -0.01376050
 c     -0.07105797    -0.98310127     0.01849922
 c     -1.30844520    -0.23951272     0.00385200
 c     -1.16161693     1.29209681     0.02728545
 c      0.21099194     1.81499505     0.01606020
 c      1.35748396     1.00943595    -0.02679609
 h     -0.14901424    -2.02711431     0.10219254
 h     -1.79810311     1.70586634    -0.92583208
 h      0.35856125     2.92903812     0.01664653
 h      2.32960942     1.57985320    -0.07570770
 o      2.16503537    -1.26214942    -0.00442844
 h      3.12420320    -0.77307019     0.06521470
 c     -2.54320221    -0.94625524    -0.00620493
 h     -2.53986922    -2.04413609     0.07972035
 h     -3.29420978    -0.69564679     0.69211265
 h     -3.04857951    -0.75963189    -0.99913224
 h     -1.67733248     1.59975426     0.88944038
          17

 c      1.20093244    -0.39041231    -0.02207319
 c     -0.07455054    -0.99742772     0.02452194
 c     -1.31473941    -0.23418010     0.00158260
 c     -1.17287554     1.30471776     0.02920806
 c      0.21342782     1.82046176     0.01210496
 c      1.35597374     1.00643745    -0.02678201
 h     -0.10070672    -2.01775210     0.08654908
 h     -1.77486671     1.68126363    -0.91058156
 h      0.38227783     2.95536936     0.01595099
 h      2.33968679     1.61371901    -0.08361132
 o      2.16818884    -1.26512105    -0.00015691
 h      3.12775866    -0.81218418     0.07109389
 c     -2.53927326    -0.94191780    -0.01058499
 h     -2.52182484    -2.12159416     0.09927396
 h     -3.32692926    -0.71242599     0.72312619
 h     -3.09261899    -0.75851711    -1.03895575
 h     -1.67034693     1.57251021     0.94458542
          17

 c      1.20874368    -0.38644053    -0.03030101
 c     -0.07981288    -1.00893381     0.03033487
 c     -1.31792625    -0.22875627    -0.00039067
 c     -1.18522720     1.31641211     0.02955180
 c      0.21647823     1.82645582     0.00805577
 c      1.35477662     1.00470047    -0.02690333
 h     -0.05380269    -2.03525745     0.07217666
 h     -1.74660919     1.65643425    -0.88073233
 h      0.40201577     2.96720721     0.01520884
 h      2.33828463     1.63317520    -0.09000779
 o      2.17379383    -1.26781068     0.00424133
 h      3.10403380    -0.86379731     0.07439483
 c     -2.53747922    -0.93990280    -0.01604176
 h     -2.49761244    -2.17920533     0.11486603
 h     -3.35948122    -0.72101794     0.75569983
 h     -3.13032159    -0.75793132    -1.06628354
 h     -1.67172045     1.55453123     1.00520997
          17

 c      1.21686241    -0.38197111    -0.03832948
 c     -0.08645886    -1.01731377     0.03586548
 c     -1.31792199    -0.22354546    -0.00206037
 c     -1.19821563     1.32694309     0.02981328
 c      0.22003711     1.83297970     0.00395213
 c      1.35409082     1.00457630    -0.02722377
 h     -0.00981382    -2.07747147     0.05897333
 h     -1.72032853     1.63640468    -0.84361931
 h      0.41687043     2.96275197     0.01421649
 h      2.32404095     1.63621005    -0.09458554
 o      2.18102780    -1.27054449     0.00870118
 h      3.06399554    -0.92115125     0.07587346
 c     -2.53871342    -0.94072124    -0.02219982
 h     -2.46904103    -2.20751852     0.12490432
 h     -3.38321790    -0.72415324     0.78161195
 h     -3.15808469    -0.75899693    -1.07565157
 h     -1.67681551     1.54396593     1.06066291
          17

 c      1.22504211    -0.37735136    -0.04604503
 c     -0.09398657    -1.02338570     0.04106272
 c     -1.31491686    -0.21881500    -0.00341184
 c     -1.21096595     1.33589045     0.03179677
 c      0.22385985     1.83975263    -0.00016840
 c      1.35387094     1.00612893    -0.02778613
 h      0.02920542    -2.12996968     0.04663424
 h     -1.70580639     1.62749172    -0.81220995
 h      0.42667315     2.94405881     0.01281046
 h      2.29905836     1.62343082    -0.09725641
 o      2.18821495    -1.27388152     0.01309264
 h      3.03161395    -0.97319085     0.07729365
 c     -2.54326942    -0.94444456    -0.02873896
 h     -2.43810569    -2.20297448     0.12848884
 h     -3.39300288    -0.72361012     0.79595730
 h     -3.17410498    -0.76227970    -1.06500638
 h     -1.68229230     1.53952906     1.10217015
          17

 c      1.23311010    -0.37288852    -0.05334035
 c     -0.10179628    -1.02818269     0.04584241
 c     -1.30933944    -0.21477917    -0.00442845
 c     -1.22247792     1.34282001     0.03705873
 c      0.22759599     1.84621147    -0.00426627
 c      1.35378767     1.00910312    -0.02861065
 h      0.06049037    -2.17685449     0.03529984
 h     -1.71223171     1.63520753    -0.79997427
 h      0.43209146     2.91707881     0.01086605
 h      2.26908820     1.59828148    -0.09820893
 o      2.19321150    -1.27842067     0.01724867
 h      3.03797106    -1.00806884     0.08098533
 c     -2.55091749    -0.95084944    -0.03538428
 h     -2.40686776    -2.16588291     0.12520708
 h     -3.38677588    -0.72049455     0.79678512
 h     -3.17820086    -0.76797286    -1.03520464
 h     -1.68638906     1.54047298     1.12438931
          17

 c      1.24094653    -0.36879425    -0.06012349
 c     -0.10929957    -1.03241060     0.05009539
 c     -1.30179674    -0.21158498    -0.00509617
 c     -1.23225052     1.34762799     0.04597017
 c      0.23083968     1.85154776    -0.00829490
 c      1.35318867     1.01292255    -0.02969164
 h      0.08148951    -2.20715254     0.02547662
 h     -1.74161299     1.66042571    -0.80965627
 h      0.43460885     2.89126433     0.00827773
 h      2.24370469     1.56713700    -0.09795481
 o      2.19545436    -1.28415377     0.02112257
 h      3.08927489    -1.02407419     0.08739088
 c     -2.56098360    -0.95941113    -0.04183794
 h     -2.37724158    -2.10072363     0.11520070
 h     -3.36496912    -0.71542589     0.78465841
 h     -3.17213985    -0.77584175    -0.99041927
 h     -1.68850219     1.54631761     1.12538728
          17

 c      1.24844757    -0.36518713    -0.06632818
 c     -0.11598342    -1.03639174     0.05371271
 c     -1.29299939    -0.20929349    -0.00540824
 c     -1.24047891     1.35065570     0.05746011
 c      0.23319021     1.85490546    -0.01219660
 c      1.35123844     1.01681966    -0.03100406
 h      0.09042868    -2.21542950     0.01778214
 h     -1.78690942     1.69818406    -0.83008892
 h      0.43610152     2.87725790     0.00491340
 h      2.23457792     1.53800602    -0.09721298
 o      2.19657655    -1.29046504     0.02483274
 h      3.15745577    -1.02980740     0.09441429
 c     -2.57240227    -0.96915341    -0.04771991
 h     -2.35030737    -2.01868263     0.09958321
 h     -3.33036760    -0.70851853     0.76271474
 h     -3.16046398    -0.78493765    -0.93929862
 h     -1.68893673     1.55674601     1.10651962
          17

 c      1.25550377    -0.36216910    -0.07191792
 c     -0.12142618    -1.04013536     0.05660200
 c     -1.28367644    -0.20786780    -0.00537042
 c     -1.24756136     1.35240281     0.06984349
 c      0.23432859     1.85580644    -0.01590006
 c      1.34741833     1.02018124    -0.03253469
 h      0.08642893    -2.20080331     0.01279742
 h     -1.83779719     1.74104444    -0.84635590
 h      0.43783667     2.88186435     0.00052375
 h      2.24971439     1.51674576    -0.09645692
 o      2.19829104    -1.29680100     0.02849950
 h      3.21361065    -1.03300414     0.10001333
 c     -2.58383761    -0.97840100    -0.05259387
 h     -2.32464833    -1.94154434     0.08111010
 h     -3.28828333    -0.69917320     0.73709417
 h     -3.15115571    -0.79324753    -0.89572427
 h     -1.68904374     1.57174740     1.07273855
          17

 c      1.26199549    -0.35988993    -0.07688436
 c     -0.12531935    -1.04334432     0.05869645
 c     -1.27449138    -0.20718373    -0.00500097
 c     -1.25365109     1.35323295     0.08147846
 c      0.23407790     1.85452311    -0.01932333
 c      1.34208923     1.02287339    -0.03431458
 h      0.06959381    -2.16658834     0.01098129
 h     -1.88571422     1.78239883    -0.84806890
 h      0.43955551     2.90356524    -0.00533065
 h      2.28690449     1.50346089    -0.09543946
 o      2.20149057    -1.30283542     0.03217924
 h      3.24208454    -1.03747725     0.10320939
 c     -2.59400986    -0.98491045    -0.05620866
 h     -2.29485094    -1.90015617     0.06400173
 h     -3.24635661    -0.68584000     0.71694721
 h     -3.15392919    -0.79806137    -0.87575814
 h     -1.69155599     1.59192710     1.03304227
          17

 c      1.26779906    -0.35855319    -0.08124065
 c     -0.12750087    -1.04532851     0.05996200
 c     -1.26597693    -0.20706513    -0.00432420
 c     -1.25859072     1.35328894     0.09094466
 c      0.23238527     1.85196077    -0.02239081
 c      1.33639638     1.02513825    -0.03639927
 h      0.04122562    -2.12097843     0.01256308
 h     -1.92496600     1.81747892    -0.83052533
 h      0.43970731     2.93366457    -0.01319688
 h      2.33469763     1.49382514    -0.09337450
 o      2.20642861    -1.30837885     0.03588057
 h      3.23753090    -1.04449675     0.10379656
 c     -2.60199746    -0.98738247    -0.05887654
 h     -2.25611866    -1.91393606     0.05093211
 h     -3.21274014    -0.66633825     0.71243315
 h     -3.17415437    -0.79799654    -0.88814938
 h     -1.70040251     1.61863331     0.99950456
          17

 c      1.27279498    -0.35838411    -0.08500733
 c     -0.12796313    -1.04492016     0.06040195
 c     -1.25851680    -0.20733366    -0.00336631
 c     -1.26213321     1.35259004     0.09730770
 c      0.22925821     1.84917188    -0.02505812
 c      1.33162270     1.02724248    -0.03882042
 h      0.00388923    -2.07782460     0.01742571
 h     -1.95218652     1.84319998    -0.79326855
 h      0.43651717     2.96163591    -0.02352675
 h      2.37969834     1.48326994    -0.08954034
 o      2.21289875    -1.31333216     0.03957980
 h      3.20208435    -1.05366376     0.10207009
 c     -2.60720867    -0.98690666    -0.06146636
 h     -2.21363041    -1.96973487     0.04051528
 h     -3.19214297    -0.63957675     0.72959637
 h     -3.20778453    -0.79477800    -0.92678848
 h     -1.71882753     1.65308735     0.98268281
          17

 c      1.27687040    -0.35959146    -0.08819453
 c     -0.12677709    -1.04070211     0.06004685
 c     -1.25238610    -0.20784023    -0.00216032
 c     -1.26426676     1.35124055     0.10055397
 c      0.22473146     1.84697138    -0.02732680
 c      1.32872032     1.02929227    -0.04156627
 h     -0.03937051    -2.05410735     0.02518423
 h     -1.96585519     1.85791837    -0.73889245
 h      0.42876639     2.97927993    -0.03652606
 h      2.41177790     1.46922565    -0.08360928
 o      2.22016805    -1.31771584     0.04321901
 h      3.14646762    -1.06258864     0.09883128
 c     -2.60960809    -0.98539979    -0.06477971
 h     -2.17883798    -2.03919965     0.03023537
 h     -3.18281739    -0.60775455     0.76548671
 h     -3.24490050    -0.79177477    -0.97615099
 h     -1.74620666     1.69427879     0.98523583
          17

 c      1.27991784    -0.36233059    -0.09079352
 c     -0.12394536    -1.03187892     0.05892090
 c     -1.24781160    -0.20844268    -0.00075428
 c     -1.26527602     1.34952132     0.10160669
 c      0.21886587     1.84579726    -0.02924052
 c      1.32819146     1.03123446    -0.04459046
 h     -0.08657600    -2.06017824     0.03562817
 h     -1.96637949     1.86152138    -0.67258102
 h      0.41600594     2.98212623    -0.05213919
 h      2.42529015     1.45120395    -0.07564235
 o      2.22674106    -1.32176141     0.04669546
 h      3.09380880    -1.06559696     0.09554889
 c     -2.60971002    -0.98398860    -0.06904747
 h     -2.16040221    -2.10068081     0.01883803
 h     -3.17865456    -0.57598372     0.80986090
 h     -3.27627735    -0.79160862    -1.02136291
 h     -1.77725370     1.73788800     1.00124704
          17

 c      1.28184005    -0.36665822    -0.09278323
 c     -0.11939949    -1.01913011     0.05703319
 c     -1.24499938    -0.20896692     0.00078665
 c     -1.26541960     1.34770221     0.10183333
 c      0.21175338     1.84569793    -0.03086923
 c      1.33010207     1.03290574    -0.04782584
 h     -0.13682120    -2.09011000     0.04891940
 h     -1.95680803     1.85595000    -0.60218503
 h      0.39850440     2.96950356    -0.07013449
 h      2.41875828     1.43031745    -0.06597431
 o      2.23060541    -1.32591417     0.04988461
 h      3.07585549    -1.05400374     0.09402189
 c     -2.60813690    -0.98305415    -0.07407784
 h     -2.16227461    -2.14223704     0.00611492
 h     -3.17362063    -0.54967312     0.85139230
 h     -3.29599947    -0.79543832    -1.05247081
 h     -1.80500454     1.77800752     1.02213834
          17

 c      1.28256396    -0.37248985    -0.09414401
 c     -0.11319414    -1.00418431     0.05442748
 c     -1.24411011    -0.20920612     0.00238497
 c     -1.26458703     1.34578077     0.10263824
 c      0.20352002     1.84634096    -0.03229063
 c      1.33407627     1.03406406    -0.05119484
 h     -0.18834229    -2.12664752     0.06504823
 h     -1.94376343     1.84588215    -0.53825713
 h      0.37716398     2.94448386    -0.09024587
 h      2.39479169     1.40900133    -0.05509737
 o      2.23105492    -1.33035621     0.05274649
 h      3.10417957    -1.02416474     0.09474378
 c     -2.60535444    -0.98265918    -0.07956607
 h     -2.18509634    -2.15827961    -0.00765492
 h     -3.16392103    -0.53273775     0.88164223
 h     -3.30118153    -0.80324494    -1.06422883
 h     -1.82386767     1.80950022     1.04155545
          17

 c      1.28206672    -0.37960198    -0.09486738
 c     -0.10560609    -0.98875775     0.05120957
 c     -1.24519884    -0.20895867     0.00395738
 c     -1.26227295     1.34342839     0.10526272
 c      0.19432637     1.84702731    -0.03357156
 c      1.33925938     1.03439238    -0.05461987
 h     -0.23794179    -2.15324374     0.08346755
 h     -1.93691002     1.83834104    -0.49254609
 h      0.35344201     2.91386688    -0.11237407
 h      2.36056855     1.39098620    -0.04352098
 o      2.22966940    -1.33459426     0.05536020
 h      3.15453680    -0.98415560     0.09638084
 c     -2.60165409    -0.98275053    -0.08522075
 h     -2.22732728    -2.14725280    -0.02193878
 h     -3.14798486    -0.52730918     0.89574040
 h     -3.29126358    -0.81416329    -1.05507552
 h     -1.83056511     1.82899767     1.05629851
          17

 c      1.28039694    -0.38768569    -0.09495822
 c     -0.09708599    -0.97404830     0.04752416
 c     -1.24815745    -0.20807804     0.00541859
 c     -1.25802422     1.34029293     0.11047889
 c      0.18437205     1.84678694    -0.03475186
 c      1.34434738     1.03350345    -0.05803809
 h     -0.28194683    -2.15951275     0.10327888
 h     -1.94429517     1.83926809    -0.47329247
 h      0.32914404     2.88731237    -0.13680635
 h      2.32787036     1.38115331    -0.03156565
 o      2.22835044    -1.33797993     0.05780974
 h      3.19772232    -0.94511135     0.09756016
 c     -2.59720039    -0.98315299    -0.09074294
 h     -2.28555768    -2.11133853    -0.03597648
 h     -3.12592150    -0.53401375     0.89185004
 h     -3.26784337    -0.82658478    -1.02682061
 h     -1.82376778     1.83480289     1.06535295
          17

 c      1.27767428    -0.39640562    -0.09443459
 c     -0.08818941    -0.96072751     0.04352344
 c     -1.25269338    -0.20651020     0.00668267
 c     -1.25207087     1.33644247     0.11825108
 c      0.17392054     1.84467756    -0.03584848
 c      1.34789240     1.03102313    -0.06141460
 h     -0.31704526    -2.14102961     0.12351907
 h     -1.96573242     1.84871539    -0.48009393
 h      0.30591227     2.87414502    -0.16419840
 h      2.31002239     1.38444788    -0.01919105
 o      2.22821188    -1.34010500     0.06013634
 h      3.21703537    -0.91455112     0.09761423
 c     -2.59203477    -0.98342234    -0.09574509
 h     -2.35430550    -2.05810726    -0.04871716
 h     -3.09924315    -0.55212939     0.87082409
 h     -3.23521177    -0.83802380    -0.98531122
 h     -1.80354358     1.82651630     1.06886987
          17

 c      1.27407368    -0.40544319    -0.09332584
 c     -0.07951361    -0.94904172     0.03934515
 c     -1.25835356    -0.20430464     0.00766359
 c     -1.24534240     1.33235472     0.12785957
 c      0.16333169     1.84024789    -0.03690498
 c      1.34899732     1.02680956    -0.06472819
 h     -0.34070368    -2.09809762     0.14335881
 h     -1.99295222     1.86109613    -0.50492822
 h      0.28456598     2.87819003    -0.19500346
 h      2.31418690     1.40324332    -0.00619226
 o      2.22970312    -1.34079530     0.06235184
 h      3.20631940    -0.89627116     0.09637058
 c     -2.58599329    -0.98262538    -0.09968710
 h     -2.42601604    -2.00344600    -0.05877723
 h     -3.07099162    -0.57939649     0.83651734
 h     -3.20122976    -0.84488591    -0.94154811
 h     -1.77114706     1.80487784     1.06779210
          17

 c      1.26980386    -0.41452141    -0.09166901
 c     -0.07161876    -0.93884961     0.03509300
 c     -1.26458021    -0.20159677     0.00828071
 c     -1.23888286     1.32848790     0.13834312
 c      0.15305478     1.83377897    -0.03805857
 c      1.34783501     1.02115053    -0.06792466
 h     -0.35153913    -2.03545010     0.16230100
 h     -2.01616508     1.86999158    -0.53779065
 h      0.26493088     2.89507230    -0.22866057
 h      2.33552711     1.43503573     0.00718565
 o      2.23281393    -1.34005416     0.06445152
 h      3.16670642    -0.89112669     0.09394896
 c     -2.57856503    -0.97938281    -0.10199499
 h     -2.49276806    -1.97126455    -0.06472103
 h     -3.04613249    -0.61157787     0.79665568
 h     -3.17687377    -0.84264850    -0.91092235
 h     -1.72920763     1.77193064     1.06425080
          17

 c      1.26508533    -0.42341195    -0.08950552
 c     -0.06492413    -0.92956692     0.03080785
 c     -1.27077016    -0.19856440     0.00847256
 c     -1.23341313     1.32499612     0.14872153
 c      0.14357238     1.82602582    -0.03954736
 c      1.34530124     1.01467491    -0.07089960
 h     -0.34991242    -1.96311630     0.18053039
 h     -2.02850187     1.87120654    -0.57031731
 h      0.24638523     2.91523083    -0.26346707
 h      2.36135637     1.47353736     0.02000114
 o      2.23705259    -1.33809022     0.06641599
 h      3.10692824    -0.89647974     0.09072504
 c     -2.56898175    -0.97287969    -0.10259031
 h     -2.54993447    -1.98023226    -0.06602164
 h     -3.03167191    -0.64241745     0.76319816
 h     -3.17139346    -0.82736358    -0.90645725
 h     -1.68203188     1.73128550     1.06248369
          17

 c      1.26013494    -0.43192186    -0.08688248
 c     -0.05961236    -0.92010363     0.02642807
 c     -1.27632590    -0.19537134     0.00821091
 c     -1.22925747     1.32173631     0.15799946
 c      0.13533987     1.81777209    -0.04165103
 c      1.34230767     1.00808724    -0.07353258
 h     -0.33860350    -1.89734180     0.19946034
 h     -2.02652875     1.86296166    -0.59638370
 h      0.22848080     2.92905643    -0.29724146
 h      2.37936492     1.51181557     0.03103697
 o      2.24123207    -1.33545405     0.06820869
 h      3.04669274    -0.90400787     0.08737111
 c     -2.55694764    -0.96411594    -0.10242144
 h     -2.59665898    -2.02514314    -0.06392455
 h     -3.03498492    -0.66543254     0.74910080
 h     -3.18477922    -0.79813300    -0.92855550
 h     -1.63535094     1.68788929     1.06928022
          17

 c      1.25517572    -0.43985559    -0.08385790
 c     -0.05566221    -0.90912029     0.02178789
 c     -1.28070972    -0.19214321     0.00749907
 c     -1.22650126     1.31845554     0.16528409
 c      0.12874613     1.80957020    -0.04462544
 c      1.33943113     1.00198573    -0.07572208
 h     -0.32231615    -1.85767136     0.22190116
 h     -2.00940108     1.84518318    -0.61167967
 h      0.21118672     2.92989648    -0.32804893
 h      2.38163041     1.54432366     0.03925372
 o      2.24351184    -1.33309122     0.06978676
 h      3.01598419    -0.89903951     0.08469790
 c     -2.54332144    -0.95502084    -0.10279374
 h     -2.63221628    -2.08344504    -0.06076833
 h     -3.05913906    -0.67762431     0.75963063
 h     -3.20765630    -0.75771570    -0.96503635
 h     -1.59473038     1.64660292     1.09204547
          17

 c      1.25047191    -0.44695958    -0.08050626
 c     -0.05313535    -0.89597143     0.01677674
 c     -1.28349513    -0.18898429     0.00635877
 c     -1.22521114     1.31501737     0.17018117
 c      0.12408501     1.80168056    -0.04866071
 c      1.33688655     0.99680176    -0.07739831
 h     -0.30442157    -1.85577126     0.25029122
 h     -1.97830134     1.81905245    -0.61352004
 h      0.19486218     2.91477143    -0.35461966
 h      2.36484718     1.56746206     0.04397750
 o      2.24281890    -1.33165466     0.07114283
 h      3.03248339    -0.87191336     0.08301209
 c     -2.52983046    -0.94689190    -0.10417295
 h     -2.65510154    -2.13423621    -0.05873558
 h     -3.09929187    -0.68086250     0.78712212
 h     -3.22881352    -0.71057737    -1.00133940
 h     -1.56305932     1.60999978     1.13378530
          17

 c      1.24635039    -0.45289590    -0.07691707
 c     -0.05242289    -0.88156704     0.01159804
 c     -1.28439963    -0.18599763     0.00482296
 c     -1.22546526     1.31144747     0.17312621
 c      0.12152117     1.79408049    -0.05385216
 c      1.33458632     0.99277907    -0.07852647
 h     -0.28404164    -1.88503982     0.28357774
 h     -1.93658758     1.78707838    -0.60129227
 h      0.18016079     2.88429939    -0.37657546
 h      2.32967830     1.57963574     0.04495385
 o      2.24029628    -1.33063764     0.07231995
 h      3.07852324    -0.83204952     0.08187979
 c     -2.51828627    -0.94022741    -0.10623056
 h     -2.66410308    -2.16473989    -0.05935781
 h     -3.14569294    -0.67893566     0.81766700
 h     -3.24021639    -0.66102012    -1.02706752
 h     -1.53964790     1.57768009     1.18947657
          17

 c      1.24315129    -0.45729052    -0.07318417
 c     -0.05399497    -0.86779414     0.00674271
 c     -1.28330507    -0.18328730     0.00293677
 c     -1.22711162     1.30773447     0.17524820
 c      0.12105627     1.78646496    -0.06017362
 c      1.33217602     0.98993867    -0.07911214
 h     -0.25840648    -1.92708104     0.31734518
 h     -1.89054337     1.75359133    -0.57757823
 h      0.16793704     2.84267320    -0.39463592
 h      2.28057937     1.58146522     0.04240947
 o      2.23778602    -1.32912722     0.07336430
 h      3.12509093    -0.79571668     0.08083770
 c     -2.51002720    -0.93511566    -0.10850106
 h     -2.65880387    -2.16872981    -0.06357484
 h     -3.18902924    -0.67482157     0.83973246
 h     -3.23759560    -0.61252941    -1.03659606
 h     -1.52203646     1.54795958     1.24867278
          17

 c      1.24113484    -0.45980828    -0.06939496
 c     -0.05803448    -0.85638751     0.00272086
 c     -1.28026876    -0.18095170     0.00075932
 c     -1.22952763     1.30362474     0.17802258
 c      0.12251722     1.77825304    -0.06745971
 c      1.32903120     0.98802122    -0.07921127
 h     -0.22631091    -1.96470706     0.34680768
 h     -1.85009356     1.72524180    -0.54945803
 h      0.15912514     2.79758415    -0.41079730
 h      2.22612146     1.57629776     0.03714854
 o      2.23646090    -1.32657052     0.07430416
 h      3.15360525    -0.77338894     0.07969382
 c     -2.50577515    -0.93142754    -0.11067014
 h     -2.63961126    -2.14446705    -0.07191518
 h     -3.22276538    -0.67021411     0.84673135
 h     -3.21960547    -0.56776850    -1.02791252
 h     -1.50807006     1.51962504     1.30090554
          17

 c      1.24041124    -0.46020747    -0.06562656
 c     -0.06433584    -0.84848622    -0.00009906
 c     -1.27552264    -0.17907858    -0.00163725
 c     -1.23169499     1.29864477     0.18296623
 c      0.12558002     1.76869624    -0.07542737
 c      1.32429720     0.98646640    -0.07893158
 h     -0.18868329    -1.98706190     0.36859763
 h     -1.82751375     1.71020763    -0.52773449
 h      0.15454705     2.75903816    -0.42815272
 h      2.17870533     1.57042671     0.03054556
 o      2.23681441    -1.32277775     0.07515504
 h      3.15617711    -0.76939830     0.07843572
 c     -2.50568334    -0.92880070    -0.11254407
 h     -2.60777293    -2.09428363    -0.08463167
 h     -3.24309441    -0.66595824     0.83613718
 h     -3.18722929    -0.52860744    -1.00189551
 h     -1.49654981     1.49236947     1.33868389
          17

 c      1.24091998    -0.45837278    -0.06194878
 c     -0.07236136    -0.84469013    -0.00150900
 c     -1.26945482    -0.17774267    -0.00416940
 c     -1.23275211     1.29245350     0.19108443
 c      0.12981907     1.75719963    -0.08377915
 c      1.31717867     0.98457715    -0.07839780
 h     -0.14779901    -1.98906860     0.38094756
 h     -1.83157188     1.71429276    -0.52053244
 h      0.15467887     2.73576041    -0.44978165
 h      2.15123099     1.57126989     0.02411026
 o      2.23887099    -1.31779506     0.07592553
 h      3.13230145    -0.78382063     0.07714165
 c     -2.50938300    -0.92650501    -0.11393601
 h     -2.56545275    -2.02608289    -0.10179534
 h     -3.24842481    -0.66243921     0.80836989
 h     -3.14377608    -0.49585955    -0.96246553
 h     -1.48698357     1.46650301     1.35792022
          17

 c      1.24245098    -0.45433711    -0.05842808
 c     -0.08133771    -0.84518984    -0.00143966
 c     -1.26256604    -0.17699914    -0.00674355
 c     -1.23263599     1.28527667     0.20223686
 c      0.13475169     1.74375868    -0.09236809
 c      1.30754813     0.98194340    -0.07767589
 h     -0.10659261    -1.97007751     0.38345754
 h     -1.86070458     1.73611329    -0.52520346
 h      0.15949994     2.73027179    -0.47687559
 h      2.14993865     1.58252220     0.01857164
 o      2.24219778    -1.31189229     0.07661995
 h      3.08865354    -0.81260087     0.07593700
 c     -2.51600506    -0.92327502    -0.11456267
 h     -2.51549844    -1.95612310    -0.12347580
 h     -3.23927842    -0.65971858     0.76649249
 h     -3.09524620    -0.46857855    -0.91738233
 h     -1.47923527     1.44263757     1.35758318
          17

 c      1.24469635    -0.44828449    -0.05512899
 c     -0.09036766    -0.84980604     0.00004586
 c     -1.25540196    -0.17686223    -0.00925701
 c     -1.23197043     1.27783589     0.21533152
 c      0.13985939     1.72910554    -0.10127744
 c      1.29631400     0.97874509    -0.07673570
 h     -0.06823067    -1.93349749     0.37706839
 h     -1.90470423     1.76801905    -0.53053619
 h      0.16850191     2.73730412    -0.50780255
 h      2.16991436     1.60070105     0.01343845
 o      2.24570618    -1.30567255     0.07724131
 h      3.04220532    -0.84582452     0.07494561
 c     -2.52427069    -0.91746078    -0.11401724
 h     -2.46027266    -1.90858632    -0.15021225
 h     -3.21884411    -0.65738893     0.71678562
 h     -3.05027385    -0.44322643    -0.87870698
 h     -1.47340263     1.42157569     1.33962269
          17

 c      1.24732276    -0.44051881    -0.05210964
 c     -0.09856045    -0.85791538     0.00272867
 c     -1.24847325    -0.17728435    -0.01159950
 c     -1.23143518     1.27089630     0.22901216
 c      0.14459546     1.71439309    -0.11072484
 c      1.28501836     0.97551166    -0.07550647
 h     -0.03567378    -1.88756605     0.36437611
 h     -1.95211369     1.80131162    -0.52565259
 h      0.18079973     2.74750471    -0.53921722
 h      2.19946031     1.61803413     0.00769019
 o      2.24758622    -1.30010563     0.07779691
 h      3.02121361    -0.86739119     0.07420089
 c     -2.53269123    -0.90819005    -0.11203150
 h     -2.40068215    -1.90196577    -0.18326777
 h     -3.19408270    -0.65414272     0.66982014
 h     -3.01802869    -0.41424265    -0.86047597
 h     -1.46994727     1.40436406     1.30952153
          17

 c      1.25003998    -0.43140932    -0.04941271
 c     -0.10517402    -0.86833556     0.00620184
 c     -1.24220150    -0.17817235    -0.01365888
 c     -1.23139876     1.26498899     0.24193214
 c      0.14839600     1.70077290    -0.12091184
 c      1.27518590     0.97270814    -0.07394046
 h     -0.01099093    -1.84638909     0.35002630
 h     -1.99432592     1.82935822    -0.50427031
 h      0.19527703     2.75219586    -0.56783249
 h      2.22721426     1.62745703     0.00057029
 o      2.24649588    -1.29586878     0.07830072
 h      3.04638263    -0.86594691     0.07362325
 c     -2.53973128    -0.89664706    -0.10919659
 h     -2.33898866    -1.93006938    -0.22294769
 h     -3.17599837    -0.64747563     0.64024607
 h     -3.00335895    -0.37807876    -0.87147116
 h     -1.46993042     1.39235592     1.27706105
          17

 c      1.25263165    -0.42135498    -0.04705380
 c     -0.10971985    -0.87945385     0.00992367
 c     -1.23691785    -0.17943681    -0.01533441
 c     -1.23189642     1.26038507     0.25278843
 c      0.15070598     1.68915491    -0.13194399
 c      1.26799356     0.97057577    -0.07202598
 h      0.00530904    -1.82806564     0.34007635
 h     -2.02594913     1.84798057    -0.46440117
 h      0.21073128     2.74577932    -0.59142644
 h      2.24544508     1.62477424    -0.00822414
 o      2.24329176    -1.29247219     0.07876221
 h      3.10356669    -0.84914007     0.07320552
 c     -2.54420880    -0.88489018    -0.10718639
 h     -2.28128816    -1.96977056    -0.26680099
 h     -3.17529614    -0.63500048     0.64111300
 h     -3.00364519    -0.33773912    -0.90848225
 h     -1.47494465     1.38703683     1.25545520
          17

 c      1.25494354    -0.41079590    -0.04500847
 c     -0.11191918    -0.88999264     0.01348613
 c     -1.23288410    -0.18101133    -0.01654781
 c     -1.23278217     1.25718840     0.26065495
 c      0.15103194     1.68011566    -0.14381888
 c      1.26420168     0.96917285    -0.06977560
 h      0.01375956    -1.84553478     0.33879142
 h     -2.04418027     1.85504469    -0.40715636
 h      0.22598872     2.72619597    -0.60912172
 h      2.25029008     1.60859655    -0.01865983
 o      2.23985036    -1.28897646     0.07918197
 h      3.16255602    -0.83203047     0.07303694
 c     -2.54600232    -0.87402885    -0.10749659
 h     -2.23454805    -2.00104242    -0.31090338
 h     -3.19341728    -0.61758061     0.67321989
 h     -3.01202345    -0.30097785    -0.95926223
 h     -1.48605244     1.38931424     1.25618830
          17

 c      1.25686055    -0.40023011    -0.04320530
 c     -0.11154469    -0.89994041     0.01692241
 c     -1.23029474    -0.18283477    -0.01724221
 c     -1.23391791     1.25544069     0.26557503
 c      0.14901431     1.67384602    -0.15642988
 c      1.26413315     0.96844915    -0.06721728
 h      0.01418482    -1.89570083     0.34497921
 h     -2.04858054     1.85029718    -0.33609862
 h      0.23999576     2.69486642    -0.62147303
 h      2.24137063     1.57990211    -0.03049753
 o      2.23747264    -1.28478826     0.07955619
 h      3.20238523    -0.82406922     0.07318107
 c     -2.54601006    -0.86413262    -0.11047681
 h     -2.20384367    -2.01287936    -0.35170578
 h     -3.22093535    -0.59975843     0.72349780
 h     -3.02218625    -0.27503147    -1.01061980
 h     -1.50195284     1.39847887     1.28144404
          17

 c      1.25829559    -0.39019677    -0.04153079
 c     -0.10843317    -0.91032579     0.02060291
 c     -1.22924263    -0.18484056    -0.01737072
 c     -1.23517107     1.25511130     0.26865482
 c      0.14448207     1.67010282    -0.16955374
 c      1.26761094     0.96827207    -0.06439456
 h      0.00561274    -1.96221688     0.35325102
 h     -2.04161275     1.83572041    -0.25712529
 h      0.25193480     2.65672674    -0.63060672
 h      2.22192880     1.54199455    -0.04338689
 o      2.23674544    -1.27966893     0.07987779
 h      3.21351862    -0.82883826     0.07365378
 c     -2.54532837    -0.85492209    -0.11580049
 h     -2.19201372    -2.00099777    -0.38662988
 h     -3.24603717    -0.58640426     0.77543935
 h     -3.03008886    -0.26414530    -1.05276266
 h     -1.51860188     1.41198938     1.32297874
          17

 c      1.25919361    -0.38123544    -0.03984229
 c     -0.10265672    -0.92221465     0.02488914
 c     -1.22966399    -0.18696561    -0.01688517
 c     -1.23616567     1.25594614     0.27147997
 c      0.13746160     1.66821326    -0.18283450
 c      1.27387716     0.96839753    -0.06136849
 h     -0.01218868    -2.02739054     0.35818025
 h     -2.02976573     1.81625064    -0.17839658
 h      0.26137684     2.61998520    -0.64025419
 h      2.19949617     1.50076697    -0.05697855
 o      2.23776114    -1.27360185     0.08013713
 h      3.19435832    -0.84622585     0.07443914
 c     -2.54475052    -0.84614491    -0.12307204
 h     -2.20004270    -1.96547434    -0.41404327
 h     -3.26048723    -0.58053410     0.81669187
 h     -3.03368443    -0.26969420    -1.07975250
 h     -1.53110343     1.42653290     1.36900803
          17

 c      1.25953789    -0.37384588    -0.03798436
 c     -0.09459201    -0.93617305     0.02997001
 c     -1.23130426    -0.18916603    -0.01573427
 c     -1.23611218     1.25736924     0.27552914
 c      0.12815355     1.66724802    -0.19582801
 c      1.28162053     0.96846124    -0.05820932
 h     -0.03812485    -2.07867329     0.35629192
 h     -2.02386750     1.79982503    -0.10932935
 h      0.26831334     2.59431155    -0.65507135
 h      2.18578074     1.46437881    -0.07111346
 o      2.24016022    -1.26676339     0.08032411
 h      3.15060660    -0.87299236     0.07549038
 c     -2.54476607    -0.83756609    -0.13195609
 h     -2.22716217    -1.91017696    -0.43331119
 h     -3.26014808    -0.58332678     0.84001006
 h     -3.03242250    -0.29081997    -1.08886455
 h     -1.53556089     1.43919843     1.41022643
          17

 c      1.25935336    -0.36846072    -0.03580422
 c     -0.08486666    -0.95225081     0.03586920
 c     -1.23372929    -0.19143658    -0.01387444
 c     -1.23411913     1.25870367     0.28181220
 c      0.11692077     1.66643123    -0.20816805
 c      1.28936335     0.96814184    -0.05498048
 h     -0.07014642    -2.10916350     0.34601380
 h     -2.03523091     1.79446640    -0.05749257
 h      0.27275084     2.58652229    -0.67867370
 h      2.19277563     1.44071845    -0.08600218
 o      2.24294190    -1.25959750     0.08043139
 h      3.09832831    -0.90168618     0.07671647
 c     -2.54569728    -0.82879164    -0.14205262
 h     -2.27050716    -1.84389372    -0.44522601
 h     -3.24385977    -0.59471750     0.84201037
 h     -3.02711679    -0.32468049    -1.08035566
 h     -1.52959166     1.44796650     1.44121119
          17

 c      1.25870178    -0.36542077    -0.03316495
 c     -0.07425952    -0.97009885     0.04248798
 c     -1.23637976    -0.19382870    -0.01129070
 c     -1.22997183     1.25968501     0.29065843
 c      0.10430577     1.66555406    -0.21977108
 c      1.29622990     0.96750661    -0.05175052
 h     -0.10572219    -2.11664234     0.32721236
 h     -2.06712779     1.80246217    -0.02488164
 h      0.27396722     2.59619861    -0.71134780
 h      2.22445037     1.43280655    -0.10199711
 o      2.24431585    -1.25287221     0.08045726
 h      3.06639296    -0.91995670     0.07798874
 c     -2.54775617    -0.81908003    -0.15270787
 h     -2.32472108    -1.78228951    -0.45276196
 h     -3.21273101    -0.61373894     0.82235509
 h     -3.02027795    -0.36619380    -1.05805879
 h     -1.51207202     1.45170014     1.45950507
          17

 c      1.25767198    -0.36492060    -0.02995553
 c     -0.06359996    -0.98902752     0.04963109
 c     -1.23865360    -0.19645477    -0.00801825
 c     -1.22446788     1.26064378     0.30183974
 c      0.09100683     1.66497197    -0.23086704
 c      1.30233977     0.96712095    -0.04863792
 h     -0.14221735    -2.10326268     0.30093269
 h     -2.11132455     1.81849824    -0.00811504
 h      0.27032712     2.61603051    -0.74986541
 h      2.27263633     1.43705333    -0.11894040
 o      2.24271968    -1.24728102     0.08040445
 h      3.08052579    -0.91733978     0.07922542
 c     -2.55088844    -0.80746094    -0.16294657
 h     -2.38290362    -1.74667083    -0.46100173
 h     -3.17024569    -0.63849265     0.78408476
 h     -3.01673348    -0.40768417    -1.03050135
 h     -1.48281974     1.45000772     1.46457433
          17

 c      1.25635747    -0.36694183    -0.02609562
 c     -0.05366464    -1.00797490     0.05701643
 c     -1.23998697    -0.19946384    -0.00415029
 c     -1.21882926     1.26210544     0.31490676
 c      0.07778087     1.66522671    -0.24183130
 c      1.30830497     0.96771116    -0.04581944
 h     -0.17735370    -2.07618795     0.26932351
 h     -2.15485580     1.83450707    -0.00206594
 h      0.25998685     2.63641926    -0.78955946
 h      2.32318822     1.44681708    -0.13597558
 o      2.23886329    -1.24269563     0.08028106
 h      3.13113401    -0.89757701     0.08042601
 c     -2.55441033    -0.79366950    -0.17190479
 h     -2.43999936    -1.75229639    -0.47380518
 h     -3.12311426    -0.66592552     0.73527599
 h     -3.02360067    -0.43966752    -1.01073476
 h     -1.44246980     1.44316247     1.45748099
          17

 c      1.25483181    -0.37123665    -0.02153366
 c     -0.04506405    -1.02547279     0.06429671
 c     -1.23990573    -0.20299331     0.00017894
 c     -1.21404749     1.26441278     0.32932965
 c      0.06532785     1.66671560    -0.25300459
 c      1.31459415     0.96979889    -0.04348782
 h     -0.20990445    -2.04823319     0.23541226
 h     -2.18708395     1.84417203    -0.00224438
 h      0.24166605     2.64945961    -0.82638488
 h      2.36375448     1.45631708    -0.15199149
 o      2.23488833    -1.23853510     0.08010747
 h      3.18658845    -0.87259262     0.08153232
 c     -2.55701641    -0.77910757    -0.17982584
 h     -2.49466175    -1.79359239    -0.48941700
 h     -3.08207125    -0.69201282     0.69106766
 h     -3.04753764    -0.45429617    -1.01106760
 h     -1.39249090     1.43209708     1.44139369
          17

 c      1.25313561    -0.37737261    -0.01624244
 c     -0.03816684    -1.03986325     0.07114097
 c     -1.23805793    -0.20712043     0.00482830
 c     -1.21066166     1.26763987     0.34441177
 c      0.05420769     1.66957391    -0.26459871
 c      1.32132044     0.97357850    -0.04181344
 h     -0.24017972    -2.03556162     0.20217217
 h     -2.20166729     1.84396779    -0.00514477
 h      0.21495885     2.65040484    -0.85782809
 h      2.38665462     1.46195802    -0.16604570
 o      2.23244782    -1.23444559     0.07991254
 h      3.22335225    -0.85107243     0.08241987
 c     -2.55765778    -0.76589870    -0.18849649
 h     -2.54636933    -1.85001592    -0.50260141
 h     -3.05969274    -0.71315686     0.67108103
 h     -3.08926091    -0.44968818    -1.03342416
 h     -1.33513890     1.41839392     1.42255991
          17

 c      1.25127863    -0.38479018    -0.01021667
 c     -0.03318322    -1.05002490     0.07737226
 c     -1.23424091    -0.21183726     0.00967837
 c     -1.20879840     1.27164440     0.35921457
 c      0.04479781     1.67367237    -0.27665979
 c      1.32828263     0.97894850    -0.04092735
 h     -0.26893554    -2.04930918     0.17094784
 h     -2.19601433     1.83268143    -0.00797837
 h      0.18032206     2.63774562    -0.88311586
 h      2.38871419     1.46221570    -0.17755016
 o      2.23239972    -1.23035251     0.07972586
 h      3.23053709    -0.83711868     0.08296815
 c     -2.55650748    -0.75541454    -0.19988033
 h     -2.59355004    -1.90215802    -0.50950766
 h     -3.06227801    -0.72793852     0.68597946
 h     -3.14182495    -0.42973419    -1.06751180
 h     -1.27303507     1.40408256     1.41049115
          17

 c      1.24925537    -0.39286006    -0.00347164
 c     -0.03038179    -1.05611177     0.08300581
 c     -1.22842635    -0.21705762     0.01464081
 c     -1.20827088     1.27614342     0.37277173
 c      0.03728454     1.67863124    -0.28904843
 c      1.33502545     0.98557468    -0.04091328
 h     -0.29487484    -2.08687891     0.14107295
 h     -2.17077458     1.81100444    -0.00860641
 h      0.13895733     2.61306712    -0.90332209
 h      2.37076025     1.45738198    -0.18636306
 o      2.23503330    -1.22634129     0.07957364
 h      3.20603628    -0.83179870     0.08309392
 c     -2.55499468    -0.74814672    -0.21432787
 h     -2.63417850    -1.93768586    -0.50888144
 h     -3.08388619    -0.73657678     0.72614734
 h     -3.19527910    -0.40010380    -1.09964645
 h     -1.20832015     1.39102325     1.41507295
          17

 c      1.24705284    -0.40095926     0.00395879
 c     -0.03011368    -1.05929437     0.08811279
 c     -1.22077790    -0.22264549     0.01965137
 c     -1.20858203     1.28075954     0.38464814
 c      0.03168512     1.68382802    -0.30142371
 c      1.34083536     0.99293582    -0.04179886
 h     -0.31433172    -2.13474113     0.11150810
 h     -2.13023282     1.78164589    -0.00592007
 h      0.09262248     2.58096750    -0.92152144
 h      2.33775365     1.44959706    -0.19292007
 o      2.24012945    -1.22261448     0.07947644
 h      3.15530308    -0.83351874     0.08276753
 c     -2.55480884    -0.74414827    -0.23091094
 h     -2.66647335    -1.95019568    -0.50120904
 h     -3.11273407    -0.73926977     0.77185288
 h     -3.24113658    -0.36560711    -1.11969758
 h     -1.14232491     1.38012624     1.44024964
          17

 c      1.24465169    -0.40854407     0.01202371
 c     -0.03260468    -1.06089955     0.09270867
 c     -1.21165146    -0.22843995     0.02465427
 c     -1.20876432     1.28498370     0.39533605
 c      0.02789412     1.68845289    -0.31326354
 c      1.34470818     1.00034540    -0.04354087
 h     -0.32358290    -2.17824224     0.08212401
 h     -2.08340840     1.74979495    -0.00065310
 h      0.04326068     2.54841496    -0.94262424
 h      2.29921402     1.44301257    -0.19840442
 o      2.24677588    -1.21956492     0.07944824
 h      3.09405028    -0.83662862     0.08202634
 c     -2.55708305    -0.74323438    -0.24853957
 h     -2.68917786    -1.93741187    -0.48793780
 h     -3.13918900    -0.73600810     0.80712878
 h     -3.27373122    -0.32968255    -1.12229998
 h     -1.07664765     1.37127678     1.48026453
          17

 c      1.24202511    -0.41519775     0.02065558
 c     -0.03780358    -1.06192801     0.09675392
 c     -1.20156900    -0.23425870     0.02958929
 c     -1.20730810     1.28811847     0.40598837
 c      0.02574414     1.69170705    -0.32399142
 c      1.34543741     1.00701827    -0.04602659
 h     -0.32049195    -2.20709196     0.05361888
 h     -2.04425494     1.72305778     0.00398634
 h     -0.00749574     2.52244770    -0.97199548
 h      2.26818194     1.44332158    -0.20470736
 o      2.25320214    -1.21789804     0.07949909
 h      3.05077481    -0.82948755     0.08095472
 c     -2.56226306    -0.74497834    -0.26632356
 h     -2.70171405    -1.90070226    -0.47120426
 h     -3.15759565    -0.72693927     0.82299728
 h     -3.29005722    -0.29460165    -1.10591843
 h     -1.01415372     1.36407699     1.52365376
          17

 c      1.23914239    -0.42062516     0.02976925
 c     -0.04537206    -1.06299845     0.10019043
 c     -1.19117694    -0.23989361     0.03438730
 c     -1.20261558     1.28944626     0.41777542
 c      0.02503835     1.69314115    -0.33324186
 c      1.34205538     1.01228714    -0.04913432
 h     -0.30470732    -2.21599886     0.02702068
 h     -2.02723723     1.70898786     0.00374093
 h     -0.05846609     2.50630409    -1.01255084
 h      2.25599671     1.45538133    -0.21363616
 o      2.25771607    -1.21832395     0.07964506
 h      3.05202958    -0.79980712     0.07957031
 c     -2.57023079    -0.74860913    -0.28347943
 h     -2.70443137    -1.84616123    -0.45391493
 h     -3.16527225    -0.71250270     0.81568115
 h     -3.28950498    -0.26159186    -1.07205659
 h     -0.95841874     1.35837548     1.55972784
          17

 c      1.23597880    -0.42462889     0.03926480
 c     -0.05473228    -1.06440489     0.10296917
 c     -1.18119399    -0.24511126     0.03897272
 c     -1.19395852     1.28866292     0.43125867
 c      0.02552359     1.69285878    -0.34108003
 c      1.33448405     1.01592620    -0.05285077
 h     -0.27735651    -2.20402634     0.00330783
 h     -2.03747496     1.71007740    -0.00210001
 h     -0.10831648     2.49718868    -1.06239678
 h      2.26453480     1.47951044    -0.22547583
 o      2.26072598    -1.22057595     0.07991272
 h      3.09049574    -0.75078893     0.07777382
 c     -2.58039019    -0.75284092    -0.29918551
 h     -2.69897619    -1.78703569    -0.43994414
 h     -3.16150822    -0.69342162     0.78488633
 h     -3.27399361    -0.23060466    -1.02512489
 h     -0.91257364     1.35423891     1.58167899
          17

 c      1.23253892    -0.42711369     0.04903594
 c     -0.06511550    -1.06612506     0.10507132
 c     -1.17235240    -0.24966287     0.04327034
 c     -1.18191339     1.28606080     0.44617013
 c      0.02685773     1.69134473    -0.34793596
 c      1.32363823     1.01821587    -0.05730836
 h     -0.24078004    -2.17445852    -0.01688188
 h     -2.06637391     1.72189960    -0.00812687
 h     -0.15496693     2.48839430    -1.11571197
 h      2.28494410     1.51067100    -0.23856022
 o      2.26400818    -1.22357038     0.08032570
 h      3.13638045    -0.69848106     0.07553446
 c     -2.59169975    -0.75584486    -0.31254851
 h     -2.68833575    -1.74487560    -0.43396475
 h     -3.14720341    -0.67065311     0.73334433
 h     -3.24837306    -0.19968561    -0.97266568
 h     -0.87862035     1.35176248     1.58674937
          17

 c      1.22887074    -0.42809577     0.05897779
 c     -0.07562239    -1.06776077     0.10653369
 c     -1.16533413    -0.25329821     0.04721673
 c     -1.16771538     1.28219175     0.46176721
 c      0.02863792     1.68912826    -0.35434457
 c      1.31082498     1.01964475    -0.06268557
 h     -0.19828147    -2.13534732    -0.03357647
 h     -2.09937559     1.73725778    -0.00656081
 h     -0.19584877     2.47325032    -1.16577946
 h      2.30468523     1.54178503    -0.25049619
 o      2.26880299    -1.22634827     0.08089935
 h      3.16742623    -0.65635562     0.07293743
 c     -2.60279579    -0.75600731    -0.32283061
 h     -2.67559585    -1.74131038    -0.44010764
 h     -3.12518530    -0.64527084     0.66765898
 h     -3.22024999    -0.16439711    -0.92499214
 h     -0.85722096     1.35099358     1.57571477
          17

 c      1.22506113    -0.42767890     0.06898971
 c     -0.08532989    -1.06851573     0.10747317
 c     -1.16071201    -0.25578726     0.05077147
 c     -1.15255395     1.27752038     0.47718580
 c      0.03045757     1.68658231    -0.36074311
 c      1.29720275     1.02061799    -0.06910507
 h     -0.15356172    -2.09953311    -0.04776818
 h     -2.12426838     1.75026465     0.00842410
 h     -0.22859681     2.44741058    -1.20728590
 h      2.31380443     1.56695797    -0.25939836
 o      2.27553374    -1.22830124     0.08164492
 h      3.17357121    -0.63159267     0.07010720
 c     -2.61227550    -0.75347585    -0.33000920
 h     -2.66218709    -1.77881335    -0.45972790
 h     -3.10112487    -0.61815714     0.60012500
 h     -3.19761908    -0.11898033    -0.89269547
 h     -0.84756890     1.35197689     1.55287844
          17

 c      1.22122445    -0.42601160     0.07897540
 c     -0.09344175    -1.06746450     0.10806983
 c     -1.15891437    -0.25695410     0.05391904
 c     -1.13737805     1.27232738     0.49148437
 c      0.03194413     1.68387829    -0.36738948
 c      1.28362183     1.02135599    -0.07660210
 h     -0.10966755    -2.08123408    -0.06119761
 h     -2.13357042     1.75737543     0.03956743
 h     -0.25156203     2.40927353    -1.23717568
 h      2.30670260     1.58253830    -0.26427711
 o      2.28408456    -1.22908516     0.08257284
 h      3.15293060    -0.62665130     0.06716038
 c     -2.61898133    -0.75009073    -0.33527919
 h     -2.64863277    -1.83734362    -0.49080220
 h     -3.08405233    -0.58946001     0.54929597
 h     -3.18407818    -0.06089877    -0.88180847
 h     -0.84719969     1.35485747     1.52650822
          17

 c      1.21749127    -0.42325003     0.08884059
 c     -0.09939437    -1.06422974     0.10846025
 c     -1.16021301    -0.25670796     0.05666265
 c     -1.12292357     1.26673478     0.50363149
 c      0.03277443     1.68099670    -0.37433654
 c      1.27064918     1.02189496    -0.08512911
 h     -0.06832633    -2.08784377    -0.07505654
 h     -2.12400217     1.75703235     0.08697263
 h     -0.26408697     2.35972651    -1.25485615
 h      2.28176560     1.58703072    -0.26497304
 o      2.29392953    -1.22860359     0.08369657
 h      3.11012083    -0.63980969     0.06415743
 c     -2.62232324    -0.74743733    -0.34057936
 h     -2.63595989    -1.89298823    -0.52955709
 h     -3.08326073    -0.55868785     0.53317321
 h     -3.17637221     0.00495556    -0.89088690
 h     -0.85211250     1.35995005     1.50836201
          17

 c      1.21399842    -0.41953944     0.09848747
 c     -0.10282768    -1.05943945     0.10862482
 c     -1.16471130    -0.25505909     0.05901825
 c     -1.10965430     1.26075425     0.51278520
 c      0.03268740     1.67773683    -0.38140759
 c      1.25859347     1.02209246    -0.09456073
 h     -0.03075248    -2.11425072    -0.08863263
 h     -2.09597901     1.74936191     0.14854880
 h     -0.26671896     2.30191329    -1.26245426
 h      2.24100001     1.58095650    -0.26205147
 o      2.30403613    -1.22713203     0.08504265
 h      3.05806246    -0.66341138     0.06096026
 c     -2.62261233    -0.74585659    -0.34698365
 h     -2.62543228    -1.92954999    -0.57215241
 h     -3.10084355    -0.52698841     0.55438578
 h     -3.16791308     0.06842016    -0.91358239
 h     -0.85792181     1.36753046     1.50984908
          17

 c      1.21088385    -0.41501453     0.10781008
 c     -0.10354061    -1.05429635     0.10842369
 c     -1.17231811    -0.25213435     0.06101182
 c     -1.09756111     1.25433390     0.51889091
 c      0.03150693     1.67372669    -0.38816901
 c      1.24746693     1.02161234    -0.10469171
 h      0.00137084    -2.14751496    -0.09977471
 h     -2.05402886     1.73637482     0.22013080
 h     -0.26139528     2.24104158    -1.26519829
 h      2.19030813     1.56705864    -0.25678593
 o      2.31271339    -1.22549473     0.08666950
 h      3.02052879    -0.68125363     0.05694440
 c     -2.62086992    -0.74475508    -0.35404449
 h     -2.61800333    -1.93880513    -0.61544905
 h     -3.12987367    -0.49865632     0.59736163
 h     -3.15328087     0.11943887    -0.94285145
 h     -0.86181917     1.37713889     1.53489587
          17

 c      1.20829474    -0.40979909     0.11669433
 c     -0.10154203    -1.04985286     0.10771474
 c     -1.18272461    -0.24818425     0.06268022
 c     -1.08602968     1.24735428     0.52295402
 c      0.02915051     1.66848566    -0.39396397
 c      1.23692233     1.01991089    -0.11523796
 h      0.02615847    -2.17512222    -0.10636395
 h     -2.00776013     1.72253746     0.29574799
 h     -0.25132342     2.18366684    -1.27115610
 h      2.13989640     1.55063283    -0.25113313
 o      2.31820137    -1.22470030     0.08866706
 h      3.02283224    -0.67469380     0.05100485
 c     -2.61813188    -0.74327259    -0.36080055
 h     -2.61418262    -1.91813161    -0.65712945
 h     -3.16125619    -0.47862058     0.64251914
 h     -3.12971271     0.15101227    -0.97305000
 h     -0.86321981     1.38699664     1.57664208
          17

 c      1.20639806    -0.40400703     0.12502365
 c     -0.09709904    -1.04668862     0.10641730
 c     -1.19540536    -0.24356224     0.06407446
 c     -1.07402018     1.23958278     0.52651021
 c      0.02557703     1.66160228    -0.39813186
 c      1.22633796     1.01631254    -0.12586839
 h      0.04217482    -2.18884464    -0.10711352
 h     -1.97123877     1.71468925     0.36892620
 h     -0.24003989     2.13572568    -1.28878447
 h      2.10290614     1.53889708    -0.24740011
 o      2.32041972    -1.22461286     0.09107246
 h      3.06409363    -0.64408570     0.04289216
 c     -2.61507850    -0.74063203    -0.36655076
 h     -2.61409269    -1.86926422    -0.69572470
 h     -3.18850007    -0.47008560     0.67585732
 h     -3.09674520     0.15964656    -1.00032086
 h     -0.86235817     1.39445330     1.62264543
          17

 c      1.20537292    -0.39775978     0.13268670
 c     -0.09071110    -1.04492296     0.10451902
 c     -1.20965295    -0.23867989     0.06526149
 c     -1.06070245     1.23082009     0.53085619
 c      0.02067555     1.65297748    -0.40043411
 c      1.21528805     1.01029612    -0.13629204
 h      0.04872676    -2.18504770    -0.10165323
 h     -1.95695138     1.71917091     0.43516988
 h     -0.22974415     2.09978188    -1.32197894
 h      2.08972897     1.53780380    -0.24732349
 o      2.32087298    -1.22397151     0.09382050
 h      3.11874463    -0.60846309     0.03399171
 c     -2.61206043    -0.73611877    -0.37088409
 h     -2.61752298    -1.79862950    -0.73096637
 h     -3.20807192    -0.47431868     0.68954998
 h     -3.05562694     0.14513203    -1.02251788
 h     -0.85898561     1.39696412     1.66174074
          17

 c      1.20538572    -0.39121421     0.13958389
 c     -0.08303636    -1.04430106     0.10206857
 c     -1.22463303    -0.23396041     0.06631919
 c     -1.04628874     1.22128385     0.53673492
 c      0.01423040     1.64290447    -0.40133430
 c      1.20416794     1.00187710    -0.14634950
 h      0.04589583    -2.16427037    -0.09042019
 h     -1.96627848     1.73668859     0.49315026
 h     -0.22051081     2.07404903    -1.36677423
 h      2.10060727     1.54763213    -0.25116040
 o      2.32091834    -1.22171040     0.09682569
 h      3.16400744    -0.58427054     0.02600596
 c     -2.60920044    -0.72895028    -0.37344069
 h     -2.62396497    -1.71858259    -0.76461694
 h     -3.21853969    -0.49117339     0.68006163
 h     -3.00906004     0.11068329    -1.03935577
 h     -0.85220558     1.39266915     1.68681540
          17

 c      1.20657014    -0.38457142     0.14562994
 c     -0.07481579    -1.04422608     0.09917456
 c     -1.23944518    -0.22979218     0.06732843
 c     -1.03205660     1.21167530     0.54451078
 c      0.00603716     1.63187729    -0.40178091
 c      1.19416900     0.99163726    -0.15600768
 h      0.03451775    -2.13130366    -0.07460009
 h     -1.98874757     1.76141861     0.54286900
 h     -0.21135347     2.05437292    -1.41378906
 h      2.12562574     1.56279197    -0.25793954
 o      2.32127032    -1.21732427     0.10003402
 h      3.18780277    -0.57939306     0.02012048
 c     -2.60643139    -0.71833217    -0.37369868
 h     -2.63268828    -1.64710793    -0.80119792
 h     -3.22009645    -0.51942603     0.64697737
 h     -2.96123392     0.06360208    -1.05306329
 h     -0.84083779     1.38052174     1.69464300
          17

 c      1.20902252    -0.37805453     0.15074804
 c     -0.06680676    -1.04375111     0.09600313
 c     -1.25317855    -0.22648178     0.06836787
 c     -1.01952326     1.20278899     0.55434812
 c     -0.00397225     1.62034085    -0.40275407
 c      1.18661113     0.98036751    -0.16528446
 h      0.01608864    -2.09552075    -0.05605181
 h     -2.01104792     1.78567307     0.58403323
 h     -0.20167824     2.03672757    -1.45334192
 h      2.15210621     1.57609003    -0.26642247
 o      2.32218069    -1.21071673     0.10342693
 h      3.18593286    -0.59560797     0.01695369
 c     -2.60348398    -0.70404591    -0.37107271
 h     -2.64277310    -1.60118873    -0.84621090
 h     -3.21482370    -0.55678100     0.59319316
 h     -2.91769658     0.01558305    -1.06920826
 h     -0.82371699     1.36027311     1.68526211
          17

 c      1.21279779    -0.37187694     0.15486129
 c     -0.05970696    -1.04168467     0.09274787
 c     -1.26496274    -0.22421303     0.06951467
 c     -1.00984682     1.19520900     0.56617522
 c     -0.01570616     1.60856148    -0.40497775
 c      1.18243348     0.96877472    -0.17420118
 h     -0.00759838    -2.06972538    -0.03692266
 h     -2.02350050     1.80357840     0.61623062
 h     -0.19184422     2.01832100    -1.47857440
 h      2.17028625     1.58208103    -0.27561750
 o      2.32355072    -1.20210803     0.10702298
 h      3.16034664    -0.63018245     0.01655123
 c     -2.59991137    -0.68723241    -0.36561207
 h     -2.65280400    -1.58505293    -0.90038788
 h     -3.20783833    -0.59979802     0.52648833
 h     -2.88412800    -0.01987360    -1.09577028
 h     -0.79971443     1.33246180     1.66198745
          17

 c      1.21789923    -0.36621717     0.15788642
 c     -0.05405747    -1.03703861     0.08955227
 c     -1.27403449    -0.22301506     0.07084992
 c     -1.00372905     1.18925958     0.57957446
 c     -0.02896081     1.59660603    -0.40883438
 c      1.18207632     0.95738899    -0.18277338
 h     -0.03508766    -2.06491613    -0.01872716
 h     -2.02101513     1.81177082     0.63947874
 h     -0.18306994     1.99766587    -1.48623972
 h      2.17468703     1.57788786    -0.28479196
 o      2.32483567    -1.19208739     0.11089826
 h      3.12072262    -0.67517683     0.01807977
 c     -2.59516920    -0.66990989    -0.35883774
 h     -2.66062334    -1.58851008    -0.95691682
 h     -3.20887653    -0.64444263     0.46125880
 h     -2.86365062    -0.03435929    -1.13774073
 h     -0.76749485     1.29836614     1.63190470
          17

 c      1.22424398    -0.36123056     0.15973978
 c     -0.05015419    -1.02968294     0.08644209
 c     -1.27983676    -0.22273204     0.07246726
 c     -1.00151206     1.18503897     0.59376277
 c     -0.04346030     1.58438095    -0.41435797
 c      1.18551611     0.94656868    -0.19102189
 h     -0.06545613    -2.08258286    -0.00153404
 h     -2.00218158     1.80900522     0.65449081
 h     -0.17718903     1.97444720    -1.47668307
 h      2.16375120     1.56298871    -0.29339225
 o      2.32482614    -1.18172499     0.11522634
 h      3.08804973    -0.71580737     0.01920364
 c     -2.58875285    -0.65352184    -0.35355670
 h     -2.66390887    -1.59766948    -1.00641518
 h     -3.23097473    -0.68782448     0.41527436
 h     -2.85518966    -0.02930890    -1.19107353
 h     -0.72522169     1.25973447     1.60555010
          17

 c      1.23153649    -0.35721414     0.16038961
 c     -0.04794014    -1.02046091     0.08337398
 c     -1.28214196    -0.22299450     0.07450989
 c     -1.00323662     1.18237838     0.60782984
 c     -0.05876977     1.57173935    -0.42122905
 c      1.19222590     0.93661095    -0.19902708
 h     -0.09760343    -2.11322977     0.01557302
 h     -1.96880027     1.79605769     0.66275083
 h     -0.17636772     1.94971864    -1.45387849
 h      2.13967955     1.53906531    -0.30124186
 o      2.32197055    -1.17230072     0.12026038
 h      3.08967699    -0.73477294     0.01634142
 c     -2.58075172    -0.63855749    -0.35213926
 h     -2.66087905    -1.60244540    -1.04191809
 h     -3.28083399    -0.72907965     0.39662931
 h     -2.85508241    -0.01203182    -1.24490059
 h     -0.67091394     1.21816976     1.59338894
          17

 c      1.23903909    -0.35503587     0.15999963
 c     -0.04688745    -1.01059025     0.08037084
 c     -1.28112870    -0.22331793     0.07726957
 c     -1.00851816     1.18065144     0.62116927
 c     -0.07396918     1.55865993    -0.42874204
 c      1.20098273     0.92809228    -0.20704887
 h     -0.12967525    -2.14319979     0.03315765
 h     -1.92640035     1.77641290     0.66642582
 h     -0.18257987     1.92680349    -1.42538277
 h      2.10888406     1.51011765    -0.30944426
 o      2.31610775    -1.16419894     0.12610093
 h      3.13158145    -0.72895491     0.00817587
 c     -2.57237694    -0.62521749    -0.35514656
 h     -2.65048318    -1.59749738    -1.05978907
 h     -3.34972978    -0.76681669     0.39591565
 h     -2.85935661     0.01059158    -1.28841883
 h     -0.60441435     1.17465658     1.59894184
          17

 c      1.24583715    -0.35591174     0.15889897
 c     -0.04650253    -1.00113280     0.07756949
 c     -1.27708632    -0.22345186     0.08110616
 c     -1.01615068     1.17885908     0.63375899
 c     -0.08778349     1.54511399    -0.43581859
 c      1.21000400     0.92178426    -0.21542686
 h     -0.15934784    -2.16122198     0.05075324
 h     -1.88532928     1.75708156     0.66810450
 h     -0.19723132     1.91138103    -1.40174721
 h      2.08207773     1.48275174    -0.32074986
 o      2.30897772    -1.15667645     0.13255728
 h      3.18905574    -0.71195206    -0.00227506
 c     -2.56532011    -0.61375659    -0.36202517
 h     -2.63228648    -1.58105009    -1.05895600
 h     -3.42092662    -0.79794779     0.39763408
 h     -2.86488196     0.03422438    -1.31432008
 h     -0.52991835     1.13015037     1.61554158
          17

 c      1.25137706    -0.36030840     0.15725780
 c     -0.04674333    -0.99283867     0.07511897
 c     -1.27022452    -0.22330423     0.08617085
 c     -1.02407184     1.17596921     0.64608936
 c     -0.09941781     1.53084433    -0.44141973
 c      1.21760306     0.91782453    -0.22427892
 h     -0.18455816    -2.16081422     0.06749196
 h     -1.85993013     1.74770897     0.67057576
 h     -0.22141057     1.90843401    -1.39316496
 h      2.07178603     1.46518154    -0.33774624
 o      2.30243489    -1.14906808     0.13939262
 h      3.23564415    -0.69679919    -0.01120766
 c     -2.56084417    -0.60429214    -0.37210127
 h     -2.60650499    -1.55401316    -1.04069899
 h     -3.48046238    -0.81941706     0.39112419
 h     -2.86972547     0.05637382    -1.31897316
 h     -0.45554602     1.08667431     1.63185774
          17

 c      1.25530967    -0.36795677     0.15507366
 c     -0.04764463    -0.98614008     0.07314339
 c     -1.26090724    -0.22272527     0.09243491
 c     -1.03034185     1.17117386     0.65867621
 c     -0.10859883     1.51572931    -0.44519093
 c      1.22273763     0.91597708    -0.23359208
 h     -0.20386859    -2.14021985     0.08255074
 h     -1.86140236     1.75600739     0.67623747
 h     -0.25526437     1.91931166    -1.40250188
 h      2.08558616     1.46269237    -0.36180489
 o      2.29765784    -1.14121198     0.14646899
 h      3.25652134    -0.68994884    -0.01625400
 c     -2.55947860    -0.59664577    -0.38469795
 h     -2.57405439    -1.52037371    -1.00897903
 h     -3.51996372    -0.82928158     0.37164823
 h     -2.87294078     0.07593625    -1.30189868
 h     -0.38998269     1.04707971     1.63889540
          17

 c      1.25732973    -0.37817804     0.15225414
 c     -0.04911736    -0.98115500     0.07174653
 c     -1.24972683    -0.22150972     0.09976340
 c     -1.03425388     1.16442557     0.67182829
 c     -0.11541607     1.50002590    -0.44767493
 c      1.22544491     0.91621067    -0.24339284
 h     -0.21660388    -2.10211458     0.09525474
 h     -1.88804485     1.78100936     0.68655492
 h     -0.29723456     1.94073186    -1.42260578
 h      2.11979004     1.47336100    -0.39241048
 o      2.29526444    -1.13328479     0.15373854
 h      3.24640237    -0.69318945    -0.01643179
 c     -2.56113508    -0.59026920    -0.39890516
 h     -2.53634912    -1.48821745    -0.97098365
 h     -3.53544616    -0.82680121     0.33826848
 h     -2.87444913     0.09316902    -1.26560708
 h     -0.33986335     1.01410855     1.63234118
          17

 c      1.25714983    -0.39009013     0.14866045
 c     -0.05089945    -0.97763987     0.07101115
 c     -1.23745391    -0.21942110     0.10794695
 c     -1.03630265     1.15643884     0.68565292
 c     -0.12021767     1.48425098    -0.44984930
 c      1.22656976     0.91868894    -0.25378104
 h     -0.22303915    -2.05393428     0.10519185
 h     -1.92653916     1.81337398     0.70212432
 h     -0.34426681     1.96667487    -1.44163202
 h      2.16218828     1.48992880    -0.42733545
 o      2.29542881    -1.12565871     0.16122628
 h      3.20715905    -0.70517746    -0.01192543
 c     -2.56529551    -0.58433225    -0.41349016
 h     -2.49476099    -1.46938703    -0.93659251
 h     -3.52612231    -0.81229338     0.29248636
 h     -2.87508977     0.11002232    -1.21587486
 h     -0.30900107     0.98984353     1.61191399
          17

 c      1.25452253    -0.40276989     0.14413596
 c     -0.05252991    -0.97494223     0.07099213
 c     -1.22495939    -0.21618077     0.11672491
 c     -1.03733017     1.14810379     0.70009295
 c     -0.12349617     1.46894726    -0.45258508
 c      1.22706941     0.92344221    -0.26486070
 h     -0.22459663    -2.00816884     0.11239251
 h     -1.96212893     1.84235382     0.72294536
 h     -0.39276245     1.99113448    -1.44940811
 h      2.19993843     1.50493038    -0.46377369
 o      2.29776764    -1.11888261     0.16905291
 h      3.14904582    -0.72104825    -0.00448862
 c     -2.57110471    -0.57821441    -0.42721340
 h     -2.45021235    -1.47423354    -0.91472036
 h     -3.49443273    -0.78718078     0.23819708
 h     -2.87664260     0.13063279    -1.16183055
 h     -0.29837447     0.97555301     1.58043867
          17

 c      1.24924014    -0.41543291     0.13853160
 c     -0.05328012    -0.97215844     0.07171475
 c     -1.21316765    -0.21136502     0.12578963
 c     -1.03807919     1.14007238     0.71496741
 c     -0.12581871     1.45453398    -0.45647452
 c      1.22759767     0.93022721    -0.27669825
 h     -0.22360873    -1.98019795     0.11756318
 h     -1.98450315     1.86025365     0.74864274
 h     -0.43944392     2.00955023    -1.43988300
 h      2.22401578     1.51343595    -0.49917047
 o      2.30108786    -1.11376945     0.17750616
 h      3.09444487    -0.73062793     0.00144086
 c     -2.57724310    -0.57218327    -0.43951377
 h     -2.40419807    -1.50265337    -0.90823140
 h     -3.44753103    -0.75433593     0.18282106
 h     -2.88136602     0.16083807    -1.11441223
 h     -0.30585129     0.97162266     1.54369112
          17

 c      1.24050389    -0.42823426     0.13172430
 c     -0.05101827    -0.96870303     0.07323232
 c     -1.20336390    -0.20327605     0.13465115
 c     -1.03943730     1.13229026     0.73046336
 c     -0.12804244     1.44119196    -0.46231040
 c      1.22824682     0.93868277    -0.28948665
 h     -0.22195780    -1.98105925     0.12346399
 h     -1.98798392     1.86322621     0.77884647
 h     -0.48191494     2.01857247    -1.41043514
 h      2.23010859     1.51360854    -0.53051686
 o      2.30388174    -1.11134786     0.18709452
 h      3.07319921    -0.72023207    -0.00144683
 c     -2.58166106    -0.56713406    -0.45118741
 h     -2.36052851    -1.54292877    -0.91420023
 h     -3.39922876    -0.71826538     0.13926707
 h     -2.89076050     0.20471545    -1.08212620
 h     -0.32540337     0.97758258     1.51123570
          17

 c      1.23233753    -0.43665395     0.12366702
 c     -0.05077944    -0.96624478     0.07552553
 c     -1.19530148    -0.19567473     0.14373882
 c     -1.04181475     1.12685342     0.74223387
 c     -0.13009647     1.43006833    -0.46825190
 c      1.22959543     0.94705950    -0.30238851
 h     -0.21980116    -2.00838866     0.12162566
 h     -1.97179940     1.85076541     0.81402170
 h     -0.51867027     2.01947858    -1.36527131
 h      2.21729774     1.50468713    -0.55847233
 o      2.30476112    -1.11202767     0.19799699
 h      3.09659005    -0.68287311    -0.01668619
 c     -2.58257791    -0.56334193    -0.46267836
 h     -2.32048004    -1.58322412    -0.92517523
 h     -3.37344897    -0.68749832     0.11972625
 h     -2.90246716     0.26261561    -1.06544975
 h     -0.33959507     0.98323778     1.49832027
          17

 c      1.22536062    -0.44074133     0.11445209
 c     -0.05264688    -0.96600749     0.07857725
 c     -1.18959102    -0.18889723     0.15298533
 c     -1.04545670     1.12366144     0.75000712
 c     -0.13163651     1.42107483    -0.47398136
 c      1.23126235     0.95530031    -0.31539456
 h     -0.21583274    -2.04995175     0.11251470
 h     -1.93823667     1.82447189     0.85262304
 h     -0.54937331     2.01512600    -1.30937585
 h      2.18811449     1.48787176    -0.58405113
 o      2.30501607    -1.11478571     0.20973360
 h      3.13898850    -0.63127326    -0.03792223
 c     -2.57882601    -0.56066324    -0.47530077
 h     -2.28792678    -1.61221876    -0.93734772
 h     -3.38216681    -0.66541681     0.13305691
 h     -2.91281984     0.32609443    -1.06034087
 h     -0.34264598     0.98807699     1.51148606
          17

 c      1.21961436    -0.44143497     0.10435299
 c     -0.05602026    -0.96920926     0.08239628
 c     -1.18697150    -0.18286817     0.16244990
 c     -1.04980490     1.12178679     0.75433060
 c     -0.13196971     1.41404199    -0.47916009
 c      1.23237465     0.96365420    -0.32858383
 h     -0.20887065    -2.09165082     0.09771313
 h     -1.89410074     1.78952304     0.89320716
 h     -0.57519482     2.01124932    -1.25000378
 h      2.14926853     1.46667027    -0.60937383
 o      2.30607580    -1.11833126     0.22167969
 h      3.17281993    -0.58135746    -0.05704346
 c     -2.57105195    -0.55879059    -0.48904825
 h     -2.26616648    -1.62314380    -0.94891195
 h     -3.41578129    -0.65093577     0.17183674
 h     -2.91815701     0.38441205    -1.06122691
 h     -0.33518816     0.99314874     1.54805424
          17

 c      1.21503966    -0.43956791     0.09362205
 c     -0.06031438    -0.97654394     0.08696116
 c     -1.18776292    -0.17749347     0.17198492
 c     -1.05328691     1.12006528     0.75624024
 c     -0.13074678     1.40857619    -0.48320480
 c      1.23182842     0.97186143    -0.34181241
 h     -0.19853194    -2.12306682     0.07892065
 h     -1.85146698     1.75538093     0.93540194
 h     -0.59896814     2.01482005    -1.19608880
 h      2.11166109     1.44711615    -0.63781023
 o      2.30863593    -1.12175855     0.23341943
 h      3.18370836    -0.54349542    -0.06897149
 c     -2.56092001    -0.55732819    -0.50293076
 h     -2.25705446    -1.61336182    -0.95938128
 h     -3.45415105    -0.64158696     0.21949402
 h     -2.91606997     0.42845751    -1.06370287
 h     -0.32332648     0.99958050     1.59840333
          17

 c      1.21153090    -0.43585385     0.08250161
 c     -0.06507567    -0.98808791     0.09222102
 c     -1.19189692    -0.17290558     0.18133457
 c     -1.05398406     1.11735251     0.75666255
 c     -0.12791733     1.40433305    -0.48556664
 c      1.22852633     0.97936619    -0.35476349
 h     -0.18519517    -2.13864708     0.05773041
 h     -1.82509017     1.73396430     0.98048004
 h     -0.62343121     2.03178033    -1.15476334
 h      2.08770000     1.43604321    -0.67373916
 o      2.31281417    -1.12447538     0.24470409
 h      3.16713581    -0.52307804    -0.07127037
 c     -2.54983349    -0.55577972    -0.51591335
 h     -2.26090993    -1.58378193    -0.96929599
 h     -3.48174265    -0.63566227     0.26207404
 h     -2.90555204     0.45230363    -1.06516492
 h     -0.31379542     1.00768620     1.65165979
          17

 c      1.21021700    -0.42967567     0.07087312
 c     -0.06987983    -1.00437377     0.09827125
 c     -1.19919067    -0.16950401     0.18963505
 c     -1.04852618     1.11513228     0.75664019
 c     -0.12421995     1.39983676    -0.48343198
 c      1.22105000     0.98215547    -0.36705138
 h     -0.16408306    -2.11596868     0.02710429
 h     -1.82391454     1.73096796     1.02677772
 h     -0.64913290     2.06178972    -1.12998020
 h      2.08242412     1.43626264    -0.72069072
 o      2.31867666    -1.12621560     0.25553415
 h      3.10799092    -0.51297141    -0.06262797
 c     -2.53869354    -0.55357065    -0.52746323
 h     -2.28426025    -1.53359032    -0.98970131
 h     -3.48849697    -0.63139516     0.29101650
 h     -2.88478742     0.45199680    -1.06398710
 h     -0.31879112     1.01928962     1.69336533
          17

 c      1.20859858    -0.42422141     0.06005770
 c     -0.07428644    -1.02219115     0.10492625
 c     -1.20875103    -0.16848970     0.19744430
 c     -1.03934328     1.11094252     0.75779914
 c     -0.11759591     1.39717601    -0.48005110
 c      1.20963121     0.98503867    -0.37946372
 h     -0.14312596    -2.08517660    -0.00350905
 h     -1.84367345     1.74430704     1.07052558
 h     -0.66949407     2.10545299    -1.11306061
 h      2.09201989     1.44494892    -0.78144475
 o      2.32506499    -1.12649366     0.26552493
 h      3.03303455    -0.51993808    -0.04498825
 c     -2.52795821    -0.55018245    -0.53665986
 h     -2.31740763    -1.47632032    -1.01586194
 h     -3.47129355    -0.62818272     0.30276062
 h     -2.85683470     0.42991551    -1.06131871
 h     -0.33835468     1.03568839     1.71853412
          17

 c      1.20630742    -0.42022316     0.05038577
 c     -0.07792905    -1.03968424     0.11218714
 c     -1.22007565    -0.17030581     0.20453430
 c     -1.02782525     1.10575272     0.76080655
 c     -0.10902705     1.39721353    -0.47602912
 c      1.19573551     0.98839694    -0.39244847
 h     -0.12422247    -2.06076847    -0.03425683
 h     -1.87153174     1.76409736     1.10601842
 h     -0.67851203     2.15498727    -1.09755523
 h      2.10445186     1.45576225    -0.85046056
 o      2.33076181    -1.12572474     0.27490806
 h      2.96143843    -0.53321486    -0.02435594
 c     -2.51795361    -0.54477910    -0.54269836
 h     -2.35584780    -1.42567323    -1.05295429
 h     -3.43051321    -0.62592713     0.29571335
 h     -2.82423282     0.39144477    -1.05897322
 h     -0.37010374     1.05498569     1.72571394
          17

 c      1.20302542    -0.41825350     0.04215289
 c     -0.08060550    -1.05501495     0.12013984
 c     -1.23255390    -0.17529051     0.21071139
 c     -1.01549318     1.10045973     0.76595483
 c     -0.09957318     1.40073319    -0.47180111
 c      1.18098652     0.99247699    -0.40650045
 h     -0.10871037    -2.05783027    -0.06650030
 h     -1.89568573     1.78128107     1.12773766
 h     -0.67156859     2.20330200    -1.07852942
 h      2.10823090     1.46268397    -0.92121121
 o      2.33405903    -1.12498402     0.28422467
 h      2.92059477    -0.53207588    -0.01151348
 c     -2.50866576    -0.53713767    -0.54487333
 h     -2.39573709    -1.39322309    -1.10550180
 h     -3.36935651    -0.62460307     0.27077149
 h     -2.79084487     0.34709814    -1.06077228
 h     -0.40934812     1.07513589     1.71691662
          17

 c      1.19860037    -0.41863351     0.03558469
 c     -0.08235026    -1.06725665     0.12882365
 c     -1.24545090    -0.18361652     0.21585871
 c     -1.00368673     1.09561928     0.77289336
 c     -0.09025249     1.40831446    -0.46754034
 c      1.16679485     0.99721343    -0.42198208
 h     -0.09697059    -2.08197551    -0.10130025
 h     -1.90885010     1.79031159     1.13228331
 h     -0.64648713     2.24552343    -1.05342922
 h      2.09610490     1.46191892    -0.98831117
 o      2.33392089    -1.12500591     0.29381727
 h      2.92696559    -0.50210920    -0.01371366
 c     -2.49960040    -0.52833050    -0.54312096
 h     -2.43517235    -1.37994510    -1.17201183
 h     -3.29492242    -0.62434122     0.23232958
 h     -2.76147803     0.31188487    -1.07259982
 h     -0.44906899     1.09418239     1.69851348
          17

 c      1.19312269    -0.42140435     0.03081384
 c     -0.08339778    -1.07682290     0.13805111
 c     -1.25790248    -0.19525396     0.21997008
 c     -0.99357523     1.09145520     0.78057637
 c     -0.08195944     1.42029145    -0.46316863
 c      1.15424803     1.00224804    -0.43908067
 h     -0.08876518    -2.12452569    -0.13725235
 h     -1.90777710     1.78873215     1.11843046
 h     -0.60353653     2.27940892    -1.02186711
 h      2.06514103     1.45186479    -1.04817487
 o      2.33114623    -1.12484263     0.30318150
 h      2.96693876    -0.45677407    -0.02421396
 c     -2.48986350    -0.52017125    -0.53857655
 h     -2.47303767    -1.37668228    -1.24352315
 h     -3.22052941    -0.62584596     0.19056088
 h     -2.73995447     0.29926080    -1.09972762
 h     -0.48019564     1.11054914     1.68176909
          17

 c      1.18687711    -0.42636887     0.02787166
 c     -0.08407069    -1.08482463     0.14744046
 c     -1.26895087    -0.20996516     0.22315710
 c     -0.98606175     1.08792225     0.78757388
 c     -0.07534606     1.43668846    -0.45838277
 c      1.14404511     1.00701382    -0.45781622
 h     -0.08375992    -2.17008769    -0.17077057
 h     -1.89228107     1.77637859     1.08671604
 h     -0.54527675     2.30569581    -0.98535203
 h      2.01604007     1.43267083    -1.09913420
 o      2.32711918    -1.12302178     0.31156234
 h      3.01667476    -0.41897588    -0.03173500
 c     -2.47839459    -0.51366184    -0.53375008
 h     -2.50758809    -1.37284555    -1.30874608
 h     -3.16677079    -0.63097129     0.16274254
 h     -2.72653574     0.31182090    -1.14114147
 h     -0.49380622     1.12332675     1.67994598
          17

 c      1.18023289    -0.43314803     0.02669112
 c     -0.08470919    -1.09229090     0.15659223
 c     -1.27762575    -0.22735986     0.22562847
 c     -0.98140431     1.08478297     0.79283149
 c     -0.07068417     1.45711651    -0.45267185
 c      1.13639428     1.01081761    -0.47802165
 h     -0.08164726    -2.20557685    -0.19808827
 h     -1.86500753     1.75514897     1.03923688
 h     -0.47643960     2.32872217    -0.94724290
 h      1.95293326     1.40603770    -1.14178420
 o      2.32274394    -1.11869868     0.31851846
 h      3.05965228    -0.40261064    -0.02950573
 c     -2.46459197    -0.50855273    -0.53160064
 h     -2.53658246    -1.36171993    -1.35883088
 h     -3.15311362    -0.64194707     0.16540818
 h     -2.71817056     0.34076796    -1.18804575
 h     -0.48586484     1.13214103     1.70000782
          17

 c      1.17355394    -0.44123711     0.02711536
 c     -0.08562333    -1.09989997     0.16520183
 c     -1.28306109    -0.24695476     0.22765047
 c     -0.97890836     1.08165445     0.79623128
 c     -0.06780126     1.48070978    -0.44537275
 c      1.13089682     1.01290833    -0.49927152
 h     -0.08209829    -2.22323940    -0.21647396
 h     -1.83200690     1.72940356     0.97967163
 h     -0.40332843     2.35660864    -0.91242224
 h      1.88364623     1.37526835    -1.17979350
 o      2.31846127    -1.11164135     0.32390802
 h      3.08701602    -0.41272143    -0.01509261
 c     -2.44947317    -0.50429674    -0.53348927
 h     -2.55788203    -1.34070426    -1.38866216
 h     -3.17984600    -0.65805845     0.19682764
 h     -2.71117336     0.37455470    -1.22939973
 h     -0.46026636     1.13666456     1.73646586
          17

 c      1.16716401    -0.45005314     0.02891252
 c     -0.08706872    -1.10800288     0.17308560
 c     -1.28460342    -0.26822449     0.22950360
 c     -0.97712546     1.07798876     0.79823148
 c     -0.06620874     1.50630702    -0.43584276
 c      1.12657236     1.01254785    -0.52081939
 h     -0.08474883    -2.22023110    -0.22449847
 h     -1.80320675     1.70631003     0.91301305
 h     -0.33195888     2.39887852    -0.88568950
 h      1.81926892     1.34501919    -1.22048135
 o      2.31441758    -1.10202124     0.32778498
 h      3.09505616    -0.44870465     0.01119780
 c     -2.43536812    -0.50066087    -0.53889966
 h     -2.56985556    -1.31019430    -1.39646121
 h     -3.22870761    -0.67493815     0.23844691
 h     -2.70281487     0.40474186    -1.25676712
 h     -0.42599130     1.13665354     1.77624805
          17

 c      1.16133837    -0.45898460     0.03179739
 c     -0.08922479    -1.11667104     0.18018121
 c     -1.28188868    -0.29062810     0.23142967
 c     -0.97446232     1.07317005     0.79928479
 c     -0.06536246     1.53299093    -0.42376880
 c      1.12221713     1.00916539    -0.54175878
 h     -0.08921191    -2.19794179    -0.22207947
 h     -1.79011376     1.69408987     0.84430456
 h     -0.26559380     2.46027281    -0.86865334
 h      1.77076624     1.31973526    -1.27276139
 o      2.31047418    -1.09034277     0.33036733
 h      3.08495216    -0.50523908     0.04676806
 c     -2.42431875    -0.49751597    -0.54682532
 h     -2.57169458    -1.27304421    -1.38351539
 h     -3.28068949    -0.68805664     0.27280185
 h     -2.69149945     0.42672173    -1.26535326
 h     -0.39228748     1.13235777     1.80718522
          17

 c      1.15630087    -0.46743698     0.03545858
 c     -0.09217054    -1.12567871     0.18656361
 c     -1.27488131    -0.31362026     0.23357622
 c     -0.96999381     1.06693935     0.79967770
 c     -0.06476885     1.56053187    -0.40935554
 c      1.11703543     1.00260157    -0.56155640
 h     -0.09509305    -2.16212802    -0.21073610
 h     -1.79875582     1.69662134     0.77719174
 h     -0.20450937     2.53599204    -0.85800694
 h      1.74270327     1.30081531    -1.34076943
 o      2.30602465    -1.07750143     0.33206867
 h      3.06550801    -0.57114156     0.08615852
 c     -2.41740011    -0.49456582    -0.55625929
 h     -2.56373120    -1.23494001    -1.35475444
 h     -3.32368213    -0.69461474     0.29007705
 h     -2.67656778     0.43883293    -1.25345514
 h     -0.36618829     1.12455453     1.82164666
          17

 c      1.15221919    -0.47486197     0.03958024
 c     -0.09586188    -1.13444227     0.19247810
 c     -1.26387889    -0.33664555     0.23596674
 c     -0.96394036     1.05972597     0.79947888
 c     -0.06387154     1.58916705    -0.39315958
 c      1.11092189     0.99319363    -0.58045890
 h     -0.10201129    -2.12356135    -0.19403068
 h     -1.82436267     1.70943040     0.71456014
 h     -0.14825601     2.61479782    -0.84768643
 h      1.73070303     1.28557912    -1.41903376
 o      2.29976098    -1.06480143     0.33351128
 h      3.05684686    -0.62891098     0.12078898
 c     -2.41482214    -0.49125614    -0.56594745
 h     -2.54768808    -1.20516653    -1.31973562
 h     -3.35131549    -0.69336630     0.28605773
 h     -2.65815427     0.44174995    -1.22198463
 h     -0.35201523     1.11430020     1.81653020
          17

 c      1.14919191    -0.48076222     0.04384532
 c     -0.10012560    -1.14207030     0.19833235
 c     -1.24947829    -0.35911974     0.23851976
 c     -0.95725187     1.05234664     0.79845019
 c     -0.06199249     1.61907731    -0.37579915
 c      1.10408611     0.98155903    -0.59918212
 h     -0.10962451    -2.09731711    -0.17750140
 h     -1.85573066     1.72322531     0.65994172
 h     -0.09715639     2.68556744    -0.83213909
 h      1.72625308     1.26967755    -1.49614848
 o      2.29023085    -1.05342742     0.33527738
 h      3.08194112    -0.66306720     0.14295481
 c     -2.41620712    -0.48691531    -0.57426900
 h     -2.52634701    -1.19576475    -1.29174788
 h     -3.36070798    -0.68407940     0.25960489
 h     -2.63714427     0.43853338    -1.17444840
 h     -0.35149848     1.10274666     1.79259338
          17

 c      1.14720458    -0.48468619     0.04792452
 c     -0.10466338    -1.14782052     0.20452319
 c     -1.23251958    -0.38040995     0.24110722
 c     -0.95094891     1.04551906     0.79605712
 c     -0.05840987     1.65011906    -0.35779984
 c      1.09663221     0.96835321    -0.61835632
 h     -0.11760217    -2.09724301    -0.16661185
 h     -1.88260148     1.72971335     0.61710132
 h     -0.05218866     2.74076230    -0.80780099
 h      1.72204907     1.24965997    -1.56140200
 o      2.27767917    -1.04350674     0.33745550
 h      3.13824871    -0.67511196     0.15316864
 c     -2.42089338    -0.48134839    -0.57972501
 h     -2.50204868    -1.21551649    -1.28142945
 h     -3.35138945    -0.66724703     0.21162715
 h     -2.61511737     0.43516553    -1.11713433
 h     -0.36377746     1.09109807     1.75436117
          17

 c      1.14608755    -0.48624221     0.05147481
 c     -0.10903833    -1.15190027     0.21111854
 c     -1.21404833    -0.39982423     0.24361099
 c     -0.94588414     1.03968273     0.79149821
 c     -0.05246654     1.68180952    -0.33956221
 c      1.08846417     0.95417299    -0.63828248
 h     -0.12548501    -2.12641862    -0.16292991
 h     -1.89860326     1.72386820     0.58896904
 h     -0.01444360     2.77686953    -0.77313648
 h      1.71368627     1.22372158    -1.60779375
 o      2.26399945    -1.03450461     0.33982078
 h      3.19899189    -0.67715571     0.15728026
 c     -2.42809965    -0.47557378    -0.58176825
 h     -2.47548248    -1.26112415    -1.28844111
 h     -3.32566825    -0.64414724     0.14549240
 h     -2.59397746     0.44051902    -1.05863189
 h     -0.38512458     1.08060449     1.71061238
          17

 c      1.14552375    -0.48513500     0.05415695
 c     -0.11265161    -1.15566645     0.21777324
 c     -1.19529539    -0.41663117     0.24594324
 c     -0.94275458     1.03503388     0.78375443
 c     -0.04365056     1.71337427    -0.32136275
 c      1.07935873     0.93954024    -0.65893104
 h     -0.13259576    -2.17460463    -0.16305039
 h     -1.90104447     1.70369442     0.57714758
 h      0.01526534     2.79410045    -0.72836320
 h      1.69936811     1.19148117    -1.63218701
 o      2.25095899    -1.02609254     0.34225134
 h      3.24088663    -0.67779145     0.15961301
 c     -2.43674984    -0.47143916    -0.58102119
 h     -2.44687830    -1.31803800    -1.30334057
 h     -3.29075520    -0.61729138     0.06874181
 h     -2.57491350     0.46328420    -1.00739154
 h     -0.40908514     1.07246594     1.67420236
          17

 c      1.14508718    -0.48119845     0.05566016
 c     -0.11476468    -1.16087609     0.22400673
 c     -1.17761362    -0.43012125     0.24804008
 c     -0.94196959     1.03159119     0.77190490
 c     -0.03164757     1.74375948    -0.30334451
 c      1.06903465     0.92489476    -0.67998400
 h     -0.13818171    -2.22656370    -0.16182008
 h     -1.89037820     1.66969469     0.58176762
 h      0.03666428     2.79651294    -0.67534723
 h      1.67947481     1.15369109    -1.63494561
 o      2.23964549    -1.01822865     0.34476493
 h      3.25212975    -0.68048776     0.16207760
 c     -2.44512736    -0.47016780    -0.57904577
 h     -2.41736712    -1.37029866    -1.31639374
 h     -3.26250127    -0.59095287    -0.00460847
 h     -2.55729858     0.50532318    -0.96800316
 h     -0.42874691     1.06756114     1.65841736
          17

 c      1.14429534    -0.47441845     0.05572986
 c     -0.11461766    -1.16893702     0.22945342
 c     -1.16232229    -0.43969876     0.24984815
 c     -0.94324227     1.02921864     0.75580780
 c     -0.01637334     1.77161075    -0.28550365
 c      1.05716667     0.91057878    -0.70083564
 h     -0.14159116    -2.26993848    -0.15525048
 h     -1.87048510     1.62490936     0.60136326
 h      0.05022422     2.79253543    -0.61758505
 h      1.65658872     1.11213095    -1.62006538
 o      2.23060747    -1.01099994     0.34743662
 h      3.22938651    -0.68580745     0.16518710
 c     -2.45085229    -0.47162841    -0.57792935
 h     -2.38874647    -1.40670763    -1.32173295
 h     -3.26537010    -0.57035687    -0.05574565
 h     -2.53923552     0.55844552    -0.94027652
 h     -0.44143285     1.06607259     1.66897652
          17

 c      1.14267364    -0.46495652     0.05420018
 c     -0.11162921    -1.18060653     0.23392410
 c     -1.15046389    -0.44499278     0.25131450
 c     -0.94533697     1.02758774     0.73647977
 c      0.00201943     1.79533549    -0.26772167
 c      1.04335702     0.89682658    -0.72056505
 h     -0.14231378    -2.29747980    -0.14119710
 h     -1.84966118     1.57539439     0.63289138
 h      0.05717123     2.79447981    -0.55969347
 h      1.63586212     1.06956365    -1.59563630
 o      2.22391959    -1.00453931     0.35035395
 h      3.17602954    -0.69242126     0.16848652
 c     -2.45230669    -0.47502124    -0.57894241
 h     -2.36279332    -1.42138310    -1.31709243
 h     -3.31483169    -0.55812596    -0.07453311
 h     -2.51928328     0.60953488    -0.92196718
 h     -0.45078142     1.06735655     1.69940590
          17

 c      1.13982305    -0.45317426     0.05102608
 c     -0.10559602    -1.19592118     0.23738228
 c     -1.14256712    -0.44596676     0.25238474
 c     -0.94641743     1.02617586     0.71556700
 c      0.02317913     1.81349075    -0.24990444
 c      1.02714855     0.88378414    -0.73800831
 h     -0.13994327    -2.30660719    -0.11908306
 h     -1.84045171     1.52983008     0.67246960
 h      0.05904497     2.81424039    -0.50567003
 h      1.62483562     1.02937722    -1.57316558
 o      2.21902200    -0.99904181     0.35362983
 h      3.10411459    -0.69655390     0.17011449
 c     -2.45037846    -0.47966424    -0.58150211
 h     -2.34088678    -1.41271678    -1.30283784
 h     -3.39673880    -0.55249438    -0.07032728
 h     -2.49725095     0.64702309    -0.91114668
 h     -0.46289339     1.07024893     1.73644459
          17

 c      1.13545908    -0.43964662     0.04630239
 c     -0.09678296    -1.21418577     0.23991741
 c     -1.13856805    -0.44298047     0.25300015
 c     -0.94489608     1.02453351     0.69456000
 c      0.04662518     1.82549751    -0.23216770
 c      1.00824223     0.87159064    -0.75214902
 h     -0.13415506    -2.29904365    -0.08966056
 h     -1.85424500     1.49596579     0.71691316
 h      0.05709835     2.85517453    -0.45664780
 h      1.63080498     0.99452196    -1.56321938
 o      2.21446150    -0.99485948     0.35747215
 h      3.03833814    -0.69038288     0.16564108
 c     -2.44715126    -0.48495845    -0.58424204
 h     -2.32390780    -1.38291527    -1.28158288
 h     -3.48334373    -0.55067625    -0.05890068
 h     -2.47393391     0.66336277    -0.90671353
 h     -0.48196894     1.07346363     1.76787167
          17

 c      1.12940680    -0.42513343     0.04025109
 c     -0.08586202    -1.23399157     0.24173751
 c     -1.13791726    -0.43676655     0.25309531
 c     -0.94041067     1.02273048     0.67451728
 c      0.07177592     1.83196165    -0.21483145
 c      0.98693115     0.86046958    -0.76274446
 h     -0.12475998    -2.28128860    -0.05503434
 h     -1.89129124     1.47529406     0.76400384
 h      0.05246636     2.90859748    -0.41089901
 h      1.65553052     0.96630818    -1.56833504
 o      2.20834641    -0.99243959     0.36216927
 h      3.00930529    -0.66334867     0.14855743
 c     -2.44417751    -0.49016805    -0.58597199
 h     -2.31207551    -1.33853945    -1.25859114
 h     -3.55419528    -0.55098710    -0.05067208
 h     -2.45063202     0.65505531    -0.90816531
 h     -0.50918786     1.07581177     1.78571242
          17

 c      1.12158395    -0.41051341     0.03318120
 c     -0.07373988    -1.25330747     0.24315765
 c     -1.13979120    -0.42831685     0.25259945
 c     -0.93392211     1.02133818     0.65625095
 c      0.09795426     1.83414824    -0.19821734
 c      0.96427110     0.85071810    -0.77047793
 h     -0.11182697    -2.26514798    -0.01863674
 h     -1.93917687     1.46331124     0.81056223
 h      0.04676252     2.96005516    -0.36619465
 h      1.69277500     0.94448376    -1.58139465
 o      2.20037062    -0.99165029     0.36766768
 h      3.02209846    -0.61348818     0.11746292
 c     -2.44230771    -0.49436477    -0.58565101
 h     -2.30460927    -1.29114504    -1.24239817
 h     -3.59860148    -0.55265545    -0.05051728
 h     -2.42879755     0.62243925    -0.91541478
 h     -0.54347098     1.07630001     1.78610533
          17

 c      1.11202859    -0.39671792     0.02544979
 c     -0.06136486    -1.26982805     0.24451846
 c     -1.14331101    -0.41871769     0.25144316
 c     -0.92681703     1.02096871     0.64042193
 c      0.12442812     1.83331445    -0.18250614
 c      0.94169610     0.84260388    -0.77641103
 h     -0.09570035    -2.26549865     0.01568934
 h     -1.98259154     1.45485102     0.85194025
 h      0.04207586     2.99700165    -0.32141941
 h      1.73231036     0.92833262    -1.59199237
 o      2.19218230    -0.99145911     0.37333286
 h      3.05036216    -0.55286987     0.08011883
 c     -2.44200310    -0.49668791    -0.58228659
 h     -2.29972090    -1.25512499    -1.24346535
 h     -3.61200899    -0.55532331    -0.06016056
 h     -2.40978885     0.57011530    -0.92888360
 h     -0.58240522     1.07419858     1.76855329
          17

 c      1.10092905    -0.38467408     0.01743949
 c     -0.04960160    -1.28179704     0.24599951
 c     -1.14769635    -0.40898992     0.24956574
 c     -0.92022730     1.02200095     0.62741576
 c      0.15046710     1.83042951    -0.16772864
 c      0.92055572     0.83629828    -0.78146302
 h     -0.07671047    -2.29214490     0.04592820
 h     -2.01070605     1.44707424     0.88344085
 h      0.04055743     3.01174103    -0.27664345
 h      1.76499368     0.91734296    -1.59227031
 o      2.18528863    -0.99070520     0.37843767
 h      3.06912375    -0.49539330     0.04564748
 c     -2.44346023    -0.49710789    -0.57528801
 h     -2.29579651    -1.23998538    -1.26809961
 h     -3.59352814    -0.55875236    -0.07952840
 h     -2.39459274     0.50792702    -0.94997223
 h     -0.62275307     1.06908214     1.73574585
          17

 c      1.08858957    -0.37523064     0.00953296
 c     -0.03918796    -1.28881879     0.24750405
 c     -1.15233014    -0.39997792     0.24691720
 c     -0.91490989     1.02456552     0.61720257
 c      0.17538752     1.82614650    -0.15380737
 c      0.90191799     0.83186827    -0.78625605
 h     -0.05491794    -2.34117203     0.07330546
 h     -2.01820026     1.43939504     0.90136003
 h      0.04408168     3.00133904    -0.23267715
 h      1.78481545     0.91128952    -1.57837445
 o      2.18035307    -0.98853921     0.38245137
 h      3.06616828    -0.45011348     0.01999319
 c     -2.44653183    -0.49700216    -0.56495634
 h     -2.29296612    -1.24342045    -1.31178337
 h     -3.54558150    -0.56274316    -0.10698026
 h     -2.38347572     0.45063277    -0.98163193
 h     -0.66063732     1.06082899     1.69401456
          17

 c      1.07536021    -0.36908506     0.00207979
 c     -0.03070807    -1.29164850     0.24880168
 c     -1.15676079    -0.39229919     0.24345257
 c     -0.91132177     1.02859875     0.60928314
 c      0.19858614     1.82080266    -0.14059711
 c      0.88654546     0.82928607    -0.79113485
 h     -0.03043682    -2.39767204     0.10061782
 h     -2.00402120     1.43270772     0.90324253
 h      0.05403164     2.96718508    -0.19070163
 h      1.78896668     0.91017292    -1.54983916
 o      2.17748212    -0.98441999     0.38503244
 h      3.03809154    -0.42175703     0.00622553
 c     -2.45059119    -0.49834196    -0.55240415
 h     -2.29270565    -1.25554882    -1.36173598
 h     -3.47581955    -0.56730501    -0.13862429
 h     -2.37594567     0.41243549    -1.02742605
 h     -0.69173477     1.04953814     1.65367419
          17

 c      1.06158168    -0.36673083    -0.00463684
 c     -0.02458241    -1.29133110     0.24972371
 c     -1.16068001    -0.38634034     0.23912908
 c     -0.90963371     1.03388984     0.60282609
 c      0.21957124     1.81435565    -0.12791635
 c      0.87489584     0.82843242    -0.79618958
 h     -0.00384776    -2.44575581     0.12991948
 h     -1.97048265     1.42893042     0.88791175
 h      0.07108010     2.91533451    -0.15201092
 h      1.77768330     0.91420187    -1.50894880
 o      2.17646321    -0.97806872     0.38599445
 h      2.98696708    -0.41177395     0.00526187
 c     -2.45421053    -0.50214012    -0.53936078
 h     -2.29632676    -1.26741882    -1.40493429
 h     -3.40150738    -0.57308036    -0.16680216
 h     -2.37156135     0.39732017    -1.08737102
 h     -0.71192116     1.03531397     1.62737360
          17

 c      1.04756262    -0.36842803    -0.01042771
 c     -0.02108659    -1.28869806     0.25021563
 c     -1.16389568    -0.38227356     0.23391423
 c     -0.90961377     1.04009948     0.59711375
 c      0.23799482     1.80627558    -0.11558010
 c      0.86707956     0.82909201    -0.80123692
 h      0.02380798    -2.47426284     0.16192745
 h     -1.92336267     1.43098301     0.85566166
 h      0.09493050     2.85745115    -0.11772616
 h      1.75465351     0.92383654    -1.46064047
 o      2.17677649    -0.96951181     0.38533454
 h      2.92030169    -0.41778664     0.01551120
 c     -2.45488797    -0.50798855    -0.52815069
 h     -2.30433759    -1.27416505    -1.43227414
 h     -3.35256275    -0.58169733    -0.17932525
 h     -2.37076042     0.39709313    -1.15486916
 h     -0.71858917     1.01806972     1.62454932
          17

 c      1.03359951    -0.37418123    -0.01522197
 c     -0.02038369    -1.28430397     0.25031262
 c     -1.16629067    -0.38008244     0.22780564
 c     -0.91045674     1.04671583     0.59204680
 c      0.25365503     1.79556865    -0.10343659
 c      0.86278885     0.83093391    -0.80579301
 h      0.05122821    -2.47739976     0.19640724
 h     -1.87273815     1.44309255     0.80861026
 h      0.12431899     2.81038699    -0.08841792
 h      1.72785505     0.93988044    -1.41262867
 o      2.17741122    -0.95924835     0.38334773
 h      2.85376436    -0.43092578     0.03109926
 c     -2.45033949    -0.51491894    -0.52091752
 h     -2.31647855    -1.27435264    -1.43881337
 h     -3.35683244    -0.59470975    -0.16545372
 h     -2.37442059     0.40005173    -1.21988233
 h     -0.71195818     0.99781739     1.64499293
          17

 c      1.02002920    -0.38373022    -0.01908279
 c     -0.02255048    -1.27849231     0.25011146
 c     -1.16777907    -0.37958687     0.22085315
 c     -0.91081169     1.05299898     0.58814020
 c      0.26641843     1.78129921    -0.09138182
 c      0.86132057     0.83348697    -0.80914885
 h      0.07702167    -2.45394684     0.23263243
 h     -1.83270260     1.47083435     0.75053096
 h      0.15792361     2.79018690    -0.06387251
 h      1.70929960     0.96351447    -1.37459675
 o      2.17674519    -0.94839811     0.38072806
 h      2.81267814    -0.43344634     0.04030611
 c     -2.44129074    -0.52228824    -0.51829327
 h     -2.33185303    -1.26901017    -1.42313325
 h     -3.40802257    -0.61080529    -0.12796527
 h     -2.38298362     0.39786762    -1.27361189
 h     -0.69516113     0.97537362     1.67910300
          17

 c      1.00729688    -0.39654489    -0.02221319
 c     -0.02761410    -1.27141773     0.24974964
 c     -1.16831663    -0.38047738     0.21316080
 c     -0.90937402     1.05814917     0.58613594
 c      0.27610389     1.76358550    -0.07931345
 c      0.86195042     0.83615875    -0.81070064
 h      0.09987003    -2.40702476     0.26970523
 h     -1.81564725     1.51905366     0.68511199
 h      0.19577075     2.80069771    -0.04348034
 h      1.71053534     0.99583883    -1.35467888
 o      2.17342288    -0.93806253     0.37814756
 h      2.81764298    -0.40892116     0.03239067
 c     -2.43074929    -0.52982499    -0.51954305
 h     -2.34914418    -1.26139870    -1.38714863
 h     -3.47421507    -0.62636893    -0.07992434
 h     -2.39622212     0.38650486    -1.31026594
 h     -0.67303601     0.95258864     1.71440284
          17

 c      0.99598623    -0.41183859    -0.02493864
 c     -0.03559541    -1.26298681     0.24937759
 c     -1.16795073    -0.38236386     0.20486529
 c     -0.90590584     1.06180198     0.58672484
 c      0.28253762     1.74391062    -0.06708192
 c      0.86461242     0.83837708    -0.81042297
 h      0.11881086    -2.34475261     0.30687514
 h     -1.82172464     1.58673742     0.61418118
 h      0.23884126     2.83003338    -0.02685196
 h      1.73432757     1.03646631    -1.35426307
 o      2.16797515    -0.92796855     0.37537802
 h      2.85873374    -0.36387122     0.01168407
 c     -2.42128191    -0.53722974    -0.52352722
 h     -2.36689955    -1.25750037    -1.33658407
 h     -3.52914103    -0.63845605    -0.03270420
 h     -2.41347003     0.36497484    -1.32692093
 h     -0.65063614     0.93186460     1.74083934
          17

 c      0.98676110    -0.42862419    -0.02766075
 c     -0.04652486    -1.25278386     0.24911588
 c     -1.16685755    -0.38481275     0.19610677
 c     -0.90140957     1.06428644     0.59028188
 c      0.28574824     1.72424170    -0.05454139
 c      0.87007595     0.83977312    -0.80892733
 h      0.13369623    -2.28087335     0.34403020
 h     -1.83774738     1.66483082     0.53929774
 h      0.28721188     2.86047558    -0.01375396
 h      1.77215085     1.08240112    -1.36719133
 o      2.16200389    -0.91707279     0.37171297
 h      2.90878678    -0.31812574    -0.00916670
 c     -2.41434100    -0.54398098    -0.52894596
 h     -2.38383822    -1.26652126    -1.28121870
 h     -3.55922459    -0.64555532     0.00709794
 h     -2.43387819     0.33437511    -1.32319952
 h     -0.63222661     0.91551545     1.75240991
          17

 c      0.98025157    -0.44580923    -0.03080154
 c     -0.06040321    -1.24022745     0.24901504
 c     -1.16535725    -0.38735483     0.18700729
 c     -0.89719802     1.06624605     0.59669483
 c      0.28605457     1.70615040    -0.04165797
 c      0.87931298     0.84022233    -0.80699291
 h      0.14539799    -2.23242594     0.38214345
 h     -1.84835543     1.74124116     0.46386496
 h      0.33942741     2.87790022    -0.00375001
 h      1.81125609     1.12897208    -1.38463574
 o      2.15670259    -0.90476427     0.36674584
 h      2.94748386    -0.28548895    -0.02175896
 c     -2.41059095    -0.54950542    -0.53441425
 h     -2.39922194    -1.29904589    -1.23222393
 h     -3.55909619    -0.64710918     0.03620332
 h     -2.45660875     0.29766287    -1.30141134
 h     -0.62091093     0.90536213     1.74697084
          17

 c      0.97694092    -0.46230398    -0.03475829
 c     -0.07703636    -1.22522134     0.24909825
 c     -1.16391309    -0.38947034     0.17766262
 c     -0.89422700     1.06821808     0.60543144
 c      0.28403428     1.69053135    -0.02858558
 c      0.89289771     0.83978634    -0.80514708
 h      0.15467780    -2.21139450     0.42264912
 h     -1.84369862     1.80608578     0.39252974
 h      0.39307517     2.87425444     0.00390168
 h      1.84149754     1.17161490    -1.39934320
 o      2.15270151    -0.89097297     0.36042314
 h      2.96439786    -0.27177022    -0.02292758
 c     -2.41021332    -0.55382014    -0.53888087
 h     -2.41298665    -1.36028247    -1.19522180
 h     -3.52786358    -0.64307082     0.05334144
 h     -2.48105178     0.26010624    -1.26718384
 h     -0.61861015     0.90256086     1.72590121
          17

 c      0.97707029    -0.47712742    -0.03986759
 c     -0.09578130    -1.20880767     0.24951253
 c     -1.16312150    -0.39057306     0.16814010
 c     -0.89305063     1.07053642     0.61562638
 c      0.28045663     1.67763784    -0.01567724
 c      0.91084770     0.83865840    -0.80354611
 h      0.16007159    -2.21613904     0.46537092
 h     -1.81984161     1.85310162     0.32985739
 h      0.44546820     2.84682155     0.01017521
 h      1.85722630     1.20683855    -1.40678492
 o      2.15028791    -0.87597340     0.35291149
 h      2.95585560    -0.27770883    -0.01270011
 c     -2.41305268    -0.55814109    -0.54189864
 h     -2.42529266    -1.44351582    -1.16627574
 h     -3.46784195    -0.63375659     0.05888736
 h     -2.50710273     0.22980606    -1.22994092
 h     -0.62602854     0.90747150     1.69431230
          17

 c      0.98056119    -0.48949797    -0.04637339
 c     -0.11549570    -1.19283385     0.25057545
 c     -1.16368040    -0.39002642     0.15847348
 c     -0.89397768     1.07339898     0.62608506
 c      0.27619855     1.66717019    -0.00343433
 c      0.93269309     0.83710396    -0.80202385
 h      0.15789287    -2.23429941     0.50756539
 h     -1.77697065     1.87911406     0.27964385
 h      0.49417493     2.79750083     0.01618967
 h      1.85681352     1.23246532    -1.40490731
 o      2.14947858    -0.86030135     0.34454344
 h      2.92390776    -0.30008352     0.00650262
 c     -2.41857807    -0.56445794    -0.54335693
 h     -2.43617531    -1.53354603    -1.13738616
 h     -3.38540708    -0.61996212     0.05552772
 h     -2.53525003     0.21620836    -1.20123065
 h     -0.64250957     0.91949406     1.66161472
          17

 c      0.98698660    -0.49888013    -0.05440631
 c     -0.13476329    -1.17905079     0.25262421
 c     -1.16630189    -0.38720353     0.14866478
 c     -0.89716074     1.07691524     0.63534556
 c      0.27213230     1.65832585     0.00758627
 c      0.95756944     0.83537166    -0.80017442
 h      0.14447767    -2.25249880     0.54537805
 h     -1.71816674     1.88348222     0.24458289
 h      0.53761249     2.73297084     0.02314429
 h      1.84216099     1.24776896    -1.39390527
 o      2.14986589    -0.84482503     0.33585856
 h      2.87867687    -0.33030821     0.02910107
 c     -2.42569251    -0.57431318    -0.54357483
 h     -2.44574439    -1.61536557    -1.10297695
 h     -3.29384159    -0.60311698     0.05032930
 h     -2.56588323     0.22444391    -1.18915974
 h     -0.66614676     0.93711570     1.64098055
          17

 c      0.99562107    -0.50497296    -0.06398462
 c     -0.15218206    -1.16861156     0.25586715
 c     -1.17155866    -0.38158323     0.13870131
 c     -0.90251591     1.08103195     0.64208366
 c      0.26898706     1.64983448     0.01687626
 c      0.98427006     0.83358268    -0.79740957
 h      0.11769118    -2.26159357     0.57547637
 h     -1.64922835     1.86827204     0.22577721
 h      0.57585198     2.66517106     0.03225929
 h      1.81882113     1.25385260    -1.37642981
 o      2.15033729    -0.83089141     0.32768525
 h      2.84257103    -0.35185301     0.04492716
 c     -2.43260424    -0.58798925    -0.54386986
 h     -2.45438949    -1.67859894    -1.06110765
 h     -3.21602740    -0.58485396     0.05755034
 h     -2.59813928     0.24969568    -1.19327600
 h     -0.69486856     0.95864702     1.64485131
          17

 c      1.00554905    -0.50766194    -0.07503863
 c     -0.16662814    -1.16199457     0.26033228
 c     -1.17970526    -0.37286385     0.12858156
 c     -0.90950959     1.08533333     0.64589269
 c      0.26724347     1.64014545     0.02405694
 c      1.01128401     0.83163903    -0.79299321
 h      0.07709982    -2.25713235     0.59569472
 h     -1.57940008     1.83944022     0.22173630
 h      0.61112823     2.60991340     0.04471405
 h      1.79620208     1.25414942    -1.35794858
 o      2.14949679    -0.81999930     0.32094313
 h      2.84343338    -0.34538644     0.04237158
 c     -2.43747875    -0.60482362    -0.54620653
 h     -2.46272790    -1.71773609    -1.01226516
 h     -3.17687757    -0.56549576     0.09528096
 h     -2.63000614     0.27971402    -1.20673799
 h     -0.72819770     0.98340219     1.67658889
          17

 c      1.01578198    -0.50697895    -0.08744396
 c     -0.17746517    -1.15904074     0.26586418
 c     -1.19056439    -0.36106016     0.11834888
 c     -0.91706540     1.08887592     0.64770209
 c      0.26720016     1.62801919     0.02892140
 c      1.03696172     0.82924256    -0.78614778
 h      0.02372618    -2.23866612     0.60516319
 h     -1.52224264     1.80864022     0.22699018
 h      0.64643494     2.58055330     0.06155007
 h      1.78608971     1.25409891    -1.34602900
 o      2.14766343    -0.81245457     0.31586390
 h      2.88277563    -0.31025036     0.02091201
 c     -2.44031018    -0.62386592    -0.55126921
 h     -2.47141053    -1.73150129    -0.95850163
 h     -3.17998486    -0.54401060     0.16716143
 h     -2.65954009     0.30201214    -1.22207874
 h     -0.76736470     1.01176188     1.72698276
          17

 c      1.02539491    -0.50312201    -0.10101549
 c     -0.18462229    -1.15897109     0.27211940
 c     -1.20357134    -0.34653466     0.10812445
 c     -0.92384796     1.09034307     0.64923221
 c      0.26922351     1.61329871     0.03146130
 c      1.06000046     0.82614232    -0.77638234
 h     -0.04012883    -2.20970986     0.60446510
 h     -1.49382586     1.79248581     0.23223385
 h      0.68187046     2.57922487     0.08336513
 h      1.79741291     1.25845403    -1.34674507
 o      2.14696507    -0.80729868     0.31195055
 h      2.93340128    -0.26537518    -0.00850354
 c     -2.44299321    -0.64391852    -0.55765098
 h     -2.48102221    -1.72307885    -0.90323207
 h     -3.20545586    -0.52114201     0.25521002
 h     -2.68559230     0.30772160    -1.23409322
 h     -0.81339342     1.04392784     1.78078956
          17

 c      1.03368389    -0.49651860    -0.11545074
 c     -0.18850856    -1.16040016     0.27855939
 c     -1.21793287    -0.32995303     0.09811504
 c     -0.92904461     1.08889943     0.65187689
 c      0.27379847     1.59697364     0.03189658
 c      1.08002052     0.82249056    -0.76391905
 h     -0.11115444    -2.17830431     0.59585222
 h     -1.50416067     1.80319041     0.22992531
 h      0.71319454     2.59610762     0.10983064
 h      1.83000673     1.26735198    -1.35971931
 o      2.14918887    -0.80364472     0.30872076
 h      2.97168968    -0.22743603    -0.03609072
 c     -2.44726187    -0.66345670    -0.56342770
 h     -2.49219567    -1.70131754    -0.85114159
 h     -3.23352764    -0.49951705     0.33866892
 h     -2.70788555     0.29191910    -1.24002422
 h     -0.86579720     1.07910277     1.82464635
          17

 c      1.04026335    -0.48786319    -0.13028415
 c     -0.18978913    -1.16149277     0.28449713
 c     -1.23279199    -0.31217727     0.08858275
 c     -0.93309195     1.08519186     0.65584845
 c      0.28123175     1.58048258     0.03066771
 c      1.09754365     0.81887453    -0.74970005
 h     -0.18584211    -2.15638569     0.58293604
 h     -1.54795752     1.83662917     0.22167134
 h      0.73479240     2.61749805     0.13960457
 h      1.87516503     1.27616270    -1.37792879
 o      2.15514586    -0.80102110     0.30587435
 h      2.98638310    -0.20498924    -0.05656597
 c     -2.45392342    -0.68068997    -0.56712138
 h     -2.50575305    -1.68155980    -0.80766761
 h     -3.25357883    -0.48166048     0.40471746
 h     -2.72692409     0.25313459    -1.23917226
 h     -0.92270570     1.11558419     1.85004446
          17

 c      1.04506580    -0.47808829    -0.14489426
 c     -0.18912445    -1.16051136     0.28927836
 c     -1.24734946    -0.29412266     0.07979579
 c     -0.93722124     1.08087327     0.66047560
 c      0.29141380     1.56513494     0.02837888
 c      1.11344077     0.81599831    -0.73495008
 h     -0.26165355    -2.15472338     0.56891467
 h     -1.60944813     1.87741432     0.21510284
 h      0.74271211     2.63236751     0.17076419
 h      1.92212407     1.27928745    -1.39254695
 o      2.16491712    -0.79920569     0.30319036
 h      2.97454431    -0.20113093    -0.06764419
 c     -2.46313187    -0.69395495    -0.56772775
 h     -2.52254463    -1.68179257    -0.77730356
 h     -3.26141179    -0.46928725     0.44724142
 h     -2.74401420     0.19336271    -1.23287982
 h     -0.98151542     1.15123632     1.85304591
          17

 c      1.04826713    -0.46827525    -0.15856089
 c     -0.18708443    -1.15662531     0.29252533
 c     -1.26092504    -0.27662614     0.07198766
 c     -0.94253574     1.07745974     0.66491883
 c      0.30382711     1.55193343     0.02572788
 c      1.12852051     0.81442756    -0.72080795
 h     -0.33678435    -2.17454301     0.55409447
 h     -1.67336781     1.91174458     0.21625648
 h      0.73547585     2.63411335     0.20129230
 h      1.96267452     1.27299797    -1.39678150
 o      2.17806015    -0.79814189     0.30049380
 h      2.93903088    -0.21511090    -0.06919886
 c     -2.47473571    -0.70276405    -0.56462083
 h     -2.54268395    -1.71101943    -0.76103937
 h     -3.25606967    -0.46338745     0.46384119
 h     -2.76151977     0.11879815    -1.22515719
 h     -1.03946008     1.18396404     1.83351973
          17

 c      1.05018407    -0.45953471    -0.17054641
 c     -0.18426440    -1.15011181     0.29415684
 c     -1.27297187    -0.26037116     0.06532921
 c     -0.94967205     1.07591393     0.66837797
 c      0.31767267     1.54156592     0.02343479
 c      1.14340737     0.81451264    -0.70818136
 h     -0.40829351    -2.20581050     0.53594649
 h     -1.72926092     1.93172379     0.22741202
 h      0.71375689     2.62026168     0.22941709
 h      1.99218920     1.25598358    -1.38686847
 o      2.19361543    -0.79802395     0.29773710
 h      2.88945834    -0.24134400    -0.06403926
 c     -2.48845427    -0.70852566    -0.55738105
 h     -2.56481274    -1.76125283    -0.75579455
 h     -3.23835917    -0.46441418     0.45421414
 h     -2.78319412     0.04034149    -1.22358839
 h     -1.09404148     1.21209803     1.79500667
          17

 c      1.05118255    -0.45287935    -0.18018055
 c     -0.18131725    -1.14172734     0.29417978
 c     -1.28307474    -0.24586836     0.05990772
 c     -0.95885148     1.07669912     0.66998504
 c      0.33200067     1.53438603     0.02216034
 c      1.15851221     0.81637780    -0.69768593
 h     -0.47171402    -2.23481006     0.51169282
 h     -1.77100774     1.93415145     0.24811415
 h      0.67998931     2.59224664     0.25390315
 h      2.00936274     1.22902281    -1.36190501
 o      2.20997689    -0.79951104     0.29517572
 h      2.84520376    -0.26639753    -0.06011479
 c     -2.50388942    -0.71365225    -0.54565050
 h     -2.58659301    -1.81552284    -0.75677184
 h     -3.21069414    -0.47236342     0.41999154
 h     -2.81358030    -0.02907288    -1.23832136
 h     -1.14345332     1.23473137     1.74511800
          17

 c      1.05163078    -0.44909627    -0.18693814
 c     -0.17884555    -1.13213159     0.29254551
 c     -1.29094519    -0.23346776     0.05572230
 c     -0.96997928     1.07988550     0.66871936
 c      0.34582057     1.53033761     0.02240673
 c      1.17395688     0.81990851    -0.68957068
 h     -0.52248807    -2.25089108     0.47996402
 h     -1.79561688     1.91888611     0.27623073
 h      0.63814322     2.55579430     0.27444705
 h      2.01622277     1.19473780    -1.32380039
 o      2.22515109    -0.80366609     0.29337762
 h      2.83191556    -0.27044440    -0.07006465
 c     -2.52058575    -0.71996344    -0.52959142
 h     -2.60576620    -1.85929822    -0.75956402
 h     -3.17812224    -0.48651023     0.36615126
 h     -2.85498843    -0.08232228    -1.27575432
 h     -1.18699940     1.25196380     1.69561564
          17

 c      1.05190291    -0.44863939    -0.19049875
 c     -0.17732386    -1.12173685     0.28914006
 c     -1.29641989    -0.22338880     0.05270646
 c     -0.98271497     1.08523090     0.66355886
 c      0.35820683     1.52888194     0.02441923
 c      1.18943602     0.82474295    -0.68363102
 h     -0.55712211    -2.24818211     0.44081156
 h     -1.80265565     1.88814391     0.30839058
 h      0.59336432     2.52130352     0.29212749
 h      2.01872558     1.15754926    -1.27759357
 o      2.23823864    -0.81079757     0.29247761
 h      2.85834363    -0.24620520    -0.09881456
 c     -2.53804628    -0.72800096    -0.51074253
 h     -2.62068982    -1.88423354    -0.76074492
 h     -3.15070150    -0.50447443     0.30432459
 h     -2.90418480    -0.12329359    -1.33115675
 h     -1.22506139     1.26467572     1.66026447
          17

 c      1.05239979    -0.45158742    -0.19076081
 c     -0.17707622    -1.11075282     0.28381933
 c     -1.29949280    -0.21575683     0.05076731
 c     -0.99655096     1.09226842     0.65397065
 c      0.36842358     1.52912023     0.02815904
 c      1.20414068     0.83030746    -0.67919938
 h     -0.57356185    -2.22501661     0.39523004
 h     -1.79458347     1.84675180     0.34000463
 h      0.55091227     2.50210271     0.30933900
 h      2.02705776     1.12331639    -1.23133195
 o      2.25010838    -0.81976194     0.29166270
 h      2.90563470    -0.21031799    -0.13518563
 c     -2.55533569    -0.73768673    -0.49210012
 h     -2.63041459    -1.88734419    -0.75785043
 h     -3.14600723    -0.52086598     0.25609698
 h     -2.95403209    -0.16099818    -1.39137277
 h     -1.25790171     1.27341884     1.64900727
          17

 c      1.05354155    -0.45768315    -0.18780778
 c     -0.17825077    -1.09921912     0.27644468
 c     -1.30037464    -0.21062520     0.04981750
 c     -1.01084340     1.10034325     0.64041050
 c      0.37604840     1.53032264     0.03344508
 c      1.21701258     0.83596400    -0.67538554
 h     -0.57134728    -2.18349993     0.34480003
 h     -1.77798754     1.80313047     0.36521211
 h      0.51441810     2.50819819     0.32823155
 h      2.05291523     1.09770008    -1.19357286
 o      2.26183228    -0.82926898     0.29002850
 h      2.95198818    -0.18250168    -0.16568340
 c     -2.57111636    -0.74891166    -0.47678806
 h     -2.63458966    -1.86995832    -0.74942510
 h     -3.18378321    -0.52867465     0.24540504
 h     -2.99780531    -0.20203102    -1.44340525
 h     -1.28396556     1.27720811     1.66203410
          17

 c      1.05573612    -0.46641327    -0.18186052
 c     -0.18077993    -1.08695894     0.26691780
 c     -1.29949744    -0.20797255     0.04978187
 c     -1.02468635     1.10853466     0.62422521
 c      0.38097989     1.53256172     0.04019464
 c      1.22745244     0.84126462    -0.67158811
 h     -0.55194227    -2.12996590     0.29140983
 h     -1.76472761     1.76995024     0.37729041
 h      0.48506728     2.53897389     0.34835155
 h      2.10179525     1.08339216    -1.16807786
 o      2.27392082    -0.83860407     0.28707780
 h      2.98483304    -0.17391885    -0.18264053
 c     -2.58521214    -0.76103720    -0.46559644
 h     -2.63332005    -1.83790787    -0.73526982
 h     -3.26546303    -0.52667889     0.27348685
 h     -3.03112859    -0.24890548    -1.47864477
 h     -1.30004305     1.27393298     1.69045628
          17

 c      1.05936056    -0.47707321    -0.17323982
 c     -0.18434836    -1.07348680     0.25521830
 c     -1.29744464    -0.20768324     0.05057902
 c     -1.03697629     1.11578830     0.60699864
 c      0.38330041     1.53665569     0.04846749
 c      1.23584064     0.84606929    -0.66776588
 h     -0.51913075    -2.07592994     0.23682913
 h     -1.76901399     1.76099830     0.37052859
 h      0.46271861     2.58385343     0.36653940
 h      2.16721026     1.07915096    -1.15120950
 o      2.28645220    -0.84753321     0.28265641
 h      2.99888128    -0.18861496    -0.18332639
 c     -2.59907750    -0.77258688    -0.45685849
 h     -2.62709113    -1.80241916    -0.71663758
 h     -3.36960571    -0.52117890     0.31763503
 h     -3.05178409    -0.30127713    -1.49278148
 h     -1.30326856     1.26198263     1.72220258
          17

 c      1.06475639    -0.48880351    -0.16234229
 c     -0.18843721    -1.05806504     0.24144998
 c     -1.29487459    -0.20953308     0.05209918
 c     -1.04716881     1.12163314     0.58987967
 c      0.38318142     1.54350724     0.05827796
 c      1.24313956     0.85041056    -0.66410944
 h     -0.47855729    -2.03728195     0.18203647
 h     -1.79697192     1.78177303     0.34370740
 h      0.44714007     2.62981788     0.37920363
 h      2.23532192     1.08195696    -1.13594125
 o      2.29922745    -0.85616139     0.27685370
 h      2.99373368    -0.22569914    -0.16847136
 c     -2.61414543    -0.78184365    -0.44868976
 h     -2.61662152    -1.77941687    -0.69590115
 h     -3.47310412    -0.51863535     0.35676235
 h     -3.05920480    -0.35710285    -1.48480923
 h     -1.29253035     1.24120951     1.74659608
          17

 c      1.07221394    -0.50062835    -0.14961861
 c     -0.19253299    -1.04025883     0.22585451
 c     -1.29247248    -0.21318466     0.05419591
 c     -1.05583342     1.12665778     0.57332887
 c      0.38089075     1.55362313     0.06944116
 c      1.25018893     0.85435409    -0.66063506
 h     -0.43516466    -2.02754804     0.12694080
 h     -1.83998637     1.82394412     0.30151425
 h      0.43822169     2.66688093     0.38403050
 h      2.29314316     1.08915944    -1.11657045
 o      2.31174871    -0.86493976     0.27000765
 h      2.97433047    -0.27908577    -0.14246201
 c     -2.63107973    -0.78759987    -0.43985192
 h     -2.60244620    -1.78336449    -0.67495964
 h     -3.56127745    -0.52255877     0.37997469
 h     -3.05434022    -0.41313754    -1.45684537
 h     -1.26855215     1.21285533     1.75597160
          17

 c      1.08195029    -0.51151945    -0.13554751
 c     -0.19634993    -1.02081534     0.20869711
 c     -1.29092485    -0.21818763     0.05669223
 c     -1.06398161     1.13190104     0.55735088
 c      0.37679700     1.56701504     0.08155202
 c      1.25741040     0.85797369    -0.65707961
 h     -0.39035799    -2.04714297     0.07160067
 h     -1.88311786     1.87296202     0.25140336
 h      0.43579647     2.68945081     0.38031133
 h      2.33216408     1.09902809    -1.09006220
 o      2.32302529    -0.87480486     0.26280196
 h      2.95410046    -0.33508855    -0.11499292
 c     -2.64991082    -0.78997895    -0.42959604
 h     -2.58498325    -1.81671873    -0.65293346
 h     -3.62628458    -0.53419040     0.38325450
 h     -3.03988963    -0.46504879    -1.41502475
 h     -1.23343164     1.17910877     1.74597090
          17

 c      1.09407657    -0.52048833    -0.12061124
 c     -0.19970737    -1.00166946     0.19012268
 c     -1.29089443    -0.22400587     0.05939536
 c     -1.07229284     1.13814700     0.54175952
 c      0.37133447     1.58326333     0.09403275
 c      1.26482637     0.86136477    -0.65297050
 h     -0.34327836    -2.08255503     0.01766123
 h     -1.91470993     1.91673532     0.20017655
 h      0.43954488     2.69608897     0.36870614
 h      2.34842672     1.11060577    -1.05560868
 o      2.33153623    -0.88715212     0.25624510
 h      2.95564274    -0.37272137    -0.10074214
 c     -2.67017178    -0.79051117    -0.41724383
 h     -2.56552568    -1.86774370    -0.62646146
 h     -3.66428287    -0.55343050     0.36613330
 h     -3.02055077    -0.50762154    -1.37088411
 h     -1.19020485     1.14270226     1.71570005
          17

 c      1.10855377    -0.52667523    -0.10528381
 c     -0.20228366    -0.98494752     0.17017605
 c     -1.29296718    -0.23008236     0.06211879
 c     -1.08097214     1.14576858     0.52622698
 c      0.36495175     1.60157787     0.10618976
 c      1.27212855     0.86464395    -0.64771458
 h     -0.29396404    -2.11705207    -0.03227387
 h     -1.92846679     1.94780526     0.15293316
 h      0.44902986     2.68939107     0.35100502
 h      2.34195999     1.12362061    -1.01408570
 o      2.33636635    -0.90284238     0.25097674
 h      2.99305111    -0.37953808    -0.10821992
 c     -2.69103847    -0.79118813    -0.40189550
 h     -2.54655541    -1.92005280    -0.59256988
 h     -3.67414591    -0.57929801     0.33034073
 h     -3.00218024    -0.53577532    -1.34062832
 h     -1.14251101     1.10657757     1.66811774
          17

 c      1.12514698    -0.52940065    -0.09002615
 c     -0.20362079    -0.97222113     0.14889033
 c     -1.29757103    -0.23591417     0.06470753
 c     -1.08989573     1.15483711     0.51022186
 c      0.35805917     1.62082356     0.11726611
 c      1.27870463     0.86792073    -0.64065584
 h     -0.24409463    -2.13852009    -0.07596728
 h     -1.92220631     1.96246992     0.11326838
 h      0.46383782     2.67617666     0.32992122
 h      2.31682283     1.13858760    -0.96777608
 o      2.33853931    -0.92119529     0.24658509
 h      3.05121281    -0.36762512    -0.12890928
 c     -2.71160884    -0.79356215    -0.38295147
 h     -2.53093617    -1.96074023    -0.55027408
 h     -3.65795850    -0.60994913     0.28005384
 h     -2.98863869    -0.54697038    -1.33762040
 h     -1.09420115     1.07349291     1.61051713
          17

 c      1.14340982    -0.52817905    -0.07526831
 c     -0.20327603    -0.96435122     0.12632555
 c     -1.30489561    -0.24111274     0.06705549
 c     -1.09875692     1.16523792     0.49300799
 c      0.35097541     1.63960091     0.12651142
 c      1.28365227     0.87123643    -0.63111262
 h     -0.19620279    -2.14070074    -0.11203090
 h     -1.89678540     1.95992626     0.08352599
 h      0.48378095     2.66688297     0.30865217
 h      2.28165266     1.15703590    -0.92017304
 o      2.33977092    -0.94106460     0.24235969
 h      3.10548054    -0.35620004    -0.14957716
 c     -2.73097897    -0.79843441    -0.36121141
 h     -2.52112993    -1.98223805    -0.50032109
 h     -3.62371458    -0.64228742     0.22354329
 h     -2.97882012    -0.54340087    -1.36124362
 h     -1.04874039     1.04551985     1.55415939
          17

 c      1.16271279    -0.52271438    -0.06138874
 c     -0.20095645    -0.96156147     0.10258161
 c     -1.31484559    -0.24543998     0.06910177
 c     -1.10712075     1.17668393     0.47389154
 c      0.34390381     1.65656322     0.13329242
 c      1.28587528     0.87451368    -0.61843863
 h     -0.15297679    -2.12211683    -0.13988754
 h     -1.85605595     1.94234077     0.06460339
 h      0.50885051     2.67210687     0.28993540
 h      2.24917288     1.18166013    -0.87546188
 o      2.34125903    -0.96173221     0.23788851
 h      3.14037952    -0.35707750    -0.16214985
 c     -2.74767893    -0.80606729    -0.33907237
 h     -2.51883497    -1.98154852    -0.44450243
 h     -3.59015406    -0.67134883     0.17548506
 h     -2.96868722    -0.53083023    -1.39744782
 h     -1.00862606     1.02375863     1.51127049
          17

 c      1.18230607    -0.51289984    -0.04869664
 c     -0.19659196    -0.96349601     0.07782205
 c     -1.32703207    -0.24881465     0.07081106
 c     -1.11432911     1.18856500     0.45274929
 c      0.33697971     1.67097416     0.13721346
 c      1.28447108     0.87760976    -0.60215958
 h     -0.11685239    -2.08548179    -0.15977461
 h     -1.80785327     1.91601032     0.05511951
 h      0.53843587     2.69629437     0.27497087
 h      2.23191673     1.21551530    -0.83712272
 o      2.34364732    -0.98286747     0.23301395
 h      3.14960969    -0.37519127    -0.16321869
 c     -2.75934887    -0.81646084    -0.31945468
 h     -2.52476448    -1.95970308    -0.38521507
 h     -3.58681222    -0.69069347     0.15518298
 h     -2.95526400    -0.51543737    -1.43000252
 h     -0.97550826     1.00884573     1.48919160
          17

 c      1.20139767    -0.49884896    -0.03740968
 c     -0.19034270    -0.96919304     0.05231777
 c     -1.34079232    -0.25128240     0.07215231
 c     -1.11931745     1.19972647     0.43041505
 c      0.33034623     1.68301028     0.13815258
 c      1.27938975     0.88053801    -0.58214558
 h     -0.08960163    -2.03829827    -0.17298321
 h     -1.76520688     1.89292365     0.05028714
 h      0.57028725     2.73430431     0.26328905
 h      2.23444779     1.25953325    -0.80609015
 o      2.34717883    -1.00435599     0.22771247
 h      3.13294568    -0.41117160    -0.15224908
 c     -2.76460369    -0.82913441    -0.30400214
 h     -2.53831228    -1.92239571    -0.32520738
 h     -3.63146122    -0.69611648     0.17210046
 h     -2.93773364    -0.50210472    -1.44755510
 h     -0.95103528     1.00189475     1.48646966
          17

 c      1.21923258    -0.48095269    -0.02763300
 c     -0.18256825    -0.97702075     0.02648825
 c     -1.35525172    -0.25297394     0.07308698
 c     -1.12074431     1.20860906     0.40838741
 c      0.32414242     1.69343158     0.13619411
 c      1.27168703     0.88366071    -0.55864250
 h     -0.07177050    -1.99403141    -0.18217918
 h     -1.74438680     1.88913717     0.04262186
 h      0.60066962     2.77527781     0.25367118
 h      2.25016581     1.31053444    -0.78047489
 o      2.35167906    -1.02625470     0.22206833
 h      3.09583628    -0.46175260    -0.13124544
 c     -2.76514115    -0.84271353    -0.29211565
 h     -2.55724863    -1.88151235    -0.26712239
 h     -3.70649926    -0.68918386     0.21462661
 h     -2.91669361    -0.49428932    -1.44430599
 h     -0.93710093     1.00450007     1.49534788
          17

 c      1.23515853    -0.45993396    -0.01935476
 c     -0.17376564    -0.98482510     0.00087442
 c     -1.36944905    -0.25407721     0.07357094
 c     -1.11787356     1.21422252     0.38791093
 c      0.31841872     1.70305579     0.13154708
 c      1.26299188     0.88760175    -0.53212592
 h     -0.06230950    -1.97092091    -0.19110322
 h     -1.75503972     1.91434900     0.02764393
 h      0.62560673     2.80878137     0.24499482
 h      2.26721576     1.36254950    -0.75726958
 o      2.35635955    -1.04889076     0.21634486
 h      3.05203864    -0.51786684    -0.10583762
 c     -2.76383038    -0.85515662    -0.28238605
 h     -2.57807696    -1.85500144    -0.21253104
 h     -3.78179068    -0.67427651     0.26487703
 h     -2.89351039    -0.49429360    -1.41874714
 h     -0.93513839     1.01784339     1.50705184
          17

 c      1.24867880    -0.43685576    -0.01246685
 c     -0.16443378    -0.99072898    -0.02403590
 c     -1.38245914    -0.25481334     0.07356468
 c     -1.11141474     1.21710255     0.36930310
 c      0.31308497     1.71249508     0.12449543
 c      1.25486902     0.89302813    -0.50315856
 h     -0.05938726    -1.98325597    -0.20265488
 h     -1.79083057     1.96137100     0.00914630
 h      0.64189945     2.82793111     0.23650982
 h      2.27549450     1.40961587    -0.73390928
 o      2.35966384    -1.07297542     0.21105456
 h      3.02588394    -0.56281812    -0.08611172
 c     -2.76263648    -0.86464514    -0.27372476
 h     -2.59780316    -1.85961449    -0.16125900
 h     -3.83734944    -0.65513582     0.31085939
 h     -2.87011705    -0.50324785    -1.37313188
 h     -0.94554393     1.04210219     1.51483316
          17

 c      1.25949793    -0.41305326    -0.00680571
 c     -0.15491884    -0.99425522    -0.04801915
 c     -1.39346035    -0.25539879     0.07304415
 c     -1.10295342     1.21869455     0.35232695
 c      0.30791160     1.72211898     0.11536702
 c      1.24854330     0.90052570    -0.47232694
 h     -0.06206462    -2.02885704    -0.21659007
 h     -1.83621979     2.01336058    -0.00543402
 h      0.64751086     2.82988856     0.22780723
 h      2.26923961     1.44737274    -0.70873294
 o      2.36004008    -1.09908205     0.20662814
 h      3.04013522    -0.58107688    -0.08087940
 c     -2.76237048    -0.87081374    -0.26517984
 h     -2.61617924    -1.89736681    -0.11285864
 h     -3.86383712    -0.63419283     0.34640545
 h     -2.84897884    -0.52066055    -1.31422815
 h     -0.96769606     1.07650701     1.51445773
          17

 c      1.26754051    -0.39001122    -0.00219337
 c     -0.14544820    -0.99626979    -0.07106591
 c     -1.40175436    -0.25601820     0.07200210
 c     -1.09398850     1.22027653     0.33675359
 c      0.30255202     1.73206236     0.10450679
 c      1.24485811     0.91055874    -0.44020807
 h     -0.07022605    -2.09031592    -0.23031128
 h     -1.87759215     2.05605637    -0.01121345
 h      0.64167511     2.81570412     0.21875157
 h      2.24689244     1.47345789    -0.68090273
 o      2.35764469    -1.12644366     0.20273957
 h      3.08930528    -0.57808719    -0.08656622
 c     -2.76312398    -0.87494600    -0.25542945
 h     -2.63507724    -1.95347595    -0.06876086
 h     -3.85794672    -0.61293211     0.36864027
 h     -2.83296300    -0.54384741    -1.25466965
 h     -1.00024431     1.11964878     1.50387767
          17

 c      1.27290429    -0.36922533     0.00153382
 c     -0.13625723    -0.99789186    -0.09317408
 c     -1.40677693    -0.25681742     0.07043421
 c     -1.08562982     1.22262988     0.32246356
 c      0.29655796     1.74219033     0.09225113
 c      1.24429204     0.92341607    -0.40732266
 h     -0.08328447    -2.14818933    -0.24143421
 h     -1.90653789     2.08118507    -0.00682312
 h      0.62503724     2.79047255     0.20948119
 h      2.21062452     1.48761238    -0.65031695
 o      2.35384465    -1.15342081     0.19864457
 h      3.14806549    -0.57325654    -0.09252400
 c     -2.76472251    -0.87884695    -0.24277408
 h     -2.65597223    -2.00916319    -0.03159361
 h     -3.81972431    -0.59226763     0.37658690
 h     -2.82484550    -0.56824125    -1.21215022
 h     -1.04137366     1.16973583     1.48300849
          17

 c      1.27576295    -0.35205065     0.00449777
 c     -0.12760354    -0.99984070    -0.11426394
 c     -1.40811907    -0.25790296     0.06831550
 c     -1.07865643     1.22612154     0.30935087
 c      0.28939438     1.75204257     0.07890318
 c      1.24693713     0.93910540    -0.37406670
 h     -0.09988715    -2.18882684    -0.24882299
 h     -1.91888355     2.08514140     0.00675031
 h      0.59978976     2.76362110     0.20046589
 h      2.16648025     1.49204122    -0.61771152
 o      2.34969137    -1.17871064     0.19383632
 h      3.19614601    -0.58107111    -0.09152356
 c     -2.76688013    -0.88384452    -0.22591883
 h     -2.67905503    -2.05087711    -0.00336626
 h     -3.75221119    -0.57255990     0.37108773
 h     -2.82637764    -0.59008289    -1.20152875
 h     -1.08900120     1.22477835     1.45364279
          17

 c      1.27628905    -0.33954655     0.00675088
 c     -0.11971792    -1.00238243    -0.13419639
 c     -1.40554688    -0.25934830     0.06558220
 c     -1.07359088     1.23080217     0.29725823
 c      0.28050508     1.76089330     0.06471998
 c      1.25242591     0.95722516    -0.34063882
 h     -0.11830867    -2.20496693    -0.25236535
 h     -1.91356711     2.06756930     0.02703322
 h      0.56931764     2.74782677     0.19246508
 h      2.12493445     1.49198470    -0.58491436
 o      2.34565921    -1.20155932     0.18810430
 h      3.22301467    -0.60813418    -0.08072848
 c     -2.76906166    -0.89044754    -0.20513608
 h     -2.70367755    -2.07147071     0.01528675
 h     -3.66319922    -0.55291924     0.35597425
 h     -2.83749029    -0.61000325    -1.22264220
 h     -1.14093448     1.28274942     1.41925758
          17

 c      1.27463679    -0.33236452     0.00826452
 c     -0.11276889    -1.00543571    -0.15280500
 c     -1.39900265    -0.26120301     0.06213380
 c     -1.07069665     1.23641566     0.28599697
 c      0.26948084     1.76813302     0.04994169
 c      1.25995601     0.97692981    -0.30701493
 h     -0.13679452    -2.19441019    -0.25259028
 h     -1.89250497     2.03102140     0.05031063
 h      0.53668514     2.75423735     0.18604643
 h      2.10009550     1.49542425    -0.55481671
 o      2.34184205    -1.22161610     0.18142187
 h      3.22486312    -0.65579022    -0.05993196
 c     -2.77012808    -0.89870512    -0.18245015
 h     -2.72889830    -2.06875857     0.02506211
 h     -3.56873735    -0.52926611     0.34036621
 h     -2.85647122    -0.63207681    -1.26031721
 h     -1.19498274     1.34171476     1.38442346
          17

 c      1.27097145    -0.33070824     0.00894469
 c     -0.10685389    -1.00861667    -0.16991194
 c     -1.38857704    -0.26350124     0.05785557
 c     -1.06989323     1.24232834     0.27545170
 c      0.25626612     1.77386386     0.03486001
 c      1.26870356     0.99719818    -0.27306691
 h     -0.15375916    -2.15946461    -0.25046108
 h     -1.86158955     1.98170225     0.07148527
 h      0.50265042     2.78521745     0.18067563
 h      2.10425116     1.50975913    -0.53003244
 o      2.33802633    -1.23885805     0.17388664
 h      3.20323574    -0.72139919    -0.03065495
 c     -2.76819002    -0.90881525    -0.16069728
 h     -2.75379599    -2.04468316     0.02780444
 h     -3.49394080    -0.49194303     0.33960010
 h     -2.88091860    -0.65976209    -1.29653028
 h     -1.24897051     1.39987466     1.35365429
          17

 c      1.26551301    -0.33436986     0.00866755
 c     -0.10198758    -1.01118326    -0.18533571
 c     -1.37446488    -0.26626134     0.05264883
 c     -1.07062453     1.24744645     0.26571539
 c      0.24119420     1.77903964     0.01983499
 c      1.27852744     1.01735863    -0.23880942
 h     -0.16800111    -2.10769310    -0.24729638
 h     -1.83234262     1.93065282     0.08397604
 h      0.46564320     2.83239608     0.17439408
 h      2.13897224     1.53619753    -0.51027511
 o      2.33355548    -1.25362709     0.16571343
 h      3.16685721    -0.79765430     0.00389203
 c     -2.76180940    -0.92082827    -0.14213289
 h     -2.77759874    -2.00598629     0.02646581
 h     -3.45835963    -0.43034374     0.36625295
 h     -2.90847126    -0.69418822    -1.31832315
 h     -1.30064107     1.45546931     1.32997618
          17

 c      1.25857466    -0.34279952     0.00731782
 c     -0.09807935    -1.01193764    -0.19890487
 c     -1.35694490    -0.26948084     0.04645791
 c     -1.07190419     1.25034530     0.25713002
 c      0.22485257     1.78491226     0.00520894
 c      1.29005768     1.03726367    -0.20448974
 h     -0.17904207    -2.05326669    -0.24467816
 h     -1.82138610     1.89267118     0.08044317
 h      0.42377026     2.88272424     0.16470394
 h      2.19351549     1.56880162    -0.49168872
 o      2.32705957    -1.26670030     0.15722465
 h      3.13563334    -0.87131000     0.03888527
 c     -2.75177371    -0.93319025    -0.12710660
 h     -2.79986526    -1.96582384     0.02516654
 h     -3.45468944    -0.34829235     0.41485156
 h     -2.93700748    -0.73465032    -1.31869130
 h     -1.34761179     1.50666700     1.31396026
          17

 c      1.25058852    -0.35517339     0.00482187
 c     -0.09492968    -1.00935472    -0.21049481
 c     -1.33640773    -0.27312990     0.03928991
 c     -1.07301709     1.24997697     0.25009905
 c      0.20798494     1.79244675    -0.00878076
 c      1.30397392     1.05695666    -0.17041928
 h     -0.18739214    -2.01574545    -0.24416440
 h     -1.84183531     1.87832152     0.05533803
 h      0.37626385     2.92494943     0.14961148
 h      2.25303344     1.59959742    -0.46936930
 o      2.31668578    -1.27904052     0.14870428
 h      3.13691476    -0.92706151     0.07014264
 c     -2.73996241    -0.94287393    -0.11476219
 h     -2.82094587    -1.94262753     0.02890112
 h     -3.46132014    -0.26306079     0.46887478
 h     -2.96471492    -0.77936182    -1.29520701
 h     -1.38761288     1.55163720     1.30375579
          17

 c      1.24209744    -0.37046018     0.00117702
 c     -0.09230194    -1.00239143    -0.22008589
 c     -1.31338276    -0.27712851     0.03122097
 c     -1.07453013     1.24652056     0.24475791
 c      0.19145028     1.80211002    -0.02201300
 c      1.32043328     1.07640249    -0.13683399
 h     -0.19397801    -2.01081329    -0.24679825
 h     -1.89066761     1.88406598     0.00828059
 h      0.32362980     2.95207570     0.12802804
 h      2.30560475     1.62267551    -0.43965670
 o      2.30185088    -1.29094175     0.14014097
 h      3.17807263    -0.96118984     0.09814941
 c     -2.72760442    -0.94745842    -0.10424880
 h     -2.84183273    -1.95038288     0.04206884
 h     -3.46280182    -0.19027251     0.51570806
 h     -2.99026063    -0.82580922    -1.24916100
 h     -1.41891818     1.58875126     1.29592163
          17

 c      1.23371159    -0.38750389    -0.00352912
 c     -0.09004691    -0.99160029    -0.22779680
 c     -1.28855161    -0.28130913     0.02238738
 c     -1.07797200     1.24105256     0.24086907
 c      0.17613905     1.81389345    -0.03444286
 c      1.33900180     1.09545995    -0.10388920
 h     -0.19866620    -2.03724095    -0.25287065
 h     -1.95158941     1.89633902    -0.05584521
 h      0.26730182     2.96142888     0.09972063
 h      2.34403765     1.63500387    -0.40068872
 o      2.28406223    -1.30192248     0.13137344
 h      3.23406433    -0.98325051     0.12568813
 c     -2.71524468    -0.94662517    -0.09472394
 h     -2.86231864    -1.98594175     0.06647114
 h     -3.45197262    -0.13886749     0.54905655
 h     -3.01311904    -0.87096196    -1.18583352
 h     -1.44063113     1.61669928     1.28663974
          17

 c      1.22605840    -0.40512947    -0.00912062
 c     -0.08808385    -0.97897797    -0.23386182
 c     -1.26276944    -0.28540195     0.01296825
 c     -1.08464093     1.23462632     0.23798096
 c      0.16284214     1.82736635    -0.04605350
 c      1.35881103     1.11392465    -0.07169532
 h     -0.20005217    -2.07848095    -0.26219635
 h     -2.00829119     1.90263186    -0.13015643
 h      0.20930070     2.95441773     0.06514937
 h      2.36542739     1.63595629    -0.35215735
 o      2.26508894    -1.31158097     0.12236701
 h      3.27667354    -1.00218965     0.15340768
 c     -2.70311069    -0.94172052    -0.08505321
 h     -2.87991034    -2.03207459     0.10118516
 h     -3.42631857    -0.11284608     0.56651313
 h     -3.03414380    -0.91173515    -1.11530540
 h     -1.45274398     1.63455010     1.27292530
          17

 c      1.21972761    -0.42224124    -0.01535480
 c     -0.08623970    -0.96677791    -0.23859349
 c     -1.23707182    -0.28905661     0.00317098
 c     -1.09508205     1.22793752     0.23554674
 c      0.15214772     1.84169152    -0.05682345
 c      1.37870268     1.13154262    -0.04033041
 h     -0.19680073    -2.11618661    -0.27441205
 h     -2.05026063     1.89548939    -0.20830833
 h      0.15191342     2.93666283     0.02529932
 h      2.37080369     1.62694133    -0.29505331
 o      2.24599976    -1.31984576     0.11318400
 h      3.28975667    -1.02202692     0.18031265
 c     -2.69114448    -0.93436297    -0.07381819
 h     -2.89127869    -2.07106928     0.14405833
 h     -3.38570310    -0.11319295     0.56789474
 h     -3.05606126    -0.94586219    -1.05202634
 h     -1.45613131     1.64189462     1.25351722
          17

 c      1.21520683    -0.43787899    -0.02195049
 c     -0.08415832    -0.95680421    -0.24235346
 c     -1.21263689    -0.29187464    -0.00677369
 c     -1.10916703     1.22138514     0.23292181
 c      0.14441950     1.85566198    -0.06670513
 c      1.39728909     1.14798616    -0.00982865
 h     -0.18842849    -2.13789953    -0.28909350
 h     -2.07207162     1.87151175    -0.28517217
 h      0.09725804     2.91785174    -0.01858789
 h      2.36542063     1.61138776    -0.23153889
 o      2.22729464    -1.32685010     0.10390469
 h      3.26719422    -1.04369001     0.20506664
 c     -2.67900744    -0.92576472    -0.05978825
 h     -2.89377031    -2.09135663     0.19279545
 h     -3.33186106    -0.13831415     0.55497768
 h     -3.08248290    -0.97271186    -1.00998863
 h     -1.45257584     1.63909171     1.22942308
          17

 c      1.21281807    -0.45123599    -0.02861434
 c     -0.08133293    -0.95030607    -0.24552242
 c     -1.19068686    -0.29344922    -0.01661290
 c     -1.12630631     1.21515625     0.22932726
 c      0.13984577     1.86792333    -0.07560243
 c      1.41298430     1.16283060     0.01982338
 h     -0.17523590    -2.13754117    -0.30581410
 h     -2.07160442     1.82983896    -0.35667190
 h      0.04680236     2.90946410    -0.06548623
 h      2.35898180     1.59466441    -0.16467766
 o      2.20909913    -1.33284070     0.09458980
 h      3.20992768    -1.06640382     0.22664763
 c     -2.66627638    -0.91688717    -0.04277276
 h     -2.88577490    -2.08720280     0.24529245
 h     -3.26932405    -0.18275654     0.53249097
 h     -3.11444771    -0.99293161    -0.99401355
 h     -1.44476805     1.62752765     1.20416458
          17

 c      1.21266535    -0.46165812    -0.03506251
 c     -0.07722047    -0.94800157    -0.24846227
 c     -1.17233741    -0.29342831    -0.02608284
 c     -1.14562357     1.20926014     0.22387094
 c      0.13847392     1.87749148    -0.08336317
 c      1.42420275     1.17562003     0.04863487
 h     -0.15805510    -2.11418644    -0.32420753
 h     -2.04908107     1.77137357    -0.41960991
 h      0.00141579     2.91904491    -0.11493755
 h      2.36360327     1.58290672    -0.09753794
 o      2.19113653    -1.33816915     0.08524261
 h      3.12656963    -1.08776906     0.24502004
 c     -2.65247273    -0.90894622    -0.02406814
 h     -2.86657663    -2.05706626     0.29967083
 h     -3.20773016    -0.23417922     0.51030005
 h     -3.14804558    -1.00706765    -0.99679740
 h     -1.43607889     1.60964403     1.18342398
          17

 c      1.21460029    -0.46863382    -0.04103869
 c     -0.07139876    -0.95000948    -0.25146989
 c     -1.15842414    -0.29160537    -0.03493783
 c     -1.16607108     1.20356237     0.21571955
 c      0.14016595     1.88422924    -0.08983401
 c      1.42991916     1.18608882     0.07650679
 h     -0.13810165    -2.07175932    -0.34408798
 h     -2.00708396     1.69873366    -0.47193205
 h     -0.03767558     2.94485695    -0.16660389
 h      2.38732048     1.58003424    -0.03173941
 o      2.17248787    -1.34334876     0.07572433
 h      3.03741056    -1.10280876     0.26257500
 c     -2.63673637    -0.90367686    -0.00601333
 h     -2.83622160    -2.00302130     0.35437899
 h     -3.16351351    -0.27124278     0.50482825
 h     -3.17675958    -1.01506062    -1.00580216
 h     -1.42989116     1.58834545     1.17335513
          17

 c      1.21821261    -0.47177207    -0.04633052
 c     -0.06371411    -0.95567259    -0.25472566
 c     -1.14934513    -0.28801581    -0.04298853
 c     -1.18647414     1.19785009     0.20446846
 c      0.14456786     1.88872659    -0.09494640
 c      1.43022972     1.19435904     0.10320700
 h     -0.11690967    -2.02006012    -0.36571459
 h     -1.95142138     1.61672966    -0.51380900
 h     -0.06822570     2.97736774    -0.21936340
 h      2.42734292     1.58520413     0.03298478
 o      2.15158846    -1.34908166     0.06565981
 h      2.97470852    -1.10364094     0.28576165
 c     -2.61818063    -0.90239157     0.00920488
 h     -2.79554895    -1.93164650     0.40871913
 h     -3.15223727    -0.27332389     0.53141555
 h     -3.19497692    -1.01681745    -1.01031512
 h     -1.42864004     1.56574477     1.17734108
          17

 c      1.22286116    -0.47076747    -0.05078160
 c     -0.05436694    -0.96341809    -0.25824750
 c     -1.14497636    -0.28299481    -0.05012808
 c     -1.20548929     1.19188195     0.19055709
 c      0.15118606     1.89176485    -0.09873703
 c      1.42616773     1.20082831     0.12849325
 h     -0.09619134    -1.97578606    -0.39022492
 h     -1.89232193     1.53286434    -0.54968046
 h     -0.08758325     3.00551038    -0.27114165
 h      2.47182599     1.59409705     0.09738209
 o      2.12772692    -1.35590254     0.05470998
 h      2.95905345    -1.08547887     0.32089047
 c     -2.59728966    -0.90397699     0.02110577
 h     -2.74637600    -1.85558274     0.46410617
 h     -3.17078189    -0.24227486     0.58685823
 h     -3.19930124    -1.01277901    -1.00360633
 h     -1.43330898     1.54223001     1.19316103
          17

 c      1.22777140    -0.46539123    -0.05428907
 c     -0.04390601    -0.97109563    -0.26189887
 c     -1.14472776    -0.27714712    -0.05632466
 c     -1.22161175     1.18542482     0.17535455
 c      0.15949148     1.89394306    -0.10130627
 c      1.41900512     1.20589087     0.15221908
 h     -0.07741786    -1.95878552    -0.41972229
 h     -1.84394594     1.45652997    -0.58970669
 h     -0.09365093     3.02103728    -0.31945728
 h      2.50763676     1.60218308     0.16139847
 o      2.10267410    -1.36364318     0.04320103
 h      2.97297797    -1.05516329     0.36410182
 c     -2.57565550    -0.90534970     0.03050723
 h     -2.69141102    -1.79254825     0.52529795
 h     -3.20081918    -0.19790835     0.65268397
 h     -3.18842777    -1.00410839    -0.98246897
 h     -1.44387207     1.51695515     1.21348864
          17

 c      1.23218528    -0.45555507    -0.05678501
 c     -0.03312828    -0.97718113    -0.26555373
 c     -1.14771676    -0.27121913    -0.06159573
 c     -1.23358730     1.17843733     0.16050539
 c      0.16897414     1.89558665    -0.10277220
 c      1.40980466     1.20978493     0.17433428
 h     -0.06120734    -1.97904066    -0.45568184
 h     -1.81863510     1.39540183    -0.64542964
 h     -0.08533187     3.01957710    -0.36197701
 h      2.52533512     1.60644630     0.22414398
 o      2.07894076    -1.37178001     0.03186472
 h      2.98706236    -1.02465226     0.40524062
 c     -2.55459489    -0.90393478     0.03821516
 h     -2.63300494    -1.75699942     0.59802260
 h     -3.22660234    -0.15708782     0.71274496
 h     -3.16300292    -0.99260777    -0.94673146
 h     -1.46003775     1.48915814     1.22938855
          17

 c      1.23547283    -0.44139862    -0.05822390
 c     -0.02291530    -0.98173570    -0.26933164
 c     -1.15294790    -0.26593686    -0.06600165
 c     -1.24108698     1.17128108     0.14670313
 c      0.17916038     1.89676940    -0.10323838
 c      1.39933458     1.21257717     0.19484578
 h     -0.04721524    -2.02677024    -0.49642203
 h     -1.81829484     1.35166070    -0.71845652
 h     -0.06259979     3.00039640    -0.39687388
 h      2.52005152     1.60551161     0.28435326
 o      2.05818362    -1.37986853     0.02128728
 h      2.98376001    -1.00284572     0.43640587
 c     -2.53483197    -0.89908101     0.04529988
 h     -2.57194056    -1.74871910     0.68145906
 h     -3.23963031    -0.12858011     0.75805319
 h     -3.12599274    -0.98057014    -0.89971138
 h     -1.48155639     1.45897348     1.23368190
          17

 c      1.23716172    -0.42334366    -0.05858491
 c     -0.01406249    -0.98570287    -0.27356427
 c     -1.15943256    -0.26189418    -0.06965882
 c     -1.24464902     1.16455290     0.13332506
 c      0.18962083     1.89732347    -0.10276753
 c      1.38810129     1.21419025     0.21378923
 h     -0.03472464    -2.08169481    -0.53754441
 h     -1.83474864     1.32330022    -0.79741005
 h     -0.02650552     2.96627493    -0.42316277
 h      2.49095396     1.59936339     0.34078158
 o      2.04120009    -1.38754422     0.01181216
 h      2.95679248    -0.99486492     0.45344354
 c     -2.51653932    -0.89164267     0.05358510
 h     -2.50871906    -1.75487870     0.76581390
 h     -3.23620685    -0.11595982     0.78446822
 h     -3.08333883    -0.97069649    -0.84921467
 h     -1.50819228     1.42748105     1.22239723
          17

 c      1.23691167    -0.40209312    -0.05788160
 c     -0.00717289    -0.98981662    -0.27857626
 c     -1.16624531    -0.25951438    -0.07274064
 c     -1.24498741     1.15877703     0.11926528
 c      0.19997495     1.89681019    -0.10135041
 c      1.37635452     1.21441756     0.23120925
 h     -0.02314444    -2.12642526    -0.57450251
 h     -1.85781964     1.30759899    -0.86779697
 h      0.02080923     2.92381904    -0.44114271
 h      2.44104093     1.58924663     0.39253092
 o      2.02819933    -1.39445343     0.00359375
 h      2.90683651    -1.00314999     0.45513456
 c     -2.49940644    -0.88274172     0.06523533
 h     -2.44496239    -1.76200734     0.83916734
 h     -3.21523875    -0.12012964     0.79055359
 h     -3.04379170    -0.96605024    -0.80737716
 h     -1.53970796     1.39646250     1.19479213
          17

 c      1.23447701    -0.37857807    -0.05616963
 c     -0.00262508    -0.99428300    -0.28457150
 c     -1.17253543    -0.25904893    -0.07545760
 c     -1.24261117     1.15430929     0.10356846
 c      0.20987657     1.89451682    -0.09887850
 c      1.36403736     1.21291486     0.24713465
 h     -0.01213534    -2.15053739    -0.60399687
 h     -1.87988812     1.30239462    -0.91931918
 h      0.07632566     2.88350626    -0.45278952
 h      2.37763027     1.57782331     0.43946409
 o      2.01889233    -1.40027983    -0.00340326
 h      2.84046093    -1.02758479     0.44326770
 c     -2.48298736    -0.87321430     0.08196797
 h     -2.38301970    -1.76182134     0.89302861
 h     -3.17744220    -0.14021053     0.77684957
 h     -3.01581573    -0.96971496    -0.78617772
 h     -1.57595700     1.36816514     1.15296714
          17

 c      1.22969117    -0.35386995    -0.05354575
 c     -0.00058321    -0.99889484    -0.29162802
 c     -1.17752649    -0.26058016    -0.07803437
 c     -1.23781237     1.15135915     0.08552192
 c      0.21894591     1.88964968    -0.09518347
 c      1.35075158     1.20918490     0.26154595
 h     -0.00157710    -2.14952387    -0.62413012
 h     -1.89611818     1.30603401    -0.94668479
 h      0.13693460     2.85750705    -0.46134379
 h      2.31274247     1.56932916     0.48272445
 o      2.01237258    -1.40487898    -0.00951147
 h      2.77236659    -1.06420247     0.42434001
 c     -2.46718958    -0.86376428     0.10419643
 h     -2.32520852    -1.75085459     0.92325255
 h     -3.12585741    -0.17300760     0.74642447
 h     -3.00184169    -0.98380087    -0.78868409
 h     -1.61699223     1.34507298     1.10130885
          17

 c      1.22249506    -0.32908588    -0.05013103
 c     -0.00102946    -1.00316250    -0.29971154
 c     -1.18053717    -0.26403017    -0.08069586
 c     -1.23075454     1.15002300     0.06463154
 c      0.22667269     1.88185734    -0.09022186
 c      1.33594507     1.20262641     0.27437774
 h      0.00850282    -2.12356938    -0.63431649
 h     -1.90363745     1.31719992    -0.94841695
 h      0.20049163     2.85370099    -0.46918450
 h      2.26092129     1.56891204     0.52483017
 o      2.00695914    -1.40842260    -0.01550833
 h      2.72787245    -1.10374830     0.41173035
 c     -2.45224346    -0.85534239     0.13067296
 h     -2.27347207    -1.72895645     0.92930292
 h     -3.06787821    -0.21094819     0.70670583
 h     -2.99653226    -1.00839884    -0.80584567
 h     -1.66297011     1.32958031     1.04536786
          17

 c      1.21299238    -0.30531704    -0.04604409
 c     -0.00381286    -1.00632860    -0.30866544
 c     -1.18103464    -0.26918026    -0.08365437
 c     -1.22156336     1.15031179     0.04071968
 c      0.23242627     1.87172893    -0.08428854
 c      1.31950799     1.19275463     0.28564724
 h      0.01804213    -2.07763118    -0.63543894
 h     -1.90112096     1.33486661    -0.92618744
 h      0.26572129     2.86992232    -0.47534373
 h      2.23211590     1.58008669     0.56819260
 o      2.00087486    -1.41113399    -0.02228799
 h      2.73196647    -1.13653849     0.42020461
 c     -2.43797487    -0.84943471     0.15893146
 h     -2.22926130    -1.69863172     0.91381680
 h     -3.01834105    -0.23898400     0.67177806
 h     -2.99177983    -1.04168770    -0.82368486
 h     -1.71356386     1.32352354     0.98993604
          17

 c      1.20146850    -0.28359010    -0.04139003
 c     -0.00870413    -1.00727775    -0.31817477
 c     -1.17869740    -0.27568439    -0.08708978
 c     -1.21038656     1.15216614     0.01411372
 c      0.23561301     1.86062744    -0.07797016
 c      1.30233343     1.17950770     0.29566200
 h      0.02713099    -2.02268943    -0.63030648
 h     -1.88910419     1.35842794    -0.88514708
 h      0.33086520     2.89570148    -0.47594983
 h      2.22457769     1.60161774     0.61250025
 o      1.99411433    -1.41258022    -0.02974229
 h      2.77994346    -1.16412968     0.44802543
 c     -2.42353620    -0.84776459     0.18610735
 h     -2.19326090    -1.66549838     0.88296478
 h     -2.99768774    -0.23651655     0.65946730
 h     -2.98143106    -1.08093502    -0.83072908
 h     -1.76692896     1.32772330     0.93716661
          17

 c      1.18833950    -0.26484347    -0.03627857
 c     -0.01541776    -1.00451878    -0.32776071
 c     -1.17346502    -0.28305548    -0.09113058
 c     -1.19734525     1.15543592    -0.01424130
 c      0.23582924     1.85004295    -0.07187932
 c      1.28602050     1.16330853     0.30501660
 h      0.03626870    -1.97625587    -0.62384309
 h     -1.87102896     1.38807255    -0.83492864
 h      0.39307629     2.91914876    -0.46698952
 h      2.22733496     1.62775060     0.65436184
 o      1.98817717    -1.41198991    -0.03685901
 h      2.84244533    -1.19448865     0.47872687
 c     -2.40881658    -0.85060368     0.21033026
 h     -2.16474065    -1.63947925     0.84721232
 h     -3.01463596    -0.19547831     0.67596589
 h     -2.96238579    -1.12338838    -0.82022014
 h     -1.81906537     1.34181246     0.88635151
          17

 c      1.17409542    -0.24990397    -0.03084603
 c     -0.02358453    -0.99668018    -0.33694770
 c     -1.16559579    -0.29064711    -0.09583384
 c     -1.18237976     1.15982468    -0.04289246
 c      0.23294564     1.84111499    -0.06644725
 c      1.27205258     1.14488035     0.31434947
 h      0.04641000    -1.95697737    -0.62136479
 h     -1.85426185     1.42533046    -0.78987068
 h      0.44897562     2.93153903    -0.44614517
 h      2.22856086     1.65146819     0.68964365
 o      1.98426741    -1.40893715    -0.04280586
 h      2.89472790    -1.23121101     0.49862620
 c     -2.39548958    -0.85572307     0.23129477
 h     -2.14113828    -1.63430814     0.82040384
 h     -3.05466568    -0.13286119     0.70920437
 h     -2.93403280    -1.16670416    -0.78960377
 h     -1.86448115     1.36444941     0.83559891
          17

 c      1.15927841    -0.23946328    -0.02525708
 c     -0.03264566    -0.98368332    -0.34564040
 c     -1.15574135    -0.29766977    -0.10115407
 c     -1.16528646     1.16490055    -0.07034943
 c      0.22715263     1.83447168    -0.06184956
 c      1.26130561     1.12509445     0.32413893
 h      0.05810172    -1.97117377    -0.62442961
 h     -1.84822317     1.47280788    -0.76519194
 h      0.49534441     2.92832032    -0.41304796
 h      2.22034244     1.66697957     0.71537774
 o      1.98287773    -1.40335005    -0.04719188
 h      2.92361840    -1.27341235     0.50109556
 c     -2.38538500    -0.86052371     0.24935031
 h     -2.11975977    -1.66039943     0.81361505
 h     -3.09773291    -0.07191968     0.74483392
 h     -2.89781157    -1.20909011    -0.73986254
 h     -1.89780067     1.39374714     0.78371620
          17

 c      1.14447293    -0.23405501    -0.01968809
 c     -0.04172755    -0.96725358    -0.35426291
 c     -1.14496339    -0.30324954    -0.10692265
 c     -1.14625456     1.17034390    -0.09587540
 c      0.21895863     1.83022756    -0.05800696
 c      1.25398391     1.10489216     0.33463456
 h      0.07028191    -2.00678536    -0.62939572
 h     -1.85711293     1.53133861    -0.76828207
 h      0.52957719     2.90881498    -0.36892181
 h      2.19923796     1.67048956     0.73026545
 o      1.98401856    -1.39536144    -0.04993391
 h      2.92403294    -1.31809489     0.48440570
 c     -2.37912193    -0.86406740     0.26544413
 h     -2.10115464    -1.71416357     0.82742234
 h     -3.13096510    -0.02785832     0.77462437
 h     -2.85727545    -1.24965955    -0.67565234
 h     -1.91514992     1.42767581     0.73085285
          17

 c      1.13029285    -0.23402293    -0.01430168
 c     -0.04970690    -0.94990177    -0.36342965
 c     -1.13464797    -0.30652395    -0.11285950
 c     -1.12629975     1.17623876    -0.11980459
 c      0.20911639     1.82802251    -0.05462573
 c      1.24972558     1.08517833     0.34585676
 h      0.08069702    -2.04472738    -0.63124199
 h     -1.87470330     1.59674917    -0.79466728
 h      0.55009107     2.87610306    -0.31623340
 h      2.16568431     1.66032136     0.73462816
 o      1.98735109    -1.38522597    -0.05117735
 h      2.89689931    -1.36138448     0.45039215
 c     -2.37619025    -0.86685284     0.28112103
 h     -2.08879298    -1.77952452     0.85404223
 h     -3.14812764    -0.00805334     0.79490797
 h     -2.81819542    -1.28923100    -0.60575972
 h     -1.91471768     1.46439607     0.67812210
          17

 c      1.11737196    -0.23947901    -0.00921865
 c     -0.05545240    -0.93386551    -0.37364379
 c     -1.12631811    -0.30674935    -0.11862766
 c     -1.10683237     1.18294281    -0.14295869
 c      0.19848826     1.82706346    -0.05126563
 c      1.24770703     1.06665459     0.35760420
 h      0.08720343    -2.07013530    -0.62674206
 h     -1.88964675     1.66147777    -0.83450232
 h      0.55687043     2.83733136    -0.25838108
 h      2.12385852     1.63722227     0.73045648
 o      1.99210120    -1.37326239    -0.05133491
 h      2.85051718    -1.39925527     0.40503382
 c     -2.37557453    -0.86954994     0.29799486
 h     -2.08555818    -1.83945223     0.88533038
 h     -3.14683625    -0.01520805     0.80435077
 h     -2.78781081    -1.33094700    -0.54224365
 h     -1.89678368     1.50250722     0.62710360
          17

 c      1.10635044    -0.25025882    -0.00449541
 c     -0.05810921    -0.92075332    -0.38521338
 c     -1.12135616    -0.30341262    -0.12392003
 c     -1.08905151     1.19074452    -0.16607245
 c      0.18791434     1.82620636    -0.04743093
 c      1.24670025     1.04963469     0.36945302
 h      0.08840807    -2.07490701    -0.61482770
 h     -1.89270330     1.71847422    -0.87933851
 h      0.55193200     2.80363515    -0.19913702
 h      2.08209521     1.60499277     0.72163169
 o      1.99679750    -1.35975943    -0.05120302
 h      2.80479160    -1.42882946     0.36033230
 c     -2.37625830    -0.87248951     0.31718403
 h     -2.09220037    -1.88223766     0.91624547
 h     -3.12725167    -0.04897117     0.80312923
 h     -2.77222943    -1.37887375    -0.49595526
 h     -1.86362170     1.54122512     0.57978207
          17

 c      1.09784113    -0.26589876    -0.00011796
 c     -0.05736674    -0.91148489    -0.39824130
 c     -1.12070008    -0.29634008    -0.12854469
 c     -1.07377640     1.19969779    -0.18967676
 c      0.17818901     1.82422123    -0.04268715
 c      1.24516476     1.03396559     0.38078989
 h      0.08372133    -2.05667368    -0.59600225
 h     -1.87875001     1.76289885    -0.92378625
 h      0.53880723     2.78766877    -0.14157276
 h      2.05263094     1.57062771     0.71378757
 o      1.99935619    -1.34484966    -0.05187059
 h      2.79019923    -1.45042659     0.33294641
 c     -2.37749774    -0.87606352     0.33877856
 h     -2.10776956    -1.90156145     0.94445557
 h     -3.09245051    -0.10564201     0.79323900
 h     -2.77296702    -1.43385601    -0.46983087
 h     -1.81932865     1.58049371     0.53876424
          17

 c      1.09235692    -0.28563912     0.00398210
 c     -0.05363041    -0.90623670    -0.41261770
 c     -1.12463499    -0.28576182    -0.13247509
 c     -1.06154316     1.20962908    -0.21416188
 c      0.17020863     1.82034842    -0.03676250
 c      1.24161679     1.01925124     0.39098688
 h      0.07329155    -2.01823156    -0.57190521
 h     -1.84591692     1.79199214    -0.96485885
 h      0.52022243     2.79732316    -0.08698122
 h      2.04777997     1.54184379     0.71259149
 o      1.99875302    -1.32864722    -0.05386250
 h      2.82196901    -1.46592273     0.33068289
 c     -2.37867147    -0.88124573     0.36172581
 h     -2.13029869    -1.89510921     0.96932049
 h     -3.05051128    -0.17606481     0.77974097
 h     -2.78645701    -1.49111990    -0.45767849
 h     -1.76928920     1.62093991     0.50723768
          17

 c      1.09021149    -0.30845700     0.00789811
 c     -0.04799046    -0.90435957    -0.42802881
 c     -1.13278658    -0.27228028    -0.13584613
 c     -1.05273578     1.22022498    -0.23978320
 c      0.16509263     1.81478258    -0.02953398
 c      1.23536258     1.00538305     0.39973015
 h      0.05798080    -1.96841572    -0.54509888
 h     -1.79462367     1.80463761    -1.00126671
 h      0.49585430     2.82987771    -0.03515792
 h      2.07169822     1.52148599     0.72031286
 o      1.99641419    -1.31166470    -0.05656908
 h      2.87875419    -1.47280077     0.34346486
 c     -2.37877367    -0.88965727     0.38422588
 h     -2.15706632    -1.86399623     0.99146334
 h     -3.01753050    -0.24281630     0.77231170
 h     -2.80710428    -1.54312443    -0.45006210
 h     -1.71897867     1.66344161     0.48818613
          17

 c      1.09143556    -0.33313260     0.01171928
 c     -0.04195799    -0.90435533    -0.44401501
 c     -1.14430992    -0.25674151    -0.13890112
 c     -1.04763461     1.23115941    -0.26654547
 c      0.16397133     1.80847988    -0.02092475
 c      1.22689877     0.99278535     0.40717638
 h      0.03921085    -1.92333236    -0.51868144
 h     -1.72733355     1.80131934    -1.03331130
 h      0.46338430     2.87377723     0.01413934
 h      2.11606619     1.50504093     0.73436035
 o      1.99444277    -1.29467878    -0.05917096
 h      2.93095830    -1.46634859     0.35797822
 c     -2.37642789    -0.90291133     0.40429298
 h     -2.18439715    -1.81352393     1.01325711
 h     -3.01513479    -0.28351091     0.78320952
 h     -2.82998268    -1.58350749    -0.43950530
 h     -1.67235384     1.70821200     0.48285613
          17

 c      1.09572070    -0.35832464     0.01550639
 c     -0.03706899    -0.90423767    -0.46010597
 c     -1.15815097    -0.24007256    -0.14192036
 c     -1.04631457     1.24218680    -0.29401556
 c      0.16758739     1.80251606    -0.01087145
 c      1.21741916     0.98202515     0.41373741
 h      0.01826825    -1.90335287    -0.49519252
 h     -1.64895856     1.78464465    -1.06356948
 h      0.42135702     2.91562020     0.06044008
 h      2.16618619     1.48522159     0.74999378
 o      1.99434432    -1.27844312    -0.06120275
 h      2.96085321    -1.44385711     0.36659392
 c     -2.37140231    -0.92080347     0.42066582
 h     -2.20731873    -1.75480409     1.04030294
 h     -3.05222021    -0.28924895     0.81628627
 h     -2.85156946    -1.60870543    -0.42181085
 h     -1.63093124     1.75391498     0.48938351
          17

 c      1.10239120    -0.38264873     0.01927190
 c     -0.03452532    -0.90268524    -0.47596297
 c     -1.17327137    -0.22314918    -0.14515952
 c     -1.04843612     1.25310853    -0.32117855
 c      0.17605532     1.79765439     0.00062017
 c      1.20815197     0.97338679     0.41982481
 h     -0.00474040    -1.92043065    -0.47540385
 h     -1.56730929     1.76015952    -1.09822672
 h      0.37056130     2.94501700     0.10284121
 h      2.20891159     1.45686967     0.76334664
 o      1.99708182    -1.26363812    -0.06249443
 h      2.96153609    -1.40494665     0.36642428
 c     -2.36556614    -0.94056955     0.43315797
 h     -2.22004302    -1.70417489     1.08248526
 h     -3.11323488    -0.27414470     0.86114193
 h     -2.86954048    -1.61788491    -0.39542530
 h     -1.59446784     1.79768441     0.50279936
          17

 c      1.11041568    -0.40477678     0.02296088
 c     -0.03507495    -0.90005023    -0.49133772
 c     -1.18879034    -0.20671891    -0.14881495
 c     -1.05318921     1.26369014    -0.34649634
 c      0.18885740     1.79426556     0.01341706
 c      1.20009956     0.96677447     0.42576399
 h     -0.03059309    -1.96659285    -0.45903471
 h     -1.49192647     1.73605004    -1.14740911
 h      0.31380225     2.95590899     0.14048567
 h      2.23568651     1.41813684     0.77237142
 o      2.00324359    -1.25086611    -0.06307115
 h      2.93374058    -1.35092239     0.35772311
 c     -2.36115070    -0.95918803     0.44200877
 h     -2.21817751    -1.67479793     1.14949419
 h     -3.17639997    -0.25677564     0.90456585
 h     -2.88263817    -1.61251625    -0.36070329
 h     -1.56252656     1.83613492     0.51643789
          17

 c      1.11848308    -0.42357128     0.02642758
 c     -0.03909186    -0.89768280    -0.50592806
 c     -1.20402674    -0.19137994    -0.15302740
 c     -1.05966608     1.27381718    -0.36845924
 c      0.20499937     1.79240730     0.02724441
 c      1.19402284     0.96178934     0.43179612
 h     -0.05945332    -2.02193465    -0.44637562
 h     -1.42947959     1.71927821    -1.22027636
 h      0.25517350     2.94641294     0.17289023
 h      2.24250007     1.36981335     0.77666680
 o      2.01293159    -1.24059880    -0.06316582
 h      2.88639369    -1.28439602     0.34413443
 c     -2.35934455    -0.97535581     0.44818095
 h     -2.20121257    -1.66508231     1.23975285
 h     -3.22733220    -0.24834278     0.93820508
 h     -2.89099876    -1.59633050    -0.31995769
 h     -1.53557006     1.86649635     0.52368177
          17

 c      1.12517272    -0.43822713     0.02941866
 c     -0.04663179    -0.89674032    -0.51936482
 c     -1.21849289    -0.17759889    -0.15789504
 c     -1.06734095     1.28381551    -0.38653861
 c      0.22323078     1.79189886     0.04171026
 c      1.19043503     0.95782534     0.43807792
 h     -0.09052216    -2.06874406    -0.43832400
 h     -1.37934762     1.71014556    -1.31524604
 h      0.19932131     2.91863006     0.20016345
 h      2.22947392     1.31459265     0.77723473
 o      2.02541275    -1.23313078    -0.06333038
 h      2.84030217    -1.20842799     0.33460429
 c     -2.36026515    -0.98908192     0.45360580
 h     -2.17224240    -1.66221350     1.33852388
 h     -3.25885688    -0.25362609     0.95815343
 h     -2.89678602    -1.57555489    -0.27801563
 h     -1.51517191     1.88724760     0.51930075
          17

 c      1.12918872    -0.44836863     0.03158263
 c     -0.05747836    -0.89780504    -0.53127658
 c     -1.23187806    -0.16573401    -0.16347886
 c     -1.07597280     1.29429267    -0.40139977
 c      0.24226317     1.79233084     0.05634817
 c      1.18951105     0.95415175     0.44465245
 h     -0.12261737    -2.09628424    -0.43574035
 h     -1.33631823     1.70325120    -1.41854058
 h      0.15068435     2.87871756     0.22318203
 h      2.20112547     1.25667433     0.77650655
 o      2.03919744    -1.22867270    -0.06438256
 h      2.82511243    -1.12372303     0.34268056
 c     -2.36337177    -1.00040159     0.46040684
 h     -2.13565861    -1.65466572     1.42870532
 h     -3.26808673    -0.27385255     0.96317617
 h     -2.90434621    -1.55856016    -0.24208631
 h     -1.50371973     1.89831278     0.50020582
          17

 c      1.12959185    -0.45407681     0.03251465
 c     -0.07124047    -0.90099195    -0.54134372
 c     -1.24401821    -0.15604114    -0.16980785
 c     -1.08523593     1.30562530    -0.41415714
 c      0.26095718     1.79305596     0.07066872
 c      1.19093782     0.94999870     0.45140124
 h     -0.15462390    -2.09978778    -0.43913362
 h     -1.29604672     1.69315804    -1.51368381
 h      0.11265377     2.83668791     0.24368938
 h      2.16711182     1.20142298     0.77855608
 o      2.05372259    -1.22733203    -0.06658195
 h      2.85140122    -1.02843955     0.37338589
 c     -2.36787653    -1.00905816     0.47015303
 h     -2.09554976    -1.63669501     1.49805935
 h     -3.25487368    -0.30809071     0.95380403
 h     -2.91843945    -1.55359634    -0.21929631
 h     -1.50404523     1.90114843     0.46573210
          17

 c      1.12599349    -0.45587926     0.03181371
 c     -0.08744269    -0.90608343    -0.54932798
 c     -1.25486129    -0.14866616    -0.17688242
 c     -1.09462187     1.31772538    -0.42582930
 c      0.27843555     1.79330243     0.08422367
 c      1.19389242     0.94466709     0.45803269
 h     -0.18568782    -2.07903171    -0.44859672
 h     -1.25666318     1.67704173    -1.58848355
 h      0.08692886     2.80457656     0.26409130
 h      2.14160220     1.15446047     0.78891157
 o      2.07021525    -1.22856986    -0.06906007
 h      2.89596376    -0.92674332     0.41399320
 c     -2.37311532    -1.01496112     0.48341372
 h     -2.05520439    -1.60691135     1.53981075
 h     -3.22189609    -0.35322116     0.93233257
 h     -2.94032370    -1.56483161    -0.21204077
 h     -1.51915568     1.89889870     0.41777613
          17

 c      1.11861695    -0.45469658     0.02911780
 c     -0.10555554    -0.91254477    -0.55508515
 c     -1.26444607    -0.14363572    -0.18467247
 c     -1.10350237     1.33009666    -0.43727134
 c      0.29405045     1.79252203     0.09668631
 c      1.19747414     0.93768037     0.46421993
 h     -0.21534433    -2.03821523    -0.46377207
 h     -1.21798402     1.65429765    -1.63600500
 h      0.07379746     2.79190672     0.28667731
 h      2.13778950     1.11978656     0.81276789
 o      2.08971544    -1.23122982    -0.07077030
 h      2.93296486    -0.82873878     0.44901875
 c     -2.37859618    -1.01862110     0.49961315
 h     -2.01706326    -1.56640062     1.55135441
 h     -3.17639587    -0.40268264     0.90357137
 h     -2.96555488    -1.59042192    -0.21574121
 h     -1.55201876     1.89639962     0.36072423
          17

 c      1.10815028    -0.45168005     0.02413472
 c     -0.12499146    -0.91941787    -0.55857297
 c     -1.27289149    -0.14085891    -0.19311278
 c     -1.11121071     1.34201860    -0.44916621
 c      0.30722886     1.79078695     0.10792728
 c      1.20149852     0.92891041     0.46989152
 h     -0.24372846    -1.98717205    -0.48378145
 h     -1.18062647     1.62562048    -1.65350207
 h      0.07349320     2.80066815     0.31250947
 h      2.15847462     1.09802107     0.85152729
 o      2.11222502    -1.23406698    -0.07107711
 h      2.94927235    -0.74378874     0.46940883
 c     -2.38353245    -1.02120972     0.51726424
 h     -1.98265503    -1.51782022     1.53352423
 h     -3.13317049    -0.44441512     0.87590375
 h     -2.98662387    -1.62486540    -0.22199190
 h     -1.60507290     1.89931137     0.30028382
          17

 c      1.09551563    -0.44800584     0.01668023
 c     -0.14509239    -0.92522187    -0.55984849
 c     -1.28038688    -0.14013860    -0.20210174
 c     -1.11719575     1.35282792    -0.46179675
 c      0.31740444     1.78879628     0.11803081
 c      1.20668229     0.91854932     0.47535550
 h     -0.27184229    -1.94250226    -0.50729220
 h     -1.14548670     1.59247001    -1.64181367
 h      0.08702777     2.82475053     0.34092790
 h      2.19373783     1.08683867     0.90126527
 o      2.13710070    -1.23602638    -0.06970348
 h      2.94095424    -0.67836262     0.47139350
 c     -2.38658022    -1.02424099     0.53438144
 h     -1.95217854    -1.46533751     1.49104708
 h     -3.11418248    -0.46145324     0.86025607
 h     -2.99692149    -1.66235179    -0.22289582
 h     -1.67876427     1.91167088     0.24038793
          17

 c      1.08167843    -0.44471439     0.00670533
 c     -0.16515122    -0.92826938    -0.55902907
 c     -1.28717741    -0.14118290    -0.21150754
 c     -1.12127211     1.36218725    -0.47471786
 c      0.32415203     1.78744560     0.12723988
 c      1.21392085     0.90699293     0.48107096
 h     -0.30133215    -1.92392891    -0.53310349
 h     -1.11339382     1.55693487    -1.60596704
 h      0.11546214     2.85425146     0.37009743
 h      2.22913307     1.08292463     0.95527527
 o      2.16344532    -1.23633790    -0.06661698
 h      2.90920968    -0.63614913     0.45443635
 c     -2.38701051    -1.02846821     0.54912007
 h     -1.92339336    -1.41506111     1.43419265
 h     -3.13412278    -0.44308700     0.86289910
 h     -2.99247251    -1.69837302    -0.21300454
 h     -1.76922394     1.93310556     0.18016111
          17

 c      1.06753372    -0.44261087    -0.00569698
 c     -0.18454517    -0.92777144    -0.55624148
 c     -1.29355826    -0.14361072    -0.22117559
 c     -1.12374594     1.37009400    -0.48667564
 c      0.32735988     1.78738879     0.13588224
 c      1.22364439     0.89476814     0.48737702
 h     -0.33289897    -1.94150480    -0.56094526
 h     -1.08472827     1.52178465    -1.55700119
 h      0.15881490     2.87998073     0.39788849
 h      2.25317705     1.08325653     1.00719701
 o      2.19023864    -1.23458924    -0.06200937
 h      2.85941930    -0.61752410     0.42086856
 c     -2.38627929    -1.03275570     0.56021982
 h     -1.89011403    -1.37504344     1.38003002
 h     -3.18335419    -0.39800100     0.87928121
 h     -2.97190913    -1.73003931    -0.18952190
 h     -1.86764850     1.95886990     0.11495145
          17

 c      1.05386175    -0.44221553    -0.02029840
 c     -0.20287996    -0.92468291    -0.55167652
 c     -1.29988323    -0.14696252    -0.23092714
 c     -1.12526110     1.37665697    -0.49580856
 c      0.32727768     1.78885314     0.14431188
 c      1.23568406     0.88247741     0.49438880
 h     -0.36467282    -1.98585047    -0.59090030
 h     -1.05887557     1.49026705    -1.51357228
 h      0.21565304     2.89557792     0.42246239
 h      2.25933192     1.08539984     1.05231703
 o      2.21623993    -1.23089336    -0.05638623
 h      2.80296726    -0.61677662     0.37742478
 c     -2.38693817    -1.03505834     0.56684519
 h     -1.84351208    -1.35262966     1.34755020
 h     -3.23973163    -0.34512077     0.90072189
 h     -2.93615853    -1.75614306    -0.15221608
 h     -1.96295359     1.98282423     0.04040475
          17

 c      1.04132909    -0.44376279    -0.03674808
 c     -0.21990949    -0.92092522    -0.54568509
 c     -1.30655326    -0.15073610    -0.24055970
 c     -1.12654686     1.38197416    -0.50020206
 c      0.32444304     1.79165726     0.15286426
 c      1.24938039     0.87071088     0.50199409
 h     -0.39329798    -2.03718797    -0.62206127
 h     -1.03386117     1.46496200    -1.49783207
 h      0.28327503     2.89794045     0.44253494
 h      2.24549644     1.08746177     1.08774478
 o      2.23978635    -1.22619723    -0.05071852
 h      2.76017283    -0.61675477     0.33780379
 c     -2.39043457    -1.03402174     0.56920515
 h     -1.78055964    -1.34886602     1.34371853
 h     -3.28618375    -0.29952512     0.92113988
 h     -2.88847589    -1.77761766    -0.10368596
 h     -2.04514399     2.00007129    -0.04500906
          17

 c      1.03052812    -0.44723505    -0.05458379
 c     -0.23537962    -0.91822397    -0.53874271
 c     -1.31397330    -0.15444434    -0.24985107
 c     -1.12817392     1.38620193    -0.49915287
 c      0.31955566     1.79530951     0.16181882
 c      1.26369241     0.85994213     0.50985889
 h     -0.41598792    -2.07856460    -0.65257248
 h     -1.00745157     1.44611042    -1.52036686
 h      0.35814031     2.88709873     0.45748380
 h      2.21346147     1.08817419     1.11253750
 o      2.25909701    -1.22213132    -0.04621140
 h      2.75490048    -0.59092472     0.31906596
 c     -2.39632976    -1.02922227     0.56896945
 h     -1.71040066    -1.35721685     1.35831045
 h     -3.31369886    -0.26980753     0.93727035
 h     -2.83442200    -1.79834427    -0.04955564
 h     -2.10701628     2.00779269    -0.13992782
          17

 c      1.02203211    -0.45241719    -0.07324548
 c     -0.24900231    -0.91771206    -0.53134856
 c     -1.32248808    -0.15766646    -0.25856998
 c     -1.13034289     1.38953844    -0.49394673
 c      0.31335150     1.79911614     0.17136723
 c      1.27723886     0.85045112     0.51741320
 h     -0.43122058    -2.09994025    -0.68039892
 h     -0.97932981     1.43191619    -1.56994801
 h      0.43638468     2.86593411     0.46737811
 h      2.16888893     1.08721792     1.12820886
 o      2.27379067    -1.21914018    -0.04313642
 h      2.78992298    -0.53300455     0.32304035
 c     -2.40321831    -1.02053131     0.56819490
 h     -1.64719185    -1.36904334     1.37658348
 h     -3.31870382    -0.26009812     0.94741681
 h     -2.78073184    -1.82500938     0.00269942
 h     -2.14443292     2.00509401    -0.24096389
          17

 c      1.01639227    -0.45895516    -0.09211135
 c     -0.26050931    -0.91997610    -0.52395004
 c     -1.33231051    -0.16007492    -0.26650082
 c     -1.13290001     1.39207669    -0.48677396
 c      0.30649540     1.80229327     0.18159498
 c      1.28835078     0.84227846     0.52383852
 h     -0.43854834    -2.09713191    -0.70382475
 h     -0.95099258     1.42048227    -1.62542951
 h      0.51436259     2.83948929     0.47287099
 h      2.12133200     1.08555087     1.13935703
 o      2.28506394    -1.21580241    -0.04070993
 h      2.84379185    -0.46755963     0.33447672
 c     -2.40982536    -1.00794467     0.56827648
 h     -1.60173871    -1.37757526     1.38879198
 h     -3.30112392    -0.27155709     0.95091489
 h     -2.73258022    -1.86369313     0.04724126
 h     -2.15617790     1.99272885    -0.34360614
          17

 c      1.01406438    -0.46642092    -0.11055672
 c     -0.26969873    -0.92513435    -0.51689797
 c     -1.34346774    -0.16144778    -0.27346613
 c     -1.13547473     1.39374199    -0.47948141
 c      0.29951285     1.80411150     0.19249343
 c      1.29529597     0.83523448     0.52815063
 h     -0.43835020    -2.07053502    -0.72170546
 h     -0.92402276     1.41057215    -1.66992086
 h      0.58900533     2.81350039     0.47485854
 h      2.08268432     1.08524624     1.15319365
 o      2.29406901    -1.21079123    -0.03829675
 h      2.89642641    -0.41824888     0.34046112
 c     -2.41535201    -0.99205427     0.56960107
 h     -1.57979667    -1.37835162     1.39067163
 h     -3.26421455    -0.30240372     0.94832869
 h     -2.69134291    -1.91397530     0.08340688
 h     -2.14400556     1.97301642    -0.44295258
          17

 c      1.01533824    -0.47437750    -0.12800861
 c     -0.27645270    -0.93281383    -0.51040920
 c     -1.35578042    -0.16168095    -0.27933643
 c     -1.13752064     1.39429953    -0.47326333
 c      0.29278628     1.80406627     0.20400299
 c      1.29677738     0.82904156     0.52952792
 h     -0.43179276    -2.02517213    -0.73377063
 h     -0.89923782     1.40137765    -1.69395640
 h      0.65769164     2.79237317     0.47397065
 h      2.06220781     1.08815707     1.17609255
 o      2.30143728    -1.20354792    -0.03569179
 h      2.93657270    -0.39660691     0.33514985
 c     -2.41914178    -0.97434109     0.57172124
 h     -1.58324617    -1.36865177     1.38142815
 h     -3.21618457    -0.34659863     0.94233472
 h     -2.65570806    -1.96750044     0.11483428
 h     -2.11299309     1.94995376    -0.53439746
          17

 c      1.02030922    -0.48242556    -0.14397929
 c     -0.28071731    -0.94203298    -0.50451788
 c     -1.36888238    -0.16079121    -0.28402784
 c     -1.13830619     1.39337455    -0.46876440
 c      0.28660224     1.80198392     0.21605285
 c      1.29246356     0.82355932     0.52778031
 h     -0.42097803    -1.97206102    -0.74119195
 h     -0.87665892     1.39224206    -1.69364114
 h      0.71772589     2.77774588     0.47024240
 h      2.06064499     1.09384386     1.20829469
 o      2.30744777    -1.19404349    -0.03294692
 h      2.95899626    -0.40562317     0.31711449
 c     -2.42014513    -0.95692184     0.57367609
 h     -1.61099784    -1.34719958     1.36246461
 h     -3.17290527    -0.39201583     0.93912195
 h     -2.62430181    -2.01317061     0.14551943
 h     -2.07168106     1.92922171    -0.61443995
          17

 c      1.02888419    -0.49021955    -0.15807584
 c     -0.28246482    -0.95114073    -0.49903009
 c     -1.38226859    -0.15890135    -0.28749522
 c     -1.13701084     1.39052376    -0.46618983
 c      0.28118885     1.79798581     0.22856487
 c      1.28296360     0.81884678     0.52342986
 h     -0.40898243    -1.92914829    -0.74721985
 h     -0.85562955     1.38253586    -1.66879121
 h      0.76606859     2.76864366     0.46327193
 h      2.07049598     1.09928625     1.24298714
 o      2.31213100    -1.18260668    -0.03026517
 h      2.96272542    -0.44243978     0.28766564
 c     -2.41695530    -0.94193966     0.57421210
 h     -1.65872510    -1.31439738     1.33740498
 h     -3.15665917    -0.42226701     0.94808492
 h     -2.59672177    -2.04232993     0.17748493
 h     -2.03082646     1.91745212    -0.68136663
          17

 c      1.04080549    -0.49745831    -0.16999396
 c     -0.28170402    -0.95826174    -0.49359763
 c     -1.39534708    -0.15620567    -0.28973189
 c     -1.13303512     1.38541391    -0.46539784
 c      0.27669991     1.79235603     0.24143097
 c      1.26930885     0.81500624     0.51730597
 h     -0.39906236    -1.91644313    -0.75648829
 h     -0.83483610     1.37163741    -1.62221545
 h      0.79971125     2.76281312     0.45269253
 h      2.08195712     1.10084870     1.27096643
 o      2.31519097    -1.16996876    -0.02800378
 h      2.95228088    -0.49764250     0.25089678
 c     -2.40924202    -0.93036655     0.57229741
 h     -1.71741424    -1.27304563     1.31350455
 h     -3.18107467    -0.42845702     0.97459433
 h     -2.57320407    -2.05054687     0.21062968
 h     -1.99972493     1.92015997    -0.73495529
          17

 c      1.05567865    -0.50386974    -0.17951091
 c     -0.27858688    -0.96253226    -0.48804869
 c     -1.40747854    -0.15292584    -0.29077205
 c     -1.12638414     1.37804893    -0.46600671
 c      0.27316297     1.78541982     0.25449363
 c      1.25255788     0.81203403     0.51017147
 h     -0.39277301    -1.94186150    -0.77128738
 h     -0.81218498     1.35897762    -1.56011208
 h      0.81635117     2.75808314     0.43857367
 h      2.08740016     1.09597693     1.28489346
 o      2.31575398    -1.15745520    -0.02673485
 h      2.94177246    -0.55224663     0.21466169
 c     -2.39921048    -0.92122532     0.56761911
 h     -1.77234766    -1.22876856     1.30361610
 h     -3.23563036    -0.41826098     1.01172689
 h     -2.55414854    -2.03740128     0.24333487
 h     -1.98177703     1.93907346    -0.77485904
          17

 c      1.07297738    -0.50920224    -0.18648869
 c     -0.27344665    -0.96478363    -0.48265195
 c     -1.41801599    -0.14927759    -0.29067610
 c     -1.11776148     1.36884483    -0.46739623
 c      0.27043194     1.77748017     0.26754672
 c      1.23367936     0.80977784     0.50259589
 h     -0.38916386    -1.99342619    -0.78855903
 h     -0.78450097     1.34410876    -1.49325239
 h      0.81489577     2.75318038     0.42157608
 h      2.08246748     1.08364010     1.28061278
 o      2.31237942    -1.14682998    -0.02714742
 h      2.95512253    -0.58034283     0.18905042
 c     -2.39019161    -0.91274242     0.56021537
 h     -1.80750729    -1.18775109     1.32369653
 h     -3.29828986    -0.40495304     1.04650328
 h     -2.53993975    -2.00598036     0.27311972
 h     -1.97357574     1.97119573    -0.79941854
          17

 c      1.09200439    -0.51322412    -0.19088849
 c     -0.26666303    -0.96656105    -0.47789536
 c     -1.42633426    -0.14546112    -0.28951627
 c     -1.10829495     1.35848054    -0.46861111
 c      0.26816347     1.76879912     0.28034981
 c      1.21353755     0.80795484     0.49495231
 h     -0.38629001    -2.05082595    -0.80258640
 h     -0.74730652     1.32675770    -1.43724277
 h      0.79565325     2.74807313     0.40292950
 h      2.06580006     1.06418923     1.25702046
 o      2.30453239    -1.13887496    -0.02946529
 h      3.00355418    -0.57203788     0.17722364
 c     -2.38422158    -0.90369085     0.55077045
 h     -1.81752977    -1.15106210     1.37970531
 h     -3.35220000    -0.39702673     1.06891305
 h     -2.53094833    -1.96293265     0.29712264
 h     -1.96819262     2.01047101    -0.80647100
          17

 c      1.11184292    -0.51571890    -0.19278121
 c     -0.25854774    -0.96906568    -0.47416821
 c     -1.43185430    -0.14165872    -0.28738199
 c     -1.09911499     1.34768256    -0.46862797
 c      0.26581686     1.75959955     0.29264010
 c      1.19287756     0.80616866     0.48742217
 h     -0.38261406    -2.09783982    -0.80872963
 h     -0.69606851     1.30692591    -1.40755472
 h      0.76026915     2.74400896     0.38428465
 h      2.03890766     1.03917682     1.21586351
 o      2.29381396    -1.13266103    -0.03322258
 h      3.06689800    -0.54531417     0.17197018
 c     -2.38146821    -0.89347610     0.54119252
 h     -1.81162172    -1.11381411     1.45867249
 h     -3.38831695    -0.39781356     1.07346707
 h     -2.52754690    -1.91863277     0.31249905
 h     -1.95878902     2.05016239    -0.79487646
          17

 c      1.13135588    -0.51647996    -0.19234100
 c     -0.24932671    -0.97292441    -0.47166136
 c     -1.43407696    -0.13803471    -0.28439115
 c     -1.09085107     1.33705895    -0.46717888
 c      0.26268414     1.75008213     0.30413432
 c      1.17228299     0.80391014     0.47997530
 h     -0.37727738    -2.12513406    -0.80445093
 h     -0.63035295     1.28524295    -1.40864214
 h      0.71142634     2.74320695     0.36745396
 h      2.00658264     1.01126383     1.16187387
 o      2.28234115    -1.12714737    -0.03790944
 h      3.11937433    -0.52054319     0.16602333
 c     -2.38136513    -0.88157176     0.53367737
 h     -1.80237936    -1.07137065     1.54034441
 h     -3.40281803    -0.40761343     1.05784695
 h     -2.52996149    -1.88543401     0.31704463
 h     -1.94042876     2.08441723    -0.76518138
          17

 c      1.14923561    -0.51531583    -0.18983223
 c     -0.23916164    -0.97831470    -0.47038796
 c     -1.43261744    -0.13474386    -0.28068970
 c     -1.08334362     1.32700253    -0.46504719
 c      0.25797543     1.74046568     0.31453433
 c      1.15210486     0.80059106     0.47235972
 h     -0.36993848    -2.12888819    -0.78895946
 h     -0.55672841     1.26330173    -1.43026863
 h      0.65226362     2.74800850     0.35413026
 h      1.97738888     0.98408708     1.10282222
 o      2.27167467    -1.12192165    -0.04322711
 h      3.14616048    -0.50851799     0.15605903
 c     -2.38342266    -0.86761322     0.52967602
 h     -1.79814156    -1.02234286     1.60923845
 h     -3.39534115    -0.42490064     1.02192764
 h     -2.53765534    -1.87216391     0.31017381
 h     -1.91068087     2.10905867    -0.71945620
          17

 c      1.16409682    -0.51208058    -0.18559496
 c     -0.22817425    -0.98505870    -0.47021690
 c     -1.42722937    -0.13194814    -0.27643656
 c     -1.07592263     1.31767466    -0.46328609
 c      0.25095161     1.73105110     0.32354983
 c      1.13249348     0.79565670     0.46421497
 h     -0.36065710    -2.10966677    -0.76283885
 h     -0.48537945     1.24328879    -1.45719807
 h      0.58568496     2.75952335     0.34570001
 h      1.96249230     0.96170522     1.04809272
 o      2.26286828    -1.11701619    -0.04901379
 h      3.14177335    -0.51309117     0.14133980
 c     -2.38726233    -0.85195002     0.52967015
 h     -1.80295828    -0.96763562     1.65650951
 h     -3.36909868    -0.44647524     0.96768098
 h     -2.54861050    -1.87818710     0.29367097
 h     -1.86982502     2.12207051    -0.66091723
          17

 c      1.17461820    -0.50674223    -0.18002501
 c     -0.21645357    -0.99259258    -0.47088459
 c     -1.41782334    -0.12983324    -0.27177885
 c     -1.06781893     1.30901438    -0.46254763
 c      0.24105458     1.72226066     0.33093788
 c      1.11374318     0.78878075     0.45540845
 h     -0.34995175    -2.07269673    -0.72800164
 h     -0.42530559     1.22729852    -1.47786022
 h      0.51399785     2.77645882     0.34319368
 h      1.97046640     0.94736595     1.00451840
 o      2.25656994    -1.11270148    -0.05518998
 h      3.10709518    -0.53390764     0.12255849
 c     -2.39226059    -0.83572130     0.53331111
 h     -1.81835594    -0.90912726     1.67800286
 h     -3.33291427    -0.46690048     0.89975504
 h     -2.55962044    -1.89425915     0.27129291
 h     -1.82096082     2.12403563    -0.59356305
          17

 c      1.17972990    -0.49947994    -0.17354579
 c     -0.20404635    -0.99983973    -0.47199356
 c     -1.40447285    -0.12861567    -0.26683407
 c     -1.05834008     1.30073679    -0.46302410
 c      0.22799257     1.71457495     0.33654277
 c      1.09675554     0.78005634     0.44635760
 h     -0.33902220    -2.02929891    -0.68779308
 h     -0.38259438     1.21698295    -1.48592523
 h      0.43913704     2.79513197     0.34731111
 h      2.00053018     0.94232275     0.97233538
 o      2.25287471    -1.10943545    -0.06177287
 h      3.04987356    -0.56633123     0.10173378
 c     -2.39709502    -0.82041701     0.53963937
 h     -1.84453125    -0.84899482     1.67265381
 h     -3.30416828    -0.47784780     0.82572991
 h     -2.56752769    -1.90903631     0.24747670
 h     -1.76988583     2.11838806    -0.52169634
          17

 c      1.17881197    -0.49076929    -0.16657866
 c     -0.19095316    -1.00518189    -0.47305638
 c     -1.38739306    -0.12853219    -0.26169424
 c     -1.04695369     1.29239462    -0.46463992
 c      0.21179462     1.70836159     0.34032467
 c      1.08292440     0.77006820     0.43789542
 h     -0.32990302    -1.99730922    -0.64657222
 h     -0.36060648     1.21349421    -1.47904360
 h      0.36312868     2.81078823     0.35843331
 h      2.04261341     0.94589266     0.94657786
 o      2.25095194    -1.10797748    -0.06893920
 h      2.98882380    -0.59871826     0.08296179
 c     -2.39988770    -0.80736562     0.54746602
 h     -1.88075334    -0.78946759     1.64213040
 h     -3.30606940    -0.46970573     0.75320742
 h     -2.57014011    -1.91393587     0.22627214
 h     -1.72412395     2.11071082    -0.44920855
          17

 c      1.17183958    -0.48139195    -0.15952267
 c     -0.17720935    -1.00701475    -0.47367089
 c     -1.36689289    -0.12981946    -0.25644872
 c     -1.03346821     1.28360424    -0.46719946
 c      0.19284487     1.70370566     0.34237175
 c      1.07348415     0.75985386     0.43086773
 h     -0.32475324    -1.99484997    -0.60780710
 h     -0.36033014     1.21750312    -1.45784859
 h      0.28830774     2.81927560     0.37662469
 h      2.08416831     0.95637978     0.92178016
 o      2.24890298    -1.10945634    -0.07705060
 h      2.95488502    -0.61104684     0.07274101
 c     -2.39982726    -0.79708204     0.55587856
 h     -1.92496731    -0.73265303     1.59199114
 h     -3.34918937    -0.43850722     0.68350542
 h     -2.56638650    -1.90439322     0.21088468
 h     -1.69051176     2.10612160    -0.37899707
          17

 c      1.15942027    -0.47233117    -0.15274442
 c     -0.16310083    -1.00498858    -0.47372853
 c     -1.34334414    -0.13270045    -0.25119376
 c     -1.01827710     1.27435724    -0.47035904
 c      0.17186702     1.70035635     0.34289533
 c      1.06905842     0.75080437     0.42592173
 h     -0.32379973    -2.02621157    -0.57182780
 h     -0.38024642     1.22920460    -1.42603036
 h      0.21720221     2.81819061     0.40168464
 h      2.11543016     0.97181701     0.89453605
 o      2.24524360    -1.11447983    -0.08636622
 h      2.96805787    -0.58982776     0.07547364
 c     -2.39848260    -0.78894541     0.56395093
 h     -1.97272275    -0.67998556     1.53441906
 h     -3.41737609    -0.39080118     0.61271169
 h     -2.55615758    -1.87954218     0.20355364
 h     -1.67233077     2.10568207    -0.31330238
          17

 c      1.14270818    -0.46460437    -0.14656404
 c     -0.14928036    -1.00042993    -0.47334568
 c     -1.31719697    -0.13737586    -0.24600931
 c     -1.00244933     1.26509705    -0.47344343
 c      0.14984414     1.69780110     0.34221096
 c      1.06962372     0.74448372     0.42348890
 h     -0.32435143    -2.07731432    -0.53683526
 h     -0.41566650     1.24834068    -1.39146608
 h      0.15226033     2.80733031     0.43325754
 h      2.13074222     0.99037048     0.86363864
 o      2.24074384    -1.12194419    -0.09664353
 h      3.00954276    -0.54810822     0.08728485
 c     -2.39838899    -0.78186250     0.56991152
 h     -2.01655072    -0.63092414     1.49038161
 h     -3.48499072    -0.33731492     0.53928372
 h     -2.54023824    -1.84194175     0.20542704
 h     -1.66859462     2.10536312    -0.25471472
          17

 c      1.12322053    -0.45909534    -0.14122080
 c     -0.13658333    -0.99528118    -0.47264389
 c     -1.28900672    -0.14399856    -0.24093013
 c     -0.98756596     1.25643740    -0.47530911
 c      0.12790156     1.69540380     0.34070689
 c      1.07467383     0.74235082     0.42378618
 h     -0.32267550    -2.12840897    -0.50166294
 h     -0.45831415     1.27443035    -1.36739989
 h      0.09555705     2.78862440     0.47095550
 h      2.12828799     1.01061097     0.82958212
 o      2.23678953    -1.13018514    -0.10744150
 h      3.04922405    -0.50763195     0.10110781
 c     -2.40132882    -0.77483857     0.57159633
 h     -2.04894765    -0.58224585     1.48318966
 h     -3.53406805    -0.28642176     0.46505687
 h     -2.52032108    -1.79796419     0.21620247
 h     -1.67603390     2.09877269    -0.20637759
          17

 c      1.10262219    -0.45636243    -0.13681783
 c     -0.12579780    -0.99119412    -0.47169459
 c     -1.25944748    -0.15263331    -0.23593790
 c     -0.97529858     1.24880695    -0.47460075
 c      0.10719204     1.69255159     0.33880137
 c      1.08336246     0.74544535     0.42677344
 h     -0.31594388    -2.16478388    -0.46649977
 h     -0.49867189     1.30734445    -1.36985475
 h      0.04853708     2.76560452     0.51444596
 h      2.11001461     1.03183053     0.79427452
 o      2.23400171    -1.13805056    -0.11843912
 h      3.06912010    -0.48210431     0.11200568
 c     -2.40760872    -0.76671705     0.56831439
 h     -2.06969314    -0.53151876     1.51891726
 h     -3.55575203    -0.24326008     0.39282105
 h     -2.49884468    -1.75831650     0.23374689
 h     -1.69139464     2.08046789    -0.17110420
          17

 c      1.08257420    -0.45647217    -0.13326916
 c     -0.11754798    -0.98936822    -0.47055859
 c     -1.22932068    -0.16321687    -0.23097634
 c     -0.96673393     1.24231432    -0.47069884
 c      0.08880385     1.68879924     0.33690545
 c      1.09452984     0.75413263     0.43209598
 h     -0.30272514    -2.17859343    -0.43230704
 h     -0.53254814     1.34726961    -1.40688510
 h      0.01186816     2.74232526     0.56342003
 h      2.08219607     1.05450632     0.76100324
 o      2.23238960    -1.14489676    -0.12944085
 h      3.06208647    -0.47767253     0.11735313
 c     -2.41636771    -0.75590598     0.56145803
 h     -2.08640318    -0.48120676     1.57983981
 h     -3.54687968    -0.21080547     0.32507980
 h     -2.47833992    -1.73623333     0.25475843
 h     -1.71252233     2.04750882    -0.15042874
          17

 c      1.06465644    -0.45897000    -0.13029834
 c     -0.11222888    -0.99064614    -0.46930884
 c     -1.19955244    -0.17552665    -0.22597461
 c     -0.96205648     1.23688530    -0.46450841
 c      0.07368523     1.68400482     0.33541987
 c      1.10667773     0.76800863     0.43907940
 h     -0.28280493    -2.16750164    -0.40027789
 h     -0.56421268     1.39297807    -1.46935090
 h     -0.01451402     2.72185293     0.61735040
 h      2.05589701     1.08075116     0.73426512
 o      2.23164146    -1.15042964    -0.14033677
 h      3.02758389    -0.49567270     0.11616592
 c     -2.42652727    -0.74114632     0.55280776
 h     -2.10668047    -0.43602002     1.64266727
 h     -3.50774372    -0.19056109     0.26382952
 h     -2.46047896    -1.74046220     0.27729716
 h     -1.73849013     1.99959664    -0.14423483
          17

 c      1.05029419    -0.46303195    -0.12751987
 c     -0.10992542    -0.99553918    -0.46802945
 c     -1.17116937    -0.18916118    -0.22086309
 c     -0.96101964     1.23237532    -0.45782237
 c      0.06256584     1.67840356     0.33475855
 c      1.11815021     0.78605238     0.44686421
 h     -0.25701835    -2.13392644    -0.37150479
 h     -0.60029054     1.44094312    -1.53831980
 h     -0.03118912     2.70500910     0.67508502
 h      2.04477661     1.11394219     0.71871513
 o      2.23116603    -1.15468591    -0.15111572
 h      2.97091459    -0.53284945     0.10926025
 c     -2.43715293    -0.72248792     0.54336356
 h     -2.13447477    -0.39926103     1.69111448
 h     -3.44186682    -0.18241824     0.21034511
 h     -2.44598277    -1.76756166     0.30274218
 h     -1.76941591     1.93872677    -0.15089031
          17

 c      1.04063802    -0.46772001    -0.12457369
 c     -0.11031982    -1.00409722    -0.46681169
 c     -1.14525263    -0.20355137    -0.21557536
 c     -0.96335539     1.22851354    -0.45226355
 c      0.05586884     1.67255751     0.33534922
 c      1.12777412     0.80703639     0.45469590
 h     -0.22723906    -2.08581904    -0.34661912
 h     -0.64432123     1.48683284    -1.59723239
 h     -0.03901271     2.69025677     0.73456434
 h      2.05775512     1.15637934     0.71688116
 o      2.22990372    -1.15818395    -0.16195447
 h      2.90602447    -0.57873803     0.10066127
 c     -2.44719129    -0.70126219     0.53355446
 h     -2.17098248    -0.37219081     1.71631233
 h     -3.35756767    -0.18365551     0.16429138
 h     -2.43554348    -1.80385767     0.33399540
 h     -1.80629432     1.86870596    -0.16758372
          17

 c      1.03642754    -0.47220863    -0.12124254
 c     -0.11265824    -1.01567322    -0.46577112
 c     -1.12286103    -0.21802319    -0.21004411
 c     -0.96877636     1.22490825    -0.44889104
 c      0.05363676     1.66719160     0.33758004
 c      1.13551793     0.82996712     0.46216559
 h     -0.19629778    -2.03841401    -0.32520002
 h     -0.69656405     1.52694971    -1.63589619
 h     -0.03898553     2.67482866     0.79298174
 h      2.09172862     1.20632963     0.72745709
 o      2.22613196    -1.16210208    -0.17334767
 h      2.85857899    -0.61269023     0.09967242
 c     -2.45511013    -0.67942877     0.52387056
 h     -2.21599388    -0.35461010     1.71423289
 h     -3.27061519    -0.18717913     0.12173723
 h     -2.43027423    -1.83429898     0.37255478
 h     -1.85057445     1.79431801    -0.19079288
          17

 c      1.03791807    -0.47589376    -0.11749840
 c     -0.11587314    -1.02889836    -0.46507794
 c     -1.10492429    -0.23189955    -0.20419900
 c     -0.97694109     1.22119481    -0.44822574
 c      0.05550786     1.66300564     0.34171749
 c      1.14229436     0.85416798     0.46916864
 h     -0.16726922    -2.01343634    -0.30521841
 h     -0.75540778     1.55854905    -1.64933562
 h     -0.03222110     2.65624767     0.84734295
 h      2.13419145     1.25845738     0.74648062
 o      2.21829192    -1.16761219    -0.18586745
 h      2.85311664    -0.61462040     0.11699577
 c     -2.45891657    -0.65910057     0.51520836
 h     -2.26852882    -0.34528545     1.68419668
 h     -3.20386255    -0.18105521     0.07326164
 h     -2.43136997    -1.84802833     0.41771465
 h     -1.90296758     1.72000517    -0.21692878
          17

 c      1.04490940    -0.47839786    -0.11347680
 c     -0.11886510    -1.04248959    -0.46488587
 c     -1.09213281    -0.24460600    -0.19796850
 c     -0.98754302     1.21718435    -0.45034165
 c      0.06076306     1.66054019     0.34784528
 c      1.14922393     0.87907517     0.47571489
 h     -0.14198145    -2.02865975    -0.28398388
 h     -0.81832906     1.57973667    -1.63615864
 h     -0.01995404     2.63341896     0.89513348
 h      2.17183134     1.30697951     0.76978335
 o      2.20693329    -1.17421509    -0.19926457
 h      2.88252349    -0.59176419     0.15030783
 c     -2.45724967    -0.64187366     0.50840492
 h     -2.32689088    -0.34190976     1.62913078
 h     -3.17476887    -0.15545565     0.00846827
 h     -2.43963612    -1.83939593     0.46721690
 h     -1.96180751     1.64875371    -0.24290944
          17

 c      1.05682234    -0.47953653    -0.10941636
 c     -0.12071721    -1.05653666    -0.46509663
 c     -1.08486690    -0.25574169    -0.19129103
 c     -1.00039721     1.21287450    -0.45492063
 c      0.06843041     1.66011011     0.35584166
 c      1.15720367     0.90408611     0.48181055
 h     -0.12053404    -2.08210899    -0.26115289
 h     -0.88228657     1.58948808    -1.59800119
 h     -0.00354135     2.60711279     0.93484611
 h      2.19547116     1.34770510     0.79427511
 o      2.19395719    -1.18040979    -0.21261411
 h      2.92008919    -0.56805908     0.18644076
 c     -2.45081165    -0.62794967     0.50293754
 h     -2.38858070    -0.34050610     1.55763937
 h     -3.17859443    -0.11422723    -0.07154787
 h     -2.45523197    -1.80752136     0.51805494
 h     -2.02248310     1.58209042    -0.26629802
          17

 c      1.07275772    -0.47926775    -0.10560059
 c     -0.12074010    -1.07227242    -0.46529284
 c     -1.08315343    -0.26513267    -0.18414688
 c     -1.01540100     1.20832008    -0.46123550
 c      0.07741974     1.66178378     0.36539023
 c      1.16683029     0.92854108     0.48742450
 h     -0.10267103    -2.15437031    -0.23947584
 h     -0.94386738     1.58805711    -1.54032795
 h      0.01554674     2.57998239     0.96629566
 h      2.20070611     1.37834749     0.81810443
 o      2.18088779    -1.18520996    -0.22515494
 h      2.94695381    -0.55994322     0.21464352
 c     -2.44159118    -0.61657413     0.49664232
 h     -2.45090564    -0.33443272     1.48672117
 h     -3.19661033    -0.07104348    -0.15424930
 h     -2.47772676    -1.75607917     0.56703830
 h     -2.07879941     1.52099000    -0.28508749
          17

 c      1.09154630    -0.47761549    -0.10230846
 c     -0.11853966    -1.09069503    -0.46493744
 c     -1.08662532    -0.27287023    -0.17660792
 c     -1.03241760     1.20344475    -0.46802724
 c      0.08666332     1.66539565     0.37601932
 c      1.17839832     0.95176454     0.49247907
 h     -0.08848124    -2.22482532    -0.22222448
 h     -0.99950679     1.57794541    -1.47453804
 h      0.03575714     2.55619733     0.99066512
 h      2.18726873     1.39830390     0.84054150
 o      2.16871124    -1.18827986    -0.23646045
 h      2.95485024    -0.57435783     0.22920274
 c     -2.43122020    -0.60698906     0.48685050
 h     -2.51280129    -0.31455073     1.43946351
 h     -3.21337311    -0.03766056    -0.22736694
 h     -2.50639375    -1.69361664     0.61132050
 h     -2.12513937     1.46670985    -0.29750284
          17

 c      1.11181611    -0.47458916    -0.09977071
 c     -0.11407835    -1.11194317    -0.46352090
 c     -1.09451460    -0.27929400    -0.16887960
 c     -1.05117410     1.19788744    -0.47337672
 c      0.09524111     1.67060202     0.38717304
 c      1.19184601     0.97310299     0.49683045
 h     -0.07808803    -2.27972254    -0.21151906
 h     -1.04606900     1.56503724    -1.41991469
 h      0.05553864     2.54057856     1.01012561
 h      2.15875291     1.40860354     0.86203955
 o      2.15813581    -1.18970513    -0.24634687
 h      2.94203407    -0.61268856     0.22786391
 c     -2.42058446    -0.59834402     0.47209097
 h     -2.57541404    -0.27377125     1.42916426
 h     -3.22067754    -0.02055780    -0.28383009
 h     -2.54066185    -1.63333469     0.64923237
 h     -2.15793462     1.42096358    -0.30200123
          17

 c      1.13208480    -0.47013734    -0.09813757
 c     -0.10762973    -1.13542148    -0.46060590
 c     -1.10570366    -0.28491618    -0.16130798
 c     -1.07120252     1.19109056    -0.47508809
 c      0.10246913     1.67699223     0.39831955
 c      1.20666341     0.99193539     0.50023201
 h     -0.07138775    -2.31201667    -0.20825191
 h     -1.08170134     1.55744277    -1.39936249
 h      0.07348513     2.53714737     1.02689414
 h      2.12284987     1.41208882     0.88456655
 o      2.14967357    -1.18988671    -0.25483645
 h      2.91160929    -0.67254242     0.21115905
 c     -2.41039935    -0.58936583     0.45320484
 h     -2.63800251    -0.21315340     1.44485081
 h     -3.21516648    -0.02228634    -0.32083787
 h     -2.58045413    -1.58946624     0.68099425
 h     -2.17605246     1.38570927    -0.29740876
          17

 c      1.15088427    -0.46415348    -0.09746585
 c     -0.09966501    -1.16006780    -0.45585582
 c     -1.11882317    -0.29032133    -0.15433275
 c     -1.09186057     1.18286023    -0.47210043
 c      0.10793881     1.68422638     0.40907480
 c      1.22188289     1.00768384     0.50230790
 h     -0.06798520    -2.31972402    -0.21237177
 h     -1.10594308     1.55907144    -1.42296750
 h      0.08847313     2.54750052     1.04200369
 h      2.09094613     1.41333120     0.91186543
 o      2.14347491    -1.18955833    -0.26222928
 h      2.87312026    -0.74712343     0.18356161
 c     -2.40166972    -0.57907138     0.43223191
 h     -2.69587717    -0.14008641     1.46409564
 h     -3.19624343    -0.04283188    -0.33825604
 h     -2.62546717    -1.56925501     0.70776326
 h     -2.18062137     1.36292627    -0.28302818
          17

 c      1.16692835    -0.45653013    -0.09772604
 c     -0.09074102    -1.18450412    -0.44907183
 c     -1.13237054    -0.29606836    -0.14841483
 c     -1.11239511     1.17376963    -0.46539906
 c      0.11150384     1.69212008     0.41926574
 c      1.23636307     1.01991540     0.50263389
 h     -0.06719330    -2.30540699    -0.22296165
 h     -1.11901297     1.56501723    -1.47736880
 h      0.09970996     2.57001321     1.05462032
 h      2.07468512     1.41716730     0.94847833
 o      2.13897243    -1.18982342    -0.26925754
 h      2.84642698    -0.82384365     0.15604370
 c     -2.39561744    -0.56761923     0.41113204
 h     -2.74364872    -0.06260006     1.46992804
 h     -3.16552224    -0.08004102    -0.33814577
 h     -2.67346051    -1.56810769     0.72931660
 h     -2.17484380     1.35445548    -0.25866610
          17

 c      1.17930649    -0.44723267    -0.09881616
 c     -0.08142639    -1.20703562    -0.44022936
 c     -1.14484519    -0.30260936    -0.14397841
 c     -1.13193004     1.16468542    -0.45684728
 c      0.11322808     1.70062111     0.42888112
 c      1.24938769     1.02857137     0.50101348
 h     -0.06806770    -2.27703536    -0.23807201
 h     -1.12189889     1.56703189    -1.53947781
 h      0.10669002     2.60051288     1.06248961
 h      2.07910385     1.42554948     0.99645857
 o      2.13494283    -1.19184049    -0.27696673
 h      2.85859426    -0.88834080     0.14427187
 c     -2.39337742    -0.55609569     0.39160552
 h     -2.77753839     0.01302877     1.45374775
 h     -3.12767202    -0.12931573    -0.32564449
 h     -2.72007975    -1.57464591     0.74370761
 h     -2.16371597     1.36177982    -0.22458093
          17

 c      1.18762064    -0.43636210    -0.10057606
 c     -0.07226579    -1.22559842    -0.42948926
 c     -1.15491561    -0.31024703    -0.14136048
 c     -1.14952276     1.15626016    -0.44792941
 c      0.11333168     1.70970975     0.43796116
 c      1.26099463     1.03408684     0.49773121
 h     -0.06953758    -2.24907644    -0.25462503
 h     -1.11651398     1.55937491    -1.59105984
 h      0.10914154     2.63388869     1.06308811
 h      2.09904841     1.43577226     1.05233567
 o      2.13113294    -1.19590312    -0.28569840
 h      2.91668418    -0.93826163     0.15248310
 c     -2.39555400    -0.54587651     0.37528195
 h     -2.79557348     0.08225249     1.41255118
 h     -3.09224908    -0.18310992    -0.31085387
 h     -2.76062787    -1.57838738     0.74899724
 h     -2.15286564     1.38563483    -0.18144025
          17

 c      1.19198052    -0.42419816    -0.10282001
 c     -0.06374130    -1.23800029    -0.41712541
 c     -1.16161343    -0.31912491    -0.14076025
 c     -1.16440051     1.14888666    -0.43948139
 c      0.11215448     1.71929377     0.44650184
 c      1.27160721     1.03718568     0.49343535
 h     -0.07066431    -2.23992750    -0.26920421
 h     -1.10523983     1.53962784    -1.62137127
 h      0.10701968     2.66561084     1.05464319
 h      2.12393851     1.44266744     1.10851641
 o      2.12905332    -1.20144996    -0.29467752
 h      2.99512414    -0.98242782     0.16717898
 c     -2.40191863    -0.53820727     0.36380030
 h     -2.79724473     0.14179142     1.34662273
 h     -3.07407828    -0.23186730    -0.30948623
 h     -2.79159146    -1.57302111     0.74454857
 h     -2.14595447     1.42541378    -0.13059859
          17

 c      1.19289582    -0.41121353    -0.10538537
 c     -0.05621950    -1.24285897    -0.40334379
 c     -1.16450117    -0.32922811    -0.14220528
 c     -1.17619846     1.14284640    -0.43179251
 c      0.11012113     1.72914876     0.45440403
 c      1.28152687     1.03859550     0.48881735
 h     -0.07079774    -2.26102526    -0.28013369
 h     -1.09043416     1.50766391    -1.62515381
 h      0.10051629     2.69263706     1.03663325
 h      2.14428302     1.44174721     1.15714142
 o      2.13012846    -1.20794356    -0.30309181
 h      3.06582433    -1.02650134     0.17471934
 c     -2.41183049    -0.53378347     0.35824934
 h     -2.78343047     0.18952599     1.25873496
 h     -3.08594317    -0.26877935    -0.33615838
 h     -2.81118139    -1.55646330     0.73137177
 h     -2.14217827     1.47848979    -0.07476859
          17

 c      1.19113638    -0.39802752    -0.10815662
 c     -0.04993665    -1.24052146    -0.38818914
 c     -1.16373393    -0.34039705    -0.14554584
 c     -1.18494387     1.13840791    -0.42471589
 c      0.10769405     1.73890845     0.46146222
 c      1.29076048     1.03891482     0.48441933
 h     -0.06934192    -2.30604399    -0.28850027
 h     -1.07416620     1.46487747    -1.60103408
 h      0.09005233     2.71379492     1.00987448
 h      2.15424765     1.43047247     1.19239312
 o      2.13485975    -1.21501281    -0.31052616
 h      3.11269408    -1.07113956     0.16842211
 c     -2.42521572    -0.53242957     0.35801266
 h     -2.75678377     0.22518953     1.15466197
 h     -3.12557327    -0.29485952    -0.39119970
 h     -2.81950619    -1.53035116     0.71212449
 h     -2.13668434     1.54009240    -0.01828784
          17

 c      1.18758721    -0.38531864    -0.11105526
 c     -0.04499369    -1.23256788    -0.37168778
 c     -1.15999474    -0.35235904    -0.15047185
 c     -1.19081584     1.13578318    -0.41774941
 c      0.10532112     1.74808648     0.46738039
 c      1.29907188     1.03858858     0.48058835
 h     -0.06561791    -2.35656884    -0.29627585
 h     -1.05804978     1.41399441    -1.55139676
 h      0.07624257     2.72981800     0.97635111
 h      2.15152759     1.40818442     1.21099551
 o      2.14308157    -1.22234208    -0.31683991
 h      3.12899258    -1.11480911     0.14645046
 c     -2.44236812    -0.53352642     0.36069644
 h     -2.72237452     0.25228421     1.04436515
 h     -3.17747062    -0.31583281    -0.46080100
 h     -2.81885702    -1.49996360     0.69106045
 h     -2.12370643     1.60421895     0.03368813
          17

 c      1.18313485    -0.37373842    -0.11401767
 c     -0.04133187    -1.22068958    -0.35398129
 c     -1.15433274    -0.36475789    -0.15654917
 c     -1.19394671     1.13500146    -0.41002042
 c      0.10339244     1.75612252     0.47180980
 c      1.30606045     1.03790387     0.47747078
 h     -0.05910705    -2.39507138    -0.30451886
 h     -1.04293081     1.35925772    -1.48385150
 h      0.05983807     2.74302896     0.93883366
 h      2.13680947     1.37579432     1.21219584
 o      2.15422536    -1.22964669    -0.32206515
 h      3.11426965    -1.15522371     0.10993042
 c     -2.46292388    -0.53668024     0.36324262
 h     -2.68765872     0.28036963     0.94188833
 h     -3.22645781    -0.33637090    -0.52971890
 h     -2.81384852    -1.47425851     0.67385303
 h     -2.09938267     1.66501784     0.07644168
          17

 c      1.17859619    -0.36385001    -0.11697785
 c     -0.03871992    -1.20620945    -0.33532276
 c     -1.14796201    -0.37716382    -0.16327212
 c     -1.19439459     1.13582867    -0.40015644
 c      0.10221486     1.76246551     0.47440858
 c      1.31118854     1.03697767     0.47498494
 h     -0.04961172    -2.41037971    -0.31325897
 h     -1.02823673     1.30647995    -1.41370330
 h      0.04166919     2.75648731     0.90026429
 h      2.11372240     1.33564661     1.19799752
 o      2.16731787    -1.23669009    -0.32642340
 h      3.07505851    -1.18975334     0.06301753
 c     -2.48583125    -0.54174663     0.36297623
 h     -2.66018777     0.32231581     0.86050553
 h     -3.26338204    -0.35882250    -0.58759402
 h     -2.81046094    -1.46423247     0.66676231
 h     -2.06276214     1.71778528     0.10660026
          17

 c      1.17468180    -0.35608959    -0.11985860
 c     -0.03677071    -1.19010141    -0.31602686
 c     -1.14210297    -0.38906656    -0.17011022
 c     -1.19218172     1.13783644    -0.38635873
 c      0.10199963     1.76669894     0.47491460
 c      1.31376513     1.03574454     0.47276977
 h     -0.03722091    -2.39732107    -0.32195639
 h     -1.01147084     1.26195386    -1.36361016
 h      0.02263996     2.77257991     0.86302011
 h      2.08920177     1.29146101     1.17367469
 o      2.18069818    -1.24329288    -0.33043937
 h      3.02966593    -1.21561373     0.01460349
 c     -2.51014128    -0.54821898     0.35849878
 h     -2.64379700     0.38196157     0.80438863
 h     -3.28402802    -0.38412232    -0.62857297
 h     -2.81332150    -1.47739856     0.67450242
 h     -2.01565047     1.75945975     0.12249350
          17

 c      1.17197591    -0.35073710    -0.12256796
 c     -0.03499188    -1.17307442    -0.29642871
 c     -1.13789438    -0.39987700    -0.17654116
 c     -1.18717578     1.14061598    -0.36737792
 c      0.10285404     1.76866379     0.47320236
 c      1.31297696     1.03398584     0.47019200
 h     -0.02221958    -2.35552480    -0.32984498
 h     -0.98981000     1.22964680    -1.35215788
 h      0.00380442     2.79162745     0.82840124
 h      2.07322121     1.24788653     1.14761557
 o      2.19181163    -1.24931572    -0.33498446
 h      3.01165166    -1.23037357    -0.02105819
 c     -2.53541975    -0.55519193     0.34976614
 h     -2.63893623     0.44738517     0.76873962
 h     -3.28721810    -0.41252595    -0.64972893
 h     -2.82305009    -1.51120670     0.69775557
 h     -1.96232989     1.78906439     0.12437305
          17

 c      1.17091585    -0.34788507    -0.12499769
 c     -0.03287988    -1.15554006    -0.27684890
 c     -1.13632312    -0.40896275    -0.18208979
 c     -1.17879957     1.14385006    -0.34394279
 c      0.10477368     1.76849910     0.46928825
 c      1.30815445     1.03144696     0.46658653
 h     -0.00499622    -2.28935894    -0.33616478
 h     -0.96387668     1.20963739    -1.37662949
 h     -0.01355026     2.81147583     0.79666977
 h      2.07570805     1.20912678     1.12845290
 o      2.19863112    -1.25462898    -0.34067407
 h      3.04769642    -1.23279212    -0.03400839
 c     -2.56151751    -0.56215254     0.33741097
 h     -2.64547193     0.50132672     0.74723885
 h     -3.27392681    -0.44390678    -0.65037009
 h     -2.83684020    -1.55370310     0.73288082
 h     -1.90954928     1.80823743     0.11468925
          17

 c      1.17177987    -0.34743257    -0.12702948
 c     -0.03004076    -1.13744300    -0.25755128
 c     -1.13813603    -0.41571225    -0.18637339
 c     -1.16611173     1.14709370    -0.31835439
 c      0.10764200     1.76656665     0.46328453
 c      1.29931161     1.02798829     0.46174024
 h      0.01410643    -2.20925240    -0.34048553
 h     -0.93776430     1.20022780    -1.41689409
 h     -0.02794807     2.82841061     0.76753881
 h      2.10020249     1.17725525     1.11936968
 o      2.20204756    -1.25910587    -0.34704602
 h      3.12002100    -1.22311081    -0.03165151
 c     -2.58821469    -0.56915692     0.32229536
 h     -2.66344037     0.53114337     0.73551911
 h     -3.24746107    -0.47782192    -0.63260701
 h     -2.85120993    -1.59094915     0.77410887
 h     -1.86611621     1.82141044     0.09782264
          17

 c      1.17471209    -0.34912960    -0.12854598
 c     -0.02629309    -1.11808179    -0.23869369
 c     -1.14376188    -0.41960803    -0.18912212
 c     -1.14832714     1.14974301    -0.29284767
 c      0.11124632     1.76332013     0.45534654
 c      1.28743785     1.02358884     0.45610311
 h      0.03506790    -2.13313445    -0.34324666
 h     -0.91540006     1.19975982    -1.45303811
 h     -0.03790531     2.83867924     0.74069098
 h      2.14042978     1.15222363     1.11562201
 o      2.20422427    -1.26260870    -0.35328046
 h      3.19215659    -1.20282892    -0.02718738
 c     -2.61498126    -0.57649739     0.30551723
 h     -2.69260910     0.53060710     0.73079710
 h     -3.21453859    -0.51349752    -0.60329966
 h     -2.86368067    -1.61254497     0.81574067
 h     -1.84085143     1.83435904     0.07849195
          17

 c      1.17976310    -0.35262863    -0.12943676
 c     -0.02172568    -1.09635462    -0.22031041
 c     -1.15327714    -0.42028617    -0.19016508
 c     -1.12532957     1.15138011    -0.26878722
 c      0.11532144     1.75919540     0.44564961
 c      1.27411277     1.01821849     0.45041577
 h      0.05837008    -2.08308539    -0.34605785
 h     -0.89881887     1.20671531    -1.47269679
 h     -0.04214838     2.83975423     0.71606250
 h      2.18467564     1.13343495     1.10895466
 o      2.20657174    -1.26499128    -0.35888703
 h      3.24057780    -1.17410835    -0.02854634
 c     -2.64084410    -0.58449068     0.28863504
 h     -2.73219769     0.49873106     0.73106613
 h     -3.18659593    -0.54998389    -0.57678007
 h     -2.87295755    -1.61283364     0.85310085
 h     -1.83854027     1.85033982     0.05925316
          17

 c      1.18691544    -0.35751412    -0.12960181
 c     -0.01664348    -1.07189842    -0.20242959
 c     -1.16642601    -0.41755877    -0.18940114
 c     -1.09794024     1.15209249    -0.24671902
 c      0.11961919     1.75454676     0.43439453
 c      1.26094068     1.01177188     0.44527624
 h      0.08423629    -2.07170864    -0.35040148
 h     -0.88843512     1.21954427    -1.47000253
 h     -0.03979310     2.83104297     0.69391334
 h      2.22206029     1.12072851     1.09275437
 o      2.20971704    -1.26612197    -0.36366475
 h      3.25503951    -1.13919969    -0.03897332
 c     -2.66451635    -0.59342218     0.27358469
 h     -2.78094781     0.43912432     0.73494045
 h     -3.17827526    -0.58685296    -0.57378822
 h     -2.87860323    -1.59036371     0.88278199
 h     -1.85667281     1.86680688     0.03951983
          17

 c      1.19608360    -0.36333508    -0.12896188
 c     -0.01142027    -1.04604761    -0.18526825
 c     -1.18267310    -0.41140239    -0.18676907
 c     -1.06777287     1.15234459    -0.22676535
 c      0.12399477     1.74961507     0.42182524
 c      1.24926877     1.00409747     0.44100458
 h      0.11112290    -2.09065654    -0.35533067
 h     -0.88363951     1.23668392    -1.44340660
 h     -0.03046483     2.81416427     0.67479441
 h      2.24532595     1.11440942     1.06371226
 o      2.21383917    -1.26590224    -0.36757014
 h      3.23330183    -1.10015511    -0.05912083
 c     -2.68512587    -0.60356723     0.26148646
 h     -2.83751571     0.36053000     0.74226013
 h     -3.19849416    -0.62493731    -0.60796013
 h     -2.88076994    -1.54759258     0.90292978
 h     -1.88670480     1.87701593     0.01746591
          17

 c      1.20708408    -0.36965646    -0.12747279
 c     -0.00647705    -1.02101731    -0.16919533
 c     -1.20125695    -0.40193830    -0.18222304
 c     -1.03683389     1.15258134    -0.20894312
 c      0.12848932     1.74451627     0.40824507
 c      1.24011735     0.99505380     0.43768008
 h      0.13595047    -2.11994140    -0.35786979
 h     -0.88316807     1.25669442    -1.39468155
 h     -0.01432978     2.79287340     0.65947386
 h      2.25107233     1.11504140     1.02144070
 o      2.21876744    -1.26428978    -0.37067359
 h      3.17963987    -1.05847098    -0.08773611
 c     -2.70287694    -0.61530183     0.25123330
 h     -2.90126242     0.27733119     0.75503438
 h     -3.24186000    -0.66522467    -0.67046080
 h     -2.88011763    -1.49134675     0.91392161
 h     -1.91836680     1.87449634    -0.00769191
          17

 c      1.21959058    -0.37610627    -0.12513305
 c     -0.00234565    -0.99865978    -0.15454304
 c     -1.22125681    -0.38940660    -0.17572420
 c     -1.00719160     1.15297353    -0.19320444
 c      0.13337673     1.73926578     0.39402665
 c      1.23414839     0.98455254     0.43519302
 h      0.15570240    -2.14236995    -0.35520873
 h     -0.88528287     1.27846092    -1.32923562
 h      0.00801848     2.77244116     0.64878631
 h      2.23957490     1.12335071     0.96787424
 o      2.22381365    -1.26136766    -0.37319555
 h      3.10759387    -1.01394467    -0.12107939
 c     -2.71846189    -0.62893139     0.24025327
 h     -2.97292431     0.20645687     0.77691737
 h     -3.29514831    -0.70733765    -0.73940114
 h     -2.87781926    -1.43345662     0.91934149
 h     -1.94299623     1.85578499    -0.03506973
          17

 c      1.23309117    -0.38239615    -0.12197746
 c      0.00036718    -0.98009574    -0.14151769
 c     -1.24167145    -0.37413723    -0.16725736
 c     -0.98079108     1.15336964    -0.17927442
 c      0.13914642     1.73386768     0.37961847
 c      1.23159675     0.97257764     0.43326317
 h      0.16820533    -2.14793665    -0.34569692
 h     -0.88791110     1.30151207    -1.25732029
 h      0.03583184     2.75816029     0.64331242
 h      2.21513367     1.14030271     0.90700176
 o      2.22750480    -1.25750989    -0.37556668
 h      3.04441010    -0.96205257    -0.15202530
 c     -2.73240448    -0.64400253     0.22626681
 h     -3.05322497     0.15839657     0.80890744
 h     -3.34710365    -0.75013115    -0.79658509
 h     -2.87527546    -1.38944811     0.92619739
 h     -1.95485270     1.82078997    -0.06255361
          17

 c      1.24686792    -0.38830836    -0.11805230
 c      0.00108210    -0.96582922    -0.13019682
 c     -1.26148804    -0.35653210    -0.15686933
 c     -0.95931623     1.15334222    -0.16649151
 c      0.14641863     1.72845318     0.36554459
 c      1.23218824     0.95917322     0.43145083
 h      0.17209389    -2.13266177    -0.32878279
 h     -0.88891633     1.32641949    -1.19464849
 h      0.06849902     2.75319256     0.64289255
 h      2.18669426     1.16735211     0.84462405
 o      2.22816640    -1.25340887    -0.37825147
 h      3.02205892    -0.89374272    -0.17307005
 c     -2.74525252    -0.65920732     0.20831861
 h     -3.13966981     0.13088324     0.84489808
 h     -3.39071660    -0.79261783    -0.83180772
 h     -2.87314262    -1.37238257     0.94152547
 h     -1.95142178     1.77224274    -0.08735997
          17

 c      1.26004707    -0.39366572    -0.11338027
 c     -0.00067228    -0.95587873    -0.12053948
 c     -1.27974510    -0.33706366    -0.14470577
 c     -0.94401094     1.15229376    -0.15399856
 c      0.15581049     1.72336692     0.35237033
 c      1.23521020     0.94441655     0.42924442
 h      0.16665749    -2.09722962    -0.30480168
 h     -0.88661883     1.35470927    -1.15861684
 h      0.10560049     2.75702922     0.64624142
 h      2.16682792     1.20661834     0.78719169
 o      2.22609529    -1.24927613    -0.38119727
 h      3.04258010    -0.80847897    -0.18539238
 c     -2.75778534    -0.67348299     0.18697127
 h     -3.22632558     0.11436084     0.87440920
 h     -3.42206827    -0.83413830    -0.84095068
 h     -2.87037147    -1.38488242     0.96550292
 h     -1.93365712     1.71519871    -0.10643511
          17

 c      1.27172271    -0.39832534    -0.10794599
 c     -0.00521592    -0.94979583    -0.11239069
 c     -1.29560620    -0.31628508    -0.13101646
 c     -0.93545347     1.14968694    -0.14148672
 c      0.16777820     1.71909054     0.34060651
 c      1.24000418     0.92847062     0.42629928
 h      0.15185100    -2.04695552    -0.27493201
 h     -0.88029622     1.38723080    -1.15790768
 h      0.14667527     2.76590444     0.65105863
 h      2.16602453     1.25990198     0.73896192
 o      2.22348477    -1.24441314    -0.38395585
 h      3.07819561    -0.72103977    -0.19702035
 c     -2.77077439    -0.68667153     0.16378954
 h     -3.30673437     0.09987091     0.88843337
 h     -3.43936789    -0.87427967    -0.82414698
 h     -2.86486999    -1.41907058     0.98979376
 h     -1.90650819     1.65683158    -0.11684491
          17

 c      1.28107178    -0.40221392    -0.10172287
 c     -0.01272040    -0.94658232    -0.10548285
 c     -1.30843821    -0.29485235    -0.11612866
 c     -0.93337249     1.14531960    -0.12967658
 c      0.18247259     1.71603662     0.33058678
 c      1.24666642     0.91181109     0.42266170
 h      0.12847291    -1.99289109    -0.24124891
 h     -0.87020415     1.42208345    -1.18553548
 h      0.19097139     2.77477505     0.65464401
 h      2.18468248     1.32571261     0.69951395
 o      2.22220331    -1.23809868    -0.38625670
 h      3.10542401    -0.64696333    -0.21349730
 c     -2.78464908    -0.69911116     0.14058366
 h     -3.37583555     0.08160620     0.88172773
 h     -3.44296357    -0.91301383    -0.78541989
 h     -2.85507712    -1.46372492     1.00370033
 h     -1.87936677     1.60617820    -0.11628322
          17

 c      1.28741550    -0.40538658    -0.09471762
 c     -0.02324354    -0.94466209    -0.09946115
 c     -1.31787199    -0.27353967    -0.10040979
 c     -0.93669005     1.13941287    -0.11972024
 c      0.19968281     1.71435475     0.32240494
 c      1.25603917     0.89538932     0.41866522
 h      0.09824415    -1.95216813    -0.20649241
 h     -0.85730575     1.45523308    -1.22569874
 h      0.23739369     2.77934248     0.65462438
 h      2.21318967     1.39743208     0.66518164
 o      2.22324504    -1.23000184    -0.38806665
 h      3.11328292    -0.59544229    -0.23663682
 c     -2.79929574    -0.71111462     0.11907176
 h     -3.43031555     0.05649885     0.85241973
 h     -3.43632455    -0.95125924    -0.73371646
 h     -2.84058735    -1.50945922     0.99946632
 h     -1.86467519     1.57293524    -0.10351605
          17

 c      1.29025434    -0.40806368    -0.08699657
 c     -0.03671152    -0.94234247    -0.09397995
 c     -1.32383623    -0.25321750    -0.08423757
 c     -0.94403355     1.13263569    -0.11242835
 c      0.21889693     1.71385498     0.31594380
 c      1.26899910     0.88044129     0.41464926
 h      0.06310963    -1.94260444    -0.17299171
 h     -0.84303672     1.48280842    -1.26384885
 h      0.28462936     2.77724207     0.64941261
 h      2.24012350     1.46571197     0.63243493
 o      2.22700281    -1.22008882    -0.38946972
 h      3.09877270    -0.57040431    -0.26623861
 c     -2.81396127    -0.72273285     0.10094525
 h     -3.46850255     0.02357512     0.80125531
 h     -3.42738163    -0.99189126    -0.68421214
 h     -2.82188882    -1.54992207     0.97349149
 h     -1.87214976     1.56439300    -0.07845377
          17

 c      1.28928423    -0.41061302    -0.07868404
 c     -0.05282695    -0.93894601    -0.08882473
 c     -1.32655739    -0.23478596    -0.06797672
 c     -0.95451042     1.12620644    -0.10807732
 c      0.23943437     1.71404184     0.31095112
 c      1.28597768     0.86817607     0.41082602
 h      0.02385734    -1.96962495    -0.14133913
 h     -0.82908008     1.50227610    -1.29028909
 h      0.33134335     2.76848964     0.63837029
 h      2.25791837     1.52196528     0.59937276
 o      2.23343946    -1.20853018    -0.39059596
 h      3.06403223    -0.57178886    -0.30111966
 c     -2.82739044    -0.73376079     0.08772340
 h     -3.49054828    -0.01607043     0.73143086
 h     -3.42731655    -1.04013337    -0.65599457
 h     -2.79994517    -1.58147392     0.92584489
 h     -1.90109368     1.58178798    -0.04201896
          17

 c      1.28440947    -0.41348069    -0.06993965
 c     -0.07109112    -0.93533755    -0.08388309
 c     -1.32651923    -0.21908956    -0.05195488
 c     -0.96787902     1.12179708    -0.10651634
 c      0.26056827     1.71420508     0.30711444
 c      1.30692242     0.85958010     0.40727957
 h     -0.01979171    -2.02042529    -0.11090374
 h     -0.81716114     1.51240986    -1.29964950
 h      0.37638082     2.75545337     0.62175191
 h      2.26357377     1.56000733     0.56552191
 o      2.24203212    -1.19575145    -0.39159564
 h      3.01702503    -0.59467194    -0.33945660
 c     -2.83849737    -0.74411452     0.07983541
 h     -3.49930844    -0.05853120     0.64908461
 h     -3.44247406    -1.10028923    -0.66137013
 h     -2.77588541    -1.60297067     0.85985970
 h     -1.94025192     1.61991193     0.00367976
          17

 c      1.27576650    -0.41709654    -0.06092936
 c     -0.09094870    -0.93300855    -0.07902197
 c     -1.32438779    -0.20683362    -0.03644205
 c     -0.98403044     1.12114612    -0.10731759
 c      0.28160922     1.71354455     0.30412630
 c      1.33139704     0.85530269     0.40398247
 h     -0.06767166    -2.07505939    -0.08143991
 h     -0.80893439     1.51291072    -1.28974763
 h      0.41892297     2.74234549     0.60047108
 h      2.25773192     1.57636812     0.53131854
 o      2.25151551    -1.18264104    -0.39261381
 h      2.97526221    -0.62595855    -0.37909842
 c     -2.84695047    -0.75440068     0.07574796
 h     -3.50191736    -0.09592951     0.56380032
 h     -3.46644248    -1.16998163    -0.69608508
 h     -2.75081510    -1.61612498     0.78207925
 h     -1.97569980     1.67044946     0.05540790
          17

 c      1.26376571    -0.42176531    -0.05180038
 c     -0.11185883    -0.93314406    -0.07406043
 c     -1.32092475    -0.19849277    -0.02164931
 c     -1.00260350     1.12565515    -0.10990461
 c      0.30196637     1.71134228     0.30174741
 c      1.35862675     0.85554370     0.40080023
 h     -0.11868445    -2.11766206    -0.05348200
 h     -0.80594937     1.50417278    -1.26101776
 h      0.45850739     2.73397162     0.57564726
 h      2.24421815     1.57052780     0.49776259
 o      2.25981184    -1.17062649    -0.39370290
 h      2.96657527    -0.64339481    -0.41888206
 c     -2.85266323    -0.76575660     0.07267255
 h     -3.51012973    -0.11689044     0.48711702
 h     -3.48605614    -1.24090903    -0.74607477
 h     -2.72565395    -1.62621214     0.70203330
 h     -1.99701190     1.72529240     0.10947774
          17

 c      1.24910702    -0.42756486    -0.04266798
 c     -0.13330335    -0.93641014    -0.06880541
 c     -1.31689754    -0.19421336    -0.00774345
 c     -1.02299200     1.13612269    -0.11358986
 c      0.32120432     1.70717158     0.29986053
 c      1.38744368     0.85992886     0.39750497
 h     -0.17122434    -2.13910394    -0.02792335
 h     -0.80956024     1.48737585    -1.21676030
 h      0.49483562     2.73376813     0.54802563
 h      2.23050368     1.54571525     0.46620649
 o      2.26542023    -1.16064896    -0.39474992
 h      3.00735506    -0.63245376    -0.45984092
 c     -2.85548126    -0.77886365     0.06809992
 h     -3.53459638    -0.11271917     0.42698898
 h     -3.49106221    -1.30449416    -0.79876063
 h     -2.70093361    -1.64187020     0.63084632
 h     -1.99857902     1.77800191     0.16244850
          17

 c      1.23270219    -0.43431278    -0.03361712
 c     -0.15479199    -0.94305068    -0.06308212
 c     -1.31301577    -0.19374639     0.00514028
 c     -1.04449871     1.15259866    -0.11748698
 c      0.33908801     1.70106040     0.29848076
 c      1.41620498     0.86742836     0.39382028
 h     -0.22357570    -2.13587716    -0.00564985
 h     -0.82057895     1.46490688    -1.16427537
 h      0.52746310     2.74204133     0.51763847
 h      2.22851801     1.50989549     0.43808564
 o      2.26910843    -1.15201852    -0.39572383
 h      3.07697006    -0.60502510    -0.50144982
 c     -2.85581348    -0.79321384     0.06077849
 h     -3.57490249    -0.08665844     0.38292947
 h     -3.47638194    -1.35468408    -0.84639375
 h     -2.67699510    -1.67163000     0.57776452
 h     -1.97880597     1.82412588     0.21151949
          17

 c      1.21553834    -0.44164497    -0.02471339
 c     -0.17585661    -0.95295666    -0.05675456
 c     -1.30992604    -0.19645576     0.01689606
 c     -1.06645029     1.17434981    -0.12035361
 c      0.35557875     1.69350220     0.29769127
 c      1.44293841     0.87651379     0.38949814
 h     -0.27413737    -2.10919905     0.01266215
 h     -0.83856218     1.44081089    -1.11636314
 h      0.55563982     2.75572859     0.48403462
 h      2.25323524     1.47451025     0.41440383
 o      2.27236031    -1.14364713    -0.39678833
 h      3.14371392    -0.57964752    -0.53998350
 c     -2.85461532    -0.80776995     0.05064521
 h     -3.62011596    -0.05238938     0.34948838
 h     -3.44055974    -1.38786890    -0.88490537
 h     -2.65502451    -1.71750977     0.54622357
 h     -1.93932228     1.86130917     0.25476707
          17

 c      1.19856779    -0.44915336    -0.01602211
 c     -0.19603254    -0.96561036    -0.04974307
 c     -1.30823516    -0.20142312     0.02745280
 c     -1.08818563     1.19999530    -0.12064356
 c      0.37076368     1.68530406     0.29753210
 c      1.46608599     0.88582687     0.38440309
 h     -0.32167060    -2.06545663     0.02671777
 h     -0.86139476     1.42023740    -1.09041605
 h      0.57844899     2.76987161     0.44688615
 h      2.31458781     1.44758295     0.39518963
 o      2.27596366    -1.13497871    -0.39810853
 h      3.18782544    -0.56633779    -0.57167072
 c     -2.85263355    -0.82205860     0.03824840
 h     -3.65837637    -0.02404170     0.32189032
 h     -3.38429108    -1.40224701    -0.91250315
 h     -2.63770539    -1.77253496     0.53356228
 h     -1.88482830     1.88967369     0.29152587
          17

 c      1.18263835    -0.45648844    -0.00762358
 c     -0.21482618    -0.97992908    -0.04204180
 c     -1.30850911    -0.20761356     0.03678274
 c     -1.10883549     1.22784151    -0.11724328
 c      0.38474332     1.67737535     0.29791305
 c      1.48547661     0.89486476     0.37851991
 h     -0.36577345    -2.01768594     0.03682391
 h     -0.88687665     1.40686344    -1.09999111
 h      0.59511964     2.77961590     0.40646113
 h      2.40684998     1.42658503     0.37974589
 o      2.28006723    -1.12588800    -0.39976845
 h      3.20070266    -0.56810442    -0.59404470
 c     -2.85010593    -0.83621142     0.02430458
 h     -3.68196698    -0.01104020     0.29743828
 h     -3.30981378    -1.39762972    -0.92923329
 h     -2.62826973    -1.82555429     0.53441536
 h     -1.82335981     1.91257378     0.32311748
          17

 c      1.16845816    -0.46338720     0.00038953
 c     -0.23168115    -0.99423320    -0.03372529
 c     -1.31123422    -0.21403299     0.04491046
 c     -1.12707596     1.25618855    -0.11056407
 c      0.39754611     1.67054851     0.29860086
 c      1.50215267     0.90367381     0.37188735
 h     -0.40746290    -1.98553328     0.04400749
 h     -0.91567269     1.40072760    -1.14260399
 h      0.60531768     2.78165265     0.36370120
 h      2.51130113     1.40271373     0.36745858
 o      2.28444184    -1.11649810    -0.40177418
 h      3.18073609    -0.58395276    -0.60593195
 c     -2.84687942    -0.85045296     0.00956653
 h     -3.68731064    -0.01819307     0.27482051
 h     -3.22089441    -1.37581848    -0.93759706
 h     -2.62919126    -1.86688228     0.54359138
 h     -1.76590317     1.93707808     0.35357909
          17

 c      1.15658473    -0.46965644     0.00792220
 c     -0.24604496    -1.00685983    -0.02490038
 c     -1.31675923    -0.21983534     0.05191720
 c     -1.14143875     1.28344765    -0.10237581
 c      0.40911913     1.66545758     0.29926868
 c      1.51733502     0.91217377     0.36456547
 h     -0.44866394    -1.98767387     0.04947887
 h     -0.95080838     1.40006524    -1.20111970
 h      0.60929228     2.77490622     0.32000802
 h      2.60851419     1.36940247     0.35801983
 o      2.28851990    -1.10715005    -0.40404304
 h      3.13265933    -0.60943405    -0.60766757
 c     -2.84254234    -0.86477464    -0.00507242
 h     -3.67396586    -0.04682598     0.25343704
 h     -3.12286814    -1.34128157    -0.94394757
 h     -2.64169406    -1.89041154     0.55688806
 h     -1.72332619     1.97195106     0.38871121
          17

 c      1.14742474    -0.47515248     0.01488224
 c     -0.25763499    -1.01739789    -0.01560174
 c     -1.32523763    -0.22438744     0.05794257
 c     -1.15108696     1.30849604    -0.09439954
 c      0.41937170     1.66246740     0.29956140
 c      1.53184116     0.92000353     0.35663845
 h     -0.48939382    -2.02701332     0.05341994
 h     -0.99449608     1.40383468    -1.25661371
 h      0.60787665     2.76073175     0.27693069
 h      2.68486911     1.32465464     0.35123772
 o      2.29118199    -1.09852021    -0.40634013
 h      3.07094990    -0.63474071    -0.60213831
 c     -2.83652319    -0.87892168    -0.01848905
 h     -3.64432859    -0.09516787     0.23315852
 h     -3.02182940    -1.30110139    -0.95918130
 h     -2.66581337    -1.89347836     0.57091474
 h     -1.70062518     2.02150001     0.43182471
          17

 c      1.14122426    -0.47977178     0.02118720
 c     -0.26661114    -1.02689052    -0.00577889
 c     -1.33657289    -0.22730685     0.06318443
 c     -1.15614395     1.33106436    -0.08738236
 c      0.42822753     1.66164853     0.29914833
 c      1.54602596     0.92667437     0.34821380
 h     -0.52610302    -2.08804808     0.05490039
 h     -1.04684774     1.41195871    -1.29573618
 h      0.60239406     2.74277645     0.23586223
 h      2.73271587     1.26967478     0.34690987
 o      2.29051419    -1.09177590    -0.40820395
 h      3.02383455    -0.64223747    -0.59604403
 c     -2.82821888    -0.89270241    -0.02966819
 h     -3.60433605    -0.15769749     0.21448668
 h     -2.92243379    -1.26237953    -0.99479580
 h     -2.70048454    -1.87647707     0.58295846
 h     -1.69444271     2.08086348     0.47988157
          17

 c      1.13804513    -0.48345163     0.02677850
 c     -0.27339928    -1.03664159     0.00461100
 c     -1.35038670    -0.22847118     0.06788994
 c     -1.15729169     1.35147323    -0.08125389
 c      0.43567062     1.66280930     0.29775714
 c      1.55984624     0.93172431     0.33941611
 h     -0.55409299    -2.15070974     0.05310540
 h     -1.10636003     1.42474188    -1.31105528
 h      0.59447723     2.72636803     0.19780852
 h      2.74902280     1.20744264     0.34481120
 o      2.28474018    -1.08808608    -0.40918155
 h      3.01888737    -0.61446405    -0.59637429
 c     -2.81700398    -0.90642499    -0.03858564
 h     -3.56472588    -0.22401202     0.19892530
 h     -2.82657903    -1.22797239    -1.05309235
 h     -2.74351524    -1.84305717     0.59137286
 h     -1.69730925     2.13953023     0.52560373
          17

 c      1.13774438    -0.48616459     0.03163877
 c     -0.27848005    -1.04737773     0.01556031
 c     -1.36604101    -0.22799063     0.07232823
 c     -1.15529496     1.37010147    -0.07564485
 c      0.44177779     1.66561155     0.29518488
 c      1.57287351     0.93479382     0.33037891
 h     -0.56998434    -2.20030885     0.04794194
 h     -1.17062323     1.44253034    -1.29954276
 h      0.58579147     2.71711601     0.16334436
 h      2.73483146     1.14202641     0.34476111
 o      2.27451267    -1.08722177    -0.40943851
 h      3.04713329    -0.55672411    -0.60099579
 c     -2.80207405    -0.92076124    -0.04658648
 h     -3.54044089    -0.27969865     0.18877045
 h     -2.73565289    -1.19645677    -1.12316361
 h     -2.79166417    -1.80079863     0.59652780
 h     -1.70247047     2.18765021     0.56212884
          17

 c      1.13999382    -0.48792592     0.03579048
 c     -0.28229219    -1.05918674     0.02702417
 c     -1.38271014    -0.22615196     0.07675571
 c     -1.15082234     1.38713930    -0.07013843
 c      0.44672564     1.66975640     0.29127963
 c      1.58423731     0.93563287     0.32123155
 h     -0.57219348    -2.22874229     0.03987756
 h     -1.23678677     1.46560548    -1.26172267
 h      0.57773336     2.71883210     0.13282582
 h      2.69610930     1.07827134     0.34672389
 o      2.26200315    -1.08793174    -0.40951752
 h      3.07725032    -0.49098061    -0.60243010
 c     -2.78282170    -0.93581720    -0.05552023
 h     -3.54340966    -0.31327343     0.18490610
 h     -2.65254765    -1.16625840    -1.18941489
 h     -2.84124463    -1.76108161     0.60157138
 h     -1.70543902     2.21878901     0.58525512
          17

 c      1.14430778    -0.48880418     0.03928202
 c     -0.28517861    -1.07169683     0.03893832
 c     -1.39945592    -0.22333870     0.08139350
 c     -1.14441857     1.40257357    -0.06425218
 c      0.45076062     1.67514598     0.28590417
 c      1.59251273     0.93408552     0.31207693
 h     -0.56060184    -2.23303084     0.02966163
 h     -1.30197304     1.49417951    -1.20186900
 h      0.57126230     2.73182822     0.10677050
 h      2.64574952     1.02138013     0.35095473
 o      2.24881577    -1.08923395    -0.40978887
 h      3.08811196    -0.43484774    -0.59628422
 c     -2.75972289    -0.95050131    -0.06666083
 h     -3.57185196    -0.32507748     0.18388972
 h     -2.58079948    -1.13770534    -1.24000069
 h     -2.88924919    -1.73574877     0.61111959
 h     -1.70375210     2.22990999     0.59359437
          17

 c      1.15005507    -0.48892008     0.04217748
 c     -0.28734444    -1.08419110     0.05123051
 c     -1.41528658    -0.21994552     0.08642093
 c     -1.13646510     1.41621301    -0.05733341
 c      0.45413773     1.68190757     0.27891558
 c      1.59573204     0.93011704     0.30296372
 h     -0.53632940    -2.21453503     0.01812356
 h     -1.36394317     1.52847982    -1.12887006
 h      0.56696003     2.75292190     0.08605841
 h      2.60421578     0.97600856     0.35825862
 o      2.23580180    -1.09062050    -0.41041323
 h      3.07144663    -0.39805673    -0.58164669
 c     -2.73431364    -0.96334656    -0.08027759
 h     -3.61177858    -0.32485522     0.17925646
 h     -2.52330794    -1.11246830    -1.26872618
 h     -2.93358834    -1.73060901     0.62677248
 h     -1.69658728     2.22085957     0.58834440
          17

 c      1.15647109    -0.48843239     0.04455395
 c     -0.28882437    -1.09559745     0.06383407
 c     -1.42920731    -0.21630643     0.09197743
 c     -1.12708251     1.42766614    -0.04855522
 c      0.45703982     1.69028615     0.27018078
 c      1.59207224     0.92387743     0.29388305
 h     -0.50178098    -2.17949831     0.00595267
 h     -1.42204330     1.56891445    -1.05634020
 h      0.56521528     2.77710408     0.07175419
 h      2.59212287     0.94503290     0.37001755
 o      2.22338561    -1.09189971    -0.41143721
 h      3.02656267    -0.38500463    -0.55952199
 c     -2.70841176    -0.97363248    -0.09579358
 h     -3.64810240    -0.32259861     0.16548226
 h     -2.48187316    -1.09263376    -1.27401236
 h     -2.97168309    -1.74248083     0.64393428
 h     -1.68479460     2.19432779     0.57344682
          17

 c      1.16268406    -0.48752361     0.04650364
 c     -0.28947500    -1.10441220     0.07671544
 c     -1.44026972    -0.21265428     0.09816661
 c     -1.11606113     1.43629358    -0.03726244
 c      0.45951294     1.70050783     0.25961565
 c      1.58127803     0.91568310     0.28486183
 h     -0.46067999    -2.14025546    -0.00667481
 h     -1.47746294     1.61603830    -0.99902279
 h      0.56636159     2.79952924     0.06473421
 h      2.61386553     0.92946717     0.38707608
 o      2.21169741    -1.09314176    -0.41284039
 h      2.95810570    -0.39577628    -0.53209482
 c     -2.68365298    -0.98140352    -0.11223570
 h     -3.67050971    -0.32463686     0.13963434
 h     -2.45710697    -1.08026750    -1.25803447
 h     -2.99990764    -1.76341519     0.65457971
 h     -1.67136531     2.15628572     0.55608654
          17

 c      1.16775391    -0.48638700     0.04813810
 c     -0.28904286    -1.10880914     0.08990645
 c     -1.44762275    -0.20911621     0.10505552
 c     -1.10302150     1.44128089    -0.02365357
 c      0.46146680     1.71267123     0.24722517
 c      1.56498524     0.90592707     0.27607776
 h     -0.41739663    -2.11422569    -0.02051782
 h     -1.53104460     1.66964230    -0.96469628
 h      0.57071032     2.81683689     0.06538416
 h      2.65367819     0.92939611     0.40826132
 o      2.20047026    -1.09479556    -0.41453471
 h      2.87754286    -0.42421280    -0.50266627
 c     -2.66135969    -0.98698579    -0.12856596
 h     -3.67352820    -0.33405685     0.10097970
 h     -2.44827417    -1.07734437    -1.22692055
 h     -3.01470456    -1.78589611     0.65179776
 h     -1.66176769     2.11593878     0.54657582
          17

 c      1.17072940    -0.48521607     0.04958579
 c     -0.28733740    -1.10736941     0.10347177
 c     -1.45056333    -0.20573807     0.11265974
 c     -1.08781956     1.44198967    -0.00896094
 c      0.46274089     1.72666637     0.23312711
 c      1.54538924     0.89509146     0.26781369
 h     -0.37512874    -2.11561412    -0.03689282
 h     -1.58018135     1.72737965    -0.94950177
 h      0.57852407     2.82772925     0.07345991
 h      2.69067997     0.94390364     0.43075938
 o      2.18879379    -1.09795273    -0.41635817
 h      2.80682623    -0.45340311    -0.47554592
 c     -2.64252174    -0.99069201    -0.14369611
 h     -3.65532966    -0.35172219     0.05030392
 h     -2.45300922    -1.08579713    -1.19167043
 h     -3.01362421    -1.80485863     0.63176595
 h     -1.66242001     2.08304416     0.55566115
          17

 c      1.17075509    -0.48419877     0.05097132
 c     -0.28434018    -1.10012680     0.11735610
 c     -1.44858943    -0.20252737     0.12091369
 c     -1.07091340     1.43845821     0.00544615
 c      0.46318278     1.74212979     0.21755051
 c      1.52423418     0.88380088     0.26034345
 h     -0.33482457    -2.14332970    -0.05579389
 h     -1.61941991     1.78496686    -0.94296574
 h      0.58998342     2.83309584     0.08810049
 h      2.70981986     0.97078127     0.45150358
 o      2.17531717    -1.10420872    -0.41815858
 h      2.77448437    -0.45784128    -0.45449933
 c     -2.62774464    -0.99273579    -0.15646527
 h     -3.61727087    -0.37665521    -0.01043128
 h     -2.46733774    -1.10752885    -1.16778371
 h     -2.99569233    -1.81776762     0.59383583
 h     -1.67593804     2.06203149     0.58877404
          17

 c      1.16723370    -0.48351822     0.05237785
 c     -0.28008680    -1.08848669     0.13130196
 c     -1.44144813    -0.19950230     0.12964352
 c     -1.05341577     1.43153527     0.01895019
 c      0.46270149     1.75845590     0.20081213
 c      1.50262851     0.87282518     0.25388179
 h     -0.29669577    -2.18192918    -0.07479370
 h     -1.64359490     1.83779834    -0.93505367
 h      0.60516745     2.83577473     0.10797959
 h      2.70305075     1.00696684     0.46804351
 o      2.15984587    -1.11398054    -0.41995077
 h      2.78899823    -0.43060786    -0.44010770
 c     -2.61704659    -0.99326185    -0.16607213
 h     -3.56459089    -0.40565837    -0.07816592
 h     -2.48675237    -1.14403568    -1.16948626
 h     -2.96154837    -1.82451985     0.54038231
 h     -1.69744886     2.04898088     0.64246154
          17

 c      1.15994784    -0.48336034     0.05381620
 c     -0.27453989    -1.07415280     0.14497438
 c     -1.42916775    -0.19671464     0.13856868
 c     -1.03668035     1.42241232     0.03163611
 c      0.46127919     1.77488098     0.18327953
 c      1.48116671     0.86302224     0.24857112
 h     -0.26165475    -2.21408391    -0.09044002
 h     -1.64960888     1.88206222    -0.91891150
 h      0.62402649     2.83971723     0.13159073
 h      2.66756736     1.04907540     0.47874574
 o      2.14387936    -1.12577861    -0.42181496
 h      2.82898418    -0.39500242    -0.43110105
 c     -2.60956777    -0.99248988    -0.17295097
 h     -3.50790229    -0.43245017    -0.14901252
 h     -2.50782656    -1.19497379    -1.19906290
 h     -2.91364819    -1.82784130     0.47695326
 h     -1.71756235     2.03599747     0.70770245
          17

 c      1.14903782    -0.48390263     0.05523011
 c     -0.26759009    -1.05848878     0.15809340
 c     -1.41206313    -0.19422649     0.14733777
 c     -1.02181137     1.41213365     0.04383552
 c      0.45895085     1.79064213     0.16533541
 c      1.46008148     0.85522574     0.24446288
 h     -0.23115110    -2.22800649    -0.09984475
 h     -1.63662317     1.91500099    -0.89081741
 h      0.64626919     2.84837621     0.15755366
 h      2.60462535     1.09373271     0.48273414
 o      2.12885033    -1.13807338    -0.42374250
 h      2.87098592    -0.37432666    -0.42660649
 c     -2.60358784    -0.99081593    -0.17888640
 h     -3.46319735    -0.44771299    -0.21934924
 h     -2.52821755    -1.25663855    -1.24452312
 h     -2.85627872    -1.83381369     0.41209616
 h     -1.72773442     2.01659258     0.77530707
          17

 c      1.13490173    -0.48525733     0.05653117
 c     -0.25909797    -1.04247781     0.17047113
 c     -1.39071139    -0.19206184     0.15557326
 c     -1.00946948     1.40144721     0.05587749
 c      0.45578538     1.80516443     0.14736223
 c      1.43929603     0.85012179     0.24149783
 h     -0.20666299    -2.21798512    -0.10117498
 h     -1.60585670     1.93491355    -0.84969645
 h      0.67111436     2.86283506     0.18470840
 h      2.51958533     1.13804355     0.48000155
 o      2.11546735    -1.15002842    -0.42565844
 h      2.90095564    -0.38010730    -0.42606727
 c     -2.59727843    -0.98854246    -0.18591223
 h     -3.44535696    -0.44315803    -0.28720023
 h     -2.54563004    -1.32280298    -1.28989032
 h     -2.79464693    -1.85073755     0.35544327
 h     -1.72260364     1.98730790     0.83845778
          17

 c      1.11813244    -0.48739953     0.05763054
 c     -0.24893072    -1.02683709     0.18200682
 c     -1.36590480    -0.19016379     0.16290362
 c     -0.99987845     1.39082375     0.06807589
 c      0.45187632     1.81816417     0.12975158
 c      1.41835131     0.84811764     0.23947942
 h     -0.18944310    -2.18313639    -0.09361692
 h     -1.56064312     1.94137511    -0.79710535
 h      0.69706874     2.88098885     0.21191117
 h      2.42308033     1.18045025     0.47179173
 o      2.10393232    -1.16127855    -0.42746315
 h      2.91189340    -0.41591615    -0.42900391
 c     -2.58991529    -0.98553700    -0.19535741
 h     -3.45641370    -0.41895387    -0.35130364
 h     -2.55772383    -1.38693764    -1.32368031
 h     -2.73294437    -1.88410533     0.31351465
 h     -1.69985847     1.94716505     0.89292861
          17

 c      1.09952200    -0.49012611     0.05844916
 c     -0.23700962    -1.01206050     0.19269096
 c     -1.33860107    -0.18837551     0.16898020
 c     -0.99285299     1.38045210     0.08081901
 c      0.44732108     1.82960324     0.11291313
 c      1.39633426     0.84920444     0.23805017
 h     -0.18041296    -2.12694927    -0.07738398
 h     -1.50686638     1.93592055    -0.73784844
 h      0.72200832     2.89853536     0.23779402
 h      2.33199620     1.22191552     0.46097157
 o      2.09411698    -1.17174781    -0.42905186
 h      2.90151450    -0.48047398    -0.43491533
 c     -2.58206113    -0.98159139    -0.20769077
 h     -3.48440991    -0.38443078    -0.40878723
 h     -2.56255988    -1.44352312    -1.34012001
 h     -2.67336095    -1.93063184     0.28654112
 h     -1.65958914     1.89692384     0.93674611
          17

 c      1.08009852    -0.49306715     0.05890694
 c     -0.22338058    -0.99834198     0.20263663
 c     -1.30987890    -0.18644908     0.17348412
 c     -0.98780033     1.37016809     0.09465813
 c      0.44218546     1.83956612     0.09725781
 c      1.37217139     0.85294826     0.23675363
 h     -0.18006705    -2.05815168    -0.05397887
 h     -1.45342637     1.92309061    -0.68083927
 h      0.74357939     2.91090993     0.26078135
 h      2.26611249     1.26596931     0.45140503
 o      2.08552688    -1.18165760    -0.43032073
 h      2.87281635    -0.56755111    -0.44321642
 c     -2.57454668    -0.97692939    -0.22276743
 h     -3.51430411    -0.35072869    -0.45577758
 h     -2.55882613    -1.48836289    -1.33753768
 h     -2.61727973    -1.97929029     0.27030394
 h     -1.60395336     1.83874256     0.97013139
          17

 c      1.06114600    -0.49573949     0.05890111
 c     -0.20829068    -0.98543527     0.21212419
 c     -1.28087811    -0.18407523     0.17613418
 c     -0.98379092     1.35943024     0.11022655
 c      0.43647187     1.84816534     0.08315745
 c      1.34557142     0.85885487     0.23526551
 h     -0.18842848    -1.99216885    -0.02655960
 h     -1.41148144     1.91061236    -0.63842017
 h      0.75965292     2.91488255     0.27934018
 h      2.23700453     1.31467208     0.44534864
 o      2.07704502    -1.19167848    -0.43116060
 h      2.83811389    -0.66354470    -0.45334898
 c     -2.56778030    -0.97204606    -0.24012682
 h     -3.53518224    -0.32581627    -0.48924486
 h     -2.54579804    -1.51863856    -1.31710508
 h     -2.56647667    -2.01805542     0.26021205
 h     -1.53720549     1.77617779     0.99593720
          17

 c      1.04417809    -0.49760450     0.05828991
 c     -0.19222259    -0.97274155     0.22158440
 c     -1.25272724    -0.18092436     0.17670170
 c     -0.97986854     1.34761066     0.12773332
 c      0.43010753     1.85550332     0.07089852
 c      1.31772129     0.86684210     0.23357672
 h     -0.20527933    -1.94964171     0.00047642
 h     -1.39071627     1.90596926    -0.62087987
 h      0.76861986     2.90935727     0.29228157
 h      2.23958416     1.36340907     0.44140339
 o      2.06667957    -1.20298314    -0.43143685
 h      2.82333918    -0.74677778    -0.46522744
 c     -2.56171761    -0.96734229    -0.25913813
 h     -3.54104058    -0.31399434    -0.50763512
 h     -2.52320274    -1.53314368    -1.28259748
 h     -2.52307506    -2.03843307     0.25335058
 h     -1.46568818     1.71417094     1.02031919
          17

 c      1.03085175    -0.49810134     0.05689738
 c     -0.17588680    -0.96013035     0.23140203
 c     -1.22647040    -0.17669624     0.17502991
 c     -0.97552862     1.33459936     0.14627628
 c      0.42293998     1.86165739     0.06064356
 c      1.29066138     0.87708567     0.23185132
 h     -0.23044605    -1.94587196     0.02405527
 h     -1.39431089     1.91005272    -0.62784373
 h      0.76957493     2.89562769     0.29900584
 h      2.25895067     1.40306846     0.43630403
 o      2.05257173    -1.21642749    -0.43100631
 h      2.85289000    -0.80088892    -0.47931647
 c     -2.55603149    -0.96294361    -0.27897835
 h     -3.52971443    -0.31673083    -0.51074331
 h     -2.49103760    -1.53286256    -1.24096524
 h     -2.48908074    -2.03617424     0.24856729
 h     -1.39688767     1.65835361     1.05236283
          17

 c      1.02277827    -0.49668521     0.05454209
 c     -0.16025940    -0.94897987     0.24168911
 c     -1.20300133    -0.17117670     0.17104825
 c     -0.97092504     1.32103910     0.16410006
 c      0.41472277     1.86666670     0.05241150
 c      1.26634105     0.88955241     0.23021431
 h     -0.26278335    -1.97710105     0.04521736
 h     -1.41867213     1.91635785    -0.64763185
 h      0.76247904     2.87733930     0.29965089
 h      2.28111762     1.42593694     0.42749667
 o      2.03528672    -1.23142015    -0.42986501
 h      2.91452733    -0.83313097    -0.49470515
 c     -2.55023408    -0.95866107    -0.29855531
 h     -3.50231011    -0.33313416    -0.49957268
 h     -2.44927228    -1.52170931    -1.20301604
 h     -2.46606650    -2.01051949     0.24599782
 h     -1.33679178     1.61306650     1.10032045
          17

 c      1.02122785    -0.49292240     0.05107427
 c     -0.14652900    -0.94167701     0.25238934
 c     -1.18300098    -0.16430023     0.16478158
 c     -0.96670755     1.30798666     0.17983336
 c      0.40511302     1.87053181     0.04609208
 c      1.24628286     0.90383206     0.22869167
 h     -0.29879175    -2.02445163     0.06750960
 h     -1.45764579     1.91691370    -0.66573411
 h      0.74821348     2.86010015     0.29508036
 h      2.29680726     1.42811707     0.41381109
 o      2.01686748    -1.24687399    -0.42816562
 h      2.97505706    -0.85912880    -0.50887694
 c     -2.54369978    -0.95408110    -0.31657294
 h     -3.46361053    -0.35973229    -0.47638076
 h     -2.39750552    -1.50629146    -1.18230031
 h     -2.45496809    -1.96358342     0.24668118
 h     -1.28720134     1.57916602     1.16517733
          17

 c      1.02679154    -0.48661392     0.04642889
 c     -0.13573859    -0.94017034     0.26347724
 c     -1.16687947    -0.15620534     0.15636320
 c     -0.96370403     1.29651618     0.19315707
 c      0.39372178     1.87325581     0.04149892
 c      1.23159480     0.91922622     0.22722813
 h     -0.33365578    -2.06902390     0.09368261
 h     -1.50554130     1.90647313    -0.67112086
 h      0.72830377     2.85035833     0.28660467
 h      2.30104415     1.40918984     0.39512758
 o      1.99886983    -1.26214670    -0.42607357
 h      3.01137864    -0.88766786    -0.51977862
 c     -2.53556936    -0.94889270    -0.33200110
 h     -3.42305784    -0.38986947    -0.44468602
 h     -2.33533771    -1.49265094    -1.18946919
 h     -2.45585732    -1.90033150     0.25244530
 h     -1.24632174     1.55419143     1.23877394
          17

 c      1.03912872    -0.47787793     0.04069156
 c     -0.12839939    -0.94528359     0.27494413
 c     -1.15474236    -0.14726352     0.14604141
 c     -0.96262719     1.28747480     0.20443845
 c      0.38023493     1.87494700     0.03844921
 c      1.22298821     0.93490270     0.22570300
 h     -0.36307497    -2.09878850     0.12477115
 h     -1.55785720     1.88299103    -0.65733600
 h      0.70419272     2.85323908     0.27538923
 h      2.29240374     1.37149470     0.37202574
 o      1.98216413    -1.27697104    -0.42371905
 h      3.01332112    -0.92177260    -0.52644829
 c     -2.52463284    -0.94323850    -0.34479371
 h     -3.39429545    -0.41410667    -0.40871554
 h     -2.26438335    -1.48131765    -1.22447482
 h     -2.46769612    -1.82893495     0.26611445
 h     -1.21164830     1.53461917     1.30914906
          17

 c      1.05695746    -0.46715190     0.03413470
 c     -0.12438610    -0.95674873     0.28670650
 c     -1.14639830    -0.13807762     0.13416273
 c     -0.96396360     1.28138859     0.21419459
 c      0.36456518     1.87593034     0.03683621
 c      1.22069444     0.95002721     0.22393047
 h     -0.38404965    -2.10823662     0.16057314
 h     -1.61120247     1.84693071    -0.62160958
 h      0.67642172     2.87010822     0.26182830
 h      2.27321442     1.31982657     0.34562528
 o      1.96720435    -1.29127596    -0.42120619
 h      2.97908751    -0.96166860    -0.52882813
 c     -2.50968386    -0.93741324    -0.35601001
 h     -3.38924050    -0.42408504    -0.37215211
 h     -2.18987561    -1.46741326    -1.27630790
 h     -2.48833298    -1.76027669     0.29158951
 h     -1.18164259     1.51757606     1.36615527
          17

 c      1.07831077    -0.45512160     0.02719341
 c     -0.12309911    -0.97342891     0.29857977
 c     -1.14140817    -0.12944131     0.12113654
 c     -0.96798716     1.27844731     0.22288818
 c      0.34695107     1.87673831     0.03664631
 c      1.22429855     0.96386003     0.22165761
 h     -0.39500834    -2.09701558     0.20013966
 h     -1.66333698     1.80080445    -0.56412441
 h      0.64444268     2.89772595     0.24544325
 h      2.25065098     1.26133959     0.31750404
 o      1.95408570    -1.30513206    -0.41861047
 h      2.91401186    -1.00573564    -0.52776480
 c     -2.49043449    -0.93121961    -0.36703975
 h     -3.40810645    -0.41847237    -0.33765877
 h     -2.11906309    -1.44578852    -1.33075785
 h     -2.51511141    -1.70438064     0.33214349
 h     -1.15578637     1.50126479     1.40340861
          17

 c      1.10092620    -0.44261518     0.02039208
 c     -0.12371183    -0.99349646     0.31032123
 c     -1.13916191    -0.12225178     0.10739958
 c     -0.97476373     1.27849570     0.23095385
 c      0.32794872     1.87794581     0.03790893
 c      1.23264233     0.97584808     0.21858591
 h     -0.39594440    -2.06988352     0.24202798
 h     -1.71364528     1.74910417    -0.48788371
 h      0.60724634     2.92982858     0.22543208
 h      2.23724792     1.20485445     0.28944287
 o      1.94230223    -1.31879306    -0.41593886
 h      2.83392797    -1.04979833    -0.52552202
 c     -2.46776608    -0.92417776    -0.37861356
 h     -3.43846087    -0.40303865    -0.30801619
 h     -2.05851089    -1.41420254    -1.37654483
 h     -2.54547937    -1.66460002     0.38609448
 h     -1.13414753     1.48478151     1.41810622
          17

 c      1.12261894    -0.43049023     0.01425888
 c     -0.12534692    -1.01452579     0.32168693
 c     -1.13896378    -0.11738903     0.09339132
 c     -0.98410069     1.28102778     0.23885623
 c      0.30833163     1.87998550     0.04062250
 c      1.24414223     0.98576097     0.21443952
 h     -0.38878252    -2.03788087     0.28452063
 h     -1.76399225     1.69824767    -0.39879464
 h      0.56417759     2.95973106     0.20133359
 h      2.24709057     1.15866887     0.26277734
 o      1.93036188    -1.33277102    -0.41305970
 h      2.77057132    -1.08580920    -0.52670063
 c     -2.44304885    -0.91610620    -0.39045312
 h     -3.46497715    -0.38491058    -0.28649703
 h     -2.01281482    -1.37324360    -1.40694437
 h     -2.57658096    -1.63659537     0.44469814
 h     -1.11703090     1.46785011     1.41063100
          17

 c      1.14156940    -0.41951339     0.00926149
 c     -0.12717234    -1.03365677     0.33245163
 c     -1.14010598    -0.11558949     0.07953605
 c     -0.99551351     1.28524352     0.24701889
 c      0.28894436     1.88306349     0.04470288
 c      1.25765767     0.99380024     0.20904166
 h     -0.37745766    -2.01839194     0.32611292
 h     -1.81909642     1.65580476    -0.30490179
 h      0.51539571     2.98226743     0.17334868
 h      2.28607243     1.12782642     0.23776818
 o      1.91644572    -1.34762549    -0.40975539
 h      2.76020930    -1.10519157    -0.53720275
 c     -2.41758671    -0.90707488    -0.40172152
 h     -3.47648080    -0.36893300    -0.27599976
 h     -1.98445515    -1.32536688    -1.41939846
 h     -2.60494421    -1.61365567     0.49621500
 h     -1.10477266     1.45064018     1.38474266
          17

 c      1.15651364    -0.41025738     0.00576712
 c     -0.12856046    -1.04827130     0.34238757
 c     -1.14192474    -0.11733255     0.06622646
 c     -1.00839637     1.29023202     0.25552049
 c      0.27057269     1.88715301     0.04997269
 c      1.27303791     1.00049539     0.20231091
 h     -0.36617028    -2.02861113     0.36621651
 h     -1.88435182     1.62833471    -0.21366320
 h      0.46195922     2.99470217     0.14231088
 h      2.34612576     1.11373323     0.21390244
 o      1.90105071    -1.36323426    -0.40610659
 h      2.80073140    -1.11038920    -0.55790702
 c     -2.39247325    -0.89713333    -0.41153992
 h     -3.46695276    -0.35735689    -0.27841514
 h     -1.97389732    -1.27427982    -1.41508860
 h     -2.62713974    -1.59109190     0.53095242
 h     -1.09761157     1.43368245     1.34842414
          17

 c      1.16680178    -0.40308678     0.00401356
 c     -0.12932396    -1.05722972     0.35129020
 c     -1.14384164    -0.12274955     0.05381409
 c     -1.02245178     1.29521347     0.26373803
 c      0.25387086     1.89200283     0.05619017
 c      1.29063048     1.00646997     0.19420538
 h     -0.35582930    -2.07179807     0.40496842
 h     -1.96059189     1.61876129    -0.12866805
 h      0.40570270     2.99700505     0.10947169
 h      2.41177770     1.11577101     0.19067810
 o      1.88665778    -1.37890757    -0.40253906
 h      2.85609836    -1.11244407    -0.58350795
 c     -2.36863190    -0.88623114    -0.41913353
 h     -3.43447613    -0.35043316    -0.29450641
 h     -1.97952319    -1.22474181    -1.39911843
 h     -2.64049975    -1.56702790     0.54305826
 h     -1.09556999     1.41777332     1.31453606
          17

 c      1.17230963    -0.39821796     0.00410376
 c     -0.12966648    -1.06121093     0.35908318
 c     -1.14537910    -0.13159292     0.04261195
 c     -1.03793220     1.29965323     0.27048744
 c      0.23932963     1.89715025     0.06309830
 c      1.31059928     1.01229777     0.18470490
 h     -0.34353765    -2.13337154     0.44183887
 h     -2.04117336     1.62584508    -0.04969842
 h      0.34898995     2.99176288     0.07621154
 h      2.46905268     1.13240501     0.16784494
 o      1.87511630    -1.39407595    -0.39941947
 h      2.89769505    -1.11936712    -0.60861708
 c     -2.34685078    -0.87427634    -0.42377837
 h     -3.38061546    -0.34668819    -0.32392802
 h     -1.99759063    -1.18239884    -1.38083290
 h     -2.64341946    -1.54174714     0.53025942
 h     -1.09828358     1.40361589     1.29870246
          17

 c      1.17327243    -0.39576377     0.00603490
 c     -0.12982296    -1.06161095     0.36583520
 c     -1.14614385    -0.14329014     0.03290134
 c     -1.05535338     1.30323931     0.27487221
 c      0.22726155     1.90196915     0.07047293
 c      1.33271357     1.01844142     0.17382038
 h     -0.32605951    -2.19334504     0.47523608
 h     -2.11548771     1.64600963     0.02427024
 h      0.29435478     2.98361237     0.04373896
 h      2.50874489     1.16160923     0.14527577
 o      1.86721062    -1.40838809    -0.39693060
 h      2.91185038    -1.13462876    -0.62986391
 c     -2.32767092    -0.86126733    -0.42488325
 h     -3.31087692    -0.34262698    -0.36520399
 h     -2.02299984    -1.15300073    -1.37238602
 h     -2.63552442    -1.51719093     0.49346731
 h     -1.10474363     1.39108403     1.31174908
          17

 c      1.17014270    -0.39573607     0.00973612
 c     -0.12984208    -1.05961200     0.37168159
 c     -1.14580417    -0.15704414     0.02492916
 c     -1.07506874     1.30583133     0.27710227
 c      0.21780520     1.90579332     0.07815285
 c      1.35640723     1.02521581     0.16159995
 h     -0.30195481    -2.23662231     0.50332091
 h     -2.17403985     1.67518687     0.09317109
 h      0.24408836     2.97781509     0.01288635
 h      2.52622716     1.20112972     0.12284491
 o      1.86307500    -1.42162599    -0.39512086
 h      2.89404511    -1.15905944    -0.64543032
 c     -2.31108251    -0.84748711    -0.42245863
 h     -3.23582983    -0.33204746    -0.41586158
 h     -2.05143602    -1.14048230    -1.38314541
 h     -2.61803043    -1.49703547     0.43705040
 h     -1.11326705     1.37888301     1.35161221
          17

 c      1.16351717    -0.39803332     0.01508991
 c     -0.12958461    -1.05599707     0.37677221
 c     -1.14407767    -0.17193236     0.01889623
 c     -1.09704751     1.30737838     0.27832757
 c      0.21094952     1.90810520     0.08603422
 c      1.38084203     1.03276781     0.14813064
 h     -0.27144549    -2.25474408     0.52461390
 h     -2.21071686     1.70964601     0.15582843
 h      0.19996903     2.97806952    -0.01584396
 h      2.52088004     1.24871616     0.10035535
 o      1.86241502    -1.43367623    -0.39393599
 h      2.84588334    -1.19176932    -0.65477759
 c     -2.29636730    -0.83358612    -0.41769404
 h     -3.17050339    -0.30620035    -0.47319332
 h     -2.08115659    -1.14487950    -1.41268365
 h     -2.59435431    -1.48729110     0.36959969
 h     -1.12207096     1.36534546     1.40540896
          17

 c      1.15412250    -0.40244094     0.02193065
 c     -0.12878295    -1.05125455     0.38126155
 c     -1.14073797    -0.18698564     0.01494985
 c     -1.12084294     1.30784727     0.27985259
 c      0.20656430     1.90869049     0.09402865
 c      1.40489356     1.04107037     0.13354356
 h     -0.23576389    -2.24450104     0.53816534
 h     -2.22296441     1.74622045     0.21050046
 h      0.16330434     2.98471318    -0.04196245
 h      2.49621546     1.30242093     0.07746385
 o      1.86442068    -1.44455847    -0.39317841
 h      2.77660422    -1.22984542    -0.65936212
 c     -2.28272032    -0.82020647    -0.41281346
 h     -3.12753763    -0.25764547    -0.53522234
 h     -2.11195854    -1.16236313    -1.45108395
 h     -2.57034477    -1.49649567     0.30348050
 h     -1.12990393     1.34934265     1.45857116
          17

 c      1.14282734    -0.40864192     0.03003024
 c     -0.12709287    -1.04565655     0.38530852
 c     -1.13565254    -0.20125097     0.01318429
 c     -1.14564251     1.30719919     0.28266794
 c      0.20443100     1.90763822     0.10201883
 c      1.42710230     1.04991535     0.11802406
 h     -0.19673985    -2.20701254     0.54361763
 h     -2.21157602     1.78246788     0.25529909
 h      0.13515488     2.99473909    -0.06469003
 h      2.46040626     1.36111870     0.05357611
 o      1.86741957    -1.45449633    -0.39237232
 h      2.70855423    -1.26720457    -0.66476777
 c     -2.27038276    -0.80744187    -0.41013885
 h     -3.10699131    -0.18736774    -0.59963633
 h     -2.14311995    -1.18734347    -1.48629084
 h     -2.55248779    -1.53255536     0.24985463
 h     -1.13619785     1.33044377     1.50041681
          17

 c      1.13064340    -0.41622539     0.03908701
 c     -0.12414374    -1.03921511     0.38906539
 c     -1.12886558    -0.21384874     0.01363421
 c     -1.17031627     1.30536716     0.28740100
 c      0.20428313     1.90519608     0.10984555
 c      1.44574019     1.05891742     0.10181884
 h     -0.15660424    -2.14821187     0.54136967
 h     -2.18080554     1.81705995     0.28847361
 h      0.11643839     3.00352719    -0.08296705
 h      2.42562152     1.42507225     0.02777827
 o      1.86884471    -1.46390823    -0.39067329
 h      2.67778327    -1.29485930    -0.68220036
 c     -2.26080816    -0.79522031    -0.41112007
 h     -3.09764585    -0.10580816    -0.66186359
 h     -2.17293661    -1.21440242    -1.50956117
 h     -2.54395690    -1.59487004     0.21065819
 h     -1.14093081     1.30869052     1.52482882
          17

 c      1.11868587    -0.42468398     0.04873359
 c     -0.11961952    -1.03151744     0.39265462
 c     -1.12070064    -0.22404228     0.01624677
 c     -1.19345592     1.30220072     0.29439989
 c      0.20585269     1.90160452     0.11732543
 c      1.45921738     1.06762002     0.08521714
 h     -0.11774901    -2.08056700     0.53285520
 h     -2.13861977     1.85044668     0.30864881
 h      0.10783427     3.00683515    -0.09572580
 h      2.40357344     1.49539045    -0.00095903
 o      1.86721895    -1.47298965    -0.38747435
 h      2.70306077    -1.30801734    -0.71913487
 c     -2.25569004    -0.78403927    -0.41612215
 h     -3.08771893    -0.02587858    -0.71629906
 h     -2.19933918    -1.23919676    -1.51647272
 h     -2.54325601    -1.67117198     0.17863661
 h     -1.14446816     1.28439867     1.52926584
          17

 c      1.10809848    -0.43342620     0.05855995
 c     -0.11336342    -1.02162668     0.39616042
 c     -1.11182935    -0.23130604     0.02084069
 c     -1.21349053     1.29742038     0.30379087
 c      0.20890933     1.89699459     0.12428004
 c      1.46674411     1.07578154     0.06848661
 h     -0.08219738    -2.02394985     0.52059838
 h     -2.09597122     1.88530555     0.31497355
 h      0.10962540     3.00203538    -0.10218679
 h      2.39818060     1.57121777    -0.03313146
 o      1.86398079    -1.48140568    -0.38323984
 h      2.75759147    -1.31127575    -0.76637619
 c     -2.25608639    -0.77469932    -0.42495280
 h     -3.07034306     0.04232554    -0.75852495
 h     -2.22043640    -1.25876343    -1.50617976
 h     -2.54721768    -1.74514052     0.14566120
 h     -1.14745025     1.25805205     1.51399576
          17

 c      1.09998971    -0.44182443     0.06813134
 c     -0.10544422    -1.00858206     0.39970349
 c     -1.10325825    -0.23535119     0.02708001
 c     -1.22901399     1.29071130     0.31547456
 c      0.21328297     1.89135112     0.13056425
 c      1.46855134     1.08359333     0.05180944
 h     -0.05106797    -1.99948148     0.50718403
 h     -2.06342803     1.92539431     0.30703983
 h      0.12158122     2.98861171    -0.10204118
 h      2.40337299     1.64728217    -0.06814571
 o      1.86112221    -1.48877546    -0.37877959
 h      2.80674936    -1.31055242    -0.80960149
 c     -2.26217034    -0.76771919    -0.43720736
 h     -3.04327586     0.09240801    -0.78600203
 h     -2.23470260    -1.27167423    -1.48092311
 h     -2.55361878    -1.80392136     0.10746203
 h     -1.15068657     1.23025239     1.48210841
          17

 c      1.09539150    -0.44927133     0.07700502
 c     -0.09610733    -0.99268093     0.40359294
 c     -1.09620402    -0.23610404     0.03448678
 c     -1.23927695     1.28204459     0.32904590
 c      0.21886513     1.88451540     0.13608819
 c      1.46540508     1.09151839     0.03528843
 h     -0.02513782    -2.01386072     0.49326515
 h     -2.04569731     1.97188423     0.28477473
 h      0.14291170     2.96824712    -0.09552297
 h      2.40897172     1.71554886    -0.10458536
 o      1.85972162    -1.49489914    -0.37459562
 h      2.83137092    -1.30900349    -0.83968392
 c     -2.27338007    -0.76315248    -0.45224312
 h     -3.00748475     0.12106848    -0.79789481
 h     -2.24094901    -1.27830590    -1.44625924
 h     -2.56168145    -1.83985296     0.06336655
 h     -1.15501054     1.20166380     1.44037858
          17

 c      1.09520268    -0.45523578     0.08475400
 c     -0.08568292    -0.97590564     0.40829238
 c     -1.09186831    -0.23368447     0.04250759
 c     -1.24439529     1.27196280     0.34362931
 c      0.22557591     1.87621855     0.14083071
 c      1.45809906     1.09996459     0.01899260
 h     -0.00589213    -2.05315386     0.47754811
 h     -2.03928104     2.02021720     0.24894109
 h      0.17231258     2.94460829    -0.08337486
 h      2.40667486     1.76866748    -0.14089931
 o      1.86016425    -1.49969274    -0.37089751
 h      2.82428885    -1.30788436    -0.85246675
 c     -2.28866875    -0.76068223    -0.46907586
 h     -2.96639438     0.12786386    -0.79492709
 h     -2.23816694    -1.28119183    -1.41151249
 h     -2.57174059    -1.84949335     0.01493775
 h     -1.16108242     1.17287432     1.40047637
          17

 c      1.10008809    -0.45931757     0.09100121
 c     -0.07462227    -0.96063145     0.41417581
 c     -1.09117623    -0.22841575     0.05062412
 c     -1.24500980     1.26145299     0.35784419
 c      0.23329478     1.86616543     0.14484144
 c      1.44730311     1.10908976     0.00298333
 h      0.00509280    -2.09642936     0.45892446
 h     -2.03625191     2.06171641     0.20190263
 h      0.20811335     2.92259990    -0.06665510
 h      2.39190983     1.80179079    -0.17584706
 o      1.86244196    -1.50313436    -0.36770276
 h      2.78559238    -1.30740278    -0.84720780
 c     -2.30670657    -0.75983250    -0.48641936
 h     -2.92589703     0.11585515    -0.77954445
 h     -2.22528168    -1.28475284    -1.38892161
 h     -2.58492552    -1.83269274    -0.03490323
 h     -1.16929981     1.14423190     1.37827841
          17

 c      1.11035306    -0.46128359     0.09545845
 c     -0.06352389    -0.94850529     0.42137811
 c     -1.09458928    -0.22082706     0.05846338
 c     -1.24179404     1.25154592     0.37033508
 c      0.24177680     1.85419211     0.14822681
 c      1.43361311     1.11873700    -0.01268464
 h      0.00713464    -2.12773746     0.43745673
 h     -2.02925505     2.08782729     0.14749419
 h      0.24847525     2.90681252    -0.04636005
 h      2.36349334     1.81283669    -0.20865819
 o      1.86617549    -1.50526705    -0.36482657
 h      2.72229448    -1.30668728    -0.82678740
 c     -2.32598000    -0.76031450    -0.50304822
 h     -2.89466759     0.09296963    -0.75619295
 h     -2.20114134    -1.29300986    -1.38931450
 h     -2.60303705    -1.79258391    -0.08221348
 h     -1.18018109     1.11612361     1.38729202
          17

 c      1.12583125    -0.46107756     0.09796659
 c     -0.05302813    -0.94024562     0.42978196
 c     -1.10206429    -0.21161401     0.06586208
 c     -1.23519924     1.24297941     0.38069636
 c      0.25059086     1.84046643     0.15112609
 c      1.41761763     1.12840867    -0.02796872
 h      0.00049276    -2.13815872     0.41408755
 h     -2.01367964     2.09277879     0.09010067
 h      0.29150106     2.89947806    -0.02301608
 h      2.32321231     1.80241188    -0.23913311
 o      1.87037150    -1.50626940    -0.36173107
 h      2.65225627    -1.30271197    -0.80018999
 c     -2.34481054    -0.76231872    -0.51841917
 h     -2.88352227     0.07233782    -0.73094674
 h     -2.16546218    -1.30566910    -1.41549580
 h     -2.62863704    -1.73662473    -0.12199241
 h     -1.19488799     1.08999247     1.42827415
          17

 c      1.14583459    -0.45879579     0.09852909
 c     -0.04367859    -0.93581689     0.43906099
 c     -1.11314078    -0.20157216     0.07286539
 c     -1.22548832     1.23610140     0.38963012
 c      0.25910374     1.82560739     0.15370427
 c      1.39990588     1.13724283    -0.04283513
 h     -0.01395005    -2.12431711     0.39017929
 h     -1.98768685     2.07417976     0.03379509
 h      0.33517070     2.89925735     0.00341271
 h      2.27601079     1.77399972    -0.26784995
 o      1.87322747    -1.50656730    -0.35737916
 h      2.60737004    -1.28874496    -0.78497850
 c     -2.36152617    -0.76607038    -0.53301998
 h     -2.90155540     0.06728993    -0.70943476
 h     -2.12032026    -1.31715171    -1.46041961
 h     -2.66531898    -1.67797735    -0.14801506
 h     -1.21466030     1.06862713     1.48817820
          17

 c      1.16920418    -0.45462537     0.09732357
 c     -0.03585971    -0.93459577     0.44875370
 c     -1.12708372    -0.19153704     0.07966869
 c     -1.21286308     1.23098039     0.39818178
 c      0.26650861     1.81061600     0.15617550
 c      1.38101793     1.14401886    -0.05724119
 h     -0.03490126    -2.08748022     0.36715562
 h     -1.95175986     2.03286571    -0.01818495
 h      0.37725415     2.90196334     0.03317079
 h      2.23045947     1.73421060    -0.29648076
 o      1.87336927    -1.50661670    -0.35090022
 h      2.61396588    -1.25831818    -0.79690831
 c     -2.37498914    -0.77078308    -0.54808279
 h     -2.94952967     0.08083523    -0.69414327
 h     -2.07026629    -1.32038128    -1.51236452
 h     -2.71749516    -1.63365305    -0.15362726
 h     -1.23978348     1.05491894     1.55003624
          17

 c      1.19446475    -0.44878472     0.09467121
 c     -0.02981495    -0.93543508     0.45836193
 c     -1.14301788    -0.18232790     0.08653317
 c     -1.19750012     1.22749612     0.40717390
 c      0.27189105     1.79666087     0.15883043
 c      1.36144924     1.14728916    -0.07112980
 h     -0.06079239    -2.03405877     0.34610644
 h     -1.90856681     1.97283526    -0.06390623
 h      0.41540979     2.90261163     0.06624000
 h      2.19794775     1.69192282    -0.32783705
 o      1.87204589    -1.50620132    -0.34294311
 h      2.65767348    -1.21676205    -0.82839405
 c     -2.38505377    -0.77497338    -0.56474563
 h     -3.01822488     0.10292826    -0.68473348
 h     -2.02095484    -1.31051348    -1.56040654
 h     -2.78750857    -1.61424385    -0.13568240
 h     -1.26947062     1.05085230     1.60057119
          17

 c      1.22002244    -0.44151900     0.09096934
 c     -0.02566405    -0.93667496     0.46745793
 c     -1.16003067    -0.17467528     0.09371495
 c     -1.17952459     1.22533353     0.41716006
 c      0.27434841     1.78484148     0.16203178
 c      1.34191011     1.14575885    -0.08451163
 h     -0.09005321    -1.97683405     0.32721304
 h     -1.86310367     1.90124681    -0.10338703
 h      0.44744567     2.89730645     0.10212464
 h      2.18806377     1.65479519    -0.36471730
 o      1.87161668    -1.50469721    -0.33489155
 h      2.70657426    -1.17657317    -0.86047813
 c     -2.39257378    -0.77802251    -0.58322124
 h     -3.09442412     0.12000612    -0.68051563
 h     -1.97776072    -1.28585080    -1.59668999
 h     -2.87062446    -1.61389025    -0.09942521
 h     -1.30229878     1.05744271     1.63167382
          17

 c      1.24433005    -0.43311979     0.08662754
 c     -0.02340133    -0.93631358     0.47577080
 c     -1.17724328    -0.16916033     0.10143151
 c     -1.15902834     1.22400435     0.42854893
 c      0.27317762     1.77599111     0.16616501
 c      1.32371952     1.13876264    -0.09763029
 h     -0.12159609    -1.93405273     0.30922431
 h     -1.82234860     1.82765090    -0.13906264
 h      0.47159834     2.88426546     0.13993158
 h      2.20150063     1.62493998    -0.40749346
 o      1.87364900    -1.50168709    -0.32769960
 h      2.74068381    -1.14691536    -0.88084162
 c     -2.39891375    -0.78024848    -0.60284746
 h     -3.16654273     0.12266324    -0.68147656
 h     -1.94495292    -1.24723539    -1.61682243
 h     -2.95584230    -1.61760385    -0.05627744
 h     -1.33660493     1.07500722     1.63944131
          17

 c      1.26600591    -0.42392027     0.08202185
 c     -0.02293930    -0.93274237     0.48315280
 c     -1.19385984    -0.16618992     0.10985728
 c     -1.13623566     1.22302982     0.44158707
 c      0.26811160     1.77051297     0.17155143
 c      1.30864444     1.12637648    -0.11097649
 h     -0.15480722    -1.92137009     0.29017459
 h     -1.79316325     1.76141403    -0.17477960
 h      0.48675943     2.86417532     0.17859550
 h      2.22890410     1.59915533    -0.45313066
 o      1.87889593    -1.49700552    -0.32183661
 h      2.75200412    -1.13244882    -0.88442325
 c     -2.40531439    -0.78200214    -0.62265718
 h     -3.22636883     0.10675916    -0.68800314
 h     -1.92525663    -1.19737649    -1.61980637
 h     -3.03199706    -1.61369281    -0.01731569
 h     -1.37076308     1.10336802     1.62332896
          17

 c      1.28391332    -0.41426540     0.07746457
 c     -0.02426930    -0.92579264     0.48937160
 c     -1.20919891    -0.16599143     0.11913015
 c     -1.11178987     1.22220989     0.45608870
 c      0.25951239     1.76826315     0.17835296
 c      1.29812004     1.10917857    -0.12505120
 h     -0.18808195    -1.93962745     0.26995258
 h     -1.77847215     1.70811506    -0.21253868
 h      0.49265345     2.84018537     0.21714078
 h      2.25755302     1.57314009    -0.49710278
 o      1.88760383    -1.49063859    -0.31746028
 h      2.73949978    -1.13478653    -0.87051981
 c     -2.41265245    -0.78331628    -0.64165263
 h     -3.26885493     0.07212218    -0.70049459
 h     -1.91946295    -1.14050960    -1.60818729
 h     -3.09115247    -1.59696471     0.00974865
 h     -1.40350548     1.14195679     1.58612200
          17

 c      1.29719700    -0.40449759     0.07319276
 c     -0.02755915    -0.91670243     0.49400660
 c     -1.22271426    -0.16860864     0.12935698
 c     -1.08684061     1.22165548     0.47117199
 c      0.24838675     1.76855889     0.18651160
 c      1.29270283     1.08805795    -0.14013799
 h     -0.21786530    -1.97493950     0.25140522
 h     -1.77522995     1.66847134    -0.24990497
 h      0.48992783     2.81748431     0.25491568
 h      2.27736911     1.54421462    -0.53560516
 o      1.89960245    -1.48269304    -0.31446579
 h      2.70752852    -1.15299547    -0.84188547
 c     -2.42151301    -0.78399527    -0.65876823
 h     -3.29177662     0.02154889    -0.71916566
 h     -1.92585189    -1.08219716    -1.58855987
 h     -3.12866557    -1.56693645     0.02040374
 h     -1.43451930     1.18994896     1.53459255
          17

 c      1.30529275    -0.39497309     0.06936797
 c     -0.03302433    -0.90706188     0.49660542
 c     -1.23401299    -0.17389605     0.14061480
 c     -1.06272057     1.22150473     0.48537987
 c      0.23618971     1.77037938     0.19575636
 c      1.29209734     1.06411347    -0.15625209
 h     -0.24014056    -2.01064139     0.23824559
 h     -1.77671374     1.64070535    -0.28162366
 h      0.48003326     2.80209177     0.29172235
 h      2.28267391     1.51158400    -0.56642048
 o      1.91415178    -1.47345384    -0.31238253
 h      2.66807547    -1.18270387    -0.80624591
 c     -2.43225900    -0.78380752    -0.67281463
 h     -3.29603261    -0.03929939    -0.74398619
 h     -1.93979618    -1.02879490    -1.57158071
 h     -3.14246781    -1.52605341     0.01260192
 h     -1.46535494     1.24664785     1.47983070
          17

 c      1.30794293    -0.38608795     0.06607213
 c     -0.04077552    -0.89813648     0.49683506
 c     -1.24287615    -0.18152522     0.15294570
 c     -1.04055540     1.22165116     0.49718504
 c      0.22453871     1.77272344     0.20567474
 c      1.29545211     1.03853569    -0.17319901
 h     -0.25206046    -2.03486663     0.23311438
 h     -1.77615607     1.62290197    -0.30314801
 h      0.46475462     2.79865482     0.32770496
 h      2.27194871     1.47587854    -0.58900235
 o      1.92966279    -1.46347318    -0.31019044
 h      2.64487951    -1.21472342    -0.77904270
 c     -2.44485938    -0.78270587    -0.68268180
 h     -3.28676181    -0.10129146    -0.77476650
 h     -1.95487064    -0.98606311    -1.56929816
 h     -3.13285709    -1.47906279    -0.01338839
 h     -1.49970244     1.31211302     1.43485969
          17

 c      1.30521483    -0.37829306     0.06330192
 c     -0.05076612    -0.89077873     0.49452191
 c     -1.24927761    -0.19101431     0.16633992
 c     -1.02125484     1.22172384     0.50571681
 c      0.21498418     1.77495501     0.21581387
 c      1.30160833     1.01247772    -0.19063692
 h     -0.25232739    -2.04133404     0.23718161
 h     -1.76865023     1.61367139    -0.31243536
 h      0.44555826     2.80812862     0.36294111
 h      2.24758042     1.43892703    -0.60448856
 o      1.94413635    -1.45336538    -0.30661070
 h      2.66621526    -1.23852614    -0.77871797
 c     -2.45842458    -0.78096153    -0.68793147
 h     -3.27444025    -0.15154305    -0.81151595
 h     -1.96648708    -0.95729217    -1.58851899
 h     -3.10324422    -1.43347747    -0.05417939
 h     -1.54095835     1.38709171     1.40779967
          17

 c      1.29747748    -0.37208194     0.06098463
 c     -0.06279007    -0.88550847     0.48965602
 c     -1.25339017    -0.20177867     0.18070955
 c     -1.00580273     1.22133210     0.51123622
 c      0.20886047     1.77692525     0.22577077
 c      1.30920672     0.98695885    -0.20810266
 h     -0.24097602    -2.02823969     0.25036084
 h     -1.75153729     1.61201638    -0.30985915
 h      0.42329457     2.82712420     0.39699665
 h      2.21598409     1.40383986    -0.61582823
 o      1.95724885    -1.44315218    -0.30147558
 h      2.73208052    -1.25315652    -0.80522823
 c     -2.47098314    -0.77885935    -0.68934976
 h     -3.27261413    -0.17613493    -0.85482627
 h     -1.97508020    -0.94270615    -1.62555645
 h     -3.06189983    -1.40088618    -0.10157595
 h     -1.58788740     1.47112456     1.39607017
          17

 c      1.28530364    -0.36796024     0.05902488
 c     -0.07645454    -0.88254892     0.48239332
 c     -1.25557806    -0.21318134     0.19587218
 c     -0.99524602     1.22031980     0.51477704
 c      0.20716100     1.77880973     0.23524599
 c      1.31675395     0.96282685    -0.22503405
 h     -0.21916686    -1.99781962     0.27148357
 h     -1.72433854     1.61723638    -0.29756557
 h      0.39851403     2.84955575     0.42882520
 h      2.18720673     1.37495017    -0.62767706
 o      1.97052559    -1.43245585    -0.29583201
 h      2.81226354    -1.26454820    -0.83898256
 c     -2.48030795    -0.77588210    -0.68884098
 h     -3.28886087    -0.16784515    -0.90476538
 h     -1.98456825    -0.94064771    -1.66929532
 h     -3.02283724    -1.39748263    -0.14198201
 h     -1.63416679     1.56075129     1.38976614
          17

 c      1.26936321    -0.36641277     0.05733966
 c     -0.09113810    -0.88177160     0.47305259
 c     -1.25638467    -0.22457027     0.21155515
 c     -0.99028318     1.21877754     0.51744105
 c      0.21042396     1.78082260     0.24406052
 c      1.32285791     0.94081436    -0.24087319
 h     -0.18908888    -1.95703850     0.29833258
 h     -1.68869563     1.62904209    -0.27914972
 h      0.37200145     2.86916141     0.45704916
 h      2.17206093     1.35666280    -0.64516525
 o      1.98524801    -1.42111484    -0.29056651
 h      2.88022233    -1.27558805    -0.86310854
 c     -2.48539621    -0.77064173    -0.68851456
 h     -3.31746267    -0.13197496    -0.95810509
 h     -1.99854572    -0.94876758    -1.70823726
 h     -2.99951818    -1.43764554    -0.16311393
 h     -1.67238732     1.65031092     1.37932881
          17

 c      1.25036736    -0.36785144     0.05585419
 c     -0.10600610    -0.88260792     0.46209266
 c     -1.25652153    -0.23529749     0.22741018
 c     -0.99094633     1.21692234     0.52007311
 c      0.21868182     1.78299648     0.25214468
 c      1.32670126     0.92171809    -0.25528887
 h     -0.15370576    -1.91855669     0.32779576
 h     -1.64821865     1.64775139    -0.25967732
 h      0.34507095     2.88131801     0.48033978
 h      2.17620009     1.35071986    -0.67109925
 o      2.00189077    -1.40918161    -0.28604362
 h      2.92229434    -1.28585516    -0.86931420
 c     -2.48719751    -0.76255948    -0.68926178
 h     -3.34550650    -0.08148408    -1.00832918
 h     -2.01841631    -0.96443070    -1.73437682
 h     -2.99196616    -1.51839600    -0.16709851
 h     -1.69719034     1.73383037     1.35918107
          17

 c      1.22905665    -0.37253018     0.05447124
 c     -0.12012356    -0.88419399     0.45002539
 c     -1.25684712    -0.24472991     0.24303434
 c     -0.99660247     1.21500621     0.52325495
 c      0.23151134     1.78509568     0.25950345
 c      1.32834075     0.90650424    -0.26833144
 h     -0.11596352    -1.89883033     0.35670425
 h     -1.60777329     1.67426867    -0.24541112
 h      0.31954862     2.88382408     0.49770949
 h      2.19614562     1.35414442    -0.70382980
 o      2.02038558    -1.39678934    -0.28228277
 h      2.93355714    -1.29358150    -0.85503926
 c     -2.48761606    -0.75264684    -0.69068325
 h     -3.36223364    -0.02883706    -1.04874680
 h     -2.04353970    -0.98493159    -1.74362228
 h     -2.98896841    -1.61821256    -0.16776319
 h     -1.70593860     1.80615663     1.32759594
          17

 c      1.20620817    -0.38044740     0.05303332
 c     -0.13260404    -0.88608257     0.43727133
 c     -1.25830724    -0.25227280     0.25800147
 c     -1.00620417     1.21329633     0.52729902
 c      0.24816631     1.78663831     0.26616569
 c      1.32840659     0.89609723    -0.28029356
 h     -0.07799536    -1.90935826     0.38327856
 h     -1.57173506     1.70937295    -0.24236686
 h      0.29756882     2.87702656     0.50869785
 h      2.22239973     1.36076499    -0.73851781
 o      2.04028132    -1.38409487    -0.27906620
 h      2.91530831    -1.29649371    -0.82170249
 c     -2.48811226    -0.74233203    -0.69215252
 h     -3.36184442     0.01730119    -1.07454210
 h     -2.07187380    -1.00783059    -1.73520720
 h     -2.98114306    -1.71408487    -0.17650233
 h     -1.69836964     1.86339121     1.28566341
          17

 c      1.18264249    -0.39128747     0.05129557
 c     -0.14265872    -0.88900760     0.42411183
 c     -1.26182065    -0.25741581     0.27190299
 c     -1.01861608     1.21211597     0.53213026
 c      0.26773843     1.78697998     0.27213598
 c      1.32757025     0.89103469    -0.29143739
 h     -0.04185308    -1.94699867     0.40734411
 h     -1.54180050     1.75219318    -0.25378675
 h      0.28128613     2.86358283     0.51346779
 h      2.24537648     1.36449050    -0.77005265
 o      2.06064266    -1.37127094    -0.27588270
 h      2.87675426    -1.29188392    -0.77561297
 c     -2.48942776    -0.73265224    -0.69318080
 h     -3.34257583     0.05184573    -1.08300598
 h     -2.10036703    -1.03130461    -1.71138872
 h     -2.96475791    -1.79056210    -0.19807128
 h     -1.67630948     1.90322538     1.23659793
          17

 c      1.15921475    -0.40445045     0.04892939
 c     -0.14965085    -0.89451913     0.41078563
 c     -1.26810554    -0.25980827     0.28438873
 c     -1.03278752     1.21183789     0.53719306
 c      0.28930354     1.78542944     0.27736959
 c      1.32625632     0.89130780    -0.30184409
 h     -0.01060965    -1.99723900     0.42881646
 h     -1.51634333     1.79904426    -0.27856187
 h      0.27256867     2.84783074     0.51276107
 h      2.25856872     1.36121465    -0.79477063
 o      2.07971406    -1.35853565    -0.27173282
 h      2.84050720    -1.27616919    -0.73114395
 c     -2.49182985    -0.72420668    -0.69327378
 h     -3.30558747     0.07248023    -1.07323618
 h     -2.12514615    -1.05443343    -1.67739822
 h     -2.93982096    -1.83914753    -0.23274010
 h     -1.64372647     1.92556139     1.18555157
          17

 c      1.13678610    -0.41913526     0.04555943
 c     -0.15331518    -0.90396895     0.39754325
 c     -1.27749423    -0.25934515     0.29519048
 c     -1.04769049     1.21271290     0.54153287
 c      0.31202648     1.78139361     0.28178480
 c      1.32459302     0.89641616    -0.31140619
 h      0.01233858    -2.04511876     0.44691401
 h     -1.49209032     1.84409356    -0.31227411
 h      0.27275262     2.83457551     0.50765536
 h      2.25904774     1.34915933    -0.81083023
 o      2.09502881    -1.34620067    -0.26521230
 h      2.84122369    -1.24450292    -0.70955321
 c     -2.49526886    -0.71732735    -0.69181055
 h     -3.25467541     0.07948729    -1.04606730
 h     -2.14181222    -1.07726266    -1.64094069
 h     -2.90826966    -1.85593279    -0.27839532
 h     -1.60695331     1.93350811     1.13971555
          17

 c      1.11616942    -0.43442894     0.04082096
 c     -0.15394403    -0.91800572     0.38462997
 c     -1.28982850    -0.25621425     0.30412091
 c     -1.06222242     1.21464509     0.54399545
 c      0.33520981     1.77454638     0.28531103
 c      1.32244126     0.90551340    -0.31987775
 h      0.02443618    -2.08074723     0.46055970
 h     -1.46628142     1.88125714    -0.34950078
 h      0.28255357     2.82735574     0.49914874
 h      2.24722462     1.32868108    -0.81816901
 o      2.10563338    -1.33452200    -0.25584477
 h      2.89095559    -1.19385112    -0.71800790
 c     -2.49934416    -0.71228691    -0.68810514
 h     -3.19677647     0.07648939    -1.00437266
 h     -2.14619166    -1.10022996    -1.61033039
 h     -2.87321289    -1.84035338    -0.33146980
 h     -1.57439807     1.93409566     1.10805618
          17

 c      1.09807539    -0.44940886     0.03440784
 c     -0.15235440    -0.93659654     0.37227151
 c     -1.30449598    -0.25087705     0.31105681
 c     -1.07530973     1.21722888     0.54349483
 c      0.35827047     1.76497006     0.28795165
 c      1.31943981     0.91752095    -0.32692822
 h      0.02434153    -2.09948201     0.46886809
 h     -1.43769308     1.90567280    -0.38530633
 h      0.30214905     2.82691966     0.48780427
 h      2.22678254     1.30204883    -0.81853321
 o      2.11335411    -1.32338675    -0.24477945
 h      2.95937100    -1.12811052    -0.73853391
 c     -2.50316624    -0.70949218    -0.68164947
 h     -3.14251374     0.07166973    -0.95336760
 h     -2.13561203    -1.12271392    -1.59124446
 h     -2.83886469    -1.79550351    -0.38711002
 h     -1.55446678     1.93658641     1.09934606
          17

 c      1.08307588    -0.46326915     0.02610026
 c     -0.14966778    -0.95918824     0.36066385
 c     -1.32058235    -0.24399435     0.31592245
 c     -1.08624036     1.22022616     0.53940252
 c      0.38066855     1.75318841     0.28982831
 c      1.31508148     0.93118803    -0.33219729
 h      0.01182328    -2.10102758     0.47139964
 h     -1.40663299     1.91422149    -0.41566966
 h      0.33128484     2.83094281     0.47372454
 h      2.20457898     1.27307983    -0.81547672
 o      2.12019687    -1.31247879    -0.23323399
 h      3.01456207    -1.05468065    -0.75256329
 c     -2.50537460    -0.70935070    -0.67241150
 h     -3.10458590     0.07704996    -0.89975901
 h     -2.11001728    -1.14169958    -1.58430551
 h     -2.81091294    -1.73031980    -0.43900846
 h     -1.55138955     1.94662892     1.11778737
          17

 c      1.07154909    -0.47541800     0.01579213
 c     -0.14704700    -0.98479577     0.34994677
 c     -1.33705282    -0.23633226     0.31868603
 c     -1.09488684     1.22401945     0.53184309
 c      0.40183759     1.74007287     0.29119457
 c      1.30888587     0.94516648    -0.33539639
 h     -0.01236605    -2.08930263     0.46831604
 h     -1.37456417     1.90553531    -0.43760211
 h      0.36926607     2.83520896     0.45685253
 h      2.18937699     1.24620279    -0.81369158
 o      2.12723414    -1.30150814    -0.22187015
 h      3.04023627    -0.98011665    -0.75074892
 c     -2.50459883    -0.71132776    -0.66102495
 h     -3.09159614     0.10163595    -0.84884087
 h     -2.07196002    -1.15224475    -1.58578564
 h     -2.79720173    -1.66352558    -0.47942145
 h     -1.56261038     1.96111499     1.15954277
          17

 c      1.06361419    -0.48553043     0.00351658
 c     -0.14548660    -1.01198837     0.34016200
 c     -1.35289868    -0.22866657     0.31936842
 c     -1.10150146     1.22936865     0.52155118
 c      0.42114019     1.72669190     0.29243307
 c      1.30075015     0.95814033    -0.33650794
 h     -0.04657820    -2.07307309     0.46052904
 h     -1.34375681     1.88001430    -0.44948243
 h      0.41488853     2.83538422     0.43733778
 h      2.18815994     1.22481329    -0.81698725
 o      2.13489889    -1.29024160    -0.21098568
 h      3.03084251    -0.90940655    -0.72990656
 c     -2.50005342    -0.71300597    -0.64863301
 h     -3.10188947     0.14236767    -0.80228430
 h     -2.02565239    -1.14952514    -1.59012828
 h     -2.80760758    -1.62387307    -0.50072477
 h     -1.58129640     1.97103415     1.21472984
          17

 c      1.05908980    -0.49356441    -0.01054094
 c     -0.14567617    -1.03891637     0.33122351
 c     -1.36722021    -0.22168721     0.31805475
 c     -1.10636380     1.23681959     0.50951605
 c      0.43785308     1.71417249     0.29404237
 c      1.29132558     0.96893486    -0.33599565
 h     -0.08859699    -2.06576589     0.44970861
 h     -1.31706687     1.84008909    -0.45176326
 h      0.46644457     2.82844321     0.41575229
 h      2.20165143     1.20999841    -0.82582732
 o      2.14325643    -1.27849930    -0.20068084
 h      2.98723191    -0.84606511    -0.69038282
 c     -2.49180303    -0.71171072    -0.63622464
 h     -3.12629334     0.18640309    -0.75980782
 h     -1.97608479    -1.13055450    -1.59176616
 h     -2.84886111    -1.63166189    -0.49978398
 h     -1.60054518     1.96800887     1.27236013
          17

 c      1.05750100    -0.49973796    -0.02604822
 c     -0.14792719    -1.06369925     0.32295285
 c     -1.37923844    -0.21591810     0.31490382
 c     -1.10961023     1.24638550     0.49682433
 c      0.45120506     1.70357105     0.29658956
 c      1.28199125     0.97651982    -0.33478168
 h     -0.13643027    -2.08099215     0.43770462
 h     -1.29779197     1.79065098    -0.44802199
 h      0.52185233     2.81345913     0.39312690
 h      2.22380215     1.20096989    -0.83705162
 o      2.15203042    -1.26621510    -0.19087669
 h      2.91638050    -0.79128176    -0.63578996
 c     -2.48101004    -0.70737081    -0.62414921
 h     -3.15507592     0.22091355    -0.72140954
 h     -1.92841076    -1.09467173    -1.58609520
 h     -2.91534350    -1.67441805    -0.48051908
 h     -1.61538687     1.94742196     1.32336387
          17

 c      1.05813496    -0.50446276    -0.04255304
 c     -0.15221577    -1.08525504     0.31519036
 c     -1.38827020    -0.21168648     0.31015470
 c     -1.11122016     1.25753748     0.48468317
 c      0.46048996     1.69571506     0.30059953
 c      1.27434465     0.98000220    -0.33393892
 h     -0.18876843    -2.12306033     0.42531173
 h     -1.28945596     1.73911415    -0.44581746
 h      0.57888761     2.79188018     0.37086999
 h      2.24592294     1.19645995    -0.84612496
 o      2.16043747    -1.25363060    -0.18121784
 h      2.83429972    -0.74093201    -0.57456646
 c     -2.46949459    -0.70160034    -0.61236155
 h     -3.18109440     0.23779065    -0.68766100
 h     -1.88727183    -1.04327903    -1.57029096
 h     -2.99198533    -1.72305750    -0.44984406
 h     -1.62294879     1.90835375     1.36129286
          17

 c      1.06011514    -0.50824751    -0.05952883
 c     -0.15838294    -1.10372264     0.30785896
 c     -1.39370788    -0.20915025     0.30412384
 c     -1.11106204     1.26940461     0.47431944
 c      0.46523373     1.69102626     0.30639042
 c      1.26962489     0.97873377    -0.33432500
 h     -0.24404234    -2.18244410     0.41176723
 h     -1.29528043     1.69391966    -0.45533756
 h      0.63547910     2.76733943     0.35060941
 h      2.26083741     1.19553144    -0.84935796
 o      2.16712584    -1.24156497    -0.17102741
 h      2.76740273    -0.68148789    -0.52062082
 c     -2.45891333    -0.69564911    -0.60071942
 h     -3.19995243     0.23353140    -0.65927925
 h     -1.85605202    -0.97939305    -1.54402735
 h     -3.06455701    -1.75659310    -0.41370643
 h     -1.62216360     1.85271604     1.38227024
          17

 c      1.06249777    -0.51160044    -0.07643917
 c     -0.16631198    -1.11987063     0.30090405
 c     -1.39501250    -0.20835185     0.29718914
 c     -1.10897684     1.28113448     0.46646556
 c      0.46534843     1.68941911     0.31392402
 c      1.26835210     0.97247827    -0.33633290
 h     -0.29957202    -2.24311520     0.39574199
 h     -1.31705894     1.66096861    -0.48344470
 h      0.68996249     2.74478210     0.33398179
 h      2.26463274     1.19763003    -0.84480245
 o      2.17112786    -1.23095438    -0.15984154
 h      2.73744528    -0.59777374    -0.48451553
 c     -2.45052140    -0.69008590    -0.58901577
 h     -3.20960704     0.20824084    -0.63681606
 h     -1.83627384    -0.90715557    -1.50992616
 h     -3.12330604    -1.76525781    -0.37637052
 h     -1.61366528     1.78463299     1.38523952
          17

 c      1.06443330    -0.51496031    -0.09281502
 c     -0.17594145    -1.13436286     0.29422831
 c     -1.39172814    -0.20926223     0.28975236
 c     -1.10487099     1.29214104     0.46072261
 c      0.46119991     1.69038135     0.32275953
 c      1.27020700     0.96150049    -0.33980780
 h     -0.35213280    -2.29140688     0.37633491
 h     -1.35380395     1.64103310    -0.52685565
 h      0.74108418     2.72876902     0.32243973
 h      2.25687832     1.20247091    -0.83233881
 o      2.17321770    -1.22132783    -0.14816354
 h      2.73899402    -0.49776484    -0.46088007
 c     -2.44524240    -0.68516291    -0.57692729
 h     -3.21033449     0.16520836    -0.62049472
 h     -1.82730489    -0.83125344    -1.47354528
 h     -3.16213644    -1.74614141    -0.34088943
 h     -1.59999479     1.71010575     1.37279025
          17

 c      1.06531799    -0.51867326    -0.10829679
 c     -0.18719553    -1.14751446     0.28768687
 c     -1.38352575    -0.21179949     0.28217736
 c     -1.09871360     1.30199252     0.45560604
 c      0.45355813     1.69321787     0.33214326
 c      1.27413396     0.94649799    -0.34413174
 h     -0.39884175    -2.31903835     0.35328331
 h     -1.40164328     1.63146776    -0.57356241
 h      0.78761853     2.72151932     0.31716233
 h      2.24044898     1.21004270    -0.81354404
 o      2.17487811    -1.21124439    -0.13682136
 h      2.75418121    -0.40583333    -0.43817112
 c     -2.44365799    -0.68113471    -0.56402125
 h     -3.20523646     0.11117855    -0.61011353
 h     -1.82669170    -0.75617986    -1.44245069
 h     -3.17739083    -1.70015909    -0.30955138
 h     -1.58589593     1.63650956     1.35208286
          17

 c      1.06480847    -0.52299623    -0.12261824
 c     -0.19992255    -1.15933906     0.28110914
 c     -1.37026976    -0.21583489     0.27472038
 c     -1.09047201     1.31025527     0.44924717
 c      0.44345686     1.69728970     0.34118214
 c      1.27861685     0.92842106    -0.34842326
 h     -0.43760138    -2.32269239     0.32680771
 h     -1.45530264     1.62934482    -0.61050156
 h      0.82788111     2.72200801     0.31905623
 h      2.22105109     1.22066269    -0.79135538
 o      2.17708859    -1.19969777    -0.12628039
 h      2.77122745    -0.34019978    -0.40968424
 c     -2.44580747    -0.67839576    -0.54989871
 h     -3.20091969     0.05672131    -0.60503670
 h     -1.83160639    -0.68548794    -1.42378847
 h     -3.16748044    -1.63124778    -0.28399095
 h     -1.57784509     1.57117778     1.33415078
          17

 c      1.06274326    -0.52810415    -0.13557184
 c     -0.21384859    -1.16962337     0.27431942
 c     -1.35208968    -0.22118763     0.26748111
 c     -1.08021981     1.31659091     0.44020779
 c      0.43201553     1.70210623     0.34901418
 c      1.28204842     0.90830511    -0.35177840
 h     -0.46728059    -2.30330045     0.29743286
 h     -1.50962098     1.63267964    -0.62849261
 h      0.85967268     2.72680985     0.32873335
 h      2.20573207     1.23486372    -0.76921059
 o      2.18032566    -1.18632902    -0.11668494
 h      2.78476751    -0.30933888    -0.37323208
 c     -2.45094443    -0.67727345    -0.53444821
 h     -3.20673879     0.01497181    -0.60432627
 h     -1.84103510    -0.62163223    -1.42102449
 h     -3.13380098    -1.54750969    -0.26477927
 h     -1.58144553     1.51894873     1.32905867
          17

 c      1.05907158    -0.53409728    -0.14698461
 c     -0.22852590    -1.17793965     0.26715152
 c     -1.32943247    -0.22759893     0.26039869
 c     -1.06841996     1.32088906     0.42813359
 c      0.42027859     1.70728952     0.35492086
 c      1.28314077     0.88720934    -0.35349936
 h     -0.48793907    -2.26615035     0.26583055
 h     -1.56024908     1.64028562    -0.62298961
 h      0.88076367     2.73185570     0.34641986
 h      2.19992408     1.25271267    -0.74956623
 o      2.18477690    -1.17122511    -0.10800713
 h      2.79290404    -0.31507789    -0.32905397
 c     -2.45759245    -0.67728108    -0.51806754
 h     -3.23011523    -0.00336585    -0.60677889
 h     -1.85679593    -0.56661743    -1.43239568
 h     -3.08352307    -1.46438257    -0.25014221
 h     -1.59743917     1.48065600     1.33872984
          17

 c      1.05383042    -0.54100933    -0.15670889
 c     -0.24327280    -1.18361503     0.25946492
 c     -1.30307566    -0.23468928     0.25329492
 c     -1.05596858     1.32317686     0.41376444
 c      0.40910981     1.71250599     0.35837435
 c      1.28124217     0.86625063    -0.35323551
 h     -0.50117454    -2.22161523     0.23259637
 h     -1.60389749     1.65146769    -0.59334343
 h      0.88953256     2.73388956     0.37188038
 h      2.20446743     1.27267911    -0.73263888
 o      2.19039665    -1.15483956    -0.10010957
 h      2.79640970    -0.35372585    -0.27897935
 c     -2.46390103    -0.67622617    -0.50177399
 h     -3.27003389     0.00365516    -0.61044321
 h     -1.88223009    -0.52256513    -1.45249141
 h     -3.03346274    -1.40840316    -0.23386459
 h     -1.62084010     1.45445159     1.35589777
          17

 c      1.04717408    -0.54880448    -0.16462448
 c     -0.25714912    -1.18580047     0.25116982
 c     -1.27409530    -0.24191550     0.24593858
 c     -1.04386115     1.32345086     0.39834586
 c      0.39913986     1.71741770     0.35903938
 c      1.27635615     0.84660250    -0.35095800
 h     -0.51020331    -2.18478798     0.19790535
 h     -1.63863986     1.66595776    -0.54221758
 h      0.88544017     2.73123649     0.40443953
 h      2.21539222     1.29122262    -0.71660196
 o      2.19677205    -1.13811086    -0.09274881
 h      2.80050672    -0.41398844    -0.22644339
 c     -2.46827926    -0.67078608    -0.48694884
 h     -3.31715035     0.02900068    -0.61225205
 h     -1.91999992    -0.49147797    -1.47516491
 h     -3.00538652    -1.41049868    -0.20640904
 h     -1.64430608     1.43795261     1.37038214
          17

 c      1.03943461    -0.55735781    -0.17064672
 c     -0.26904684    -1.18393145     0.24223868
 c     -1.24381695    -0.24852968     0.23809686
 c     -1.03283284     1.32161351     0.38315776
 c      0.39075135     1.72165768     0.35675112
 c      1.26887702     0.82938077    -0.34681113
 h     -0.51870160    -2.17050684     0.16134549
 h     -1.66447276     1.68409357    -0.47542605
 h      0.86925345     2.72405545     0.44309890
 h      2.22661506     1.30382649    -0.69900116
 o      2.20285796    -1.12264890    -0.08559198
 h      2.81854992    -0.47384228    -0.17627050
 c     -2.47103849    -0.65967158    -0.47420600
 h     -3.36034229     0.06241127    -0.60868169
 h     -1.97074723    -0.47457991    -1.49564571
 h     -3.00210759    -1.47498663    -0.16626149
 h     -1.66143175     1.42909695     1.37452607
          17

 c      1.03116101    -0.56642491    -0.17473333
 c     -0.27792309    -1.17856790     0.23264622
 c     -1.21378971    -0.25357868     0.22955103
 c     -1.02318020     1.31747624     0.36936563
 c      0.38408784     1.72482767     0.35148457
 c      1.25929168     0.81549635    -0.34097801
 h     -0.52828283    -2.18360706     0.12262937
 h     -1.68393843     1.70712555    -0.40166205
 h      0.84301761     2.71424866     0.48671887
 h      2.23281322     1.30654715    -0.67798744
 o      2.20718313    -1.11025668    -0.07838097
 h      2.86877464    -0.50816851    -0.13212267
 c     -2.47425461    -0.64474558    -0.46294064
 h     -3.39133677     0.09511709    -0.59669512
 h     -2.03311439    -0.47200602    -1.51113545
 h     -3.00476503    -1.57134545    -0.12401345
 h     -1.66791093     1.42613284     1.36471041
          17

 c      1.02304731    -0.57563689    -0.17688730
 c     -0.28295033    -1.17167222     0.22227453
 c     -1.18574487    -0.25597393     0.22008578
 c     -1.01477401     1.31079633     0.35791943
 c      0.37909431     1.72653266     0.34332663
 c      1.24801175     0.80557219    -0.33362166
 h     -0.53745300    -2.21503373     0.08276142
 h     -1.70188008     1.73719585    -0.33098474
 h      0.80966966     2.70487918     0.53417741
 h      2.23083238     1.29700629    -0.65275734
 o      2.20942438    -1.10132391    -0.07113024
 h      2.95059081    -0.51437176    -0.09339577
 c     -2.47950638    -0.62832280    -0.45235964
 h     -3.40561842     0.12131301    -0.57417411
 h     -2.10443376    -0.48298921    -1.52049481
 h     -2.99793731    -1.66747156    -0.08985699
 h     -1.66153828     1.42747948     1.34101098
          17

 c      1.01578732    -0.58454432    -0.17715658
 c     -0.28349422    -1.16578308     0.21092508
 c     -1.16143339    -0.25465285     0.20948642
 c     -1.00728790     1.30140379     0.34930278
 c      0.37558372     1.72648410     0.33247021
 c      1.23534584     0.79989447    -0.32488129
 h     -0.54349861    -2.24967127     0.04395581
 h     -1.72294443     1.77612224    -0.27142201
 h      0.77227569     2.69890033     0.58436027
 h      2.22004290     1.27471268    -0.62349248
 o      2.21087339    -1.09489185    -0.06392242
 h      3.03866886    -0.51096497    -0.05849204
 c     -2.48731966    -0.61192972    -0.44192818
 h     -3.40199121     0.13805887    -0.53994263
 h     -2.18134502    -0.50612198    -1.52393626
 h     -2.97610692    -1.74401171    -0.06853551
 h     -1.64209727     1.43169292     1.30675065
          17

 c      1.00998820    -0.59268462    -0.17562673
 c     -0.27916900    -1.16301303     0.19841033
 c     -1.14234225    -0.24884362     0.19754649
 c     -1.00053057     1.28941243     0.34328292
 c      0.37330470     1.72465471     0.31924203
 c      1.22152419     0.79837495    -0.31488776
 h     -0.54438144    -2.27496711     0.00858418
 h     -1.74770258     1.82306161    -0.22581898
 h      0.73316443     2.69745915     0.63581862
 h      2.20243825     1.24104901    -0.59118354
 o      2.21282641    -1.09017134    -0.05673898
 h      3.10880973    -0.51279340    -0.02756342
 c     -2.49753198    -0.59653831    -0.43127233
 h     -3.38223827     0.14501655    -0.49366925
 h     -2.26032479    -0.53953473    -1.52271842
 h     -2.93937159    -1.79116857    -0.06103829
 h     -1.61147242     1.43759126     1.26831501
          17

 c      1.00615185    -0.59962845    -0.17241095
 c     -0.27003275    -1.16451935     0.18461410
 c     -1.12939628    -0.23836690     0.18407851
 c     -0.99452925     1.27531007     0.33898568
 c      0.37196036     1.72138372     0.30414404
 c      1.20672577     0.80054282    -0.30378604
 h     -0.53916093    -2.28373482    -0.02153151
 h     -1.77172424     1.87349501    -0.19242849
 h      0.69357782     2.69893763     0.68626407
 h      2.18264679     1.19909396    -0.55743938
 o      2.21593628    -1.08685295    -0.04952615
 h      3.14787861    -0.52583971    -0.00149583
 c     -2.50952853    -0.58293506    -0.42010440
 h     -3.35127404     0.14457486    -0.43574433
 h     -2.33821985    -0.58097649    -1.51851317
 h     -2.89019253    -1.80433640    -0.06640292
 h     -1.57377499     1.44453588     1.23486643
          17

 c      1.00466659    -0.60501424    -0.16764014
 c     -0.25670020    -1.17037633     0.16950806
 c     -1.12280818    -0.22380599     0.16892143
 c     -0.98933425     1.25982364     0.33528224
 c      0.37116467     1.71734065     0.28785834
 c      1.19114662     0.80559378    -0.29176813
 h     -0.52779313    -2.27386099    -0.04532892
 h     -1.78875879     1.92097159    -0.16803078
 h      0.65408238     2.69965405     0.73244376
 h      2.16730540     1.15308243    -0.52415181
 o      2.22036134    -1.08488600    -0.04224895
 h      3.15116713    -0.55078844     0.01895535
 c     -2.52231232    -0.57191914    -0.40826749
 h     -3.31737081     0.14212230    -0.36701530
 h     -2.41267567    -0.62775129    -1.51251664
 h     -2.83210487    -1.78203762    -0.08247478
 h     -1.53463919     1.45262363     1.21691506
          17

 c      1.00579477    -0.60858292    -0.16145365
 c     -0.24022301    -1.17969064     0.15315457
 c     -1.12215935    -0.20643331     0.15194630
 c     -0.98496655     1.24378223     0.33128142
 c      0.37038945     1.71338562     0.27119232
 c      1.17518767     0.81250951    -0.27912520
 h     -0.51105842    -2.24793151    -0.06260772
 h     -1.79397076     1.95946766    -0.14991308
 h      0.61524698     2.69567378     0.77067556
 h      2.16285731     1.10729214    -0.49286111
 o      2.22588624    -1.08436537    -0.03490830
 h      3.12036044    -0.58498814     0.03347390
 c     -2.53463969    -0.56423940    -0.39583695
 h     -3.29087701     0.14510420    -0.28826232
 h     -2.48228258    -0.67650952    -1.50483875
 h     -2.76942326    -1.72593921    -0.10592816
 h     -1.49878154     1.46220626     1.22248455
          17

 c      1.00965947    -0.61020447    -0.15399223
 c     -0.22179393    -1.19082675     0.13571242
 c     -1.12663837    -0.18794240     0.13306040
 c     -0.98158468     1.22813426     0.32676276
 c      0.36895729     1.71042447     0.25498914
 c      1.15972978     0.82020097    -0.26629409
 h     -0.49079548    -2.21359820    -0.07423508
 h     -1.78502616     1.98455045    -0.13617494
 h      0.57802233     2.68443147     0.79769235
 h      2.17201395     1.06486135    -0.46403417
 o      2.23180679    -1.08559111    -0.02755793
 h      3.06538017    -0.62171851     0.04252813
 c     -2.54542873    -0.56007219    -0.38316414
 h     -3.27957959     0.15891903    -0.20003254
 h     -2.54641711    -0.72314430    -1.49471146
 h     -2.70732861    -1.64316554    -0.13172791
 h     -1.46710964     1.47258220     1.25226700
          17

 c      1.01623827    -0.60988181    -0.14539683
 c     -0.20245845    -1.20167118     0.11743582
 c     -1.13529147    -0.17013172     0.11220893
 c     -0.97949978     1.21396801     0.32222616
 c      0.36610329     1.70927956     0.24002455
 c      1.14622726     0.82760118    -0.25382718
 h     -0.47016489    -2.18371158    -0.08228679
 h     -1.76195201     1.99364866    -0.12556020
 h      0.54375316     2.66560700     0.81136533
 h      2.19173620     1.02764319    -0.43694094
 o      2.23661721    -1.08926305    -0.02033446
 h      3.00950823    -0.64739436     0.04796610
 c     -2.55421912    -0.55810097    -0.37077091
 h     -3.28345058     0.18162510    -0.10400240
 h     -2.60498898    -0.76315535    -1.48135723
 h     -2.65188815    -1.55180787    -0.15212075
 h     -1.43680579     1.48123552     1.29884969
          17

 c      1.02536229    -0.60771637    -0.13581830
 c     -0.18303108    -1.21007788     0.09861662
 c     -1.14718251    -0.15465267     0.08937864
 c     -0.97895586     1.20236364     0.31851682
 c      0.36110796     1.71053246     0.22688460
 c      1.13639826     0.83373623    -0.24225911
 h     -0.45302306    -2.17319770    -0.08945607
 h     -1.72691370     1.98622631    -0.11748880
 h      0.51401848     2.64148663     0.81122359
 h      2.21510775     0.99707100    -0.41035575
 o      2.23823200    -1.09644640    -0.01343751
 h      2.98638059    -0.64259251     0.05287765
 c     -2.56116660    -0.55501421    -0.35921987
 h     -3.29566375     0.20440684    -0.00443947
 h     -2.65830474    -0.79246744    -1.46460681
 h     -2.60899556    -1.48680267    -0.15605708
 h     -1.40424377     1.48472761     1.35121641
          17

 c      1.03672125    -0.60384770    -0.12543425
 c     -0.16428741    -1.21467307     0.07943481
 c     -1.16143955    -0.14283567     0.06461398
 c     -0.97994531     1.19413321     0.31646087
 c      0.35348187     1.71432683     0.21583084
 c      1.13170066     0.83787977    -0.23194553
 h     -0.44153439    -2.19041227    -0.09727555
 h     -1.68432819     1.96426536    -0.11235396
 h      0.49043921     2.61708300     0.79881413
 h      2.23506250     0.97478855    -0.38336739
 o      2.23617052    -1.10743068    -0.00692068
 h      3.00616120    -0.60082869     0.05845816
 c     -2.56683439    -0.54717418    -0.34889097
 h     -3.30836667     0.21763124     0.09277565
 h     -2.70702199    -0.80827775    -1.44469288
 h     -2.58095816    -1.48547325    -0.13313088
 h     -1.36718967     1.48010571     1.39944347
          17

 c      1.04990895    -0.59842212    -0.11445040
 c     -0.14717864    -1.21545382     0.05985148
 c     -1.17722045    -0.13558221     0.03805053
 c     -0.98215708     1.18956293     0.31674657
 c      0.34312935     1.72022222     0.20671522
 c      1.13293975     0.83974467    -0.22296514
 h     -0.43395139    -2.23000199    -0.10485979
 h     -1.64122218     1.93302757    -0.11194214
 h      0.47449784     2.59981544     0.77770895
 h      2.24693084     0.96254911    -0.35571063
 o      2.23248209    -1.12100583    -0.00060481
 h      3.04086369    -0.54027623     0.06264105
 c     -2.57198846    -0.53465902    -0.33935549
 h     -3.31617085     0.21529331     0.18211788
 h     -2.75203811    -0.80950542    -1.42177078
 h     -2.56568328    -1.54333988    -0.08371975
 h     -1.32519786     1.46563420     1.43656736
          17

 c      1.06448111    -0.59162650    -0.10307869
 c     -0.13272048    -1.21336408     0.03970271
 c     -1.19365995    -0.13332759     0.00995156
 c     -0.98503026     1.18826103     0.31992386
 c      0.33041078     1.72726882     0.19904794
 c      1.14014685     0.83955939    -0.21512154
 h     -0.42584659    -2.27730794    -0.11012893
 h     -1.60708619     1.90128080    -0.11961229
 h      0.46731630     2.59790635     0.75253032
 h      2.24934986     0.96179192    -0.32768001
 o      2.22924754    -1.13577582     0.00568494
 h      3.06281956    -0.48229957     0.06365258
 c     -2.57724200    -0.52063590    -0.32949584
 h     -3.31634892     0.19550712     0.25937694
 h     -2.79434309    -0.79676132    -1.39593795
 h     -2.56094052    -1.62171866    -0.01859683
 h     -1.27925076     1.44091008     1.45858582
          17

 c      1.07995292    -0.58373416    -0.09151531
 c     -0.12171975    -1.20943583     0.01884726
 c     -1.20982932    -0.13606015    -0.01927774
 c     -0.98797927     1.18931752     0.32631263
 c      0.31609411     1.73439908     0.19225945
 c      1.15266661     0.83797336    -0.20802795
 h     -0.41304746    -2.31777847    -0.11164652
 h     -1.59153137     1.87889712    -0.13919329
 h      0.46925552     2.61681573     0.72657546
 h      2.24430674     0.97341817    -0.29992599
 o      2.22759825    -1.15082570     0.01203565
 h      3.05934326    -0.44025177     0.06115916
 c     -2.58304187    -0.50774620    -0.31831134
 h     -3.30817919     0.15944070     0.32195148
 h     -2.83498920    -0.77195911    -1.36777308
 h     -2.56519541    -1.68992632     0.05106806
 h     -1.23140421     1.40675709     1.46418015
          17

 c      1.09576876    -0.57511113    -0.07993396
 c     -0.11463249    -1.20435218    -0.00278227
 c     -1.22473541    -0.14338672    -0.04911145
 c     -0.99080916     1.19184835     0.33568770
 c      0.30124204     1.74092694     0.18599108
 c      1.16934992     0.83585526    -0.20122642
 h     -0.39311317    -2.34159322    -0.10917237
 h     -1.59918380     1.87098838    -0.17158474
 h      0.47936387     2.65547928     0.69952642
 h      2.23670640     0.99783921    -0.27326276
 o      2.22800839    -1.16560852     0.01848021
 h      3.02785525    -0.42109258     0.05567546
 c     -2.58973553    -0.49745596    -0.30519380
 h     -3.29269660     0.11059696     0.36920526
 h     -2.87515503    -0.73772543    -1.33877462
 h     -2.57696636    -1.73309914     0.11738823
 h     -1.18457391     1.36507879     1.45498583
          17

 c      1.11129644    -0.56619174    -0.06849118
 c     -0.11156255    -1.19839752    -0.02518635
 c     -1.23737928    -0.15464137    -0.07895370
 c     -0.99394193     1.19540697     0.34696311
 c      0.28706244     1.74672772     0.18014094
 c      1.18880819     0.83409537    -0.19429025
 h     -0.36538778    -2.34399180    -0.10339997
 h     -1.62650991     1.87431003    -0.21174361
 h      0.49518330     2.70624119     0.66792431
 h      2.23313361     1.03509350    -0.24844915
 o      2.23054602    -1.17981665     0.02502450
 h      2.97185023    -0.42744486     0.04810928
 c     -2.59753194    -0.49064793    -0.28991335
 h     -3.27284662     0.05456718     0.40306034
 h     -2.91611810    -0.69678919    -1.31110834
 h     -2.59482374    -1.74566377     0.17511661
 h     -1.14231865     1.31862679     1.43646129
          17

 c      1.12585892    -0.55744105    -0.05733567
 c     -0.11231717    -1.19150915    -0.04830672
 c     -1.24686311    -0.16900619    -0.10819925
 c     -0.99811140     1.19980512     0.35831684
 c      0.27472234     1.75201916     0.17469044
 c      1.20974207     0.83349161    -0.18688541
 h     -0.33067486    -2.32466673    -0.09560253
 h     -1.66500327     1.88111068    -0.25051927
 h      0.51333030     2.75872717     0.62791108
 h      2.23925528     1.08468432    -0.22595551
 o      2.23488248    -1.19342513     0.03165697
 h      2.90065903    -0.45690032     0.03955853
 c     -2.60643874    -0.48804009    -0.27263066
 h     -3.25365867    -0.00117569     0.42859643
 h     -2.95900208    -0.65147033    -1.28667127
 h     -2.61748308    -1.72657843     0.22057693
 h     -1.10838548     1.27046152     1.41836969
          17

 c      1.13879820    -0.54930498    -0.04661342
 c     -0.11647139    -1.18330400    -0.07202855
 c     -1.25251886    -0.18561910    -0.13628854
 c     -1.00393419     1.20482802     0.36774204
 c      0.26517159     1.75706597     0.16956902
 c      1.23127860     0.83474098    -0.17878586
 h     -0.29096664    -2.28771170    -0.08735620
 h     -1.70628621     1.88463432    -0.27900442
 h      0.53043396     2.80378267     0.57727418
 h      2.25661506     1.14487166    -0.20587337
 o      2.24012444    -1.20693791     0.03835888
 h      2.83188928    -0.49812778     0.03107348
 c     -2.61627150    -0.49026837    -0.25389470
 h     -3.24157458    -0.04812277     0.45368517
 h     -3.00436146    -0.60341869    -1.26598339
 h     -2.64380327    -1.67752667     0.25107182
 h     -1.08585512     1.22297324     1.41258349
          17

 c      1.14957923    -0.54213882    -0.03646573
 c     -0.12343321    -1.17308562    -0.09619146
 c     -1.25402210    -0.20364844    -0.16274606
 c     -1.01175009     1.21021525     0.37378385
 c      0.25903685     1.76201629     0.16464437
 c      1.25308747     0.83847163    -0.16984951
 h     -0.24913955    -2.24202634    -0.08024244
 h     -1.74441078     1.88103482    -0.29093619
 h      0.54380416     2.83531190     0.51581629
 h      2.28150465     1.21193169    -0.18807500
 o      2.24474999    -1.22161095     0.04513857
 h      2.79193871    -0.52754341     0.02303770
 c     -2.62682807    -0.49765814    -0.23445178
 h     -3.24182247    -0.07879927     0.48610321
 h     -3.05185634    -0.55372998    -1.24761888
 h     -2.67277270    -1.60318234     0.26492430
 h     -1.07620030     1.17712812     1.42666847
          17

 c      1.15794031    -0.53612497    -0.02702580
 c     -0.13252149    -1.15995569    -0.12061823
 c     -1.25145914    -0.22232214    -0.18719501
 c     -1.02162641     1.21568526     0.37606949
 c      0.25659995     1.76684904     0.15975999
 c      1.27516324     0.84521252    -0.15998323
 h     -0.20830101    -2.20059994    -0.07546006
 h     -1.77594790     1.86898339    -0.28299407
 h      0.55170046     2.85064342     0.44490599
 h      2.30730156     1.28058246    -0.17241694
 o      2.24749146    -1.23852719     0.05205455
 h      2.80098425    -0.52459898     0.01477949
 c     -2.63815214    -0.50976117    -0.21491475
 h     -3.25466031    -0.08930102     0.52870538
 h     -3.10025594    -0.50334037    -1.22855375
 h     -2.70366792    -1.51353520     0.26256082
 h     -1.07907159     1.13309127     1.45791401
          17

 c      1.16401063    -0.53122547    -0.01842015
 c     -0.14303122    -1.14324749    -0.14514003
 c     -1.24535581    -0.24091364    -0.20935152
 c     -1.03336529     1.22088470     0.37514530
 c      0.25782756     1.77135475     0.15475529
 c      1.29750469     0.85530639    -0.14911712
 h     -0.17078025    -2.17597809    -0.07360985
 h     -1.79964390     1.84904492    -0.25449238
 h      0.55340322     2.85048251     0.36693352
 h      2.32784234     1.34527780    -0.15882675
 o      2.24869967    -1.25679261     0.05910916
 h      2.85044581    -0.50087402     0.00632817
 c     -2.65053018    -0.52480738    -0.19578248
 h     -3.27446132    -0.08012877     0.57751760
 h     -3.14775922    -0.45340166    -1.20515979
 h     -2.73672430    -1.42889929     0.24939877
 h     -1.09289913     1.09151476     1.49526304
          17

 c      1.16826331    -0.52720025    -0.01077196
 c     -0.15419657    -1.12321683    -0.16957016
 c     -1.23668230    -0.25870371    -0.22900877
 c     -1.04648767     1.22535433     0.37192511
 c      0.26240706     1.77511900     0.14946770
 c      1.31996090     0.86881606    -0.13719231
 h     -0.13773232    -2.17249390    -0.07517084
 h     -1.81652486     1.82357493    -0.20733823
 h      0.54925246     2.83891527     0.28481678
 h      2.33937905     1.40141267    -0.14727475
 o      2.24950544    -1.27455396     0.06620090
 h      2.91652477    -0.48366124    -0.00075375
 c     -2.66409940    -0.53941003    -0.17792308
 h     -3.29297085    -0.05497014     0.62506937
 h     -3.19245248    -0.40536927    -1.17435745
 h     -2.77456533    -1.38421094     0.23918714
 h     -1.11554121     1.05377300     1.52631415
          17

 c      1.17133586    -0.52367122    -0.00419587
 c     -0.16502960    -1.10128510    -0.19365596
 c     -1.22681791    -0.27492819    -0.24602525
 c     -1.06019310     1.22851441     0.36736699
 c      0.26978588     1.77754196     0.14374763
 c      1.34223020     0.88548840    -0.12416024
 h     -0.11003296    -2.18341555    -0.08125589
 h     -1.83056877     1.79708289    -0.14630628
 h      0.54056958     2.82312091     0.20140676
 h      2.34099121     1.44599003    -0.13774395
 o      2.25063262    -1.29057464     0.07321695
 h      2.98048027    -0.49057423    -0.00481248
 c     -2.67861860    -0.55013550    -0.16221846
 h     -3.30286475    -0.01919706     0.66452753
 h     -3.23280408    -0.36073064    -1.13469274
 h     -2.82187481    -1.41205593     0.24662426
 h     -1.14463236     1.02135640     1.54186993
          17

 c      1.17387532    -0.52019651     0.00121530
 c     -0.17422687    -1.07949605    -0.21710300
 c     -1.21744933    -0.28872372    -0.26032446
 c     -1.07334755     1.22966486     0.36238618
 c      0.27924477     1.77798455     0.13749966
 c      1.36389083     0.90477464    -0.10999105
 h     -0.08901541    -2.19688447    -0.09349021
 h     -1.84915798     1.77636359    -0.07881605
 h      0.52916864     2.81174641     0.11878441
 h      2.33442500     1.47793586    -0.13023103
 o      2.25232120    -1.30431006     0.08007309
 h      3.03124381    -0.52833309    -0.00474723
 c     -2.69397807    -0.55712122    -0.14794107
 h     -3.29924007     0.02122287     0.69145539
 h     -3.26812649    -0.32057694    -1.08707867
 h     -2.87864764    -1.50165320     0.26715133
 h     -1.17772115     0.99532612     1.53692695
          17

 c      1.17646555    -0.51633496     0.00540213
 c     -0.18028905    -1.05983368    -0.23964991
 c     -1.21040933    -0.29915231    -0.27188887
 c     -1.08470875     1.22813311     0.35767850
 c      0.29002003     1.77609292     0.13070948
 c      1.38441771     0.92586769    -0.09468312
 h     -0.07611349    -2.20274681    -0.11328925
 h     -1.88092372     1.76874374    -0.01269188
 h      0.51635270     2.81119992     0.03794231
 h      2.32396874     1.49827565    -0.12478056
 o      2.25451589    -1.31564358     0.08671080
 h      3.06310385    -0.59706573     0.00002747
 c     -2.71035610    -0.56303780    -0.13342688
 h     -3.27975293     0.06056372     0.70401550
 h     -3.29875699    -0.28546218    -1.03462653
 h     -2.93862081    -1.61279566     0.28484559
 h     -1.21231937     0.97599703     1.51040710
          17

 c      1.17961273    -0.51170179     0.00834365
 c     -0.18180857    -1.04381629    -0.26112198
 c     -1.20740957    -0.30536089    -0.28073603
 c     -1.09353132     1.22366347     0.35337068
 c      0.30141852     1.77211829     0.12339858
 c      1.40321032     0.94775773    -0.07826927
 h     -0.07224364    -2.19514402    -0.14143050
 h     -1.92921034     1.77759469     0.04769257
 h      0.50213184     2.82183899    -0.04049577
 h      2.31616927     1.51006570    -0.12154640
 o      2.25692271    -1.32477498     0.09309711
 h      3.07489216    -0.69209083     0.00959275
 c     -2.72771457    -0.56991165    -0.11762485
 h     -3.24445213     0.09411471     0.70292923
 h     -3.32593282    -0.25549289    -0.98184317
 h     -2.99572378    -1.71457569     0.29025488
 h     -1.24600273     0.96270045     1.46514965
          17

 c      1.18375100    -0.50601162     0.01005815
 c     -0.17784001    -1.03225544    -0.28144901
 c     -1.20967100    -0.30681854    -0.28689708
 c     -1.09999890     1.21669254     0.34887972
 c      0.31282985     1.76689933     0.11554518
 c      1.41970015     0.96934661    -0.06081663
 h     -0.07747647    -2.17254842    -0.17800003
 h     -1.98720142     1.79938301     0.10225155
 h      0.48558865     2.83793791    -0.11512800
 h      2.31854689     1.51759067    -0.12083367
 o      2.25887830    -1.33225469     0.09923822
 h      3.07193040    -0.80332461     0.02332215
 c     -2.74568179    -0.57871616    -0.10023528
 h     -3.19557936     0.11892139     0.69148409
 h     -3.35135195    -0.23045829    -0.93351859
 h     -3.04628361    -1.79084261     0.28097030
 h     -1.27672806     0.95356120     1.40842054
          17

 c      1.18924617    -0.49910864     0.01060018
 c     -0.16820588    -1.02507968    -0.30065274
 c     -1.21760556    -0.30350802    -0.29042155
 c     -1.10482793     1.20811790     0.34315179
 c      0.32366241     1.76151103     0.10707093
 c      1.43358795     0.98965475    -0.04242911
 h     -0.09093849    -2.13759609    -0.22246235
 h     -2.04225365     1.82662487     0.15187189
 h      0.46592616     2.85144894    -0.18355302
 h      2.33659109     1.52441129    -0.12298566
 o      2.25908458    -1.33902061     0.10519805
 h      3.07015800    -0.91465256     0.03960527
 c     -2.76371732    -0.58990926    -0.08151221
 h     -3.13726279     0.13443041     0.67546634
 h     -3.37640362    -0.21011383    -0.89336025
 h     -3.08827240    -1.83403569     0.25797899
 h     -1.30340251     0.94541778     1.35222533
          17

 c      1.19637938    -0.49098296     0.01005509
 c     -0.15356226    -1.02127532    -0.31881106
 c     -1.23074006    -0.29595738    -0.29140793
 c     -1.10862080     1.19888080     0.33501972
 c      0.33331002     1.75691937     0.09788887
 c      1.44509682     1.00803488    -0.02326143
 h     -0.11087021    -2.09742406    -0.27378306
 h     -2.08319649     1.85241504     0.19615581
 h      0.44306945     2.85567137    -0.24310399
 h      2.37036067     1.53125915    -0.12801196
 o      2.25577566    -1.34605158     0.11106389
 h      3.09371357    -1.00948188     0.05642327
 c     -2.78129530    -0.60376018    -0.06214855
 h     -3.07493723     0.14271402     0.66261398
 h     -3.40140378    -0.19454181    -0.86284477
 h     -3.12049354    -1.84098308     0.22370312
 h     -1.32618875     0.93435315     1.31134953
          17

 c      1.20529759    -0.48176450     0.00853056
 c     -0.13516912    -1.01905800    -0.33600236
 c     -1.24792372    -0.28509642    -0.29003707
 c     -1.11169471     1.18967856     0.32374932
 c      0.34118754     1.75380560     0.08794494
 c      1.45496989     1.02421229    -0.00353413
 h     -0.13498940    -2.06339878    -0.33075500
 h     -2.10327144     1.87217771     0.23366317
 h      0.41764835     2.84689525    -0.29161733
 h      2.41394932     1.53590761    -0.13520951
 o      2.24829940    -1.35353317     0.11682122
 h      3.15055121    -1.08414160     0.07340798
 c     -2.79804632    -0.62035372    -0.04310007
 h     -3.01418826     0.14742608     0.66082421
 h     -3.42536777    -0.18424594    -0.84094741
 h     -3.14226717    -1.81158978     0.18138455
 h     -1.34548760     0.91749738     1.29681063
          17

 c      1.21596535    -0.47168985     0.00614759
 c     -0.11449966    -1.01642818    -0.35224728
 c     -1.26768550    -0.27203263    -0.28657788
 c     -1.11427227     1.18081968     0.30960692
 c      0.34680269     1.75249736     0.07723586
 c      1.46415790     1.03813768     0.01648303
 h     -0.16117093    -2.04737065    -0.39254849
 h     -2.09971976     1.88344859     0.26271639
 h      0.39073837     2.82473505    -0.32792060
 h      2.45855740     1.53514670    -0.14319864
 o      2.23801724    -1.36095695     0.12235886
 h      3.21880652    -1.14641559     0.09182540
 c     -2.81378721    -0.63927535    -0.02528002
 h     -2.95952070     0.15083094     0.67516762
 h     -3.44647170    -0.17980842    -0.82487498
 h     -3.15371840    -1.74995529     0.13509731
 h     -1.35994307     0.89514893     1.30843572
          17

 c      1.22818298    -0.46105415     0.00303208
 c     -0.09293785    -1.01206183    -0.36751161
 c     -1.28855997    -0.25786548    -0.28135899
 c     -1.11655806     1.17229732     0.29373542
 c      0.34982931     1.75291995     0.06582995
 c      1.47345863     1.04983649     0.03651010
 h     -0.18763795    -2.05370390    -0.45874290
 h     -2.07286966     1.88543637     0.28188590
 h      0.36359151     2.79220952    -0.35218007
 h      2.49610944     1.52671075    -0.15031786
 o      2.22669176    -1.36796364     0.12760934
 h      3.27215506    -1.20203340     0.11236426
 c     -2.82833038    -0.65907848    -0.00930640
 h     -2.91418335     0.15096437     0.70574404
 h     -3.46284075    -0.18135000    -0.81128515
 h     -3.15707823    -1.66854671     0.08995651
 h     -1.36623750     0.87056024     1.33583908
          17

 c      1.24164246    -0.45016210    -0.00069178
 c     -0.07170720    -1.00580173    -0.38181093
 c     -1.30928354    -0.24359858    -0.27473214
 c     -1.11857795     1.16399019     0.27747389
 c      0.35016558     1.75455193     0.05390443
 c      1.48330594     1.05935757     0.05628706
 h     -0.21208934    -2.07494893    -0.52822467
 h     -2.02591012     1.87906546     0.29020980
 h      0.33737803     2.75587807    -0.36622072
 h      2.52120674     1.51000843    -0.15502964
 o      2.21547683    -1.37448821     0.13257149
 h      3.29514352    -1.25220935     0.13476382
 c     -2.84108269    -0.67676416     0.00452385
 h     -2.88089242     0.14225444     0.74863393
 h     -3.47324451    -0.18813808    -0.79737907
 h     -3.15943866    -1.59555754     0.05177612
 h     -1.36106180     0.84766163     1.36620812
          17

 c      1.25596603    -0.43929546    -0.00490727
 c     -0.05187269    -0.99821328    -0.39527923
 c     -1.32885783    -0.23012042    -0.26705230
 c     -1.12000368     1.15574158     0.26189147
 c      0.34796050     1.75645257     0.04177128
 c      1.49371075     1.06677174     0.07558432
 h     -0.23131767    -2.09748220    -0.59843803
 h     -1.96541394     1.86763607     0.28733759
 h      0.31293057     2.72543317    -0.37356445
 h      2.53168934     1.48607181    -0.15618856
 o      2.20495694    -1.38060256     0.13727576
 h      3.28199580    -1.29605686     0.15833891
 c     -2.85086967    -0.68815217     0.01624572
 h     -2.86206049     0.11890984     0.79878928
 h     -3.47752678    -0.19847529    -0.78157697
 h     -3.17365049    -1.57417661     0.02460027
 h     -1.34263458     0.82944599     1.38963638
          17

 c      1.27071897    -0.42870541    -0.00951102
 c     -0.03428166    -0.98990467    -0.40811240
 c     -1.34652192    -0.21818959    -0.25867281
 c     -1.12008238     1.14729040     0.24769309
 c      0.34358951     1.75749635     0.02981917
 c      1.50428686     1.07215836     0.09420591
 h     -0.24209213    -2.10931872    -0.66605015
 h     -1.90190596     1.85773586     0.27365483
 h      0.29061554     2.71125489    -0.37846400
 h      2.52874316     1.45732655    -0.15323085
 o      2.19528895    -1.38641913     0.14175795
 h      3.23402238    -1.33205151     0.18236484
 c     -2.85700971    -0.69133531     0.02629154
 h     -2.85926360     0.07781923     0.85226352
 h     -3.47678734    -0.20984300    -0.76377574
 h     -3.20588523    -1.62457996     0.00790296
 h     -1.31092318     0.81769476     1.40008596
          17

 c      1.28541745    -0.41862155    -0.01441631
 c     -0.01951682    -0.98123105    -0.42048319
 c     -1.36170233    -0.20842554    -0.24993818
 c     -1.11777883     1.13826302     0.23528125
 c      0.33757150     1.75685964     0.01833176
 c      1.51431418     1.07556986     0.11199891
 h     -0.24205053    -2.10322005    -0.72794545
 h     -1.84848809     1.85878362     0.25022362
 h      0.27057731     2.71928817    -0.38359872
 h      2.51693200     1.42737302    -0.14634161
 o      2.18612843    -1.39205042     0.14603278
 h      3.16056445    -1.35857496     0.20645465
 c     -2.86032794    -0.68909114     0.03513354
 h     -2.87273150     0.01933524     0.90686269
 h     -3.47330368    -0.21936718    -0.74516220
 h     -3.24434900    -1.71579580    -0.00007249
 h     -1.26728669     0.81326312     1.39468289
          17

 c      1.29954506    -0.40925932    -0.01955168
 c     -0.00791296    -0.97227793    -0.43249421
 c     -1.37399164    -0.20133805    -0.24116905
 c     -1.11229378     1.12852073     0.22483294
 c      0.33046040     1.75443369     0.00732659
 c      1.52284440     1.07700854     0.12886418
 h     -0.23000921    -2.07656186    -0.78179897
 h     -1.81515330     1.87833496     0.21836432
 h      0.25324665     2.74685292    -0.38820107
 h      2.50376587     1.40061566    -0.13650695
 o      2.17632532    -1.39758618     0.15004094
 h      3.08366784    -1.37420197     0.23136034
 c     -2.86188312    -0.68508441     0.04308790
 h     -2.90133169    -0.05377234     0.96161922
 h     -3.47009006    -0.22449433    -0.72758889
 h     -3.27466349    -1.80900338    -0.00021806
 h     -1.21406465     0.81635498     1.37318997
          17

 c      1.31257345    -0.40080241    -0.02485660
 c      0.00039410    -0.96289145    -0.44415681
 c     -1.38312709    -0.19735278    -0.23265007
 c     -1.10364488     1.11872945     0.21630145
 c      0.32278431     1.75072975    -0.00338612
 c      1.52891042     1.07646311     0.14473770
 h     -0.20599133    -2.03076220    -0.82642325
 h     -1.80224674     1.91487102     0.17945269
 h      0.23947782     2.78431204    -0.38893148
 h      2.49775699     1.38141115    -0.12514059
 o      2.16388227    -1.40308688     0.15357603
 h      3.03874308    -1.37797841     0.26014764
 c     -2.86221654    -0.68163173     0.05041564
 h     -2.94288636    -0.13774997     1.01593932
 h     -3.47009453    -0.22348662    -0.71271687
 h     -3.28913839    -1.88198983     0.00616865
 h     -1.15420661     0.82662859     1.33815718
          17

 c      1.32397901    -0.39334973    -0.03028026
 c      0.00540894    -0.95265692    -0.45536475
 c     -1.38895124    -0.19680567    -0.22462068
 c     -1.09257239     1.11032855     0.20931040
 c      0.31504005     1.74644893    -0.01401698
 c      1.53187174     1.07400735     0.15951888
 h     -0.17124585    -1.97135083    -0.86223448
 h     -1.80185880     1.95759453     0.13549970
 h      0.23018150     2.82053288    -0.38231623
 h      2.50452707     1.37272080    -0.11307270
 o      2.14766819    -1.40860006     0.15640269
 h      3.04761279    -1.36970907     0.29644288
 c     -2.86157657    -0.67992084     0.05734689
 h     -2.99443088    -0.22895718     1.06850463
 h     -3.47515752    -0.21578201    -0.70100503
 h     -3.28497647    -1.92498797     0.01719219
 h     -1.09089506     0.84318006     1.29556141
          17

 c      1.33327187    -0.38688131    -0.03578014
 c      0.00722473    -0.94084965    -0.46585055
 c     -1.39137098    -0.19990148    -0.21725346
 c     -1.07998229     1.10483492     0.20308947
 c      0.30769725     1.74216980    -0.02468509
 c      1.53170748     1.06988385     0.17299645
 h     -0.12818351    -1.90841075    -0.89189648
 h     -1.80481971     1.99380048     0.08937562
 h      0.22597441     2.84681179    -0.36625051
 h      2.52333339     1.37505821    -0.09955622
 o      2.12931744    -1.41412920     0.15863731
 h      3.08842520    -1.35074815     0.33849979
 c     -2.86020442    -0.68047758     0.06408936
 h     -3.05231699    -0.32430394     1.11640835
 h     -3.48528845    -0.20218062    -0.69109737
 h     -3.26173209    -1.93448221     0.03062798
 h     -1.02699687     0.86456337     1.25502205
          17

 c      1.34004359    -0.38129425    -0.04131218
 c      0.00597609    -0.92652113    -0.47517819
 c     -1.39033131    -0.20665103    -0.21061911
 c     -1.06665389     1.10328255     0.19663385
 c      0.30119619     1.73825247    -0.03540041
 c      1.52896665     1.06448060     0.18486680
 h     -0.07980639    -1.85558175    -0.92044333
 h     -1.80471282     2.01426936     0.04424145
 h      0.22707849     2.85810010    -0.34023354
 h      2.54759117     1.38666229    -0.08243215
 o      2.11125336    -1.41958382     0.16065256
 h      3.12645476    -1.32415882     0.38060791
 c     -2.85841447    -0.68344752     0.07082815
 h     -3.11236624    -0.42090268     1.15550378
 h     -3.49877046    -0.18463889    -0.68016981
 h     -3.22018125    -1.91038954     0.04404556
 h     -0.96457155     0.88915917     1.22792634
          17

 c      1.34399967    -0.37645671    -0.04681749
 c      0.00175992    -0.90896857    -0.48292425
 c     -1.38580426    -0.21682441    -0.20466199
 c     -1.05321413     1.10602731     0.18914647
 c      0.29594472     1.73483266    -0.04607158
 c      1.52443542     1.05823109     0.19483055
 h     -0.02847767    -1.82465066    -0.95314439
 h     -1.79822437     2.01427837     0.00291461
 h      0.23334881     2.85303696    -0.30510701
 h      2.56871758     1.40461732    -0.05930464
 o      2.09498298    -1.42480737     0.16276291
 h      3.14065711    -1.29350195     0.41790773
 c     -2.85651499    -0.68870500     0.07770727
 h     -3.17020340    -0.51546661     1.18182944
 h     -3.51296144    -0.16572802    -0.66499173
 h     -3.16220054    -1.85590697     0.05478242
 h     -0.90492226     0.91610570     1.22228416
          17

 c      1.34496013    -0.37223170    -0.05221734
 c     -0.00537906    -0.88844361    -0.48905481
 c     -1.37779855    -0.22994149    -0.19920524
 c     -1.04010423     1.11275972     0.18049083
 c      0.29230900     1.73181112    -0.05650485
 c      1.51884339     1.05152116     0.20266876
 h      0.02456682    -1.81729145    -0.99104900
 h     -1.78456761     1.99304493    -0.03252194
 h      0.24432518     2.83396085    -0.26275677
 h      2.57954900     1.42592216    -0.02852121
 o      2.08116055    -1.42961237     0.16515029
 h      3.12259102    -1.26203266     0.44749162
 c     -2.85464285    -0.69571178     0.08480968
 h     -3.22176165    -0.60417887     1.19311883
 h     -3.52522484    -0.14806602    -0.64299328
 h     -3.09133698    -1.77993688     0.05983447
 h     -0.84952852     0.94600830     1.23750414
          17

 c      1.34283982    -0.36849094    -0.05742043
 c     -0.01528842    -0.86624284    -0.49405918
 c     -1.36639733    -0.24529552    -0.19397979
 c     -1.02750995     1.12263739     0.17117172
 c      0.29059718     1.72883058    -0.06640895
 c      1.51273765     1.04463877     0.20826279
 h      0.07776019    -1.82395208    -1.02937590
 h     -1.76534664     1.95342857    -0.06100837
 h      0.25931584     2.80705883    -0.21579039
 h      2.57578359     1.44807669     0.01052963
 o      2.06990132    -1.43380139     0.16788169
 h      3.07158591    -1.23243591     0.46813714
 c     -2.85259133    -0.70304967     0.09216573
 h     -3.26383256    -0.68318712     1.18954769
 h     -3.53358979    -0.13392042    -0.61294464
 h     -3.01365629    -1.70266692     0.05569011
 h     -0.80075014     0.98038700     1.26510887
          17

 c      1.33762336    -0.36513616    -0.06233863
 c     -0.02756682    -0.84402255    -0.49863836
 c     -1.35180725    -0.26200181    -0.18866417
 c     -1.01532549     1.13442801     0.16194405
 c      0.29103839     1.72531849    -0.07543954
 c      1.50645556     1.03775420     0.21158531
 h      0.12808647    -1.83174673    -1.06117648
 h     -1.74507786     1.90218726    -0.08287994
 h      0.27756998     2.78181856    -0.16699796
 h      2.55621674     1.46934172     0.05753734
 o      2.06085998    -1.43719874     0.17089698
 h      2.99368160    -1.20641965     0.48056915
 c     -2.84984368    -0.70804130     0.09982643
 h     -3.29432380    -0.74940254     1.17352690
 h     -3.53711420    -0.12489359    -0.57530307
 h     -2.93686323    -1.65975200     0.03802868
 h     -0.76129329     1.02053505     1.29427354
          17

 c      1.32935059    -0.36211717    -0.06690113
 c     -0.04156855    -0.82322622    -0.50339322
 c     -1.33440605    -0.27905788    -0.18291862
 c     -1.00314493     1.14662747     0.15353553
 c      0.29376002     1.72073049    -0.08328853
 c      1.50012042     1.03091056     0.21268677
 h      0.17170946    -1.83103464    -1.08110529
 h     -1.73173285     1.84989824    -0.10025455
 h      0.29851233     2.76818865    -0.11857345
 h      2.52267519     1.48890861     0.11152471
 o      2.05307449    -1.43973487     0.17392640
 h      2.90427574    -1.18345518     0.48887520
 c     -2.84602989    -0.70842586     0.10791360
 h     -3.31219627    -0.80123052     1.14899002
 h     -3.53614789    -0.12140358    -0.53242297
 h     -2.86495053    -1.68222504     0.00213996
 h     -0.73332694     1.06693105     1.31613970
          17

 c      1.31811904    -0.35943265    -0.07106110
 c     -0.05644703    -0.80495063    -0.50874793
 c     -1.31480349    -0.29542621    -0.17640208
 c     -0.99041206     1.15773664     0.14655173
 c      0.29877978     1.71499426    -0.08975632
 c      1.49364553     1.02401906     0.21167971
 h      0.20496578    -1.81692459    -1.08653857
 h     -1.73510585     1.80829741    -0.11666210
 h      0.32181067     2.77132191    -0.07170566
 h      2.47987652     1.50705131     0.17117104
 o      2.04481359    -1.44159382     0.17637447
 h      2.83067691    -1.15861671     0.50246639
 c     -2.84100098    -0.70575309     0.11629244
 h     -3.31735071    -0.83888255     1.12097474
 h     -3.53254597    -0.12203944    -0.48854899
 h     -2.79723112    -1.75604272    -0.05262038
 h     -0.71810373     1.11921459     1.32511762
          17

 c      1.30410758    -0.35711704    -0.07479101
 c     -0.07118270    -0.78999581    -0.51499647
 c     -1.29391510    -0.31013482    -0.16876898
 c     -0.97695006     1.16681130     0.14133565
 c      0.30603296     1.70877759    -0.09473678
 c      1.48678466     1.01688434     0.20871283
 h      0.22492627    -1.78860260    -1.07732127
 h     -1.76065392     1.78398349    -0.13489927
 h      0.34709946     2.78817751    -0.02716726
 h      2.43474829     1.52506126     0.23523337
 o      2.03436079    -1.44312584     0.17753428
 h      2.79965453    -1.12433897     0.53271725
 c     -2.83420731    -0.70363709     0.12430529
 h     -3.31067193    -0.86428940     1.09561041
 h     -3.52928921    -0.12375142    -0.44902315
 h     -2.73549987    -1.84191090    -0.12031451
 h     -0.71598482     1.17635367     1.31875600
          17

 c      1.28761524    -0.35523442    -0.07806395
 c     -0.08463778    -0.77888960    -0.52234503
 c     -1.27295782    -0.32232307    -0.15966060
 c     -0.96347758     1.17380304     0.13780232
 c      0.31540075     1.70324049    -0.09816755
 c      1.47929493     1.00930027     0.20394364
 h      0.22975677    -1.74879861    -1.05546189
 h     -1.80345321     1.77436410    -0.15471254
 h      0.37368978     2.81001497     0.01386532
 h      2.39442549     1.54448430     0.30293017
 o      2.02186261    -1.44415418     0.17742036
 h      2.80787394    -1.08179935     0.57959158
 c     -2.82484728    -0.70451115     0.13107440
 h     -3.29396885    -0.88064722     1.07966972
 h     -3.52909968    -0.12326326    -0.41855281
 h     -2.68344401    -1.91253625    -0.19319682
 h     -0.72657786     1.23686650     1.29747620
          17

 c      1.26907086    -0.35389263    -0.08083909
 c     -0.09568771    -0.77182355    -0.53088724
 c     -1.25332194    -0.33123000    -0.14871272
 c     -0.95134684     1.17920297     0.13549039
 c      0.32668614     1.69955139    -0.10002928
 c      1.47120432     1.00121154     0.19755410
 h      0.21920406    -1.70408754    -1.02521246
 h     -1.85101895     1.77169124    -0.17358492
 h      0.40063017     2.82763944     0.04980328
 h      2.36312966     1.56547125     0.37380652
 o      2.00888152    -1.44390282     0.17680260
 h      2.82880282    -1.04212460     0.63086405
 c     -2.81234298    -0.70932548     0.13575543
 h     -3.26932336    -0.89149277     1.07890894
 h     -3.53256412    -0.11893194    -0.39930404
 h     -2.64388975    -1.95550720    -0.26489192
 h     -0.74886044     1.29911883     1.26454510
          17

 c      1.24898660    -0.35325889    -0.08307472
 c     -0.10346114    -0.76850792    -0.54051777
 c     -1.23633799    -0.33620099    -0.13559758
 c     -0.94184873     1.18351035     0.13373625
 c      0.33955861     1.69857977    -0.10036812
 c      1.46297944     0.99282986     0.18982632
 h      0.19523794    -1.66575416    -0.99333469
 h     -1.89090871     1.76902959    -0.18918726
 h      0.42695873     2.83467379     0.07914729
 h      2.34027034     1.58539301     0.44685059
 o      1.99663243    -1.44170276     0.17640535
 h      2.84097129    -1.01508587     0.67481853
 c     -2.79659344    -0.71817417     0.13771620
 h     -3.23789771    -0.89956632     1.09541973
 h     -3.53724003    -0.11172312    -0.39016165
 h     -2.61837997    -1.96635017    -0.33058763
 h     -0.78131816     1.36174795     1.22607715
          17

 c      1.22789439    -0.35356288    -0.08475729
 c     -0.10758804    -0.76810405    -0.55088336
 c     -1.22299988    -0.33674469    -0.12010459
 c     -0.93581134     1.18702469     0.13180483
 c      0.35352510     1.70080457    -0.09929348
 c      1.45539912     0.98457570     0.18119474
 h      0.16209305    -1.64931040    -0.96844428
 h     -1.91475219     1.76235137    -0.20059225
 h      0.45189717     2.82843672     0.10090025
 h      2.32179752     1.59935239     0.51973504
 o      1.98564518    -1.43722476     0.17664095
 h      2.83385062    -1.00544215     0.70465657
 c     -2.77794569    -0.73078655     0.13671348
 h     -3.19924882    -0.90615937     1.12596432
 h     -3.53866368    -0.10450971    -0.38769777
 h     -2.60751900    -1.94423838    -0.38652291
 h     -0.82221766     1.42411976     1.19029222
          17

 c      1.20630342    -0.35507794    -0.08591977
 c     -0.10820397    -0.76964374    -0.56157210
 c     -1.21375971    -0.33260948    -0.10223161
 c     -0.93351897     1.18987902     0.12907888
 c      0.36794839     1.70630284    -0.09695318
 c      1.44926017     0.97689068     0.17219640
 h      0.12407517    -1.66832704    -0.95748131
 h     -1.91864007     1.75016833    -0.20831836
 h      0.47496301     2.80996818     0.11480064
 h      2.30322489     1.60216415     0.58909052
 o      1.97601062    -1.43041323     0.17767753
 h      2.80434050    -1.01413749     0.71758439
 c     -2.75696848    -0.74675230     0.13291349
 h     -3.15202192    -0.91144751     1.16308215
 h     -3.53227043    -0.10048347    -0.38781925
 h     -2.61116782    -1.89058912    -0.42972866
 h     -0.87000741     1.48635171     1.16499824
          17

 c      1.18469342    -0.35807118    -0.08663298
 c     -0.10573116    -0.77295061    -0.57249190
 c     -1.20847238    -0.32384175    -0.08224658
 c     -0.93475652     1.19217310     0.12535643
 c      0.38210396     1.71473228    -0.09351382
 c      1.44514781     0.97008050     0.16336266
 h      0.08221733    -1.72303216    -0.96056300
 h     -1.90261178     1.73289844    -0.21413044
 h      0.49606432     2.78413414     0.12149975
 h      2.28169079     1.59004242     0.65142262
 o      1.96751323    -1.42144484     0.17947960
 h      2.75486148    -1.03912704     0.71424653
 c     -2.73422512    -0.76549074     0.12677446
 h     -3.09531423    -0.91537424     1.19802609
 h     -3.51483074    -0.10185737    -0.38694115
 h     -2.62831653    -1.80971802    -0.45842565
 h     -0.92347406     1.54836616     1.15376108
          17

 c      1.16354120    -0.36273450    -0.08697160
 c     -0.10090205    -0.77885183    -0.58386666
 c     -1.20647547    -0.31081450    -0.06070393
 c     -0.93889365     1.19409092     0.12102043
 c      0.39526279     1.72531845    -0.08916137
 c      1.44332631     0.96425615     0.15512633
 h      0.03514318    -1.79818507    -0.97122885
 h     -1.87056445     1.71268604    -0.22098732
 h      0.51558421     2.75963244     0.12267993
 h      2.25656433     1.56130481     0.70393847
 o      1.95955331    -1.41076684     0.18172722
 h      2.69460890    -1.07486123     0.69999790
 c     -2.71016690    -0.78599389     0.11902450
 h     -3.02953480    -0.91833904     1.22328516
 h     -3.48508633    -0.10917813    -0.38246747
 h     -2.65671501    -1.71167115    -0.47380137
 h     -0.98131524     1.60859527     1.15399961
          17

 c      1.14334608    -0.36912600    -0.08697695
 c     -0.09491261    -0.78831683    -0.59583803
 c     -1.20676716    -0.29422089    -0.03841228
 c     -0.94495769     1.19587761     0.11689144
 c      0.40679033     1.73696664    -0.08409620
 c      1.44370142     0.95934271     0.14776300
 h     -0.01734095    -1.87427447    -0.98199319
 h     -1.83055535     1.69359055    -0.23316011
 h      0.53431668     2.74754585     0.12082279
 h      2.22938192     1.51646176     0.74511936
 o      1.95094195    -1.39916195     0.18363815
 h      2.64270206    -1.11127371     0.68764917
 c     -2.68508831    -0.80639392     0.11091915
 h     -2.95653416    -0.92144209     1.23384219
 h     -3.44394636    -0.12099344    -0.37287984
 h     -2.69283665    -1.61720637    -0.48419713
 h     -1.04165783     1.66390171     1.15916240
          17

 c      1.12461787    -0.37713873    -0.08664121
 c     -0.08926701    -0.80180364    -0.60827088
 c     -1.20823576    -0.27502612    -0.01635577
 c     -0.95173251     1.19773985     0.11393876
 c      0.41625541     1.74865276    -0.07847453
 c      1.44582349     0.95511338     0.14135287
 h     -0.07337130    -1.93645489    -0.98777260
 h     -1.79417274     1.68139844    -0.25617786
 h      0.55299839     2.75679401     0.11823336
 h      2.20367525     1.45807729     0.77517500
 o      1.94014465    -1.38757574     0.18409421
 h      2.62425005    -1.13662564     0.69538928
 c     -2.65897014    -0.82391518     0.10450598
 h     -2.87936908    -0.92637819     1.22771807
 h     -3.39450008    -0.13370729    -0.35768371
 h     -2.73374810    -1.55848199    -0.50880151
 h     -1.10220832     1.71074995     1.16239357
          17

 c      1.10780559    -0.38649459    -0.08592996
 c     -0.08545801    -0.81920076    -0.62082121
 c     -1.20983597    -0.25437416     0.00441102
 c     -0.95810120     1.19991246     0.11300960
 c      0.42352489     1.75994839    -0.07231861
 c      1.44893658     0.95124220     0.13576219
 h     -0.13007411    -1.97617494    -0.98606764
 h     -1.77240238     1.68153674    -0.29552613
 h      0.57152409     2.78825644     0.11577422
 h      2.18465851     1.39038458     0.79632459
 o      1.92684774    -1.37648407     0.18278144
 h      2.64575206    -1.14789522     0.72875738
 c     -2.63136501    -0.83676018     0.10142746
 h     -2.80196352    -0.93510767     1.20664140
 h     -3.34171885    -0.14195633    -0.33727659
 h     -2.77932512    -1.55686645    -0.56425092
 h     -1.16077740     1.74630658     1.15859571
          17

 c      1.09317805    -0.39676940    -0.08484241
 c     -0.08471119    -0.83996857    -0.63304023
 c     -1.21065227    -0.23345738     0.02287222
 c     -0.96363530     1.20294422     0.11451593
 c      0.42877066     1.77113780    -0.06550971
 c      1.45211141     0.94739271     0.13069035
 h     -0.18452557    -1.99004423    -0.97623964
 h     -1.76836456     1.69496039    -0.35332667
 h      0.58866229     2.83379595     0.11273624
 h      2.17825732     1.31833815     0.81235298
 o      1.91261995    -1.36584067     0.18075818
 h      2.68506109    -1.15180212     0.77184541
 c     -2.60204136    -0.84619304     0.10070181
 h     -2.72865224    -0.94959687     1.17685614
 h     -3.29142721    -0.14019149    -0.31261516
 h     -2.82672329    -1.59759208    -0.63964489
 h     -1.21564902     1.76891379     1.14480243
          17

 c      1.08072596    -0.40746625    -0.08347514
 c     -0.08783250    -0.86322592    -0.64441760
 c     -1.20992309    -0.21339987     0.03813603
 c     -0.96876364     1.20779329     0.11822677
 c      0.43236365     1.78280245    -0.05787922
 c      1.45448723     0.94334799     0.12584326
 h     -0.23430884    -1.97908314    -0.95905471
 h     -1.77501328     1.71647114    -0.42582357
 h      0.60267874     2.88149986     0.10795264
 h      2.18896065     1.24606863     0.82670817
 o      1.89924667    -1.35571958     0.17924450
 h      2.71788284    -1.15417710     0.80665427
 c     -2.57139603    -0.85442244     0.09989802
 h     -2.66349131    -0.97188035     1.14854998
 h     -3.24843343    -0.12522903    -0.28447159
 h     -2.86813831    -1.65290870    -0.71114172
 h     -1.26571077     1.77820982     1.12003167
          17

 c      1.07013907    -0.41810163    -0.08204983
 c     -0.09514376    -0.88771232    -0.65436960
 c     -1.20706531    -0.19518047     0.04947924
 c     -0.97421675     1.21546986     0.12341171
 c      0.43473939     1.79538503    -0.04928934
 c      1.45553924     0.93910151     0.12117160
 h     -0.27800528    -1.94926558    -0.93666536
 h     -1.78137720     1.73820115    -0.50524267
 h      0.61213234     2.92109323     0.10074068
 h      2.21723647     1.17576369     0.83977677
 o      1.88789485    -1.34644760     0.17898549
 h      2.73065840    -1.15715960     0.82314393
 c     -2.54013331    -0.86259610     0.09710818
 h     -2.60942222    -1.00398503     1.13239083
 h     -3.21482626    -0.09808540    -0.25260243
 h     -2.89657443    -1.70426084    -0.76314328
 h     -1.31056444     1.77526232     1.08534942
          17

 c      1.06086514    -0.42826574    -0.08089259
 c     -0.10646906    -0.91165898    -0.66221275
 c     -1.20168608    -0.17958551     0.05636602
 c     -0.98046467     1.22661371     0.12910779
 c      0.43630685     1.80901966    -0.03965698
 c      1.45517202     0.93480425     0.11695238
 h     -0.31592639    -1.91310507    -0.91282331
 h     -1.77880771     1.75362238    -0.58350794
 h      0.61626374     2.94616032     0.09111811
 h      2.25879864     1.10817098     0.84795328
 o      1.87920639    -1.33846248     0.18032593
 h      2.71850242    -1.16079730     0.81784346
 c     -2.50910518    -0.87087847     0.09150229
 h     -2.56766659    -1.04716297     1.13352103
 h     -3.18973798    -0.06382210    -0.21573798
 h     -2.90784571    -1.74207665    -0.78913630
 h     -1.35081672     1.76286643     1.04429276
          17

 c      1.05222881    -0.43765634    -0.08037759
 c     -0.12116449    -0.93278986    -0.66719825
 c     -1.19358022    -0.16717887     0.05845536
 c     -0.98754266     1.24130568     0.13423356
 c      0.43740253     1.82352700    -0.02894741
 c      1.45356648     0.93062703     0.11362163
 h     -0.35078773    -1.88984366    -0.89261716
 h     -1.76258186     1.75885664    -0.65424588
 h      0.61507176     2.95437399     0.07966613
 h      2.30660990     1.04402199     0.84564617
 o      1.87341104    -1.33220593     0.18331026
 h      2.68272430    -1.16409325     0.79198745
 c     -2.47922044    -0.87903189     0.08336472
 h     -2.53773817    -1.10077187     1.14787707
 h     -3.17061517    -0.02962376    -0.17253561
 h     -2.89981392    -1.76158728    -0.78760118
 h     -1.38855668     1.74582830     1.00333699
          17

 c      1.04358282    -0.44609437    -0.08085255
 c     -0.13831401    -0.94898178    -0.66872269
 c     -1.18272236    -0.15828133     0.05560331
 c     -0.99510221     1.25909933     0.13764516
 c      0.43826614     1.83843516    -0.01716171
 c      1.45095774     0.92667628     0.11154960
 h     -0.38652546    -1.89809992    -0.88041457
 h     -1.73111568     1.75234767    -0.71308827
 h      0.60931301     2.94737841     0.06734379
 h      2.35361248     0.98479848     0.82798175
 o      1.87022330    -1.32807917     0.18762782
 h      2.63169898    -1.16500341     0.75209040
 c     -2.45131373    -0.88679863     0.07372882
 h     -2.51790798    -1.16195950     1.16522881
 h     -3.15476689    -0.00254376    -0.12253144
 h     -2.87167772    -1.76059698    -0.75970466
 h     -1.42756640     1.73051917     0.97133083
          17

 c      1.03444976    -0.45352369    -0.08256884
 c     -0.15715758    -0.95958798    -0.66665375
 c     -1.16926781    -0.15295940     0.04786600
 c     -1.00258888     1.27924748     0.13838356
 c      0.43902926     1.85298021    -0.00432675
 c      1.44750271     0.92298937     0.11092674
 h     -0.42409478    -1.94083405    -0.87657216
 h     -1.68504619     1.73431583    -0.75750131
 h      0.60050875     2.93088057     0.05530569
 h      2.39435817     0.93260803     0.79220422
 o      1.86855789    -1.32646323     0.19243196
 h      2.58466549    -1.15954511     0.71254641
 c     -2.42602520    -0.89396973     0.06388245
 h     -2.50573711    -1.22651767     1.17514773
 h     -3.14026515     0.01193575    -0.06643888
 h     -2.82394859    -1.73913265    -0.70893145
 h     -1.47212756     1.72271760     0.95625247
          17

 c      1.02460226    -0.45998820    -0.08564109
 c     -0.17727151    -0.96573160    -0.66136636
 c     -1.15357240    -0.15103018     0.03550987
 c     -1.00953242     1.30102114     0.13612611
 c      0.43972573     1.86613684     0.00951469
 c      1.44323473     0.91956462     0.11174932
 h     -0.45965700    -2.00239104    -0.87740815
 h     -1.62684554     1.70651324    -0.78690850
 h      0.59085702     2.91435776     0.04465793
 h      2.42554103     0.88973343     0.73785188
 o      1.86661498    -1.32774567     0.19643713
 h      2.57001910    -1.14139346     0.69390579
 c     -2.40367874    -0.90020844     0.05517752
 h     -2.49850847    -1.29003773     1.17054646
 h     -3.12620902     0.01044217    -0.00595094
 h     -2.75924744    -1.70094392    -0.64242443
 h     -1.52396689     1.72443698     0.95992585
          17

 c      1.01406228    -0.46558680    -0.09004246
 c     -0.19825480    -0.96914020    -0.65347445
 c     -1.13622566    -0.15207094     0.01903110
 c     -1.01571904     1.32382358     0.13141246
 c      0.44033606     1.87682078     0.02431972
 c      1.43804781     0.91639537     0.11384009
 h     -0.48816874    -2.06258229    -0.87854263
 h     -1.56088477     1.67226390    -0.80338243
 h      0.58281150     2.90874495     0.03613930
 h      2.44610991     0.85821795     0.66644568
 o      1.86352492    -1.33204207     0.19910381
 h      2.59947494    -1.10709501     0.70405202
 c     -2.38412177    -0.90466774     0.04920897
 h     -2.49350460    -1.34871632     1.14842321
 h     -3.11272151    -0.00823100     0.05658872
 h     -2.68396657    -1.65746148    -0.57417111
 h     -1.58015824     1.73314492     0.97606744
          17

 c      1.00306746    -0.47045764    -0.09562202
 c     -0.21943695    -0.97131865    -0.64366948
 c     -1.11808264    -0.15540382    -0.00081883
 c     -1.02104261     1.34703181     0.12540729
 c      0.44085647     1.88435010     0.04005506
 c      1.43168988     0.91348796     0.11687976
 h     -0.50638493    -2.10679002    -0.87692234
 h     -1.49349832     1.63646539    -0.81271981
 h      0.57825375     2.92109448     0.02994088
 h      2.45733585     0.83956793     0.58102870
 o      1.86046854    -1.33882610     0.20133690
 h      2.65067526    -1.06251849     0.72722892
 c     -2.36664780    -0.90560583     0.04803823
 h     -2.48814740    -1.39984599     1.10955526
 h     -3.10096561    -0.04314517     0.11849190
 h     -2.60916882    -1.63221659    -0.52774561
 h     -1.63476994     1.74438662     0.99430847
          17

 c      0.99202287    -0.47480898    -0.10213670
 c     -0.23979090    -0.97348801    -0.63271691
 c     -1.10026898    -0.16004921    -0.02301967
 c     -1.02529787     1.36989194     0.11951599
 c      0.44133701     1.88886557     0.05667492
 c      1.42378720     0.91085196     0.12046052
 h     -0.51319015    -2.12713040    -0.87094246
 h     -1.43218049     1.60491913    -0.82462242
 h      0.57782695     2.94967760     0.02598580
 h      2.46272916     0.83453222     0.48553372
 o      1.85885617    -1.34727582     0.20415115
 h      2.69630236    -1.01708242     0.74539651
 c     -2.35050571    -0.90127874     0.05336089
 h     -2.48007410    -1.44224629     1.05815394
 h     -3.09335009    -0.09101241     0.17709927
 h     -2.54467767    -1.65052323    -0.52650997
 h     -1.68196663     1.75444406     1.00515415
          17

 c      0.98142225    -0.47892259    -0.10928798
 c     -0.25794887    -0.97672800    -0.62147230
 c     -1.08414025    -0.16470331    -0.04632080
 c     -1.02823513     1.39165114     0.11493753
 c      0.44184227     1.89121974     0.07408591
 c      1.41393844     0.90847935     0.12416860
 h     -0.50902163    -2.12093820    -0.86009124
 h     -1.38310768     1.58256249    -0.84930091
 h      0.58112631     2.98522149     0.02441243
 h      2.46716593     0.84303003     0.38382248
 o      1.85930832    -1.35663494     0.20800186
 h      2.72084132    -0.97793189     0.74912988
 c     -2.33571723    -0.89267000     0.06436078
 h     -2.46724300    -1.47685411     1.00151696
 h     -3.09387287    -0.14592068     0.23034914
 h     -2.48950549    -1.70702775    -0.56817147
 h     -1.71770414     1.76119379     1.00218956
          17

 c      0.97176535    -0.48311417    -0.11675365
 c     -0.27230514    -0.98197597    -0.61081942
 c     -1.07120788    -0.16783876    -0.06937739
 c     -1.02977119     1.41174967     0.11207201
 c      0.44237415     1.89247407     0.09214411
 c      1.40192263     0.90632156     0.12767166
 h     -0.49545256    -2.09006146    -0.84480688
 h     -1.34826751     1.57168151    -0.89039331
 h      0.58739803     3.01667519     0.02568749
 h      2.47457057     0.86435731     0.27868762
 o      1.86185025    -1.36627790     0.21293974
 h      2.71830443    -0.94941766     0.73543478
 c     -2.32251274    -0.88285462     0.07820911
 h     -2.44806487    -1.50723977     0.94897456
 h     -3.10754063    -0.20046149     0.27721235
 h     -2.43885981    -1.77117270    -0.62971214
 h     -1.74009579     1.76395359     0.98238453
          17

 c      0.96349894    -0.48769032    -0.12421206
 c     -0.28125030    -0.98975250    -0.60149017
 c     -1.06293991    -0.16793937    -0.09097098
 c     -1.02999290     1.42982926     0.11027581
 c      0.44282795     1.89351286     0.11067748
 c      1.38794802     0.90428346     0.13073899
 h     -0.47516356    -2.04182617    -0.82669125
 h     -1.32546514     1.57205812    -0.94165302
 h      0.59601789     3.03555968     0.03038310
 h      2.48496343     0.89739881     0.17169822
 o      1.86616772    -1.37572026     0.21878647
 h      2.68884481    -0.93355595     0.70516293
 c     -2.31084960    -0.87403345     0.09235184
 h     -2.42139368    -1.53894440     0.90954378
 h     -3.13766039    -0.24896614     0.31736270
 h     -2.39201585    -1.81924198    -0.69161276
 h     -1.74949567     1.76322448     0.94599374
          17

 c      0.95697978    -0.49292273    -0.13136051
 c     -0.28350364    -0.99964117    -0.59381276
 c     -1.06040852    -0.16382297    -0.11024682
 c     -1.02892472     1.44560034     0.10827659
 c      0.44300144     1.89490557     0.12950746
 c      1.37271305     0.90226170     0.13315873
 h     -0.45210237    -1.99136762    -0.80902161
 h     -1.31096236     1.58245085    -0.99185272
 h      0.60663316     3.03733916     0.03895256
 h      2.49357462     0.94047274     0.06431503
 o      1.87164236    -1.38468307     0.22516779
 h      2.63865435    -0.92941917     0.66262818
 c     -2.30085040    -0.86700878     0.10532696
 h     -2.38630698    -1.57659418     0.88848223
 h     -3.18241121    -0.29030615     0.35025770
 h     -2.35071480    -1.84047938    -0.74308312
 h     -1.74884753     1.76063227     0.89662839
          17

 c      0.95245985    -0.49903289    -0.13792470
 c     -0.27842919    -1.00995726    -0.58756700
 c     -1.06397550    -0.15494450    -0.12686087
 c     -1.02634714     1.45875209     0.10468653
 c      0.44263963     1.89687620     0.14846657
 c      1.35717766     0.90020506     0.13464628
 h     -0.43119574    -1.96189063    -0.79680518
 h     -1.30145694     1.60151222    -1.03103659
 h      0.61917654     3.02143479     0.05160148
 h      2.49323196     0.99104499    -0.04093039
 o      1.87718952    -1.39325606     0.23143767
 h      2.58282323    -0.93076198     0.61690299
 c     -2.29303875    -0.86200169     0.11671401
 h     -2.34207766    -1.62031410     0.88487237
 h     -3.23449103    -0.32720983     0.37481221
 h     -2.31701888    -1.83163993    -0.77869842
 h     -1.74417430     1.75897775     0.84130544
          17

 c      0.95011251    -0.50616682    -0.14365461
 c     -0.26627161    -1.01858740    -0.58222465
 c     -1.07323222    -0.14149240    -0.14093738
 c     -1.02182498     1.46896442     0.09829075
 c      0.44148611     1.89927406     0.16741485
 c      1.34224630     0.89814542     0.13484396
 h     -0.41640219    -1.97385752    -0.79438142
 h     -1.29453795     1.62796876    -1.05305066
 h      0.63391265     2.99120157     0.06820304
 h      2.47768962     1.04583397    -0.14040304
 o      1.88117670    -1.40205927     0.23667035
 h      2.54670906    -0.92363792     0.58197529
 c     -2.28808392    -0.85928317     0.12673839
 h     -2.28870518    -1.66513222     0.89286059
 h     -3.28440329    -0.36331790     0.39005700
 h     -2.29265963    -1.79290950    -0.79566689
 h     -1.74411019     1.76193491     0.78936707
          17

 c      0.95010537    -0.51435079    -0.14830895
 c     -0.24826787    -1.02484857    -0.57750318
 c     -1.08718973    -0.12422967    -0.15287883
 c     -1.01502186     1.47603137     0.08835075
 c      0.43931660     1.90154630     0.18625238
 c      1.32857071     0.89619013     0.13338841
 h     -0.40780833    -2.02539469    -0.80100280
 h     -1.28852475     1.66062015    -1.05559052
 h      0.65156769     2.95403238     0.08822551
 h      2.44353738     1.10128800    -0.23019160
 o      1.88235662    -1.41173767     0.24020495
 h      2.55097137    -0.89476573     0.56809198
 c     -2.28645771    -0.85921861     0.13580900
 h     -2.22745898    -1.70383848     0.90526469
 h     -3.32392426    -0.40111446     0.39584154
 h     -2.27898079    -1.72638003    -0.79280333
 h     -1.75655938     1.77269434     0.74877512
          17

 c      0.95267739    -0.52345860    -0.15164297
 c     -0.22641708    -1.02962508    -0.57351346
 c     -1.10453452    -0.10424263    -0.16317013
 c     -1.00618474     1.48004098     0.07496463
 c      0.43595055     1.90280656     0.20491834
 c      1.31649580     0.89448670     0.12998224
 h     -0.40205178    -2.09412593    -0.81119813
 h     -1.28232106     1.69841865    -1.03980192
 h      0.67340726     2.92058572     0.11075840
 h      2.39060250     1.15408384    -0.30696246
 o      1.88138383    -1.42176906     0.24237713
 h      2.58707852    -0.85073367     0.57006448
 c     -2.28827435    -0.86202003     0.14429590
 h     -2.16081033    -1.73007024     0.91623141
 h     -3.34780026    -0.44141135     0.39305151
 h     -2.27688679    -1.63630500    -0.77095591
 h     -1.78314114     1.79185454     0.72132981
          17

 c      0.95814319    -0.53321738    -0.15341820
 c     -0.20300083    -1.03391978    -0.57047393
 c     -1.12385716    -0.08271618    -0.17224638
 c     -0.99626879     1.48141145     0.05908011
 c      0.43127520     1.90214818     0.22336624
 c      1.30609159     0.89315916     0.12444843
 h     -0.39540821    -2.15709737    -0.81936007
 h     -1.27546264     1.74069388    -1.01016017
 h      0.70078483     2.90133209     0.13481101
 h      2.32176312     1.20150770    -0.36855885
 o      1.87991718    -1.43091706     0.24395820
 h      2.63104189    -0.81064054     0.57605946
 c     -2.29327413    -0.86746843     0.15263953
 h     -2.09194338    -1.73976815     0.92197657
 h     -3.35425821    -0.48350709     0.38359009
 h     -2.28667109    -1.53081057    -0.73517455
 h     -1.81747342     1.81676577     0.70232249
          17

 c      0.96680050    -0.54323687    -0.15343994
 c     -0.18019444    -1.03822362    -0.56855290
 c     -1.14384461    -0.06076726    -0.18043245
 c     -0.98650282     1.48070718     0.04209695
 c      0.42532985     1.89916924     0.24152136
 c      1.29720319     0.89223845     0.11677494
 h     -0.38540888    -2.19985699    -0.82192959
 h     -1.26829736     1.78750384    -0.97436061
 h      0.73373768     2.90064676     0.15984711
 h      2.24277969     1.24183347    -0.41448791
 o      1.87921316    -1.43832035     0.24547748
 h      2.66560322    -0.78851454     0.57836884
 c     -2.30084198    -0.87467095     0.16174152
 h     -2.02426894    -1.73143233     0.92047254
 h     -3.34532256    -0.52534670     0.37041519
 h     -2.30789677    -1.42446017    -0.69908942
 h     -1.84974414     1.84319878     0.68510571
          17

 c      0.97878244    -0.55306184    -0.15160900
 c     -0.15980600    -1.04261528    -0.56784492
 c     -1.16341084    -0.03936440    -0.18795473
 c     -0.97792816     1.47843788     0.02545362
 c      0.41839143     1.89423981     0.25926793
 c      1.28947876     0.89161646     0.10715444
 h     -0.37092326    -2.21549283    -0.81722155
 h     -1.26196431     1.83985059    -0.94222597
 h      0.76965201     2.91383135     0.18597632
 h      2.16217181     1.27478461    -0.44642002
 o      1.87998596    -1.44364960     0.24720300
 h      2.68265025    -0.79072899     0.57381953
 c     -2.30999650    -0.88212629     0.17324960
 h     -1.96105322    -1.70607479     0.91101745
 h     -3.32731884    -0.56354704     0.35766233
 h     -2.33966980    -1.33754534    -0.68778597
 h     -1.87175202     1.86725023     0.66489821
          17

 c      0.99391448    -0.56223496    -0.14796903
 c     -0.14308819    -1.04688932    -0.56833907
 c     -1.18175859    -0.01932305    -0.19499539
 c     -0.97126817     1.47502324     0.01027199
 c      0.41091910     1.88818091     0.27648303
 c      1.28240983     0.89103433     0.09600102
 h     -0.35190322    -2.20235904    -0.80492763
 h     -1.25765104     1.89904288    -0.92240312
 h      0.80378550     2.93086077     0.21351156
 h      2.09061862     1.30189871    -0.46840649
 o      1.88260705    -1.44695461     0.24925580
 h      2.68025749    -0.81844803     0.56201845
 c     -2.31941936    -0.88871906     0.18836533
 h     -1.90497755    -1.66737105     0.89432317
 h     -3.31082207    -0.59368154     0.35046666
 h     -2.38120864    -1.28373334    -0.72313396
 h     -1.87878644     1.88615166     0.63967702
          17

 c      1.01162331    -0.57035258    -0.14273641
 c     -0.13062785    -1.05052841    -0.56986499
 c     -1.19838578    -0.00134697    -0.20174517
 c     -0.96702487     1.47093481    -0.00298086
 c      0.40340135     1.88176256     0.29306624
 c      1.27547682     0.89014268     0.08387575
 h     -0.32937188    -2.16338490    -0.78591453
 h     -1.25523716     1.96475559    -0.91795083
 h      0.83111657     2.94215363     0.24248969
 h      2.03891742     1.32613736    -0.48595239
 o      1.88716380    -1.44860214     0.25164785
 h      2.66180543    -0.86861043     0.54471534
 c     -2.32788161    -0.89457616     0.20558423
 h     -1.85733077    -1.62193398     0.87319400
 h     -3.30783215    -0.61157329     0.35383059
 h     -2.43060643    -1.25812161    -0.79605842
 h     -1.86955531     1.89836379     0.60970778
          17

 c      1.03095652    -0.57708483    -0.13629399
 c     -0.12236195    -1.05255506    -0.57205565
 c     -1.21303547     0.01393796    -0.20842114
 c     -0.96553826     1.46682114    -0.01454601
 c      0.39624153     1.87544657     0.30892951
 c      1.26843781     0.88867547     0.07126462
 h     -0.30570952    -2.10729760    -0.76233500
 h     -1.25274902     2.03339074    -0.92521263
 h      0.84774955     2.94151887     0.27258866
 h      2.01423235     1.35003174    -0.50325542
 o      1.89330956    -1.44934146     0.25423496
 h      2.63804000    -0.93275289     0.52638409
 c     -2.33499043    -0.89995330     0.22178707
 h     -1.81713905    -1.57878391     0.85273945
 h     -3.32482749    -0.61559181     0.37076959
 h     -2.48373523    -1.24872349    -0.87779933
 h     -1.84580442     1.90356939     0.57701203
          17

 c      1.05073275    -0.58215777    -0.12913908
 c     -0.11770881    -1.05135575    -0.57435641
 c     -1.22560232     0.02599582    -0.21524582
 c     -0.96688484     1.46340494    -0.02506203
 c      0.38971344     1.86935121     0.32396997
 c      1.26156459     0.88665752     0.05834278
 h     -0.28494055    -2.05079415    -0.73775443
 h     -1.24740854     2.09889938    -0.93734495
 h      0.85145431     2.92660436     0.30328227
 h      2.01699362     1.37330604    -0.52030421
 o      1.90002136    -1.45037096     0.25664425
 h      2.63013607    -0.99569997     0.51505641
 c     -2.34144710    -0.90441662     0.23458664
 h     -1.78157268    -1.54719815     0.83898086
 h     -3.35753419    -0.60788285     0.40144504
 h     -2.53620435    -1.24754700    -0.94583256
 h     -1.81226209     1.90282849     0.54516882
          17

 c      1.06978552    -0.58531915    -0.12179506
 c     -0.11582020    -1.04485278    -0.57614265
 c     -1.23604677     0.03440943    -0.22240520
 c     -0.97074874     1.46124502    -0.03524277
 c      0.38394769     1.86327800     0.33805342
 c      1.25555526     0.88443327     0.04498699
 h     -0.27210169    -2.01692617    -0.71637774
 h     -1.23699148     2.15507551    -0.94825362
 h      0.84183292     2.89867777     0.33400697
 h      2.04160828     1.39258376    -0.53304653
 o      1.90601891    -1.45289978     0.25844804
 h      2.66200224    -1.04224292     0.51916778
 c     -2.34845097    -0.90730382     0.24287134
 h     -1.74858590    -1.53305051     0.83572860
 h     -3.39428822    -0.59294799     0.44386819
 h     -2.58478182    -1.25062665    -0.98829860
 h     -1.77667949     1.89881759     0.51930288
          17

 c      1.08718794    -0.58631747    -0.11472597
 c     -0.11598915    -1.03168963    -0.57699256
 c     -1.24434406     0.03890807    -0.23001204
 c     -0.97645740     1.46059570    -0.04571822
 c      0.37891674     1.85672214     0.35101295
 c      1.25121734     0.88249372     0.03100681
 h     -0.27051826    -2.02150366    -0.70051342
 h     -1.22040309     2.19714487    -0.95411920
 h      0.82048257     2.86263160     0.36429003
 h      2.08000198     1.40345608    -0.53626408
 o      1.91145314    -1.45712815     0.25975087
 h      2.73275016    -1.07300186     0.53798531
 c     -2.35685190    -0.90832578     0.24655061
 h     -1.71996941    -1.53617134     0.84207990
 h     -3.42319601    -0.57526574     0.49501688
 h     -2.62743209    -1.25604274    -0.99990150
 h     -1.74885066     1.89557800     0.50555105
          17

 c      1.10234995    -0.58494335    -0.10828841
 c     -0.11796311    -1.01259731    -0.57686043
 c     -1.25046731     0.03939722    -0.23808997
 c     -0.98328906     1.46147971    -0.05687750
 c      0.37442692     1.84888735     0.36265218
 c      1.24922620     0.88129247     0.01633388
 h     -0.27912812    -2.05714316    -0.68885388
 h     -1.19765248     2.22224709    -0.95327320
 h      0.79104285     2.82697694     0.39389050
 h      2.12459865     1.40252869    -0.52596572
 o      1.91797566    -1.46247654     0.26116569
 h      2.81537454    -1.10001470     0.56186701
 c     -2.36686295    -0.90766240     0.24613335
 h     -1.70116538    -1.55157154     0.85335247
 h     -3.43600673    -0.55798192     0.55160229
 h     -2.66300892    -1.26285001    -0.97877852
 h     -1.73715801     1.89681878     0.50892175
          17

 c      1.11499714    -0.58113168    -0.10271994
 c     -0.12179969    -0.98970836    -0.57588046
 c     -1.25439246     0.03597535    -0.24658421
 c     -0.99090969     1.46389079    -0.06862675
 c      0.37017430     1.83882616     0.37274774
 c      1.25004774     0.88115253     0.00107405
 h     -0.29401357    -2.10127709    -0.67861638
 h     -1.16967417     2.22948564    -0.94581708
 h      0.75846731     2.80243457     0.42296196
 h      2.16957273     1.38824449    -0.50013474
 o      1.92696569    -1.46848760     0.26318436
 h      2.88485651    -1.13131237     0.58211438
 c     -2.37827752    -0.90572636     0.24234853
 h     -1.69817594    -1.57281117     0.86403641
 h     -3.42861078    -0.54269138     0.61050963
 h     -2.69111189    -1.27071537    -0.92540587
 h     -1.74379665     1.90319456     0.52992806
          17

 c      1.12510855    -0.57503227    -0.09815000
 c     -0.12756250    -0.96504568    -0.57414114
 c     -1.25611866     0.02893152    -0.25538901
 c     -0.99949257     1.46783042    -0.08028820
 c      0.36591571     1.82584939     0.38106959
 c      1.25394256     0.88223753    -0.01451691
 h     -0.31139475    -2.13382821    -0.66785412
 h     -1.13816708     2.22010623    -0.93363865
 h      0.72689473     2.79738308     0.45202667
 h      2.21112602     1.36091332    -0.45858110
 o      1.93893971    -1.47490669     0.26598075
 h      2.92765819    -1.16903987     0.59405840
 c     -2.39069895    -0.90293542     0.23601284
 h     -1.71498754    -1.59435670     0.86983608
 h     -3.40046134    -0.52960455     0.66910504
 h     -2.71232417    -1.28005737    -0.84326511
 h     -1.76369724     1.91156144     0.56334104
          17

 c      1.13285142    -0.56700179    -0.09462363
 c     -0.13518420    -0.94003335    -0.57164497
 c     -1.25570431     0.01872419    -0.26437987
 c     -1.00940260     1.47307975    -0.09078508
 c      0.36165097     1.81003880     0.38743930
 c      1.26097772     0.88454389    -0.03007325
 h     -0.32869378    -2.14296154    -0.65572148
 h     -1.10541155     2.19792618    -0.92085870
 h      0.69739198     2.81202473     0.48149035
 h      2.24756764     1.32252579    -0.40258371
 o      1.95375037    -1.48152134     0.26948647
 h      2.93895364    -1.21219209     0.59602251
 c     -2.40356682    -0.89954232     0.22818719
 h     -1.75267366    -1.61240270     0.86831297
 h     -3.35404885    -0.51770940     0.72554709
 h     -2.72913280    -1.29290453    -0.74145164
 h     -1.78854352     1.91735203     0.60082438
          17

 c      1.13851726    -0.55753808    -0.09213087
 c     -0.14443660    -0.91564103    -0.56834340
 c     -1.25332536     0.00594229    -0.27343842
 c     -1.02087293     1.47900503    -0.09890018
 c      0.35759021     1.79230716     0.39178263
 c      1.27102219     0.88790639    -0.04515628
 h     -0.34438975    -2.12353442    -0.64205637
 h     -1.07389241     2.16947287    -0.91411453
 h      0.66826911     2.83768562     0.51109561
 h      2.27944400     1.27652198    -0.33449648
 o      1.97075458    -1.48811842     0.27345783
 h      2.92060932    -1.25802618     0.58858007
 c     -2.41601987    -0.89540367     0.22050795
 h     -1.80933430    -1.62506756     0.85899579
 h     -3.29445240    -0.50489876     0.77910981
 h     -2.74780813    -1.31492440    -0.63881820
 h     -1.81096100     1.91708783     0.63435455
          17

 c      1.14246269    -0.54719644    -0.09063426
 c     -0.15490749    -0.89256831    -0.56417547
 c     -1.24934916    -0.00874098    -0.28245437
 c     -1.03391911     1.48465402    -0.10352216
 c      0.35395096     1.77391503     0.39411603
 c      1.28375455     0.89203158    -0.05929957
 h     -0.35773889    -2.07516491    -0.62709386
 h     -1.04564378     2.14254390    -0.92126376
 h      0.63747366     2.86231527     0.54000877
 h      2.30939754     1.22735031    -0.25719530
 o      1.98875734    -1.49453754     0.27746763
 h      2.88282408    -1.30210963     0.57505413
 c     -2.42684353    -0.88977217     0.21509748
 h     -1.88014439    -1.63265189     0.84357440
 h     -3.22853257    -0.48821580     0.83031635
 h     -2.77950755    -1.35692225    -0.56309676
 h     -1.82612124     1.90921102     0.65793685
          17

 c      1.14506451    -0.53650997    -0.09009084
 c     -0.16596248    -0.87128705    -0.55910055
 c     -1.24438220    -0.02458273    -0.29129158
 c     -1.04837156     1.48913668    -0.10402656
 c      0.35082567     1.75599360     0.39449130
 c      1.29875004     0.89657013    -0.07207065
 h     -0.36871884    -2.00193998    -0.61137105
 h     -1.02174781     2.12242490    -0.94724887
 h      0.60418425     2.87582887     0.56734305
 h      2.34103153     1.17961426    -0.17332781
 o      2.00578676    -1.50074952     0.28083739
 h      2.84840115    -1.33792833     0.56293136
 c     -2.43514747    -0.88189584     0.21288273
 h     -1.95757503    -1.63806779     0.82610340
 h     -3.16343360    -0.46441487     0.88049135
 h     -2.83353560    -1.42665324    -0.53071697
 h     -1.83182242     1.89390031     0.66804205
          17

 c      1.14669524    -0.52592202    -0.09046800
 c     -0.17671232    -0.85190567    -0.55312299
 c     -1.23925247    -0.04073944    -0.29974052
 c     -1.06385031     1.49195954    -0.10066577
 c      0.34817317     1.73935135     0.39295452
 c      1.31566819     0.90120920    -0.08311700
 h     -0.37828935    -1.91399808    -0.59572075
 h     -1.00273030     2.10862422    -0.98965646
 h      0.56895170     2.87210649     0.59256125
 h      2.37650866     1.13702481    -0.08480410
 o      2.01936612    -1.50681585     0.28272904
 h      2.84907115    -1.35833583     0.56270196
 c     -2.44142712    -0.87226794     0.21219120
 h     -2.03271178    -1.64665183     0.81223866
 h     -3.10456763    -0.43100185     0.93041945
 h     -2.90593531    -1.51365627    -0.52823468
 h     -1.82841536     1.87278071     0.66381877
          17

 c      1.14771735    -0.51574518    -0.09174928
 c     -0.18600918    -0.83391419    -0.54630247
 c     -1.23495387    -0.05625390    -0.30751013
 c     -1.07968096     1.49293222    -0.09454820
 c      0.34585934     1.72444587     0.38953062
 c      1.33441261     0.90573224    -0.09214583
 h     -0.38889522    -1.83009879    -0.58124165
 h     -0.98938786     2.09627180    -1.03938387
 h      0.53329260     2.84905543     0.61565334
 h      2.41437408     1.10184616     0.00685232
 o      2.02843966    -1.51257986     0.28278947
 h      2.89550001    -1.36112737     0.57786455
 c     -2.44703863    -0.86210444     0.21085322
 h     -2.09815013    -1.66375430     0.80665051
 h     -3.05400321    -0.38755633     0.97858529
 h     -2.98487729    -1.59711758    -0.53314210
 h     -1.81907650     1.84886253     0.64756272
          17

 c      1.14848988    -0.50617333    -0.09392230
 c     -0.19252154    -0.81624058    -0.53875940
 c     -1.23257463    -0.07010190    -0.31426994
 c     -1.09487093     1.49183492    -0.08725314
 c      0.34370397     1.71137772     0.38421756
 c      1.35508692     0.91001732    -0.09885965
 h     -0.40435952    -1.77608972    -0.56907120
 h     -0.98288795     2.08018296    -1.08565892
 h      0.49930432     2.80841295     0.63724285
 h      2.44979251     1.07514168     0.09963602
 o      2.03434659    -1.51756299     0.28148609
 h      2.96201796    -1.35078717     0.59961445
 c     -2.45311716    -0.85237631     0.20802887
 h     -2.15044311    -1.69060794     0.81007896
 h     -3.01073276    -0.33628313     1.02072478
 h     -3.06085480    -1.66112597    -0.53206577
 h     -1.81019179     1.82656718     0.62521348
          17

 c      1.14938549    -0.49732778    -0.09695280
 c     -0.19506820    -0.79842231    -0.53069340
 c     -1.23318598    -0.08130124    -0.31970988
 c     -1.10823338     1.48827712    -0.08043269
[truncated: 34,518 more chars]
