# Supplementary material for: Photochemical permutation of meta-substituted phenols
Source: Nat Commun. 2025 Aug 13;16:7502. doi: 10.1038/s41467-025-62549-5 (PMC12350626; doi:10.1038/s41467-025-62549-5)
Supplement: Supplementary file 3 — Source Data [file 41467_2025_62549_MOESM3_ESM.zip › Source data/NAMD_trajectories/trajectory085.xyz]

          17

 c      1.23331132    -0.39935030     0.05179494
 c     -0.10959487    -1.01592816     0.00567765
 c     -1.31734813    -0.29186264    -0.03433129
 c     -1.13346269     1.22206518     0.03360428
 c      0.20176207     1.83004211    -0.02925967
 c      1.33901612     1.05680640     0.00246226
 h     -0.13866757    -2.03166648     0.11517395
 h     -1.71871553     1.48358465    -0.72162334
 h      0.03736228     2.96898544    -0.05755261
 h      2.19740598     1.43824306     0.07969991
 o      2.18588716    -1.26045736    -0.03265929
 h      3.15133571    -0.70240625     0.04787579
 c     -2.53357384    -0.90727781    -0.00588825
 h     -2.59721891    -1.96759332    -0.00304788
 h     -3.09235505    -0.28184272     0.82386692
 h     -3.23904877    -0.47583196    -0.95707842
 h     -1.65222870     1.76696656     0.90438079
          17

 c      1.22999672    -0.40272385     0.04578435
 c     -0.10384189    -1.01015850     0.00706901
 c     -1.31807028    -0.29569405    -0.03763578
 c     -1.12897347     1.22766497     0.03895256
 c      0.20436233     1.83543090    -0.03093775
 c      1.33764558     1.05938575     0.00044702
 h     -0.15996216    -2.06922200     0.12716377
 h     -1.74316427     1.49790196    -0.71545698
 h      0.05162884     2.95702086    -0.06446752
 h      2.22061688     1.46352053     0.07638602
 o      2.18572588    -1.26140798    -0.02905697
 h      3.09871809    -0.72853931     0.05634585
 c     -2.53357044    -0.91045628    -0.00956456
 h     -2.60508099    -1.97865300    -0.01046382
 h     -3.11131363    -0.30650358     0.83442102
 h     -3.22784374    -0.50061347    -0.93473644
 h     -1.66180881     1.77191680     0.92383127
          17

 c      1.22478608    -0.40388586     0.03933207
 c     -0.09806186    -1.00378142     0.00863606
 c     -1.31442950    -0.29805352    -0.04027635
 c     -1.12497397     1.23253518     0.04664098
 c      0.20601561     1.84093878    -0.03282477
 c      1.33281459     1.05876548    -0.00148657
 h     -0.17975593    -2.11610518     0.13849946
 h     -1.78840803     1.53105326    -0.73870444
 h      0.07744310     2.93515096    -0.07180062
 h      2.29259834     1.51110785     0.07528996
 o      2.18821330    -1.26182989    -0.02519678
 h      3.02392732    -0.77230023     0.06177573
 c     -2.53777918    -0.91198886    -0.01386611
 h     -2.61256521    -1.99711391    -0.01520843
 h     -3.12666059    -0.34397730     0.83587417
 h     -3.20523141    -0.53227579    -0.89720205
 h     -1.66884975     1.76594475     0.93807417
          17

 c      1.21794673    -0.40300942     0.03246725
 c     -0.09257425    -0.99834516     0.01048231
 c     -1.30669368    -0.29873681    -0.04220388
 c     -1.12280350     1.23714301     0.05523223
 c      0.20671551     1.84595369    -0.03488337
 c      1.32787853     1.05642885    -0.00312473
 h     -0.19589286    -2.15516590     0.14761634
 h     -1.83944120     1.57552561    -0.77284284
 h      0.11310996     2.91122291    -0.07986651
 h      2.37433098     1.56251840     0.07345632
 o      2.19171494    -1.26246752    -0.02120844
 h      2.95229218    -0.81989617     0.06633582
 c     -2.54572198    -0.91268810    -0.01836351
 h     -2.61835474    -2.01748408    -0.01735872
 h     -3.13772373    -0.39241290     0.82906591
 h     -3.17605043    -0.56741991    -0.85131762
 h     -1.67216432     1.74914601     0.94624205
          17

 c      1.20995041    -0.40042802     0.02521178
 c     -0.08763921    -0.99483287     0.01265215
 c     -1.29546514    -0.29766046    -0.04339219
 c     -1.12343762     1.24187443     0.06351037
 c      0.20653390     1.84966785    -0.03704927
 c      1.32498389     1.05343575    -0.00438178
 h     -0.20657293    -2.17573973     0.15367154
 h     -1.88371374     1.62406648    -0.80289541
 h      0.15649812     2.89528179    -0.08921618
 h      2.44028579     1.60493204     0.06941089
 o      2.19317531    -1.26476438    -0.01740436
 h      2.92994099    -0.84530300     0.07513391
 c     -2.55621906    -0.91357600    -0.02230403
 h     -2.62122938    -2.03417231    -0.01717323
 h     -3.14518541    -0.44864094     0.81696153
 h     -3.14946590    -0.60051390    -0.80982233
 h     -1.67165599     1.72274977     0.94874034
          17

 c      1.20146335    -0.39651593     0.01759328
 c     -0.08344311    -0.99371002     0.01513657
 c     -1.28160698    -0.29484292    -0.04384227
 c     -1.12721171     1.24690882     0.07070354
 c      0.20558780     1.85142121    -0.03924754
 c      1.32499221     1.05036278    -0.00527151
 h     -0.21064619    -2.17310084     0.15649135
 h     -1.91426063     1.67144689    -0.82053288
 h      0.20564293     2.89536069    -0.10048103
 h      2.47875600     1.63191502     0.06288595
 o      2.19084473    -1.26939234    -0.01400304
 h      2.98091697    -0.83486044     0.09167337
 c     -2.56746906    -0.91570651    -0.02465536
 h     -2.62030881    -2.04331371    -0.01516273
 h     -3.15123764    -0.50838061     0.80465568
 h     -3.13832394    -0.62444862    -0.79060596
 h     -1.66844416     1.68905060     0.94754110
          17

 c      1.19326316    -0.39161220     0.00966068
 c     -0.08009650    -0.99502400     0.01788631
 c     -1.26613750    -0.29037595    -0.04358283
 c     -1.13397107     1.25226753     0.07626020
 c      0.20402458     1.85116437    -0.04142018
 c      1.32803200     1.04753015    -0.00584991
 h     -0.20765107    -2.14731830     0.15637723
 h     -1.92809495     1.71409846    -0.82191143
 h      0.25883009     2.91212120    -0.11397955
 h      2.48540902     1.64062110     0.05411843
 o      2.18699904    -1.27487111    -0.01072914
 h      3.06486540    -0.81000332     0.11141724
 c     -2.57777864    -0.91976120    -0.02486743
 h     -2.61508861    -2.04358404    -0.01210360
 h     -3.15934135    -0.56681341     0.79863999
 h     -3.15164859    -0.63446504    -0.80673493
 h     -1.66484246     1.65124702     0.94643844
          17

 c      1.18609984    -0.38604824     0.00148408
 c     -0.07759687    -0.99839521     0.02081292
 c     -1.25012119    -0.28440625    -0.04266301
 c     -1.14327257     1.25790301     0.07969899
 c      0.20206056     1.84953556    -0.04354557
 c      1.33385299     1.04512783    -0.00618870
 h     -0.19787997    -2.10329861     0.15405561
 h     -1.92447719     1.74950747    -0.80563393
 h      0.31386266     2.93804170    -0.12942805
 h      2.45976463     1.63015136     0.04350796
 o      2.18405016    -1.27977968    -0.00726015
 h      3.13939517    -0.79170464     0.12895664
 c     -2.58653770    -0.92559126    -0.02379074
 h     -2.60534537    -2.03639589    -0.00900239
 h     -3.17294147    -0.61974116     0.80457595
 h     -3.18530856    -0.63256821    -0.85329317
 h     -1.66385251     1.61291375     0.95061580
          17

 c      1.18059284    -0.38017654    -0.00685398
 c     -0.07580245    -1.00288740     0.02377704
 c     -1.23458282    -0.27713175    -0.04114988
 c     -1.15456937     1.26379663     0.08068441
 c      0.20000999     1.84744002    -0.04562734
 c      1.34191487     1.04323219    -0.00636676
 h     -0.18254035    -2.05207270     0.15085466
 h     -1.90414748     1.77591941    -0.77188462
 h      0.36762636     2.96234974    -0.14609494
 h      2.40463652     1.60131341     0.03154307
 o      2.18305766    -1.28346028    -0.00344473
 h      3.18410858    -0.78885179     0.14156627
 c     -2.59410531    -0.93234736    -0.02300917
 h     -2.59104888    -2.02560145    -0.00701780
 h     -3.19323343    -0.66484645     0.82405059
 h     -3.22629383    -0.62513314    -0.91223232
 h     -1.66789462     1.57696488     0.96488642
          17

 c      1.17719983    -0.37435394    -0.01526635
 c     -0.07445139    -1.00692695     0.02657941
 c     -1.22044399    -0.26879858    -0.03913321
 c     -1.16733323     1.27000568     0.07928062
 c      0.19824335     1.84561203    -0.04766843
 c      1.35122430     1.04169413    -0.00646948
 h     -0.16375539    -2.01149276     0.14887669
 h     -1.86955554     1.79255753    -0.72267914
 h      0.41657951     2.97611413    -0.16318289
 h      2.32828944     1.55781117     0.01885042
 o      2.18430152    -1.28566554     0.00076057
 h      3.19165472    -0.80383473     0.14822292
 c     -2.60108953    -0.93896424    -0.02355509
 h     -2.57231742    -2.01653117    -0.00730420
 h     -3.21789541    -0.70190430     0.85313356
 h     -3.26298017    -0.61793378    -0.96645761
 h     -1.67725874     1.54468330     0.99105935
          17

 c      1.17623101    -0.36890690    -0.02366678
 c     -0.07325395    -1.00875181     0.02900873
 c     -1.20848348    -0.25968047    -0.03672686
 c     -1.18099427     1.27655798     0.07619230
 c      0.19711078     1.84444171    -0.04965580
 c      1.35990278     1.03987040    -0.00658946
 h     -0.14379522    -2.00090551     0.15045889
 h     -1.82607996     1.80064462    -0.66320094
 h      0.45750630     2.97427903    -0.18009771
 h      2.24979181     1.50918266     0.00623547
 o      2.18767261    -1.28635400     0.00534096
 h      3.16148039    -0.83589734     0.14881267
 c     -2.60799138    -0.94453158    -0.02566766
 h     -2.54940561    -2.01414505    -0.01080480
 h     -3.24228704    -0.73182085     0.88451441
 h     -3.28844351    -0.61458143    -1.00509528
 h     -1.68965035     1.51576613     1.02655710
          17

 c      1.17787491    -0.36412082    -0.03197340
 c     -0.07202795    -1.00763234     0.03098134
 c     -1.19932434    -0.25004083    -0.03406254
 c     -1.19467582     1.28318288     0.07284726
 c      0.19686887     1.84397891    -0.05155879
 c      1.36482402     1.03639729    -0.00680483
 h     -0.12372598    -2.02698917     0.15651840
 h     -1.78395466     1.80540926    -0.60393757
 h      0.48802889     2.95572537    -0.19656374
 h      2.20372823     1.47338364    -0.00558091
 o      2.19266688    -1.28568309     0.01022012
 h      3.09979713    -0.88124613     0.14417064
 c     -2.61510787    -0.94853770    -0.02917431
 h     -2.52279111    -2.02068717    -0.01810507
 h     -3.26166659    -0.75565994     0.91087961
 h     -3.29942289    -0.61695720    -1.02251231
 h     -1.70141640     1.48935028     1.06568175
          17

 c      1.18219613    -0.36028919    -0.04011290
 c     -0.07071227    -1.00448568     0.03261395
 c     -1.19342351    -0.24010786    -0.03127805
 c     -1.20703556     1.28910475     0.07122324
 c      0.19760969     1.84397678    -0.05333165
 c      1.36316526     1.03001779    -0.00712300
 h     -0.10345564    -2.07679273     0.16568604
 h     -1.75859024     1.81752111    -0.56106050
 h      0.50691288     2.92297455    -0.21270386
 h      2.22250801     1.46731102    -0.01663493
 o      2.19797467    -1.28417048     0.01519825
 h      3.02602601    -0.93039685     0.13705667
 c     -2.62250535    -0.95096642    -0.03380386
 h     -2.49337677    -2.03435171    -0.02939038
 h     -3.27255299    -0.77425342     0.92692706
 h     -3.29504114    -0.62575006    -1.01667755
 h     -1.70922035     1.46495961     1.10212318
          17

 c      1.18910576    -0.35777784    -0.04802760
 c     -0.06927910    -1.00087515     0.03410529
 c     -1.19103625    -0.23009693    -0.02850076
 c     -1.21681921     1.29346462     0.07301842
 c      0.19920616     1.84391176    -0.05490853
 c      1.35593902     1.02143736    -0.00751771
 h     -0.08306424    -2.12961456     0.17568649
 h     -1.76344807     1.84791749    -0.54840551
 h      0.51432409     2.88214471    -0.22918290
 h      2.29502623     1.48538201    -0.02723149
 o      2.20084482    -1.28293161     0.01985786
 h      2.98299188    -0.96451603     0.13366662
 c     -2.63000508    -0.95220493    -0.03927610
 h     -2.46261488    -2.05017041    -0.04446338
 h     -3.27307629    -0.78817089     0.92990290
 h     -3.27639061    -0.64062155    -0.98863648
 h     -1.71092013     1.44279102     1.13078580
          17

 c      1.19836923    -0.35695378    -0.05567874
 c     -0.06773205    -0.99796828     0.03561038
 c     -1.19217678    -0.22026017    -0.02583363
 c     -1.22392888     1.29639457     0.07842192
 c      0.20134080     1.84299542    -0.05618882
 c      1.34658544     1.01253974    -0.00802345
 h     -0.06323847    -2.16916346     0.18476159
 h     -1.79765898     1.89536662    -0.56371129
 h      0.51200988     2.84275986    -0.24738361
 h      2.38262925     1.50875469    -0.03681399
 o      2.19856380    -1.28304219     0.02378382
 h      3.01383862    -0.96619720     0.14018030
 c     -2.63713883    -0.95285895    -0.04522035
 h     -2.43235730    -2.06233644    -0.06279451
 h     -3.26295342    -0.79777443     0.91957963
 h     -3.24708040    -0.65993679    -0.94338055
 h     -1.70563495     1.42357346     1.14854968
          17

 c      1.20962943    -0.35803132    -0.06304133
 c     -0.06615348    -0.99629914     0.03720771
 c     -1.19662493    -0.21090275    -0.02335463
 c     -1.22929444     1.29901624     0.08633083
 c      0.20360786     1.84031941    -0.05704062
 c      1.33767488     1.00470528    -0.00869351
 h     -0.04496290    -2.18627333     0.19195717
 h     -1.84786971     1.94654736    -0.59144134
 h      0.50288966     2.81594827    -0.26930570
 h      2.45697408     1.52456569    -0.04456272
 o      2.19279753    -1.28392547     0.02718836
 h      3.09366866    -0.94589260     0.15291461
 c     -2.64303780    -0.95362598    -0.05098366
 h     -2.40451120    -2.06626970    -0.08360999
 h     -3.24352381    -0.80324742     0.89829346
 h     -3.21462040    -0.68009125    -0.89197036
 h     -1.69355153     1.40836966     1.15439946
          17

 c      1.22241619    -0.36102335    -0.07009417
 c     -0.06469146    -0.99589410     0.03890605
 c     -1.20398543    -0.20235677    -0.02112316
 c     -1.23384621     1.30238896     0.09551620
 c      0.20565748     1.83526661    -0.05736622
 c      1.33052544     0.99862367    -0.00956267
 h     -0.02927551    -2.17758076     0.19693942
 h     -1.90043074     1.98826577    -0.61684788
 h      0.48952727     2.80963491    -0.29669288
 h      2.50429663     1.52742669    -0.04995771
 o      2.18687084    -1.28455279     0.03050298
 h      3.17253164    -0.92259072     0.16486756
 c     -2.64634832    -0.95523394    -0.05551754
 h     -2.38067789    -2.05970438    -0.10600755
 h     -3.21788964    -0.80456334     0.87114958
 h     -3.19132060    -0.69507725    -0.85284986
 h     -1.67581770     1.39844531     1.14948470
          17

 c      1.23614730    -0.36576620    -0.07681026
 c     -0.06351138    -0.99638516     0.04065117
 c     -1.21376072    -0.19494620    -0.01917960
 c     -1.23808763     1.30704491     0.10502339
 c      0.20731879     1.82796549    -0.05721943
 c      1.32577222     0.99454273    -0.01065314
 h     -0.01717057    -2.14447145     0.19988081
 h     -1.94636295     2.01281871    -0.63113072
 h      0.47249448     2.82324318    -0.32955017
 h      2.51908175     1.51597344    -0.05278992
 o      2.18272852    -1.28450658     0.03395583
 h      3.22321150    -0.90619825     0.17244134
 c     -2.64559689    -0.95822998    -0.05790174
 h     -2.36183684    -2.04312587    -0.12907392
 h     -3.19084541    -0.80142696     0.84592342
 h     -3.19010557    -0.69853239    -0.84537449
 h     -1.65454134     1.39515557     1.13739367
          17

 c      1.25012925    -0.37194238    -0.08315398
 c     -0.06276279    -0.99700628     0.04232159
 c     -1.22540589    -0.18895496    -0.01753810
 c     -1.24216032     1.31308335     0.11404546
 c      0.20855996     1.81927089    -0.05685343
 c      1.32373770     0.99242705    -0.01198526
 h     -0.00949641    -2.09339750     0.20156108
 h     -1.98057966     2.01700800    -0.63011774
 h      0.45067341     2.84788359    -0.36554220
 h      2.50001304     1.49083755    -0.05305477
 o      2.18127350    -1.28377573     0.03763308
 h      3.23567773    -0.90044583     0.17446291
 c     -2.64022224    -0.96250131    -0.05861031
 h     -2.34808491    -2.01996981    -0.15201807
 h     -3.16794751    -0.79335675     0.83144450
 h     -3.21339193    -0.68913901    -0.87307195
 h     -1.63267010     1.39978054     1.12426262
          17

 c      1.26357632    -0.37910548    -0.08908405
 c     -0.06257707    -0.99650952     0.04371473
 c     -1.23836102    -0.18459882    -0.01618442
 c     -1.24600354     1.32034350     0.12184915
 c      0.20933972     1.81027702    -0.05663399
 c      1.32451864     0.99201455    -0.01357822
 h     -0.00675987    -2.03710098     0.20364662
 h     -2.00042132     2.00040462    -0.61244123
 h      0.42303497     2.87196531    -0.40106037
 h      2.44893737     1.45416067    -0.05090201
 o      2.18290939    -1.28253263     0.04156036
 h      3.20830665    -0.90629693     0.17088525
 c     -2.63101041    -0.96712999    -0.05947269
 h     -2.33855330    -1.99643909    -0.17437264
 h     -3.15323507    -0.78022571     0.83352750
 h     -3.25031281    -0.67201874    -0.91991102
 h     -1.61341516     1.41327945     1.11780230
          17

 c      1.27565346    -0.38673538    -0.09455724
 c     -0.06307674    -0.99322318     0.04454934
 c     -1.25207265    -0.18199724    -0.01508101
 c     -1.24949845     1.32850404     0.12795184
 c      0.20953429     1.80188582    -0.05692290
 c      1.32781803     0.99280286    -0.01544089
 h     -0.00894364    -1.99414697     0.20879698
 h     -2.00502904     1.96457709    -0.57878242
 h      0.38972422     2.88609517    -0.43267966
 h      2.37251851     1.41026721    -0.04666497
 o      2.18765184    -1.28106688     0.04572158
 h      3.14580726    -0.92274277     0.16245565
 c     -2.61937260    -0.97085716    -0.06196877
 h     -2.33173526    -1.98023222    -0.19613086
 h     -3.14688029    -0.76314381     0.85089954
 h     -3.28734094    -0.65363129    -0.96641546
 h     -1.59905141     1.43594678     1.12443245
          17

 c      1.28555207    -0.39431760    -0.09952924
 c     -0.06435383    -0.98570730     0.04455830
 c     -1.26600420    -0.18114542    -0.01417014
 c     -1.25252484     1.33709689     0.13245576
 c      0.20896064     1.79464776    -0.05801605
 c      1.33249101     0.99394452    -0.01755653
 h     -0.01573991    -1.98139208     0.21967638
 h     -1.99581841     1.91337340    -0.53223326
 h      0.35205693     2.88480368    -0.45795689
 h      2.28712740     1.36748437    -0.04095489
 o      2.19481948    -1.27985562     0.05002231
 h      3.06360034    -0.94518084     0.15120042
 c     -2.60668302    -0.97260014    -0.06647233
 h     -2.32633026    -1.97764041    -0.21749731
 h     -3.14544123    -0.74465533     0.87590988
 h     -3.31514471    -0.63840215    -0.99966455
 h     -1.58973360     1.46703389     1.14568500
          17

 c      1.29259761    -0.40142055    -0.10395376
 c     -0.06641892    -0.97389246     0.04368660
 c     -1.27963596    -0.18189509    -0.01337456
 c     -1.25481316     1.34543951     0.13624836
 c      0.20742021     1.78876012    -0.06012286
 c      1.33599316     0.99412027    -0.01987714
 h     -0.02716547    -2.00069369     0.23666883
 h     -1.97821316     1.85400949    -0.47962629
 h      0.31212655     2.86653523    -0.47568696
 h      2.22489217     1.34009595    -0.03465120
 o      2.20233409    -1.27979907     0.05421275
 h      2.99820499    -0.96112700     0.14150545
 c     -2.59398754    -0.97184334    -0.07270445
 h     -2.32219999    -1.99004901    -0.23826010
 h     -3.14437363    -0.72784162     0.89920981
 h     -3.32874492    -0.62858501    -1.01325576
 h     -1.58352777     1.50460185     1.17720469
          17

 c      1.29635999    -0.40772477    -0.10778592
 c     -0.06923249    -0.95921950     0.04215892
 c     -1.29245187    -0.18396523    -0.01259980
 c     -1.25564507     1.35254947     0.14090029
 c      0.20471218     1.78410205    -0.06335002
 c      1.33528067     0.99194939    -0.02236727
 h     -0.04341161    -2.03723246     0.25709736
 h     -1.96399600     1.79795004    -0.43294925
 h      0.27243037     2.83344728    -0.48604472
 h      2.22283681     1.34361676    -0.02831936
 o      2.20708540    -1.28215126     0.05795367
 h      3.00081299    -0.95131685     0.13896400
 c     -2.58195397    -0.96876825    -0.08027152
 h     -2.32049443    -2.01287246    -0.25739527
 h     -3.14006658    -0.71530402     0.91347631
 h     -3.32611834    -0.62492382    -1.00506737
 h     -1.57772255     1.54587043     1.21146963
          17

 c      1.29671783    -0.41301029    -0.11099009
 c     -0.07280481    -0.94354078     0.04030965
 c     -1.30392186    -0.18698477    -0.01173844
 c     -1.25390726     1.35733558     0.14818595
 c      0.20063430     1.78025371    -0.06767179
 c      1.33040755     0.98740347    -0.02505080
 h     -0.06410225    -2.07224063     0.27721770
 h     -1.96969224     1.75829536    -0.40701719
 h      0.23553858     2.79150502    -0.49082481
 h      2.28041625     1.37807990    -0.02164968
 o      2.20917814    -1.28691286     0.06128227
 h      3.06968459    -0.91590207     0.14297568
 c     -2.57096462    -0.96404850    -0.08884261
 h     -2.32275332    -2.03811699    -0.27337482
 h     -3.13048028    -0.70872894     0.91457281
 h     -3.30745795    -0.62704266    -0.97603191
 h     -1.57011508     1.58785462     1.24127650
          17

 c      1.29387193    -0.41717194    -0.11353478
 c     -0.07721141    -0.92831561     0.03842415
 c     -1.31350109    -0.19054461    -0.01067820
 c     -1.24915001     1.35930226     0.15904724
 c      0.19505304     1.77649586    -0.07290032
 c      1.32445212     0.98183192    -0.02793105
 h     -0.08818933    -2.09214957     0.29403323
 h     -2.00385791     1.74124998    -0.40890919
 h      0.20372275     2.75037364    -0.49361767
 h      2.36037893     1.42772260    -0.01450916
 o      2.21169233    -1.29277404     0.06451659
 h      3.15371215    -0.87526608     0.14823252
 c     -2.56117237    -0.95855066    -0.09806945
 h     -2.32993985    -2.05796824    -0.28482509
 h     -3.11508856    -0.70888403     0.90142074
 h     -3.27546159    -0.63337991    -0.93029689
 h     -1.55947729     1.62784601     1.26158388
          17

 c      1.28829047    -0.42025586    -0.11537889
 c     -0.08253085    -0.91447875     0.03669657
 c     -1.32066293    -0.19423029    -0.00931404
 c     -1.24251196     1.35890189     0.17294853
 c      0.18800570     1.77192872    -0.07872186
 c      1.31993106     0.97653816    -0.03096369
 h     -0.11430611    -2.08981659     0.30570643
 h     -2.05619058     1.74186670    -0.43059671
 h      0.17855232     2.72156511    -0.49921537
 h      2.43111592     1.47777898    -0.00738008
 o      2.21654505    -1.29872894     0.06782396
 h      3.21809738    -0.84362607     0.15151754
 c     -2.55240804    -0.95317475    -0.10741329
 h     -2.34207099    -2.06697313    -0.29099424
 h     -3.09476652    -0.71571051     0.87576120
 h     -3.23663372    -0.64065231    -0.87654174
 h     -1.54547228     1.66363397     1.26986375
          17

 c      1.28059595    -0.42244548    -0.11646996
 c     -0.08878916    -0.90254155     0.03523735
 c     -1.32496149    -0.19762943    -0.00755775
 c     -1.23579824     1.35689703     0.18865291
 c      0.17970754     1.76587785    -0.08487203
 c      1.31796619     0.97234015    -0.03410140
 h     -0.14107580    -2.06319564     0.31139637
 h     -2.10819770     1.75142925    -0.45795176
 h      0.16073045     2.71342745    -0.51145878
 h      2.47676400     1.51956706    -0.00087506
 o      2.22427742    -1.30420692     0.07122651
 h      3.24844172    -0.82695222     0.15168837
 c     -2.54401122    -0.94882682    -0.11602147
 h     -2.35829929    -2.06277130    -0.29192892
 h     -3.07180165    -0.72836417     0.84215040
 h     -3.20274261    -0.64318915    -0.82922840
 h     -1.52850579     1.69362409     1.26589820
          17

 c      1.27146202    -0.42399956    -0.11675063
 c     -0.09591994    -0.89266197     0.03407813
 c     -1.32609864    -0.20033900    -0.00534041
 c     -1.23035822     1.35383431     0.20501938
 c      0.17047356     1.75835952    -0.09135536
 c      1.31884925     0.96970847    -0.03731404
 h     -0.16730884    -2.01459458     0.31117020
 h     -2.14602781     1.76352203    -0.48022491
 h      0.15035314     2.72569390    -0.53060976
 h      2.49098597     1.54856588     0.00449423
 o      2.23475080    -1.30884644     0.07468165
 h      3.24050313    -0.82712125     0.14853712
 c     -2.53495959    -0.94630674    -0.12297946
 h     -2.37710853    -2.04627156    -0.28850547
 h     -3.04989398    -0.74524549     0.80786563
 h     -3.18856380    -0.63382435    -0.80544253
 h     -1.50967928     1.71698843     1.25172442
          17

 c      1.26154365    -0.42518688    -0.11616530
 c     -0.10372425    -0.88461171     0.03315585
 c     -1.32397436    -0.20197670    -0.00260789
 c     -1.22688275     1.34999541     0.22109539
 c      0.16065303     1.75006065    -0.09845504
 c      1.32248210     0.96890121    -0.04058926
 h     -0.19220009    -1.95122659     0.30620390
 h     -2.16255694     1.77449183    -0.49142578
 h      0.14715043     2.74981295    -0.55323424
 h      2.47208440     1.56251070     0.00832855
 o      2.24744484    -1.31242729     0.07811730
 h      3.19606853    -0.84353624     0.14234973
 c     -2.52474393    -0.94585846    -0.12819388
 h     -2.39647530    -2.02185888    -0.28242981
 h     -3.03371491    -0.76419577     0.78181123
 h     -3.20136292    -0.60867060    -0.81328826
 h     -1.49076357     1.73387258     1.23181428
          17

 c      1.25144065    -0.42624053    -0.11466483
 c     -0.11183162    -0.87767052     0.03228053
 c     -1.31872221    -0.20219622     0.00068189
 c     -1.22558148     1.34548243     0.23599028
 c      0.15061096     1.74186587    -0.10652841
 c      1.32852419     0.97000615    -0.04392932
 h     -0.21562894    -1.88653861     0.29921328
 h     -2.15525849     1.78238176    -0.48878326
 h      0.15043392     2.77460763    -0.57466575
 h      2.42132498     1.56066092     0.01032998
 o      2.26135625    -1.31496629     0.08143243
 h      3.12496186    -0.87192710     0.13397006
 c     -2.51412472    -0.94675367    -0.13277736
 h     -2.41410501    -1.99732646    -0.27616752
 h     -3.02739423    -0.78307109     0.77138033
 h     -3.23286391    -0.57141325    -0.84426328
 h     -1.47402444     1.74551512     1.21297600
          17

 c      1.24169298    -0.42733219    -0.11220961
 c     -0.11968608    -0.87067559     0.03114148
 c     -1.31073414    -0.20070927     0.00455197
 c     -1.22636324     1.34030753     0.24888046
 c      0.14072059     1.73446481    -0.11582659
 c      1.33631314     0.97288480    -0.04735254
 h     -0.23841422    -1.83957228     0.29445844
 h     -2.12448253     1.78623014    -0.47155892
 h      0.15907084     2.79101971    -0.59119150
 h      2.34380521     1.54428320     0.01036917
 o      2.27449733    -1.31701510     0.08447569
 h      3.05323058    -0.89977611     0.12516833
 c     -2.50455219    -0.94763226    -0.13793805
 h     -2.42791569    -1.98223488    -0.27256770
 h     -3.03219885    -0.80051107     0.77831722
 h     -3.26768104    -0.52996904    -0.88273715
 h     -1.46170423     1.75390093     1.20311100
          17

 c      1.23279908    -0.42854080    -0.10877522
 c     -0.12662734    -0.86268330     0.02947568
 c     -1.30065552    -0.19730717     0.00899715
 c     -1.22894082     1.33450076     0.25923930
 c      0.13134476     1.72823125    -0.12643260
 c      1.34454930     0.97698086    -0.05090867
 h     -0.26172880    -1.82695378     0.29578581
 h     -2.07304732     1.78597427    -0.44082350
 h      0.17161765     2.79368275    -0.60080332
 h      2.25206570     1.51881448     0.00873315
 o      2.28360693    -1.31992189     0.08705902
 h      3.02794469    -0.90247920     0.11845558
 c     -2.49732927    -0.94726705    -0.14408112
 h     -2.43661180    -1.98363572    -0.27401772
 h     -3.04552621    -0.81618060     0.79756200
 h     -3.29363477    -0.49136993    -0.91636591
 h     -1.45514292     1.76059559     1.20831603
          17

 c      1.22524230    -0.42981831    -0.10436209
 c     -0.13210285    -0.85404899     0.02736228
 c     -1.28933368    -0.19187634     0.01397917
 c     -1.23282106     1.32818402     0.26716896
 c      0.12281418     1.72323847    -0.13826101
 c      1.35079642     0.98099023    -0.05471849
 h     -0.28526749    -1.84975937     0.30308900
 h     -2.00711130     1.78301347    -0.40022352
 h      0.18649393     2.78089422    -0.60318097
 h      2.17190357     1.49787034     0.00666016
 o      2.28698877    -1.32442684     0.08913080
 h      3.07246501    -0.86622847     0.11439319
 c     -2.49330763    -0.94513880    -0.15099195
 h     -2.43988322    -2.00138119    -0.28158945
 h     -3.06245867    -0.83030004     0.82053211
 h     -3.30391349    -0.46022157    -0.93807672
 h     -1.45406458     1.76531668     1.22978979
          17

 c      1.21949009    -0.43102157    -0.09900162
 c     -0.13579278    -0.84642522     0.02523262
 c     -1.27772368    -0.18441408     0.01942524
 c     -1.23715435     1.32147310     0.27357699
 c      0.11539555     1.71928252    -0.15106708
 c      1.35172652     0.98291107    -0.05898869
 h     -0.30656948    -1.89299820     0.31210404
 h     -1.93789645     1.78151216    -0.35754210
 h      0.20215044     2.75444650    -0.59957459
 h      2.13979445     1.50302989     0.00656665
 o      2.28703277    -1.32910459     0.09081551
 h      3.14653944    -0.81290029     0.11098175
 c     -2.49286782    -0.94148009    -0.15829987
 h     -2.43812272    -2.02794607    -0.29494724
 h     -3.07806650    -0.84313541     0.83916023
 h     -3.29571904    -0.43908686    -0.94467199
 h     -1.45676330     1.76572358     1.26338779
          17

 c      1.21593553    -0.43204584    -0.09275118
 c     -0.13752650    -0.84163379     0.02356550
 c     -1.26676249    -0.17504353     0.02522766
 c     -1.24064880     1.31425588     0.28002338
 c      0.10924903     1.71587888    -0.16445201
 c      1.34597640     0.98180580    -0.06381978
 h     -0.32268075    -1.93845143     0.31796717
 h     -1.88200047     1.78953078    -0.32533312
 h      0.21727580     2.71972572    -0.59277450
 h      2.17000393     1.54361293     0.00976439
 o      2.28620035    -1.33246091     0.09219838
 h      3.20965988    -0.76606078     0.10699352
 c     -2.49596537    -0.93688878    -0.16568241
 h     -2.43207760    -2.05298097    -0.31295665
 h     -3.08871393    -0.85482128     0.84788566
 h     -3.26914912    -0.42892437    -0.93572477
 h     -1.46104354     1.75875754     1.30215490
          17

 c      1.21483799    -0.43290831    -0.08568509
 c     -0.13723155    -0.84092115     0.02269159
 c     -1.25723308    -0.16403870     0.03124640
 c     -1.24208384     1.30632530     0.28803055
 c      0.10441131     1.71228307    -0.17788684
 c      1.33584627     0.97909202    -0.06902133
 h     -0.33156072    -1.97303729     0.31748364
 h     -1.85477856     1.81588104    -0.31551763
 h      0.23103765     2.68553888    -0.58696491
 h      2.23504694     1.60171318     0.01421638
 o      2.28562170    -1.33376699     0.09330598
 h      3.24312177    -0.73716614     0.10221193
 c     -2.50215221    -0.93198142    -0.17283570
 h     -2.42266231    -2.06771357    -0.33431973
 h     -3.09240119    -0.86538375     0.84396949
 h     -3.22712164    -0.42897597    -0.91354719
 h     -1.46503008     1.74212449     1.33925551
          17

 c      1.21630436    -0.43370594    -0.07788672
 c     -0.13495769    -0.84485532     0.02278054
 c     -1.24965223    -0.15185490     0.03731583
 c     -1.24132557     1.29811794     0.29799671
 c      0.10082826     1.70765291    -0.19080101
 c      1.32419349     0.97655529    -0.07434141
 h     -0.33228013    -1.98971670     0.30922784
 h     -1.85820304     1.86072905    -0.32792069
 h      0.24316616     2.66223077    -0.58686307
 h      2.30211198     1.65537454     0.01719622
 o      2.28568298    -1.33275023     0.09414561
 h      3.24070280    -0.73039247     0.09680214
 c     -2.51053689    -0.92731565    -0.17934041
 h     -2.41084264    -2.06679049    -0.35792875
 h     -3.08877172    -0.87479130     0.82731462
 h     -3.17625823    -0.43594053    -0.88422274
 h     -1.46741956     1.71494370     1.36957908
          17

 c      1.22027950    -0.43454645    -0.06944417
 c     -0.13089250    -0.85342157     0.02387938
 c     -1.24421640    -0.13913528     0.04325135
 c     -1.23930208     1.29090063     0.30913202
 c      0.09839659     1.70144758    -0.20276220
 c      1.31277816     0.97515550    -0.07962160
 h     -0.32481397    -1.98628723     0.29306592
 h     -1.88118431     1.91326370    -0.34985223
 h      0.25349314     2.65703056    -0.59577577
 h      2.35230869     1.69222776     0.01710638
 o      2.28641665    -1.32938200     0.09472334
 h      3.20256515    -0.74611709     0.09104505
 c     -2.51973078    -0.92347850    -0.18452893
 h     -2.39750342    -2.04850844    -0.38302457
 h     -3.07915459    -0.88297911     0.80042625
 h     -3.12786383    -0.44277911    -0.85899326
 h     -1.46742397     1.67775808     1.39017907
          17

 c      1.22652829    -0.43551312    -0.06044780
 c     -0.12531911    -0.86607380     0.02593395
 c     -1.24082321    -0.12666514     0.04885666
 c     -1.23702388     1.28597996     0.32042663
 c      0.09701287     1.69382585    -0.21364238
 c      1.30255775     0.97519962    -0.08477728
 h     -0.30997751    -1.96493718     0.26990800
 h     -1.91117591     1.96081084    -0.36766219
 h      0.26114480     2.66933872    -0.61372874
 h      2.37714685     1.70725307     0.01324603
 o      2.28751850    -1.32388004     0.09505066
 h      3.13514338    -0.78097285     0.08524104
 c     -2.52803427    -0.92104130    -0.18761338
 h     -2.38325241    -2.01476419    -0.40930760
 h     -3.06668643    -0.88986091     0.76857308
 h     -3.09594624    -0.43938150    -0.85281186
 h     -1.46469678     1.63236948     1.40029739
          17

 c      1.23462480    -0.43665072    -0.05098773
 c     -0.11852371    -0.88168933     0.02878397
 c     -1.23915087    -0.11529259     0.05393600
 c     -1.23511604     1.28417255     0.33112770
 c      0.09657839     1.68559088    -0.22359423
 c      1.29412402     0.97664867    -0.08975864
 h     -0.28960346    -1.93313253     0.24176414
 h     -1.93977125     1.99476465    -0.37269547
 h      0.26445770     2.69124399    -0.63773785
 h      2.37339903     1.69915705     0.00535192
 o      2.28799690    -1.31693550     0.09515426
 h      3.05686004    -0.82429288     0.07954040
 c     -2.53418379    -0.92001571    -0.18843489
 h     -2.36815190    -1.97119144    -0.43710251
 h     -3.05623346    -0.89536278     0.73964173
 h     -3.08871031    -0.41892901    -0.87515300
 h     -1.45930320     1.58166315     1.40150594
          17

 c      1.24397021    -0.43794894    -0.04115131
 c     -0.11070334    -0.89849998     0.03216088
 c     -1.23876701    -0.10583903     0.05830716
 c     -1.23385772     1.28578479     0.34066377
 c      0.09694200     1.67774656    -0.23287401
 c      1.28788498     0.97926423    -0.09453176
 h     -0.26674358    -1.90495214     0.21177724
 h     -1.96229059     2.01069561    -0.36077392
 h      0.26179182     2.71257204    -0.66384126
 h      2.34080755     1.66872829    -0.00662507
 o      2.28560832    -1.31008520     0.09510555
 h      3.00714726    -0.85237814     0.07345189
 c     -2.53803827    -0.91926502    -0.18812062
 h     -2.35153550    -1.92687164    -0.46755776
 h     -3.05341037    -0.89951051     0.72241409
 h     -3.10141027    -0.38512274    -0.92029544
 h     -1.45167488     1.52931332     1.39787749
          17

 c      1.25385899    -0.43929794    -0.03102408
 c     -0.10196673    -0.91431548     0.03575927
 c     -1.23923341    -0.09901092     0.06180964
 c     -1.23330796     1.29074711     0.34852675
 c      0.09785769     1.67112840    -0.24169809
 c      1.28401691     0.98261794    -0.09907524
 h     -0.24519748    -1.89911309     0.18342448
 h     -1.97640441     2.00703532    -0.33056993
 h      0.25223403     2.72509195    -0.68876460
 h      2.28222146     1.61887815    -0.02254466
 o      2.27808380    -1.30496466     0.09502991
 h      3.02692476    -0.84090768     0.06570001
 c     -2.54022713    -0.91700665    -0.18827534
 h     -2.33230418    -1.89202699    -0.50245644
 h     -3.06212281    -0.90257971     0.72233993
 h     -3.12246862    -0.34836031    -0.97293264
 h     -1.44243839     1.47920547     1.39557563
          17

 c      1.26357018    -0.44042840    -0.02069605
 c     -0.09249502    -0.92749162     0.03941813
 c     -1.24017244    -0.09531830     0.06431592
 c     -1.23338297     1.29872245     0.35434815
 c      0.09899529     1.66627072    -0.25019576
 c      1.28218719     0.98597424    -0.10338977
 h     -0.22763826    -1.92828211     0.15844084
 h     -1.98153150     1.98440367    -0.28283901
 h      0.23575469     2.72397822    -0.71051634
 h      2.20627983     1.55626615    -0.04193540
 o      2.26704307    -1.30093135     0.09496432
 h      3.09638363    -0.80335252     0.05652283
 c     -2.54153031    -0.91189315    -0.18982281
 h     -2.30997721    -1.87310633    -0.54293250
 h     -3.08204292    -0.90518721     0.73754042
 h     -3.14225463    -0.31771269    -1.01930675
 h     -1.43200802     1.43459539     1.40104687
          17

 c      1.27242590    -0.44092668    -0.01026224
 c     -0.08268582    -0.93801323     0.04321406
 c     -1.24128770    -0.09501364     0.06575066
 c     -1.23385185     1.30911622     0.35816700
 c      0.09998216     1.66339544    -0.25840718
 c      1.28104040     0.98804377    -0.10751806
 h     -0.21388044    -1.98692772     0.13576728
 h     -1.97931623     1.94595778    -0.22068651
 h      0.21308729     2.70784642    -0.72845792
 h      2.13311279     1.49450213    -0.06377523
 o      2.25579100    -1.29653045     0.09485439
 h      3.16953738    -0.76743966     0.04767090
 c     -2.54258981    -0.90358539    -0.19293195
 h     -2.28587743    -1.86879375    -0.58765360
 h     -3.10879892    -0.90810247     0.75977833
 h     -3.15523899    -0.29830606    -1.05091825
 h     -1.42006376     1.39744599     1.41796507
          17

 c      1.27980657    -0.44033953     0.00018638
 c     -0.07305904    -0.94710247     0.04729431
 c     -1.24235026    -0.09807939     0.06611019
 c     -1.23420134     1.32096363     0.36068574
 c      0.10043696     1.66242417    -0.26628222
 c      1.27792306     0.98692921    -0.11152318
 h     -0.20188228    -2.05613859     0.11353369
 h     -1.97531599     1.89860694    -0.15057765
 h      0.18556504     2.67861507    -0.74335934
 h      2.09744386     1.45516660    -0.08683953
 o      2.24640433    -1.29116972     0.09467113
 h      3.21996508    -0.74764881     0.04044541
 c     -2.54379081    -0.89259033    -0.19750778
 h     -2.26308427    -1.87155663    -0.63262871
 h     -3.13656309    -0.91189363     0.77925922
 h     -3.15896622    -0.29203906    -1.06365759
 h     -1.40540565     1.36848529     1.44508950
          17

 c      1.28515633    -0.43831312     0.01057576
 c     -0.06408687    -0.95603495     0.05171641
 c     -1.24316977    -0.10426965     0.06547128
 c     -1.23342512     1.33283004     0.36323776
 c      0.09996720     1.66299564    -0.27366871
 c      1.27084851     0.98137411    -0.11535700
 h     -0.18973101    -2.11743602     0.09091320
 h     -1.98104874     1.85384408    -0.08282834
 h      0.15494103     2.64150191    -0.75757614
 h      2.12547792     1.45348100    -0.11139770
 o      2.23992953    -1.28485075     0.09441866
 h      3.23721312    -0.74869553     0.03548827
 c     -2.54526938    -0.87976688    -0.20344799
 h     -2.24513090    -1.87271611    -0.67296956
 h     -3.16028233    -0.91675524     0.78832952
 h     -3.15308033    -0.29850919    -1.05662803
 h     -1.38645708     1.34781749     1.47713583
          17

 c      1.28801228    -0.43470442     0.02085953
 c     -0.05613242    -0.96560137     0.05644085
 c     -1.24356600    -0.11318856     0.06398181
 c     -1.23020572     1.34312293     0.36727437
 c      0.09817597     1.66451004    -0.28030830
 c      1.26154748     0.97242097    -0.11888915
 h     -0.17636132    -2.15890434     0.06814026
 h     -2.01143783     1.82432298    -0.02821835
 h      0.12311314     2.60460327    -0.77509370
 h      2.19891744     1.47900290    -0.13895954
 o      2.23685720    -1.27779919     0.09411460
 h      3.21870678    -0.77079524     0.03304197
 c     -2.54695872    -0.86599861    -0.21060174
 h     -2.23480210    -1.86598092    -0.70465659
 h     -3.17653286    -0.92257920     0.78261752
 h     -3.13914267    -0.31524344    -1.03194565
 h     -1.36194441     1.33537443     1.50762845
          17

 c      1.28807279    -0.42960126     0.03101768
 c     -0.04946113    -0.97611297     0.06137289
 c     -1.24335198    -0.12437884     0.06183616
 c     -1.22402873     1.35096197     0.37351853
 c      0.09476471     1.66626960    -0.28589654
 c      1.25324736     0.96207105    -0.12214006
 h     -0.16143214    -2.17486656     0.04595480
 h     -2.07172830     1.81448528     0.00999755
 h      0.09171802     2.57678487    -0.80074562
 h      2.28068057     1.51147662    -0.16948192
 o      2.23722233    -1.27033779     0.09378534
 h      3.16754464    -0.81119626     0.03301552
 c     -2.54856770    -0.85213391    -0.21862231
 h     -2.23365794    -1.84839967    -0.72531802
 h     -3.18361350    -0.92911480     0.76092575
 h     -3.12121228    -0.33723410    -0.99555605
 h     -1.33122453     1.33096297     1.53123626
          17

 c      1.28525287    -0.42331279     0.04104918
 c     -0.04425706    -0.98750057     0.06639520
 c     -1.24233878    -0.13737857     0.05924799
 c     -1.21594634     1.35650180     0.38177456
 c      0.08963253     1.66779508    -0.29026066
 c      1.24796846     0.95185364    -0.12525797
 h     -0.14511759    -2.16454146     0.02520970
 h     -2.14874798     1.81755458     0.03765752
 h      0.06185638     2.56334124    -0.83796635
 h      2.34633536     1.53769336    -0.20161362
 o      2.24033785    -1.26295974     0.09348561
 h      3.09622980    -0.86268379     0.03470068
 c     -2.54950132    -0.83903285    -0.22684200
 h     -2.24198902    -1.82021229    -0.73440841
 h     -3.18154103    -0.93612913     0.72503539
 h     -3.10671923    -0.35629995    -0.95831299
 h     -1.29429352     1.33418044     1.54466501
          17

 c      1.27971205    -0.41633821     0.05096608
 c     -0.04063323    -0.99933555     0.07139251
 c     -1.24035552    -0.15173993     0.05643341
 c     -1.20760594     1.36023269     0.39156676
 c      0.08285132     1.66910858    -0.29356001
 c      1.24649181     0.94281340    -0.12842280
 h     -0.12803302    -2.13178846     0.00661299
 h     -2.22239132     1.82413048     0.06200045
 h      0.03428903     2.56246087    -0.88628774
 h      2.38457892     1.55135376    -0.23380900
 o      2.24414286    -1.25658604     0.09335230
 h      3.03669625    -0.90949851     0.03597825
 c     -2.54890035    -0.82747483    -0.23439426
 h     -2.25884909    -1.78470248    -0.73330957
 h     -3.17222065    -0.94356346     0.67980183
 h     -3.10566539    -0.36209427    -0.93451403
 h     -1.25172278     1.34437369     1.54676546
          17

 c      1.27184940    -0.40926834     0.06078524
 c     -0.03863010    -1.01074887     0.07628103
 c     -1.23727189    -0.16703038     0.05360722
 c     -1.20022978     1.36248770     0.40248555
 c      0.07458794     1.67063286    -0.29628758
 c      1.24890283     0.93574080    -0.13181103
 h     -0.11124645    -2.08615972    -0.00958014
 h     -2.27748661     1.82798579     0.08731189
 h      0.00978289     2.56661782    -0.94123045
 h      2.39112133     1.54977208    -0.26469585
 o      2.24528237    -1.25249341     0.09362358
 h      3.03914759    -0.92920762     0.03312426
 c     -2.54609470    -0.81769993    -0.24086829
 h     -2.28209586    -1.74825284    -0.72551088
 h     -3.15966971    -0.95166216     0.63321388
 h     -3.12492479    -0.34728580    -0.93402376
 h     -1.20454630     1.36062754     1.53865418
          17

 c      1.26224073    -0.40262538     0.07051755
 c     -0.03822451    -1.02034985     0.08104899
 c     -1.23301630    -0.18282739     0.05098618
 c     -1.19445070     1.36342212     0.41412651
 c      0.06506390     1.67283270    -0.29907107
 c      1.25489228     0.93125697    -0.13558316
 h     -0.09618720    -2.04397144    -0.02400246
 h     -2.30567408     1.82608153     0.11531912
 h     -0.01091980     2.56720822    -0.99665190
 h      2.36534652     1.53215463    -0.29313874
 o      2.24308544    -1.25072223     0.09436559
 h      3.10992879    -0.91939584     0.02527728
 c     -2.54121461    -0.80894691    -0.24695025
 h     -2.30869111    -1.71990954    -0.71652162
 h     -3.14961651    -0.96092532     0.59531190
 h     -3.16112971    -0.31343569    -0.95371016
 h     -1.15404569     1.38178250     1.52392265
          17

 c      1.25152599    -0.39677727     0.08016484
 c     -0.03934101    -1.02651445     0.08577542
 c     -1.22759511    -0.19870670     0.04878530
 c     -1.19048006     1.36308932     0.42600058
 c      0.05455345     1.67596587    -0.30247369
 c      1.26382535     0.92976993    -0.13986546
 h     -0.08416942    -2.02503493    -0.03831841
 h     -2.30361537     1.81733601     0.14633099
 h     -0.02735628     2.55787547    -1.04707407
 h      2.30977963     1.49937612    -0.31837274
 o      2.24045214    -1.25001283     0.09537047
 h      3.19856421    -0.89917181     0.01605163
 c     -2.53509958    -0.79986700    -0.25391054
 h     -2.33567780    -1.70884057    -0.71254318
 h     -3.14734677    -0.97163808     0.57466138
 h     -3.20294900    -0.26893808    -0.98132905
 h     -1.10142277     1.40650888     1.50841703
          17

 c      1.24034459    -0.39194790     0.08971785
 c     -0.04188119    -1.02842043     0.09053717
 c     -1.22110859    -0.21423326     0.04720170
 c     -1.18822543     1.36147575     0.43759585
 c      0.04337219     1.68002749    -0.30689041
 c      1.27460991     0.93130871    -0.14469592
 h     -0.07559595    -2.04060297    -0.05400908
 h     -2.27181199     1.80199317     0.17979924
 h     -0.03950227     2.53543327    -1.08882107
 h      2.23214034     1.45514805    -0.34053013
 o      2.23951590    -1.24948960     0.09647160
 h      3.26680879    -0.88161575     0.00843430
 c     -2.52879819    -0.78955518    -0.26263286
 h     -2.36158183    -1.71914590    -0.71750401
 h     -3.15424441    -0.98304660     0.57363966
 h     -3.23904753    -0.22260937    -1.00521043
 h     -1.04751175     1.43341014     1.49879645
          17

 c      1.22932064    -0.38821658     0.09914534
 c     -0.04572293    -1.02691977     0.09525074
 c     -1.21376461    -0.22896194     0.04639360
 c     -1.18723528     1.35849097     0.44861516
 c      0.03185103     1.68478036    -0.31250786
 c      1.28529314     0.93522805    -0.14988743
 h     -0.06983253    -2.08309609    -0.07038197
 h     -2.21508448     1.78177142     0.21430913
 h     -0.04780567     2.49967136    -1.12040864
 h      2.15050374     1.40887930    -0.36211971
 o      2.24103675    -1.24875292     0.09760126
 h      3.29829151    -0.87181701     0.00382714
 c     -2.52332248    -0.77813503    -0.27336394
 h     -2.38676777    -1.74617903    -0.73087533
 h     -3.16653098    -0.99302617     0.58723577
 h     -3.26181614    -0.18065940    -1.01810003
 h     -0.99287799     1.46103371     1.49966661
          17

 c      1.21905462    -0.38553575     0.10838733
 c     -0.05064874    -1.02388192     0.09969868
 c     -1.20589354    -0.24245240     0.04646375
 c     -1.18645391     1.35390809     0.45922481
 c      0.02031336     1.68978771    -0.31927568
 c      1.29267934     0.93998779    -0.15482038
 h     -0.06604023    -2.13366934    -0.08482055
 h     -2.14481012     1.76077922     0.24718354
 h     -0.05316491     2.45304067    -1.14279472
 h      2.09804300     1.37826253    -0.39044550
 o      2.24506476    -1.24760866     0.09874437
 h      3.28803530    -0.87115425     0.00277402
 c     -2.51952464    -0.76647483    -0.28595914
 h     -2.41222462    -1.77915606    -0.74892285
 h     -3.17784371    -0.99884193     0.60677809
 h     -3.26725937    -0.14665658    -1.01664891
 h     -0.93845319     1.48770027     1.51102655
          17

 c      1.21009541    -0.38381346     0.11736564
 c     -0.05630579    -1.02105876     0.10368595
 c     -1.19795446    -0.25428846     0.04745338
 c     -1.18398160     1.34726801     0.47006438
 c      0.00905457     1.69443647    -0.32687779
 c      1.29374986     0.94400005    -0.15865111
 h     -0.06374210    -2.17534706    -0.09466812
 h     -2.08135852     1.74673034     0.27413734
 h     -0.05687315     2.40038093    -1.15965446
 h      2.10658982     1.38010948    -0.43527526
 o      2.25124478    -1.24596986     0.09991770
 h      3.23769900    -0.87895225     0.00528763
 c     -2.51796457    -0.75556744    -0.30008928
 h     -2.43841162    -1.80690749    -0.76755221
 h     -3.18249041    -0.99822264     0.62419772
 h     -3.25420850    -0.12207472    -1.00035009
 h     -0.88609606     1.51139539     1.52853691
          17

 c      1.20289172    -0.38301269     0.12600195
 c     -0.06223283    -1.01966271     0.10711356
 c     -1.19051155    -0.26409528     0.04934641
 c     -1.17752888     1.33797723     0.48192518
 c     -0.00167168     1.69799524    -0.33475316
 c      1.28909356     0.94755899    -0.16145718
 h     -0.06281858    -2.19776143    -0.09821572
 h     -2.04938126     1.74951248     0.29047428
 h     -0.06049615     2.34820533    -1.17721255
 h      2.16659159     1.40864115    -0.49541078
 o      2.25870779    -1.24391063     0.10118609
 h      3.15746355    -0.89168145     0.01060101
 c     -2.51880400    -0.74619252    -0.31529311
 h     -2.46508234    -1.82135207    -0.78394030
 h     -3.17694084    -0.98990029     0.63392843
 h     -3.22414075    -0.10636613    -0.97118821
 h     -0.83835696     1.52999200     1.54629485
          17

 c      1.19775969    -0.38313618     0.13421286
 c     -0.06791499    -1.02039357     0.10997150
 c     -1.18416905    -0.27156322     0.05207907
 c     -1.16615762     1.32596871     0.49520428
 c     -0.01162710     1.69977280    -0.34226425
 c      1.28168915     0.95210796    -0.16423630
 h     -0.06334342    -2.19650300    -0.09474623
 h     -2.05848444     1.77291435     0.29519375
 h     -0.06563527     2.30280746    -1.20253214
 h      2.24160031     1.44419849    -0.55859825
 o      2.26554571    -1.24190139     0.10272482
 h      3.07460706    -0.89930173     0.01618253
 c     -2.52172907    -0.73891928    -0.33094015
 h     -2.49158838    -1.81820684    -0.79682797
 h     -3.15995520    -0.97364581     0.63311376
 h     -3.18173460    -0.09628642    -0.93401993
 h     -0.79766334     1.54162899     1.55951707
          17

 c      1.19485824    -0.38413495     0.14189878
 c     -0.07284968    -1.02349518     0.11231888
 c     -1.17947536    -0.27647608     0.05555316
 c     -1.15122364     1.31216441     0.50965102
 c     -0.02057074     1.69936461    -0.34903304
 c      1.27377506     0.95851342    -0.16782470
 h     -0.06545376    -2.17200153    -0.08440308
 h     -2.09290999     1.80871832     0.29304696
 h     -0.07361565     2.26743989    -1.23978608
 h      2.30491684     1.47309001    -0.61421582
 o      2.26854366    -1.24105485     0.10487255
 h      3.03819219    -0.88172310     0.01686904
 c     -2.52590937    -0.73424201    -0.34618755
 h     -2.51716608    -1.79676296    -0.80640043
 h     -3.13235996    -0.95014159     0.62142716
 h     -3.13556513    -0.08473084    -0.89706674
 h     -0.76563907     1.54497827     1.56572327
          17

 c      1.19416161    -0.38584413     0.14895085
 c     -0.07662546    -1.02870139     0.11428093
 c     -1.17682711    -0.27873164     0.05965217
 c     -1.13485517     1.29779590     0.52469488
 c     -0.02828457     1.69678967    -0.35520976
 c      1.26646168     0.96691968    -0.17262723
 h     -0.06926346    -2.12964082    -0.06822486
 h     -2.12952539     1.84430556     0.29047199
 h     -0.08527059     2.24085617    -1.28705454
 h      2.34368530     1.48930284    -0.65653086
 o      2.26622631    -1.24200180     0.10782286
 h      3.07137474    -0.82743589     0.00973751
 c     -2.53013565    -0.73256876    -0.36009824
 h     -2.54111184    -1.75992543    -0.81429689
 h     -3.09692697    -0.92086651     0.60111585
 h     -3.09681515    -0.06101184    -0.87061442
 h     -0.74284877     1.53938790     1.56482976
          17

 c      1.19548334    -0.38799082     0.15526219
 c     -0.07898822    -1.03508997     0.11606325
 c     -1.17639061    -0.27836227     0.06425306
 c     -1.11868679     1.28373899     0.53972577
 c     -0.03460057     1.69235685    -0.36137756
 c      1.26022217     0.97708262    -0.17877282
 h     -0.07480358    -2.08106504    -0.04832687
 h     -2.15242663     1.87029477     0.29217258
 h     -0.10092267     2.21891392    -1.33724014
 h      2.35276246     1.49097120    -0.68303719
 o      2.26131502    -1.24348360     0.11128998
 h      3.13238683    -0.75616726    -0.00057817
 c     -2.53334300    -0.73372096    -0.37209562
 h     -2.56291406    -1.71472813    -0.82384542
 h     -3.05833523    -0.88797411     0.57725198
 h     -3.07339304    -0.01646688    -0.86170105
 h     -0.72872814     1.52497349     1.55901493
          17

 c      1.19854340    -0.39025621     0.16073165
 c     -0.07985817    -1.04103882     0.11794942
 c     -1.17807331    -0.27554486     0.06922538
 c     -1.10375796     1.27044067     0.55411829
 c     -0.03942665     1.68641761    -0.36820245
 c      1.25523314     0.98856815    -0.18624666
 h     -0.08203684    -2.04465197    -0.02782606
 h     -2.15376806     1.88154220     0.30081743
 h     -0.12048756     2.19734088    -1.38194365
 h      2.33086355     1.47823947    -0.69300928
 o      2.25647446    -1.24410332     0.11496092
 h      3.18115581    -0.69042024    -0.00906128
 c     -2.53516076    -0.73623212    -0.38239339
 h     -2.58243251    -1.67233461    -0.84016339
 h     -3.02277873    -0.85398788     0.55745180
 h     -3.06381600     0.04682952    -0.86866592
 h     -0.72156191     1.50263906     1.55253286
          17

 c      1.20299710    -0.39232047     0.16526879
 c     -0.07929743    -1.04476247     0.12021032
 c     -1.18157006    -0.27057728     0.07442019
 c     -1.09071051     1.25805973     0.56722718
 c     -0.04276078     1.67921855    -0.37615537
 c      1.25148465     1.00081823    -0.19493328
 h     -0.09097100    -2.03949601    -0.00967332
 h     -2.13099712     1.87591632     0.31765335
 h     -0.14361418     2.17332025    -1.41454649
 h      2.27952096     1.45264678    -0.68708081
 o      2.25296790    -1.24312583     0.11867836
 h      3.20027532    -0.64230391    -0.01324208
 c     -2.53576329    -0.73772218    -0.39169522
 h     -2.60004057    -1.64492870    -0.86893574
 h     -2.99652506    -0.82121495     0.54963105
 h     -3.06015424     0.11670823    -0.88370640
 h     -0.71868034     1.47390835     1.55103151
          17

 c      1.20844250    -0.39387703     0.16880015
 c     -0.07746965    -1.04558389     0.12293553
 c     -1.18644786    -0.26383141     0.07966669
 c     -1.07985730     1.24659376     0.57850314
 c     -0.04468926     1.67086810    -0.38540552
 c      1.24867773     1.01313111    -0.20456625
 h     -0.10161709    -2.07094137     0.00541261
 h     -2.08527939     1.85351903     0.34287076
 h     -0.16982384     2.14578718    -1.43138040
 h      2.20441449     1.41763986    -0.66792071
 o      2.25129873    -1.24024162     0.12237536
 h      3.18486718    -0.61725456    -0.01217766
 c     -2.53548532    -0.73631383    -0.40059615
 h     -2.61628082    -1.63837944    -0.91280944
 h     -2.98352611    -0.79126249     0.55755357
 h     -3.05507509     0.17980829    -0.89924265
 h     -0.71712798     1.44044198     1.55978373
          17

 c      1.21442565    -0.39464218     0.17127446
 c     -0.07463809    -1.04444841     0.12601913
 c     -1.19221489    -0.25572054     0.08478619
 c     -1.07106987     1.23592034     0.58772913
 c     -0.04537114     1.66134898    -0.39581005
 c      1.24587086     1.02454850    -0.21455618
 h     -0.11355017    -2.12494858     0.01909122
 h     -2.02177488     1.81693171     0.37553976
 h     -0.19865133     2.11524310    -1.43192106
 h      2.11954112     1.38018401    -0.64231796
 o      2.25160788    -1.23538127     0.12602862
 h      3.13632064    -0.61702698    -0.00571759
 c     -2.53476793    -0.73147671    -0.40938942
 h     -2.63106808    -1.64742556    -0.96817087
 h     -2.98395632    -0.76516869     0.57774883
 h     -3.04450915     0.22687601    -0.91054848
 h     -0.71471288     1.40340833     1.58103193
          17

 c      1.22044725    -0.39438885     0.17266689
 c     -0.07115255    -1.04286240     0.12932868
 c     -1.19836195    -0.24669392     0.08961085
 c     -1.06355018     1.22569284     0.59521416
 c     -0.04501522     1.65053928    -0.40693095
 c      1.24099687     1.03371461    -0.22374872
 h     -0.12575317    -2.18076476     0.03331191
 h     -1.95168166     1.77258559     0.41321554
 h     -0.22981228     2.08356438    -1.41882709
 h      2.05288304     1.35264332    -0.62406728
 o      2.25368294    -1.22872065     0.12966116
 h      3.06204817    -0.63946812     0.00544954
 c     -2.53412272    -0.72364658    -0.41812837
 h     -2.64349047    -1.66018162    -1.02680855
 h     -2.99513287    -0.74380752     0.60148121
 h     -3.02714221     0.25318416    -0.91547429
 h     -0.71071231     1.36326682     1.61227516
          17

 c      1.22597322    -0.39299364     0.17298566
 c     -0.06739279    -1.04192384     0.13279943
 c     -1.20439601    -0.23723049     0.09399588
 c     -1.05566419     1.21514398     0.60174497
 c     -0.04387302     1.63824745    -0.41807085
 c      1.23150147     1.03918947    -0.23071999
 h     -0.13700063    -2.22245045     0.04910866
 h     -1.89456280     1.73241070     0.45175183
 h     -0.26340406     2.05382176    -1.39784676
 h      2.03902099     1.34917305    -0.63047836
 o      2.25661313    -1.22092398     0.13339970
 h      2.98073783    -0.67439198     0.01888993
 c     -2.53397597    -0.71351912    -0.42671063
 h     -2.65237016    -1.66558201    -1.08023923
 h     -3.01348525    -0.72796160     0.61935923
 h     -3.00356477     0.25770596    -0.91376001
 h     -0.70560421     1.32021723     1.64728145
          17

 c      1.23046007    -0.39046777     0.17227883
 c     -0.06370974    -1.04215402     0.13642187
 c     -1.20987183    -0.22782041     0.09782347
 c     -1.04541869     1.20323767     0.60823708
 c     -0.04226381     1.62428766    -0.42838347
 c      1.21753095     1.04066591    -0.23533203
 h     -0.14621346    -2.24110002     0.06668631
 h     -1.87379239     1.71122336     0.48687477
 h     -0.30001607     2.02981404    -1.37686206
 h      2.08183128     1.37128046    -0.66391341
 o      2.25825687    -1.21357933     0.13756924
 h      2.93044000    -0.69656851     0.02896967
 c     -2.53454257    -0.70176854    -0.43493589
 h     -2.65675828    -1.65667915    -1.12222829
 h     -3.03585498    -0.71817032     0.62435515
 h     -2.97592553     0.24290296    -0.90680103
 h     -0.70017358     1.27478062     1.67894725
          17

 c      1.23344745    -0.38691029     0.17061507
 c     -0.06039969    -1.04363417     0.14020964
 c     -1.21441680    -0.21894683     0.10099650
 c     -1.03215703     1.18964436     0.61525648
 c     -0.04059699     1.60860493    -0.43713701
 c      1.20239646     1.03906653    -0.23897370
 h     -0.15259721    -2.23347412     0.08577587
 h     -1.89739491     1.71488154     0.51774011
 h     -0.34039515     2.01489858    -1.36313874
 h      2.14878392     1.40636626    -0.70870802
 o      2.25636555    -1.20844625     0.14253261
 h      2.95014362    -0.67808824     0.02955337
 c     -2.53576850    -0.68911530    -0.44250499
 h     -2.65608766    -1.63067545    -1.14925401
 h     -3.05991330    -0.71462546     0.61257471
 h     -2.94803760     0.21538793    -0.89790231
 h     -0.69476341     1.22798132     1.70173770
          17

 c      1.23469418    -0.38241383     0.16804776
 c     -0.05771817    -1.04609245     0.14418096
 c     -1.21774593    -0.21106853     0.10342696
 c     -1.01742290     1.17528329     0.62294576
 c     -0.03940187     1.59140293    -0.44405028
 c      1.18922397     1.03528322    -0.24292962
 h     -0.15570842    -2.20107394     0.10585615
 h     -1.94800443     1.73398949     0.54685745
 h     -0.38438806     2.01033313    -1.35952207
 h      2.20958514     1.44234618    -0.75017579
 o      2.25220438    -1.20471145     0.14810483
 h      3.02167997    -0.63254277     0.02347191
 c     -2.53731604    -0.67644673    -0.44897752
 h     -2.65016215    -1.58832448    -1.16039226
 h     -3.08424318    -0.71717927     0.58306569
 h     -2.92549317     0.18668454    -0.89262085
 h     -0.68902642     1.18120373     1.71271910
          17

 c      1.23420242    -0.37706590     0.16461131
 c     -0.05586241    -1.04886530     0.14835235
 c     -1.21967614    -0.20458609     0.10502952
 c     -1.00337942     1.16139510     0.63130726
 c     -0.03936115     1.57316352    -0.44939805
 c      1.17985107     1.02979940    -0.24786773
 h     -0.15559698    -2.15062468     0.12626906
 h     -2.00128880     1.75501923     0.57631974
 h     -0.42990846     2.01447414    -1.36293457
 h      2.24845299     1.47226900    -0.78064712
 o      2.24855681    -1.20049856     0.15386083
 h      3.10111045    -0.59077774     0.01760352
 c     -2.53863977    -0.66467184    -0.45380340
 h     -2.63913023    -1.53385252    -1.15750079
 h     -3.10845002    -0.72541868     0.53762290
 h     -2.91464568     0.17142824    -0.89791903
 h     -0.68202593     1.13599063     1.71166482
          17

 c      1.23213729    -0.37100559     0.16034189
 c     -0.05492396    -1.05077348     0.15273178
 c     -1.22013630    -0.19980516     0.10572378
 c     -0.99156509     1.14883200     0.64027381
 c     -0.04122733     1.55450590    -0.45376014
 c      1.17520448     1.02288133    -0.25407724
 h     -0.15303071    -2.09553628     0.14636186
 h     -2.04041792     1.76884590     0.60670121
 h     -0.47324149     2.02368818    -1.36688288
 h      2.25900754     1.49257965    -0.79692668
 o      2.24700808    -1.19484707     0.15956795
 h      3.16221034    -0.56886855     0.01583594
 c     -2.53924401    -0.65405274    -0.45658101
 h     -2.62346642    -1.47536641    -1.14585574
 h     -3.13340552    -0.73878255     0.48081029
 h     -2.91927149     0.17988379    -0.91845715
 h     -0.67234931     1.09383979     1.70094377
          17

 c      1.22875489    -0.36444788     0.15529183
 c     -0.05486610    -1.05015486     0.15730015
 c     -1.21916575    -0.19690998     0.10544672
 c     -0.98283298     1.13805634     0.64965379
 c     -0.04563379     1.53598738    -0.45767621
 c      1.17563006     1.01476906    -0.26169264
 h     -0.14953497    -2.05555705     0.16576562
 h     -2.05669575     1.77096810     0.63776400
 h     -0.51042773     2.03401534    -1.36514927
 h      2.23955666     1.50147797    -0.79798058
 o      2.24815205    -1.18747242     0.16514525
 h      3.19372582    -0.57178309     0.01962188
 c     -2.53895571    -0.64354788    -0.45738429
 h     -2.60385408    -1.42458612    -1.13447025
 h     -3.16149890    -0.75671938     0.41979136
 h     -2.93722119     0.20998390    -0.95229104
 h     -0.65817437     1.05597720     1.68520200
          17

 c      1.22438734    -0.35764941     0.14952757
 c     -0.05559682    -1.04557734     0.16199185
 c     -1.21690239    -0.19594503     0.10417108
 c     -0.97757800     1.12930332     0.65915532
 c     -0.05294421     1.51796868    -0.46145289
 c      1.18099010     1.00574517    -0.27077642
 h     -0.14660659    -2.04854410     0.18464584
 h     -2.04671457     1.75977531     0.66901200
 h     -0.53847990     2.04232606    -1.35388485
 h      2.19136983     1.49834511    -0.78408680
 o      2.25208080    -1.17839569     0.17058262
 h      3.19186558    -0.59944990     0.02926159
 c     -2.53788251    -0.63132340    -0.45675632
 h     -2.58078434    -1.39341669    -1.13377358
 h     -3.19621555    -0.77880697     0.36292563
 h     -2.96183111     0.25011719    -0.99199424
 h     -0.63747367     1.02317768     1.67036548
          17

 c      1.21944923    -0.35086421     0.14312043
 c     -0.05708842    -1.03709591     0.16672522
 c     -1.21356642    -0.19679236     0.10192105
 c     -0.97583067     1.12265634     0.66853478
 c     -0.06319788     1.50056799    -0.46512541
 c      1.19058728     0.99607568    -0.28128019
 h     -0.14428934    -2.07582994     0.20333774
 h     -2.01077829     1.73563123     0.69991280
 h     -0.55597471     2.04681096    -1.33211407
 h      2.11947081     1.48422700    -0.75720256
 o      2.25852915    -1.16784483     0.17591947
 h      3.15808654    -0.64851412     0.04426834
 c     -2.53628457    -0.61612125    -0.45556705
 h     -2.55413821    -1.38672863    -1.14925106
 h     -3.24011920    -0.80461528     0.31648736
 h     -2.98608900     0.28809085    -1.02953008
 h     -0.60856729     0.99578441     1.66159641
          17

 c      1.21443892    -0.34431163     0.13612831
 c     -0.05935025    -1.02635343     0.17146147
 c     -1.20944313    -0.19915021     0.09877144
 c     -0.97715953     1.11799155     0.67779603
 c     -0.07615039     1.48367274    -0.46849273
 c      1.20291746     0.98577005    -0.29287191
 h     -0.14123168    -2.12098582     0.22164752
 h     -1.95327834     1.70111648     0.73004526
 h     -0.56328381     2.04717033    -1.30165265
 h      2.03608494     1.46386064    -0.72264051
 o      2.26667230    -1.15636529     0.18127856
 h      3.10235630    -0.71071368     0.06288624
 c     -2.53462377    -0.59802555    -0.45488505
 h     -2.52364676    -1.39831984    -1.17697643
 h     -3.29184123    -0.83308683     0.28147535
 h     -3.00482693     0.31568396    -1.05903914
 h     -0.57100413     0.97400838     1.66087665
          17

 c      1.20985003    -0.33824958     0.12859825
 c     -0.06216391    -1.01533409     0.17620046
 c     -1.20491435    -0.20246849     0.09484440
 c     -0.98045330     1.11476045     0.68726818
 c     -0.09133629     1.46699563    -0.47120737
 c      1.21527500     0.97420450    -0.30469984
 h     -0.13617458    -2.16408417     0.23901016
 h     -1.88499437     1.66249471     0.75944253
 h     -0.56260795     2.04483015    -1.26681727
 h      1.96585797     1.44957478    -0.69170386
 o      2.27453805    -1.14510236     0.18695537
 h      3.05283462    -0.76858568     0.08076256
 c     -2.53353225    -0.57808203    -0.45566692
 h     -2.48988313    -1.41598257    -1.20746808
 h     -3.34524422    -0.86198095     0.25412137
 h     -3.01489973     0.32881532    -1.07712278
 h     -0.52622244     0.95826964     1.66608134
          17

 c      1.20571323    -0.33357869     0.12074296
 c     -0.06447180    -1.00549128     0.18095519
 c     -1.20069331    -0.20575281     0.09045011
 c     -0.98387369     1.11149995     0.69742542
 c     -0.10784320     1.45029794    -0.47303106
 c      1.22393780     0.96045795    -0.31571176
 h     -0.12866577    -2.19110272     0.25524834
 h     -1.82583397     1.63193813     0.78926085
 h     -0.55733755     2.04361891    -1.23328180
 h      1.94198863     1.46122828    -0.68009677
 o      2.27892626    -1.13569680     0.19342599
 h      3.05814115    -0.79706020     0.09079837
 c     -2.53351502    -0.55758095    -0.45857491
 h     -2.45448523    -1.42869965    -1.23201634
 h     -3.39207141    -0.88825133     0.22950972
 h     -3.01492945     0.32679395    -1.08242804
 h     -0.47727189     0.94911818     1.67248221
          17

 c      1.20119146    -0.33274247     0.11329088
 c     -0.06427528    -0.99765719     0.18577669
 c     -1.19790033    -0.20788390     0.08637832
 c     -0.98543302     1.10579088     0.70841731
 c     -0.12377418     1.43375854    -0.47404725
 c      1.22663632     0.94575916    -0.32622486
 h     -0.11865451    -2.19463214     0.27039549
 h     -1.80039531     1.62594924     0.82190284
 h     -0.55019052     2.05041236    -1.20595180
 h      1.97480599     1.50633560    -0.69332431
 o      2.27888869    -1.12837042     0.20081304
 h      3.13101849    -0.79127299     0.09077215
 c     -2.53465998    -0.53771329    -0.46390708
 h     -2.41958034    -1.42962203    -1.24529080
 h     -3.42537547    -0.90912471     0.20405495
 h     -3.00535413     0.31220083    -1.07564241
 h     -0.42797946     0.94664751     1.67511616
          17

 c      1.19584129    -0.33775119     0.10688265
 c     -0.06029611    -0.99232761     0.19072235
 c     -1.19719254    -0.20792474     0.08318531
 c     -0.98434085     1.09632023     0.72044025
 c     -0.13782195     1.41737595    -0.47454756
 c      1.22451755     0.93328532    -0.33789564
 h     -0.10627841    -2.17248823     0.28452146
 h     -1.81773825     1.65184873     0.85918723
 h     -0.54274768     2.07055853    -1.18762402
 h      2.03846177     1.56686830    -0.71873228
 o      2.27730016    -1.12176050     0.20872064
 h      3.22345084    -0.77131877     0.08646546
 c     -2.53677807    -0.51954013    -0.47157386
 h     -2.38723796    -1.41551924    -1.24541561
 h     -3.44076786    -0.92272811     0.17608983
 h     -2.98869075     0.29083000    -1.06022445
 h     -0.38217116     0.95074503     1.67084907
          17

 c      1.19352967    -0.34272633     0.10036583
 c     -0.05790283    -0.99070471     0.19591670
 c     -1.19719530    -0.20908211     0.08029398
 c     -0.98047596     1.08689059     0.73051463
 c     -0.15209158     1.40166424    -0.47261115
 c      1.22176930     0.92183292    -0.35030913
 h     -0.09198773    -2.12818025     0.29216525
 h     -1.86142069     1.69886240     0.90337917
 h     -0.53824619     2.09947191    -1.18289580
 h      2.10298841     1.62342121    -0.74155972
 o      2.27632290    -1.11551664     0.21689477
 h      3.29662885    -0.75041276     0.08299417
 c     -2.53979950    -0.50331298    -0.47962360
 h     -2.35660278    -1.39078624    -1.23390397
 h     -3.44053206    -0.93163287     0.14284716
 h     -2.96916968     0.27228092    -1.04323204
 h     -0.33806833     0.95309294     1.66650844
          17

 c      1.19432330    -0.34722909     0.09360531
 c     -0.05696243    -0.99219798     0.20128909
 c     -1.19796621    -0.21071579     0.07759775
 c     -0.97565822     1.07900058     0.73917502
 c     -0.16705891     1.38689390    -0.46875014
 c      1.21972492     0.91221570    -0.36388882
 h     -0.07685263    -2.07097309     0.29481632
 h     -1.90732009     1.74915302     0.95082991
 h     -0.53518739     2.13173009    -1.18666376
 h      2.15173336     1.66382678    -0.75457197
 o      2.27724770    -1.10954443     0.22523057
 h      3.33270643    -0.73443141     0.08269771
 c     -2.54299272    -0.49017657    -0.48744071
 h     -2.32912800    -1.35660109    -1.21332234
 h     -3.42529370    -0.93549282     0.10620717
 h     -2.95324881     0.26896564    -1.03344114
 h     -0.29661903     0.95415047     1.66186844
          17

 c      1.19790670    -0.35105475     0.08648028
 c     -0.05698341    -0.99536763     0.20668410
 c     -1.19952435    -0.21203871     0.07494816
 c     -0.97108783     1.07360954     0.74706217
 c     -0.18324811     1.37337557    -0.46372771
 c      1.21899610     0.90466854    -0.37868578
 h     -0.06213597    -2.01780854     0.29528690
 h     -1.93964918     1.78993426     0.99836584
 h     -0.53159224     2.16018257    -1.19205355
 h      2.17708646     1.68275837    -0.75488067
 o      2.28065911    -1.10394804     0.23370164
 h      3.32599782    -0.72534358     0.08655677
 c     -2.54564162    -0.48074214    -0.49457527
 h     -2.30576481    -1.31619446    -1.18855496
 h     -3.39814796    -0.93485528     0.06975415
 h     -2.94575481     0.29006316    -1.03759101
 h     -0.25857994     0.95472010     1.65677181
          17

 c      1.20373924    -0.35426542     0.07895658
 c     -0.05735757    -0.99820213     0.21189301
 c     -1.20182731    -0.21230746     0.07228442
 c     -0.96738265     1.07102487     0.75477681
 c     -0.20083050     1.36129489    -0.45831087
 c      1.21971877     0.89929461    -0.39462128
 h     -0.04885493    -1.99105619     0.29708861
 h     -1.95084914     1.81440451     1.04382719
 h     -0.52619878     2.17917308    -1.19319498
 h      2.17614669     1.67837415    -0.74205010
 o      2.28668232    -1.09883874     0.24229858
 h      3.27758426    -0.72324625     0.09481181
 c     -2.54736791    -0.47435893    -0.50114167
 h     -2.28646839    -1.27545457    -1.16697117
 h     -3.36506606    -0.93161467     0.03865965
 h     -2.94606499     0.33401645    -1.05497533
 h     -0.22465301     0.95572653     1.65098583
          17

 c      1.20994805    -0.36009410     0.07260544
 c     -0.05531247    -0.99696215     0.21659995
 c     -1.20672404    -0.21204510     0.07136525
 c     -0.96632200     1.07312629     0.76440275
 c     -0.21483719     1.34847758    -0.45276413
 c      1.22135859     0.89790007    -0.41353639
 h     -0.05014557    -1.98608760     0.29871671
 h     -1.93705874     1.81715142     1.08556654
 h     -0.51969546     2.18333473    -1.18330318
 h      2.14939191     1.64655124    -0.72205101
 o      2.29413654    -1.09386350     0.25063960
 h      3.18136916    -0.73050594     0.10392411
 c     -2.54768367    -0.46950933    -0.50810830
 h     -2.27193562    -1.24891027    -1.16280932
 h     -3.33571668    -0.92719144     0.01697144
 h     -2.94760796     0.39040141    -1.07621992
 h     -0.20702580     0.96052585     1.63355600
          17

 c      1.21894790    -0.36448442     0.06543067
 c     -0.05512068    -0.99286262     0.22025047
 c     -1.21063694    -0.21199764     0.06992061
 c     -0.96490469     1.07974428     0.77669972
 c     -0.22977192     1.33672764    -0.44691011
 c      1.22367041     0.89757311    -0.43269192
 h     -0.05298627    -2.02527058     0.30250859
 h     -1.90043034     1.79746970     1.11703098
 h     -0.51594565     2.16923563    -1.16986641
 h      2.09964359     1.59504866    -0.69233170
 o      2.30168795    -1.09006700     0.25947352
 h      3.08053105    -0.73255502     0.11203406
 c     -2.54726549    -0.46456441    -0.51590476
 h     -2.26018009    -1.23227678    -1.17588081
 h     -3.31635727    -0.92541977     0.01231619
 h     -2.94643949     0.44517335    -1.09548301
 h     -0.20464592     0.96846993     1.60829762
          17

 c      1.23009057    -0.36742486     0.05740499
 c     -0.05643987    -0.98761880     0.22292719
 c     -1.21329713    -0.21162136     0.06796576
 c     -0.96314638     1.09041432     0.79143612
 c     -0.24539884     1.32580259    -0.44096804
 c      1.22561088     0.89727083    -0.45147130
 h     -0.05730112    -2.08750367     0.30753285
 h     -1.84482340     1.75817836     1.13814283
 h     -0.51683573     2.13868934    -1.15447859
 h      2.03746002     1.53336103    -0.65732130
 o      2.30583063    -1.08895528     0.26942885
 h      3.03385093    -0.70462747     0.10863489
 c     -2.54612770    -0.45854542    -0.52509595
 h     -2.25147466    -1.22593141    -1.20722347
 h     -3.31073798    -0.92786271     0.02612110
 h     -2.93962112     0.48849944    -1.10699297
 h     -0.21402776     0.97825517     1.58052736
          17

 c      1.24256174    -0.36890049     0.04852986
 c     -0.05894272    -0.98321786     0.22475594
 c     -1.21449548    -0.21045938     0.06553511
 c     -0.96089463     1.10428912     0.80782557
 c     -0.26131176     1.31528119    -0.43490491
 c      1.22515090     0.89525730    -0.46907170
 h     -0.06287887    -2.14840945     0.31239143
 h     -1.77959380     1.70637271     1.15095184
 h     -0.52488566     2.09617560    -1.14088214
 h      1.98522320     1.48038962    -0.62413611
 o      2.30517700    -1.09139813     0.28088092
 h      3.06768943    -0.63242162     0.08724658
 c     -2.54454356    -0.45151438    -0.53592178
 h     -2.24771847    -1.22557023    -1.25272048
 h     -3.31560671    -0.93232015     0.05442797
 h     -2.92630041     0.51492807    -1.10777364
 h     -0.22834102     0.98807730     1.55818197
          17

 c      1.25546763    -0.36894244     0.03884041
 c     -0.06231752    -0.98092793     0.22582038
 c     -1.21408210    -0.20817026     0.06265647
 c     -0.95742368     1.11997008     0.82450253
 c     -0.27703433     1.30460531    -0.42845969
 c      1.21958065     0.88942095    -0.48476426
 h     -0.06950312    -2.19185710     0.31614575
 h     -1.72340913     1.65588013     1.16155042
 h     -0.54300702     2.04818094    -1.13458986
 h      1.97376584     1.46131924    -0.59981399
 o      2.30337177    -1.09558346     0.29306915
 h      3.12925768    -0.54504136     0.05973426
 c     -2.54293371    -0.44417944    -0.54829896
 h     -2.25135238    -1.22487146    -1.30530743
 h     -3.32350288    -0.93430666     0.08960128
 h     -2.90718433     0.52289291    -1.09718056
 h     -0.23830268     0.99573765     1.55053000
          17

 c      1.26797231    -0.36780621     0.02846291
 c     -0.06623950    -0.98132428     0.22616004
 c     -1.21197114    -0.20452860     0.05932818
 c     -0.95117840     1.13561390     0.83987730
 c     -0.29214801     1.29323229    -0.42131728
 c      1.20809990     0.87930690    -0.49847745
 h     -0.07704892    -2.20975716     0.31836044
 h     -1.70354979     1.62579863     1.18051044
 h     -0.57377526     2.00109281    -1.14116118
 h      2.01227245     1.48418240    -0.58482673
 o      2.30324373    -1.09976009     0.30524762
 h      3.17766595    -0.47023497     0.03768430
 c     -2.54160854    -0.43741785    -0.56189269
 h     -2.26409686    -1.21834605    -1.35779221
 h     -3.32720892    -0.92965495     0.12359308
 h     -2.88428368     0.51448967    -1.07665741
 h     -0.23608001     0.99934768     1.56440997
          17

 c      1.27937038    -0.36602705     0.01764622
 c     -0.07038548    -0.98451321     0.22578367
 c     -1.20813534    -0.19945182     0.05550697
 c     -0.94104663     1.15009815     0.85328690
 c     -0.30639546     1.28090758    -0.41343486
 c      1.19300846     0.86696158    -0.51067299
 h     -0.08548668    -2.19953498     0.31893687
 h     -1.73605987     1.62602128     1.21467346
 h     -0.61817230     1.95786752    -1.16294378
 h      2.07431217     1.52971100    -0.57474163
 o      2.30586411    -1.10303980     0.31703223
 h      3.19827253    -0.42090604     0.02653406
 c     -2.54061706    -0.43209032    -0.57615883
 h     -2.28641491    -1.20268231    -1.40452689
 h     -3.32204170    -0.91590675     0.15003298
 h     -2.86094166     0.49592717    -1.04980580
 h     -0.22039534     0.99851758     1.59983013
          17

 c      1.28912025    -0.36431717     0.00672690
 c     -0.07445967    -0.99022458     0.22467465
 c     -1.20258816    -0.19300625     0.05111348
 c     -0.92808327     1.16395567     0.86589230
 c     -0.31971906     1.26780555    -0.40529658
 c      1.17689558     0.85474281    -0.52175099
 h     -0.09485481    -2.16302088     0.31804112
 h     -1.80489733     1.64592418     1.25736442
 h     -0.67450121     1.91637510    -1.19659991
 h      2.13058072     1.57613013    -0.56681807
 o      2.31148165    -1.10495974     0.32821588
 h      3.18800954    -0.40208491     0.02843841
 c     -2.53973468    -0.42904340    -0.59037358
 h     -2.31755625    -1.17696574    -1.44201789
 h     -3.30613739    -0.89250499     0.16488883
 h     -2.84175660     0.47784928    -1.02222556
 h     -0.19709804     0.99479685     1.64970358
          17

 c      1.29682262    -0.36343759    -0.00392519
 c     -0.07820246    -0.99773584     0.22278956
 c     -1.19536996    -0.18535931     0.04606228
 c     -0.91423663     1.17814859     0.87957492
 c     -0.33224032     1.25434729    -0.39778723
 c      1.16127241     0.84422332    -0.53195606
 h     -0.10527191    -2.10727224     0.31618182
 h     -1.88120468     1.66940259     1.29673700
 h     -0.73859665     1.87161962    -1.23431335
 h      2.16464839     1.61093714    -0.56045523
 o      2.31997542    -1.10524323     0.33866398
 h      3.14867944    -0.41507566     0.04401657
 c     -2.53856527    -0.42895846    -0.60376648
 h     -2.35578906    -1.14256671    -1.46916300
 h     -3.28015333    -0.86063444     0.16661836
 h     -2.83160835     0.47312121    -0.99998335
 h     -0.17465714     0.99079792     1.70396074
          17

 c      1.30216641    -0.36409414    -0.01395973
 c     -0.08137402    -1.00567362     0.22004471
 c     -1.18654176    -0.17672269     0.04028009
 c     -0.90088307     1.19313328     0.89571061
 c     -0.34418327     1.24090272    -0.39181880
 c      1.14685456     0.83631475    -0.54143502
 h     -0.11703888    -2.04692329     0.31448575
 h     -1.94435743     1.68670210     1.32510140
 h     -0.80520516     1.81927412    -1.26738910
 h      2.16950428     1.62852206    -0.55591794
 o      2.33091088    -1.10381524     0.34831813
 h      3.08659664    -0.45761895     0.07243340
 c     -2.53673982    -0.43180455    -0.61581226
 h     -2.39866745    -1.10301000    -1.48750370
 h     -3.24716369    -0.82314017     0.15645809
 h     -2.83329988     0.48995248    -0.98628145
 h     -0.15990309     0.98904580     1.75366218
          17

 c      1.30489835    -0.36685281    -0.02309089
 c     -0.08372124    -1.01196289     0.21630223
 c     -1.17619273    -0.16731627     0.03370380
 c     -0.88878271     1.20895041     0.91491809
 c     -0.35579457     1.22764276    -0.38803407
 c      1.13395687     0.83148134    -0.55024947
 h     -0.13084680    -2.00498363     0.31495661
 h     -1.98350736     1.69381540     1.33930036
 h     -0.86934576     1.75749456    -1.28899765
 h      2.14299206     1.62691987    -0.55374283
 o      2.34323847    -1.10109558     0.35731916
 h      3.01754070    -0.51955511     0.10957134
 c     -2.53404455    -0.43634932    -0.62644246
 h     -2.44341239    -1.06359921    -1.50131665
 h     -3.21277333    -0.78442334     0.13889252
 h     -2.84560841     0.52544888    -0.97937555
 h     -0.15657224     0.99136949     1.79279314
          17

 c      1.30486076    -0.37206174    -0.03113173
 c     -0.08496145    -1.01466412     0.21143087
 c     -1.16446861    -0.15733920     0.02627495
 c     -0.87837235     1.22546345     0.93716348
 c     -0.36729058     1.21455136    -0.38668804
 c      1.12265785     0.82980990    -0.55836875
 h     -0.14772549    -2.00342670     0.31984096
 h     -1.99381877     1.68979481     1.33883653
 h     -0.92707104     1.68700683    -1.29518172
 h      2.08593464     1.60646968    -0.55455980
 o      2.35458615    -1.09864095     0.36627861
 h      2.97748830    -0.57293374     0.14384306
 c     -2.53031516    -0.44054299    -0.63593092
 h     -2.48748587    -1.03023065    -1.51671173
 h     -3.18472924    -0.74984300     0.12152641
 h     -2.86430989     0.56828708    -0.97476194
 h     -0.16544401     0.99873056     1.81853155
          17

 c      1.30210959    -0.37979006    -0.03801011
 c     -0.08486218    -1.01369808     0.20548537
 c     -1.15160132    -0.14694721     0.01794817
 c     -0.86994471     1.24247599     0.96186513
 c     -0.37880920     1.20149846    -0.38764558
 c      1.11273591     0.83096520    -0.56568018
 h     -0.16795730    -2.04335595     0.32956373
 h     -1.97418549     1.67535786     1.32477124
 h     -0.97588312     1.61061397    -1.28502001
 h      2.00265332     1.57029069    -0.55901342
 o      2.36171366    -1.09875891     0.37611136
 h      3.01439403    -0.57862748     0.15902775
 c     -2.52535860    -0.44248603    -0.64465353
 h     -2.52911338    -1.00723401    -1.53891206
 h     -3.17069487    -0.72420985     0.11273338
 h     -2.88475264     0.60652017    -0.96852456
 h     -0.18464867     1.01116546     1.83123299
          17

 c      1.29698619    -0.38980268    -0.04376538
 c     -0.08335308    -1.01096360     0.19876540
 c     -1.13790862    -0.13627731     0.00871914
 c     -0.86367771     1.25975391     0.98793617
 c     -0.39033931     1.18831499    -0.39042228
 c      1.10337913     0.83400637    -0.57202411
 h     -0.19008658    -2.10370103     0.34195003
 h     -1.92717566     1.65266609     1.29952267
 h     -1.01515843     1.53270171    -1.26069349
 h      1.90391962     1.52682564    -0.56765368
 o      2.36515136    -1.10070824     0.38644711
 h      3.11444799    -0.54724877     0.15973524
 c     -2.51918687    -0.44111703    -0.65286914
 h     -2.56721164    -0.99543904    -1.56885421
 h     -3.17406434    -0.70987746     0.11670914
 h     -2.90331662     0.63194680    -0.95858791
 h     -0.20970006     1.02767180     1.83462894
          17

 c      1.29000769    -0.40163031    -0.04851877
 c     -0.08049027    -1.00863500     0.19164523
 c     -1.12376195    -0.12550825    -0.00134450
 c     -0.85945897     1.27696975     1.01381354
 c     -0.40165245     1.17484089    -0.39424510
 c      1.09278188     0.83705012    -0.57722582
 h     -0.21175593    -2.16086482     0.35409860
 h     -1.86131448     1.62601106     1.26728476
 h     -1.04656139     1.45884637    -1.22761578
 h      1.81175986     1.49434610    -0.58086724
 o      2.36789063    -1.10212660     0.39627280
 h      3.22412581    -0.51622837     0.16115737
 c     -2.51226790    -0.43629864    -0.66055593
 h     -2.60074368    -0.99221737    -1.60230826
 h     -3.19140061    -0.70612079     0.13023646
 h     -2.91765155     0.64057853    -0.94446632
 h     -0.23361093     1.04614372     1.83586781
          17

 c      1.28174081    -0.41470259    -0.05241930
 c     -0.07638750    -1.00820916     0.18444012
 c     -1.10955570    -0.11491778    -0.01208494
 c     -0.85641113     1.29356023     1.03761323
 c     -0.41229017     1.16097916    -0.39816483
 c      1.07839464     0.83741197    -0.58110628
 h     -0.23083148    -2.19941011     0.36384253
 h     -1.79561204     1.60310777     1.23457537
 h     -1.07409535     1.39521870    -1.19401435
 h      1.75693211     1.50008359    -0.59915497
 o      2.37158663    -1.10190017     0.40511254
 h      3.31156792    -0.50354439     0.17006546
 c     -2.50537888    -0.42849922    -0.66746704
 h     -2.62829972    -0.99334174    -1.63240870
 h     -3.21473002    -0.71041763     0.14532659
 h     -2.92658466     0.63198638    -0.92676145
 h     -0.24820229     1.06379272     1.84403699
          17

 c      1.27275031    -0.42848520    -0.05558951
 c     -0.07120518    -1.01050216     0.17738274
 c     -1.09569574    -0.10491522    -0.02325396
 c     -0.85249562     1.30863162     1.05764003
 c     -0.42169503     1.14678268    -0.40129577
 c      1.05931027     0.83379100    -0.58352394
 h     -0.24576247    -2.21172985     0.36995449
 h     -1.76089495     1.59499486     1.20923153
 h     -1.10286888     1.34747213    -1.16879016
 h      1.75127234     1.55553351    -0.62323881
 o      2.37677880    -1.09976155     0.41283552
 h      3.36344152    -0.51378704     0.18772946
 c     -2.49923417    -0.41848095    -0.67329905
 h     -2.64827500    -0.99485622    -1.65285106
 h     -3.23578300    -0.72004837     0.15417294
 h     -2.93017993     0.60903437    -0.90687125
 h     -0.24756036     1.07846925     1.86593010
          17

 c      1.26357873    -0.44255351    -0.05810729
 c     -0.06515920    -1.01583270     0.17063305
 c     -1.08259449    -0.09604850    -0.03453876
 c     -0.84580227     1.32140686     1.07321033
 c     -0.42949028     1.13253743    -0.40316557
 c      1.03760849     0.82789602    -0.58454608
 h     -0.25557416    -2.19568576     0.37198123
 h     -1.78080164     1.60951164     1.19571089
 h     -1.13598038     1.31950999    -1.15761306
 h      1.77234095     1.63786888    -0.65228692
 o      2.38352523    -1.09576781     0.41943927
 h      3.37475674    -0.54639116     0.21337066
 c     -2.49422702    -0.40718596    -0.67776669
 h     -2.65926964    -0.99399208    -1.65964625
 h     -3.24842692    -0.73287506     0.15178514
 h     -2.93004562     0.57817318    -0.88687816
 h     -0.23166570     1.09008565     1.90149685
          17

 c      1.25474397    -0.45655499    -0.06003038
 c     -0.05851358    -1.02408567     0.16427603
 c     -1.07066056    -0.08897930    -0.04560740
 c     -0.83698059     1.33196735     1.08487974
 c     -0.43570515     1.11877935    -0.40392471
 c      1.01577307     0.82204063    -0.58443611
 h     -0.25991922    -2.15372177     0.37021962
 h     -1.84296882     1.64280887     1.19219399
 h     -1.17165457     1.31291385    -1.16009246
 h      1.79405321     1.71793497    -0.68363237
 o      2.39161431    -1.09013538     0.42498507
 h      3.34523430    -0.59822643     0.24520937
 c     -2.49034341    -0.39571568    -0.68059414
 h     -2.66036968    -0.98938150    -1.65158770
 h     -3.24919244    -0.74750347     0.13631784
 h     -2.92960760     0.54951633    -0.86939106
 h     -0.20607081     1.10044955     1.94400104
          17

 c      1.24673557    -0.47016364    -0.06141369
 c     -0.05152353    -1.03461827     0.15829582
 c     -1.06029463    -0.08440752    -0.05614749
 c     -0.82819216     1.34090368     1.09364978
 c     -0.44073394     1.10622242    -0.40418412
 c      0.99536652     0.81758462    -0.58346940
 h     -0.25942993    -2.09395419     0.36602769
 h     -1.91481733     1.68470981     1.19516844
 h     -1.20387168     1.32717083    -1.17093411
 h      1.80214574     1.77810633    -0.71447495
 o      2.40041129    -1.08329126     0.42961351
 h      3.28152204    -0.66270556     0.28017451
 c     -2.48721853    -0.38516078    -0.68152098
 h     -2.65127038    -0.98107020    -1.63027661
 h     -3.23714198    -0.76328819     0.10869695
 h     -2.93346163     0.53483739    -0.85699548
 h     -0.17822552     1.11185266     1.98424786
          17

 c      1.24000394    -0.48307271    -0.06230637
 c     -0.04432921    -1.04605633     0.15252064
 c     -1.05188170    -0.08296853    -0.06589396
 c     -0.82100170     1.34867798     1.10035270
 c     -0.44509317     1.09563476    -0.40466417
 c      0.97728273     0.81509284    -0.58185171
 h     -0.25646701    -2.03268883     0.36251059
 h     -1.97150675     1.72709614     1.20238101
 h     -1.22560392     1.36020636    -1.18339367
 h      1.79091783     1.81021777    -0.74262811
 o      2.40820588    -1.07613437     0.43362868
 h      3.20744464    -0.72552677     0.31248804
 c     -2.48434943    -0.37611787    -0.68037059
 h     -2.63229781    -0.97055583    -1.60013750
 h     -3.21381798    -0.78042430     0.07238727
 h     -2.94490242     0.54202129    -0.85118553
 h     -0.15440489     1.12599311     2.01434751
          17

 c      1.23494544    -0.49498647    -0.06275388
 c     -0.03687795    -1.05631411     0.14659175
 c     -1.04576512    -0.08512002    -0.07465058
 c     -0.81611549     1.35553279     1.10552308
 c     -0.44922709     1.08770403    -0.40594550
 c      0.96207221     0.81470578    -0.57971995
 h     -0.25559482    -1.99446207     0.36492934
 h     -2.00021528     1.76523510     1.21251284
 h     -1.23139600     1.40890468    -1.19175029
 h      1.75898542     1.81119691    -0.76650139
 o      2.41129855    -1.07032408     0.43758708
 h      3.17869797    -0.76022305     0.33234559
 c     -2.48133728    -0.36821089    -0.67713544
 h     -2.60431833    -0.96070316    -1.56821243
 h     -3.18334846    -0.80016632     0.03330868
 h     -2.96312493     0.56957108    -0.85152589
 h     -0.13858402     1.14365217     2.02927353
          17

 c      1.23186465    -0.50556958    -0.06283477
 c     -0.02911180    -1.06365652     0.14015665
 c     -1.04220752    -0.09102535    -0.08230491
 c     -0.81376516     1.36158884     1.10941811
 c     -0.45344609     1.08292091    -0.40836704
 c      0.95004078     0.81631290    -0.57715955
 h     -0.26128690    -1.99991841     0.37844950
 h     -1.99578166     1.79659183     1.22461579
 h     -1.21829476     1.46957808    -1.19216025
 h      1.70752140     1.78108471    -0.78502583
 o      2.40695908    -1.06692563     0.44184280
 h      3.23690317    -0.75032466     0.33368850
 c     -2.47792168    -0.36024802    -0.67200671
 h     -2.56845368    -0.95501191    -1.54288020
 h     -3.15210792    -0.82492387    -0.00079152
 h     -2.98357189     0.60783432    -0.85601320
 h     -0.13240077     1.16476136     2.02702873
          17

 c      1.23092588    -0.51440380    -0.06269813
 c     -0.02141747    -1.06842667     0.13330946
 c     -1.04134949    -0.10047025    -0.08883433
 c     -0.81396615     1.36691103     1.11204102
 c     -0.45792809     1.08149358    -0.41199904
 c      0.94118450     0.81953179    -0.57419583
 h     -0.27276854    -2.04571826     0.40292387
 h     -1.95764000     1.82000030     1.23789283
 h     -1.18587952     1.53841944    -1.18276692
 h      1.64049900     1.72338577    -0.79788659
 o      2.39845991    -1.06468716     0.44599639
 h      3.33086906    -0.71724166     0.32348200
 c     -2.47393952    -0.35097011    -0.66535481
 h     -2.52568576    -0.95577833    -1.53077618
 h     -3.12679559    -0.85748731    -0.02260921
 h     -3.00089310     0.64520694    -0.86216348
 h     -0.13527800     1.18852986     2.00850798
          17

 c      1.23215957    -0.52104797    -0.06252309
 c     -0.01458512    -1.07266490     0.12661222
 c     -1.04317321    -0.11287119    -0.09430028
 c     -0.81657019     1.37150923     1.11314310
 c     -0.46271046     1.08329777    -0.41664574
 c      0.93499585     0.82346885    -0.57071069
 h     -0.28422550    -2.10877147     0.43255606
 h     -1.88927414     1.83563923     1.25168925
 h     -1.13610806     1.61199792    -1.16372850
 h      1.56688482     1.64792784    -0.80646800
 o      2.38929092    -1.06243438     0.44967687
 h      3.40765369    -0.68161152     0.30882307
 c     -2.46945919    -0.33980258    -0.65764930
 h     -2.47683079    -0.96199199    -1.53329598
 h     -3.11090013    -0.89877801    -0.02898751
 h     -3.01108331     0.67262850    -0.86777646
 h     -0.14432582     1.21352839     1.97752343
          17

 c      1.23544096    -0.52514159    -0.06245888
 c     -0.00931335    -1.07829541     0.12065927
 c     -1.04749050    -0.12736610    -0.09882811
 c     -0.82112175     1.37524849     1.11221948
 c     -0.46766979     1.08788069    -0.42187247
 c      0.93013698     0.82628323    -0.56626419
 h     -0.28997995    -2.16685455     0.46087410
 h     -1.79999566     1.84603792     1.26576010
 h     -1.07308555     1.68781276    -1.13722048
 h      1.50448795     1.57606923    -0.81598061
 o      2.38104777    -1.05970954     0.45274024
 h      3.44512045    -0.65246369     0.29322806
 c     -2.46486817    -0.32715919    -0.64932161
 h     -2.42313635    -0.96914919    -1.54604113
 h     -3.10267213    -0.94572542    -0.02280136
 h     -3.01200352     0.68487999    -0.87121641
 h     -0.15421732     1.23778592     1.94071290
          17

 c      1.24044840    -0.52648461    -0.06258797
 c     -0.00596498    -1.08639643     0.11584291
 c     -1.05396981    -0.14294714    -0.10257350
 c     -0.82651678     1.37763445     1.10854937
 c     -0.47254358     1.09453760    -0.42707587
 c      0.92453670     0.82527448    -0.55999507
 h     -0.28680427    -2.20656581     0.48339872
 h     -1.70834215     1.85835008     1.28106322
 h     -1.00243427     1.76469892    -1.10709337
 h      1.47901615     1.53980925    -0.83682527
 o      2.37437345    -1.05636987     0.45513615
 h      3.43662211    -0.63336406     0.27853152
 c     -2.46066731    -0.31418088    -0.64069252
 h     -2.36679421    -0.97143150    -1.56182504
 h     -3.09714797    -0.99202475    -0.01066842
 h     -3.00331148     0.68051121    -0.87150065
 h     -0.15783019     1.25905766     1.90638398
          17

 c      1.24663775    -0.52510920    -0.06290255
 c     -0.00457543    -1.09730606     0.11235432
 c     -1.06218798    -0.15860054    -0.10568001
 c     -0.83084415     1.37763255     1.10138176
 c     -0.47704461     1.10246513    -0.43163329
 c      0.91724787     0.81925201    -0.55137133
 h     -0.27360012    -2.22183692     0.49766192
 h     -1.64163279     1.88594991     1.30078383
 h     -0.92995066     1.84249153    -1.07772027
 h      1.50268010     1.55415645    -0.87600175
 o      2.36951611    -1.05238229     0.45684061
 h      3.38209105    -0.62564919     0.26590396
 c     -2.45718555    -0.30227621    -0.63198051
 h     -2.31077440    -0.96408179    -1.57407830
 h     -3.08957603    -1.03095534     0.00071745
 h     -2.98648789     0.66175227    -0.86840831
 h     -0.14865657     1.27536625     1.88143956
          17

 c      1.25327026    -0.52130510    -0.06330451
 c     -0.00493426    -1.11081533     0.11022703
 c     -1.07166504    -0.17343298    -0.10824733
 c     -0.83253702     1.37427225     1.09042677
 c     -0.48099076     1.11098335    -0.43511316
 c      0.90990837     0.81030266    -0.54118595
 h     -0.25075743    -2.21169465     0.50277336
 h     -1.61896689     1.94081107     1.32843270
 h     -0.85997421     1.92049097    -1.05216790
 h      1.55727364     1.59640925    -0.92532763
 o      2.36638865    -1.04780645     0.45785429
 h      3.28710387    -0.62865600     0.25584726
 c     -2.45444805    -0.29285019    -0.62330601
 h     -2.25827816    -0.94450063    -1.57855029
 h     -3.07718235    -1.05749667     0.00656087
 h     -2.96505487     0.63471213    -0.86266700
 h     -0.12438832     1.28558057     1.86771830
          17

 c      1.25949667    -0.51556023    -0.06363561
 c     -0.00666987    -1.12622065     0.10934221
 c     -1.08185766    -0.18675455    -0.11032165
 c     -0.83200457     1.36797731     1.07646262
 c     -0.48430257     1.11971895    -0.43741597
 c      0.90467773     0.80108215    -0.53069767
 h     -0.21989543    -2.17976330     0.49943023
 h     -1.63057062     2.01779337     1.36168290
 h     -0.79481323     1.99574177    -1.03105149
 h      1.61815157     1.63779304    -0.97124904
 o      2.36418969    -1.04296896     0.45829009
 h      3.16889730    -0.63685876     0.24674188
 c     -2.45220224    -0.28719355    -0.61468348
 h     -2.21223492    -0.91233773    -1.57364470
 h     -3.05936341    -1.06907222     0.00432073
 h     -2.94449884     0.60909537    -0.85601845
 h     -0.08852737     1.28956454     1.86121905
          17

 c      1.26443411    -0.50848456    -0.06370810
 c     -0.00930670    -1.14223849     0.10937995
 c     -1.09215309    -0.19809131    -0.11189053
 c     -0.83058122     1.36024541     1.06102592
 c     -0.48691072     1.12858962    -0.43871575
 c      0.90284116     0.79318675    -0.52078186
 h     -0.18393687    -2.13558766     0.49056370
 h     -1.65244541     2.09883914     1.39303259
 h     -0.73559236     2.06311255    -1.01317144
 h      1.67016999     1.66234882    -1.00467053
 o      2.36061823    -1.03893539     0.45864866
 h      3.06905826    -0.63238225     0.23049488
 c     -2.45008405    -0.28625171    -0.60606600
 h     -2.17493359    -0.86928385    -1.56033907
 h     -3.03745003    -1.06576161    -0.00640867
 h     -2.93083581     0.59561392    -0.85063100
 h     -0.04833449     1.28781296     1.85497647
          17

 c      1.26722048    -0.50072440    -0.06334374
 c     -0.01232528    -1.15689568     0.10974438
 c     -1.10188576    -0.20715342    -0.11288231
 c     -0.82904282     1.35240247     1.04556391
 c     -0.48868577     1.13762640    -0.43929053
 c      0.90491502     0.78740950    -0.51192605
 h     -0.14703936    -2.09647427     0.48227068
 h     -1.66732000     2.16813377     1.41589515
 h     -0.68330681     2.11710313    -0.99703395
 h      1.70611837     1.66380877    -1.02102302
 o      2.35266381    -1.03743158     0.45988470
 h      3.04143303    -0.58669764     0.19186156
 c     -2.44790107    -0.29013017    -0.59748236
 h     -2.14771829    -0.81884765    -1.54216459
 h     -3.01467272    -1.05065355    -0.02385099
 h     -2.92747138     0.60033388    -0.84752716
 h     -0.01139076     1.28098389     1.84262859
          17

 c      1.26713833    -0.49286265    -0.06241277
 c     -0.01530419    -1.16784852     0.10964069
 c     -1.11038026    -0.21378707    -0.11317873
 c     -0.82757779     1.34525686     1.03108146
 c     -0.48942761     1.14680995    -0.43939657
 c      0.91093904     0.78414835    -0.50439909
 h     -0.11335675    -2.08446407     0.48293756
 h     -1.66705770     2.21637405     1.42659298
 h     -0.63925018     2.15360388    -0.98188131
 h      1.72305544     1.64075360    -1.01838629
 o      2.34160388    -1.03796901     0.46178626
 h      3.07235252    -0.50703249     0.13468047
 c     -2.44580100    -0.29772371    -0.58916563
 h     -2.13076912    -0.76595900    -1.52511241
 h     -2.99633686    -1.03031143    -0.04384426
 h     -2.93294240     0.62039585    -0.84527075
 h      0.01659753     1.26964710     1.82028362
          17

 c      1.26379263    -0.48537237    -0.06081965
 c     -0.01810661    -1.17370984     0.10858902
 c     -1.11702811    -0.21791714    -0.11264371
 c     -0.82614353     1.33924396     1.01815382
 c     -0.48889512     1.15599402    -0.43922010
 c      0.92063731     0.78357262    -0.49833200
 h     -0.08462995    -2.11146623     0.49735254
 h     -1.64897425     2.23896860     1.42364017
 h     -0.60492737     2.17078029    -0.96801391
 h      1.72059155     1.59450265    -0.99653106
 o      2.33084222    -1.03842775     0.46312300
 h      3.11288482    -0.42714911     0.07923605
 c     -2.44411147    -0.30704406    -0.58151630
 h     -2.12321940    -0.71601595    -1.51673599
 h     -2.98948122    -1.01428147    -0.06025850
 h     -2.94244216     0.64652488    -0.84066908
 h      0.03248798     1.25420714     1.78684138
          17

 c      1.25712955    -0.47862063    -0.05847935
 c     -0.02084697    -1.17514759     0.10691217
 c     -1.12137256    -0.21950714    -0.11116431
 c     -0.82467376     1.33456819     1.00699342
 c     -0.48684386     1.16488466    -0.43886446
 c      0.93344935     0.78558792    -0.49369455
 h     -0.06006707    -2.16668714     0.52113905
 h     -1.61335007     2.23423504     1.40695706
 h     -0.58184762     2.16934373    -0.95679713
 h      1.70107527     1.52924215    -0.95707083
 o      2.32213285    -1.03755598     0.46313906
 h      3.13787404    -0.36722582     0.03809169
 c     -2.44313922    -0.31612841    -0.57493307
 h     -2.12392561    -0.67330838    -1.52360263
 h     -3.00051485    -1.01171085    -0.06742394
 h     -2.95106038     0.66896531    -0.83056846
 h      0.03579266     1.23485741     1.74380065
          17

 c      1.24733334    -0.47288579    -0.05531340
 c     -0.02364848    -1.17390455     0.10536862
 c     -1.12316066    -0.21855862    -0.10868884
 c     -0.82314185     1.33123873     0.99747400
 c     -0.48305179     1.17303236    -0.43834524
 c      0.94836487     0.78962005    -0.49016764
 h     -0.03887944    -2.22798119     0.54511021
 h     -1.56275068     2.20300130     1.37769066
 h     -0.57136875     2.15261730    -0.95062786
 h      1.67198905     1.45425487    -0.90485873
 o      2.31605449    -1.03486415     0.46153114
 h      3.13900863    -0.33531616     0.01634720
 c     -2.44324835    -0.32392495    -0.56965308
 h     -2.13259674    -0.63968589    -1.54774761
 h     -3.03078100    -1.02557069    -0.06416230
 h     -2.95556412     0.68100359    -0.81291062
 h      0.02878275     1.21149390     1.69508874
          17

 c      1.23473949    -0.46836181    -0.05125919
 c     -0.02655868    -1.17145120     0.10459431
 c     -1.12235752    -0.21513133    -0.10524812
 c     -0.82149277     1.32897536     0.98910470
 c     -0.47733386     1.17984731    -0.43759359
 c      0.96353567     0.79426026    -0.48693012
 h     -0.02122264    -2.27731972     0.56179052
 h     -1.50291723     2.14988585     1.33875247
 h     -0.57459995     2.12631281    -0.95283259
 h      1.65083521     1.38783808    -0.85039149
 o      2.31269086    -1.03020052     0.45819937
 h      3.11470245    -0.33405361     0.01566767
 c     -2.44495405    -0.33051139    -0.56575414
 h     -2.15013898    -0.61464278    -1.58507049
 h     -3.07453110    -1.05060844    -0.05495566
 h     -2.95465953     0.67962467    -0.78688721
 h      0.01653618     1.18356870     1.64680048
          17

 c      1.21980087    -0.46517331    -0.04627697
 c     -0.02959800    -1.16865594     0.10495829
 c     -1.11914216    -0.20935789    -0.10095159
 c     -0.81937296     1.32694049     0.98100187
 c     -0.46956278     1.18469791    -0.43649853
 c      0.97622884     0.79736163    -0.48273892
 h     -0.00771973    -2.30441443     0.56702729
 h     -1.44522118     2.08654851     1.29611407
 h     -0.59231054     2.09734201    -0.96713731
 h      1.66599163     1.35625024    -0.80883222
 o      2.31185470    -1.02360479     0.45316090
 h      3.06688514    -0.36294684     0.03571675
 c     -2.44872656    -0.33659285    -0.56328876
 h     -2.17776224    -0.59656424    -1.62737417
 h     -3.12228242    -1.07783852    -0.04643512
 h     -2.94881099     0.66518351    -0.75276200
 h      0.00609369     1.15005257     1.60622128
          17

 c      1.20308524    -0.46343030    -0.04034232
 c     -0.03280027    -1.16593514     0.10661985
 c     -1.11388970    -0.20145097    -0.09596030
 c     -0.81571591     1.32343074     0.97199505
 c     -0.45972017     1.18714559    -0.43503562
 c      0.98486238     0.79791650    -0.47708908
 h      0.00092926    -2.30489890     0.55922251
 h     -1.40899876     2.03490972     1.25990985
 h     -0.62467163     2.07098319    -0.99619563
 h      1.73301973     1.37211991    -0.78646548
 o      2.31298796    -1.01540783     0.44661655
 h      3.00266378    -0.41673537     0.07314000
 c     -2.45473696    -0.34298113    -0.56232003
 h     -2.21590409    -0.58383154    -1.66590620
 h     -3.16525651    -1.09957215    -0.04378437
 h     -2.94013504     0.64119230    -0.71165794
 h      0.00369714     1.10993487     1.57959478
          17

 c      1.18529389    -0.46324684    -0.03344488
 c     -0.03623081    -1.16339040     0.10958233
 c     -1.10712258    -0.19171250    -0.09045665
 c     -0.80902170     1.31648704     0.96118819
 c     -0.44796711     1.18721354    -0.43346522
 c      0.99104883     0.79749167    -0.47091850
 h      0.00407793    -2.27874864     0.53861941
 h     -1.41475308     2.01887873     1.24077252
 h     -0.67060207     2.04764118    -1.03945980
 h      1.83073353     1.41777176    -0.77259750
 o      2.31467088    -1.00666091     0.43921670
 h      2.94195173    -0.47860573     0.11741894
 c     -2.46278032    -0.35040497    -0.56285862
 h     -2.26384678    -0.57521024    -1.69377104
 h     -3.19734200    -1.11125065    -0.04964484
 h     -2.93226418     0.61412878    -0.66526337
 h      0.01106288     1.06340460     1.56952618
          17

 c      1.16729938    -0.46463420    -0.02562412
 c     -0.04000359    -1.16080408     0.11369468
 c     -1.09942637    -0.18054506    -0.08463254
 c     -0.79909889     1.30601032     0.94892581
 c     -0.43466316     1.18541673    -0.43244049
 c      0.99727701     0.79812219    -0.46526333
 h      0.00119872    -2.23035767     0.50723061
 h     -1.46263877     2.03861024     1.23956080
 h     -0.72703979     2.02252433    -1.09222341
 h      1.92836749     1.46930591    -0.75538573
 o      2.31392496    -0.99970059     0.43238093
 h      2.92816278    -0.51154930     0.14599609
 c     -2.47236295    -0.35942912    -0.56483375
 h     -2.31987925    -0.56979844    -1.70682363
 h     -3.21528207    -1.11139927    -0.06435828
 h     -2.92966532     0.59222841    -0.61531762
 h      0.02434049     1.01272154     1.57429423
          17

 c      1.15013779    -0.46738506    -0.01701364
 c     -0.04429429    -1.15749211     0.11860276
 c     -1.09137565    -0.16842952    -0.07868524
 c     -0.78742670     1.29380678     0.93664709
 c     -0.42032190     1.18248513    -0.43286576
 c      1.00506548     0.80092379    -0.46059821
 h     -0.00802042    -2.17030158     0.46934040
 h     -1.53075775     2.07050798     1.24749623
 h     -0.78903511     1.98900495    -1.14714097
 h      2.00676079     1.51221724    -0.72944779
 o      2.30849581    -0.99619821     0.42706851
 h      2.99227932    -0.49002858     0.14424758
 c     -2.48288721    -0.37022155    -0.56811641
 h     -2.38159119    -0.56691018    -1.70389002
 h     -3.21854010    -1.10137156    -0.08627696
 h     -2.93593722     0.58215999    -0.56305706
 h      0.03673183     0.96177335     1.58938516
          17

 c      1.13487319    -0.47104182    -0.00785838
 c     -0.04933523    -1.15212662     0.12371472
 c     -1.08349890    -0.15586612    -0.07281342
 c     -0.77555125     1.28148851     0.92579863
 c     -0.40552104     1.17906201    -0.43561042
 c      1.01504409     0.80622134    -0.45701133
 h     -0.02360291    -2.11742743     0.43188041
 h     -1.59712564     2.09320567     1.25621058
 h     -0.85082502     1.94218763    -1.19683672
 h      2.05691834     1.53970667    -0.69363455
 o      2.30086447    -0.99429605     0.42221092
 h      3.09074646    -0.44588113     0.13070949
 c     -2.49381788    -0.38222361    -0.57251055
 h     -2.44613957    -0.56603700    -1.68700483
 h     -3.20948571    -1.08543314    -0.11175413
 h     -2.95181945     0.58491921    -0.50928971
 h      0.04175889     0.91486135     1.60950675
          17

 c      1.12244805    -0.47497687     0.00152966
 c     -0.05535351    -1.14304976     0.12837048
 c     -1.07627510    -0.14330376    -0.06722005
 c     -0.76446928     1.26984778     0.91735711
 c     -0.39080568     1.17556850    -0.44129281
 c      1.02736493     0.81387378    -0.45439075
 h     -0.04550947    -2.09520972     0.40255300
 h     -1.64839053     2.09575919     1.26101950
 h     -0.90703076     1.88029424    -1.23567546
 h      2.07530549     1.54905843    -0.64867608
 o      2.29377247    -0.99227803     0.41693223
 h      3.17732881    -0.40934468     0.12133918
 c     -2.50467388    -0.39409540    -0.57767603
 h     -2.51056368    -0.56686620    -1.66175558
 h     -3.19369895    -1.07089151    -0.13502172
 h     -2.97490075     0.59508779    -0.45520637
 h      0.03512475     0.87568027     1.63003693
          17

 c      1.11362834    -0.47848692     0.01081796
 c     -0.06250129    -1.12969747     0.13231487
 c     -1.07013901    -0.13108443    -0.06211927
 c     -0.75480964     1.25918039     0.91179779
 c     -0.37662417     1.17220555    -0.45017003
 c      1.04190343     0.82345806    -0.45250839
 h     -0.07400477    -2.11499976     0.38436174
 h     -1.67783233     2.07423253     1.25982115
 h     -0.95342756     1.80448047    -1.26042857
 h      2.06158162     1.53992984    -0.59619167
 o      2.28845617    -0.98960738     0.41103646
 h      3.23106293    -0.39191329     0.12129129
 c     -2.51492390    -0.40411435    -0.58306361
 h     -2.57226073    -0.56927318    -1.63702750
 h     -3.17912455    -1.06711668    -0.14881013
 h     -3.00135608     0.60440267    -0.40284121
 h      0.01520130     0.84675515     1.64776298
          17

 c      1.10897956    -0.48086988     0.01967630
 c     -0.07087115    -1.11364678     0.13589427
 c     -1.06547239    -0.11942153    -0.05773413
 c     -0.74703894     1.24958406     0.90913366
 c     -0.36328340     1.16899322    -0.46209405
 c      1.05823918     0.83431527    -0.45105539
 h     -0.10896027    -2.16342568     0.37335995
 h     -1.68268032     2.02839150     1.25194209
 h     -0.98740744     1.71829197    -1.27048046
 h      2.01873158     1.51438933    -0.53844406
 o      2.28537292    -0.98627992     0.40460283
 h      3.24444008    -0.39643022     0.13121140
 c     -2.52411978    -0.41083707    -0.58792460
 h     -2.62950142    -0.57317350    -1.62275470
 h     -3.17227291    -1.08183762    -0.14694741
 h     -3.02778108     0.60566384    -0.35465740
 h     -0.01707711     0.82917324     1.66121921
          17

 c      1.10880692    -0.48151165     0.02779380
 c     -0.08051194    -1.09737874     0.13960607
 c     -1.06257359    -0.10843047    -0.05427552
 c     -0.74153277     1.24107581     0.90894158
 c     -0.35089232     1.16580867    -0.47650444
 c      1.07543132     0.84544709    -0.44966948
 h     -0.14892828    -2.21623378     0.36393160
 h     -1.66313055     1.96047240     1.23768848
 h     -1.00848324     1.62717260    -1.26806116
 h      1.95563329     1.47870724    -0.47824526
 o      2.28465449    -0.98248994     0.39780006
 h      3.21594048    -0.42234497     0.15018041
 c     -2.53227333    -0.41371632    -0.59144995
 h     -2.68142994    -0.57816779    -1.62519999
 h     -3.17308078    -1.11595244    -0.12818453
 h     -3.05197937     0.59447916    -0.31287132
 h     -0.05838827     0.82241298     1.67092565
          17

 c      1.11308863    -0.47997211     0.03490104
 c     -0.09133313    -1.08282457     0.14375299
 c     -1.06163236    -0.09818867    -0.05190830
 c     -0.73848910     1.23355279     0.91037346
 c     -0.33930223     1.16243464    -0.49245047
 c      1.09161964     0.85525275    -0.44801737
 h     -0.19165106    -2.25453742     0.35269618
 h     -1.62329443     1.87567613     1.21854612
 h     -1.01885566     1.53790672    -1.25852565
 h      1.89191983     1.44696362    -0.41820794
 o      2.28613413    -0.97858728     0.39085874
 h      3.14935122    -0.46623526     0.17610389
 c     -2.53992763    -0.41321549    -0.59307122
 h     -2.72726257    -0.58322773    -1.64299645
 h     -3.17475589    -1.16264893    -0.09713216
 h     -3.07304728     0.56947726    -0.27899013
 h     -0.10326376     0.82428592     1.67952917
          17

 c      1.12145383    -0.47605362     0.04079569
 c     -0.10303131    -1.07105312     0.14842674
 c     -1.06273122    -0.08878061    -0.05072118
 c     -0.73760621     1.22658879     0.91217903
 c     -0.32811317     1.15864163    -0.50868542
 c      1.10403703     0.86149182    -0.44601533
 h     -0.23488555    -2.26800077     0.33849156
 h     -1.57447205     1.78413983     1.19807669
 h     -1.02347145     1.45763749    -1.25002005
 h      1.85837845     1.44199957    -0.35836255
 o      2.28892847    -0.97529123     0.38415248
 h      3.06019284    -0.51814516     0.20432556
 c     -2.54775736    -0.41037888    -0.59265678
 h     -2.76562859    -0.58686274    -1.66828332
 h     -3.16899019    -1.21206696    -0.06113209
 h     -3.09136576     0.53214078    -0.25352963
 h     -0.14484491     0.83130623     1.69138081
          17

 c      1.13320231    -0.46984403     0.04536453
 c     -0.11511804    -1.06244926     0.15357237
 c     -1.06586269    -0.08031288    -0.05071345
 c     -0.73757506     1.21916695     0.91282292
 c     -0.31686430     1.15432234    -0.52392754
 c      1.11104042     0.86271280    -0.44391068
 h     -0.27675827    -2.25273722     0.32146062
 h     -1.53961753     1.70287650     1.18316283
 h     -1.02843465     1.39216194    -1.25128087
 h      1.87389482     1.47906141    -0.29548441
 o      2.29045723    -0.97425586     0.37839219
 h      2.99136497    -0.55248970     0.22452836
 c     -2.55616834    -0.40639884    -0.59040968
 h     -2.79486435    -0.58766233    -1.69145333
 h     -3.15001875    -1.25575289    -0.02697633
 h     -3.10874842     0.48674449    -0.23575408
 h     -0.17663201     0.83986503     1.71083366
          17

 c      1.14735347    -0.46166357     0.04856925
 c     -0.12702759    -1.05686826     0.15902866
 c     -1.07094007    -0.07291456    -0.05181503
 c     -0.73632739     1.20999982     0.91094416
 c     -0.30539758     1.14960268    -0.53726335
 c      1.11424691     0.86001869    -0.44170524
 h     -0.31587620    -2.20979541     0.30251988
 h     -1.54823171     1.65048869     1.18233049
 h     -1.03730756     1.34433658    -1.26755897
 h      1.92070768     1.54510094    -0.23023072
 o      2.28710653    -0.97779422     0.37444499
 h      3.00344999    -0.53304154     0.22397568
 c     -2.56514599    -0.40243017    -0.58667635
 h     -2.81368202    -0.58471347    -1.70486159
 h     -3.11540112    -1.28819245     0.00039726
 h     -3.12857268     0.44011905    -0.22348829
 h     -0.19482553     0.84791747     1.73946801
          17

 c      1.16274431    -0.45189886     0.05039638
 c     -0.13824129    -1.05363326     0.16454280
 c     -1.07779257    -0.06674149    -0.05394077
 c     -0.73334846     1.19893531     0.90632495
 c     -0.29406598     1.14480834    -0.54840390
 c      1.11632967     0.85558627    -0.43904658
 h     -0.35155103    -2.14551894     0.28321957
 h     -1.60775256     1.63012270     1.19687972
 h     -1.04822129     1.31409641    -1.29786400
 h      1.96968160     1.61592465    -0.16853514
 o      2.28055331    -0.98521735     0.37205778
 h      3.07544397    -0.47230205     0.20839860
 c     -2.57430701    -0.39947340    -0.58181113
 h     -2.82155061    -0.57773871    -1.70415358
 h     -3.06538476    -1.30674239     0.01799612
 h     -3.15528267     0.40032168    -0.21341871
 h     -0.19956944     0.85582099     1.77432190
          17

 c      1.17823964    -0.44096088     0.05087404
 c     -0.14829793    -1.05140511     0.16978413
 c     -1.08617403    -0.06194781    -0.05702899
 c     -0.73060886     1.18716011     0.90005870
 c     -0.28356425     1.14031729    -0.55755403
 c      1.11902395     0.85104185    -0.43567952
 h     -0.38444738    -2.07349058     0.26577069
 h     -1.69302461     1.62790214     1.21803074
 h     -1.05520321     1.29985796    -1.33641693
 h      2.00295581     1.67499809    -0.11593858
 o      2.27494567    -0.99428065     0.37053291
 h      3.14799790    -0.40814330     0.19085504
 c     -2.58310553    -0.39813323    -0.57604330
 h     -2.81877873    -0.56709536    -1.68841456
 h     -3.00224202    -1.31139169     0.02466080
 h     -3.19247774     0.37349973    -0.20239995
 h     -0.19410271     0.86555240     1.80881329
          17

 c      1.19291650    -0.42935279     0.05011761
 c     -0.15670894    -1.04815242     0.17438241
 c     -1.09579322    -0.05862655    -0.06103824
 c     -0.73021142     1.17583254     0.89344722
 c     -0.27460099     1.13645028    -0.56507825
 c      1.12315953     0.84739526    -0.43155406
 h     -0.41745923    -2.01542070     0.25283566
 h     -1.77565235     1.63016496     1.23652802
 h     -1.05184933     1.29972076    -1.37623135
 h      2.01306276     1.71403687    -0.07578629
 o      2.27239096    -1.00381739     0.36955551
 h      3.19276599    -0.36053704     0.17773122
 c     -2.59110064    -0.39832430    -0.56933682
 h     -2.80649711    -0.55373482    -1.66019859
 h     -2.92990103    -1.30491138     0.02118659
 h     -3.24018978     0.36049652    -0.18925266
 h     -0.18281109     0.87922418     1.83543439
          17

 c      1.20612984    -0.41768537     0.04833000
 c     -0.16299576    -1.04186644     0.17802732
 c     -1.10634159    -0.05675709    -0.06593454
 c     -0.73326272     1.16563414     0.88736091
 c     -0.26769183     1.13343713    -0.57127486
 c      1.12904630     0.84532880    -0.42674000
 h     -0.45477400    -1.99337442     0.24657642
 h     -1.83875540     1.62946210     1.24713797
 h     -1.03374842     1.31194219    -1.41154066
 h      1.99802767     1.72947053    -0.04987164
 o      2.27360585    -1.01333958     0.36900664
 h      3.20127586    -0.33723735     0.17141476
 c     -2.59807118    -0.39922037    -0.56137440
 h     -2.78660780    -0.53910061    -1.62560792
 h     -2.85363497    -1.29331231     0.01063442
 h     -3.29403407     0.35663584    -0.17522864
 h     -0.16962669     0.89806144     1.84818591
          17

 c      1.21750847    -0.40662523     0.04576979
 c     -0.16706628    -1.03213105     0.18058986
 c     -1.11750924    -0.05618184    -0.07168230
 c     -0.74014394     1.15695563     0.88220246
 c     -0.26310241     1.13141936    -0.57629866
 c      1.13667773     0.84533674    -0.42135475
 h     -0.49687361    -2.01177193     0.24739319
 h     -1.87454796     1.62252341     1.24764821
 h     -0.99912262     1.33504321    -1.43862918
 h      1.95882615     1.72048243    -0.03905279
 o      2.27868061    -1.02257498     0.36881098
 h      3.17283166    -0.34114165     0.17278684
 c     -2.60393417    -0.39954658    -0.55171295
 h     -2.76155326    -0.52487694    -1.59370793
 h     -2.77930929    -1.28572695    -0.00179964
 h     -3.34731332     0.35489079    -0.16265061
 h     -0.15730466     0.92215364     1.84372561
          17

 c      1.22689714    -0.39683930     0.04271551
 c     -0.16940767    -1.02043553     0.18210887
 c     -1.12897946    -0.05662563    -0.07823543
 c     -0.75088536     1.15005744     0.87800109
 c     -0.26085591     1.13045263    -0.58014983
 c      1.14575879     0.84768813    -0.41554639
 h     -0.53779604    -2.05362748     0.25410591
 h     -1.88027501     1.60822040     1.23747215
 h     -0.94871078     1.36784736    -1.45597638
 h      1.89907411     1.68895871    -0.04322536
 o      2.28731121    -1.03134883     0.36890451
 h      3.11124636    -0.37233389     0.18188976
 c     -2.60869562    -0.39809055    -0.53998383
 h     -2.73372466    -0.51252977    -1.57392983
 h     -2.71192024    -1.29186084    -0.01057117
 h     -3.39374621     0.34905901    -0.15338300
 h     -0.14721369     0.95061324     1.82161514
          17

 c      1.23427240    -0.38895652     0.03943657
 c     -0.17066930    -1.00868722     0.18267571
 c     -1.14041417    -0.05774752    -0.08553022
 c     -0.76533410     1.14511759     0.87447669
 c     -0.26075611     1.13049991    -0.58267272
 c      1.15557727     0.85219933    -0.40955381
 h     -0.56978273    -2.09750961     0.26518420
 h     -1.85646762     1.58679101     1.21705593
 h     -0.88551849     1.40957018    -1.46431832
 h      1.82666590     1.64153734    -0.06037242
 o      2.29865997    -1.03973913     0.36928198
 h      3.02759998    -0.42577449     0.19731110
 c     -2.61247967    -0.39431315    -0.52606185
 h     -2.70475669    -0.50278409    -1.57126812
 h     -2.65444862    -1.31652538    -0.01326148
 h     -3.42895337     0.33521022    -0.14818584
 h     -0.13922327     0.98182606     1.78426913
          17

 c      1.23967932    -0.38351900     0.03617066
 c     -0.17130257    -0.99822850     0.18237063
 c     -1.15145328    -0.05918729    -0.09348780
 c     -0.78311446     1.14219115     0.87106499
 c     -0.26243761     1.13142619    -0.58356986
 c      1.16472341     0.85777788    -0.40387331
 h     -0.58739318    -2.12860269     0.27938862
 h     -1.80756177     1.56007842     1.18803876
 h     -0.81434875     1.45996853    -1.46657451
 h      1.75728069     1.59429423    -0.08442637
 o      2.31079547    -1.04862785     0.37015027
 h      2.94959315    -0.48282900     0.21388037
 c     -2.61543438    -0.38867707    -0.51020806
 h     -2.67547758    -0.49542765    -1.58285519
 h     -2.60843665    -1.35599806    -0.01231377
 h     -3.45091845     0.31198089    -0.14667884
 h     -0.13161984     1.01374209     1.73669724
          17

 c      1.24322891    -0.38091769     0.03311082
 c     -0.17152010    -0.98977872     0.18125968
 c     -1.16173064    -0.06059190    -0.10202446
 c     -0.80333848     1.14107013     0.86693604
 c     -0.26548285     1.13302082    -0.58249049
 c      1.17097902     0.86209890    -0.39938834
 h     -0.58798648    -2.13917496     0.29583429
 h     -1.74505634     1.53281032     1.15417750
 h     -0.74068961     1.51931722    -1.46698619
 h      1.71586258     1.57614776    -0.10384276
 o      2.32028434    -1.06029154     0.37208116
 h      2.92818443    -0.50258880     0.22046486
 c     -2.61754119    -0.38236423    -0.49309110
 h     -2.64661126    -0.48962181    -1.59986656
 h     -2.57516454    -1.40079653    -0.01265837
 h     -3.46018111     0.28051270    -0.14744950
 h     -0.12141679     1.04427248     1.68559488
          17

 c      1.24515413    -0.38136070     0.03041450
 c     -0.17137073    -0.98361665     0.17940926
 c     -1.17089687    -0.06162897    -0.11105530
 c     -0.82408958     1.14105960     0.86105949
 c     -0.26959995     1.13508969    -0.57924781
 c      1.17258624     0.86309918    -0.39677275
 h     -0.57100414    -2.12642950     0.31393675
 h     -1.69243673     1.51474423     1.12278243
 h     -0.66898435     1.58771356    -1.46884469
 h      1.72161527     1.61158098    -0.10930400
 o      2.32553357    -1.07568757     0.37525899
 h      2.98453965    -0.46614699     0.21226757
 c     -2.61852855    -0.37675684    -0.47562052
 h     -2.61931706    -0.48439188    -1.61254069
 h     -2.55579593    -1.44108719    -0.01844418
 h     -3.46004956     0.24429438    -0.14815620
 h     -0.10565912     1.07176605     1.63736718
          17

 c      1.24581871    -0.38492778     0.02822532
 c     -0.17078202    -0.97968208     0.17688866
 c     -1.17863677    -0.06200195    -0.12048555
 c     -0.84249200     1.14101263     0.85248707
 c     -0.27472195     1.13760636    -0.57407143
 c      1.17025755     0.86183272    -0.39546969
 h     -0.53751914    -2.09138316     0.33344473
 h     -1.68240826     1.51999599     1.10387864
 h     -0.60148532     1.66366985    -1.47185665
 h      1.76434945     1.68758395    -0.10645058
 o      2.32920326    -1.09210895     0.37887916
 h      3.07181660    -0.41431589     0.20051347
 c     -2.61792673    -0.37311319    -0.45873033
 h     -2.59514707    -0.47894427    -1.61371526
 h     -2.55092332    -1.46972166    -0.03175498
 h     -3.45643324     0.20865542    -0.14576622
 h     -0.08356090     1.09531023     1.59588692
          17

 c      1.24561104    -0.39159564     0.02665211
 c     -0.16953359    -0.97753659     0.17374365
 c     -1.18466567    -0.06148326    -0.13021020
 c     -0.85700702     1.14036441     0.84113156
 c     -0.28088912     1.14078963    -0.56765097
 c      1.16591505     0.86094907    -0.39443867
 h     -0.49030261    -2.03937160     0.35467707
 h     -1.72867731     1.55518887     1.10193779
 h     -0.53882788     1.74331683    -1.47183961
 h      1.81974366     1.77125168    -0.10672481
 o      2.33343916    -1.10742011     0.38231184
 h      3.15113734    -0.37955476     0.19379474
 c     -2.61525450    -0.37238961    -0.44321171
 h     -2.57575798    -0.47277757    -1.59992708
 h     -2.56025759    -1.48286650    -0.05277047
 h     -3.45627455     0.17934013    -0.13724184
 h     -0.05769999     1.11460645     1.56189937
          17

 c      1.24484569    -0.40117469     0.02572347
 c     -0.16721922    -0.97621530     0.16993964
 c     -1.18871793    -0.05994787    -0.14011664
 c     -0.86910325     1.14000676     0.82813268
 c     -0.28806605     1.14502180    -0.56091812
 c      1.16090833     0.86212255    -0.39303333
 h     -0.43417171    -1.98180225     0.37909456
 h     -1.80722737     1.60960416     1.11034955
 h     -0.48150017     1.82124072    -1.46319693
 h      1.87055876     1.83940824    -0.11643895
 o      2.33903274    -1.12077946     0.38528373
 h      3.20548585    -0.37398565     0.19512652
 c     -2.61034365    -0.37504332    -0.42956843
 h     -2.56266130    -0.46567670    -1.57142277
 h     -2.58254903    -1.47993914    -0.08019866
 h     -3.46406842     0.16012276    -0.12076687
 h     -0.03310104     1.12963010     1.53428291
          17

 c      1.24373842    -0.41326531     0.02536668
 c     -0.16327324    -0.97418293     0.16530056
 c     -1.19055400    -0.05736818    -0.15007385
 c     -0.88087187     1.14123340     0.81495555
 c     -0.29607514     1.15069360    -0.55477950
 c      1.15591049     0.86585482    -0.39094168
 h     -0.37564456    -1.93676426     0.41004953
 h     -1.88641879     1.66759020     1.12000225
 h     -0.43067764     1.89209790    -1.44163654
 h      1.90789350     1.88089439    -0.13729016
 o      2.34614965    -1.13194132     0.38768677
 h      3.22837605    -0.40045214     0.20502899
 c     -2.60360785    -0.38086514    -0.41790632
 h     -2.55707176    -0.45764366    -1.53212736
 h     -2.61567888    -1.46380414    -0.11152589
 h     -3.47869647     0.15107491    -0.09675031
 h     -0.01542975     1.14043520     1.51150848
          17

 c      1.24243854    -0.42726145     0.02541415
 c     -0.15719087    -0.96995025     0.15957763
 c     -1.18999483    -0.05379013    -0.15992827
 c     -0.89346753     1.14486793     0.80275100
 c     -0.30462365     1.15808327    -0.54995769
 c      1.15122977     0.87196466    -0.38799295
 h     -0.32043424    -1.92205811     0.45206346
 h     -1.94695083     1.71859403     1.12507025
 h     -0.38813245     1.95189437    -1.40543070
 h      1.92752180     1.89134482    -0.16880688
 o      2.35468197    -1.14093055     0.38949085
 h      3.21815825    -0.45777329     0.22295661
 c     -2.59595024    -0.38899988    -0.40792893
 h     -2.55984533    -0.44876172    -1.48965530
 h     -2.65696063    -1.44120381    -0.14317482
 h     -3.49403286     0.14926663    -0.06756196
 h     -0.00943723     1.14712248     1.49257265
          17

 c      1.24108482    -0.44239604     0.02563023
 c     -0.14880578    -0.96340081     0.15282033
 c     -1.18696937    -0.04930049    -0.16951738
 c     -0.90732761     1.15125332     0.79229239
 c     -0.31335087     1.16729985    -0.54692912
 c      1.14699022     0.87992108    -0.38408367
 h     -0.27038460    -1.93994399     0.50647512
 h     -1.98009606     1.75709818     1.12264074
 h     -0.35584255     1.99861518    -1.35550485
 h      1.92775988     1.87003604    -0.20957604
 o      2.36423650    -1.14803161     0.39073844
 h      3.17796658    -0.54092490     0.24738014
 c     -2.58836580    -0.39817856    -0.39906183
 h     -2.57151770    -0.43897676    -1.45444771
 h     -2.70372427    -1.42233133    -0.17096632
 h     -3.50259921     0.15098758    -0.03626046
 h     -0.01804177     1.14987440     1.47740317
          17

 c      1.23985450    -0.45782464     0.02575574
 c     -0.13820517    -0.95602854     0.14564084
 c     -1.18154325    -0.04400269    -0.17868984
 c     -0.92259167     1.16041975     0.78402860
 c     -0.32186688     1.17825344    -0.54588831
 c      1.14315911     0.88896457    -0.37918067
 h     -0.22478427    -1.97439614     0.56817367
 h     -1.98295425     1.78057706     1.11144743
 h     -0.33567319     2.03256103    -1.29521058
 h      1.90909601     1.81919287    -0.25759074
 o      2.37373279    -1.15404713     0.39160000
 h      3.12182361    -0.63679319     0.27483026
 c     -2.58159531    -0.40715474    -0.39071138
 h     -2.59242057    -0.42788541    -1.43647127
 h     -2.75381575    -1.41755650    -0.19128401
 h     -3.49865319     0.15340505    -0.00543713
 h     -0.04197207     1.14897171     1.46691722
          17

 c      1.23899355    -0.47271923     0.02555802
 c     -0.12550099    -0.94964223     0.13890801
 c     -1.17390524    -0.03800797    -0.18731926
 c     -0.93927920     1.17217477     0.77810998
 c     -0.32978330     1.19061435    -0.54671797
 c      1.13942500     0.89804394    -0.37335193
 h     -0.18345510    -2.00596441     0.62896228
 h     -1.95621146     1.78846180     1.09126208
 h     -0.32911718     2.05674287    -1.23011829
 h      1.87549940     1.74536173    -0.31025199
 o      2.38051740    -1.16079960     0.39246899
 h      3.08849949    -0.71607966     0.29830045
 c     -2.57605815    -0.41526921    -0.38264037
 h     -2.62263040    -0.41480754    -1.43972270
 h     -2.80513662    -1.43140952    -0.20251735
 h     -3.47935733     0.15511775     0.02335736
 h     -0.07974313     1.14476190     1.46291632
          17

 c      1.23881931    -0.48631384     0.02485651
 c     -0.11083371    -0.94548621     0.13336946
 c     -1.16433125    -0.03143200    -0.19530574
 c     -0.95723311     1.18609124     0.77438530
 c     -0.33673986     1.20378777    -0.54899458
 c      1.13490149     0.90558143    -0.36677500
 h     -0.14720756    -2.02163376     0.68179774
 h     -1.90441887     1.78241276     1.06296483
 h     -0.33706212     2.07709015    -1.16755434
 h      1.83771865     1.66272963    -0.36462324
 o      2.38105681    -1.17042681     0.39376947
 h      3.13085009    -0.74476897     0.31042187
 c     -2.57199498    -0.42269344    -0.37520235
 h     -2.66148814    -0.39928899    -1.45924563
 h     -2.85447983    -1.45945247    -0.20537888
 h     -3.44482143     0.15611784     0.04977826
 h     -0.12793436     1.13758727     1.46782841
          17

 c      1.23964463    -0.49791476     0.02351409
 c     -0.09446717    -0.94417178     0.12953516
 c     -1.15315539    -0.02439878    -0.20256636
 c     -0.97581791     1.20136897     0.77238859
 c     -0.34242723     1.21699694    -0.55209805
 c      1.12785201     0.90934016    -0.35962772
 h     -0.11716646    -2.01528702     0.72202914
 h     -1.83874776     1.76817261     1.02927893
 h     -0.35965309     2.10139143    -1.11517710
 h      1.81651277     1.59524521    -0.41898953
 o      2.37651659    -1.18210355     0.39529932
 h      3.22860391    -0.73674706     0.31423820
 c     -2.56954011    -0.43008635    -0.36916798
 h     -2.70718252    -0.38156360    -1.48436624
 h     -2.89751607    -1.49195165    -0.20180975
 h     -3.39784875     0.15762357     0.07468609
 h     -0.18199735     1.12771356     1.48413114
          17

 c      1.24170283    -0.50697764     0.02144531
 c     -0.07681447    -0.94583564     0.12769579
 c     -1.14075546    -0.01705857    -0.20902121
 c     -0.99341968     1.21656363     0.77135488
 c     -0.34661370     1.22957295    -0.55546418
 c      1.11649345     0.90743413    -0.35190818
 h     -0.09439152    -1.98576526     0.74719200
 h     -1.78148262     1.75895320     0.99589078
 h     -0.39626220     2.13573464    -1.07828356
 h      1.83379743     1.56517625    -0.47500591
 o      2.37051084    -1.19393294     0.39670178
 h      3.32450014    -0.72329939     0.31560061
 c     -2.56864749    -0.43811781    -0.36535456
 h     -2.75702163    -0.36249566    -1.50431829
 h     -2.93008403    -1.51947995    -0.19381680
 h     -3.34346699     0.16187284     0.10004726
 h     -0.23771237     1.11536130     1.51335065
          17

 c      1.24514033    -0.51320505     0.01863487
 c     -0.05840068    -0.95023059     0.12793377
 c     -1.12754066    -0.00961476    -0.21458980
 c     -1.00750634     1.22961485     0.77045093
 c     -0.34919353     1.24133163    -0.55883992
 c      1.10122955     0.90037697    -0.34374194
 h     -0.07979419    -1.93588300     0.75696138
 h     -1.76393759     1.77521505     0.97046246
 h     -0.44529180     2.17995218    -1.05747300
 h      1.88703807     1.56913020    -0.53378962
 o      2.36502198    -1.20503637     0.39783603
 h      3.38826494    -0.71901837     0.31688900
 c     -2.56907161    -0.44721965    -0.36437502
 h     -2.80808069    -0.34321304    -1.51146028
 h     -2.94925593    -1.53570523    -0.18297225
 h     -3.28773857     0.17152396     0.12849608
 h     -0.29268063     1.10093282     1.55497391
          17

 c      1.25003704    -0.51654931     0.01512590
 c     -0.03980851    -0.95668423     0.13006323
 c     -1.11392062    -0.00234858    -0.21921349
 c     -1.01677988     1.23930383     0.76949908
 c     -0.35022258     1.25263027    -0.56230585
 c      1.08446504     0.89042909    -0.33578060
 h     -0.07414638    -1.87289717     0.75388522
 h     -1.80078452     1.82760555     0.95540973
 h     -0.50374488     2.22696015    -1.04920259
 h      1.95159285     1.58532458    -0.59068088
 o      2.36082754    -1.21511394     0.39865976
 h      3.40918584    -0.72847549     0.31872973
 c     -2.57050810    -0.45746051    -0.36650339
 h     -2.85771158    -0.32478997    -1.50191229
 h     -2.95366124    -1.53782861    -0.17032459
 h     -3.23559148     0.18818720     0.16216101
 h     -0.34674510     1.08530042     1.60602793
          17

 c      1.25641804    -0.51715581     0.01100087
 c     -0.02161040    -0.96397071     0.13350377
 c     -1.10027046     0.00439550    -0.22288271
 c     -1.02286081     1.24658849     0.76926437
 c     -0.34990067     1.26402261    -0.56607252
 c      1.06844620     0.87955864    -0.32882894
 h     -0.07818190    -1.80991710     0.74488323
 h     -1.87097437     1.90128614     0.94451513
 h     -0.56725864     2.26695736    -1.04859559
 h      2.00575621     1.59676375    -0.63918775
 o      2.35818710    -1.22405890     0.39915344
 h      3.38491001    -0.75246626     0.32120123
 c     -2.57275327    -0.46842888    -0.37156730
 h     -2.90385992    -0.30805552    -1.47531146
 h     -2.94347554    -1.52646102    -0.15637792
 h     -3.18887196     0.21058457     0.20105931
 h     -0.40118812     1.06988742     1.66154660
          17

 c      1.26423197    -0.51533400     0.00638003
 c     -0.00427982    -0.97034094     0.13723771
 c     -1.08692382     0.01028844    -0.22563698
 c     -1.02805348     1.25305107     0.77061303
 c     -0.34852829     1.27590302    -0.57027153
 c      1.05460700     0.86902444    -0.32351424
 h     -0.09289086    -1.76551810     0.74178759
 h     -1.94511913     1.97420070     0.93141509
 h     -0.63085176     2.29179058    -1.05165886
 h      2.03790281     1.59549056    -0.67463876
 o      2.35703510    -1.23186508     0.39930305
 h      3.31834631    -0.78964918     0.32412203
 c     -2.57566946    -0.47921506    -0.37892032
 h     -2.94538500    -0.29342962    -1.43469270
 h     -2.92039134    -1.50570482    -0.14097898
 h     -3.14655724     0.23412776     0.24248287
 h     -0.45756119     1.05647842     1.71557200
          17

 c      1.27332902    -0.51153859     0.00142855
 c      0.01183349    -0.97423492     0.14026586
 c     -1.07418011     0.01509901    -0.22755932
 c     -1.03376468     1.25963715     0.77402364
 c     -0.34645146     1.28835917    -0.57486515
 c      1.04380683     0.85965074    -0.32026155
 h     -0.11940128    -1.75554798     0.75593647
 h     -2.00492263     2.03209821     0.91347711
 h     -0.68980567     2.29676731    -1.05598737
 h      2.04325768     1.57895670    -0.69438948
 o      2.35674924    -1.23873254     0.39911729
 h      3.22144759    -0.83495752     0.32678370
 c     -2.57898346    -0.48858637    -0.38755017
 h     -2.98250737    -0.28070316    -1.38657160
 h     -2.88748606    -1.48313702    -0.12313660
 h     -3.10681358     0.25264316     0.28214591
 h     -0.51667673     1.04682528     1.76250816
          17

 c      1.28345877    -0.50632608    -0.00364704
 c      0.02631911    -0.97547742     0.14253843
 c     -1.06230456     0.01873777    -0.22876965
 c     -1.04064646     1.26671548     0.77958594
 c     -0.34400506     1.30116175    -0.57963936
 c      1.03655968     0.85202539    -0.31934607
 h     -0.15686940    -1.77942183     0.78711634
 h     -2.04188397     2.06813281     0.89046410
 h     -0.74028681     2.28078476    -1.06071077
 h      2.02091360     1.54742666    -0.69723877
 o      2.35538388    -1.24543290     0.39869735
 h      3.12759073    -0.87391489     0.32687870
 c     -2.58216525    -0.49531978    -0.39626021
 h     -3.01720109    -0.26886849    -1.34051523
 h     -2.84853549    -1.46840348    -0.10113062
 h     -3.06869216     0.26066661     0.31597565
 h     -0.57814266     1.04226944     1.79831608
          17

 c      1.29426384    -0.50027473    -0.00862814
 c      0.03852849    -0.97520544     0.14498495
 c     -1.05151425     0.02125003    -0.22940512
 c     -1.04897746     1.27437595     0.78706694
 c     -0.34145581     1.31378561    -0.58421748
 c      1.03308249     0.84653626    -0.32091103
 h     -0.20060868    -1.82121247     0.82320228
 h     -2.05288024     2.07962851     0.86315239
 h     -0.77981838     2.24608789    -1.06638433
 h      1.97299480     1.50328310    -0.68326303
 o      2.34926007    -1.25359841     0.39832716
 h      3.09846518    -0.87851578     0.31927494
 c     -2.58454754    -0.49864168    -0.40387845
 h     -3.05279363    -0.25641740    -1.30684183
 h     -2.80657092    -1.46907274    -0.07359236
 h     -3.03256180     0.25483169     0.34130585
 h     -0.64040080     1.04350751     1.82119943
          17

 c      1.30526008    -0.49388563    -0.01333332
 c      0.04774187    -0.97466014     0.14858212
 c     -1.04196304     0.02277525    -0.22959187
 c     -1.05884944     1.28259464     0.79595108
 c     -0.33894122     1.32543077    -0.58806877
 c      1.03314970     0.84326245    -0.32491665
 h     -0.24413392    -1.86375645     0.85117772
 h     -2.03791958     2.06634199     0.83271910
 h     -0.80779894     2.19811819    -1.07505119
 h      1.90605175     1.45197604    -0.65440440
 o      2.33758567    -1.26365032     0.39811241
 h      3.15125958    -0.84107517     0.30218908
 c     -2.58561231    -0.49857710    -0.40953543
 h     -3.09193205    -0.24250580    -1.29200549
 h     -2.76278935    -1.48566164    -0.04142860
 h     -2.99986809     0.23433094     0.35737377
 h     -0.70097885     1.05048232     1.83189905
          17

 c      1.31586648    -0.48754430    -0.01763707
 c      0.05341504    -0.97456803     0.15385686
 c     -1.03373894     0.02349826    -0.22942248
 c     -1.07016756     1.29125291     0.80547080
 c     -0.33641812     1.33507852    -0.59052519
 c      1.03574544     0.84170621    -0.33100610
 h     -0.28185832    -1.89575333     0.86302348
 h     -2.00001386     2.03034563     0.80050783
 h     -0.82593868     2.14509207    -1.09030930
 h      1.83504954     1.40476826    -0.61593184
 o      2.32437742    -1.27369972     0.39767475
 h      3.22767298    -0.79191213     0.28211416
 c     -2.58517905    -0.49586442    -0.41294269
 h     -3.13394503    -0.22823070    -1.29489697
 h     -2.71721778    -1.51123945    -0.00857230
 h     -2.97284601     0.20097610     0.36555672
 h     -0.75680546     1.06236430     1.83374162
          17

 c      1.32547439    -0.48156763    -0.02144787
 c      0.05528654    -0.97516923     0.16091721
 c     -1.02688116     0.02360953    -0.22894113
 c     -1.08246842     1.30000181     0.81467919
 c     -0.33368415     1.34167153    -0.59086144
 c      1.03872966     0.84051157    -0.33840240
 h     -0.30995375    -1.91147099     0.85542968
 h     -1.94704346     1.97747919     0.76775781
 h     -0.83785542     2.09623875    -1.11673284
 h      1.78744988     1.38167115    -0.57742955
 o      2.31255032    -1.28236856     0.39671079
 h      3.28642195    -0.75363679     0.26448508
 c     -2.58331250    -0.49154872    -0.41442972
 h     -3.17453228    -0.21640465    -1.30823806
 h     -2.67015439    -1.53617259     0.01955708
 h     -2.95435185     0.15907189     0.36955811
 h     -0.80462927     1.07768824     1.83223162
          17

 c      1.33348753    -0.47624785    -0.02469625
 c      0.05337508    -0.97636323     0.16957860
 c     -1.02141460     0.02327728    -0.22813481
 c     -1.09454691     1.30797063     0.82264757
 c     -0.33056819     1.34446937    -0.58850612
 c      1.03983528     0.83811027    -0.34633347
 h     -0.32628683    -1.90915917     0.82837338
 h     -1.89565714     1.92029697     0.73480762
 h     -0.84690501     2.05805359    -1.15778244
 h      1.79164229     1.40365667    -0.54751574
 o      2.30334121    -1.28910340     0.39509065
 h      3.31195550    -0.73557462     0.25187290
 c     -2.58009187    -0.48666355    -0.41470605
 h     -3.20805413    -0.21004602    -1.32325589
 h     -2.62270463    -1.55264380     0.03808093
 h     -2.94759626     0.11474799     0.37514016
 h     -0.84163475     1.09477700     1.83369486
          17

 c      1.33934686    -0.47187948    -0.02732408
 c      0.04795832    -0.97777254     0.17942198
 c     -1.01738675     0.02263150    -0.22693227
 c     -1.10424158     1.31361629     0.82881457
 c     -0.32719810     1.34336923    -0.58332222
 c      1.03954060     0.83484124    -0.35488434
 h     -0.33044508    -1.89054936     0.78451250
 h     -1.87310635     1.87905546     0.69961474
 h     -0.85322141     2.03084944    -1.21280306
 h      1.84324579     1.46779827    -0.52377752
 o      2.29721573    -1.29372092     0.39276688
 h      3.30010101    -0.74088316     0.24540244
 c     -2.57550600    -0.48202783    -0.41451662
 h     -3.22977192    -0.21121369    -1.33305724
 h     -2.57649400    -1.55634230     0.04366651
 h     -2.95532788     0.07405103     0.38834103
 h     -0.86619710     1.11246263     1.84287644
          17

 c      1.34256261    -0.46872877    -0.02927034
 c      0.03957062    -0.97868266     0.18977340
 c     -1.01486350     0.02174871    -0.22521948
 c     -1.10969015     1.31571079     0.83313342
 c     -0.32400700     1.33885062    -0.57569745
 c      1.04053961     0.83275824    -0.36451129
 h     -0.32419981    -1.86178379     0.72947173
 h     -1.90186746     1.86952962     0.65859364
 h     -0.85333517     2.00952377    -1.27611119
 h      1.91123483     1.54946804    -0.49885166
 o      2.29425660    -1.29620967     0.38972943
 h      3.25193446    -0.76975929     0.24545076
 c     -2.56954027    -0.47804435    -0.41426656
 h     -3.23678435    -0.22069718    -1.33370022
 h     -2.53323659    -1.54645536     0.03470325
 h     -2.97832439     0.04014489     0.41192366
 h     -0.87836401     1.13066415     1.86076552
          17

 c      1.34274793    -0.46696314    -0.03046976
 c      0.02901414    -0.97790713     0.19966648
 c     -1.01389610     0.02064245    -0.22286632
 c     -1.11160295     1.31493903     0.83555644
 c     -0.32145902     1.33162157    -0.56633696
 c      1.04492760     0.83351307    -0.37528025
 h     -0.31221809    -1.83520952     0.67231736
 h     -1.97272537     1.88438849     0.61331404
 h     -0.84283699     1.98760457    -1.33937034
 h      1.97079857     1.62706552    -0.46967828
 o      2.29412354    -1.29674971     0.38601246
 h      3.17436494    -0.81918001     0.25151829
 c     -2.56230090    -0.47461905    -0.41379884
 h     -3.22819116    -0.23810598    -1.32422059
 h     -2.49441206    -1.52536922     0.01127110
 h     -3.01420357     0.01205463     0.44286355
 h     -0.87963750     1.15023049     1.88434000
          17

 c      1.33965208    -0.46661266    -0.03086453
 c      0.01727934    -0.97387059     0.20798698
 c     -1.01451335     0.01929360    -0.21974312
 c     -1.11226634     1.31299622     0.83584294
 c     -0.31983188     1.32233654    -0.55598544
 c      1.05364316     0.83782357    -0.38692545
 h     -0.30154137    -1.82873810     0.62405491
 h     -2.05685443     1.90441164     0.57118381
 h     -0.81886825     1.96030936    -1.39462609
 h      2.00967238     1.68842900    -0.43681783
 o      2.29556833    -1.29596030     0.38176710
 h      3.08766227    -0.87897718     0.26105973
 c     -2.55400140    -0.47130326    -0.41253191
 h     -3.20515979    -0.26197373    -1.30658561
 h     -2.46101012    -1.49860393    -0.02482763
 h     -3.05791588    -0.01359828     0.47396481
 h     -0.87230287     1.17224611     1.90798861
          17

 c      1.33323226    -0.46754249    -0.03042869
 c      0.00515839    -0.96548053     0.21401601
 c     -1.01673065     0.01769453    -0.21573415
 c     -1.11340589     1.31111856     0.83391762
 c     -0.31916179     1.31150600    -0.54527015
 c      1.06688589     0.84577097    -0.39903171
 h     -0.29732388    -1.85601348     0.59156493
 h     -2.13154772     1.91625884     0.53888160
 h     -0.78091590     1.92535097    -1.43597865
 h      2.02307111     1.72759673    -0.40219156
 o      2.29553483    -1.29534333     0.37740206
 h      3.03930229    -0.92489151     0.26725919
 c     -2.54483095    -0.46750268    -0.40976060
 h     -3.17106942    -0.28982571    -1.28580471
 h     -2.43329512    -1.47465477    -0.07018132
 h     -3.10350579    -0.04007315     0.49770389
 h     -0.85879562     1.19740663     1.92552255
          17

 c      1.32373821    -0.46942524    -0.02919954
 c     -0.00717795    -0.95334159     0.21790766
 c     -1.02055631     0.01587852    -0.21075060
 c     -1.11585805     1.30996479     0.82991109
 c     -0.31926331     1.29950600    -0.53464881
 c      1.08440456     0.85705311    -0.41111799
 h     -0.29805010    -1.91233631     0.57229512
 h     -2.18460327     1.91403461     0.52003908
 h     -0.73062600     1.88267932    -1.46015053
 h      2.01007180     1.74204100    -0.36805752
 o      2.29063725    -1.29646625     0.37337469
 h      3.08021077    -0.93200127     0.26253545
 c     -2.53485372    -0.46266778    -0.40481960
 h     -3.13131721    -0.31840899    -1.26969207
 h     -2.41074600    -1.46347462    -0.12058165
 h     -3.14564998    -0.06935610     0.50874951
 h     -0.84129041     1.22575814     1.93188983
          17

 c      1.31169686    -0.47174184    -0.02730026
 c     -0.01995202    -0.93941930     0.22032017
 c     -1.02598763     0.01391919    -0.20473455
 c     -1.11992462     1.30988729     0.82400929
 c     -0.31976568     1.28660120    -0.52438302
 c      1.10557071     0.87107324    -0.42267212
 h     -0.29826721    -1.97835310     0.55873512
 h     -2.21051181     1.89603699     0.51601959
 h     -0.67143334     1.83413344    -1.46678087
 h      1.97254194     1.73183430    -0.33662867
 o      2.28276621    -1.29838032     0.36941563
 h      3.17650396    -0.91635107     0.25119508
 c     -2.52404376    -0.45658275    -0.39715877
 h     -3.09184269    -0.34435406    -1.26695373
 h     -2.39251513    -1.47225331    -0.17269587
 h     -3.18037401    -0.10209999     0.50458529
 h     -0.82149396     1.25674215     1.92412543
          17

 c      1.29780820    -0.47386853    -0.02491819
 c     -0.03329503    -0.92572833     0.22184302
 c     -1.03298908     0.01190104    -0.19764971
 c     -1.12562140     1.31108848     0.81635011
 c     -0.32015908     1.27295334    -0.51449675
 c      1.12932396     0.88687120    -0.43318173
 h     -0.29390319    -2.03501751     0.54504302
 h     -2.20769295     1.86274257     0.52675943
 h     -0.60819500     1.78326238    -1.45888127
 h      1.91608169     1.70068177    -0.30972203
 o      2.27532282    -1.29968533     0.36510663
 h      3.26996356    -0.90173975     0.24016553
 c     -2.51245932    -0.44968124    -0.38661064
 h     -3.05610683    -0.36510393    -1.28280263
 h     -2.37826721    -1.50043516    -0.22520479
 h     -3.20534995    -0.13779913     0.48540362
 h     -0.80053006     1.28937397     1.90169261
          17

 c      1.28285542    -0.47518906    -0.02226238
 c     -0.04710683    -0.91373515     0.22285389
 c     -1.04146327     0.00989491    -0.18946563
 c     -1.13272976     1.31364013     0.80700072
 c     -0.31986803     1.25863475    -0.50474751
 c      1.15396744     0.90286923    -0.44222016
 h     -0.28355519    -2.07014168     0.52847075
 h     -2.17798540     1.81632949     0.55098542
 h     -0.54663118     1.73507507    -1.44315790
 h      1.85302956     1.65929808    -0.28782948
 o      2.26985880    -1.29986483     0.36028646
 h      3.33163777    -0.89771881     0.23226412
 c     -2.50038303    -0.44302191    -0.37379904
 h     -3.02299521    -0.37927866    -1.31499138
 h     -2.36842515    -1.53948170    -0.27788296
 h     -3.22026728    -0.17492379     0.45405251
 h     -0.77882232     1.32245502     1.86651981
          17

 c      1.26765255    -0.47517429    -0.01952955
 c     -0.06112327    -0.90437083     0.22357871
 c     -1.05122944     0.00794450    -0.18014623
 c     -1.14064455     1.31739958     0.79600907
 c     -0.31837204     1.24369678    -0.49470068
 c      1.17693858     0.91653373    -0.44963733
 h     -0.26765147    -2.07784561     0.50836747
 h     -2.12848928     1.76138990     0.58582642
 h     -0.49231451     1.69515083    -1.42906954
 h      1.80586330     1.63000475    -0.26810227
 o      2.26676442    -1.29883567     0.35492086
 h      3.35098872    -0.90638786     0.22813622
 c     -2.48820240    -0.43789072    -0.36017324
 h     -2.98839122    -0.38620945    -1.35493238
 h     -2.36355287    -1.57794817    -0.32999007
 h     -3.22736150    -0.21110131     0.41601204
 h     -0.75598325     1.35477809     1.82278187
          17

 c      1.25298846    -0.47344334    -0.01687787
 c     -0.07498557    -0.89813589     0.22414523
 c     -1.06202025     0.00606289    -0.16964473
 c     -1.14799395     1.32184940     0.78352340
 c     -0.31535361     1.22831909    -0.48402552
 c      1.19546598     0.92494893    -0.45563454
 h     -0.24768790    -2.05704870     0.48531164
 h     -2.07595396     1.70652480     0.62614354
 h     -0.44932439     1.66767155    -1.42523983
 h      1.80021893     1.64081311    -0.24389237
 o      2.26593291    -1.29665151     0.34901690
 h      3.32540852    -0.92708734     0.22761370
 c     -2.47616301    -0.43540682    -0.34757036
 h     -2.94844671    -0.38548415    -1.39255734
 h     -2.36375543    -1.60632973    -0.37986823
 h     -3.23160404    -0.24352522     0.37880012
 h     -0.73083379     1.38531242     1.77621453
          17

 c      1.23955358    -0.46982752    -0.01440469
 c     -0.08826726    -0.89509672     0.22459343
 c     -1.07348860     0.00423692    -0.15790186
 c     -1.15235331     1.32605351     0.76986683
 c     -0.31078316     1.21296027    -0.47290494
 c      1.20882749     0.92740402    -0.46012719
 h     -0.22592104    -2.01129432     0.46082051
 h     -2.04978343     1.66468355     0.66515749
 h     -0.41947581     1.65328082    -1.43454371
 h      1.83883981     1.69571536    -0.21286553
 o      2.26692760    -1.29344265     0.34260872
 h      3.25776355    -0.95743360     0.22998316
 c     -2.46433534    -0.43632528    -0.33768103
 h     -2.90132184    -0.37686499    -1.42000353
 h     -2.36853653    -1.61888253    -0.42543980
 h     -3.23938198    -0.26969768     0.34996192
 h     -0.70177095     1.41331651     1.73275101
          17

 c      1.22789379    -0.46438199    -0.01213969
 c     -0.10048433    -0.89473000     0.22484985
 c     -1.08520152     0.00242137    -0.14485432
 c     -1.15149270     1.32928888     0.75533834
 c     -0.30484823     1.19834222    -0.46215033
 c      1.21856580     0.92592189    -0.46234914
 h     -0.20530863    -1.95033854     0.43750812
 h     -2.07667731     1.64595961     0.69881772
 h     -0.40274027     1.64886463    -1.45269997
 h      1.89910749     1.76860254    -0.18201073
 o      2.26870261    -1.28950869     0.33579185
 h      3.16103676    -0.99187701     0.23347303
 c     -2.45288102    -0.44097690    -0.33161927
 h     -2.84725271    -0.36029575    -1.43280659
 h     -2.37690446    -1.61363494    -0.46475231
 h     -3.25503221    -0.28826081     0.33377980
 h     -0.66757454     1.43830624     1.69681704
          17

 c      1.21841176    -0.45732732    -0.01005667
 c     -0.11112680    -0.89569740     0.22469347
 c     -1.09664092     0.00052254    -0.13044823
 c     -1.14604984     1.33200669     0.74012154
 c     -0.29780219     1.18525823    -0.45289552
 c      1.22624104     0.92264240    -0.46157006
 h     -0.18932826    -1.89261090     0.41937584
 h     -2.14839944     1.64685301     0.72841604
 h     -0.39812501     1.64949509    -1.47183067
 h      1.95930981     1.83363686    -0.15907557
 o      2.26873539    -1.28559935     0.32882491
 h      3.07226113    -1.01729745     0.23367896
 c     -2.44233143    -0.44926998    -0.32971346
 h     -2.78809322    -0.33583093    -1.42990580
 h     -2.38753124    -1.59218398    -0.49635440
 h     -3.27759234    -0.29930303     0.32918516
 h     -0.62840201     1.45987367     1.67005839
          17

 c      1.21137666    -0.44897084    -0.00809831
 c     -0.11974426    -0.89600835     0.22381079
 c     -1.10726105    -0.00158134    -0.11464169
 c     -1.13864394     1.33530480     0.72471874
 c     -0.28988916     1.17438662    -0.44621569
 c      1.23268122     0.91882464    -0.45745877
 h     -0.18115153    -1.86329123     0.41123782
 h     -2.23189059     1.65668735     0.75529669
 h     -0.40424920     1.65048672    -1.48468342
 h      2.00729212     1.87652094    -0.14810477
 o      2.26279818    -1.28303204     0.32218965
 h      3.05657253    -1.01163835     0.22279722
 c     -2.43351553    -0.46070256    -0.33160055
 h     -2.72692472    -0.30349080    -1.41353203
 h     -2.39893434    -1.55994174    -0.51963408
 h     -3.30138818    -0.30392555     0.33113489
 h     -0.58641834     1.47748844     1.65103477
          17

 c      1.20692190    -0.43961662    -0.00620985
 c     -0.12608408    -0.89434663     0.22206447
 c     -1.11658944    -0.00399142    -0.09740501
 c     -1.13126942     1.34001174     0.70996476
 c     -0.28135264     1.16621920    -0.44291026
 c      1.23823405     0.91512698    -0.45000293
 h     -0.18214743    -1.87884344     0.41573982
 h     -2.30041103     1.66796765     0.77863955
 h     -0.41963871     1.64836686    -1.48662859
 h      2.03733056     1.89099833    -0.15029040
 o      2.25043164    -1.28198246     0.31598752
 h      3.12117231    -0.97210725     0.19958773
 c     -2.42721124    -0.47435756    -0.33645278
 h     -2.66770799    -0.26308390    -1.38913601
 h     -2.40972166    -1.52663313    -0.53524146
 h     -3.31958231    -0.30360019     0.33376076
 h     -0.54535967     1.49047819     1.63627975
          17

 c      1.20506726    -0.42954350    -0.00434506
 c     -0.13013379    -0.89152183     0.21976330
 c     -1.12430884    -0.00676326    -0.07872722
 c     -1.12482204     1.34655480     0.69668359
 c     -0.27245843     1.16105540    -0.44342473
 c      1.24302364     0.91191719    -0.43938606
 h     -0.19128963    -1.93010690     0.43024971
 h     -2.34000762     1.67731410     0.79691408
 h     -0.44287958     1.64108822    -1.47604003
 h      2.04706862     1.87508540    -0.16527873
 o      2.23582157    -1.28110712     0.30975349
 h      3.20137945    -0.92131166     0.17233897
 c     -2.42387148    -0.48897284    -0.34318689
 h     -2.61466383    -0.21413299    -1.36460237
 h     -2.41890509    -1.50561010    -0.54538820
 h     -3.32706719    -0.29975750     0.33252948
 h     -0.50930301     1.49823028     1.62210545
          17

 c      1.20574168    -0.41906358    -0.00244356
 c     -0.13201491    -0.88957535     0.21747795
 c     -1.13026835    -0.00992869    -0.05862104
 c     -1.11954611     1.35507655     0.68546316
 c     -0.26349874     1.15899385    -0.44781136
 c      1.24705089     0.90938591    -0.42591713
 h     -0.20621896    -1.99275008     0.44886779
 h     -2.34498266     1.68363890     0.80875386
 h     -0.47271440     1.62805317    -1.45432117
 h      2.03640360     1.82962891    -0.19180028
 o      2.22172791    -1.27950256     0.30317039
 h      3.25608252    -0.87517416     0.14712022
 c     -2.42357306    -0.50329196    -0.35078553
 h     -2.57124135    -0.15631174    -1.34755756
 h     -2.42613352    -1.50929981    -0.55327674
 h     -3.32154547    -0.29359536     0.32499268
 h     -0.48156133     1.50043880     1.60596209
          17

 c      1.20876554    -0.40855058    -0.00042271
 c     -0.13189487    -0.89015401     0.21570167
 c     -1.13444392    -0.01353036    -0.03713412
 c     -1.11536950     1.36551229     0.67657792
 c     -0.25477141     1.15991911    -0.45568968
 c      1.25013580     0.90749465    -0.41002453
 h     -0.22436876    -2.04611118     0.46619322
 h     -2.31434966     1.68704281     0.81315642
 h     -0.50820951     1.61015882    -1.42603455
 h      2.00809971     1.75894875    -0.22768337
 o      2.20929244    -1.27680293     0.29612179
 h      3.27047764    -0.84091668     0.12676367
 c     -2.42608808    -0.51665039    -0.35877414
 h     -2.53925996    -0.09078917    -1.34131247
 h     -2.43160004    -1.54110970    -0.56136035
 h     -3.30367373    -0.28597166     0.31091567
 h     -0.46406840     1.49724585     1.58700949
          17

 c      1.21382642    -0.39842717     0.00181706
 c     -0.12996040    -0.89405876     0.21473931
 c     -1.13689858    -0.01763386    -0.01437480
 c     -1.11199338     1.37761271     0.66997985
 c     -0.24653730     1.16350861    -0.46624763
 c      1.25168133     0.90574249    -0.39228455
 h     -0.24344343    -2.07834660     0.47856164
 h     -2.25100281     1.68857638     0.80958493
 h     -0.54901355     1.58971599    -1.39874684
 h      1.97044417     1.67365317    -0.26955875
 o      2.19898587    -1.27288140     0.28858420
 h      3.24109180    -0.82185509     0.11257978
 c     -2.43092227    -0.52917164    -0.36743940
 h     -2.51898236    -0.02155845    -1.34313928
 h     -2.43574025    -1.59213601    -0.57017368
 h     -3.27702737    -0.27730574     0.29226519
 h     -0.45711816     1.48926694     1.56620003
          17

 c      1.22046197    -0.38915227     0.00438979
 c     -0.12641803    -0.90141750     0.21473705
 c     -1.13775976    -0.02232369     0.00946521
 c     -1.10875183     1.39091821     0.66530442
 c     -0.23899309     1.16930613    -0.47838449
 c      1.25029830     0.90283463    -0.37340200
 h     -0.26152302    -2.08446109     0.48378482
 h     -2.16354874     1.69073867     0.79826411
 h     -0.59536428     1.56972744    -1.38144888
 h      1.94164488     1.59462230    -0.31316052
 o      2.19097739    -1.26773679     0.28058303
 h      3.17006898    -0.81934532     0.10506643
 c     -2.43731272    -0.54131030    -0.37751598
 h     -2.50980378     0.04505231    -1.34690728
 h     -2.43910396    -1.64746281    -0.57906705
 h     -3.24782839    -0.26749432     0.27299962
 h     -0.45929573     1.47753002     1.54614576
          17

 c      1.22804684    -0.38124753     0.00743539
 c     -0.12149794    -0.91186978     0.21572667
 c     -1.13720637    -0.02769109     0.03411227
 c     -1.10423680     1.40467187     0.66187952
 c     -0.23233826     1.17688696    -0.49106564
 c      1.24398950     0.89704591    -0.35398367
 h     -0.27709359    -2.06435469     0.48080606
 h     -2.07075276     1.69882077     0.78076065
 h     -0.64712993     1.55218621    -1.38074753
 h      1.94789342     1.54900286    -0.35611027
 o      2.18505806    -1.26154372     0.27220963
 h      3.06660608    -0.83204689     0.10360013
 c     -2.44432724    -0.55338451    -0.38970210
 h     -2.51075645     0.10234785    -1.34689047
 h     -2.44234706    -1.69385470    -0.58738251
 h     -3.22367781    -0.25603982     0.25816704
 h     -0.46764869     1.46333471     1.53075262
          17

 c      1.23578625    -0.37535903     0.01113823
 c     -0.11544464    -0.92461364     0.21764025
 c     -1.13546259    -0.03381744     0.05923520
 c     -1.09603536     1.41774048     0.65880594
 c     -0.22693232     1.18600992    -0.50370196
 c      1.23226923     0.88839241    -0.33433576
 h     -0.28921509    -2.02263526     0.46971420
 h     -2.00429149     1.72226467     0.76023193
 h     -0.70201908     1.53654297    -1.39700326
 h      1.99875444     1.54509122    -0.40038091
 o      2.18009118    -1.25493809     0.26373112
 h      2.95593317    -0.85142688     0.10464380
 c     -2.45113901    -0.56541891    -0.40430840
 h     -2.52066419     0.14488227    -1.33968474
 h     -2.44615375    -1.72282475    -0.59494658
 h     -3.21070407    -0.24277419     0.25178992
 h     -0.47832580     1.44804305     1.52440892
          17

 c      1.24276409    -0.37221528     0.01570864
 c     -0.10847922    -0.93831777     0.22028406
 c     -1.13279340    -0.04076925     0.08446978
 c     -1.08203544     1.42900565     0.65529998
 c     -0.22331802     1.19659054    -0.51619187
 c      1.21743198     0.87942627    -0.31491859
 h     -0.29799285    -1.97014311     0.45213724
 h     -1.99255194     1.77063487     0.73925041
 h     -0.75497327     1.52022799    -1.42456277
 h      2.07205031     1.56261594    -0.44652720
 o      2.17320779    -1.24953621     0.25579720
 h      2.89206659    -0.85375923     0.09851591
 c     -2.45732011    -0.57712316    -0.42105969
 h     -2.53817077     0.16914962    -1.32443829
 h     -2.45111512    -1.73067845    -0.60212073
 h     -3.21052839    -0.22900643     0.25440343
 h     -0.48776883     1.43289336     1.53063583
          17

 c      1.24809229    -0.37237322     0.02129976
 c     -0.10074206    -0.95101756     0.22330822
 c     -1.12949408    -0.04861103     0.10943214
 c     -1.06313818     1.43842593     0.65113361
 c     -0.22199686     1.20855179    -0.52864384
 c      1.20220196     0.87278100    -0.29650192
 h     -0.30531550    -1.92568498     0.43159378
 h     -2.02767033     1.84159758     0.71676955
 h     -0.79982823     1.50057439    -1.45563786
 h      2.14054943     1.57964648    -0.49095039
 o      2.16216828    -1.24691518     0.24903766
 h      2.91964035    -0.81704255     0.07603223
 c     -2.46288190    -0.58792847    -0.43910798
 h     -2.56179512     0.17387635    -1.30260106
 h     -2.45763494    -1.71809240    -0.60975138
 h     -3.21998521    -0.21785804     0.26262477
 h     -0.49405265     1.41897449     1.55043717
          17

 c      1.25108445    -0.37594740     0.02792622
 c     -0.09229230    -0.96049053     0.22630500
 c     -1.12588495    -0.05738058     0.13373098
 c     -1.04227750     1.44697890     0.64651785
 c     -0.22321685     1.22172598    -0.54111254
 c      1.18828908     0.86994076    -0.27979990
 h     -0.31475315    -1.91217066     0.41242032
 h     -2.07663112     1.92147831     0.69091800
 h     -0.83146527     1.47607808    -1.48366314
 h      2.18797774     1.58471743    -0.52942951
 o      2.15013598    -1.24593143     0.24297034
 h      2.99688508    -0.76416623     0.04605651
 c     -2.46805049    -0.59709681    -0.45723870
 h     -2.59007759     0.16040236    -1.27781244
 h     -2.46588269    -1.69017800    -0.61912558
 h     -3.23374459    -0.21317481     0.27126311
 h     -0.49759310     1.40739601     1.58098967
          17

 c      1.25131007    -0.38252067     0.03545029
 c     -0.08333476    -0.96564080     0.22911081
 c     -1.12231296    -0.06703485     0.15698179
 c     -1.02173696     1.45561285     0.64182145
 c     -0.22692145     1.23584131    -0.55349284
 c      1.17655694     0.87137044    -0.26529047
 h     -0.32836851    -1.94086158     0.39632036
 h     -2.11345342     1.99721871     0.66177236
 h     -0.84691452     1.44655137    -1.50457401
 h      2.20705523     1.57374683    -0.55886363
 o      2.14074645    -1.24522506     0.23698264
 h      3.07277832    -0.72227773     0.01967546
 c     -2.47302223    -0.60385555    -0.47408239
 h     -2.62182319     0.13321458    -1.25596830
 h     -2.47578489    -1.65671928    -0.63190868
 h     -3.24700457    -0.21810935     0.27572528
 h     -0.50046146     1.39940923     1.61604059
          17

 c      1.24854520    -0.39122174     0.04361878
 c     -0.07449246    -0.96749101     0.23193651
 c     -1.11914457    -0.07742733     0.17881490
 c     -1.00273012     1.46488319     0.63743756
 c     -0.23278109     1.25054246    -0.56551043
 c      1.16739653     0.87682171    -0.25322373
 h     -0.34314569    -1.99976703     0.38086252
 h     -2.12531412     2.06057552     0.63067704
 h     -0.84560206     1.41280584    -1.51696032
 h      2.19548967     1.54640450    -0.57728379
 o      2.13579124    -1.24443098     0.23084667
 h      3.12377827    -0.70243631     0.00170376
 c     -2.47783778    -0.60756453    -0.48826356
 h     -2.65639620     0.09998248    -1.24492730
 h     -2.48704851    -1.63090569    -0.64991420
 h     -3.25671633    -0.23437951     0.27320107
 h     -0.50483294     1.39629112     1.64812852
          17

 c      1.24274583    -0.40092001     0.05212151
 c     -0.06660360    -0.96808620     0.23507652
 c     -1.11674113    -0.08833417     0.19888318
 c     -0.98588665     1.47506189     0.63366313
 c     -0.24023085     1.26541949    -0.57671887
 c      1.16088395     0.88555714    -0.24367069
 h     -0.35336696    -2.06609172     0.36287134
 h     -2.10759635     2.10698776     0.59933188
 h     -0.82932786     1.37628767    -1.52206999
 h      2.15428557     1.50468639    -0.58372929
 o      2.13601218    -1.24363655     0.22452612
 h      3.14126368    -0.70736421    -0.00644183
 c     -2.48237077    -0.60799560    -0.49864089
 h     -2.69371250     0.06961896    -1.25259896
 h     -2.49917361    -1.62418012    -0.67444077
 h     -3.26180614    -0.26214426     0.26290392
 h     -0.51188037     1.39910533     1.67088272
          17

 c      1.23407954    -0.41046139     0.06065160
 c     -0.06038350    -0.96915306     0.23869028
 c     -1.11542967    -0.09949396     0.21687710
 c     -0.97158066     1.48627041     0.63060875
 c     -0.24850397     1.28004324    -0.58648606
 c      1.15671434     0.89646326    -0.23653179
 h     -0.35463918    -2.12143562     0.34092670
 h     -2.06012105     2.13416571     0.56945916
 h     -0.80212575     1.33872381    -1.52387296
 h      2.08850419     1.45321620    -0.57867412
 o      2.14161056    -1.24301163     0.21804235
 h      3.12297870    -0.73651929    -0.00474803
 c     -2.48642408    -0.60556474    -0.50475774
 h     -2.73332289     0.04778068    -1.28268221
 h     -2.51136787    -1.63885523    -0.70524046
 h     -3.26315840    -0.30011689     0.24604082
 h     -0.52147124     1.40851374     1.68030406
          17

 c      1.22298531    -0.41886959     0.06895126
 c     -0.05633154    -0.97177594     0.24280910
 c     -1.11548386    -0.11063668     0.23254485
 c     -0.96001340     1.49852384     0.62816037
 c     -0.25670118     1.29401131    -0.59403490
 c      1.15390457     0.90802165    -0.23144859
 h     -0.34492836    -2.15517014     0.31520048
 h     -1.98598726     2.14164989     0.54270598
 h     -0.76961622     1.30168695    -1.52856164
 h      2.01072910     1.40101528    -0.56548248
 o      2.15229483    -1.24271062     0.21144851
 h      3.07153899    -0.78698570     0.00573838
 c     -2.48986086    -0.60115876    -0.50719049
 h     -2.77304055     0.03356081    -1.33105912
 h     -2.52244079    -1.66658599    -0.74006939
 h     -3.26362377    -0.34578785     0.22574232
 h     -0.53227075     1.42468770     1.67523599
          17

 c      1.21021143    -0.42546817     0.07683284
 c     -0.05476195    -0.97652272     0.24739263
 c     -1.11712196    -0.12150407     0.24570696
 c     -0.95110865     1.51166472     0.62598814
 c     -0.26394564     1.30699221    -0.59864575
 c      1.15037861     0.91820502    -0.22762221
 h     -0.32405358    -2.16268262     0.28671660
 h     -1.89266063     2.13160523     0.52044537
 h     -0.73730784     1.26617988    -1.54233442
 h      1.94601300     1.36371486    -0.55276139
 o      2.16693351    -1.24300819     0.20490246
 h      2.99942209    -0.85106754     0.02180277
 c     -2.49261320    -0.59573112    -0.50731043
 h     -2.80899348     0.02168923    -1.38746163
 h     -2.53092128    -1.69478031    -0.77551763
 h     -3.26770305    -0.39591204     0.20662025
 h     -0.54189664     1.44728626     1.65753811
          17

 c      1.19677833    -0.42991330     0.08417321
 c     -0.05582325    -0.98354894     0.25236063
 c     -1.12051444    -0.13186576     0.25625901
 c     -0.94422197     1.52515221     0.62362567
 c     -0.26959292     1.31872423    -0.60001364
 c      1.14344169     0.92485746    -0.22393428
 h     -0.29321720    -2.14395401     0.25688541
 h     -1.79530374     2.11126062     0.50314302
 h     -0.70835933     1.23272048    -1.56755560
 h      1.92655277     1.35975393    -0.55291900
 o      2.18267881    -1.24471860     0.19887216
 h      2.94300185    -0.91012056     0.03502895
 c     -2.49463597    -0.59006519    -0.50662639
 h     -2.83717832     0.00710595    -1.44056058
 h     -2.53533322    -1.71300681    -0.80826231
 h     -3.28013133    -0.44737629     0.19330647
 h     -0.54708204     1.47549998     1.63205484
          17

 c      1.18384097    -0.43214433     0.09088790
 c     -0.05948037    -0.99255891     0.25760686
 c     -1.12578863    -0.14153004     0.26416486
 c     -0.93780256     1.53777564     0.62065975
 c     -0.27333609     1.32895672    -0.59848052
 c      1.13248243     0.92722735    -0.22003674
 h     -0.25492466    -2.10384357     0.22722645
 h     -1.72044875     2.09615568     0.48915829
 h     -0.68279687     1.20204442    -1.60043447
 h      1.96012977     1.39292313    -0.56912550
 o      2.19491760    -1.24923324     0.19417740
 h      2.96447694    -0.93547300     0.03156582
 c     -2.49600041    -0.58470031    -0.50621793
 h     -2.85472278    -0.01280991    -1.48147614
 h     -2.53439655    -1.71521755    -0.83579203
 h     -3.30319716    -0.49801813     0.18804016
 h     -0.54404871     1.50821238     1.60591404
          17

 c      1.17246973    -0.43224524     0.09690340
 c     -0.06550406    -1.00262053     0.26302188
 c     -1.13301315    -0.15036809     0.26944809
 c     -0.92993954     1.54797449     0.61691069
 c     -0.27509976     1.33741620    -0.59488729
 c      1.11987768     0.92643958    -0.21678290
 h     -0.21306188    -2.05399169     0.19896670
 h     -1.69859818     2.10609692     0.47486530
 h     -0.65898867     1.17556199    -1.63297760
 h      2.01951009     1.44704445    -0.59012080
 o      2.20301396    -1.25621610     0.19081278
 h      3.06310214    -0.92714661     0.01119108
 c     -2.49702783    -0.57994918    -0.50650161
 h     -2.86022359    -0.03824695    -1.50475496
 h     -2.52711095    -1.69954863    -0.85659412
 h     -3.33472143    -0.54657750     0.18916087
 h     -0.52938203     1.54431273     1.58645580
          17

 c      1.16348374    -0.43036405     0.10216548
 c     -0.07349721    -1.01202470     0.26854738
 c     -1.14216905    -0.15834382     0.27218156
 c     -0.92065712     1.55554051     0.61228657
 c     -0.27487217     1.34384148    -0.59022202
 c      1.10819139     0.92390434    -0.21505097
 h     -0.17244998    -2.01431062     0.17230361
 h     -1.73538481     2.14474884     0.45968388
 h     -0.63549646     1.15502814    -1.65702518
 h      2.07556975     1.50423788    -0.60424165
 o      2.21049831    -1.26389592     0.18794885
 h      3.17372882    -0.90958932    -0.01284601
 c     -2.49822289    -0.57595765    -0.50732357
 h     -2.85364842    -0.06749369    -1.50828993
 h     -2.51278573    -1.66780669    -0.87016703
 h     -3.36895633    -0.59194610     0.19222687
 h     -0.50141145     1.58298909     1.57796317
          17

 c      1.15742499    -0.42673930     0.10666375
 c     -0.08303180    -1.01879488     0.27421622
 c     -1.15314824    -0.16550199     0.27247879
 c     -0.91230192     1.56205638     0.60680143
 c     -0.27265068     1.34804211    -0.58534990
 c      1.09894615     0.92054754    -0.21523578
 h     -0.13702644    -2.00714240     0.14597104
 h     -1.80519840     2.19435526     0.44821365
 h     -0.61185129     1.14193662    -1.66696920
 h      2.11188556     1.55339523    -0.60557076
 o      2.21937734    -1.27122816     0.18509196
 h      3.25692881    -0.89619437    -0.03258844
 c     -2.50004199    -0.57272288    -0.50815631
 h     -2.83628460    -0.09721662    -1.49334773
 h     -2.49103526    -1.62539346    -0.87711838
 h     -3.39942519    -0.63275560     0.19250450
 h     -0.46147493     1.62363383     1.57900488
          17

 c      1.15458607    -0.42171150     0.11043292
 c     -0.09380366    -1.02218797     0.28001647
 c     -1.16578424    -0.17190210     0.27048854
 c     -0.90704559     1.56914096     0.60093794
 c     -0.26847205     1.34993360    -0.58087537
 c      1.09290044     0.91691583    -0.21739452
 h     -0.10798222    -2.03982415     0.11903422
 h     -1.88025128     2.23671413     0.44463286
 h     -0.58854068     1.13712733    -1.66064825
 h      2.12135960     1.58870045    -0.59224154
 o      2.23016705    -1.27772858     0.18205680
 h      3.29822308    -0.89146614    -0.04504293
 c     -2.50270816    -0.57007902    -0.50818660
 h     -2.81083425    -0.12246244    -1.46505723
 h     -2.46169445    -1.58133758    -0.87935586
 h     -3.42114732    -0.66756666     0.18665309
 h     -0.41389832     1.66535321     1.58303253
          17

 c      1.15503527    -0.41571544     0.11354024
 c     -0.10552300    -1.02334830     0.28569132
 c     -1.17986779    -0.17756609     0.26639374
 c     -0.90590702     1.57772006     0.59547424
 c     -0.26243670     1.34954416    -0.57705988
 c      1.09039951     0.91335884    -0.22141549
 h     -0.08509852    -2.09708224     0.09343054
 h     -1.94341066     2.26198249     0.45035711
 h     -0.56683608     1.14060494    -1.63950128
 h      2.10191515     1.60733158    -0.56445203
 o      2.24278882    -1.28312926     0.17878518
 h      3.29375952    -0.89655232    -0.04926850
 c     -2.50616446    -0.56777004    -0.50634431
 h     -2.78136734    -0.13679568    -1.43279348
 h     -2.42464266    -1.54702271    -0.87995928
 h     -3.43149923    -0.69523044     0.17322434
 h     -0.36447421     1.70672149     1.58205537
          17

 c      1.15863630    -0.40927082     0.11607229
 c     -0.11776728    -1.02398003     0.29083924
 c     -1.19512123    -0.18247764     0.26041924
 c     -0.90908841     1.58820393     0.59107313
 c     -0.25471407     1.34701040    -0.57374920
 c      1.09151196     0.91009381    -0.22708940
 h     -0.06875051    -2.15654185     0.07282205
 h     -1.98581175     2.26635828     0.46500049
 h     -0.54871208     1.15145462    -1.60868269
 h      2.05476833     1.60851362    -0.52362359
 o      2.25688456    -1.28727525     0.17528709
 h      3.24521358    -0.91097401    -0.04539779
 c     -2.51013910    -0.56570049    -0.50156018
 h     -2.75245998    -0.13347007    -1.40846619
 h     -2.37986243    -1.53185121    -0.88200023
 h     -3.43039863    -0.71515223     0.15267806
 h     -0.31879657     1.74604174     1.56997063
          17

 c      1.16508831    -0.40295397     0.11812356
 c     -0.13004285    -1.02522869     0.29511263
 c     -1.21115850    -0.18661157     0.25284618
 c     -0.91635574     1.60069163     0.58806483
 c     -0.24554276     1.34256496    -0.57035633
 c      1.09597514     0.90714288    -0.23410751
 h     -0.05977495    -2.20182131     0.06022274
 h     -2.00329917     2.24926481     0.48736107
 h     -0.53675856     1.16791820    -1.57686350
 h      1.98499538     1.59405893    -0.47239717
 o      2.27167719    -1.29017730     0.17167553
 h      3.16188857    -0.93173392    -0.03518060
 c     -2.51424111    -0.56415752    -0.49345274
 h     -2.72720635    -0.10847130    -1.40056167
 h     -2.32829994    -1.53740051    -0.88654995
 h     -3.42049118    -0.72746654     0.12742913
 h     -0.28132506     1.78174915     1.54388926
          17

 c      1.17397522    -0.39735730     0.11978573
 c     -0.14188380    -1.02755676     0.29827723
 c     -1.22746784    -0.18995727     0.24401907
 c     -0.92720545     1.61504109     0.58642709
 c     -0.23525303     1.33649455    -0.56603178
 c      1.10295416     0.90411467    -0.24202022
 h     -0.05889321    -2.22413623     0.05729128
 h     -1.99495871     2.21220574     0.51582682
 h     -0.53371122     1.18786262    -1.55437481
 h      1.90430040     1.57079865    -0.41505189
 o      2.28532985    -1.29227846     0.16832365
 h      3.07085828    -0.94900650    -0.02449546
 c     -2.51797522    -0.56360794    -0.48293981
 h     -2.70581082    -0.06383112    -1.40759007
 h     -2.27297741    -1.55633519    -0.89201776
 h     -3.40738856    -0.73316950     0.10185496
 h     -0.25501077     1.81270352     1.50418713
          17

 c      1.18480359    -0.39303929     0.12113820
 c     -0.15290697    -1.03094229     0.30019790
 c     -1.24342778    -0.19253038     0.23433279
 c     -0.94085009     1.63083285     0.58585382
 c     -0.22434417     1.32906720    -0.56011076
 c      1.11072979     0.89986438    -0.25024016
 h     -0.06651494    -2.22025332     0.06453228
 h     -1.96381991     2.15900273     0.54843444
 h     -0.54119136     1.20966966    -1.54854928
 h      1.83461310     1.55460019    -0.35735268
 o      2.29424662    -1.29488111     0.16608314
 h      3.02826464    -0.93956760    -0.02682293
 c     -2.52070198    -0.56429044    -0.47192148
 h     -2.68675834    -0.00721592    -1.41947482
 h     -2.21878376    -1.57765639    -0.89567352
 h     -3.39911210    -0.73405110     0.08163213
 h     -0.24104985     1.83837625     1.45422667
          17

 c      1.19702559    -0.39048679     0.12224642
 c     -0.16284642    -1.03500985     0.30082900
 c     -1.25834530    -0.19437211     0.22420834
 c     -0.95601539     1.64725189     0.58583449
 c     -0.21358161     1.32049656    -0.55259175
 c      1.11710545     0.89268608    -0.25829394
 h     -0.08268738    -2.19124655     0.08149138
 h     -1.91999750     2.09710408     0.58289695
 h     -0.55817882     1.23275011    -1.55886128
 h      1.80314080     1.56848718    -0.30353708
 o      2.29631619    -1.29894792     0.16555457
 h      3.06830387    -0.88654541    -0.05162440
 c     -2.52180226    -0.56613652    -0.46231038
 h     -2.66883046     0.05196817    -1.42499445
 h     -2.17108383    -1.59210891    -0.89537527
 h     -3.40331818    -0.73207976     0.07170518
 h     -0.23855427     1.85898389     1.40004463
          17

 c      1.21008515    -0.39013754     0.12317422
 c     -0.17157371    -1.03901997     0.30023173
 c     -1.27149713    -0.19554039     0.21407253
 c     -0.97060121     1.66298601     0.58570030
 c     -0.20397468     1.31099924    -0.54415027
 c      1.12149018     0.88220732    -0.26616660
 h     -0.10701005    -2.14293899     0.10670058
 h     -1.88544678     2.03886571     0.61710411
 h     -0.58088210     1.25694365    -1.57736269
 h      1.81762446     1.62077415    -0.25249201
 o      2.29479635    -1.30293359     0.16593899
 h      3.14146584    -0.81427942    -0.08606338
 c     -2.52109686    -0.56895338    -0.45531378
 h     -2.65178910     0.10575402    -1.41660165
 h     -2.13449211    -1.59422037    -0.89026165
 h     -3.42265065    -0.72835580     0.07353181
 h     -0.24429601     1.87553612     1.34978755
          17

 c      1.22347851    -0.39240344     0.12399024
 c     -0.17908106    -1.04174591     0.29860151
 c     -1.28216793    -0.19609941     0.20433764
 c     -0.98194391     1.67654185     0.58465003
 c     -0.19656911     1.30085820    -0.53571159
 c      1.12561893     0.87045708    -0.27394956
 h     -0.13855702    -2.08773709     0.13749871
 h     -1.89105679     1.99826340     0.65040859
 h     -0.60434931     1.28164318    -1.59395209
 h      1.85773282     1.69200419    -0.20225767
 o      2.29273561    -1.30521670     0.16640362
 h      3.20204658    -0.74911160    -0.11672929
 c     -2.51908937    -0.57254631    -0.45128084
 h     -2.63611781     0.14864825    -1.39112778
 h     -2.11225612    -1.58224793    -0.88078665
 h     -3.45245540    -0.72268696     0.08420384
 h     -0.25310745     1.88967146     1.31246867
          17

 c      1.23675505    -0.39757970     0.12474181
 c     -0.18541651    -1.04142724     0.29624627
 c     -1.28970196    -0.19610169     0.19537487
 c     -0.98899114     1.68728693     0.58199009
 c     -0.19218081     1.29039482    -0.52807647
 c      1.13135368     0.85980564    -0.28148223
 h     -0.17608687    -2.04547600     0.17032587
 h     -1.94983521     1.97955211     0.68328540
 h     -0.62421637     1.30562720    -1.60078207
 h      1.90072511     1.75796228    -0.15422528
 o      2.29145592    -1.30507431     0.16657438
 h      3.23185579    -0.70356320    -0.13750276
 c     -2.51673499    -0.57667606    -0.44992941
 h     -2.62269519     0.17764032    -1.34903740
 h     -2.10595123    -1.55782841    -0.86866142
 h     -3.48370966    -0.71430879     0.09854338
 h     -0.25970130     1.90311392     1.29576297
          17

 c      1.24947607    -0.40572699     0.12541901
 c     -0.19056163    -1.03639826     0.29344008
 c     -1.29358596    -0.19554974     0.18748669
 c     -0.99357902     1.69576321     0.57765598
 c     -0.19124928     1.27989512    -0.52177198
 c      1.13963389     0.85167054    -0.28849651
 h     -0.21879510    -2.03633350     0.20242110
 h     -2.03902380     1.97468229     0.71391313
 h     -0.63758039     1.32740269    -1.59372333
 h      1.93362754     1.80389814    -0.11109200
 o      2.29146649    -1.30230170     0.16632240
 h      3.22587055    -0.68252279    -0.14613701
 c     -2.51503899    -0.58096586    -0.45058993
 h     -2.61265155     0.19224976    -1.29387362
 h     -2.11518721    -1.52603947    -0.85693268
 h     -3.50764227    -0.70277799     0.11177517
 h     -0.26186730     1.91674378     1.30310828
          17

 c      1.26117015    -0.41660057     0.12593757
 c     -0.19438050    -1.02654706     0.29025617
 c     -1.29354220    -0.19435807     0.18088112
 c     -0.99793934     1.70273564     0.57228271
 c     -0.19383570     1.26956911    -0.51700254
 c      1.15068442     0.84661560    -0.29472946
 h     -0.26633717    -2.06390980     0.23375093
 h     -2.12731680     1.97495509     0.73855905
 h     -0.64323368     1.34557730    -1.57231682
 h      1.95079404     1.82306509    -0.07521382
 o      2.29296287    -1.29696924     0.16563295
 h      3.18459702    -0.68736292    -0.14215123
 c     -2.51481504    -0.58488225    -0.45229175
 h     -2.60735246     0.19499305    -1.23216730
 h     -2.13738498    -1.49555294    -0.85007524
 h     -3.51829403    -0.68828488     0.12084548
 h     -0.26257244     1.92987270     1.33180220
          17

 c      1.27130560    -0.42964720     0.12614615
 c     -0.19674892    -1.01367825     0.28667028
 c     -1.28957638    -0.19236767     0.17564700
 c     -1.00313757     1.70872941     0.56683498
 c     -0.19966820     1.25953876    -0.51362716
 c      1.16432088     0.84466726    -0.29993497
 h     -0.31709635    -2.11090894     0.26568772
 h     -2.19467562     1.97581353     0.75412946
 h     -0.64172910     1.35912886    -1.53962485
 h      1.95046172     1.81322639    -0.04833019
 o      2.29589674    -1.28939851     0.16459259
 h      3.11320925    -0.71641772    -0.12664793
 c     -2.51656776    -0.58788249    -0.45381571
 h     -2.60838660     0.19198181    -1.17328688
 h     -2.16828642    -1.47736813    -0.85347847
 h     -3.51309681    -0.67154786     0.12467082
 h     -0.26821032     1.94058816     1.37433589
          17

 c      1.27928751    -0.44407018     0.12585127
 c     -0.19760170    -1.00010571     0.28275841
 c     -1.28196791    -0.18939854     0.17173436
 c     -1.00940948     1.71404814     0.56225964
 c     -0.20818329     1.24983330    -0.51114441
 c      1.18008999     0.84548377    -0.30388736
 h     -0.36776201    -2.15530444     0.29854592
 h     -2.23165252     1.97548179     0.75878651
 h     -0.63546030     1.36764206    -1.50233635
 h      1.93330182     1.77511927    -0.03155794
 o      2.29967184    -1.28036484     0.16349946
 h      3.02646712    -0.76160801    -0.10413141
 c     -2.52033576    -0.58976754    -0.45396990
 h     -2.61737820     0.19228605    -1.12797672
 h     -2.20401054    -1.48009758    -0.87141811
 h     -3.49286027    -0.65361576     0.12415151
 h     -0.28496084     1.94680439     1.42177540
          17

 c      1.28450170    -0.45893194     0.12484725
 c     -0.19684412    -0.98763201     0.27870721
 c     -1.27122826    -0.18527844     0.16894982
 c     -1.01669782     1.71883587     0.55929236
 c     -0.21858695     1.24039735    -0.50872775
 c      1.19725754     0.84835300    -0.30642478
 h     -0.41467914    -2.18185438     0.33139629
 h     -2.23503271     1.97348629     0.75162988
 h     -0.62848072     1.37149060    -1.47039700
 h      1.90276563     1.71299135    -0.02503862
 o      2.30239221    -1.27161454     0.16314796
 h      2.96033774    -0.79989035    -0.08707768
 c     -2.52554739    -0.59091606    -0.45217881
 h     -2.63543093     0.20401446    -1.10441781
 h     -2.24345683    -1.50363670    -0.90407438
 h     -3.46188337    -0.63571249     0.12232108
 h     -0.31658478     1.94701459     1.46636055
          17

 c      1.28643592    -0.47325176     0.12293438
 c     -0.19432268    -0.97744331     0.27475067
 c     -1.25803775    -0.17983671     0.16697734
 c     -1.02485888     1.72310905     0.55838380
 c     -0.22999409     1.23113695    -0.50544540
 c      1.21463204     0.85201238    -0.30757020
 h     -0.45475284    -2.18291156     0.36281911
 h     -2.20566412     1.97005468     0.73243889
 h     -0.62534660     1.37168364    -1.45445451
 h      1.86722568     1.63729996    -0.02676834
 o      2.30109803    -1.26571177     0.16478648
 h      2.96734460    -0.79553965    -0.09514984
 c     -2.53115361    -0.59189010    -0.44895519
 h     -2.66233055     0.22841027    -1.10365976
 h     -2.28794619    -1.53855080    -0.94671266
 h     -3.42790100    -0.61908661     0.12439658
 h     -0.36402666     1.94050480     1.50258893
          17

 c      1.28483032    -0.48607476     0.11992221
 c     -0.18988595    -0.97025713     0.27113303
 c     -1.24315887    -0.17289713     0.16542415
 c     -1.03360192     1.72675193     0.55966345
 c     -0.24165796     1.22201823    -0.50072775
 c      1.23026814     0.85437741    -0.30773405
 h     -0.48563171    -2.15625394     0.39138167
 h     -2.14884809     1.96616006     0.70168195
 h     -0.62874834     1.36909440    -1.46037122
 h      1.84333570     1.56863194    -0.03053730
 o      2.29650170    -1.26269965     0.16831604
 h      3.04045768    -0.75345360    -0.12632170
 c     -2.53603696    -0.59286807    -0.44566441
 h     -2.69625032     0.25865714    -1.11945042
 h     -2.33867333    -1.57229250    -0.99214095
 h     -3.40052243    -0.60476219     0.13686243
 h     -0.42571999     1.92731389     1.52756328
          17

 c      1.27972337    -0.49658827     0.11564927
 c     -0.18344851    -0.96638986     0.26808395
 c     -1.22733460    -0.16428903     0.16387462
 c     -1.04221908     1.72946369     0.56289771
 c     -0.25314196     1.21314536    -0.49473972
 c      1.24166901     0.85287280    -0.30771241
 h     -0.50575139    -2.10384414     0.41589029
 h     -2.07721759     1.96417153     0.66067991
 h     -0.63778070     1.36366244    -1.48489583
 h      1.85398475     1.53434214    -0.02618268
 o      2.29215200    -1.26071339     0.17249904
 h      3.12587292    -0.70879265    -0.16020530
 c     -2.53949387    -0.59364101    -0.44371568
 h     -2.73438473     0.28498207    -1.14266406
 h     -2.39523681    -1.59480809    -1.03354780
 h     -3.38684114    -0.59328575     0.16462576
 h     -0.49792042     1.90816137     1.54132163
          17

 c      1.27140423    -0.50429588     0.11002649
 c     -0.17500112    -0.96568225     0.26578091
 c     -1.21120244    -0.15387260     0.16193197
 c     -1.04922684     1.73066874     0.56748446
 c     -0.26426667     1.20471625    -0.48821897
 c      1.24756142     0.84651179    -0.30790090
 h     -0.51467561    -2.03224484     0.43573179
 h     -2.01468797     1.96902245     0.61133433
 h     -0.64897380     1.35464255    -1.51778449
 h      1.90813837     1.54443747    -0.00904206
 o      2.29012073    -1.25881710     0.17660425
 h      3.19134173    -0.68042187    -0.18452250
 c     -2.54159391    -0.59387603    -0.44385196
 h     -2.77383712     0.29955216    -1.16522515
 h     -2.45574954    -1.60027339    -1.06586233
 h     -3.38658397    -0.58477833     0.20741546
 h     -0.57505290     1.88436788     1.54733020
          17

 c      1.26037674    -0.50910485     0.10306233
 c     -0.16455481    -0.96730511     0.26428442
 c     -1.19524631    -0.14157600     0.15923908
 c     -1.05269493     1.72957405     0.57263059
 c     -0.27491567     1.19690020    -0.48201247
 c      1.24907434     0.83700073    -0.30771701
 h     -0.51402357    -1.95446891     0.45153491
 h     -1.99197826     1.98797156     0.55431589
 h     -0.65866874     1.34153263    -1.54768932
 h      1.98738638     1.57886999     0.01318034
 o      2.29112813    -1.25674631     0.18035828
 h      3.22417628    -0.67422378    -0.19457727
 c     -2.54306950    -0.59324571    -0.44599425
 h     -2.81213201     0.29807021    -1.18146705
 h     -2.51743407    -1.58679639    -1.08603945
 h     -3.39248375    -0.57922276     0.25929556
 h     -0.65051228     1.85766580     1.55260814
          17

 c      1.24735270    -0.51127832     0.09485566
 c     -0.15204299    -0.96962876     0.26345712
 c     -1.17978714    -0.12744110     0.15548272
 c     -1.05234768     1.72576380     0.57763544
 c     -0.28487578     1.18974999    -0.47678875
 c      1.24793167     0.82656872    -0.30642955
 h     -0.50865931    -1.89128447     0.46604202
 h     -2.02028152     2.02449336     0.48798092
 h     -0.66437086     1.32460997    -1.56608621
 h      2.06728148     1.61308076     0.03044995
 o      2.29523739    -1.25441690     0.18367494
 h      3.22024558    -0.69098374    -0.18902618
 c     -2.54481490    -0.59143864    -0.44952934
 h     -2.84741947     0.27962036    -1.18813505
 h     -2.57715954    -1.55594665    -1.09306992
 h     -3.39545339    -0.57656959     0.31197917
 h     -0.71839116     1.82978447     1.56610111
          17

 c      1.23323299    -0.51133334     0.08557564
 c     -0.13739817    -0.97071683     0.26299620
 c     -1.16501270    -0.11165794     0.15039717
 c     -1.05059929     1.71975975     0.58189637
 c     -0.29380642     1.18319401    -0.47297211
 c      1.24520841     0.81670705    -0.30369875
 h     -0.50561852    -1.86549177     0.48372798
 h     -2.07670646     2.07242542     0.41331402
 h     -0.66493863     1.30491139    -1.56837786
 h      2.13198189     1.63262688     0.03700732
 o      2.30212171    -1.25179349     0.18655986
 h      3.18005158    -0.72898923    -0.16837317
 c     -2.54748088    -0.58813857    -0.45359368
 h     -2.87864815     0.24638227    -1.18424368
 h     -2.63190689    -1.51272698    -1.08814540
 h     -3.38868273    -0.57665032     0.35818764
 h     -0.77568756     1.80192155     1.59406827
          17

 c      1.21907408    -0.50993143     0.07543816
 c     -0.12106986    -0.96978548     0.26276078
 c     -1.15103603    -0.09456058     0.14377827
 c     -1.05014759     1.71251006     0.58512744
 c     -0.30130010     1.17709085    -0.47073107
 c      1.24140666     0.80831368    -0.29950068
 h     -0.50775324    -1.88512473     0.50697900
 h     -2.13148990     2.12178898     0.33611522
 h     -0.66040930     1.28400792    -1.55389517
 h      2.17343212     1.63122740     0.03063122
 o      2.31096881    -1.24899825     0.18916337
 h      3.11081601    -0.78286616    -0.13581687
 c     -2.55131356    -0.58301853    -0.45715711
 h     -2.90587631     0.20370436    -1.17123560
 h     -2.67925948    -1.46574397    -1.07492025
 h     -3.36871102    -0.57910957     0.39306623
 h     -0.82301116     1.77458138     1.63503379
          17

 c      1.20603632    -0.50777964     0.06468159
 c     -0.10435249    -0.96789923     0.26304621
 c     -1.13794137    -0.07659502     0.13549923
 c     -1.05252117     1.70478346     0.58759730
 c     -0.30692954     1.17128773    -0.46993991
 c      1.23674302     0.80197676    -0.29397809
 h     -0.50961286    -1.93575510     0.53289585
 h     -2.16644318     2.16500529     0.26318063
 h     -0.65191626     1.26382084    -1.52594487
 h      2.18805231     1.60703205     0.01098554
 o      2.31991146    -1.24668501     0.19202890
 h      3.03615983    -0.83813548    -0.10117650
 c     -2.55611288    -0.57581301    -0.45903885
 h     -2.93070603     0.16020032    -1.15332168
 h     -2.71784931    -1.42649573    -1.05920663
 h     -3.33506167    -0.58341329     0.41441233
 h     -0.86275364     1.74800506     1.68024471
          17

 c      1.19528750    -0.50554263     0.05354232
 c     -0.08885428    -0.96674871     0.26433991
 c     -1.12579969    -0.05827952     0.12551806
 c     -1.05833036     1.69704702     0.58982801
 c     -0.31025549     1.16565816    -0.47011690
 c      1.23128167     0.79807201    -0.28736912
 h     -0.50313966    -1.99523880     0.55621769
 h     -2.17376726     2.19757193     0.20000098
 h     -0.64173091     1.24650480    -1.49201389
 h      2.17509405     1.56090406    -0.02115860
 o      2.32528028    -1.24650361     0.19643468
 h      3.00865566    -0.86450403    -0.08618813
 c     -2.56127336    -0.56651303    -0.45811625
 h     -2.95640100     0.12672272    -1.13713691
 h     -2.74726727    -1.40608482    -1.04695711
 h     -3.28981082    -0.58891433     0.42278793
 h     -0.89699696     1.72262987     1.71903333
          17

 c      1.18785062    -0.50374730     0.04222785
 c     -0.07593391    -0.96755905     0.26701475
 c     -1.11467364    -0.04016113     0.11387803
 c     -1.06769513     1.68953727     0.59221079
 c     -0.31083914     1.16013180    -0.47043941
 c      1.22488232     0.79670348    -0.27999860
 h     -0.48317287    -2.04663820     0.57292969
 h     -2.15157324     2.21703835     0.15059367
 h     -0.63309298     1.23429664    -1.46313920
 h      2.13691116     1.49654889    -0.06397406
 o      2.32462924    -1.24947553     0.20322436
 h      3.06289551    -0.84279842    -0.10563774
 c     -2.56599091    -0.55553194    -0.45388019
 h     -2.98667978     0.11275714    -1.12918707
 h     -2.76703221    -1.40960815    -1.04072192
 h     -3.23748997    -0.59499039     0.42197844
 h     -0.92686507     1.69915784     1.74318063
          17

 c      1.18442953    -0.50273779     0.03090911
 c     -0.06651037    -0.97091145     0.27125130
 c     -1.10462527    -0.02277989     0.10070234
 c     -1.08043128     1.68232902     0.59485493
 c     -0.30832463     1.15472255    -0.47001680
 c      1.21697016     0.79750482    -0.27229581
 h     -0.44808353    -2.08014813     0.58102693
 h     -2.10151793     2.22236342     0.11773490
 h     -0.62917055     1.22920099    -1.45049118
 h      2.08146215     1.42229006    -0.11425973
 o      2.32095985    -1.25378500     0.21106340
 h      3.14934088    -0.80064828    -0.13948145
 c     -2.56958568    -0.54351719    -0.44700031
 h     -3.02293459     0.12134314    -1.13136208
 h     -2.77570401    -1.43309020    -1.03795666
 h     -3.18499987    -0.60127611     0.41949017
 h     -0.95275606     1.67840941     1.74838549
          17

 c      1.18530318    -0.50274462     0.01975865
 c     -0.06100097    -0.97687487     0.27705016
 c     -1.09572772    -0.00664559     0.08617925
 c     -1.09605446     1.67534487     0.59761378
 c     -0.30260589     1.14954766    -0.46842746
 c      1.20617452     0.79936018    -0.26478787
 h     -0.39881791    -2.09138823     0.58009613
 h     -2.02856181     2.21404919     0.10272623
 h     -0.63105752     1.23250842    -1.45907540
 h      2.02705336     1.35384807    -0.16744368
 o      2.31719362    -1.25778711     0.21865792
 h      3.22140016    -0.76371658    -0.16826808
 c     -2.57168454    -0.53094717    -0.43920146
 h     -3.06253445     0.14762022    -1.13908985
 h     -2.77151687    -1.46652053    -1.03334550
 h     -3.14046441    -0.60788462     0.42559604
 h     -0.97465851     1.66117369     1.73437093
          17

 c      1.19029045    -0.50396914     0.00899602
 c     -0.05930267    -0.98508178     0.28423763
 c     -1.08807782     0.00777987     0.07054079
 c     -1.11364811     1.66826928     0.60020561
 c     -0.29394631     1.14482842    -0.46603927
 c      1.19035866     0.80053855    -0.25793705
 h     -0.33827017    -2.08043976     0.57102778
 h     -1.94251924     2.19533806     0.10415386
 h     -0.63659536     1.24441396    -1.48411024
 h      2.00261945     1.31290972    -0.21961590
 o      2.31456871    -1.26077780     0.22541308
 h      3.26020030    -0.74270864    -0.18374659
 c     -2.57225039    -0.51802365    -0.43231705
 h     -3.10044897     0.18275825    -1.14465538
 h     -2.75358966    -1.49911498    -1.02211662
 h     -3.10992333    -0.61524667     0.44881516
 h     -0.99228792     1.64809219     1.70493907
          17

 c      1.19879233    -0.50664124    -0.00109346
 c     -0.06082847    -0.99468795     0.29245323
 c     -1.08180475     0.02010574     0.05404396
 c     -1.13163974     1.66034326     0.60243490
 c     -0.28293931     1.14085298    -0.46371821
 c      1.16856583     0.80011142    -0.25184426
 h     -0.27110725    -2.05250628     0.55614978
 h     -1.86082886     2.17472631     0.11524815
 h     -0.64158342     1.26407585    -1.51472664
 h      2.02535105     1.31109923    -0.27116076
 o      2.31352652    -1.26249282     0.23107474
 h      3.26024056    -0.74124422    -0.18314303
 c     -2.57161833    -0.50484630    -0.42726678
 h     -3.13189523     0.21841070    -1.14139311
 h     -2.72239108    -1.52241021    -1.00158026
 h     -3.09367290    -0.62332704     0.48956495
 h     -1.00504380     1.63956195     1.66817783
          17

 c      1.20990309    -0.51099038    -0.01018807
 c     -0.06462635    -1.00426718     0.30113743
 c     -1.07706603     0.03003231     0.03696203
 c     -1.14782566     1.65022407     0.60440982
 c     -0.27040496     1.13792341    -0.46233070
 c      1.14306672     0.79905874    -0.24647613
 h     -0.20346810    -2.01965373     0.53956160
 h     -1.80842316     2.16767422     0.12198623
 h     -0.64188692     1.29004760    -1.54019309
 h      2.07696517     1.33707149    -0.32380391
 o      2.31418803    -1.26286190     0.23554186
 h      3.22176554    -0.75992166    -0.16605488
 c     -2.57035516    -0.49155263    -0.42383117
 h     -3.15364919     0.24860106    -1.12545530
 h     -2.67957256    -1.53107472    -0.97120424
 h     -3.08671269    -0.63102549     0.53935046
 h     -1.01191074     1.63568047     1.63592096
          17

 c      1.22255367    -0.51710288    -0.01799277
 c     -0.06962320    -1.01189172     0.30958671
 c     -1.07402005     0.03735861     0.01958089
 c     -1.16051157     1.63666728     0.60615197
 c     -0.25731278     1.13632448    -0.46249904
 c      1.11737688     0.79878862    -0.24202299
 h     -0.14157589    -2.00050617     0.52679009
 h     -1.80412292     2.18856434     0.11101415
 h     -0.63457085     1.32072763    -1.55317162
 h      2.12716214     1.37292310    -0.37579934
 o      2.31638438    -1.26199903     0.23886179
 h      3.15027732    -0.79658889    -0.13426703
 c     -2.56893063    -0.47830140    -0.42116940
 h     -3.16426956     0.26989519    -1.09584444
 h     -2.62767213    -1.52291227    -0.93228846
 h     -3.08270665    -0.63658801     0.58664207
 h     -1.01163274     1.63633570     1.62064430
          17

 c      1.23561798    -0.52480369    -0.02428596
 c     -0.07493888    -1.01592669     0.31718145
 c     -1.07278723     0.04199034     0.00219207
 c     -1.17008518     1.61997288     0.60679065
 c     -0.24472421     1.13630988    -0.46458279
 c      1.09430119     0.79995982    -0.23872019
 h     -0.08933340    -2.01145440     0.52244854
 h     -1.84132042     2.23353022     0.08585342
 h     -0.61809044     1.35466449    -1.55021267
 h      2.15631683     1.40713341    -0.42375395
 o      2.31927461    -1.26041364     0.24140273
 h      3.06266667    -0.84306360    -0.09443778
 c     -2.56750594    -0.46519369    -0.41831031
 h     -3.16410771     0.28125424    -1.05408194
 h     -2.56983966    -1.49897151    -0.88774328
 h     -3.07683722    -0.63838997     0.62220174
 h     -1.00356162     1.64143638     1.62901542
          17

 c      1.24797559    -0.53365668    -0.02893539
 c     -0.07998135    -1.01626754     0.32366823
 c     -1.07341729     0.04397264    -0.01492116
 c     -1.17810109     1.60166433     0.60543844
 c     -0.23372080     1.13807446    -0.46870428
 c      1.07583333     0.80254243    -0.23668362
 h     -0.04794409    -2.05228048     0.52720148
 h     -1.89792995     2.28442922     0.06178602
 h     -0.59225445     1.39082613    -1.53144580
 h      2.15567526     1.43412965    -0.46468136
 o      2.32049827    -1.25949085     0.24424300
 h      3.00065279    -0.87766080    -0.06420701
 c     -2.56590929    -0.45223116    -0.41431164
 h     -3.15547936     0.28417181    -1.00406241
 h     -2.50949065    -1.46386584    -0.84196660
 h     -3.06639983    -0.63537123     0.64076373
 h     -0.98874457     1.65079239     1.65656624
          17

 c      1.25858562    -0.54303953    -0.03190158
 c     -0.08427719    -1.01426602     0.32911994
 c     -1.07585956     0.04351286    -0.03149991
 c     -1.18566774     1.58315125     0.60222539
 c     -0.22527357     1.14169002    -0.47472412
 c      1.06338213     0.80615284    -0.23590750
 h     -0.01824569    -2.10667209     0.53833404
 h     -1.95573273     2.32527664     0.05056597
 h     -0.55832533     1.42896482    -1.50052093
 h      2.12275243     1.45155254    -0.49640145
 o      2.31690974    -1.26112993     0.24887239
 h      3.01888085    -0.87137913    -0.06723845
 c     -2.56369768    -0.43935118    -0.40828069
 h     -3.14290538     0.28298490    -0.95195752
 h     -2.44981125    -1.42563255    -0.80049772
 h     -3.05048470    -0.62716029     0.64087642
 h     -0.96986263     1.66355124     1.69056557
          17

 c      1.26658350    -0.55222490    -0.03324109
 c     -0.08743030    -1.01148438     0.33368009
 c     -1.07993620     0.04096612    -0.04732230
 c     -1.19322931     1.56535505     0.59790479
 c     -0.22006987     1.14701865    -0.48217008
 c      1.05775396     0.81029350    -0.23631172
 h     -0.00146638    -2.15625792     0.55269454
 h     -2.00423186     2.34685253     0.05732268
 h     -0.51914751     1.47009056    -1.46484647
 h      2.05895719     1.45888698    -0.51752549
 o      2.31002759    -1.26478535     0.25477067
 h      3.09811491    -0.83547640    -0.09449367
 c     -2.56025744    -0.42655211    -0.39950198
 h     -3.13275090     0.28447825    -0.90548795
 h     -2.39335468    -1.39379995    -0.76899101
 h     -3.02971719    -0.61414037     0.62469080
 h     -0.95004829     1.67808166     1.71773443
          17

 c      1.27135995    -0.56049303    -0.03307347
 c     -0.08918558    -1.00899240     0.33743502
 c     -1.08533270     0.03679793    -0.06221015
 c     -1.20086163     1.54883385     0.59326079
 c     -0.21839080     1.15364508    -0.49022800
 c      1.05897379     0.81443278    -0.23776987
 h      0.00154128    -2.18849076     0.56809396
 h     -2.03810150     2.34480962     0.08295294
 h     -0.47878108     1.51677755    -1.43503891
 h      1.96979656     1.45759486    -0.52771978
 o      2.30361662    -1.26880464     0.26049218
 h      3.18277456    -0.79961262    -0.12169284
 c     -2.55496269    -0.41401451    -0.38778806
 h     -3.13110247     0.29532577    -0.87170210
 h     -2.34233392    -1.37518064    -0.75150451
 h     -3.00632726    -0.59758864     0.59826310
 h     -0.93189927     1.69240251     1.72885169
          17

 c      1.27259523    -0.56724142    -0.03152848
 c     -0.08944386    -1.00733661     0.34040859
 c     -1.09161410     0.03153629    -0.07602919
 c     -1.20847146     1.53390092     0.58888311
 c     -0.22015171     1.16093488    -0.49800019
 c      1.06601492     0.81788064    -0.24006091
 h     -0.00930904    -2.19686323     0.58328462
 h     -2.05512483     2.31780276     0.12603027
 h     -0.44107177     1.57235386    -1.42143969
 h      1.86740759     1.45305516    -0.52870246
 o      2.29970020    -1.27246426     0.26536219
 h      3.24350635    -0.77830757    -0.13682207
 c     -2.54738559    -0.40200738    -0.37388182
 h     -3.14010567     0.31764195    -0.85379417
 h     -2.29958072    -1.37021774    -0.74912686
 h     -2.98437270    -0.57981770     0.57190387
 h     -0.91710434     1.70461719     1.71947579
          17

 c      1.27027609    -0.57203804    -0.02871539
 c     -0.08824760    -1.00666231     0.34258023
 c     -1.09825829     0.02571573    -0.08867869
 c     -1.21584586     1.52064371     0.58514922
 c     -0.22509372     1.16830781    -0.50504925
 c      1.07657357     0.81945717    -0.24272148
 h     -0.03336580    -2.17939207     0.59770114
 h     -2.05567756     2.26694412     0.18347254
 h     -0.40775250     1.63812897    -1.42773634
 h      1.77387554     1.45835438    -0.52603439
 o      2.29902320    -1.27559494     0.26919435
 h      3.26950939    -0.77618941    -0.13603456
 c     -2.53744684    -0.39066432    -0.35941992
 h     -3.15623288     0.34698135    -0.84983337
 h     -2.26884897    -1.37364459    -0.76005321
 h     -2.96929105    -0.56391516     0.55868287
 h     -0.90632310     1.71318004     1.68942626
          17

 c      1.26469789    -0.57465321    -0.02471339
 c     -0.08576766    -1.00676384     0.34388649
 c     -1.10469165     0.01982941    -0.10007251
 c     -1.22258039     1.50883262     0.58224998
 c     -0.23291760     1.17552639    -0.51169256
 c      1.08762516     0.81750080    -0.24505818
 h     -0.06934334    -2.13802139     0.61143867
 h     -2.04375964     2.19656464     0.25033152
 h     -0.37825336     1.71080672    -1.44798776
 h      1.71640823     1.49386497    -0.52865702
 o      2.30172067    -1.27818592     0.27197145
 h      3.25770720    -0.79398993    -0.11872876
 c     -2.52548423    -0.38000806    -0.34616280
 h     -3.17272080     0.37545654    -0.85477391
 h     -2.25385684    -1.37826674    -0.78079099
 h     -2.96548243    -0.55254842     0.56858793
 h     -0.89896765     1.71712144     1.64259785
          17

 c      1.25642623    -0.57512056    -0.01956589
 c     -0.08229033    -1.00703534     0.34419623
 c     -1.11031965     0.01430578    -0.11012175
 c     -1.22789474     1.49773403     0.58019291
 c     -0.24326034     1.18267913    -0.51866211
 c      1.09751492     0.81149327    -0.24686209
 h     -0.11547884    -2.07930164     0.62558862
 h     -2.02958999     2.11597923     0.31927631
 h     -0.35147457     1.78351490    -1.47131058
 h      1.70456113     1.56806648    -0.54002435
 o      2.30751815    -1.28027600     0.27375728
 h      3.20958812    -0.83018433    -0.08614589
 c     -2.51233707    -0.37017270    -0.33502847
 h     -3.18311472     0.39602621    -0.86323415
 h     -2.25712839    -1.37802876    -0.80742626
 h     -2.97280597    -0.54639368     0.60112139
 h     -0.89275858     1.71635897     1.58733430
          17

 c      1.24623539    -0.57377121    -0.01327889
 c     -0.07818150    -1.00639190     0.34326619
 c     -1.11454638     0.00949701    -0.11873369
 c     -1.23049231     1.48603973     0.57874567
 c     -0.25563686     1.18996254    -0.52661774
 c      1.10672531     0.80338150    -0.24885278
 h     -0.16998757    -2.01549597     0.64284408
 h     -2.03170185     2.03999267     0.38129725
 h     -0.32713176     1.84898557    -1.48811705
 h      1.72229261     1.66192090    -0.55261840
 o      2.31555158    -1.28205471     0.27477538
 h      3.13433860    -0.87948189    -0.04252994
 c     -2.49924944    -0.36147258    -0.32592448
 h     -3.18303454     0.40447092    -0.87095428
 h     -2.27944568    -1.36913675    -0.83638969
 h     -2.98629656    -0.54404784     0.64558130
 h     -0.88334618     1.71201185     1.53638547
          17

 c      1.23505887    -0.57114675    -0.00584306
 c     -0.07381903    -1.00342583     0.34074499
 c     -1.11679452     0.00566034    -0.12584051
 c     -1.22913225     1.47249615     0.57734727
 c     -0.26943535     1.19752314    -0.53595555
 c      1.11598252     0.79577861    -0.25185036
 h     -0.23189715    -1.96298821     0.66760675
 h     -2.06965745     1.98193589     0.42994836
 h     -0.30583681     1.90165154    -1.49267235
 h      1.75081504     1.74939400    -0.55767460
 o      2.32367376    -1.28422794     0.27568588
 h      3.06028201    -0.92736793     0.00067778
 c     -2.48752048    -0.35428266    -0.31832845
 h     -3.17048299     0.39956353    -0.87515034
 h     -2.31983530    -1.35010253    -0.86477758
 h     -2.99957471    -0.54341932     0.68875333
 h     -0.86508309     1.70620665     1.50400562
          17

 c      1.22393925    -0.56782571     0.00271815
 c     -0.06960168    -0.99717480     0.33638408
 c     -1.11656116     0.00294553    -0.13144573
 c     -1.22410005     1.45711317     0.57539714
 c     -0.28396172     1.20540003    -0.54684247
 c      1.12540029     0.79051517    -0.25628991
 h     -0.30092876    -1.93360047     0.70374225
 h     -2.14389571     1.94121201     0.46580854
 h     -0.28870258     1.93823581    -1.48295497
 h      1.77928319     1.81347633    -0.55083942
 o      2.32783543    -1.28837450     0.27781203
 h      3.04540797    -0.94521369     0.02162518
 c     -2.47819204    -0.34893154    -0.31174137
 h     -3.14581064     0.38284457    -0.87458548
 h     -2.37581402    -1.32158183    -0.89051361
 h     -3.00766682    -0.54280560     0.72062166
 h     -0.83414690     1.70065399     1.49859355
          17

 c      1.21394890    -0.56422674     0.01228846
 c     -0.06617513    -0.98799402     0.33041415
 c     -1.11351303     0.00140430    -0.13565902
 c     -1.21715101     1.44105760     0.57306182
 c     -0.29850044     1.21351240    -0.55926936
 c      1.13469792     0.78859515    -0.26229584
 h     -0.37475404    -1.92458181     0.75034067
 h     -2.23303184     1.90648273     0.49324378
 h     -0.27703454     1.95780269    -1.46001808
 h      1.80263771     1.84581060    -0.53112072
 o      2.32618186    -1.29509774     0.28165241
 h      3.11367344    -0.92089315     0.01217524
 c     -2.47188066    -0.34568325    -0.30575689
 h     -3.11181912     0.35864731    -0.86977194
 h     -2.44377418    -1.28624412    -0.91251373
 h     -3.00775402    -0.54115327     0.73557841
 h     -0.79200228     1.69481507     1.51650400
          17

 c      1.20607750    -0.56050859     0.02264638
 c     -0.06452333    -0.97723493     0.32357558
 c     -1.10757373     0.00100510    -0.13869634
 c     -1.20987291     1.42550573     0.57135792
 c     -0.31238337     1.22163696    -0.57302309
 c      1.14346631     0.79043713    -0.26980713
 h     -0.44728490    -1.92229749     0.80124248
 h     -2.31355684     1.86859517     0.51556365
 h     -0.27211973     1.96197856    -1.42781124
 h      1.81871317     1.84322248    -0.49923335
 o      2.32213928    -1.30265022     0.28595013
 h      3.20701443    -0.88112528    -0.00721518
 c     -2.46869554    -0.34477039    -0.29998422
 h     -3.07381943     0.33421264    -0.86324086
 h     -2.51949005    -1.24843970    -0.93076717
 h     -2.99899653    -0.53797683     0.73184345
 h     -0.74471234     1.68616043     1.54539759
          17

 c      1.20112989    -0.55662464     0.03352278
 c     -0.06563143    -0.96624458     0.31673927
 c     -1.09895395     0.00164016    -0.14085635
 c     -1.20308492     1.41115659     0.57144751
 c     -0.32504786     1.22934558    -0.58760048
 c      1.15129828     0.79598698    -0.27863675
 h     -0.51119567    -1.91365197     0.84906820
 h     -2.37018219     1.82401921     0.53443368
 h     -0.27498968     1.95552072    -1.39347494
 h      1.82703360     1.80600519    -0.45683655
 o      2.31838789    -1.30969325     0.28981780
 h      3.28049997    -0.84667453    -0.02170367
 c     -2.46825800    -0.34640704    -0.29407063
 h     -3.03882289     0.31893205    -0.85922797
 h     -2.59867928    -1.21329458    -0.94608998
 h     -2.98239856    -0.53328753     0.71111093
 h     -0.69920679     1.67208456     1.57250191
          17

 c      1.19962047    -0.55241045     0.04464785
 c     -0.07011971    -0.95590217     0.31061750
 c     -1.08811918     0.00314218    -0.14249157
 c     -1.19707782     1.39829387     0.57415412
 c     -0.33607177     1.23596243    -0.60216369
 c      1.15776753     0.80468716    -0.28848236
 h     -0.56070636    -1.89109322     0.88818362
 h     -2.39514079     1.77281427     0.55069320
 h     -0.28620411     1.94661586    -1.36729840
 h      1.82909940     1.73836777    -0.40641241
 o      2.31592904    -1.31565679     0.29295252
 h      3.31665693    -0.82594619    -0.02577764
 c     -2.46990410    -0.35067124    -0.28798712
 h     -3.01287570     0.32136141    -0.86162433
 h     -2.67742204    -1.18518074    -0.95940565
 h     -2.96100425    -0.52764972     0.67901380
 h     -0.66081242     1.65107505     1.58904214
          17

 c      1.20169474    -0.54766160     0.05576853
 c     -0.07808337    -0.94664261     0.30569640
 c     -1.07572237     0.00531526    -0.14398084
 c     -1.19186287     1.38693502     0.57986446
 c     -0.34516045     1.24071212    -0.61571671
 c      1.16224576     0.81531064    -0.29893274
 h     -0.59239254    -1.85208568     0.91530613
 h     -2.38569796     1.71680775     0.56489577
 h     -0.30590528     1.94500673    -1.36038613
 h      1.83031711     1.65093098    -0.35125817
 o      2.31501657    -1.32029711     0.29529322
 h      3.31047079    -0.82187838    -0.01786150
 c     -2.47299959    -0.35725689    -0.28247619
 h     -2.99760688     0.34466081    -0.87055115
 h     -2.75223075    -1.16627827    -0.97088771
 h     -2.94019438    -0.52229747     0.64592982
 h     -0.63271137     1.62281519     1.59066847
          17

 c      1.20710151    -0.54220841     0.06665081
 c     -0.08908086    -0.93857239     0.30225087
 c     -1.06253067     0.00796329    -0.14570360
 c     -1.18725252     1.37691893     0.58856484
 c     -0.35208148     1.24318871    -0.62760180
 c      1.16361359     0.82580763    -0.30955102
 h     -0.60511436    -1.79779661     0.92936383
 h     -2.34321423     1.65886308     0.57753631
 h     -0.33425716     1.95642008    -1.37879511
 h      1.84320646     1.56343642    -0.29467915
 o      2.31558337    -1.32350553     0.29687883
 h      3.26253821    -0.83500693     0.00194915
 c     -2.47710077    -0.36539037    -0.27910104
 h     -2.98976180     0.38473319    -0.88121542
 h     -2.81990259    -1.15624829    -0.97965450
 h     -2.92703244    -0.51893032     0.62593863
 h     -0.61604434     1.58795685     1.57682413
          17

 c      1.21521873    -0.53599938     0.07708331
 c     -0.10218292    -0.93152196     0.30034048
 c     -1.04936803     0.01091623    -0.14801800
 c     -1.18278235     1.36791116     0.59985996
 c     -0.35664540     1.24376962    -0.63792253
 c      1.16041959     0.83388191    -0.32009286
 h     -0.60013415    -1.73272765     0.93174366
 h     -2.27436294     1.60289166     0.58912198
 h     -0.37146666     1.97766118    -1.41872010
 h      1.88563613     1.49911958    -0.23771121
 o      2.31722633    -1.32532314     0.29785121
 h      3.17935459    -0.86320366     0.03183385
 c     -2.48200183    -0.37411639    -0.27943438
 h     -2.98434151     0.43318264    -0.88680924
 h     -2.87753137    -1.15311747    -0.98426633
 h     -2.92703474    -0.51866248     0.63051240
 h     -0.60981430     1.54796973     1.55054486
          17

 c      1.22512237    -0.52915778     0.08688321
 c     -0.11603828    -0.92501396     0.29974444
 c     -1.03707036     0.01405431    -0.15124306
 c     -1.17747143     1.35936033     0.61294624
 c     -0.35879830     1.24338735    -0.64733400
 c      1.15243564     0.83877075    -0.33050986
 h     -0.58172597    -1.66532746     0.92727078
 h     -2.19461928     1.55424653     0.60013720
 h     -0.41692381     1.99913779    -1.46920068
 h      1.96287742     1.46466547    -0.17944102
 o      2.31875279    -1.32619002     0.29859046
 h      3.08071134    -0.89767458     0.06606577
 c     -2.48786836    -0.38265248    -0.28394519
 h     -2.97748648     0.48139175    -0.88190363
 h     -2.92277373    -1.15454269    -0.98356179
 h     -2.93980251    -0.52079333     0.65954289
 h     -0.61038458     1.50505233     1.51886427
          17

 c      1.23570504    -0.52193130     0.09589158
 c     -0.12898062    -0.91822708     0.29987521
 c     -1.02644406     0.01731879    -0.15564384
 c     -1.16960493     1.35050754     0.62662567
 c     -0.35868838     1.24296855    -0.65651981
 c      1.14162932     0.84156303    -0.34051190
 h     -0.55760241    -1.60843323     0.92530172
 h     -2.13136109     1.51972955     0.61091159
 h     -0.46870187     2.01120985    -1.51859187
 h      2.05613127     1.44646350    -0.12237577
 o      2.31732002    -1.32749463     0.29996890
 h      3.01362973    -0.91441833     0.09097167
 c     -2.49513702    -0.39045579    -0.29182412
 h     -2.96730636     0.52259065    -0.86374969
 h     -2.95418730    -1.15872978    -0.97728284
 h     -2.95925600    -0.52326355     0.70122702
 h     -0.61106710     1.46186656     1.49295458
          17

 c      1.24585097    -0.51453724     0.10394834
 c     -0.13933953    -0.91023373     0.29991622
 c     -1.01822107     0.02068889    -0.16141845
 c     -1.15744021     1.34065359     0.63953849
 c     -0.35660877     1.24313675    -0.66591648
 c      1.13050053     0.84342172    -0.34959373
 h     -0.53693683    -1.57624647     0.93795331
 h     -2.11431704     1.50537657     0.62165503
 h     -0.52397384     2.00757948    -1.55817943
 h      2.14130505     1.43080245    -0.07205962
 o      2.30983771    -1.33098443     0.30292210
 h      3.03020443    -0.88428741     0.09190664
 c     -2.50413558    -0.39709725    -0.30172730
 h     -2.95365623     0.55227693    -0.83214076
 h     -2.97149387    -1.16490517    -0.96634751
 h     -2.97820092    -0.52424167     0.74098519
 h     -0.60339678     1.42078811     1.48577375
          17

 c      1.25461092    -0.50705511     0.11087091
 c     -0.14603429    -0.90074786     0.29949643
 c     -1.01301653     0.02414503    -0.16868305
 c     -1.14124652     1.32966190     0.65071990
 c     -0.35289677     1.24419017    -0.67569694
 c      1.12081381     0.84487525    -0.35736322
 h     -0.52451721    -1.57521379     0.97180749
 h     -2.14684268     1.51194533     0.63315695
 h     -0.57965281     1.98558653    -1.58273632
 h      2.20286823     1.41173040    -0.03314461
 o      2.29841914    -1.33552615     0.30686701
 h      3.10066529    -0.82518162     0.07861177
 c     -2.51485066    -0.40220299    -0.31236870
 h     -2.93783566     0.56821592    -0.78898581
 h     -2.97568344    -1.17346203    -0.95284861
 h     -2.99140834    -0.52290445     0.76791001
 h     -0.58169430     1.38292872     1.50533955
          17

 c      1.26129316    -0.49947272     0.11647507
 c     -0.14887837    -0.89061439     0.29927016
 c     -1.01128369     0.02764176    -0.17745452
 c     -1.12322944     1.31801208     0.66016176
 c     -0.34786972     1.24614661    -0.68580854
 c      1.11359210     0.84604495    -0.36362327
 h     -0.51741917    -1.59790755     1.02063885
 h     -2.20195111     1.53449982     0.64693529
 h     -0.63286231     1.94565063    -1.59019960
 h      2.23345514     1.38830042    -0.00838027
 o      2.28661484    -1.33908268     0.31086758
 h      3.17200075    -0.77009317     0.06658123
 c     -2.52692953    -0.40551008    -0.32267709
 h     -2.92241343     0.57068677    -0.73799116
 h     -2.96883719    -1.18574469    -0.93976471
 h     -2.99602854    -0.51934710     0.77596605
 h     -0.54783559     1.34809963     1.54808496
          17

 c      1.26542948    -0.49178654     0.12061184
 c     -0.14819188    -0.88117072     0.30041458
 c     -1.01325484     0.03108196    -0.18763041
 c     -1.10524141     1.30631920     0.66867879
 c     -0.34179485     1.24876305    -0.69596470
 c      1.10938332     0.84690300    -0.36832041
 h     -0.50961578    -1.62993692     1.07096284
 h     -2.25090872     1.56675072     0.66416449
 h     -0.68137440     1.89094129    -1.58163638
 h      2.23059128     1.36176156     0.00083869
 o      2.27617636    -1.34068613     0.31452717
 h      3.21890103    -0.73495986     0.06266532
 c     -2.53977614    -0.40698826    -0.33180883
 h     -2.91109441     0.56303944    -0.68433037
 h     -2.95356886    -1.20331360    -0.93027342
 h     -2.99108266    -0.51430877     0.76328040
 h     -0.50969893     1.31589490     1.60116617
          17

 c      1.26671129    -0.48405697     0.12318656
 c     -0.14440954    -0.87342936     0.30384276
 c     -1.01888598     0.03428983    -0.19897638
 c     -1.08813530     1.29504318     0.67722242
 c     -0.33484332     1.25153288    -0.70559813
 c      1.10839747     0.84739061    -0.37150440
 h     -0.49676365    -1.65900370     1.11109103
 h     -2.27648529     1.60357539     0.68520543
 h     -0.72423891     1.82733370    -1.56165845
 h      2.19489868     1.33446726    -0.00599401
 o      2.26776935    -1.34001540     0.31774558
 h      3.23269261    -0.72517592     0.06888245
 c     -2.55266129    -0.40696398    -0.33923341
 h     -2.90842013     0.55192908    -0.63403540
 h     -2.93221768    -1.22671437    -0.92673805
 h     -2.97711807    -0.50902744     0.73174541
 h     -0.47555005     1.28636283     1.65073211
          17

 c      1.26495998    -0.47642427     0.12416562
 c     -0.13801476    -0.86784487     0.30994894
 c     -1.02784642     0.03700919    -0.21112858
 c     -1.07220114     1.28447710     0.68643764
 c     -0.32703223     1.25371716    -0.71384015
 c      1.11047259     0.84742615    -0.37333817
 h     -0.47695927    -1.67757775     1.13409515
 h     -2.27089659     1.64119906     0.70980212
 h     -0.76251779     1.76308601    -1.53864780
 h      2.13033691     1.30997963    -0.02839574
 o      2.26161256    -1.33700517     0.32053381
 h      3.21142966    -0.74189942     0.08540406
 c     -2.56482023    -0.40608444    -0.34492957
 h     -2.91892604     0.54582845    -0.59285259
 h     -2.90629173    -1.25435712    -0.92986313
 h     -2.95626817    -0.50524996     0.68749871
 h     -0.45089867     1.25987183     1.68685196
          17

 c      1.26013780    -0.46910143     0.12358075
 c     -0.12956966    -0.86441537     0.31867793
 c     -1.03956768     0.03893742    -0.22361549
 c     -1.05750149     1.27480353     0.69659128
 c     -0.31823196     1.25450701    -0.71967540
 c      1.11484521     0.84680247    -0.37417078
 h     -0.44996871    -1.68221060     1.13717623
 h     -2.23202586     1.67681357     0.73734203
 h     -0.79923177     1.70711532    -1.52305718
 h      2.04680358     1.29417980    -0.06400716
 o      2.25764346    -1.33174379     0.32296597
 h      3.15728071    -0.78373031     0.11134844
 c     -2.57554050    -0.40496363    -0.34958669
 h     -2.94558893     0.55084143    -0.56476132
 h     -2.87660065    -1.28248415    -0.93863110
 h     -2.93249863    -0.50528792     0.64181754
 h     -0.43821389     1.23680541     1.70417667
          17

 c      1.25239691    -0.46235068     0.12153485
 c     -0.11969970    -0.86281877     0.32962645
 c     -1.05332890     0.03978714    -0.23589920
 c     -1.04397451     1.26612266     0.70762446
 c     -0.30837713     1.25333414    -0.72238920
 c      1.11975309     0.84495450    -0.37465752
 h     -0.41666408    -1.67276904     1.12084716
 h     -2.16168719     1.70848148     0.76701410
 h     -0.83697756     1.66556620    -1.52233958
 h      1.96481742     1.29751037    -0.10704712
 o      2.25530881    -1.32458437     0.32521796
 h      3.07960746    -0.84484349     0.14413962
 c     -2.58427663    -0.40372782    -0.35454719
 h     -2.98823958     0.56632493    -0.55103446
 h     -2.84383118    -1.30639955    -0.95102341
 h     -2.91120285    -0.51185885     0.61023504
 h     -0.43736678     1.21735200     1.70134141
          17

 c      1.24214242    -0.45643725     0.11820264
 c     -0.10902831    -0.86247255     0.34207970
 c     -1.06834733     0.03936123    -0.24742744
 c     -1.03139918     1.25842531     0.71916854
 c     -0.29779903     1.25007498    -0.72200065
 c      1.12252025     0.84083605    -0.37569977
 h     -0.37895942    -1.65259623     1.08899830
 h     -2.06594174     1.73566452     0.79792080
 h     -0.87426593     1.63947649    -1.53595733
 h      1.91472546     1.33571010    -0.14884594
 o      2.25285752    -1.31651844     0.32769679
 h      3.00578980    -0.90895667     0.17737876
 c     -2.59082757    -0.40197407    -0.36115005
 h     -3.04337962     0.58510659    -0.55056585
 h     -2.80897696    -1.32202808    -0.96495150
 h     -2.89690944    -0.52730543     0.60600226
 h     -0.44570062     1.20132823     1.68081009
          17

 c      1.23006202    -0.45159507     0.11382049
 c     -0.09809653    -0.86250471     0.35499016
 c     -1.08386078     0.03761659    -0.25767360
 c     -1.01927835     1.25148940     0.73048062
 c     -0.28728203     1.24491781    -0.71916127
 c      1.12165860     0.83391685    -0.37778398
 h     -0.34007125    -1.62954408     1.04970145
 h     -1.95692713     1.76070108     0.82932234
 h     -0.90525328     1.62624525    -1.55658354
 h      1.91240685     1.41784483    -0.18565589
 o      2.24666160    -1.30944247     0.33110893
 h      2.99172998    -0.94531810     0.19973555
 c     -2.59548717    -0.39917840    -0.36972074
 h     -3.10556791     0.59788794    -0.56094211
 h     -2.77341678    -1.32694019    -0.97893488
 h     -2.89016730    -0.55218828     0.62975628
 h     -0.45758533     1.18795030     1.64944389
          17

 c      1.21706125    -0.44802020     0.10865921
 c     -0.08734413    -0.86174150     0.36701508
 c     -1.09919101     0.03468185    -0.26615720
 c     -1.00675986     1.24473462     0.74037226
 c     -0.27777400     1.23811431    -0.71469224
 c      1.11869075     0.82573301    -0.38064568
 h     -0.30447244    -1.61646663     1.01525217
 h     -1.85410380     1.79089640     0.86119275
 h     -0.92315358     1.62256428    -1.57547398
 h      1.93822608     1.52869250    -0.22276036
 o      2.23496458    -1.30411257     0.33568193
 h      3.06297044    -0.94202378     0.20745951
 c     -2.59890297    -0.39505474    -0.37939334
 h     -3.16903634     0.59713227    -0.57938987
 h     -2.73878070    -1.32070328    -0.99240186
 h     -2.88781714    -0.58458152     0.66847251
 h     -0.46411782     1.17559258     1.61885542
          17

 c      1.20412174    -0.44584214     0.10297969
 c     -0.07724743    -0.85906343     0.37689924
 c     -1.11376706     0.03081984    -0.27246937
 c     -0.99297809     1.23733235     0.74743129
 c     -0.27007324     1.22987033    -0.70927296
 c      1.11582147     0.81879569    -0.38407329
 h     -0.27629862    -1.62707157     0.99789547
 h     -1.77854221     1.83746065     0.89452608
 h     -0.92304957     1.62592787    -1.58600136
 h      1.96458965     1.64195697    -0.26481759
 o      2.22124040    -1.29898782     0.34079006
 h      3.16268823    -0.92498841     0.21045143
 c     -2.60173561    -0.38960032    -0.38892605
 h     -3.22866029     0.57857074    -0.60327010
 h     -2.70673831    -1.30479572    -1.00569299
 h     -2.88621183    -0.62108347     0.70552751
 h     -0.45486328     1.16189195     1.60277376
          17

 c      1.19220459    -0.44509104     0.09699198
 c     -0.06855572    -0.85429899     0.38422756
 c     -1.12711732     0.02636179    -0.27630928
 c     -0.97791552     1.22899776     0.75088545
 c     -0.26468123     1.22034008    -0.70337399
 c      1.11422277     0.81498723    -0.38818733
 h     -0.25639977    -1.66531490     1.00093231
 h     -1.73733340     1.90552508     0.92973470
 h     -0.90270407     1.63488237    -1.58446318
 h      1.97617943     1.73833941    -0.31220187
 o      2.20844505    -1.29308036     0.34601682
 h      3.24323515    -0.91201063     0.21528196
 c     -2.60446519    -0.38300616    -0.39734508
 h     -3.28049815     0.54130323    -0.63031090
 h     -2.67875905    -1.28224372    -1.01989795
 h     -2.88310888    -0.65823380     0.72840487
 h     -0.42340825     1.14478089     1.60903283
          17

 c      1.18219193    -0.44565616     0.09082186
 c     -0.06228765    -0.84859184     0.38960955
 c     -1.13885637     0.02164652    -0.27750830
 c     -0.96240129     1.22059252     0.75140179
 c     -0.26178272     1.20963274    -0.69727603
 c      1.11423807     0.81530729    -0.39322181
 h     -0.24195427    -1.72060605     1.01634331
 h     -1.71862640     1.98574761     0.96449858
 h     -0.86248981     1.64895956    -1.56993145
 h      1.96757594     1.80732689    -0.36322201
 o      2.19782679    -1.28617976     0.35123221
 h      3.28482957    -0.90860352     0.22392830
 c     -2.60735767    -0.37562046    -0.40407155
 h     -3.32222010     0.48757715    -0.65873345
 h     -2.65587259    -1.25693243    -1.03651007
 h     -2.87771644    -0.69321773     0.73009841
 h     -0.37256451     1.12392724     1.63267493
          17

 c      1.17480201    -0.44726730     0.08450347
 c     -0.05939391    -0.84357046     0.39396025
 c     -1.14868350     0.01699068    -0.27602465
 c     -0.94708058     1.21342552     0.75059455
 c     -0.26126843     1.19779515    -0.69106095
 c      1.11581760     0.82008493    -0.39936160
 h     -0.22945886    -1.77675185     1.03292335
 h     -1.70613937     2.06223022     0.99506987
 h     -0.80527415     1.66875911    -1.54421162
 h      1.93814645     1.84387469    -0.41573220
 o      2.18982904    -1.27836899     0.35641924
 h      3.28104304    -0.91552283     0.23657461
 c     -2.61046102    -0.36798050    -0.40885901
 h     -3.35361549     0.42260071    -0.68741862
 h     -2.63847587    -1.23259202    -1.05684904
 h     -2.87026618    -0.72405374     0.70811050
 h     -0.31207123     1.10083248     1.66029405
          17

 c      1.17048059    -0.44952064     0.07800588
 c     -0.06046592    -0.84052244     0.39792128
 c     -1.15639049     0.01268206    -0.27192596
 c     -0.93208965     1.20848402     0.75002052
 c     -0.26277235     1.18477718    -0.68458494
 c      1.11872511     0.82914507    -0.40668569
 h     -0.21679010    -1.82086819     1.04266414
 h     -1.68915383     2.12235735     1.01850956
 h     -0.73623611     1.69620837    -1.51191565
 h      1.88961852     1.84622071    -0.46767539
 o      2.18454105    -1.26983204     0.36160624
 h      3.23152897    -0.93178970     0.25271465
 c     -2.61358341    -0.36083306    -0.41175907
 h     -3.37701547     0.35410441    -0.71613671
 h     -2.62626350    -1.21174620    -1.08139002
 h     -2.86176441    -0.74974591     0.66370886
 h     -0.25231096     1.07772129     1.67924755
          17

 c      1.16931494    -0.45194017     0.07127932
 c     -0.06562449    -0.84017453     0.40175738
 c     -1.16187305     0.00897557    -0.26537298
 c     -0.91731646     1.20630753     0.75075178
 c     -0.26576770     1.17043646    -0.67753634
 c      1.12256576     0.84185070    -0.41515815
 h     -0.20335864    -1.84549452     1.04158382
 h     -1.66267722     2.15889266     1.03324917
 h     -0.66192835     1.73446416    -1.47964010
 h      1.82578057     1.81566979    -0.51728267
 o      2.18167638    -1.26084212     0.36686074
 h      3.14228121    -0.95476317     0.27122422
 c     -2.61630412    -0.35501467    -0.41316419
 h     -3.39694562     0.29100652    -0.74559463
 h     -2.61831292    -1.19516222    -1.10937585
 h     -2.85400655    -0.77072286     0.60214484
 h     -0.20091469     1.05665809     1.68177700
          17

 c      1.17101142    -0.45405152     0.06430033
 c     -0.07452282    -0.84275234     0.40542768
 c     -1.16514018     0.00607666    -0.25659553
 c     -0.90260582     1.20710580     0.75339370
 c     -0.26976274     1.15469692    -0.66970213
 c      1.12667110     0.85697192    -0.42461469
 h     -0.18969680    -1.84781164     1.02873176
 h     -1.62532254     2.16874746     1.03881606
 h     -0.58810083     1.78622905    -1.45285085
 h      1.75391780     1.75873635    -0.56349558
 o      2.18003395    -1.25190890     0.37232980
 h      3.03413933    -0.97761577     0.28964622
 c     -2.61810879    -0.35113356    -0.41392248
 h     -3.41808575     0.24086490    -0.77679901
 h     -2.61328628    -1.18208593    -1.13900564
 h     -2.84975916    -0.78966331     0.53352244
 h     -0.16233701     1.03922248     1.66483968
          17

 c      1.17494514    -0.45542898     0.05709294
 c     -0.08642660    -0.84804392     0.40865242
 c     -1.16631978     0.00411305    -0.24585552
 c     -0.88782589     1.21083757     0.75816600
 c     -0.27446316     1.13787366    -0.66132905
 c      1.12982873     0.87231374    -0.43468156
 h     -0.17713799    -1.82912582     1.00558929
 h     -1.57813083     2.15205870     1.03564261
 h     -0.51785636     1.85027906    -1.43171925
 h      1.68807366     1.69233498    -0.60732026
 o      2.17639331    -1.24413649     0.37833338
 h      2.96040937    -0.98370662     0.30268266
 c     -2.61863206    -0.34923628    -0.41539322
 h     -3.44212537     0.20740165    -0.80968589
 h     -2.60967352    -1.17097356    -1.16807693
 h     -2.85278285    -0.81212816     0.47257827
 h     -0.13815661     1.02640035     1.62914941
          17

 c      1.18024932    -0.45568390     0.04971125
 c     -0.10036116    -0.85537968     0.41093545
 c     -1.16566007     0.00311178    -0.23340847
 c     -0.87286573     1.21718205     0.76488932
 c     -0.27969965     1.12084864    -0.65314131
 c      1.13008943     0.88444721    -0.44460674
 h     -0.16760788    -1.79544843     0.97627068
 h     -1.52469627     2.11261392     1.02524824
 h     -0.45257410     1.91970772    -1.41091566
 h      1.65130488     1.64803674    -0.65437632
 o      2.16703458    -1.23887608     0.38523706
 h      2.98330530    -0.95296771     0.30447164
 c     -2.61784016    -0.34886300    -0.41905806
 h     -3.46640057     0.19023998    -0.84221812
 h     -2.60600887    -1.16022814    -1.19468340
 h     -2.86682326    -0.84486804     0.43368000
 h     -0.12692696     1.01842140     1.57888448
          17

 c      1.18592516    -0.45446210     0.04220862
 c     -0.11529360    -0.86356278     0.41155520
 c     -1.16352724     0.00300168    -0.21948246
 c     -0.85759366     1.22539485     0.77287206
 c     -0.28526874     1.10484185    -0.64595132
 c      1.12581934     0.89033947    -0.45346333
 h     -0.16334383    -1.75864546     0.94813179
 h     -1.47248256     2.05980209     1.01081812
 h     -0.39406424     1.98470732    -1.38405181
 h      1.66336371     1.65419269    -0.71311201
 o      2.15461949    -1.23552842     0.39283646
 h      3.06536355    -0.89792242     0.29880342
 c     -2.61608654    -0.34963244    -0.42561324
 h     -3.48569683     0.18677299    -0.87100690
 h     -2.60102318    -1.14870958    -1.21766908
 h     -2.89302624    -0.89031906     0.42104284
 h     -0.12336745     1.01442864     1.52211143
          17

 c      1.19102129    -0.45158768     0.03466171
 c     -0.13026862    -0.87099166     0.40963680
 c     -1.16039301     0.00364570    -0.20428200
 c     -0.84177805     1.23414728     0.78084740
 c     -0.29092254     1.09104944    -0.64034218
 c      1.11786988     0.89055956    -0.46124630
 h     -0.16636605    -1.73544137     0.93118194
 h     -1.43446024     2.01081381     0.99776460
 h     -0.34517432     2.03656711    -1.34731425
 h      1.71559848     1.69898418    -0.78205454
 o      2.14345924    -1.23285416     0.40076936
 h      3.14318038    -0.84174931     0.29227267
 c     -2.61402092    -0.35169301    -0.43457616
 h     -3.49494796     0.19406225    -0.89267324
 h     -2.59373087    -1.13601002    -1.23677193
 h     -2.92829108    -0.94304577     0.42564632
 h     -0.11771144     1.01210731     1.47083850
          17

 c      1.19478767    -0.44714059     0.02718342
 c     -0.14449910    -0.87636607     0.40454652
 c     -1.15680404     0.00488017    -0.18802139
 c     -0.82510839     1.24181671     0.78733350
 c     -0.29642843     1.08043553    -0.63661178
 c      1.10860789     0.88767348    -0.46884521
 h     -0.17776702    -1.73942432     0.93345685
 h     -1.42675535     1.98685372     0.99260459
 h     -0.30916322     2.06963196    -1.30011563
 h      1.78250303     1.74917611    -0.84984261
 o      2.13558131    -1.23024182     0.40885751
 h      3.18828839    -0.79642878     0.28825534
 c     -2.61230455    -0.35547087    -0.44491399
 h     -3.49079007     0.20970728    -0.90477492
 h     -2.58347003    -1.12253573    -1.25258193
 h     -2.96712292    -0.99368559     0.43375279
 h     -0.09793469     1.00820653     1.43816343
          17

 c      1.19673509    -0.44140602     0.01990644
 c     -0.15739357    -0.87968204     0.39646464
 c     -1.15334080     0.00654808    -0.17096840
 c     -0.80762656     1.24770757     0.79164233
 c     -0.30159616     1.07364700    -0.63482568
 c      1.09991071     0.88342331    -0.47704038
 h     -0.19736378    -1.76953061     0.95414259
 h     -1.45617900     1.99654093     0.99848198
 h     -0.28897831     2.08166636    -1.24442111
 h      1.84487429     1.78270545    -0.90692397
 o      2.13165355    -1.22740274     0.41700791
 h      3.19196138    -0.76699283     0.28821174
 c     -2.61135229    -0.36125711    -0.45566870
 h     -3.47200045     0.23203616    -0.90613733
 h     -2.56990959    -1.10940564    -1.26645033
 h     -3.00436121    -1.03425136     0.43469011
 h     -0.05734417     1.00110843     1.43135755
          17

 c      1.19661376    -0.43481528     0.01297705
 c     -0.16851930    -0.88213058     0.38633283
 c     -1.15056823     0.00852786    -0.15345579
 c     -0.78997524     1.25267388     0.79451226
 c     -0.30628258     1.07094615    -0.63484438
 c      1.09289164     0.87855668    -0.48627085
 h     -0.22391134    -1.81128054     0.98396782
 h     -1.51084542     2.02645724     1.01258981
 h     -0.28685929     2.07399085    -1.18420008
 h      1.89242205     1.79023291    -0.94832023
 o      2.13174186    -1.22412484     0.42514050
 h      3.15328031    -0.75557036     0.29280634
 c     -2.61125757    -0.36909176    -0.46610980
 h     -3.43944473     0.26011601    -0.89689769
 h     -2.55303442    -1.09811520    -1.28028419
 h     -3.03632864    -1.05991534     0.42251845
 h     -0.00114297     0.99317871     1.44714783
          17

 c      1.19435403    -0.42791209     0.00656320
 c     -0.17756167    -0.88505935     0.37523729
 c     -1.14897520     0.01075711    -0.13584705
 c     -0.77279295     1.25791013     0.79739591
 c     -0.31040102     1.07211028    -0.63629460
 c      1.08816963     0.87333863    -0.49677123
 h     -0.25550930    -1.84870621     1.01223492
 h     -1.57126016     2.05682881     1.02999991
 h     -0.30417013     2.05216132    -1.12531610
 h      1.92004940     1.76906337    -0.97197712
 o      2.13549806    -1.22023748     0.43317358
 h      3.07654068    -0.76225222     0.30215960
 c     -2.61183131    -0.37883716    -0.47570952
 h     -3.39579159     0.29374269    -0.87841689
 h     -2.53313203    -1.08994446    -1.29608621
 h     -3.06089196    -1.06873116     0.39511195
 h      0.05764259     0.98918653     1.47577088
          17

 c      1.19000518    -0.42132268     0.00086052
 c     -0.18430985    -0.88935872     0.36402241
 c     -1.14890782     0.01323019    -0.11848833
 c     -0.75640094     1.26408542     0.80155650
 c     -0.31392417     1.07632511    -0.63854209
 c      1.08603893     0.86785576    -0.50867528
 h     -0.28999607    -1.87111619     1.03115451
 h     -1.62227203     2.07452892     1.04700897
 h     -0.34139185     2.02691365    -1.07547567
 h      1.92546809     1.71970217    -0.97744182
 o      2.14191153    -1.21577306     0.44106408
 h      2.97569186    -0.78284147     0.31525116
 c     -2.61267720    -0.39025337    -0.48416791
 h     -3.34488663     0.33326502    -0.85299828
 h     -2.51080364    -1.08526925    -1.31528233
 h     -3.07739992    -1.06123107     0.35338666
 h      0.10665551     0.99318038     1.50763071
          17

 c      1.18368965    -0.41570729    -0.00391802
 c     -0.18866779    -0.89540064     0.35323653
 c     -1.15051278     0.01595889    -0.10167019
 c     -0.74095718     1.27139153     0.80776902
 c     -0.31685141     1.08228367    -0.64078206
 c      1.08648917     0.86209286    -0.52203318
 h     -0.32521507    -1.87344077     1.03632206
 h     -1.65495998     2.07364689     1.06153733
 h     -0.39843343     2.01290968    -1.04305487
 h      1.90873888     1.64503140    -0.96555800
 o      2.14853753    -1.21145029     0.44894779
 h      2.88704512    -0.80161721     0.32782957
 c     -2.61327307    -0.40296011    -0.49152450
 h     -3.29063087     0.37891206    -0.82331710
 h     -2.48698612    -1.08314399    -1.33814958
 h     -3.08696948    -1.04058917     0.30137327
 h      0.13803557     1.00724136     1.53608370
          17

 c      1.17560161    -0.41167460    -0.00757661
 c     -0.19068073    -0.90312442     0.34317614
 c     -1.15370806     0.01891148    -0.08560586
 c     -0.72660334     1.27977039     0.81634939
 c     -0.31918694     1.08886279    -0.64235967
 c      1.08907394     0.85581180    -0.53673254
 h     -0.35916781    -1.85504240     1.02615246
 h     -1.66489250     2.05279818     1.07268518
 h     -0.47482638     2.02101803    -1.03342382
 h      1.87378229     1.55152122    -0.93923295
 o      2.15134117    -1.20900242     0.45725672
 h      2.87197608    -0.78691701     0.33087887
 c     -2.61302382    -0.41626572    -0.49829059
 h     -3.23570870     0.42957036    -0.79172061
 h     -2.46291501    -1.08148118    -1.36370701
 h     -3.09321683    -1.01324708     0.24690367
 h      0.14838404     1.03167475     1.55744567
          17

 c      1.16604484    -0.40968868    -0.00997938
 c     -0.19054870    -0.91208073     0.33390011
 c     -1.15818958     0.02197297    -0.07042961
 c     -0.71351893     1.28904693     0.82721452
 c     -0.32109108     1.09604157    -0.64312465
 c      1.09255527     0.84822467    -0.55230032
 h     -0.39022097    -1.81921224     1.00173004
 h     -1.65090250     2.01345816     1.08045971
 h     -0.56807386     2.04805230    -1.04502981
 h      1.83273473     1.45262570    -0.90553558
 o      2.14969113    -1.20857558     0.46597933
 h      2.93775493    -0.73350734     0.32287237
 c     -2.61126041    -0.42903543    -0.50543810
 h     -3.18113261     0.48183453    -0.75989402
 h     -2.43997827    -1.07775617    -1.39012626
 h     -3.10278238    -0.98887353     0.20154484
 h      0.13802809     1.06541135     1.57056478
          17

 c      1.15544214    -0.41005266    -0.01106278
 c     -0.18857364    -0.92141843     0.32519254
 c     -1.16347091     0.02496025    -0.05621934
 c     -0.70190657     1.29894665     0.83988192
 c     -0.32307396     1.10476914    -0.64333686
 c      1.09444190     0.83766561    -0.56769879
 h     -0.41757287    -1.77363880     0.96734013
 h     -1.61526724     1.95972246     1.08577819
 h     -0.67157206     2.07893644    -1.07074717
 h      1.81198378     1.37219279    -0.87786616
 o      2.14714031    -1.20797964     0.47442770
 h      3.02503011    -0.67463000     0.31359848
 c     -2.60734154    -0.43994416    -0.51398406
 h     -3.12705450     0.53044526    -0.72913841
 h     -2.41948943    -1.06982437    -1.41542220
 h     -3.12339073    -0.97713263     0.17669229
 h      0.11089979     1.10620328     1.57690684
          17

 c      1.14426198    -0.41299325    -0.01080837
 c     -0.18503718    -0.92988789     0.31652134
 c     -1.16894957     0.02768015    -0.04302424
 c     -0.69188274     1.30900475     0.85341780
 c     -0.32588969     1.11599703    -0.64327706
 c      1.09182899     0.82244210    -0.58182646
 h     -0.44200263    -1.73092532     0.93109135
 h     -1.56548216     1.89923842     1.09075026
 h     -0.77607721     2.09844617    -1.10269760
 h      1.84322461     1.33451885    -0.87004560
 o      2.14594118    -1.20579271     0.48215375
 h      3.09497717    -0.63198773     0.30935584
 c     -2.60106279    -0.44813794    -0.52419647
 h     -3.07393424     0.56994989    -0.70080930
 h     -2.40245725    -1.05648237    -1.43814178
 h     -3.15795646    -0.98113217     0.17536294
 h      0.07493622     1.15072901     1.58114359
          17

 c      1.13295653    -0.41873430    -0.00921570
 c     -0.18013353    -0.93607901     0.30716682
 c     -1.17399689     0.02998470    -0.03087895
 c     -0.68321732     1.31841750     0.86641919
 c     -0.33030151     1.13016052    -0.64304033
 c      1.08480779     0.80326899    -0.59494281
 h     -0.46610581    -1.70638199     0.90349691
 h     -1.51709351     1.84448259     1.09921206
 h     -0.87273354     2.09740847    -1.13494109
 h      1.92384562     1.33613554    -0.87985030
 o      2.14687780    -1.20149957     0.48898872
 h      3.13239089    -0.61325154     0.31224359
 c     -2.59291986    -0.45354485    -0.53527966
 h     -3.02311399     0.59629077    -0.67645371
 h     -2.38942826    -1.03766279    -1.45782066
 h     -3.20094107    -0.99529025     0.18915526
 h      0.04175195     1.19500801     1.59127052
          17

 c      1.12199208    -0.42742412    -0.00632616
 c     -0.17413778    -0.93912789     0.29673121
 c     -1.17804157     0.03178878    -0.01981052
 c     -0.67511880     1.32609825     0.87730040
 c     -0.33689942     1.14719654    -0.64254490
 c      1.07624841     0.78261799    -0.60822683
 h     -0.49215259    -1.71017350     0.89151408
 h     -1.49276573     1.81102982     1.11653983
 h     -0.95462888     2.07245406    -1.16371612
 h      2.01907451     1.35313763    -0.89433125
 o      2.15011215    -1.19499765     0.49489503
 h      3.13230791    -0.61995983     0.32253049
 c     -2.58373925    -0.45648591    -0.54596978
 h     -2.97678144     0.60763137    -0.65766720
 h     -2.38044691    -1.01431850    -1.47506595
 h     -3.24262604    -1.01097627     0.20534354
 h      0.02320858     1.23553306     1.61596550
          17

 c      1.11190811    -0.43898791    -0.00227826
 c     -0.16772716    -0.93938613     0.28564640
 c     -1.18062101     0.03305012    -0.00984125
 c     -0.66687768     1.33138779     0.88516734
 c     -0.34596949     1.16668227    -0.64161221
 c      1.06845283     0.76238605    -0.62246268
 h     -0.51846068    -1.73960778     0.89250232
 h     -1.50775749     1.80803497     1.14616445
 h     -1.01710357     2.02427154    -1.18700005
 h      2.10053614     1.36763732    -0.90493684
 o      2.15550570    -1.18640495     0.49990817
 h      3.09475935    -0.65063570     0.33956621
 c     -2.57421215    -0.45730306    -0.55515955
 h     -2.93770240     0.60465387    -0.64587757
 h     -2.37512645    -0.98807878    -1.49125935
 h     -3.27464212    -1.02159501     0.21382027
 h      0.02466423     1.27057055     1.65831339
          17

 c      1.10331874    -0.45307054     0.00267064
 c     -0.16195446    -0.93811806     0.27492587
 c     -1.18140522     0.03374883    -0.00098200
 c     -0.65899580     1.33479312     0.89057377
 c     -0.35743043     1.18790856    -0.64002043
 c      1.06245115     0.74355662    -0.63791273
 h     -0.53969255    -1.78252336     0.89702314
 h     -1.55309780     1.82970244     1.18484104
 h     -1.05790974     1.95656269    -1.20431471
 h      2.15410172     1.37111785    -0.90854318
 o      2.16253290    -1.17609609     0.50414516
 h      3.02607278    -0.70014041     0.36158573
 c     -2.56473952    -0.45632214    -0.56210946
 h     -2.90891359     0.59063886    -0.64216880
 h     -2.37280020    -0.96076250    -1.50793554
 h     -3.29179474    -1.02361774     0.20879993
 h      0.04169110     1.30003040     1.71189848
          17

 c      1.09685749    -0.46907620     0.00816337
 c     -0.15788895    -0.93670248     0.26554977
 c     -1.18021117     0.03389419     0.00677824
 c     -0.65267367     1.33744406     0.89495360
 c     -0.37080356     1.20989190    -0.63747304
 c      1.05850839     0.72654975    -0.65451894
 h     -0.55056184    -1.82624943     0.89594359
 h     -1.60620319     1.86279832     1.22504667
 h     -1.07788680     1.87588832    -1.21710016
 h      2.17410122     1.36020920    -0.90473724
 o      2.16971484    -1.16498281     0.50788436
 h      2.94783641    -0.75504274     0.38433128
 c     -2.55545259    -0.45392687    -0.56646786
 h     -2.89337665     0.57120741    -0.64716503
 h     -2.37270084    -0.93388728    -1.52600053
 h     -3.29181486    -1.01598229     0.18814871
 h      0.06475868     1.32420353     1.76485101
          17

 c      1.09308961    -0.48624334     0.01377456
 c     -0.15634530    -0.93621867     0.25817951
 c     -1.17701432     0.03354319     0.01347290
 c     -0.64880134     1.34029604     0.89959108
 c     -0.38517009     1.23138685    -0.63349262
 c      1.05651799     0.71145961    -0.67201906
 h     -0.54801733    -1.86196938     0.88362125
 h     -1.64878828     1.89654674     1.26026890
 h     -1.08222073     1.79174560    -1.22968123
 h      2.15913405     1.33406279    -0.89433393
 o      2.17368519    -1.15494279     0.51169988
 h      2.91179827    -0.78682791     0.39892933
 c     -2.54625719    -0.45052921    -0.56827343
 h     -2.89347669     0.55319123    -0.66097085
 h     -2.37408261    -0.90837276    -1.54514571
 h     -3.27503791    -0.99966493     0.15277474
 h      0.08526201     1.34310387     1.80624629
          17

 c      1.09239350    -0.50369625     0.01902239
 c     -0.15777805    -0.93738081     0.25314587
 c     -1.17195250     0.03280606     0.01914960
 c     -0.64781364     1.34396429     0.90522063
 c     -0.39919564     1.25101832    -0.62734166
 c      1.05613603     0.69813811    -0.68999959
 h     -0.53139935    -1.88498074     0.85777906
 h     -1.67087617     1.92450439     1.28659083
 h     -1.08093427     1.71538471    -1.24992250
 h      2.11085813     1.29365311    -0.87893779
 o      2.17146862    -1.14757890     0.51612150
 h      2.96435387    -0.77221828     0.39775526
 c     -2.53686137    -0.44634544    -0.56797352
 h     -2.91023286     0.54218960    -0.68310421
 h     -2.37622751    -0.88456248    -1.56381485
 h     -3.24474504    -0.97788785     0.10675351
 h      0.09779330     1.35653652     1.82894454
          17

 c      1.09481233    -0.52048662     0.02336971
 c     -0.16223671    -0.94054503     0.25048765
 c     -1.16531302     0.03184027     0.02386173
 c     -0.64987887     1.34881922     0.91206694
 c     -0.41150425     1.26766945    -0.61824524
 c      1.05668923     0.68616439    -0.70791691
 h     -0.50208275    -1.89419139     0.81881557
 h     -1.66846408     1.94324922     1.30216540
 h     -1.08503971     1.65557487    -1.28653121
 h      2.03532471     1.24254897    -0.86105446
 o      2.16598425    -1.14172078     0.52087735
 h      3.06038733    -0.73354214     0.38708747
 c     -2.52678650    -0.44107672    -0.56644625
 h     -2.94238591     0.53974840    -0.71230058
 h     -2.37836218    -0.86248685    -1.57975851
 h     -3.20807635    -0.95679158     0.05792865
 h      0.10000191     1.36428599     1.82966436
          17

 c      1.09999542    -0.53571063     0.02628413
 c     -0.16932880    -0.94568074     0.24997593
 c     -1.15749871     0.03083385     0.02766579
 c     -0.65502453     1.35505429     0.91996100
 c     -0.42141545     1.28090334    -0.60605367
 c      1.05685191     0.67468455    -0.72508491
 h     -0.46330563    -1.89228281     0.76953555
 h     -1.64149994     1.95135938     1.30660198
 h     -1.09810606     1.61377872    -1.34143054
 h      1.94727901     1.18932650    -0.84452599
 o      2.16088554    -1.13607181     0.52565140
 h      3.14494647    -0.69595487     0.37466921
 c     -2.51542190    -0.43381429    -0.56492119
 h     -2.98607762     0.54263484    -0.74627720
 h     -2.37956967    -0.84216223    -1.59086658
 h     -3.17606854    -0.94546821     0.01748702
 h      0.09216121     1.36620430     1.80855375
          17

 c      1.10725826    -0.54861690     0.02731314
 c     -0.17824671    -0.95229404     0.25112077
 c     -1.14898187     0.02998598     0.03062310
 c     -0.66315825     1.36267716     0.92837482
 c     -0.42916040     1.29084348    -0.59158717
 c      1.05419457     0.66218175    -0.74069517
 h     -0.42007800    -1.88659909     0.71518924
 h     -1.59354316     1.94935786     1.30087086
 h     -1.11374981     1.58552943    -1.40581467
 h      1.87573203     1.15088471    -0.83466909
 o      2.15793992    -1.13024081     0.53039296
 h      3.19395606    -0.66999693     0.36406620
 c     -2.50235903    -0.42347574    -0.56454869
 h     -3.03566745     0.54509767    -0.78184341
 h     -2.37875126    -0.82378371    -1.59591192
 h     -3.15934748    -0.95276581    -0.00442258
 h      0.07725158     1.36220702     1.76921603
          17

 c      1.11571014    -0.55866484     0.02614377
 c     -0.18790709    -0.95942814     0.25323245
 c     -1.14026353     0.02949735     0.03281129
 c     -0.67399074     1.37141530     0.93635869
 c     -0.43528463     1.29770321    -0.57611911
 c      1.04589812     0.64690019    -0.75403706
 h     -0.37850255    -1.88926185     0.66286142
 h     -1.53309831     1.94075930     1.28786827
 h     -1.12275495     1.56587434    -1.46620683
 h      1.85547956     1.14803324    -0.83627087
 o      2.15788679    -1.12423586     0.53515669
 h      3.19985515    -0.65906287     0.35674817
 c     -2.48802301    -0.40961476    -0.56570486
 h     -3.08515275     0.54187491    -0.81546497
 h     -2.37467310    -0.80780222    -1.59496076
 h     -3.15955955    -0.98052249    -0.00612145
 h      0.06148940     1.35219381     1.71902332
          17

 c      1.12439846    -0.56556310     0.02265511
 c     -0.19721615    -0.96604474     0.25566387
 c     -1.13185824     0.02956788     0.03434196
 c     -0.68683165     1.38055286     0.94251095
 c     -0.44017681     1.30157684    -0.56078758
 c      1.03194609     0.62879433    -0.76489638
 h     -0.34386450    -1.91290174     0.61874815
 h     -1.47587375     1.93404291     1.27348830
 h     -1.11886802     1.55183031    -1.51135641
 h      1.88929827     1.18280592    -0.84953369
 o      2.16099846    -1.11817125     0.54000144
 h      3.16206826    -0.66375507     0.35335959
 c     -2.47372701    -0.39274776    -0.56787967
 h     -3.12930806     0.52984813    -0.84391929
 h     -2.36611999    -0.79490593    -1.58929556
 h     -3.16755335    -1.02127543     0.00472094
 h      0.05419729     1.33590091     1.66844432
          17

 c      1.13245301    -0.56927950     0.01694229
 c     -0.20533469    -0.97182878     0.25814762
 c     -1.12428985     0.03037991     0.03536124
 c     -0.70040602     1.38891043     0.94530209
 c     -0.44399569     1.30247859    -0.54642296
 c      1.01535674     0.60985551    -0.77349675
 h     -0.31863252    -1.96125057     0.58431255
 h     -1.44372678     1.94295207     1.26662335
 h     -1.09959432     1.54208367    -1.53433135
 h      1.94489924     1.23440371    -0.87093201
 o      2.16712712    -1.11221275     0.54496394
 h      3.08566092    -0.68246512     0.35380471
 c     -2.46090981    -0.37388962    -0.57028652
 h     -3.16429730     0.50834723    -0.86472331
 h     -2.35209889    -0.78589184    -1.58089720
 h     -3.17147320    -1.06409353     0.01819399
 h      0.06458140     1.31292691     1.62731098
          17

 c      1.13918913    -0.57002917     0.00930222
 c     -0.21172354    -0.97752197     0.26080544
 c     -1.11806212     0.03204860     0.03602841
 c     -0.71338837     1.39550834     0.94399913
 c     -0.44671180     1.30041619    -0.53359071
 c      0.99888082     0.59207797    -0.78014343
 h     -0.30280562    -2.02495380     0.55625421
 h     -1.45172774     1.97823703     1.27429008
 h     -1.06528000     1.53630765    -1.53217520
 h      1.99346288     1.28269172    -0.89703385
 o      2.17530746    -1.10673514     0.55012542
 h      2.98725696    -0.70862198     0.35593032
 c     -2.45055392    -0.35409005    -0.57232468
 h     -3.18800509     0.47894900    -0.87636205
 h     -2.33200002    -0.78140254    -1.57172016
 h     -3.16299557    -1.10003481     0.02717534
 h      0.09504592     1.28348675     1.59900931
          17

 c      1.14413259    -0.56825941     0.00020207
 c     -0.21605615    -0.98426519     0.26381883
 c     -1.11360261     0.03456698     0.03649847
 c     -0.72548042     1.40057896     0.93937926
 c     -0.44813568     1.29541905    -0.52261864
 c      0.98405615     0.57673522    -0.78511299
 h     -0.29562858    -2.08888183     0.53041736
 h     -1.49241165     2.03484268     1.29453834
 h     -1.01852536     1.53485559    -1.50562237
 h      2.02044398     1.31637053    -0.92549397
 o      2.18290215    -1.10277791     0.55586530
 h      2.90873725    -0.72353544     0.35151969
 c     -2.44306971    -0.33432563    -0.57366618
 h     -3.20036781     0.44525864    -0.87847179
 h     -2.30571282    -0.78156357    -1.56300300
 h     -3.13816746    -1.12351231     0.02792519
 h      0.13797864     1.24954502     1.57929871
          17

 c      1.14700451    -0.56458732    -0.00978300
 c     -0.21819830    -0.99287538     0.26721004
 c     -1.11120792     0.03779611     0.03692309
 c     -0.73709475     1.40518237     0.93305150
 c     -0.44791097     1.28751908    -0.51350816
 c      0.97163691     0.56460344    -0.78866999
 h     -0.29633363    -2.14031394     0.50433074
 h     -1.54478053     2.09650702     1.31908887
 h     -0.96429366     1.53887863    -1.45979192
 h      2.02017226     1.33020744    -0.95474001
 o      2.18623260    -1.10195657     0.56295676
 h      2.90782305    -0.69855579     0.32538417
 c     -2.43834196    -0.31554634    -0.57419839
 h     -3.20374347     0.41271444    -0.87200808
 h     -2.27373600    -0.78565822    -1.55488129
 h     -3.09636504    -1.13186360     0.01925582
 h      0.18071661     1.21470318     1.56139947
          17

 c      1.14772843    -0.55970093    -0.02005019
 c     -0.21822440    -1.00362201     0.27082629
 c     -1.11101352     0.04150436     0.03745544
 c     -0.74847653     1.41017634     0.92643222
 c     -0.44548792     1.27669176    -0.50576746
 c      0.96194205     0.55619829    -0.79109180
 h     -0.30410973    -2.17155254     0.47733190
 h     -1.59133331     2.14892222     1.34038899
 h     -0.91033622     1.55084656    -1.40562992
 h      1.99132148     1.32220127    -0.98364707
 o      2.18609893    -1.10368019     0.57107240
 h      2.97086598    -0.64035630     0.28004132
 c     -2.43578992    -0.29867122    -0.57396298
 h     -3.20295399     0.38807829    -0.85922448
 h     -2.23726286    -0.79202263    -1.54652422
 h     -3.03952275    -1.12501971     0.00197147
 h      0.21198449     1.18294856     1.54052150
          17

 c      1.14645444    -0.55431667    -0.02999810
 c     -0.21638487    -1.01628274     0.27440470
 c     -1.11299028     0.04542015     0.03824167
 c     -0.75958014     1.41593709     0.92044064
 c     -0.44018819     1.26279607    -0.49841159
 c      0.95500567     0.55185048    -0.79264489
 h     -0.31803630    -2.17958990     0.44997385
 h     -1.62217464     2.18378514     1.35378782
 h     -0.86652622     1.57504745    -1.35964439
 h      1.93520936     1.29244859    -1.01148536
 o      2.18588136    -1.10581509     0.57888593
 h      3.04235848    -0.58043472     0.23406895
 c     -2.43448907    -0.28442064    -0.57315296
 h     -3.20412266     0.37798367    -0.84310079
 h     -2.19816061    -0.79826249    -1.53674473
 h     -2.97201922    -1.10587363    -0.02109583
 h      0.22454357     1.15765223     1.51498436
          17

 c      1.14348674    -0.54915158    -0.03904753
 c     -0.21303359    -1.03022432     0.27763751
 c     -1.11695802     0.04928189     0.03941009
 c     -0.77025293     1.42249617     0.91559388
 c     -0.43155844     1.24569538    -0.49059511
 c      0.95057716     0.55163018    -0.79351481
 h     -0.33714418    -2.16567462     0.42356630
 h     -1.63285937     2.19743749     1.35689854
 h     -0.84072467     1.61605613    -1.33647511
 h      1.85627158     1.24355430    -1.03824610
 o      2.18725949    -1.10707177     0.58549251
 h      3.09288389    -0.53684982     0.19919579
 c     -2.43343246    -0.27297682    -0.57219118
 h     -3.21173412     0.38632720    -0.82607770
 h     -2.15877550    -0.80173591    -1.52476365
 h     -2.90090377    -1.08127626    -0.04463903
 h      0.21525283     1.14114709     1.48573548
          17

 c      1.13917776    -0.54486565    -0.04668707
 c     -0.20854731    -1.04442430     0.28021326
 c     -1.12260462     0.05287868     0.04107177
 c     -0.78037366     1.42967633     0.91211352
 c     -0.41987042     1.22570473    -0.48268076
 c      0.94790281     0.55510596    -0.79368665
 h     -0.36062487    -2.13562960     0.39992783
 h     -1.62245581     2.18937457     1.34888793
 h     -0.83286867     1.67355735    -1.33635444
 h      1.76492401     1.18290232    -1.06571424
 o      2.19068547    -1.10686663     0.59040860
 h      3.11234746    -0.51651941     0.18041512
 c     -2.43186205    -0.26370745    -0.57178191
 h     -3.22560947     0.41195531    -0.80889920
 h     -2.12159179    -0.80012258    -1.51076874
 h     -2.83545741    -1.06244398    -0.06086735
 h      0.18470973     1.13455478     1.45581931
          17

 c      1.13387510    -0.54200097    -0.05251034
 c     -0.20324243    -1.05747424     0.28184643
 c     -1.12950746     0.05608896     0.04333119
 c     -0.78990919     1.43713374     0.90991212
 c     -0.40606587     1.20382646    -0.47617078
 c      0.94530789     0.56097020    -0.79271799
 h     -0.38823010    -2.10039202     0.38117062
 h     -1.59318413     2.16198896     1.33039187
 h     -0.83564384     1.73968969    -1.34562200
 h      1.68250156     1.12651048    -1.10005274
 o      2.19613422    -1.10493906     0.59335884
 h      3.09852889    -0.52153789     0.17960152
 c     -2.42951632    -0.25544234    -0.57268130
 h     -3.24099346     0.44900241    -0.79075093
 h     -2.08887128    -0.79189759    -1.49610524
 h     -2.78446685    -1.06146600    -0.06195043
 h      0.13740793     1.13756618     1.43018309
          17

 c      1.12791465    -0.54096576    -0.05621326
 c     -0.19731151    -1.06775166     0.28231647
 c     -1.13716591     0.05892038     0.04629511
 c     -0.79886561     1.44428978     0.90847643
 c     -0.39124117     1.18136405    -0.47255124
 c      0.94033005     0.56714686    -0.78958691
 h     -0.42061261    -2.07452910     0.36932370
 h     -1.55169090     2.12171754     1.30414395
 h     -0.84070693     1.80363153    -1.34966313
 h      1.63961337     1.09760841    -1.15393188
 o      2.20334323    -1.10122710     0.59420507
 h      3.05337309    -0.55125756     0.19674461
 c     -2.42673473    -0.24740661    -0.57515507
 h     -3.25161848     0.48971643    -0.77043161
 h     -2.06240444    -0.77660509    -1.48312710
 h     -2.75188153    -1.08260015    -0.04549575
 h      0.08223893     1.14813378     1.41562954
          17

 c      1.12162082    -0.54207920    -0.05755259
 c     -0.19087249    -1.07401492     0.28152664
 c     -1.14505463     0.06151964     0.05007913
 c     -0.80704207     1.45014579     0.90677364
 c     -0.37638586     1.15951795    -0.47265203
 c      0.93205805     0.57263815    -0.78362885
 h     -0.45861985    -2.06974193     0.36571834
 h     -1.51150568     2.08119911     1.27610461
 h     -0.84208921     1.85645544    -1.33982899
 h      1.64881883     1.10533167    -1.23619094
 o      2.21169333    -1.09594871     0.59301151
 h      2.98487151    -0.60099615     0.22893356
 c     -2.42425973    -0.23979704    -0.57871111
 h     -3.25253966     0.52723556    -0.74729569
 h     -2.04341449    -0.75489434    -1.47479903
 h     -2.73593981    -1.11789126    -0.01715320
 h      0.03178831     1.16253445     1.42020762
          17

 c      1.11530638    -0.54558707    -0.05633726
 c     -0.18417535    -1.07614771     0.27954909
 c     -1.15267773     0.06412293     0.05480365
 c     -0.81366990     1.45318454     0.90348026
 c     -0.36238322     1.13929713    -0.47667537
 c      0.92268339     0.57863964    -0.77591434
 h     -0.50104916    -2.08643776     0.37048306
 h     -1.49297641     2.05911537     1.25524627
 h     -0.83634405     1.89243396    -1.31301770
 h      1.68697988     1.13190441    -1.33577849
 o      2.21965848    -1.08994313     0.59030841
 h      2.91568723    -0.65658230     0.26621389
 c     -2.42280095    -0.23331569    -0.58247563
 h     -3.24128329     0.55691857    -0.72148659
 h     -2.03258938    -0.72827621    -1.47410649
 h     -2.73264233    -1.15399160     0.01371490
 h     -0.00228217     1.17685603     1.45064590
          17

 c      1.10929745    -0.55155806    -0.05250467
 c     -0.17773473    -1.07513769     0.27660578
 c     -1.15959472     0.06695991     0.06056667
 c     -0.81776817     1.45206020     0.89793153
 c     -0.35001261     1.12154801    -0.48440754
 c      0.91489464     0.58641958    -0.76817878
 h     -0.54348288    -2.11389208     0.38264138
 h     -1.51151039     2.06967361     1.24753915
 h     -0.82197231     1.90874882    -1.26981384
 h      1.72638814     1.15708957    -1.43361289
 o      2.22405265    -1.08509902     0.58744950
 h      2.89478277    -0.68765426     0.28609633
 c     -2.42276030    -0.22857448    -0.58565950
 h     -3.21797625     0.57666091    -0.69375493
 h     -2.03022995    -0.69858400    -1.48330808
 h     -2.73844177    -1.17991277     0.03899349
 h     -0.01693725     1.18976871     1.50767158
          17

 c      1.10395509    -0.55978130    -0.04619453
 c     -0.17220134    -1.07232639     0.27299838
 c     -1.16543271     0.07018246     0.06741013
 c     -0.81938516     1.44682604     0.89107381
 c     -0.33989708     1.10691616    -0.49537627
 c      0.91039929     0.59624175    -0.76161826
 h     -0.58012971    -2.13866245     0.40066965
 h     -1.56069910     2.10777113     1.24804330
 h     -0.79918558     1.90540317    -1.21356276
 h      1.75174635     1.17048947    -1.51617228
 o      2.22257360    -1.08272681     0.58544246
 h      2.95702687    -0.67386178     0.27258577
 c     -2.42417803    -0.22596810    -0.58775428
 h     -3.18521272     0.58694587    -0.66518420
 h     -2.03649344    -0.66731816    -1.50313390
 h     -2.75077981    -1.18922671     0.05337875
 h     -0.01985986     1.20326221     1.58354931
          17

 c      1.09962983    -0.56976166    -0.03776071
 c     -0.16817126    -1.06884042     0.26904690
 c     -1.16989646     0.07385475     0.07529542
 c     -0.81950529     1.43858752     0.88479389
 c     -0.33240888     1.09570552    -0.50887535
 c      0.91011653     0.60766895    -0.75682373
 h     -0.60612636    -2.15074114     0.42299170
 h     -1.61987113     2.15567609     1.24585563
 h     -0.77026289     1.88605838    -1.15057225
 h      1.75687368     1.16850385    -1.57613810
 o      2.21805209    -1.08126951     0.58318119
 h      3.05647571    -0.64146800     0.24464455
 c     -2.42676989    -0.22577205    -0.58856307
 h     -3.14778720     0.59084140    -0.63692628
 h     -2.05157676    -0.63522555    -1.53223041
 h     -2.76789742    -1.17941443     0.05410925
 h     -0.02264682     1.22016729     1.66556240
          17

 c      1.09658655    -0.58082120    -0.02769695
 c     -0.16607274    -1.06543778     0.26506413
 c     -1.17277246     0.07796939     0.08409206
 c     -0.81910478     1.42839545     0.88071009
 c     -0.32752313     1.08764825    -0.52390046
 c      0.91447429     0.61997771    -0.75399760
 h     -0.61845296    -2.14483441     0.44824606
 h     -1.67143262     2.19815319     1.23295241
 h     -0.74042211     1.85990436    -1.09094719
 h      1.74011965     1.15070591    -1.60989715
 o      2.21353804    -1.07931539     0.57967510
 h      3.14469185    -0.61512901     0.22036040
 c     -2.43002486    -0.22817209    -0.58818261
 h     -3.11192122     0.59354907    -0.60994862
 h     -2.07566162    -0.60235966    -1.56724402
 h     -2.78873103    -1.15116318     0.04059689
 h     -0.03412719     1.24199524     1.74144942
          17

 c      1.09495923    -0.59221977    -0.01654975
 c     -0.16611491    -1.06251846     0.26133831
 c     -1.17393055     0.08245556     0.09358035
 c     -0.81887789     1.41694722     0.87978972
 c     -0.32471573     1.08175572    -0.53916088
 c      0.92348077     0.63240061    -0.75309543
 h     -0.61601286    -2.11981995     0.47543967
 h     -1.70537776     2.22635254     1.20579997
 h     -0.71814114     1.84277134    -1.04827339
 h      1.70240384     1.11831444    -1.61615950
 o      2.21045310    -1.07643758     0.57468105
 h      3.20004415    -0.60415899     0.20639229
 c     -2.43337462    -0.23309388    -0.58697822
 h     -3.08350696     0.60076834    -0.58484362
 h     -2.10863300    -0.56851192    -1.60360032
 h     -2.81311885    -1.10849291     0.01457026
 h     -0.05866257     1.26859560     1.80213457
          17

 c      1.09473523    -0.60323926    -0.00486381
 c     -0.16824464    -1.06012134     0.25810803
 c     -1.17332997     0.08717220     0.10347062
 c     -0.81932484     1.40470781     0.88241959
 c     -0.32321060     1.07679221    -0.55349248
 c      0.93666510     0.64419574    -0.75383654
 h     -0.59968244    -2.07849084     0.50417599
 h     -1.71720322     2.23598770     1.16384978
 h     -0.71180140     1.85131007    -1.03438684
 h      1.64731870     1.07413088    -1.59626380
 o      2.20938709    -1.07266415     0.56829765
 h      3.21492166    -0.61080259     0.20418620
 c     -2.43637003    -0.23987406    -0.58556162
 h     -3.06574278     0.61588918    -0.56184261
 h     -2.14978484    -0.53367085    -1.63660174
 h     -2.84240429    -1.05953412    -0.01931384
 h     -0.09700273     1.29872204     1.84216649
          17

 c      1.09575620    -0.61323258     0.00684727
 c     -0.17209749    -1.05787018     0.25551993
 c     -1.17103153     0.09189877     0.11343194
 c     -0.82084239     1.39202872     0.88850841
 c     -0.32261824     1.07252518    -0.56660156
 c      0.95293253     0.65456510    -0.75552224
 h     -0.57256987    -2.02803256     0.53512893
 h     -1.70589200     2.22559398     1.10833672
 h     -0.72234920     1.88838715    -1.05031458
 h      1.58305450     1.02358384    -1.55671951
 o      2.21058788    -1.06820180     0.56075265
 h      3.18776549    -0.63457127     0.21324317
 c     -2.43872734    -0.24707765    -0.58472056
 h     -3.05793226     0.63796791    -0.54106490
 h     -2.19769379    -0.49825682    -1.66241199
 h     -2.88011930    -1.01653742    -0.05330452
 h     -0.14724417     1.33056262     1.85955425
          17

 c      1.09773788    -0.62165458     0.01812652
 c     -0.17698708    -1.05494943     0.25357079
 c     -1.16720301     0.09635125     0.12311816
 c     -0.82375770     1.37916014     0.89751386
 c     -0.32306588     1.07004404    -0.57907572
 c      0.97031785     0.66248355    -0.75660345
 h     -0.54004596    -1.98029845     0.57070406
 h     -1.67334041     2.19609595     1.04174659
 h     -0.74222044     1.93962220    -1.08614944
 h      1.52588914     0.97654614    -1.51460846
 o      2.21401166    -1.06338651     0.55236259
 h      3.12200781    -0.67287522     0.23156539
 c     -2.44030564    -0.25290812    -0.58514525
 h     -3.05663314     0.66254861    -0.52273234
 h     -2.25026326    -0.46310108    -1.67876788
 h     -2.93100056    -0.99196182    -0.07906809
 h     -0.20513991     1.36205801     1.85601825
          17

 c      1.10031032    -0.62808772     0.02860531
 c     -0.18204487    -1.05035219     0.25211098
 c     -1.16210204     0.10023374     0.13218875
 c     -0.82829678     1.36612833     0.90840155
 c     -0.32465648     1.07063498    -0.59163673
 c      0.98605287     0.66672052    -0.75447472
 h     -0.50833757    -1.94905877     0.61496204
 h     -1.62515537     2.15170969     0.96750356
 h     -0.76238922     1.98702872    -1.13007762
 h      1.50025863     0.94691836    -1.50026237
 o      2.21893735    -1.05881056     0.54363590
 h      3.03184953    -0.71871030     0.25369442
 c     -2.44131896    -0.25616222    -0.58692959
 h     -3.05784898     0.68431621    -0.50712945
 h     -2.30486251    -0.42928481    -1.68542976
 h     -2.99629302    -0.99017084    -0.09333273
 h     -0.26387079     1.39124349     1.83798434
          17

 c      1.10306214    -0.63226269     0.03803209
 c     -0.18655201    -1.04359607     0.25106286
 c     -1.15604591     0.10329995     0.14032439
 c     -0.83446271     1.35250604     0.91965105
 c     -0.32720485     1.07503256    -0.60472322
 c      0.99816416     0.66667944    -0.74734986
 h     -0.48116706    -1.94194808     0.67098167
 h     -1.57229453     2.10184392     0.88926925
 h     -0.77668279     2.01822459    -1.17350461
 h      1.52132848     0.94262780    -1.53523880
 o      2.22298807    -1.05568175     0.53560275
 h      2.95754906    -0.75469990     0.26523229
 c     -2.44255584    -0.25672065    -0.58939517
 h     -3.05850400     0.69916307    -0.49441112
 h     -2.35857511    -0.39797399    -1.68427409
 h     -3.06970429    -1.00414006    -0.10011775
 h     -0.31405014     1.41684612     1.81747630
          17

 c      1.10556950    -0.63403086     0.04624553
 c     -0.19017210    -1.03531635     0.25074585
 c     -1.14938526     0.10538788     0.14722612
 c     -0.84187922     1.33730903     0.92961403
 c     -0.33031986     1.08337330    -0.61848652
 c      1.00717112     0.66318748    -0.73683671
 h     -0.45778638    -1.95385656     0.73684690
 h     -1.53103220     2.06172362     0.80937756
 h     -0.78192585     2.02708646    -1.21121758
 h      1.57601009     0.95618569    -1.60176876
 o      2.22230967    -1.05573057     0.52985023
 h      2.96288064    -0.75479643     0.24263672
 c     -2.44505951    -0.25506693    -0.59153746
 h     -3.05693148     0.70498068    -0.48443858
 h     -2.40856957    -0.37028547    -1.67883295
 h     -3.14052283    -1.02232972    -0.10604098
 h     -0.34572877     1.43898540     1.80976839
          17

 c      1.10740392    -0.63327867     0.05307458
 c     -0.19281925    -1.02688105     0.25183876
 c     -1.14247738     0.10640502     0.15260067
 c     -0.84996212     1.31962045     0.93737227
 c     -0.33347535     1.09530908    -0.63288229
 c      1.01446643     0.65754742    -0.72581584
 h     -0.43533765    -1.97146784     0.80577546
 h     -1.51567944     2.04573496     0.72796281
 h     -0.77714488     2.01222153    -1.24054555
 h      1.64174211     0.97557323    -1.66756292
 o      2.21777823    -1.05877972     0.52636078
 h      3.03757512    -0.72361179     0.18851125
 c     -2.44963661    -0.25173717    -0.59250197
 h     -3.05289248     0.70180478    -0.47671378
 h     -2.45244719    -0.34715429    -1.67323583
 h     -3.19912629    -1.03557647    -0.11583997
 h     -0.35363664     1.45889282     1.82459339
          17

 c      1.10820913    -0.62993564     0.05834312
 c     -0.19441746    -1.01959808     0.25503313
 c     -1.13566969     0.10628705     0.15615274
 c     -0.85856336     1.29984051     0.94314396
 c     -0.33601839     1.11007056    -0.64770131
 c      1.02082137     0.65077256    -0.71619569
 h     -0.41180231    -1.98223307     0.87009461
 h     -1.52659423     2.05456612     0.64673698
 h     -0.76322149     1.97626114    -1.26118780
 h      1.70359232     0.99296903    -1.71208989
 o      2.21364349    -1.06330875     0.52375282
 h      3.11806848    -0.68722454     0.12749482
 c     -2.45666334    -0.24718633    -0.59178678
 h     -3.04747829     0.69180931    -0.47039147
 h     -2.48839086    -0.32920803    -1.67078653
 h     -3.23922842    -1.03876651    -0.13150684
 h     -0.34129699     1.47706208     1.85786558
          17

 c      1.10780410    -0.62406237     0.06196857
 c     -0.19481741    -1.01433881     0.26081284
 c     -1.12929509     0.10498217     0.15759481
 c     -0.86803585     1.27969521     0.94758903
 c     -0.33716774     1.12646137    -0.66248266
 c      1.02641787     0.64360421    -0.70892444
 h     -0.38668875    -1.97832577     0.92402446
 h     -1.55193876     2.07551416     0.57270289
 h     -0.74321878     1.92636997    -1.27597737
 h      1.75399696     1.00435781    -1.72630037
 o      2.21216560    -1.06848559     0.52120994
 h      3.17075776    -0.65987104     0.07435220
 c     -2.46611129    -0.24183645    -0.58929123
 h     -3.04293099     0.67916713    -0.46436451
 h     -2.51511021    -0.31668016    -1.67277223
 h     -3.25778914    -1.03013461    -0.15293703
 h     -0.31803887     1.49215264     1.89580235
          17

 c      1.10620785    -0.61589044     0.06400756
 c     -0.19383071    -1.01151226     0.26941940
 c     -1.12366400     0.10246247     0.15666987
 c     -0.87867922     1.26103181     0.95121269
 c     -0.33601470     1.14283686    -0.67637094
 c      1.03117281     0.63664430    -0.70444254
 h     -0.36056965    -1.95656246     0.96432974
 h     -1.57973075     2.09490876     0.51453898
 h     -0.72301722     1.87504749    -1.29216694
 h      1.78934227     1.00776872    -1.70723947
 o      2.21403464    -1.07395260     0.51836064
 h      3.18471351    -0.64686670     0.03532942
 c     -2.47762119    -0.23607329    -0.58528396
 h     -3.04220356     0.66943108    -0.45745595
 h     -2.53175563    -0.30937174    -1.67816638
 h     -3.25463942    -1.01063451    -0.17848424
 h     -0.29318857     1.50193890     1.92480518
          17

 c      1.10360472    -0.60581260     0.06464634
 c     -0.19127205    -1.01111264     0.28086732
 c     -1.11904809     0.09873405     0.15318231
 c     -0.89054779     1.24515133     0.95427374
 c     -0.33162497     1.15733291    -0.68816932
 c      1.03493455     0.63040731    -0.70292281
 h     -0.33462283    -1.91762425     0.99032260
 h     -1.60283234     2.10413633     0.47855090
 h     -0.71058116     1.83792437    -1.32088217
 h      1.80807263     1.00238497    -1.65513168
 o      2.21925269    -1.07948947     0.51496828
 h      3.15795384    -0.65004082     0.01319562
 c     -2.49056044    -0.23009528    -0.58030966
 h     -3.04802176     0.66797548    -0.44873710
 h     -2.53795164    -0.30666336    -1.68432988
 h     -3.23268709    -0.98407306    -0.20506698
 h     -0.27336319     1.50452937     1.93608780
          17

 c      1.10028482    -0.59435611     0.06417136
 c     -0.18698377    -1.01272112     0.29491869
 c     -1.11566079     0.09384138     0.14703372
 c     -0.90355525     1.23277286     0.95682906
 c     -0.32344707     1.16867203    -0.69696992
 c      1.03754576     0.62529609    -0.70430289
 h     -0.31041192    -1.86595274     1.00422831
 h     -1.61804632     2.09912051     0.46802252
 h     -0.71137532     1.82471132    -1.37020142
 h      1.81036909     0.98845533    -1.57281159
 o      2.22744650    -1.08491993     0.51084906
 h      3.09311843    -0.66945979     0.00887254
 c     -2.50406118    -0.22364315    -0.57507366
 h     -3.06158918     0.67768189    -0.43788414
 h     -2.53391557    -0.30759800    -1.68817357
 h     -3.19865771    -0.95787526    -0.22799517
 h     -0.26234145     1.49886341     1.92570596
          17

 c      1.09657992    -0.58215572     0.06294179
 c     -0.18085168    -1.01546583     0.31100130
 c     -1.11364071     0.08787605     0.13825440
 c     -0.91758234     1.22412561     0.95876004
 c     -0.31175236     1.17688298    -0.70298222
 c      1.03875806     0.62151554    -0.70815642
 h     -0.28979706    -1.81024159     1.01208784
 h     -1.62465275     2.07884677     0.48383640
 h     -0.72318100     1.83104765    -1.43587956
 h      1.79945716     0.96797253    -1.46700637
 o      2.23778008    -1.09018881     0.50598236
 h      2.99957021    -0.70239929     0.01996424
 c     -2.51708622    -0.21583636    -0.57032147
 h     -3.08182647     0.69733555    -0.42534147
 h     -2.52053403    -0.31104092    -1.68718171
 h     -3.16307301    -0.94327072    -0.24116700
 h     -0.26144050     1.48480190     1.89365888
          17

 c      1.09280951    -0.56991464     0.06136276
 c     -0.17283338    -1.01806139     0.32816079
 c     -1.11304231     0.08100053     0.12701099
 c     -0.93251803     1.21897542     0.95976473
 c     -0.29743618     1.18280594    -0.70730359
 c      1.03793559     0.61891553    -0.71343795
 h     -0.27476616    -1.76313175     1.02416228
 h     -1.62400318     2.04491161     0.52476868
 h     -0.73832640     1.84441407    -1.50412519
 h      1.78519154     0.94629592    -1.35113606
 o      2.24844684    -1.09566676     0.50092046
 h      2.90215110    -0.73870201     0.03447631
 c     -2.52871860    -0.20551580    -0.56663491
 h     -3.10589658     0.72221391    -0.41212705
 h     -2.49932683    -0.31587388    -1.68005786
 h     -3.13647929    -0.95169166    -0.23899060
 h     -0.26945196     1.46319390     1.84360439
          17

 c      1.08925145    -0.55833984     0.05984508
 c     -0.16302760    -1.01919805     0.34531345
 c     -1.11384151     0.07347299     0.11359040
 c     -0.94823762     1.21656007     0.95935133
 c     -0.28152541     1.18724281    -0.71106081
 c      1.03368525     0.61684695    -0.71838266
 h     -0.26687089    -1.73703091     1.05180396
 h     -1.62030433     2.00234124     0.58712182
 h     -0.74941704     1.85413430    -1.56150278
 h      1.78840022     0.93376753    -1.24639835
 o      2.25616282    -1.10257557     0.49742223
 h      2.84987814    -0.75444796     0.02113818
 c     -2.53871005    -0.19216064    -0.56411402
 h     -3.13050156     0.74635100    -0.39943808
 h     -2.47231670    -0.32116915    -1.66702523
 h     -3.12194695    -0.98606552    -0.22023756
 h     -0.28196455     1.43599026     1.78324263
          17

 c      1.08616976    -0.54806284     0.05874491
 c     -0.15179130    -1.01830042     0.36192740
 c     -1.11596526     0.06565064     0.09836881
 c     -0.96449787     1.21549337     0.95689676
 c     -0.26500771     1.19071746    -0.71500632
 c      1.02454150     0.61452197    -0.72145261
 h     -0.26621184    -1.73577588     1.09938516
 h     -1.62225719     1.96121726     0.66424895
 h     -0.75166837     1.85434547    -1.59935885
 h      1.83280325     0.94152663    -1.17073848
 o      2.25896571    -1.11166965     0.49680903
 h      2.87196042    -0.73368216    -0.04375877
 c     -2.54756507    -0.17642183    -0.56227525
 h     -3.15291918     0.76469787    -0.38833543
 h     -2.44186190    -0.32631147    -1.64979072
 h     -3.11326164    -1.03653833    -0.18960405
 h     -0.29073847     1.40610211     1.72425313
          17

 c      1.08389334    -0.53959982     0.05833260
 c     -0.13978114    -1.01583116     0.37840996
 c     -1.11933160     0.05795660     0.08178090
 c     -0.98077501     1.21392142     0.95182668
 c     -0.24888927     1.19358076    -0.71951619
 c      1.01143117     0.61205685    -0.72289484
 h     -0.27094675    -1.75149790     1.15984771
 h     -1.64316224     1.93629493     0.74792929
 h     -0.74270375     1.84298394    -1.61359816
 h      1.91582551     0.96917968    -1.12087819
 o      2.25932049    -1.12125666     0.49700971
 h      2.92809206    -0.70034804    -0.12895746
 c     -2.55591214    -0.15960026    -0.56038201
 h     -3.17147554     0.77425247    -0.37957398
 h     -2.41049134    -0.33103678    -1.63109486
 h     -3.10198578    -1.08769282    -0.15441370
 h     -0.28539737     1.37641328     1.67921499
          17

 c      1.08283968    -0.53334076     0.05880530
 c     -0.12781066    -1.01269324     0.39561324
 c     -1.12386000     0.05081753     0.06429378
 c     -0.99638610     1.21044661     0.94387223
 c     -0.23418632     1.19609070    -0.72468003
 c      0.99757929     0.61034265    -0.72388674
 h     -0.27817853    -1.77164338     1.22071428
 h     -1.69339433     1.93837410     0.83325709
 h     -0.72206992     1.82066760    -1.60378806
 h      2.00922765     1.00580923    -1.08261930
 o      2.25949260    -1.12976534     0.49590805
 h      2.98093859    -0.67717903    -0.20173126
 c     -2.56403785    -0.14298464    -0.55782625
 h     -3.18570425     0.77437578    -0.37350009
 h     -2.38077367    -0.33533912    -1.61387319
 h     -3.08287949    -1.12671735    -0.12103894
 h     -0.25972346     1.34812491     1.65438546
          17

 c      1.08343108    -0.52951799     0.06028073
 c     -0.11667030    -1.00960646     0.41421256
 c     -1.12944157     0.04459979     0.04637781
 c     -1.01107519     1.20526601     0.93332966
 c     -0.22177127     1.19836109    -0.73033028
 c      0.98595387     0.61002001    -0.72509915
 h     -0.28518844    -1.78602462     1.27143889
 h     -1.76800990     1.96195921     0.92068659
 h     -0.69135224     1.79056048    -1.57316957
 h      2.08811684     1.04165531    -1.04748531
 o      2.26037821    -1.13652278     0.49257539
 h      3.01480424    -0.67312140    -0.24780869
 c     -2.57185235    -0.12765443    -0.55430516
 h     -3.19640592     0.76674100    -0.36998283
 h     -2.35526143    -0.33925363    -1.60030135
 h     -3.05433540    -1.14578930    -0.09376880
 h     -0.21768679     1.32045089     1.64522685
          17

 c      1.08597884    -0.52819115     0.06278348
 c     -0.10701476    -1.00692671     0.43450226
 c     -1.13590748     0.03958606     0.02848092
 c     -1.02503428     1.19967626     0.92114798
 c     -0.21216493     1.20020732    -0.73593783
 c      0.97844884     0.61123274    -0.72664205
 h     -0.29002871    -1.78869346     1.30579115
 h     -1.84968308     1.99002446     1.01015779
 h     -0.65499541     1.75920551    -1.52987583
 h      2.13938276     1.07129753    -1.01299284
 o      2.26225098    -1.14131690     0.48671280
 h      3.02428844    -0.69033881    -0.26258240
 c     -2.57900289    -0.11451142    -0.54984212
 h     -3.20557116     0.75501471    -0.36841164
 h     -2.33646616    -0.34264169    -1.59120435
 h     -3.01720677    -1.14144796    -0.07498109
 h     -0.17079166     1.29224124     1.64124712
          17

 c      1.09058970    -0.52926450     0.06624960
 c     -0.09930096    -1.00467821     0.45642178
 c     -1.14301745     0.03599717     0.01101269
 c     -1.03839305     1.19478930     0.90852570
 c     -0.20537645     1.20098600    -0.74045504
 c      0.97614729     0.61381946    -0.72834295
 h     -0.29163574    -1.77738915     1.32152314
 h     -1.92205684     2.00787983     1.09824401
 h     -0.62117852     1.73757279    -1.48839418
 h      2.15767176     1.09220632    -0.97931608
 o      2.26515666    -1.14415715     0.47831205
 h      3.00837824    -0.72814991    -0.24569639
 c     -2.58499741    -0.10425674    -0.54472630
 h     -3.21590795     0.74398520    -0.36784338
 h     -2.32673813    -0.34513923    -1.58614925
 h     -2.97398221    -1.11390478    -0.06538860
 h     -0.13089796     1.26322344     1.63312126
          17

 c      1.09712383    -0.53252167     0.07054603
 c     -0.09375027    -1.00259338     0.47959046
 c     -1.15046132     0.03402067    -0.00567351
 c     -1.05108517     1.19112675     0.89648178
 c     -0.20101301     1.19970861    -0.74252878
 c      0.97958541     0.61749789    -0.72990496
 h     -0.28986958    -1.75303158     1.31995386
 h     -1.97511536     2.00762141     1.18013664
 h     -0.60004760     1.73917696    -1.46664388
 h      2.14170637     1.10344696    -0.94760819
 o      2.26895092    -1.14524271     0.46762463
 h      2.96994657    -0.78360765    -0.20054356
 c     -2.58933827    -0.09720574    -0.53942871
 h     -3.22973438     0.73789105    -0.36735727
 h     -2.32800779    -0.34630157    -1.58404803
 h     -2.92857261    -1.06733366    -0.06385545
 h     -0.10634310     1.23403006     1.61538752
          17

 c      1.10522038    -0.53766644     0.07549609
 c     -0.09032800    -1.00010362     0.50328327
 c     -1.15786875     0.03382136    -0.02129446
 c     -1.06297051     1.18877798     0.88572911
 c     -0.19889759     1.19579484    -0.74155357
 c      0.98882672     0.62194892    -0.73096983
 h     -0.28567924    -1.71994675     1.30628469
 h     -2.00408669     1.98642746     1.25135478
 h     -0.59637476     1.77106951    -1.47332937
 h      2.09321437     1.10527954    -0.91951952
 o      2.27300084    -1.14508786     0.45542934
 h      2.92029292    -0.84944573    -0.13853661
 c     -2.59164863    -0.09299362    -0.53456269
 h     -3.24758870     0.73852593    -0.36645547
 h     -2.34150285    -0.34583657    -1.58381766
 h     -2.88645363    -1.01118093    -0.06665224
 h     -0.10147040     1.20579083     1.58612014
          17

 c      1.11439321    -0.54434381     0.08088810
 c     -0.08875246    -0.99631234     0.52638620
 c     -1.16482885     0.03553672    -0.03564858
 c     -1.07395326     1.18759131     0.87669307
 c     -0.19949975     1.18974561    -0.73844766
 c      1.00331230     0.62679213    -0.73112479
 h     -0.28133490    -1.68642906     1.29021663
 h     -2.00753547     1.94449319     1.30830948
 h     -0.60450566     1.82596829    -1.49875218
 h      2.01842938     1.09977133    -0.89727575
 o      2.27545741    -1.14476465     0.44364575
 h      2.89024702    -0.91014143    -0.08878030
 c     -2.59173765    -0.09041073    -0.53089668
 h     -3.26760527     0.74450923    -0.36517644
 h     -2.36757606    -0.34378681    -1.58478596
 h     -2.85455347    -0.96111350    -0.06667994
 h     -0.11701837     1.17980901     1.54614413
          17

 c      1.12416161    -0.55212107     0.08644931
 c     -0.08857919    -0.99010502     0.54751086
 c     -1.17092688     0.03926080    -0.04862479
 c     -1.08405617     1.18727513     0.86951383
 c     -0.20338533     1.18259576    -0.73476064
 c      1.02142095     0.63142084    -0.72986408
 h     -0.28019068    -1.66375036     1.28474365
 h     -1.98651348     1.88408097     1.34848259
 h     -0.61467276     1.88884101    -1.52545360
 h      1.93256142     1.09296284    -0.88417862
 o      2.27352009    -1.14553824     0.43494913
 h      2.92575236    -0.94787757    -0.09163686
 c     -2.58964843    -0.08781080    -0.52923288
 h     -3.28629316     0.75239740    -0.36382806
 h     -2.40569300    -0.34058694    -1.58680523
 h     -2.83962411    -0.93504288    -0.05501753
 h     -0.14998713     1.15733730     1.49876167
          17

 c      1.13410770    -0.56043341     0.09180436
 c     -0.08942312    -0.98063888     0.56553912
 c     -1.17579199     0.04502029    -0.06020535
 c     -1.09345328     1.18741584     0.86397810
 c     -0.21065828     1.17514170    -0.73166052
 c      1.03999769     0.63468484    -0.72652607
 h     -0.28505911    -1.66065008     1.29995652
 h     -1.94502012     1.80964653     1.37095367
 h     -0.61983544     1.94654725    -1.54030744
 h      1.86521447     1.09840667    -0.88539887
 o      2.26801101    -1.14726654     0.42894854
 h      3.01616733    -0.96845844    -0.13767611
 c     -2.58580469    -0.08429270    -0.52990971
 h     -3.30001931     0.75862452    -0.36262635
 h     -2.45453252    -0.33698574    -1.59017071
 h     -2.84454880    -0.94084921    -0.02730213
 h     -0.19275965     1.13930702     1.44996391
          17

 c      1.14384402    -0.56859402     0.09651854
 c     -0.09118994    -0.96798165     0.58032329
 c     -1.17914529     0.05274378    -0.07045072
 c     -1.10236687     1.18741942     0.85939585
 c     -0.22097489     1.16779659    -0.72975977
 c      1.05531774     0.63508498    -0.72040401
 h     -0.29590459    -1.67591332     1.33499170
 h     -1.89188719     1.72890179     1.37781792
 h     -0.61671097     1.99054995    -1.53662848
 h      1.85058391     1.13427038    -0.90704408
 o      2.26241169    -1.14938008     0.42344110
 h      3.11020594    -0.98563574    -0.18801393
 c     -2.58105424    -0.08044223    -0.53243471
 h     -3.30612043     0.76086721    -0.36149458
 h     -2.51215503    -0.33386345    -1.59529109
 h     -2.86623224    -0.96893550     0.01130904
 h     -0.23248091     1.12595285     1.40840426
          17

 c      1.15298670    -0.57592251     0.10021958
 c     -0.09404262    -0.95303866     0.59259548
 c     -1.18083343     0.06223216    -0.07946951
 c     -1.11061089     1.18641099     0.85455928
 c     -0.23376512     1.16073737    -0.72926848
 c      1.06650187     0.63257500    -0.71140573
 h     -0.30993391    -1.69908965     1.37908398
 h     -1.84354809     1.65411907     1.37668500
 h     -0.60462923     2.01613468    -1.51238020
 h      1.88935414     1.20174187    -0.94904360
 o      2.25891164    -1.15188770     0.41738917
 h      3.17789650    -1.00425392    -0.22248435
 c     -2.57638146    -0.07756730    -0.53593118
 h     -3.30335381     0.75846248    -0.36002212
 h     -2.57616760    -0.33199335    -1.60208178
 h     -2.89823141    -1.00198935     0.05075513
 h     -0.25383984     1.11669423     1.38335803
          17

 c      1.16116085    -0.58186130     0.10266642
 c     -0.09817139    -0.93686921     0.60323814
 c     -1.18083104     0.07313593    -0.08741055
 c     -1.11695833     1.18333325     0.84812904
 c     -0.24832636     1.15399113    -0.73012267
 c      1.07556843     0.62902072    -0.70035174
 h     -0.32388388    -1.71825162     1.42001713
 h     -1.82296700     1.60036180     1.38145167
 h     -0.58467952     2.02166499    -1.46877746
 h      1.94911515     1.27969617    -1.00183081
 o      2.25851183    -1.15504806     0.41057442
 h      3.20784263    -1.02467719    -0.23464291
 c     -2.57260434    -0.07678399    -0.53972901
 h     -3.29195786     0.75233334    -0.35750817
 h     -2.64380211    -0.33182861    -1.60945431
 h     -2.93421117    -1.02615055     0.08259089
 h     -0.24785838     1.11092675     1.37959037
          17

 c      1.16804180    -0.58600580     0.10374520
 c     -0.10363439    -0.92025026     0.61283757
 c     -1.17922613     0.08493179    -0.09447675
 c     -1.11976301     1.17769393     0.83976018
 c     -0.26378786     1.14739442    -0.73202075
 c      1.08418078     0.62623435    -0.68824251
 h     -0.33551812    -1.72489515     1.44922983
 h     -1.84512569     1.57594363     1.40291031
 h     -0.55948281     2.00895404    -1.41006351
 h      2.00265739     1.34783878    -1.05463358
 o      2.26161408    -1.15913386     0.40306622
 h      3.19689530    -1.04602307    -0.22348599
 c     -2.57027821    -0.07880140    -0.54351606
 h     -3.27351405     0.74475810    -0.35307012
 h     -2.71194238    -0.33342731    -1.61538942
 h     -2.96926015    -1.03359923     0.10188163
 h     -0.21922111     1.10906178     1.39377633
          17

 c      1.17340552    -0.58810978     0.10345658
 c     -0.11032352    -0.90361577     0.62163345
 c     -1.17621153     0.09691653    -0.10093135
 c     -1.11870705     1.17026790     0.83098871
 c     -0.27909446     1.14045595    -0.73437426
 c      1.09289472     0.62523966    -0.67583951
 h     -0.34383981    -1.71456991     1.46234405
 h     -1.90083550     1.57467641     1.43524725
 h     -0.53332001     1.98485676    -1.34418961
 h      2.03682724     1.39508136    -1.10007007
 o      2.26818252    -1.16435328     0.39506057
 h      3.14685788    -1.06701506    -0.19099878
 c     -2.56972134    -0.08399793    -0.54722340
 h     -3.25054349     0.73890940    -0.34583331
 h     -2.77725294    -0.33654293    -1.61762085
 h     -2.99990534    -1.02122885     0.10660707
 h     -0.18171308     1.11211959     1.41764009
          17

 c      1.17717053    -0.58809320     0.10191588
 c     -0.11798662    -0.88711222     0.62958397
 c     -1.17208179     0.10825270    -0.10706599
 c     -1.11461400     1.16243917     0.82415972
 c     -0.29305769     1.13221444    -0.73627720
 c      1.10167027     0.62649873    -0.66368134
 h     -0.34889685    -1.68625017     1.45842626
 h     -1.96800577     1.58430514     1.46323995
 h     -0.51200479     1.96299230    -1.28316641
 h      2.04671706     1.41663270    -1.13370061
 o      2.27750970    -1.17084063     0.38700283
 h      3.06775040    -1.08579749    -0.14423921
 c     -2.57106985    -0.09244683    -0.55088055
 h     -3.22574904     0.73800810    -0.33521817
 h     -2.83648905    -0.34078965    -1.61451336
 h     -3.02396396    -0.98940525     0.09700159
 h     -0.14894507     1.12063746     1.44307754
          17

 c      1.17941502    -0.58603374     0.09934717
 c     -0.12626265    -0.87062875     0.63639734
 c     -1.16722150     0.11804960    -0.11313990
 c     -1.10835858     1.15538235     0.82106954
 c     -0.30453947     1.12148603    -0.73678178
 c      1.11026378     0.63015535    -0.65216263
 h     -0.35168281    -1.64210582     1.43971647
 h     -2.02868775     1.59563264     1.47543318
 h     -0.50128229     1.96087678    -1.23987318
 h      2.03127230     1.41099827    -1.15286794
 o      2.28747530    -1.17872410     0.38008743
 h      2.98961527    -1.09878891    -0.10328121
 c     -2.57431584    -0.10382389    -0.55454262
 h     -3.20104555     0.74414302    -0.32130359
 h     -2.88689124    -0.34578256    -1.60571244
 h     -3.04074551    -0.94178938     0.07559179
 h     -0.12997450     1.13435334     1.46439362
          17

 c      1.18034314    -0.58211085     0.09604023
 c     -0.13471687    -0.85377468     0.64150678
 c     -1.16208100     0.12544370    -0.11931050
 c     -1.10059227     1.14987176     0.82269106
 c     -0.31276392     1.10793841    -0.73562068
 c      1.11835951     0.63612903    -0.64156275
 h     -0.35423014    -1.58794299     1.41209372
 h     -2.07240303     1.60359360     1.46658404
 h     -0.50351930     1.98725989    -1.21972533
 h      1.99173251     1.37882781    -1.15617447
 o      2.29410868    -1.18824973     0.37669682
 h      2.97039305    -1.09932765    -0.10774024
 c     -2.57927399    -0.11725489    -0.55831885
 h     -3.17692762     0.75727428    -0.30512641
 h     -2.92652952    -0.35123311    -1.59243720
 h     -3.05182796    -0.88610024     0.04800308
 h     -0.12906766     1.15250045     1.47842886
          17

 c      1.18019970    -0.57650390     0.09226252
 c     -0.14288421    -0.83586000     0.64405199
 c     -1.15713900     0.12968072    -0.12557999
 c     -1.09187550     1.14632159     0.82931040
 c     -0.31743965     1.09288931    -0.73353304
 c      1.12549482     0.64408691    -0.63200139
 h     -0.35970639    -1.53356646     1.38552309
 h     -2.09387329     1.60577642     1.43563141
 h     -0.51645570     2.03246525    -1.21686485
 h      1.93212722     1.32340282    -1.14390899
 o      2.29611414    -1.19943024     0.37752028
 h      3.02597155    -1.08462541    -0.17009820
 c     -2.58546225    -0.13124826    -0.56246793
 h     -3.15269616     0.77512553    -0.28868084
 h     -2.95451516    -0.35702370    -1.57744821
 h     -3.06216226    -0.83479745     0.02394205
 h     -0.14636290     1.17418003     1.48429675
          17

 c      1.17924779    -0.56935805     0.08822535
 c     -0.15033402    -0.81608326     0.64306266
 c     -1.15283971     0.13021486    -0.13178742
 c     -1.08282177     1.14482719     0.84059961
 c     -0.31855934     1.07844478    -0.73161124
 c      1.13081185     0.65326909    -0.62327342
 h     -0.37185465    -1.49075836     1.37206620
 h     -2.09119226     1.60140132     1.38407281
 h     -0.53589458     2.07790992    -1.22139166
 h      1.86195249     1.25292534    -1.12002650
 o      2.29683112    -1.21165784     0.37993662
 h      3.09959500    -1.06234017    -0.24975523
 c     -2.59208456    -0.14398605    -0.56735687
 h     -3.12734819     0.79408318    -0.27452396
 h     -2.97102442    -0.36327648    -1.56467247
 h     -3.07957623    -0.80260570     0.01585598
 h     -0.17798034     1.19864946     1.48351639
          17

 c      1.17781510    -0.56084223     0.08413546
 c     -0.15681876    -0.79411120     0.63804876
 c     -1.14950392     0.12680381    -0.13766381
 c     -1.07415691     1.14517695     0.85559070
 c     -0.31625649     1.06637132    -0.73066928
 c      1.13266702     0.66217375    -0.61451621
 h     -0.39296635    -1.46677336     1.37905172
 h     -2.06557009     1.59111474     1.31543833
 h     -0.55807327     2.10850477    -1.22596419
 h      1.80111906     1.18434112    -1.09623723
 o      2.29841581    -1.22432445     0.38198746
 h      3.15305813    -1.03974494    -0.31679482
 c     -2.59845895    -0.15417333    -0.57298392
 h     -3.10042799     0.81046990    -0.26519309
 h     -2.97707247    -0.37037903    -1.55838206
 h     -3.10940563    -0.79790733     0.03182887
 h     -0.21554886     1.22559457     1.48059666
          17

 c      1.17626508    -0.55120089     0.08023173
 c     -0.16243392    -0.77058546     0.62955709
 c     -1.14725706     0.11955640    -0.14292699
 c     -1.06657367     1.14683542     0.87268348
 c     -0.31083526     1.05775795    -0.73109661
 c      1.12867014     0.66869677    -0.60411641
 h     -0.42168734    -1.45858649     1.40264087
 h     -2.02275452     1.57753445     1.23550278
 h     -0.58013898     2.11581932    -1.22681529
 h      1.78000145     1.14210381    -1.09348999
 o      2.30143675    -1.23697063     0.38279939
 h      3.17301280    -1.02099146    -0.35895948
 c     -2.60458102    -0.16173505    -0.57849752
 h     -3.07242574     0.82152376    -0.26271097
 h     -2.97401951    -0.37887314    -1.56187708
 h     -3.14818571    -0.81576514     0.06806763
 h     -0.24658296     1.25541952     1.48311671
          17

 c      1.17492148    -0.54081773     0.07681432
 c     -0.16752485    -0.74684089     0.61889603
 c     -1.14602799     0.10890589    -0.14737379
 c     -1.06016231     1.14892520     0.88993171
 c     -0.30284809     1.05307426    -0.73291164
 c      1.11790468     0.67198318    -0.59128836
 h     -0.45369775    -1.45626680     1.43109956
 h     -1.97574491     1.56642658     1.15240345
 h     -0.59996983     2.09688934    -1.22281431
 h      1.81382992     1.13713273    -1.12383125
 o      2.30581556    -1.24921192     0.38198048
 h      3.15650876    -1.00850326    -0.37188616
 c     -2.61093950    -0.16741544    -0.58264501
 h     -3.04477971     0.82592495    -0.26828311
 h     -2.96293783    -0.38916892    -1.57599709
 h     -3.18647991    -0.84360203     0.11248168
 h     -0.25867291     1.28917749     1.49911701
          17

 c      1.17400800    -0.53024079     0.07425019
 c     -0.17242857    -0.72427377     0.60744232
 c     -1.14561418     0.09553001    -0.15094054
 c     -1.05369484     1.15036394     0.90576883
 c     -0.29310610     1.05225239    -0.73583410
 c      1.10285181     0.67358423    -0.57767808
 h     -0.48426729    -1.45027896     1.45282494
 h     -1.94521078     1.56706462     1.07486906
 h     -0.61616050     2.05322253    -1.21484055
 h      1.88023638     1.15355806    -1.17150863
 o      2.31122632    -1.26071020     0.37936702
 h      3.10509024    -1.00375688    -0.35485522
 c     -2.61796138    -0.17207242    -0.58456621
 h     -3.01967428     0.82407509    -0.28216466
 h     -2.94423886    -0.40125472    -1.59836941
 h     -3.21584341    -0.87019062     0.15323207
 h     -0.24764573     1.32742781     1.53135353
          17

 c      1.17364091    -0.52008841     0.07291882
 c     -0.17731704    -0.70402950     0.59628748
 c     -1.14576696     0.08025936    -0.15372232
 c     -1.04525792     1.15041794     0.91969295
 c     -0.28255115     1.05469438    -0.73933113
 c      1.08681122     0.67533876    -0.56546697
 h     -0.50978050    -1.43478398     1.46027623
 h     -1.94850002     1.58755721     1.00774337
 h     -0.62848793     1.99113885    -1.20592424
 h      1.94911229     1.17286879    -1.21468813
 o      2.31709656    -1.27120854     0.37505695
 h      3.02501694    -1.00696485    -0.31122694
 c     -2.62578178    -0.17644896    -0.58404326
 h     -2.99972077     0.81818124    -0.30369452
 h     -2.91789131    -0.41466077    -1.62407025
 h     -3.23143778    -0.88852853     0.18234550
 h     -0.22089993     1.36879843     1.57454641
          17

 c      1.17382575    -0.51092689     0.07315622
 c     -0.18217117    -0.68695971     0.58620315
 c     -1.14627512     0.06400080    -0.15594462
 c     -1.03428403     1.14939586     0.93204918
 c     -0.27204205     1.05922887    -0.74261825
 c      1.07214981     0.67827114    -0.55599821
 h     -0.52802065    -1.40764780     1.45018529
 h     -1.98175275     1.62628664     0.95077154
 h     -0.63893144     1.92289217    -1.20195155
 h      2.00239055     1.18565051    -1.24088881
 o      2.32226734    -1.28068809     0.36975936
 h      2.93285929    -1.01474503    -0.25402646
 c     -2.63425597    -0.18118172    -0.58133032
 h     -2.98751477     0.81189439    -0.33153938
 h     -2.88401103    -0.42870803    -1.64727203
 h     -3.23156236    -0.89517105     0.19555364
 h     -0.19089791     1.41022754     1.61956339
          17

 c      1.17444726    -0.50318022     0.07521750
 c     -0.18680399    -0.67362178     0.57767225
 c     -1.14702612     0.04768206    -0.15790228
 c     -1.02174695     1.14839288     0.94317807
 c     -0.26218277     1.06423437    -0.74469632
 c      1.06043156     0.68277309    -0.54988892
 h     -0.53812659    -1.36989727     1.42304174
 h     -2.02455016     1.67305948     0.90357665
 h     -0.65241532     1.86579227    -1.21172323
 h      2.03173087     1.18858471    -1.24512969
 o      2.32438490    -1.28974593     0.36550493
 h      2.86535423    -1.01433032    -0.21722379
 c     -2.64302502    -0.18674964    -0.57691235
 h     -2.98503587     0.80917433    -0.36414790
 h     -2.84332711    -0.44284206    -1.66287728
 h     -3.21688084    -0.88935259     0.19156787
 h     -0.16796743     1.44832456     1.65837602
          17

 c      1.17530251    -0.49707365     0.07922938
 c     -0.19088560    -0.66422958     0.57086354
 c     -1.14801921     0.03220001    -0.15990068
 c     -1.00880712     1.14845723     0.95307757
 c     -0.25345791     1.06834822    -0.74468286
 c      1.05274843     0.68884728    -0.54731252
 h     -0.54075991    -1.32574201     1.38321505
 h     -2.05819272     1.71758542     0.86758407
 h     -0.67437369     1.83427747    -1.24335156
 h      2.03386905     1.18116617    -1.22625844
 o      2.32091956    -1.29942990     0.36482484
 h      2.86319523    -0.98657224    -0.24239696
 c     -2.65156919    -0.19329329    -0.57136475
 h     -2.99302098     0.81243629    -0.40026182
 h     -2.79729436    -0.45687816    -1.66754643
 h     -3.19026540    -0.87290741     0.17205039
 h     -0.15804884     1.48030969     1.68583976
          17

 c      1.17619912    -0.49261844     0.08513946
 c     -0.19395579    -0.65857122     0.56554198
 c     -1.14932400     0.01836996    -0.16221322
 c     -0.99625025     1.15024769     0.96152068
 c     -0.24672307     1.07146172    -0.74243881
 c      1.04982447     0.69621583    -0.54812429
 h     -0.53857113    -1.28309083     1.33970019
 h     -2.07204536     1.75306647     0.84457762
 h     -0.70441443     1.82836445    -1.29695432
 h      2.00856525     1.16443094    -1.18533960
 o      2.31313937    -1.30910559     0.36640401
 h      2.90741607    -0.94017837    -0.30922801
 c     -2.65921590    -0.20039247    -0.56536767
 h     -3.01063907     0.82096441    -0.43911382
 h     -2.74793627    -0.47111738    -1.66014549
 h     -3.15728073    -0.85105182     0.14248986
 h     -0.16312952     1.50435148     1.69963546
          17

 c      1.17702276    -0.48964411     0.09272122
 c     -0.19544793    -0.65601827     0.56104239
 c     -1.15101378     0.00688484    -0.16504672
 c     -0.98459509     1.15407003     0.96815447
 c     -0.24324999     1.07456125    -0.73866187
 c      1.05190760     0.70434431    -0.55186978
 h     -0.53634607    -1.25322852     1.30587913
 h     -2.06168710     1.77571932     0.83574283
 h     -0.73498133     1.83531806    -1.36321346
 h      1.95904426     1.14108344    -1.12580958
 o      2.30360917    -1.31731237     0.36749583
 h      2.95825767    -0.89787690    -0.37379727
 c     -2.66511862    -0.20697776    -0.55980911
 h     -3.03573108     0.83095447    -0.48011679
 h     -2.69755471    -0.48636080    -1.64185608
 h     -3.12666572    -0.83333775     0.11324676
 h     -0.18191863     1.51969981     1.70000136
          17

 c      1.17771977    -0.48783961     0.10161764
 c     -0.19487895    -0.65585501     0.55662671
 c     -1.15311130    -0.00171661    -0.16851292
 c     -0.97427458     1.15995485     0.97250411
 c     -0.24410830     1.07867230    -0.73426637
 c      1.05839298     0.71238099    -0.55766547
 h     -0.53911622    -1.24679953     1.29466185
 h     -2.02660646     1.78380752     0.84144376
 h     -0.75743752     1.84165461    -1.43013899
 h      1.89535787     1.11700176    -1.05536111
 o      2.29365771    -1.32329204     0.36677474
 h      2.99538557    -0.87182559    -0.41420452
 c     -2.66837766    -0.21160365    -0.55567513
 h     -3.06548725     0.83723294    -0.52241640
 h     -2.64839002    -0.50386097    -1.61609803
 h     -3.10874248    -0.83206783     0.09773788
 h     -0.21004311     1.52687788     1.68981091
          17

 c      1.17828092    -0.48679776     0.11138143
 c     -0.19223467    -0.65791437     0.55224248
 c     -1.15556154    -0.00707173    -0.17260088
 c     -0.96569319     1.16767035     0.97395237
 c     -0.24973004     1.08433685    -0.72992403
 c      1.06719279     0.71896778    -0.56395891
 h     -0.54790421    -1.26623773     1.30902712
 h     -1.96957166     1.77740445     0.86113950
 h     -0.76631174     1.83907955    -1.48824679
 h      1.84096318     1.10433345    -0.98915430
 o      2.28383546    -1.32680974     0.36384488
 h      3.01100934    -0.86638360    -0.42300531
 c     -2.66851541    -0.21327245    -0.55338601
 h     -3.09713413     0.83532102    -0.56478002
 h     -2.60229575    -0.52521967    -1.58812259
 h     -3.10954577    -0.85457608     0.10401469
 h     -0.24003174     1.52787302     1.67480120
          17

 c      1.17874005    -0.48608463     0.12151900
 c     -0.18808910    -0.66275060     0.54871818
 c     -1.15822891    -0.00900444    -0.17715447
 c     -0.95905270     1.17668068     0.97180255
 c     -0.25991546     1.09165513    -0.72599553
 c      1.07479342     0.72226588    -0.56872041
 h     -0.55835001    -1.30369894     1.33940796
 h     -1.89792789     1.75924453     0.89319849
 h     -0.75961653     1.82417572    -1.53154720
 h      1.83243222     1.12182107    -0.94776032
 o      2.27438259    -1.32787957     0.35870577
 h      3.00258725    -0.88240654    -0.39881236
 c     -2.66588192    -0.21220315    -0.55223170
 h     -3.12837662     0.82273509    -0.60583451
 h     -2.56055843    -0.55213474    -1.56375934
 h     -3.12578033    -0.89559116     0.12701578
 h     -0.26214791     1.52581831     1.66299251
          17

 c      1.17914030    -0.48533935     0.13156185
 c     -0.18325529    -0.67107686     0.54704934
 c     -1.16092200    -0.00752253    -0.18186372
 c     -0.95384607     1.18610993     0.96553376
 c     -0.27404940     1.10043857    -0.72258881
 c      1.07934663     0.72141229    -0.57114578
 h     -0.56452997    -1.34773113     1.37207816
 h     -1.82651863     1.73671500     0.93486765
 h     -0.73802798     1.79696235    -1.55715386
 h      1.88469292     1.17806916    -0.93740607
 o      2.26535496    -1.32667948     0.35159849
 h      2.97083254    -0.91847078    -0.34392803
 c     -2.66130507    -0.20952670    -0.55099827
 h     -3.15765219     0.79932906    -0.64437880
 h     -2.52404475    -0.58579509    -1.54709898
 h     -3.14850274    -0.94179380     0.15401907
 h     -0.26755286     1.52340314     1.66176256
          17

 c      1.17949273    -0.48433085     0.14112589
 c     -0.17845964    -0.68327567     0.54780894
 c     -1.16343060    -0.00280170    -0.18629352
 c     -0.94836070     1.19483057     0.95511940
 c     -0.29126097     1.11028299    -0.71956928
 c      1.08279190     0.71777901    -0.57235550
 h     -0.56228881    -1.38914706     1.39641165
 h     -1.77879850     1.72300488     0.98336623
 h     -0.70437820     1.76020397    -1.56528518
 h      1.96739438     1.25676055    -0.94220962
 o      2.25646420    -1.32362424     0.34313420
 h      2.92219819    -0.96957767    -0.26649612
 c     -2.65550570    -0.20656499    -0.54891450
 h     -3.18429077     0.76706092    -0.67961855
 h     -2.49359622    -0.62605088    -1.53844008
 h     -3.16942030    -0.98097171     0.17414170
 h     -0.25304823     1.52062174     1.67312460
          17

 c      1.17978834    -0.48292579     0.14990557
 c     -0.17424976    -0.69928666     0.55106201
 c     -1.16555191     0.00482557    -0.18995643
 c     -0.94049672     1.20204747     0.94100640
 c     -0.31042935     1.12055581    -0.71649632
 c      1.08737256     0.71324665    -0.57347649
 h     -0.54983740    -1.42241765     1.40644062
 h     -1.77546140     1.73042159     1.03813290
 h     -0.66358269     1.71952661    -1.56010813
 h      2.04620777     1.33658990    -0.94690396
 o      2.24650259    -1.31961811     0.33474029
 h      2.87774899    -1.02303461    -0.18763655
 c     -2.64888904    -0.20452758    -0.54587673
 h     -3.20847235     0.72945553    -0.71126639
 h     -2.47022206    -0.67104482    -1.53440601
 h     -3.18309244    -1.00542255     0.18137803
 h     -0.22269664     1.51456323     1.69198733
          17

 c      1.18003370    -0.48103893     0.15763453
 c     -0.17099288    -0.71866463     0.55647225
 c     -1.16711062     0.01486978    -0.19239288
 c     -0.92991888     1.20829050     0.92398484
 c     -0.33021947     1.13039034    -0.71255150
 c      1.09395367     0.70907371    -0.57497722
 h     -0.52731815    -1.44524786     1.40017948
 h     -1.81246153     1.75656619     1.09920244
 h     -0.62237620     1.68354439    -1.55077631
 h      2.10286787     1.40410285    -0.94442495
 o      2.23276623    -1.31617597     0.32889872
 h      2.88202799    -1.05667712    -0.14505439
 c     -2.64160998    -0.20442591    -0.54218856
 h     -3.23096587     0.69074955    -0.73954437
 h     -2.45483766    -0.71772484    -1.53005066
 h     -3.18660190    -1.01149178     0.17377121
 h     -0.18441667     1.50169163     1.70967028
          17

 c      1.18024373    -0.47858298     0.16405448
 c     -0.16886602    -0.74063488     0.56338213
 c     -1.16798480     0.02669929    -0.19321290
 c     -0.91803789     1.21502086     0.90521896
 c     -0.34927169     1.13885599    -0.70668033
 c      1.10248827     0.70598548    -0.57693696
 h     -0.49650024    -1.45831758     1.37919318
 h     -1.86551317     1.78724083     1.16263827
 h     -0.58773609     1.66215484    -1.55000954
 h      2.13012754     1.45234555    -0.93248623
 o      2.21407572    -1.31394760     0.32651452
 h      2.95551506    -1.06297554    -0.15102303
 c     -2.63370566    -0.20695073    -0.53829605
 h     -3.25250929     0.65469113    -0.76500056
 h     -2.44784305    -0.76280308    -1.52106292
 h     -3.17900598    -0.99872102     0.15236410
 h     -0.14597520     1.47975116     1.71816849
          17

 c      1.18035213    -0.47543163     0.16893580
 c     -0.16782551    -0.76410063     0.57081828
 c     -1.16813391     0.03957457    -0.19209664
 c     -0.90628095     1.22340043     0.88593406
 c     -0.36651013     1.14541709    -0.69823067
 c      1.11255153     0.70440900    -0.57926810
 h     -0.46075677    -1.46568846     1.34890431
 h     -1.91248838     1.81046713     1.22209462
 h     -0.56386624     1.66150386    -1.56676704
 h      2.12598596     1.47790911    -0.91082939
 o      2.19356845    -1.31210736     0.32557688
 h      3.05135915    -1.05923255    -0.17135200
 c     -2.62518181    -0.21230943    -0.53470400
 h     -3.27301524     0.62344297    -0.78814763
 h     -2.44888686    -0.80355355    -1.50495265
 h     -3.16135838    -0.96979200     0.12101378
 h     -0.11315152     1.44819383     1.71212074
          17

 c      1.18016979    -0.47145588     0.17212442
 c     -0.16759439    -0.78765203     0.57748732
 c     -1.16761417     0.05268271    -0.18878699
 c     -0.89550121     1.23396472     0.86710966
 c     -0.38127893     1.15032074    -0.68765391
 c      1.12358793     0.70458122    -0.58180366
 h     -0.42492431    -1.47533644     1.31890198
 h     -1.94063236     1.82046709     1.27200468
 h     -0.55081764     1.67956492    -1.59805158
 h      2.09123481     1.47950098    -0.88018315
 o      2.17407841    -1.31023863     0.32468070
 h      3.12864079    -1.05685600    -0.18186558
 c     -2.61598957    -0.22009397    -0.53203197
 h     -3.29113764     0.59725871    -0.80914597
 h     -2.45685325    -0.83828521    -1.48138478
 h     -3.13741530    -0.93130390     0.08703869
 h     -0.08936344     1.40788012     1.68915516
          17

 c      1.17943319    -0.46657145     0.17354709
 c     -0.16776894    -0.80973828     0.58196749
 c     -1.16657155     0.06518546    -0.18309930
 c     -0.88618228     1.24681742     0.84940846
 c     -0.39316717     1.15438175    -0.67627091
 c      1.13491422     0.70653749    -0.58430692
 h     -0.39415111    -1.49766941     1.30091742
 h     -1.94400942     1.81566693     1.30841815
 h     -0.54660770     1.70846777    -1.63151679
 h      2.02947046     1.45811152    -0.84220590
 o      2.15699520    -1.30840612     0.32339217
 h      3.16973650    -1.05928106    -0.17442447
 c     -2.60591542    -0.22926298    -0.53107529
 h     -3.30458871     0.57508836    -0.82775944
 h     -2.46998079    -0.86662506    -1.45213384
 h     -3.11446070    -0.89438738     0.06184147
 h     -0.07564390     1.36067066     1.64979841
          17

 c      1.17788080    -0.46075581     0.17318607
 c     -0.16806625    -0.82921045     0.58328695
 c     -1.16520432     0.07629369    -0.17494962
 c     -0.87868695     1.26181920     0.83318140
 c     -0.40183799     1.15847758    -0.66547624
 c      1.14551003     0.70993421    -0.58642035
 h     -0.37136646    -1.53950724     1.30220698
 h     -1.92063444     1.79679173     1.32879207
 h     -0.54941992     1.73993174    -1.65451618
 h      1.94944191     1.41916375    -0.80011054
 o      2.14294780    -1.30680670     0.32166610
 h      3.16877409    -1.06701255    -0.14759482
 c     -2.59461504    -0.23845071    -0.53262587
 h     -3.31098277     0.55558345    -0.84356785
 h     -2.48606716    -0.88971187    -1.42083461
 h     -3.10188668    -0.87197444     0.05875617
 h     -0.07044839     1.30903524     1.59747101
          17

 c      1.17531934    -0.45406570     0.17106082
 c     -0.16849312    -0.84587624     0.58145447
 c     -1.16370176     0.08535021    -0.16438443
 c     -0.87335619     1.27868705     0.81846837
 c     -0.40702143     1.16326494    -0.65629605
 c      1.15358374     0.71363396    -0.58757420
 h     -0.35573362    -1.59766871     1.31936752
 h     -1.87139102     1.76614863     1.33191528
 h     -0.55806261     1.76795582    -1.65884296
 h      1.87011112     1.37749397    -0.75976352
 o      2.13216190    -1.30562663     0.31960036
 h      3.12544540    -1.07955111    -0.10264494
 c     -2.58207167    -0.24677990    -0.53684284
 h     -3.30865445     0.53789417    -0.85623565
 h     -2.50277258    -0.91018625    -1.39238180
 h     -3.10478414    -0.87010805     0.08523568
 h     -0.06943741     1.25550382     1.53834586
          17

 c      1.17165449    -0.44669271     0.16724475
 c     -0.16922436    -0.86029677     0.57719073
 c     -1.16219269     0.09188839    -0.15159202
 c     -0.87037063     1.29700828     0.80501289
 c     -0.40856950     1.16910487    -0.64931911
 c      1.15633567     0.71539964    -0.58701876
 h     -0.34435766    -1.66117322     1.34142678
 h     -1.80083946     1.72793647     1.31853903
 h     -0.57173225     1.78905031    -1.64102265
 h      1.82348093     1.36131063    -0.72955097
 o      2.12441170    -1.30501995     0.31742447
 h      3.04546081    -1.09537390    -0.04336139
 c     -2.56899159    -0.25443445    -0.54278082
 h     -3.29712306     0.52202679    -0.86568277
 h     -2.51800906    -0.93160341    -1.37167568
 h     -3.11850792    -0.88219153     0.13611409
 h     -0.06618244     1.20204725     1.48033853
          17

 c      1.16687531    -0.43905981     0.16192028
 c     -0.17040561    -0.87313967     0.57127260
 c     -1.16074011     0.09565309    -0.13688852
 c     -0.86925659     1.31613675     0.79230438
 c     -0.40650193     1.17604396    -0.64471824
 c      1.15172602     0.71350744    -0.58437779
 h     -0.33467458    -1.71858594     1.35745949
 h     -1.72019418     1.68947522     1.29331380
 h     -0.58984641     1.80194527    -1.60161096
 h      1.83385127     1.39390531    -0.71455702
 o      2.11850472    -1.30520553     0.31566632
 h      2.94872905    -1.11015928     0.02124466
 c     -2.55637872    -0.26219748    -0.54894298
 h     -3.27719502     0.50883309    -0.87214768
 h     -2.53027004    -0.95698388    -1.36173129
 h     -3.13319068    -0.89591134     0.19826961
 h     -0.05498804     1.14994965     1.43053135
          17

 c      1.16101833    -0.43186716     0.15541771
 c     -0.17208800    -0.88483238     0.56422201
 c     -1.15936357     0.09659332    -0.12068565
 c     -0.86820400     1.33499548     0.77955618
 c     -0.40100775     1.18379689    -0.64223974
 c      1.14120929     0.70962215    -0.58020017
 h     -0.32524096    -1.76198188     1.36022718
 h     -1.65151553     1.66261752     1.26799836
 h     -0.61213366     1.80769297    -1.54508556
 h      1.88554765     1.46027110    -0.71080538
 o      2.11128042    -1.30674206     0.31541816
 h      2.88558944    -1.11271981     0.07277379
 c     -2.54494496    -0.27085649    -0.55412182
 h     -3.25077398     0.49978590    -0.87620178
 h     -2.53867482    -0.98713402    -1.36216480
 h     -3.14070646    -0.90170677     0.25901653
 h     -0.03486768     1.10066561     1.39209385
          17

 c      1.15414879    -0.42592732     0.14814626
 c     -0.17425762    -0.89552674     0.55630683
 c     -1.15804522     0.09482379    -0.10346040
 c     -0.86431723     1.35216961     0.76578532
 c     -0.39236252     1.19173697    -0.64118713
 c      1.12765852     0.70690543    -0.57537041
 h     -0.31555677    -1.78729437     1.34622045
 h     -1.62395056     1.66135764     1.26052677
 h     -0.63904141     1.81021471    -1.48023206
 h      1.94702833     1.52884292    -0.71191022
 o      2.09912270    -1.31036239     0.31764701
 h      2.91346298    -1.08890049     0.09473444
 c     -2.53499067    -0.28104550    -0.55767185
 h     -3.22036702     0.49654100    -0.87868783
 h     -2.54276101    -1.02013195    -1.36938423
 h     -3.13670664    -0.89468986     0.30939955
 h     -0.01054556     1.05712214     1.36422750
          17

 c      1.14634289    -0.42191712     0.14048007
 c     -0.17687877    -0.90514531     0.54760221
 c     -1.15672749     0.09055687    -0.08572628
 c     -0.85612062     1.36688246     0.75098334
 c     -0.38081780     1.19895097    -0.64054452
 c      1.11303818     0.70752356    -0.57061099
 h     -0.30577973    -1.79375417     1.31493057
 h     -1.64767476     1.69080777     1.27875667
 h     -0.67224412     1.81633731    -1.41947476
 h      1.99792828     1.57949673    -0.71390648
 o      2.08425398    -1.31547912     0.32146826
 h      2.99769422    -1.04678167     0.10030293
 c     -2.52654884    -0.29319293    -0.55936794
 h     -3.18831361     0.50023085    -0.88050945
 h     -2.54231052    -1.05240581    -1.37833930
 h     -3.11989290    -0.87347769     0.34401353
 h      0.01093158     1.02344554     1.34485272
          17

 c      1.13770501    -0.42030698     0.13269711
 c     -0.17988790    -0.91340137     0.53800344
 c     -1.15531668     0.08404772    -0.06799222
 c     -0.84504302     1.37956418     0.73690384
 c     -0.36661743     1.20452593    -0.63941948
 c      1.09845017     0.71251135    -0.56642051
 h     -0.29658539    -1.78382197     1.26860068
 h     -1.70003996     1.74205109     1.30925661
 h     -0.71408918     1.83306730    -1.37446567
 h      2.02868272     1.60360975    -0.71477761
 o      2.07051218    -1.32099127     0.32579728
 h      3.07794532    -1.00317914     0.10592286
 c     -2.51953302    -0.30741623    -0.55921910
 h     -3.15600514     0.51066865    -0.88231852
 h     -2.53731892    -1.08034895    -1.38439124
 h     -3.09116972    -0.83906285     0.36033630
 h      0.02386684     1.00351175     1.33261957
          17

 c      1.12836191    -0.42135558     0.12495448
 c     -0.18316812    -0.91976053     0.52719236
 c     -1.15368931     0.07558937    -0.05071614
 c     -0.83321905     1.39099173     0.72552159
 c     -0.35027101     1.20809480    -0.63764591
 c      1.08461669     0.72213818    -0.56306875
 h     -0.28914687    -1.76384051     1.21255021
 h     -1.75294124     1.80303568     1.33432050
 h     -0.76468320     1.86178548    -1.34890804
 h      2.03529286     1.59861205    -0.71350442
 o      2.05968246    -1.32623894     0.33018685
 h      3.12590266    -0.96745486     0.11774862
 c     -2.51378899    -0.32342876    -0.55739766
 h     -3.12356493     0.52591681    -0.88430566
 h     -2.52801696    -1.10146406    -1.38437845
 h     -3.05341807    -0.79438944     0.35873469
 h      0.02533761     0.99988968     1.32733818
          17

 c      1.11844266    -0.42508397     0.11727746
 c     -0.18653589    -0.92340315     0.51462218
 c     -1.15170189     0.06553828    -0.03428996
 c     -0.82210261     1.40173266     0.71798422
 c     -0.33281416     1.21006131    -0.63584232
 c      1.07213500     0.73610446    -0.56059283
 h     -0.28510396    -1.74463980     1.15539252
 h     -1.78924837     1.86532534     1.34337727
 h     -0.81930205     1.89594127    -1.33714098
 h      2.01666707     1.56514539    -0.70964234
 o      2.05232406    -1.33084800     0.33448278
 h      3.13227966    -0.94388804     0.13710928
 c     -2.50903552    -0.34051759    -0.55429024
 h     -3.09022279     0.54259741    -0.88626529
 h     -2.51487080    -1.11488888    -1.37696010
 h     -3.01187931    -0.74445373     0.34344940
 h      0.01533095     1.01334365     1.32982104
          17

 c      1.10807701    -0.43126743     0.10956713
 c     -0.18976096    -0.92340582     0.49968125
 c     -1.14921391     0.05434622    -0.01904968
 c     -0.81258779     1.41217018     0.71463353
 c     -0.31567242     1.21119260    -0.63479731
 c      1.06150146     0.75358785    -0.55881252
 h     -0.28623764    -1.73962704     1.10716778
 h     -1.80107595     1.92387134     1.33201642
 h     -0.87019424     1.92590792    -1.33051869
 h      1.97443784     1.50668388    -0.70330961
 o      2.04849320    -1.33456950     0.33863126
 h      3.09555352    -0.93451789     0.16368987
 c     -2.50475445    -0.35760846    -0.55060679
 h     -3.05507861     0.55682127    -0.88788030
 h     -2.49854863    -1.12155953    -1.36263054
 h     -2.97469816    -0.69633575     0.32413632
 h     -0.00351091     1.04270048     1.34170913
          17

 c      1.09741845    -0.43947660     0.10163151
 c     -0.19263813    -0.91937531     0.48217381
 c     -1.14613434     0.04258579    -0.00528971
 c     -0.80530143     1.42260523     0.71523688
 c     -0.30032813     1.21217306    -0.63497708
 c      1.05289034     0.77317646    -0.55735525
 h     -0.29359921    -1.75764351     1.07376827
 h     -1.78576023     1.97563885     1.29921241
 h     -0.91014750     1.94412799    -1.32268785
 h      1.91528041     1.43120036    -0.69557427
 o      2.04791615    -1.33725534     0.34263638
 h      3.01932650    -0.93974199     0.19630324
 c     -2.50019444    -0.37346379    -0.54732854
 h     -3.01775905     0.56524085    -0.88904085
 h     -2.47984523    -1.12417731    -1.34362164
 h     -2.95215346    -0.65792758     0.31536986
 h     -0.02650042     1.08511921     1.36522893
          17

 c      1.08667807    -0.44916687     0.09323722
 c     -0.19505772    -0.91209664     0.46272215
 c     -1.14248387     0.03095728     0.00673195
 c     -0.80064753     1.43325764     0.71920401
 c     -0.28808752     1.21345936    -0.63644029
 c      1.04561945     0.79268892    -0.55565735
 h     -0.30665770    -1.79560560     1.05225731
 h     -1.74399103     2.01895797     1.24590867
 h     -0.93425350     1.94658933    -1.31059822
 h      1.85647441     1.35465678    -0.68937105
 o      2.04972735    -1.33897630     0.34658576
 h      2.91649006    -0.95644179     0.23248975
 c     -2.49469840    -0.38706469    -0.54510116
 h     -2.97874335     0.56585192    -0.89008082
 h     -2.45955510    -1.12689783    -1.32360747
 h     -2.95234365    -0.63445102     0.32923556
 h     -0.04834410     1.13693402     1.40239916
          17

 c      1.07614060    -0.45979151     0.08417276
 c     -0.19697865    -0.90330375     0.44249376
 c     -1.13844667     0.02026727     0.01680401
 c     -0.79860105     1.44415258     0.72580595
 c     -0.27994875     1.21528441    -0.63893112
 c      1.03768791     0.80922720    -0.55297098
 h     -0.32355918    -1.84117759     1.03399581
 h     -1.68001098     2.05388860     1.17486721
 h     -0.94018612     1.93244512    -1.29386638
 h      1.83037817     1.30186667    -0.69032683
 o      2.05167394    -1.34040693     0.35071810
 h      2.82183960    -0.97179178     0.26739046
 c     -2.48818033    -0.39795571    -0.54338563
 h     -2.93942164     0.55842945    -0.89188151
 h     -2.43834148    -1.13440172    -1.30679447
 h     -2.97539186    -0.62565461     0.36429646
 h     -0.06547118     1.19488507     1.45336519
          17

 c      1.06614426    -0.47088782     0.07429960
 c     -0.19834254    -0.89491159     0.42263810
 c     -1.13438677     0.01139096     0.02478598
 c     -0.79840653     1.45492828     0.73433268
 c     -0.27652753     1.21765735    -0.64197423
 c      1.02741084     0.82064293    -0.54868980
 h     -0.34213709    -1.88134579     1.01098018
 h     -1.60345564     2.08393968     1.09131137
 h     -0.92829836     1.90368421    -1.27437146
 h      1.86442899     1.29036550    -0.70359053
 o      2.04979446    -1.34317712     0.35536091
 h      2.79731281    -0.95798621     0.29476426
 c     -2.48109366    -0.40624163    -0.54071517
 h     -2.90198408     0.54458135    -0.89581308
 h     -2.41673590    -1.15008219    -1.29607796
 h     -3.01385513    -0.62770205     0.40667483
 h     -0.07784899     1.25686640     1.51484157
          17

 c      1.05705656    -0.48207881     0.06356007
 c     -0.19904873    -0.88853760     0.40401158
 c     -1.13080568     0.00521559     0.03062812
 c     -0.79845321     1.46465287     0.74412283
 c     -0.27798689     1.22030881    -0.64490716
 c      1.01662463     0.82733267    -0.54297052
 h     -0.36057897    -1.90712837     0.97858778
 h     -1.53137312     2.11893984     1.00316617
 h     -0.90223572     1.86546236    -1.25655719
 h      1.94273755     1.30977958    -0.72662343
 o      2.04323675    -1.34774235     0.36040482
 h      2.85584450    -0.90696411     0.31555441
 c     -2.47397654    -0.41244057    -0.53580708
 h     -2.86913379     0.52738945    -0.90355539
 h     -2.39530332    -1.17413488    -1.29119001
 h     -3.05836977    -0.63652721     0.44126960
 h     -0.08853551     1.32147384     1.58038066
          17

 c      1.04928696    -0.49302780     0.05195907
 c     -0.19900412    -0.88534643     0.38714126
 c     -1.12822395     0.00253771     0.03436550
 c     -0.79680457     1.47200687     0.75469699
 c     -0.28386398     1.22258327    -0.64685226
 c      1.00870770     0.83071207    -0.53644762
 h     -0.37760306    -1.91415548     0.93539301
 h     -1.48413353     2.17423684     0.91792573
 h     -0.86979558     1.82673260    -1.24812139
 h      2.02817536     1.33985072    -0.75206915
 o      2.03575046    -1.35227202     0.36548412
 h      2.93748984    -0.84826772     0.33502025
 c     -2.46720313    -0.41733234    -0.52811406
 h     -2.84354264     0.51045994    -0.91678318
 h     -2.37476088    -1.20328258    -1.28864913
 h     -3.10128447    -0.64904136     0.45809183
 h     -0.10152798     1.38714041     1.64252042
          17

 c      1.04326549    -0.50345100     0.03956235
 c     -0.19819197    -0.88597228     0.37223678
 c     -1.12702425     0.00393106     0.03610384
 c     -0.79273064     1.47652332     0.76607571
 c     -0.29303917     1.22346897    -0.64677319
 c      1.00566665     0.83172686    -0.52966079
 h     -0.39250032    -1.90227251     0.88246874
 h     -1.46916385     2.25671779     0.83699227
 h     -0.84189007     1.79917535    -1.25934901
 h      2.09567003     1.36788556    -0.77415368
 o      2.02989593    -1.35547674     0.37046140
 h      3.00098130    -0.80330051     0.35476849
 c     -2.46102040    -0.42169458    -0.51771832
 h     -2.82709989     0.49634599    -0.93661589
 h     -2.35586742    -1.23247458    -1.28362023
 h     -3.13732645    -0.66304259     0.45250928
 h     -0.11989292     1.45192445     1.69506186
          17

 c      1.03937775    -0.51313981     0.02649510
 c     -0.19672199    -0.89040530     0.35918178
 c     -1.12733020     0.00964618     0.03601648
 c     -0.78735456     1.47958603     0.77845073
 c     -0.30428259     1.22210923    -0.64391254
 c      1.00804280     0.83089489    -0.52297131
 h     -0.40530253    -1.87579029     0.82313646
 h     -1.47398860     2.35280096     0.75852780
 h     -0.82645242     1.79123150    -1.29763929
 h      2.13364407     1.38796894    -0.78960351
 o      2.02664110    -1.35689016     0.37531283
 h      3.03036402    -0.78037926     0.37449377
 c     -2.45565212    -0.42602293    -0.50509740
 h     -2.82029208     0.48508444    -0.96295279
 h     -2.33918726    -1.25698836    -1.27194869
 h     -3.16335118    -0.67700172     0.42398897
 h     -0.14493682     1.51368515     1.73412361
          17

 c      1.03791312    -0.52195842     0.01293097
 c     -0.19480204    -0.89786419     0.34752214
 c     -1.12897925     0.01958593     0.03435099
 c     -0.78225093     1.48322190     0.79157726
 c     -0.31698431     1.21849533    -0.63845748
 c      1.01554713     0.82854801    -0.51663025
 h     -0.41719328    -1.84450121     0.76306007
 h     -1.48247063     2.44186303     0.68402053
 h     -0.82151805     1.80081023    -1.35927941
 h      2.13787000     1.39753198    -0.79670690
 o      2.02626054    -1.35641492     0.38003702
 h      3.02093915    -0.78190876     0.39347614
 c     -2.45131764    -0.43041416    -0.49099769
 h     -2.82212084     0.47403891    -0.99416026
 h     -2.32490689    -1.27369847    -1.25124741
 h     -3.17835793    -0.69004072     0.37544625
 h     -0.17617717     1.57036844     1.75835980
          17

 c      1.03902299    -0.52984199    -0.00091372
 c     -0.19263055    -0.90682172     0.33652765
 c     -1.13160129     0.03335252     0.03143165
 c     -0.77852289     1.48887835     0.80481297
 c     -0.33099802     1.21333656    -0.63145752
 c      1.02743680     0.82493457    -0.51082221
 h     -0.43087517    -1.82364134     0.70973051
 h     -1.48515741     2.50968655     0.61742892
 h     -0.81837746     1.81769215    -1.43040532
 h      2.10811210     1.39573072    -0.79470750
 o      2.02870529    -1.35413336     0.38463231
 h      2.97347899    -0.80743594     0.41099275
 c     -2.44812716    -0.43462086    -0.47639182
 h     -2.83059885     0.45924826    -1.02745776
 h     -2.31274648    -1.28152498    -1.22119223
 h     -3.18411559    -0.70214228     0.31342123
 h     -0.21161453     1.62037027     1.76901511
          17

 c      1.04271380    -0.53679146    -0.01479075
 c     -0.19036923    -0.91553865     0.32546109
 c     -1.13476005     0.05032284     0.02764993
 c     -0.77684421     1.49729450     0.81731268
 c     -0.34601829     1.20741572    -0.62406848
 c      1.04261078     0.82020342    -0.50566270
 h     -0.44967955    -1.82847013     0.66968420
 h     -1.47841498     2.54935584     0.56267938
 h     -0.80954350     1.83171243    -1.49607024
 h      2.04775044     1.38335757    -0.78378082
 o      2.03353172    -1.35034914     0.38908448
 h      2.89532828    -0.85295244     0.42654057
 c     -2.44591584    -0.43815225    -0.46243517
 h     -2.84343941     0.43717385    -1.05977095
 h     -2.30190825    -1.28153219    -1.18351006
 h     -3.18620752    -0.71452726     0.24840808
 h     -0.24802651     1.66282792     1.76989268
          17

 c      1.04887371    -0.54286386    -0.02843751
 c     -0.18831881    -0.92311805     0.31399029
 c     -1.13808815     0.06972539     0.02344799
 c     -0.77766138     1.50871670     0.82812988
 c     -0.36137831     1.20130697    -0.61712086
 c      1.05948629     0.81426450    -0.50113411
 h     -0.47450476    -1.86293111     0.64417488
 h     -1.46176525     2.55850742     0.52279183
 h     -0.79155154     1.83649079    -1.54559573
 h      1.96601562     1.36424056    -0.76571557
 o      2.03934149    -1.34589683     0.39332624
 h      2.80916346    -0.90587717     0.44048928
 c     -2.44418989    -0.44036215    -0.45029797
 h     -2.85858540     0.40583752    -1.08856179
 h     -2.29104484    -1.27689718    -1.14181251
 h     -3.19396144    -0.72971538     0.19354583
 h     -0.28135548     1.69772168     1.76693201
          17

 c      1.05730852    -0.54814618    -0.04159817
 c     -0.18702845    -0.92991046     0.30226192
 c     -1.14135785     0.09069746     0.01929926
 c     -0.78125677     1.52306805     0.83634785
 c     -0.37616315     1.19541436    -0.61111209
 c      1.07568774     0.80649700    -0.49695115
 h     -0.50195337    -1.91575328     0.62878058
 h     -1.43652184     2.53761636     0.49978206
 h     -0.76408578     1.82918526    -1.57296327
 h      1.88243408     1.34850789    -0.74539776
 o      2.04287500    -1.34265585     0.39713624
 h      2.76719705    -0.93700639     0.45574047
 c     -2.44245685    -0.44063251    -0.44074191
 h     -2.87450897     0.36521507    -1.11237827
 h     -2.27834705    -1.27254332    -1.10102161
 h     -3.21617026    -0.75012520     0.15960876
 h     -0.30749853     1.72564242     1.76680521
          17

 c      1.06774696    -0.55271258    -0.05404215
 c     -0.18707815    -0.93673112     0.29056155
 c     -1.14448748     0.11232560     0.01568621
 c     -0.78765832     1.54001401     0.84132827
 c     -0.38936044     1.19004593    -0.60630009
 c      1.08804072     0.79555614    -0.49250042
 h     -0.52670936    -1.97013543     0.61764706
 h     -1.40575738     2.49002930     0.49447184
 h     -0.72876721     1.80955123    -1.57591305
 h      1.82751949     1.35501371    -0.73152112
 o      2.04127096    -1.34230655     0.40022532
 h      2.81550030    -0.92098886     0.47660692
 c     -2.44083607    -0.43871703    -0.43370515
 h     -2.89038668     0.31717668    -1.13112123
 h     -2.26194607    -1.27388786    -1.06596438
 h     -3.25351635    -0.77529271     0.14902587
 h     -0.32356694     1.74712494     1.77428802
          17

 c      1.07979371    -0.55663122    -0.06557019
 c     -0.18883488    -0.94411257     0.27906266
 c     -1.14753034     0.13368998     0.01307791
 c     -0.79644222     1.55885682     0.84300364
 c     -0.39997013     1.18541753    -0.60272304
 c      1.09434962     0.78043901    -0.48736679
 h     -0.54447952    -2.01280810     0.60651754
 h     -1.37560430     2.42398598     0.50564019
 h     -0.68849844     1.77955864    -1.55566742
 h      1.82228306     1.39947576    -0.73059144
 o      2.03740881    -1.34349833     0.40281555
 h      2.90987544    -0.88203057     0.49996696
 c     -2.44012498    -0.43497500    -0.42850291
 h     -2.90621264     0.26513850    -1.14607199
 h     -2.24067220    -1.28451587    -1.03930825
 h     -3.29710219    -0.80116105     0.15634624
 h     -0.32899367     1.76194578     1.78970428
          17

 c      1.09290722    -0.56009156    -0.07598339
 c     -0.19237175    -0.95214910     0.26780274
 c     -1.15065945     0.15391455     0.01190457
 c     -0.80647220     1.57817302     0.84204835
 c     -0.40706137     1.18158348    -0.60010430
 c      1.09557334     0.76247862    -0.48210169
 h     -0.55292846    -2.03621015     0.59312934
 h     -1.35812871     2.35672201     0.52815282
 h     -0.64722802     1.74373402    -1.51778137
 h      1.85285638     1.47169919    -0.73804759
 o      2.03481940    -1.34468440     0.40532004
 h      2.99633023    -0.84802345     0.52011774
 c     -2.44117540    -0.43027595    -0.42443033
 h     -2.92274723     0.21338139    -1.15963507
 h     -2.21477445    -1.30409047    -1.02024489
 h     -3.33513209    -0.82258855     0.17393443
 h     -0.32559120     1.76916995     1.80871763
          17

 c      1.10645332    -0.56345245    -0.08507266
 c     -0.19751014    -0.96058427     0.25673265
 c     -1.15412137     0.17220777     0.01252133
 c     -0.81578313     1.59559227     0.83975101
 c     -0.40979910     1.17835091    -0.59767418
 c      1.09398193     0.74438853    -0.47766788
 h     -0.55150560    -2.03770764     0.57674934
 h     -1.37334506     2.31604397     0.55190614
 h     -0.60980704     1.70989135    -1.47373882
 h      1.89184554     1.54665264    -0.74467476
 o      2.03513623    -1.34532410     0.40798938
 h      3.05092594    -0.83040480     0.53398526
 c     -2.44443261    -0.42569851    -0.42106717
 h     -2.94110706     0.16600505    -1.17463137
 h     -2.18602519    -1.32850089    -1.00525510
 h     -3.35854268    -0.83561092     0.19571025
 h     -0.31656052     1.76796899     1.82471221
          17

 c      1.11978045    -0.56716291    -0.09263833
 c     -0.20388215    -0.96887897     0.24574613
 c     -1.15816617     0.18788561     0.01516782
 c     -0.82259642     1.60920336     0.83716755
 c     -0.40752623     1.17529263    -0.59415236
 c      1.09113017     0.72838297    -0.47472113
 h     -0.54121800    -2.01895168     0.55787795
 h     -1.43811839     2.32285015     0.56892737
 h     -0.58130517     1.68874949    -1.44072059
 h      1.92156940     1.60558218    -0.74468299
 o      2.03895290    -1.34533903     0.41094524
 h      3.06582059    -0.83243700     0.54036304
 c     -2.44993299    -0.42218849    -0.41825950
 h     -2.96197359     0.12577871    -1.19310661
 h     -2.15715092    -1.35208548    -0.99018555
 h     -3.36234250    -0.83801088     0.21782805
 h     -0.30519959     1.75832752     1.83173672
          17

 c      1.13226926    -0.57163832    -0.09852303
 c     -0.21096683    -0.97620153     0.23467996
 c     -1.16298897     0.20038712     0.01993951
 c     -0.82735603     1.61982979     0.83410368
 c     -0.39993830     1.17209643    -0.58837777
 c      1.08781901     0.71582356    -0.47356308
 h     -0.52466928    -1.98617894     0.53829229
 h     -1.54291203     2.36433390     0.58394623
 h     -0.56513779     1.68930164    -1.43401418
 h      1.93417828     1.63883300    -0.73586510
 o      2.04639597    -1.34480402     0.41423390
 h      3.04003357    -0.85414557     0.53898751
 c     -2.45747566    -0.42032588    -0.41605359
 h     -2.98484078     0.09350914    -1.21519657
 h     -2.13107651    -1.36990847    -0.97188494
 h     -3.34516065    -0.82913972     0.23835863
 h     -0.29393496     1.74109028     1.82636482
          17

 c      1.14335516    -0.57716115    -0.10263370
 c     -0.21811256    -0.98139292     0.22330843
 c     -1.16869361     0.20931325     0.02677134
 c     -0.83202355     1.62956550     0.82983567
 c     -0.38726337     1.16914393    -0.58039907
 c      1.08448474     0.70741688    -0.47425307
 h     -0.50610527    -1.95076258     0.52121235
 h     -1.66056764     2.41199045     0.60576267
 h     -0.56104555     1.71119948    -1.45421609
 h      1.92705812     1.64243409    -0.71793977
 o      2.05720219    -1.34390190     0.41782908
 h      2.97815881    -0.89304560     0.53041477
 c     -2.46671709    -0.42026408    -0.41466189
 h     -3.00794316     0.06834069    -1.23890868
 h     -2.11037674    -1.37893179    -0.94877871
 h     -3.30888699    -0.80977499     0.25716522
 h     -0.28404067     1.71768542     1.80812071
          17

 c      1.15254789    -0.58381421    -0.10495861
 c     -0.22462098    -0.98311398     0.21138733
 c     -1.17525713     0.21448853     0.03542475
 c     -0.83818506     1.63968141     0.82392938
 c     -0.37023896     1.16744958    -0.57146835
 c      1.08141821     0.70334385    -0.47666687
 h     -0.49069053    -1.92759781     0.51087405
 h     -1.76894260     2.44686880     0.63792913
 h     -0.56558314     1.74471905    -1.48724492
 h      1.90043971     1.61586166    -0.69164298
 o      2.07033778    -1.34309428     0.42158065
 h      2.89631937    -0.94135948     0.51675415
 c     -2.47714085    -0.42177659    -0.41443136
 h     -3.02895508     0.04864708    -1.26097460
 h     -2.09695801    -1.37834346    -0.92080943
 h     -3.25881550    -0.78218582     0.27626690
 h     -0.27569436     1.68987234     1.77916071
          17

 c      1.15945960    -0.59145057    -0.10557516
 c     -0.22996123    -0.98045441     0.19883189
 c     -1.18249151     0.21600542     0.04547849
 c     -0.84669502     1.65055367     0.81619438
 c     -0.34993586     1.16797041    -0.56295747
 c      1.07879164     0.70325289    -0.48051013
 h     -0.48221940    -1.92801552     0.51042970
 h     -1.85523007     2.46072189     0.67980776
 h     -0.57443741     1.77853648    -1.51697714
 h      1.85728359     1.56193755    -0.65856278
 o      2.08306937    -1.34356487     0.42512107
 h      2.83680378    -0.97903772     0.50315163
 c     -2.48801619    -0.42433266    -0.41580650
 h     -3.04590616     0.03285931    -1.27805799
 h     -2.09184360    -1.36959298    -0.88920444
 h     -3.20363936    -0.75010388     0.30036407
 h     -0.26810164     1.65949906     1.74367008
          17

 c      1.16384269    -0.59968345    -0.10465243
 c     -0.23399167    -0.97367759     0.18594751
 c     -1.19003828     0.21421127     0.05635336
 c     -0.85792938     1.66210045     0.80655438
 c     -0.32761909     1.17123087    -0.55573354
 c      1.07648142     0.70610953    -0.48531052
 h     -0.48078437    -1.95097510     0.51905642
 h     -1.91269198     2.45108960     0.72902208
 h     -0.58392843     1.80456374    -1.53266556
 h      1.80535292     1.48903580    -0.62143694
 o      2.09141996    -1.34705273     0.42800164
 h      2.86088104    -0.97703998     0.49588079
 c     -2.49853198    -0.42721769    -0.41920444
 h     -3.05780906     0.01994893    -1.28768883
 h     -2.09497891    -1.35640036    -0.85624501
 h     -3.15362186    -0.71783448     0.33606643
 h     -0.25991903     1.62824402     1.70675142
          17

 c      1.16560790    -0.60790795    -0.10245129
 c     -0.23692500    -0.96410213     0.17339136
 c     -1.19741493     0.20963436     0.06738035
 c     -0.87193498     1.67403591     0.79507978
 c     -0.30464858     1.17737664    -0.55016511
 c      1.07367399     0.70991827    -0.49042671
 h     -0.48352488    -1.98418584     0.53202552
 h     -1.93810210     2.41838396     0.78257300
 h     -0.59140419     1.81831855    -1.52924263
 h      1.76152874     1.41538017    -0.58442527
 o      2.09615030    -1.35309866     0.43034937
 h      2.95433912    -0.94212748     0.49244717
 c     -2.50818351    -0.42974719    -0.42464188
 h     -3.06491020     0.00965955    -1.28885343
 h     -2.10512863    -1.34459510    -0.82495970
 h     -3.11593281    -0.68813769     0.38771788
 h     -0.25015747     1.59748359     1.67273302
          17

 c      1.16483136    -0.61546194    -0.09926882
 c     -0.23910110    -0.95327708     0.16188905
 c     -1.20410214     0.20287582     0.07788554
 c     -0.88840433     1.68592716     0.78207927
 c     -0.28238079     1.18633439    -0.54628627
 c      1.06873731     0.71182380    -0.49518751
 h     -0.48726599    -2.01342891     0.54370834
 h     -1.93103057     2.36500352     0.83716217
 h     -0.59525691     1.81806425    -1.50591691
 h      1.75313281     1.36909849    -0.55183236
 o      2.10102256    -1.35987005     0.43250941
 h      3.05485486    -0.90336892     0.48711325
 c     -2.51704304    -0.43147296    -0.43131140
 h     -3.06867847     0.00260601    -1.28234200
 h     -2.12020773    -1.34113666    -0.79848166
 h     -3.09095202    -0.66079160     0.45195930
 h     -0.23921726     1.56843289     1.64362892
          17

 c      1.16173340    -0.62184414    -0.09535574
 c     -0.24083546    -0.94244083     0.15203285
 c     -1.20964665     0.19451444     0.08726400
 c     -0.90654681     1.69711849     0.76809659
 c     -0.26208085     1.19791012    -0.54388368
 c      1.06088763     0.71001055    -0.49923708
 h     -0.48994785    -2.02858367     0.54979564
 h     -1.89501029     2.29586886     0.88941124
 h     -0.59502623     1.80436153    -1.46554294
 h      1.79821902     1.36690328    -0.52441986
 o      2.10796125    -1.36634648     0.43457958
 h      3.12841320    -0.87625824     0.47772403
 c     -2.52546795    -0.43225677    -0.43773177
 h     -3.07158922     0.00020070    -1.27073150
 h     -2.13839105    -1.35163189    -0.77895122
 h     -3.07449142    -0.63393459     0.51823236
 h     -0.22922522     1.54240666     1.61884699
          17

 c      1.15664530    -0.62679758    -0.09087874
 c     -0.24237968    -0.93242428     0.14423386
 c     -1.21373537     0.18505624     0.09502457
 c     -0.92486064     1.70657531     0.75373240
 c     -0.24482262     1.21178605    -0.54246121
 c      1.05231085     0.70554746    -0.50252446
 h     -0.49071926    -2.02452581     0.54779620
 h     -1.84107145     2.22018658     0.93675151
 h     -0.59183802     1.78035888    -1.41513914
 h      1.88006531     1.39270974    -0.49988780
 o      2.11747045    -1.37207902     0.43649844
 h      3.16278673    -0.86618999     0.46413418
 c     -2.53361678    -0.43230839    -0.44240469
 h     -3.07657698     0.00426957    -1.25769377
 h     -2.15948752    -1.37718967    -0.76655106
 h     -3.06242090    -0.60616307     0.57477205
 h     -0.22325283     1.52084502     1.59631548
          17

 c      1.15000667    -0.63022708    -0.08593538
 c     -0.24391832    -0.92369700     0.13872986
 c     -1.21620969     0.17491458     0.10080328
 c     -0.94084700     1.71276797     0.73929498
 c     -0.23129938     1.22743467    -0.54113236
 c      1.04623796     0.70034455    -0.50493370
 h     -0.48969274    -2.00039764     0.53684820
 h     -1.79267203     2.15328122     0.97993162
 h     -0.58920757     1.75244654    -1.36699188
 h      1.96848536     1.42145659    -0.47727163
 o      2.12944692    -1.37682911     0.43813709
 h      3.15480847    -0.87445140     0.44687061
 c     -2.54134373    -0.43214558    -0.44430651
 h     -3.08601212     0.01627143    -1.24649951
 h     -2.18516810    -1.41338351    -0.75962834
 h     -3.05264322    -0.57716937     0.61298474
 h     -0.22396068     1.50500247     1.57404910
          17

 c      1.14235256    -0.63211098    -0.08057931
 c     -0.24556227    -0.91638295     0.13558573
 c     -1.21703944     0.16440143     0.10435892
 c     -0.95149480     1.71407143     0.72451925
 c     -0.22165372     1.24409801    -0.53866852
 c      1.04483235     0.69552317    -0.50627993
 h     -0.48785737    -1.95932624     0.51760637
 h     -1.78149252     2.11269510     1.02525570
 h     -0.59324671     1.72958056    -1.33787187
 h      2.04307834     1.43836438    -0.45696254
 o      2.14345057    -1.38047564     0.43934064
 h      3.10635167    -0.90006881     0.42670361
 c     -2.54842976    -0.43235285    -0.44302749
 h     -3.10050588     0.03634536    -1.23829365
 h     -2.21771059    -1.45249065    -0.75578129
 h     -3.04487328    -0.54743387     0.62843028
 h     -0.23243568     1.49551103     1.55129603
          17

 c      1.13427159    -0.63247115    -0.07483543
 c     -0.24733103    -0.91020617     0.13467380
 c     -1.21628670     0.15371430     0.10556288
 c     -0.95576699     1.71008138     0.70917416
 c     -0.21562497     1.26111184    -0.53411569
 c      1.04906864     0.69157410    -0.50641149
 h     -0.48723522    -1.90902359     0.49238973
 h     -1.81894077     2.10346389     1.07706071
 h     -0.60970510     1.71846091    -1.34169464
 h      2.09379996     1.43741924    -0.43957474
 o      2.15856291    -1.38311366     0.43995524
 h      3.02696186    -0.93849374     0.40442720
 c     -2.55480244    -0.43330703    -0.43871869
 h     -3.11839193     0.06283123    -1.23143264
 h     -2.25859580    -1.48673154    -0.75285510
 h     -3.04005947    -0.51784651     0.62051317
 h     -0.24763968     1.49208530     1.52910369
          17

 c      1.12635323    -0.63137626    -0.06870465
 c     -0.24912830    -0.90443699     0.13566243
 c     -1.21408313     0.14295209     0.10438598
 c     -0.95573077     1.70195214     0.69394182
 c     -0.21303356     1.27838810    -0.52774902
 c      1.05912377     0.68874120    -0.50523601
 h     -0.49106755    -1.86239339     0.46527614
 h     -1.88271831     2.11426392     1.12751413
 h     -0.63817903     1.71729995    -1.37823375
 h      2.11648534     1.41701740    -0.42562850
 o      2.17275719    -1.38540225     0.43989261
 h      2.94425236    -0.97620489     0.37996380
 c     -2.56055046    -0.43506811    -0.43196619
 h     -3.13637515     0.09271397    -1.22251534
 h     -2.30791720    -1.51031626    -0.74935262
 h     -3.04016372    -0.48946510     0.59240704
 h     -0.26671260     1.49361516     1.51027178
          17

 c      1.11914558    -0.62892939    -0.06217152
 c     -0.25076769    -0.89808549     0.13809882
 c     -1.21063296     0.13217211     0.10088582
 c     -0.95404905     1.69109758     0.67978281
 c     -0.21390093     1.29625008    -0.52102922
 c      1.07463199     0.68718284    -0.50270866
 h     -0.50333139    -1.83524973     0.44110649
 h     -1.94560405     2.13207362     1.16473399
 h     -0.67157180     1.71783384    -1.43344032
 h      2.11041698     1.37790062    -0.41554185
 o      2.18230306    -1.38897109     0.43931543
 h      2.91374738    -0.98454312     0.34957493
 c     -2.56578510    -0.43742183    -0.42367379
 h     -3.15079880     0.12264845    -1.20819321
 h     -2.36445488    -1.52018634    -0.74449341
 h     -3.04832094    -0.46330194     0.55148909
 h     -0.28597991     1.49857452     1.49858071
          17

 c      1.11313297    -0.62522325    -0.05522625
 c     -0.25213593    -0.89061476     0.14165536
 c     -1.20623426     0.12144598     0.09519561
 c     -0.95252106     1.67855785     0.66734533
 c     -0.21807549     1.31485674    -0.51563491
 c      1.09473580     0.68694569    -0.49882978
 h     -0.52657613    -1.83791227     0.42255961
 h     -1.99139971     2.14880988     1.18103603
 h     -0.70170757     1.71257348    -1.49068063
 h      2.07835393     1.32308578    -0.40955403
 o      2.18523042    -1.39472339     0.43852432
 h      2.96434926    -0.94734441     0.30799896
 c     -2.57049343    -0.43997064    -0.41494932
 h     -3.15869460     0.14990280    -1.18654012
 h     -2.42601272    -1.51616606    -0.73822426
 h     -3.06897873    -0.44001122     0.50929320
 h     -0.30224449     1.50549292     1.49730242
          17

 c      1.10873933    -0.62031835    -0.04787631
 c     -0.25338964    -0.88266917     0.14632721
 c     -1.20129855     0.11088628     0.08751360
 c     -0.95213422     1.66504392     0.65709334
 c     -0.22503493     1.33400396    -0.51286437
 c      1.11793582     0.68777938    -0.49366565
 h     -0.55922738    -1.86661537     0.40791736
 h     -2.01287927     2.16013402     1.17304613
 h     -0.72299496     1.69783818    -1.53765492
 h      2.02917411     1.25951276    -0.40742029
 o      2.18467373    -1.40085344     0.43720139
 h      3.04519910    -0.89271895     0.26058542
 c     -2.57453281    -0.44221034    -0.40680785
 h     -3.15833146     0.17293946    -1.15763747
 h     -2.48982647    -1.50097506    -0.73128082
 h     -3.10683543    -0.41954856     0.47854490
 h     -0.31403909     1.51333852     1.50738383
          17

 c      1.10631961    -0.61428014    -0.04012732
 c     -0.25487933    -0.87577606     0.15228010
 c     -1.19633923     0.10063871     0.07809085
 c     -0.95332795     1.65105754     0.64950701
 c     -0.23398106     1.35323991    -0.51354753
 c      1.14173620     0.68881152    -0.48738954
 h     -0.59601486    -1.90692361     0.39310236
 h     -2.00776947     2.16369773     1.13999437
 h     -0.73269913     1.67312224    -1.56713827
 h      1.98331755     1.20119963    -0.40781256
 o      2.18340423    -1.40571609     0.43486848
 h      3.11178637    -0.84677161     0.21559302
 c     -2.57786991    -0.44357346    -0.39959424
 h     -3.14941724     0.19170579    -1.12359469
 h     -2.55303043    -1.48000107    -0.72519833
 h     -3.16337180    -0.40126709     0.46628878
 h     -0.32210276     1.52157929     1.52649307
          17

 c      1.10610745    -0.60722688    -0.03196514
 c     -0.25687551    -0.87145545     0.15958653
 c     -1.19191830     0.09086805     0.06721811
 c     -0.95615719     1.63694925     0.64504625
 c     -0.24401162     1.37200923    -0.51807559
 c      1.16258273     0.68849109    -0.48030259
 h     -0.63095766    -1.94393484     0.37499092
 h     -1.97694821     2.15842171     1.08284928
 h     -0.73026194     1.63993167    -1.57606190
 h      1.97453786     1.16964867    -0.40810856
 o      2.18254966    -1.40859712     0.43126146
 h      3.14608625    -0.82084847     0.17797272
 c     -2.58084300    -0.44348245    -0.39266379
 h     -3.13311482     0.20770326    -1.08818034
 h     -2.61319168    -1.46018910    -0.72201638
 h     -3.23350475    -0.38463999     0.46944200
 h     -0.32865660     1.52990960     1.54981678
          17

 c      1.10816785    -0.59938188    -0.02333847
 c     -0.25941756    -0.87073961     0.16814852
 c     -1.18857119     0.08174389     0.05521639
 c     -0.96031140     1.62289253     0.64392398
 c     -0.25425183     1.38972670    -0.52636571
 c      1.17798442     0.68592385    -0.47265397
 h     -0.65937964    -1.96758885     0.35244937
 h     -1.92485177     2.14482933     1.00445466
 h     -0.71695925     1.60110189    -1.56523336
 h      2.02550664     1.17851625    -0.40679579
 o      2.18246726    -1.40924838     0.42627012
 h      3.14276772    -0.81886081     0.15028256
 c     -2.58405050    -0.44152391    -0.38485735
 h     -3.11181950     0.22373802    -1.05610581
 h     -2.66866730    -1.44747219    -0.72348309
 h     -3.30723177    -0.36969413     0.47899951
 h     -0.33616101     1.53795694     1.57195859
          17

 c      1.11237865    -0.59110893    -0.01414608
 c     -0.26233219    -0.87410941     0.17773697
 c     -1.18672982     0.07342015     0.04243295
 c     -0.96493848     1.60874817     0.64585685
 c     -0.26388292     1.40578704    -0.53774456
 c      1.18918395     0.68243870    -0.46445997
 h     -0.67835075    -1.97303693     0.32589534
 h     -1.86205184     2.12665238     0.91031015
 h     -0.69612367     1.56047373    -1.54020456
 h      2.11642248     1.21576052    -0.40586241
 o      2.18320052    -1.40763825     0.41987439
 h      3.10202663    -0.84135714     0.13372986
 c     -2.58806057    -0.43767018    -0.37522604
 h     -3.08849252     0.24311100    -1.03195688
 h     -2.71838576    -1.44377663    -0.73008597
 h     -3.37433205    -0.35670372     0.48669914
 h     -0.34646797     1.54522600     1.58861486
          17

 c      1.11845528    -0.58286143    -0.00425539
 c     -0.26531490    -0.88152089     0.18803021
 c     -1.18665439     0.06599987     0.02924298
 c     -0.96839273     1.59385712     0.64999395
 c     -0.27204621     1.41956772    -0.55082664
 c      1.19884013     0.68015525    -0.45575208
 h     -0.68660208    -1.95989653     0.29670161
 h     -1.80866588     2.11339499     0.80858845
 h     -0.67361897     1.52247184    -1.51276462
 h      2.21198027     1.26035663    -0.40761419
 o      2.18451190    -1.40393563     0.41215460
 h      3.02911657    -0.88581602     0.12802138
 c     -2.59333058    -0.43226811    -0.36338979
 h     -3.06554777     0.26814207    -1.01882642
 h     -2.76124835    -1.44616224    -0.74070426
 h     -3.42717677    -0.34579085     0.48766463
 h     -0.36056913     1.55124960     1.59745860
          17

 c      1.12598103    -0.57508389     0.00645711
 c     -0.26799297    -0.89239090     0.19863607
 c     -1.18839204     0.05949192     0.01604900
 c     -0.96869146     1.57719465     0.65528748
 c     -0.27778577     1.43048894    -0.56364996
 c      1.20863698     0.68053435    -0.44669932
 h     -0.68461597    -1.93218352     0.26679343
 h     -1.78974220     2.11884784     0.70631150
 h     -0.65732015     1.49107490    -1.50023146
 h      2.28924730     1.29848348    -0.41273046
 o      2.18552716    -1.39871980     0.40342455
 h      2.94009930    -0.94331604     0.12923732
 c     -2.60026265    -0.42575121    -0.34955325
 h     -3.04390480     0.29866622    -1.01715655
 h     -2.79589466    -1.44890312    -0.75319089
 h     -3.46118211    -0.33678629     0.48013584
 h     -0.37854278     1.55575871     1.59849889
          17

 c      1.13444004    -0.56811265     0.01806319
 c     -0.26993842    -0.90555001     0.20911846
 c     -1.19177519     0.05377496     0.00326844
 c     -0.96553289     1.55857969     0.66096540
 c     -0.28027482     1.43812865    -0.57448666
 c      1.21928576     0.68430088    -0.43751710
 h     -0.67501994    -1.89902356     0.23830076
 h     -1.81237188     2.14717978     0.60490824
 h     -0.65356754     1.46840317    -1.51716431
 h      2.33753104     1.32344236    -0.42089568
 o      2.18393601    -1.39344618     0.39457263
 h      2.87459790    -0.99127256     0.12442166
 c     -2.60917641    -0.41837020    -0.33436508
 h     -3.02303597     0.33173348    -1.02463904
 h     -2.82101233    -1.44637007    -0.76528520
 h     -3.47456588    -0.32922851     0.46475082
 h     -0.39927601     1.55872021     1.59434172
          17

 c      1.14329096    -0.56208324     0.03054334
 c     -0.27066835    -0.91928216     0.21905111
 c     -1.19646967     0.04860412    -0.00868468
 c     -0.96103998     1.53932414     0.66610057
 c     -0.27924027     1.44227152    -0.58296241
 c      1.23097990     0.69166070    -0.42838683
 h     -0.66273415    -1.87468794     0.21301602
 h     -1.85688176     2.18509791     0.50611330
 h     -0.66228742     1.45457052    -1.56270688
 h      2.35276898     1.33250954    -0.43144610
 o      2.17656236    -1.39006137     0.38699653
 h      2.88657213    -1.00001298     0.09277649
 c     -2.62016186    -0.41014481    -0.31874487
 h     -3.00193468     0.36285464    -1.03730013
 h     -2.83576797    -1.43480536    -0.77524130
 h     -3.46844509    -0.32236090     0.44434806
 h     -0.42027628     1.56030805     1.59008009
          17

 c      1.15205049    -0.55686193     0.04375168
 c     -0.26976620    -0.93173948     0.22809245
 c     -1.20206048     0.04367434    -0.01941853
 c     -0.95761072     1.52093685     0.66938010
 c     -0.27497915     1.44284200    -0.58997953
 c      1.24360344     0.70244583    -0.41942802
 h     -0.65336160    -1.87440600     0.19176236
 h     -1.90056479     2.21657128     0.41590732
 h     -0.67757471     1.44898857    -1.62124580
 h      2.33456385     1.32530141    -0.44363634
 o      2.16458475    -1.38809335     0.38054922
 h      2.96133108    -0.97971284     0.03860357
 c     -2.63289964    -0.40096036    -0.30376763
 h     -2.98010819     0.38772408    -1.05091940
 h     -2.84008488    -1.41290737    -0.78209897
 h     -3.44751674    -0.31508143     0.42436786
 h     -0.43850389     1.56091753     1.59173250
          17

 c      1.16031196    -0.55205408     0.05741542
 c     -0.26717931    -0.94183976     0.23600439
 c     -1.20812852     0.03869105    -0.02858848
 c     -0.95663632     1.50431778     0.66967336
 c     -0.26797301     1.43985393    -0.59663235
 c      1.25674552     0.71615319    -0.41069033
 h     -0.64919408    -1.90458452     0.17455281
 h     -1.93047113     2.23222349     0.34061102
 h     -0.69260266     1.45098732    -1.67508161
 h      2.28594503     1.30361108    -0.45678062
 o      2.15177856    -1.38595651     0.37399085
 h      3.04328757    -0.95951679    -0.01591747
 c     -2.64655356    -0.39066574    -0.29060976
 h     -2.95800382     0.40338764    -1.06200906
 h     -2.83475849    -1.38184883    -0.78576979
 h     -3.42071148    -0.30590519     0.41331087
 h     -0.45216635     1.56104379     1.60310823
          17

 c      1.16771288    -0.54708068     0.07117746
 c     -0.26335918    -0.94978911     0.24258089
 c     -1.21428563     0.03340819    -0.03591910
 c     -0.95855935     1.48988306     0.66645256
 c     -0.25864018     1.43340152    -0.60358189
 c      1.26952260     0.73187092    -0.40214288
 h     -0.64704610    -1.95718681     0.16168881
 h     -1.94136383     2.22827425     0.28465456
 h     -0.70239023     1.45969189    -1.71196283
 h      2.21573773     1.27268838    -0.47052611
 o      2.14038368    -1.38307611     0.36667875
 h      3.10146830    -0.95303509    -0.05796055
 c     -2.65990975    -0.37910929    -0.28040180
 h     -2.93695135     0.40872962    -1.06827268
 h     -2.82144594    -1.34511630    -0.78704673
 h     -3.39966030    -0.29318324     0.42149109
 h     -0.46205751     1.56096209     1.62312659
          17

 c      1.17391890    -0.54128666     0.08465280
 c     -0.25897559    -0.95651142     0.24761998
 c     -1.22017320     0.02763706    -0.04121536
 c     -0.96323372     1.47781226     0.65977058
 c     -0.24729808     1.42364755    -0.61102443
 c      1.28015489     0.74809946    -0.39363475
 h     -0.64129137    -2.01655824     0.15410820
 h     -1.93208505     2.20400469     0.25065460
 h     -0.70399013     1.47397643    -1.72561791
 h      2.14368117     1.24407716    -0.48561332
 o      2.13142969    -1.37950928     0.35845882
 h      3.12423735    -0.96383484    -0.08263837
 c     -2.67194223    -0.36611834    -0.27376712
 h     -2.91892948     0.40461355    -1.06885976
 h     -2.80250942    -1.30812389    -0.78748967
 h     -3.39254303    -0.27589789     0.45572648
 h     -0.47111788     1.56050952     1.64616118
          17

 c      1.17864195    -0.53406300     0.09748442
 c     -0.25458628    -0.96285804     0.25097062
 c     -1.22545481     0.02124444    -0.04436464
 c     -0.97021157     1.46814461     0.64999309
 c     -0.23419427     1.41080538    -0.61880658
 c      1.28578492     0.76272299    -0.38481403
 h     -0.62754416    -2.06862947     0.15271790
 h     -1.90394571     2.16060254     0.23976429
 h     -0.69604754     1.49256228    -1.71444246
 h      2.10269567     1.23682925    -0.50520998
 o      2.12540334    -1.37552256     0.34937380
 h      3.10829122    -0.99171637    -0.08856423
 c     -2.68241770    -0.35151257    -0.27028930
 h     -2.90631484     0.39393302    -1.06463702
 h     -2.78067395    -1.27718430    -0.78896474
 h     -3.39763686    -0.25460476     0.51284216
 h     -0.48278809     1.55919053     1.66492925
          17

 c      1.18166068    -0.52498400     0.10939673
 c     -0.25053344    -0.96931201     0.25256414
 c     -1.22983074     0.01415358    -0.04533653
 c     -0.97882706     1.46073028     0.63759142
 c     -0.21954307     1.39511726    -0.62647960
 c      1.28430537     0.77412297    -0.37527130
 h     -0.60371962    -2.10430923     0.15791930
 h     -1.86111923     2.10147342     0.25139794
 h     -0.67864320     1.51419706    -1.68086301
 h      2.11761840     1.26528036    -0.53361787
 o      2.12244052    -1.37144149     0.33956406
 h      3.05508028    -1.03458494    -0.07642355
 c     -2.69174432    -0.33527619    -0.26867308
 h     -2.90162721     0.38145332    -1.05833517
 h     -2.75856482    -1.25744274    -0.79262493
 h     -3.40574154    -0.23126349     0.58072851
 h     -0.49966012     1.55643214     1.67325747
          17

 c      1.18283458    -0.51392003     0.12023072
 c     -0.24696669    -0.97600802     0.25241317
 c     -1.23306734     0.00634613    -0.04418592
 c     -0.98801876     1.45505087     0.62313624
 c     -0.20354175     1.37683089    -0.63326935
 c      1.27711857     0.78282892    -0.36513508
 h     -0.56965719    -2.11923528     0.16956903
 h     -1.81319436     2.03405999     0.28193854
 h     -0.65358490     1.53799259    -1.63172546
 h      2.17297532     1.32011255    -0.56940090
 o      2.12212577    -1.36765824     0.32933916
 h      2.97349910    -1.08774161    -0.05022010
 c     -2.70036954    -0.31777951    -0.26749790
 h     -2.90717851     0.37300031    -1.05406405
 h     -2.73838971    -1.25048932    -0.79775789
 h     -3.40773296    -0.20810327     0.64569309
 h     -0.52293110     1.55176279     1.66747266
          17

 c      1.18215406    -0.50103796     0.12993338
 c     -0.24388909    -0.98278817     0.25060297
 c     -1.23501895    -0.00214939    -0.04105831
 c     -0.99594240     1.44995751     0.60741067
 c     -0.18634902     1.35617859    -0.63803239
 c      1.26727204     0.79043592    -0.35502443
 h     -0.52663153    -2.11310617     0.18706015
 h     -1.77962256     1.97265053     0.32282725
 h     -0.62488312     1.56402307    -1.57889303
 h      2.23505510     1.38075465    -0.60563465
 o      2.12277122    -1.36479016     0.31948393
 h      2.89083445    -1.14091018    -0.02215352
 c     -2.70849106    -0.29974793    -0.26578379
 h     -2.92450384     0.37361835    -1.05563453
 h     -2.72197443    -1.25359344    -0.80161590
 h     -3.39826057    -0.18682771     0.69741209
 h     -0.55226811     1.54486642     1.64690029
          17

 c      1.17980017    -0.48671093     0.13850998
 c     -0.24119286    -0.98919592     0.24728607
 c     -1.23563727    -0.01128083    -0.03619228
 c     -1.00006876     1.44381422     0.59124760
 c     -0.16812429     1.33337252    -0.63942061
 c      1.25697676     0.79806683    -0.34548878
 h     -0.47710395    -2.08977347     0.20940601
 h     -1.78857253     1.93656049     0.36211489
 h     -0.59827777     1.59383225    -1.53751900
 h      2.28104606     1.43278616    -0.63610060
 o      2.12064331    -1.36379896     0.31161490
 h      2.86477426    -1.17657552    -0.01800983
 c     -2.71610202    -0.28194157    -0.26317854
 h     -2.95365336     0.38527513    -1.06407862
 h     -2.71094457    -1.26131993    -0.80057180
 h     -3.37561019    -0.16846629     0.72988963
 h     -0.58563764     1.53556110     1.61426235
          17

 c      1.17613816    -0.47138211     0.14596364
 c     -0.23869231    -0.99442177     0.24267089
 c     -1.23497071    -0.02100301    -0.02991403
 c     -0.99931164     1.43594104     0.57467996
 c     -0.14925656     1.30871434    -0.63652648
 c      1.24748841     0.80623986    -0.33683543
 h     -0.42454010    -2.05795585     0.23540521
 h     -1.85237611     1.93336419     0.39445207
 h     -0.57813746     1.62933245    -1.51893178
 h      2.30033682     1.46911154    -0.65708547
 o      2.11362145    -1.36495295     0.30661963
 h      2.92601210    -1.18786758    -0.05179276
 c     -2.72310898    -0.26486552    -0.25990863
 h     -2.99277851     0.40593660    -1.07638570
 h     -2.70675569    -1.26796753    -0.79156225
 h     -3.34073659    -0.15347450     0.74102213
 h     -0.61910700     1.52380029     1.57619021
          17

 c      1.17163794    -0.45546253     0.15227700
 c     -0.23618298    -0.99733481     0.23698958
 c     -1.23315979    -0.03130527    -0.02261405
 c     -0.99574191     1.42750029     0.55680944
 c     -0.13062870     1.28286313    -0.62961777
 c      1.23958434     0.81511415    -0.32917342
 h     -0.37283699    -2.03100630     0.26399471
 h     -1.94753188     1.94889669     0.42366407
 h     -0.56349641     1.66950088    -1.52252142
 h      2.28907314     1.48682562    -0.66672577
 o      2.10504347    -1.36727893     0.30300319
 h      3.01839993    -1.18835239    -0.09928940
 c     -2.72937376    -0.24874242    -0.25659202
 h     -3.03843077     0.43096240    -1.08688634
 h     -2.71057279    -1.26923783    -0.77290033
 h     -3.29674731    -0.14178842     0.73245718
 h     -0.64747476     1.50977280     1.54261202
          17

 c      1.16681833    -0.43937118     0.15745299
 c     -0.23351886    -0.99687927     0.23046141
 c     -1.23043014    -0.04218814    -0.01471346
 c     -0.99217241     1.41993734     0.53698271
 c     -0.11350388     1.25691827    -0.61998247
 c      1.23384619     0.82463194    -0.32246360
 h     -0.32506518    -2.02249448     0.29463790
 h     -2.04193136     1.96590778     0.45231399
 h     -0.54885975     1.70898448    -1.53766823
 h      2.24709663     1.48534645    -0.66435925
 o      2.09774005    -1.37006910     0.29947409
 h      3.09370938    -1.18719239    -0.13963821
 c     -2.73466996    -0.23364006    -0.25406012
 h     -3.08641730     0.45539376    -1.08988634
 h     -2.72313296    -1.26293971    -0.74446776
 h     -3.24888338    -0.13276295     0.71017504
 h     -0.66632422     1.49387505     1.52300907
          17

 c      1.16220873    -0.42357189     0.16153905
 c     -0.23066371    -0.99285067     0.22331449
 c     -1.22708246    -0.05361622    -0.00663921
 c     -0.99027027     1.41408387     0.51543265
 c     -0.09911753     1.23213999    -0.60914183
 c      1.23066653     0.83455540    -0.31653897
 h     -0.28242066    -2.03726573     0.32698684
 h     -2.11530000     1.97487280     0.47939444
 h     -0.52864794     1.74081724    -1.55261042
 h      2.17758093     1.46617831    -0.65047505
 o      2.09272000    -1.37295324     0.29549441
 h      3.13250341    -1.18739044    -0.16433809
 c     -2.73863595    -0.21957128    -0.25327138
 h     -3.13267316     0.47548849    -1.08151381
 h     -2.74467391    -1.24922051    -0.70764047
 h     -3.20442393    -0.12508684     0.68514026
 h     -0.67416827     1.47637134     1.52062808
          17

 c      1.15830679    -0.40856510     0.16462089
 c     -0.22759881    -0.98624076     0.21586942
 c     -1.22348055    -0.06547430     0.00118999
 c     -0.99063903     1.41031060     0.49325278
 c     -0.08841063     1.20964177    -0.59836842
 c      1.22998562     0.84437321    -0.31106342
 h     -0.24488776    -2.06736587     0.35974304
 h     -2.15800020     1.97216256     0.50259359
 h     -0.49970520     1.75930725    -1.55949821
 h      2.08925261     1.43440502    -0.62751916
 o      2.09014626    -1.37566327     0.29087026
 h      3.12892695    -1.18974847    -0.17065402
 c     -2.74084714    -0.20650744    -0.25513031
 h     -3.17385704     0.48929929    -1.06039262
 h     -2.77495899    -1.23064722    -0.66512413
 h     -3.17126867    -0.11695348     0.67158833
 h     -0.67271250     1.45727288     1.53016692
          17

 c      1.15554265    -0.39486294     0.16680715
 c     -0.22419183    -0.97863920     0.20854549
 c     -1.22003465    -0.07755049     0.00837670
 c     -0.99335201     1.40873765     0.47193757
 c     -0.08195310     1.19024914    -0.58858931
 c      1.23076239     0.85301553    -0.30538530
 h     -0.21258247    -2.09877036     0.39038799
 h     -2.16625845     1.95705177     0.51950916
 h     -0.46137127     1.76102473    -1.55484432
 h      2.00146437     1.40237566    -0.60189819
 o      2.08983128    -1.37797189     0.28555917
 h      3.08314777    -1.19428961    -0.15839195
 c     -2.74107317    -0.19434368    -0.25992959
 h     -3.20774274     0.49682561    -1.02772531
 h     -2.81341928    -1.21195573    -0.62057860
 h     -3.15432248    -0.10678470     0.68003033
 h     -0.66519740     1.43668548     1.54170376
          17

 c      1.15425535    -0.38298316     0.16822386
 c     -0.22018826    -0.97149915     0.20176780
 c     -1.21717745    -0.08955257     0.01455730
 c     -0.99827649     1.40931493     0.45287626
 c     -0.07994487     1.17446650    -0.58039884
 c      1.23064536     0.85862550    -0.29841356
 h     -0.18604927    -2.11950469     0.41610921
 h     -2.13971568     1.93032917     0.52797845
 h     -0.41492205     1.74482042    -1.53877959
 h      1.94719117     1.39270856    -0.58563694
 o      2.09125077    -1.37971510     0.27968014
 h      3.00136942    -1.20020586    -0.12996655
 c     -2.73948731    -0.18294402    -0.26676808
 h     -3.23355905     0.50009938    -0.98716243
 h     -2.85935582    -1.19874606    -0.57776009
 h     -3.15237628    -0.09404400     0.70926720
 h     -0.65472771     1.41509392     1.54605448
          17

 c      1.15466477    -0.37349434     0.16903311
 c     -0.21529116    -0.96584458     0.19588657
 c     -1.21532681    -0.10115065     0.01941404
 c     -1.00509819     1.41182147     0.43709024
 c     -0.08226578     1.16247627    -0.57404339
 c      1.22770547     0.85974064    -0.28925083
 h     -0.16593635    -2.12255030     0.43464017
 h     -2.08149315     1.89423584     0.52624272
 h     -0.36322568     1.71187768    -1.51487283
 h      1.95250366     1.42489116    -0.58905152
 o      2.09309252    -1.38089639     0.27372598
 h      2.90321750    -1.20437007    -0.09375368
 c     -2.73651020    -0.17237442    -0.27383753
 h     -3.25222557     0.50310081    -0.94431817
 h     -2.91191199    -1.19470581    -0.53931728
 h     -3.15968221    -0.07914092     0.74802718
 h     -0.64357486     1.39333122     1.53742351
          17

 c      1.15683894    -0.36705770     0.16945471
 c     -0.20925650    -0.96224477     0.19114393
 c     -1.21482727    -0.11203200     0.02269021
 c     -1.01305963     1.41577233     0.42514082
 c     -0.08853831     1.15413218    -0.56934982
 c      1.22336393     0.85759751    -0.27841091
 h     -0.15274188    -2.10566958     0.44459306
 h     -2.00106130     1.85365678     0.51334024
 h     -0.31057134     1.66604034    -1.49073135
 h      2.00229110     1.48859062    -0.60644814
 o      2.09237183    -1.38193880     0.26897743
 h      2.83604911    -1.19759872    -0.07065430
 c     -2.73254497    -0.16311779    -0.27931261
 h     -3.26604551     0.51097619    -0.90553631
 h     -2.96957648    -1.19897067    -0.50616652
 h     -3.16997066    -0.06274045     0.78358910
 h     -0.63309931     1.37242682     1.51380163
          17

 c      1.16069984    -0.36429026     0.16972461
 c     -0.20198441    -0.96080592     0.18766043
 c     -1.21588289    -0.12195756     0.02421374
 c     -1.02040905     1.42020105     0.41706122
 c     -0.09812968     1.14897821    -0.56567255
 c      1.22041051     0.85485909    -0.26710559
 h     -0.14667558    -2.07101623     0.44558759
 h     -1.92055156     1.81875025     0.48988586
 h     -0.26212370     1.61372656    -1.47827396
 h      2.06315343     1.55807492    -0.62441008
 o      2.08577814    -1.38357918     0.26692080
 h      2.85385305    -1.16702416    -0.08474865
 c     -2.72797160    -0.15592750    -0.28193385
 h     -3.27731084     0.52807115    -0.87579802
 h     -3.02971006    -1.20635171    -0.47804457
 h     -3.17858803    -0.04537424     0.80704866
 h     -0.62379498     1.35347991     1.47671173
          17

 c      1.16606026    -0.36553107     0.17001133
 c     -0.19357954    -0.96110590     0.18541653
 c     -1.21850521    -0.13079531     0.02391538
 c     -1.02411787     1.42355336     0.41236594
 c     -0.11021483     1.14642721    -0.56217045
 c      1.22043955     0.85350579    -0.25616463
 h     -0.14754716    -2.02553832     0.43846924
 h     -1.87846005     1.80650723     0.45829428
 h     -0.22238931     1.56168410    -1.49045459
 h      2.11310092     1.61547472    -0.63415073
 o      2.07535011    -1.38544294     0.26667516
 h      2.92730948    -1.11957197    -0.12225752
 c     -2.72330055    -0.15139028    -0.28115459
 h     -3.28628875     0.55547474    -0.85677894
 h     -3.08879200    -1.21024064    -0.45449173
 h     -3.18268574    -0.02740971     0.81397235
 h     -0.61522289     1.33756652     1.43109995
          17

 c      1.17267044    -0.37073140     0.17036361
 c     -0.18433953    -0.96214354     0.18423051
 c     -1.22249196    -0.13852955     0.02182517
 c     -1.02214543     1.42470283     0.41037546
 c     -0.12389092     1.14610471    -0.55862669
 c      1.22385370     0.85455606    -0.24597006
 h     -0.15475545    -1.98167486     0.42558186
 h     -1.90386525     1.82974857     0.42002852
 h     -0.19353097     1.51252335    -1.53241007
 h      2.14207006     1.65221331    -0.63184125
 o      2.06487161    -1.38663864     0.26661731
 h      3.00033610    -1.07207300    -0.15734008
 c     -2.71921548    -0.14963310    -0.27704530
 h     -3.29045941     0.59014545    -0.84675374
 h     -3.14319524    -1.20541194    -0.43538163
 h     -3.18089424    -0.00909345     0.80359907
 h     -0.60578816     1.32557837     1.38543314
          17

 c      1.18021792    -0.37944531     0.17070625
 c     -0.17468266    -0.96251129     0.18378793
 c     -1.22745317    -0.14523479     0.01805282
 c     -1.01692625     1.42456437     0.41042626
 c     -0.13816286     1.14792735    -0.55603473
 c      1.23042196     0.85831655    -0.23664306
 h     -0.16751747    -1.95576733     0.41042685
 h     -1.97571118     1.87893918     0.37503683
 h     -0.17575228     1.46353295    -1.59550267
 h      2.14639923     1.66494994    -0.61624523
 o      2.05633954    -1.38677789     0.26597908
 h      3.04579634    -1.03435038    -0.17758794
 c     -2.71641538    -0.15036726    -0.27009817
 h     -3.28588370     0.62645166    -0.84236839
 h     -3.18990464    -1.18930556    -0.42097824
 h     -3.17318031     0.00950121     0.77834012
 h     -0.59271718     1.31804523     1.35106038
          17

 c      1.18830995    -0.39086589     0.17086583
 c     -0.16505557    -0.96109437     0.18380565
 c     -1.23288552    -0.15099555     0.01277533
 c     -1.01261627     1.42493986     0.41175591
 c     -0.15195626     1.15178516    -0.55604120
 c      1.23958914     0.86458015    -0.22815644
 h     -0.18525922    -1.96031362     0.39574271
 h     -2.05325779     1.93489192     0.32629500
 h     -0.16889787     1.41099741    -1.66343847
 h      2.12595313     1.65333555    -0.58749395
 o      2.05065245    -1.38586113     0.26452146
 h      3.05467514    -1.01084087    -0.17892693
 c     -2.71538189    -0.15307799    -0.26107982
 h     -3.26919284     0.65850985    -0.84050894
 h     -3.22699502    -1.16224032    -0.41181694
 h     -3.16099217     0.02868891     0.74389713
 h     -0.57335731     1.31532973     1.33839334
          17

 c      1.19646988    -0.40390924     0.17061103
 c     -0.15590197    -0.95796538     0.18422417
 c     -1.23825427    -0.15584237     0.00622604
 c     -1.01177885     1.42701416     0.41398480
 c     -0.16428963     1.15734469    -0.56002577
 c      1.25054021     0.87270376    -0.22036341
 h     -0.20739472    -1.99380341     0.38128347
 h     -2.11096677     1.98471139     0.27862733
 h     -0.17289956     1.35354396    -1.72155059
 h      2.08392168     1.61995374    -0.54699178
 o      2.04827618    -1.38409175     0.26222546
 h      3.02558600    -1.00350413    -0.16072911
 c     -2.71620835    -0.15717751    -0.25097228
 h     -3.23872750     0.68174200    -0.83919801
 h     -3.25398573    -1.12725765    -0.40858665
 h     -3.14747657     0.04949939     0.70949846
 h     -0.54782262     1.31821004     1.35034973
          17

 c      1.20415060    -0.41734784     0.16969978
 c     -0.14770766    -0.95430762     0.18514823
 c     -1.24305066    -0.15975249    -0.00131668
 c     -1.01520533     1.43125720     0.41735991
 c     -0.17445445     1.16412306    -0.56866352
 c      1.26204447     0.88152598    -0.21295234
 h     -0.23247544    -2.04171965     0.36460593
 h     -2.13802377     2.02210009     0.23627301
 h     -0.18747384     1.29216244    -1.76042600
 h      2.02907976     1.57243401    -0.49824201
 o      2.04939612    -1.38181052     0.25921005
 h      2.96222037    -1.01259646    -0.12455278
 c     -2.71856262    -0.16208677    -0.24085946
 h     -3.19472260     0.69353242    -0.83772242
 h     -3.27211096    -1.08980521    -0.41204940
 h     -3.13709025     0.07379520     0.68672299
 h     -0.52020250     1.32800898     1.37998672
          17

 c      1.21076349    -0.42998539     0.16792485
 c     -0.14098205    -0.95149087     0.18663692
 c     -1.24682762    -0.16267825    -0.00953603
 c     -1.02262048     1.43771980     0.42228259
 c     -0.18209961     1.17162150    -0.58187758
 c      1.27209730     0.88911569    -0.20535107
 h     -0.25816712    -2.08729307     0.34364622
 h     -2.13134413     2.04430627     0.20243946
 h     -0.21194167     1.22916426    -1.77568759
 h      1.98027502     1.52759077    -0.44822976
 o      2.05364522    -1.37955200     0.25581967
 h      2.87724160    -1.03511171    -0.07561753
 c     -2.72184722    -0.16724696    -0.23155975
 h     -3.13910282     0.69344191    -0.83651840
 h     -3.28426423    -1.05694499    -0.42295071
 h     -3.13370512     0.10344088     0.68497786
 h     -0.49652850     1.34588850     1.41552170
          17

 c      1.21573587    -0.44083797     0.16514843
 c     -0.13617338    -0.95047316     0.18861636
 c     -1.24922649    -0.16457394    -0.01807889
 c     -1.03322491     1.44623315     0.42880569
 c     -0.18720753     1.17940894    -0.59892366
 c      1.27792790     0.89285692    -0.19681894
 h     -0.28201724    -2.11847565     0.31780899
 h     -2.09205327     2.05051474     0.17950102
 h     -0.24525451     1.16736927    -1.76729632
 h      1.96648505     1.51152273    -0.40655283
 o      2.05929768    -1.37831678     0.25289714
 h      2.80427388    -1.05956450    -0.02718236
 c     -2.72551444    -0.17211778    -0.22313900
 h     -3.07518326     0.68329609    -0.83707843
 h     -3.29412240    -1.03550841    -0.44178982
 h     -3.13797401     0.13835878     0.70539388
 h     -0.48209264     1.37220696     1.44625097
          17

 c      1.21860938    -0.44928830     0.16130924
 c     -0.13360198    -0.95172279     0.19090638
 c     -1.24999679    -0.16540703    -0.02655991
 c     -1.04590135     1.45645161     0.43654256
 c     -0.19000549     1.18715122    -0.61848756
 c      1.27793560     0.89129169    -0.18717107
 h     -0.30204370    -2.12892712     0.28770431
 h     -2.02521204     2.04181546     0.16890080
 h     -0.28615859     1.10950324    -1.73965027
 h      2.00400663     1.53896609    -0.37704569
 o      2.06287646    -1.37974974     0.25181632
 h      2.80293728    -1.06263164    -0.00087277
 c     -2.72928861    -0.17631083    -0.21489377
 h     -3.00724961     0.66703168    -0.84181228
 h     -3.30428977    -1.02927291    -0.46830162
 h     -3.14703755     0.17547057     0.73995731
 h     -0.48028758     1.40645990     1.46497764
          17

 c      1.21916796    -0.45512377     0.15639925
 c     -0.13344770    -0.95529832     0.19326960
 c     -1.24900895    -0.16515933    -0.03456933
 c     -1.05913013     1.46774419     0.44488189
 c     -0.19082927     1.19463451    -0.63877511
 c      1.27359663     0.88590457    -0.17718043
 h     -0.31696708    -2.11711146     0.25465568
 h     -1.94219790     2.02276202     0.17025178
 h     -0.33357552     1.05749049    -1.70220866
 h      2.07361812     1.59288006    -0.35309970
 o      2.06370382    -1.38428267     0.25275042
 h      2.88556801    -1.03903434     0.00113028
 c     -2.73316928    -0.17979360    -0.20591553
 h     -2.93987866     0.64973725    -0.85351133
 h     -3.31461786    -1.03693967    -0.50083803
 h     -3.15694624     0.21006589     0.77704293
 h     -0.49250204     1.44750862     1.46814707
          17

 c      1.21749903    -0.45847346     0.15045614
 c     -0.13573872    -0.96088356     0.19544853
 c     -1.24625940    -0.16382414    -0.04168431
 c     -1.07069678     1.47894013     0.45332194
 c     -0.18995933     1.20180970    -0.65770460
 c      1.26728813     0.87912504    -0.16772494
 h     -0.32635086    -2.08589495     0.22033866
 h     -1.86512214     2.00461796     0.17922332
 h     -0.38716428     1.01163555    -1.66877286
 h      2.14583004     1.64736547    -0.32759967
 o      2.06541613    -1.39047853     0.25448695
 h      2.99273360    -1.01185541    -0.00117262
 c     -2.73731619    -0.18282405    -0.19564866
 h     -2.87706495     0.63554236    -0.87404094
 h     -3.32239458    -1.05297033    -0.53628494
 h     -3.16471403     0.23784741     0.80667661
 h     -0.51812056     1.49380363     1.45566503
          17

 c      1.21392154    -0.45978201     0.14358688
 c     -0.14030407    -0.96774757     0.19719086
 c     -1.24187307    -0.16139762    -0.04748585
 c     -1.07778327     1.48825754     0.46164634
 c     -0.18755865     1.20877574    -0.67343399
 c      1.26050741     0.87264655    -0.15936485
 h     -0.33083128    -2.04312245     0.18647076
 h     -1.82652496     2.00644189     0.18616325
 h     -0.44727573     0.97069039    -1.65229506
 h      2.20189026     1.68631970    -0.29758917
 o      2.07038821    -1.39727133     0.25632927
 h      3.08203942    -0.99591830     0.00363697
 c     -2.74188761    -0.18563105    -0.18412033
 h     -2.82176511     0.62541871    -0.90273472
 h     -3.32412646    -1.07050568    -0.57074639
 h     -3.16882572     0.25594290     0.82242061
 h     -0.55416018     1.54357058     1.43134373
          17

 c      1.20887348    -0.45974763     0.13596966
 c     -0.14674914    -0.97469575     0.19828234
 c     -1.23609837    -0.15787738    -0.05158537
 c     -1.07894059     1.49449603     0.46925890
 c     -0.18381980     1.21560937    -0.68510174
 c      1.25396218     0.86743981    -0.15244134
 h     -0.33234228    -2.00231543     0.15437736
 h     -1.84665153     2.04104809     0.18333264
 h     -0.51310868     0.93391589    -1.65638125
 h      2.23289524     1.70248084    -0.26272823
 o      2.07928895    -1.40408316     0.25806297
 h      3.13618674    -0.99591388     0.01872341
 c     -2.74688707    -0.18823347    -0.17189242
 h     -2.77621099     0.61696095    -0.93598247
 h     -3.31716497    -1.08388826    -0.60044827
 h     -3.16906751     0.26307449     0.82141924
 h     -0.59461319     1.59516561     1.40397122
          17

 c      1.20283296    -0.45919558     0.12782799
 c     -0.15450285    -0.98027014     0.19859075
 c     -1.22928926    -0.15326290    -0.05365726
 c     -1.07611231     1.49852527     0.47430549
 c     -0.17916686     1.22220442    -0.69296145
 c      1.24796771     0.86404433    -0.14717368
 h     -0.33377567    -1.98043855     0.12449073
 h     -1.90878897     2.09681380     0.17539323
 h     -0.58062903     0.90304484    -1.67332037
 h      2.23527862     1.69338773    -0.22378224
 o      2.09199826    -1.41050276     0.25964172
 h      3.14939258    -1.01239663     0.04409552
 c     -2.75208090    -0.19053344    -0.15987286
 h     -2.74232449     0.60633265    -0.96856754
 h     -3.30037992    -1.08978274    -0.62236750
 h     -3.16640773     0.25959424     0.80428107
 h     -0.63093102     1.64784046     1.38696628
          17

 c      1.19627415    -0.45893583     0.11939458
 c     -0.16297736    -0.98349888     0.19806183
 c     -1.22188672    -0.14753614    -0.05346595
 c     -1.07231661     1.50198615     0.47482440
 c     -0.17421698     1.22834663    -0.69772974
 c      1.24263626     0.86269527    -0.14368490
 h     -0.33737499    -1.98913754     0.09652832
 h     -1.98258634     2.15261181     0.17143843
 h     -0.64345968     0.88131791    -1.69136523
 h      2.20853826     1.65938107    -0.18199473
 o      2.10802120    -1.41620402     0.26108151
 h      3.12154010    -1.04406932     0.07847363
 c     -2.75698682    -0.19248477    -0.14914307
 h     -2.72171286     0.59040464    -0.99549682
 h     -3.27420248    -1.08740187    -0.63458555
 h     -3.16312371     0.24770978     0.77537157
 h     -0.65597329     1.70195149     1.39209804
          17

 c      1.18964225    -0.45965073     0.11088037
 c     -0.17173624    -0.98470233     0.19661942
 c     -1.21439262    -0.14064762    -0.05088047
 c     -1.06925989     1.50604667     0.47031329
 c     -0.16957894     1.23386362    -0.70002473
 c      1.23786067     0.86328686    -0.14200419
 h     -0.34303481    -2.02525537     0.07083256
 h     -2.04737527     2.19438546     0.17623681
 h     -0.69538061     0.87146748    -1.70134733
 h      2.15527654     1.60360231    -0.13887119
 o      2.12644975    -1.42101617     0.26246622
 h      3.05925799    -1.08734321     0.11935257
 c     -2.76089823    -0.19417376    -0.14085527
 h     -2.71544621     0.56778892    -1.01319204
 h     -3.24047469    -1.07852036    -0.63654593
 h     -3.16300434     0.23169902     0.74312307
 h     -0.66893118     1.75689336     1.41946113
          17

 c      1.18333743    -0.46183436     0.10245536
 c     -0.18046746    -0.98523027     0.19411110
 c     -1.20732573    -0.13252570    -0.04586876
 c     -1.06736420     1.51151961     0.46175119
 c     -0.16572078     1.23867681    -0.70023023
 c      1.23309261     0.86518512    -0.14208585
 h     -0.34896157    -2.07381968     0.04905385
 h     -2.09271053     2.21555199     0.19051751
 h     -0.73176860     0.87488983    -1.69836131
 h      2.08365479     1.53390974    -0.09591317
 o      2.14541581    -1.42514248     0.26401337
 h      2.98484579    -1.13319885     0.16205700
 c     -2.76296415    -0.19575932    -0.13605753
 h     -2.72386952     0.53899617    -1.02004326
 h     -3.20224406    -1.06753399    -0.62928133
 h     -3.17094074     0.21726192     0.71872900
 h     -0.67449662     1.80923174     1.45698481
          17

 c      1.17770776    -0.46577474     0.09424019
 c     -0.18886855    -0.98652201     0.19037856
 c     -1.20116601    -0.12309927    -0.03847545
 c     -1.06655296     1.51900275     0.45061141
 c     -0.16293178     1.24278996    -0.69853841
 c      1.22690529     0.86692340    -0.14389849
 h     -0.35353261    -2.11883422     0.03320491
 h     -2.11394541     2.21375952     0.21297922
 h     -0.74989166     0.89171810    -1.68115865
 h      2.01240053     1.46655590    -0.05361921
 o      2.16116000    -1.42948679     0.26610057
 h      2.95119511    -1.16229189     0.19939688
 c     -2.76241472    -0.19726210    -0.13525096
 h     -2.74653513     0.50634192    -1.01674494
 h     -3.16335947    -1.06126556    -0.61539302
 h     -3.19085665     0.20895868     0.71117773
 h     -0.67796303     1.85417628     1.49002273
          17

 c      1.17303336    -0.47156796     0.08630437
 c     -0.19663981    -0.98956488     0.18532579
 c     -1.19630303    -0.11232468    -0.02879990
 c     -1.06668010     1.52883468     0.43819204
 c     -0.16131448     1.24627537    -0.69498854
 c      1.21686136     0.86624042    -0.14762274
 h     -0.35608258    -2.14921528     0.02470753
 h     -2.10974064     2.18906217     0.24134277
 h     -0.74895367     0.92100140    -1.65154217
 h      1.97226832     1.42653448    -0.00927244
 o      2.17017429    -1.43493942     0.26885891
 h      3.00825060    -1.15696148     0.22823785
 c     -2.75890094    -0.19840012    -0.13790375
 h     -2.78229364     0.47381694    -1.00657833
 h     -3.12756255    -1.06759299    -0.59823590
 h     -3.22260490     0.20698770     0.72096456
 h     -0.68260307     1.88778565     1.50802781
          17

 c      1.16948517    -0.47917821     0.07867351
 c     -0.20355513    -0.99480630     0.17893286
 c     -1.19300293    -0.10021471    -0.01698763
 c     -1.06755855     1.54104379     0.42549277
 c     -0.16078819     1.24927332    -0.68945101
 c      1.20144037     0.86168964    -0.15358084
 h     -0.35679846    -2.15935901     0.02414712
 h     -2.08176666     2.14362760     0.27263067
 h     -0.73041513     0.96069188    -1.61447514
 h      1.98354017     1.42976318     0.04206357
 o      2.17488790    -1.44055715     0.27192079
 h      3.11353709    -1.13071857     0.25361088
 c     -2.75265079    -0.19883857    -0.14261428
 h     -2.82960159     0.44659520    -0.99521104
 h     -3.09701607    -1.09206989    -0.58004028
 h     -3.26132545     0.20722401     0.74000480
 h     -0.68962184     1.90775751     1.50555221
          17

 c      1.16712390    -0.48853362     0.07134641
 c     -0.20949483    -1.00219999     0.17124929
 c     -1.19138948    -0.08685832    -0.00323690
 c     -1.06876031     1.55526973     0.41328156
 c     -0.16110187     1.25199589    -0.68156511
 c      1.18245421     0.85435010    -0.16150470
 h     -0.35649156    -2.14836419     0.03134622
 h     -2.03648123     2.08266209     0.30308368
 h     -0.69855572     1.00752517    -1.57874045
 h      2.02814358     1.46316488     0.09882413
 o      2.17878298    -1.44516615     0.27509326
 h      3.20939919    -1.10198168     0.27792735
 c     -2.74429957    -0.19865557    -0.14790922
 h     -2.88691317     0.42949351    -0.98902550
 h     -3.07121070    -1.13412510    -0.56030205
 h     -3.30017819     0.20448429     0.75786801
 h     -0.69869552     1.91339915     1.48142715
          17

 c      1.16594298    -0.49951691     0.06430344
 c     -0.21443861    -1.01120844     0.16239154
 c     -1.19142963    -0.07243723     0.01219035
 c     -1.06925663     1.57062794     0.40211544
 c     -0.16186047     1.25470271    -0.67073202
 c      1.16294563     0.84612279    -0.17055397
 h     -0.35650750    -2.11990470     0.04542488
 h     -1.98907232     2.01611579     0.32811504
 h     -0.66037383     1.05737514    -1.55679974
 h      2.07465836     1.50387947     0.15327685
 o      2.18342452    -1.44823630     0.27835607
 h      3.26948684    -1.07928126     0.30087934
 c     -2.73462532    -0.19835695    -0.15290165
 h     -2.95255472     0.42432692    -0.99167641
 h     -3.04753175    -1.18669798    -0.53643421
 h     -3.33310075     0.19503914     0.76676024
 h     -0.70822451     1.90557528     1.43841558
          17

 c      1.16589230    -0.51191790     0.05750713
 c     -0.21842480    -1.02075208     0.15254562
 c     -1.19293287    -0.05723743     0.02896334
 c     -1.06722992     1.58572760     0.39222553
 c     -0.16272125     1.25758567    -0.65645131
 c      1.14505801     0.83814691    -0.17991003
 h     -0.35879159    -2.08296969     0.06485730
 h     -1.96589611     1.95850994     0.34305102
 h     -0.62293200     1.10677034    -1.56068552
 h      2.10324123     1.53713231     0.19869895
 o      2.18930186    -1.44958333     0.28172078
 h      3.28505173    -1.06573690     0.32162689
 c     -2.72441217    -0.19846693    -0.15744320
 h     -3.02371533     0.42819107    -1.00145132
 h     -3.02296029    -1.23983290    -0.50597718
 h     -3.35588159     0.17716104     0.76275066
 h     -0.71521812     1.88686777     1.38381932
          17

 c      1.16687362    -0.52543322     0.05090116
 c     -0.22149354    -1.02923811     0.14195177
 c     -1.19557921    -0.04164770     0.04668878
 c     -1.06125958     1.59937251     0.38329914
[truncated: 34,518 more chars]
