# Supplementary material for: Photochemical permutation of meta-substituted phenols
Source: Nat Commun. 2025 Aug 13;16:7502. doi: 10.1038/s41467-025-62549-5 (PMC12350626; doi:10.1038/s41467-025-62549-5)
Supplement: Supplementary file 3 — Source Data [file 41467_2025_62549_MOESM3_ESM.zip › Source data/NAMD_trajectories/trajectory086.xyz]

          17

 c      1.12676045    -0.45672870    -0.01051183
 c     -0.10848865    -1.08150501     0.14183586
 c     -1.24123800    -0.22938340    -0.01441293
 c     -1.09654972     1.19926554    -0.06623218
 c      0.23969540     1.83096946     0.04183343
 c      1.23316479     1.02383814     0.02137597
 h     -0.14580555    -2.03910056     0.54164354
 h     -1.55260395     1.60293844    -1.17455388
 h      0.22842376     2.94621992     0.13506322
 h      2.31968028     1.46512700     0.06323498
 o      2.20337469    -1.18782352    -0.07245747
 h      2.99744874    -0.69865775    -0.10791634
 c     -2.54231076    -0.86705328    -0.03284142
 h     -2.22338974    -1.92707668    -0.28966698
 h     -3.02671918    -0.85561179     1.04441047
 h     -3.34917698    -0.17225414    -0.76283075
 h     -1.75443802     1.61875545     0.73495603
          17

 c      1.12500144    -0.46009545    -0.01638950
 c     -0.10299805    -1.07597438     0.14290878
 c     -1.24401162    -0.23434938    -0.01770109
 c     -1.09297434     1.20666188    -0.06326186
 c      0.24078920     1.83702404     0.04032842
 c      1.23710448     1.02682429     0.01930451
 h     -0.16826837    -2.07334510     0.55541267
 h     -1.56196026     1.60422296    -1.13843050
 h      0.23866148     2.93694292     0.12745555
 h      2.30064515     1.47056036     0.05813748
 o      2.20135804    -1.18966536    -0.06873308
 h      2.96867322    -0.70818354    -0.09792777
 c     -2.54089796    -0.87085500    -0.03618516
 h     -2.23853184    -1.92947033    -0.29849660
 h     -3.04384798    -0.87439602     1.05055358
 h     -3.33535975    -0.20383743    -0.74076507
 h     -1.76541753     1.62990665     0.75278825
          17

 c      1.12439795    -0.46125856    -0.02234303
 c     -0.09824146    -1.06959218     0.14406226
 c     -1.24631872    -0.24005593    -0.02047936
 c     -1.09147687     1.21623264    -0.06159257
 c      0.23827395     1.84453638     0.03902733
 c      1.24599396     1.02697403     0.01716342
 h     -0.19142453    -2.11229519     0.56766774
 h     -1.56745523     1.60013616    -1.08187260
 h      0.25304335     2.92370047     0.11875786
 h      2.26917981     1.46789455     0.05342829
 o      2.19806091    -1.19324365    -0.06493289
 h      2.97017532    -0.69871381    -0.08914796
 c     -2.54092398    -0.87399288    -0.03952168
 h     -2.26776365    -1.92683940    -0.30768397
 h     -3.05434366    -0.89349406     1.04015023
 h     -3.30447228    -0.25455901    -0.70413316
 h     -1.77549780     1.64121900     0.76243046
          17

 c      1.12508554    -0.46012233    -0.02832332
 c     -0.09470108    -1.06356995     0.14572352
 c     -1.24791863    -0.24614553    -0.02270149
 c     -1.09230227     1.22757855    -0.06067412
 c      0.23281734     1.85252531     0.03786324
 c      1.25844542     1.02445681     0.01492210
 h     -0.21292198    -2.14277829     0.57344242
 h     -1.57053666     1.59292256    -1.01077559
 h      0.27111346     2.91315686     0.10947952
 h      2.23427241     1.46001177     0.04946284
 o      2.19396691    -1.19833220    -0.06109143
 h      2.99596982    -0.67441347    -0.08126906
 c     -2.54222966    -0.87676096    -0.04250440
 h     -2.30884588    -1.92132765    -0.31756806
 h     -3.05735319    -0.91236879     1.01429664
 h     -3.26217401    -0.31886293    -0.65838051
 h     -1.78237300     1.65132508     0.76305676
          17

 c      1.12717658    -0.45667828    -0.03428034
 c     -0.09277149    -1.05863669     0.14812676
 c     -1.24859706    -0.25230545    -0.02433025
 c     -1.09534917     1.24006098    -0.05965030
 c      0.22534622     1.85988213     0.03676272
 c      1.27243006     1.01947915     0.01255001
 h     -0.23066056    -2.15676621     0.56995816
 h     -1.57537627     1.58682845    -0.93658590
 h      0.29238591     2.91185762     0.10009421
 h      2.20931695     1.45198442     0.04670747
 o      2.19037180    -1.20417775    -0.05725844
 h      3.02692938    -0.64803551    -0.07371829
 c     -2.54401660    -0.87980958    -0.04449708
 h     -2.35873803    -1.91617144    -0.32872933
 h     -3.05331235    -0.93053295     0.97703276
 h     -3.22108877    -0.38551155    -0.61492004
 h     -1.78508211     1.65961006     0.75574699
          17

 c      1.13072585    -0.45104880    -0.04015567
 c     -0.09268078    -1.05506464     0.15132017
 c     -1.24821391    -0.25826445    -0.02535073
 c     -1.10006483     1.25278954    -0.05729575
 c      0.21684652     1.86580707     0.03566176
 c      1.28585390     1.01226372     0.01002027
 h     -0.24309725    -2.15103850     0.55636960
 h     -1.58970849     1.58833627    -0.87672537
 h      0.31626800     2.92280349     0.09081795
 h      2.20771661     1.44945882     0.04561269
 o      2.18832582    -1.21011857    -0.05346340
 h      3.04720593    -0.63058825    -0.06620114
 c     -2.54464005    -0.88424378    -0.04450018
 h     -2.41392226    -1.91494987    -0.34177528
 h     -3.04424667    -0.94765098     0.93552279
 h     -3.20237410    -0.43708263    -0.59226507
 h     -1.78398767     1.66617440     0.74335382
          17

 c      1.13570772    -0.44351775    -0.04587657
 c     -0.09443959    -1.05272950     0.15518389
 c     -1.24673596    -0.26377620    -0.02577380
 c     -1.10567871     1.26483938    -0.05254717
 c      0.20824593     1.87007353     0.03451426
 c      1.29745345     1.00329198     0.00733064
 h     -0.24938278    -2.12660552     0.53343625
 h     -1.62188433     1.60366901    -0.84786669
 h      0.34171340     2.94339332     0.08154579
 h      2.23410414     1.45466665     0.04630599
 o      2.18832234    -1.21576810    -0.04971647
 h      3.04898441    -0.62805147    -0.05869924
 c     -2.54257473    -0.89090202    -0.04203078
 h     -2.47079287    -1.92044984    -0.35704742
 h     -3.03399310    -0.96359169     0.89985396
 h     -3.22363231    -0.45971317    -0.60560731
 h     -1.78067602     1.67175335     0.73019900
          17

 c      1.14201270    -0.43452678    -0.05135375
 c     -0.09781583    -1.05110424     0.15942939
 c     -1.24423611    -0.26860752    -0.02562173
 c     -1.11190619     1.27572845    -0.04556153
 c      0.20036465     1.87292819     0.03328771
 c      1.30721726     0.99346606     0.00451906
 h     -0.24952165    -2.08900090     0.50350935
 h     -1.67273708     1.63339062    -0.85269030
 h      0.36701728     2.96686353     0.07201436
 h      2.28025302     1.46415536     0.04837514
 o      2.19036783    -1.22097881    -0.04601855
 h      3.03140376    -0.64186279    -0.05134258
 c     -2.53827445    -0.89931161    -0.03850222
 h     -2.52602573    -1.93337251    -0.37432193
 h     -3.02756369    -0.97829517     0.88096848
 h     -3.27734293    -0.45704905    -0.64875442
 h     -1.77766610     1.67754133     0.72136058
          17

 c      1.14945708    -0.42464162    -0.05648139
 c     -0.10233982    -1.04920844     0.16360170
 c     -1.24090118    -0.27253361    -0.02491999
 c     -1.11920321     1.28554718    -0.03772765
 c      0.19386633     1.87477966     0.03195167
 c      1.31584570     0.98386813     0.00164700
 h     -0.24453861    -2.04912392     0.47060314
 h     -1.73314207     1.67144867    -0.87849704
 h      0.39009654     2.98571270     0.06201868
 h      2.33165413     1.47164497     0.05104832
 o      2.19402478    -1.22583692    -0.04236842
 h      3.00007571    -0.66910149    -0.04431597
 c     -2.53359106    -0.90844644    -0.03618453
 h     -2.57677161    -1.95156557    -0.39259597
 h     -3.02867971    -0.99137947     0.88554344
 h     -3.34001034    -0.44238598    -0.70176139
 h     -1.77769135     1.68479148     0.72133553
          17

 c      1.15780700    -0.41449466    -0.06114198
 c     -0.10736294    -1.04569871     0.16714754
 c     -1.23705077    -0.27533590    -0.02370300
 c     -1.12819312     1.29459202    -0.03048185
 c      0.18920019     1.87594231     0.03046979
 c      1.32405423     0.97544142    -0.00122753
 h     -0.23631661    -2.02243812     0.43978305
 h     -1.79169220     1.71037052    -0.90974192
 h      0.40901877     2.99433247     0.05151042
 h      2.37555264     1.47186404     0.05352883
 o      2.19836688    -1.23072318    -0.03876825
 h      2.96804634    -0.70175213    -0.03777555
 c     -2.53022820    -0.91777176    -0.03633267
 h     -2.62059736    -1.97082170    -0.41019921
 h     -3.03691960    -1.00182341     0.91130271
 h     -3.39316662    -0.42574587    -0.74851906
 h     -1.78253800     1.69417391     0.73246083
          17

 c      1.16682173    -0.40471035    -0.06522016
 c     -0.11220149    -1.03944164     0.16962451
 c     -1.23313656    -0.27680854    -0.02201707
 c     -1.13926568     1.30313249    -0.02460544
 c      0.18657815     1.87652197     0.02880161
 c      1.33229260     0.96887257    -0.00406149
 h     -0.22656825    -2.02249245     0.41494140
 h     -1.84033619     1.74473043    -0.93556894
 h      0.42242210     2.99008918     0.04057043
 h      2.40387334     1.46197841     0.05518405
 o      2.20207443    -1.23628093    -0.03522879
 h      2.95445152    -0.72755757    -0.03175498
 c     -2.52938602    -0.92719845    -0.03899477
 h     -2.65545633    -1.98672719    -0.42527181
 h     -3.04802767    -1.00827177     0.94857925
 h     -3.42718172    -0.41228507    -0.78021555
 h     -1.79206383     1.70523814     0.75404126
          17

 c      1.17630160    -0.39583056    -0.06862187
 c     -0.11630015    -1.03041915     0.17093758
 c     -1.22971812    -0.27677134    -0.01991856
 c     -1.15257332     1.31140005    -0.02026841
 c      0.18599904     1.87638999     0.02690969
 c      1.34071731     0.96459853    -0.00682544
 h     -0.21553825    -2.05040938     0.39625848
 h     -1.87467240     1.77130803    -0.94985978
 h      0.42975062     2.97355047     0.02932653
 h      2.41305460     1.44149811     0.05560630
 o      2.20416590    -1.24295023    -0.03176836
 h      2.97298458    -0.73782403    -0.02615868
 c     -2.53177971    -0.93672214    -0.04367726
 h     -2.67982866    -1.99618771    -0.43629786
 h     -3.05685453    -1.00972203     0.98615117
 h     -3.43801498    -0.40439222    -0.79278660
 h     -1.80421350     1.71644322     0.78281770
          17

 c      1.18610963    -0.38826844    -0.07128774
 c     -0.11925064    -1.01983774     0.17129335
 c     -1.22740909    -0.27508889    -0.01747037
 c     -1.16809925     1.31959459    -0.01730388
 c      0.18729678     1.87518881     0.02476622
 c      1.34919610     0.96281768    -0.00950120
 h     -0.20234013    -2.09344676     0.38089692
 h     -1.89265785     1.78833214    -0.94949315
 h      0.43137125     2.94846692     0.01786320
 h      2.40357325     1.41199925     0.05464416
 o      2.20492270    -1.25038876    -0.02839989
 h      3.01728369    -0.73684745    -0.02094712
 c     -2.53766928    -0.94620953    -0.04982944
 h     -2.69289671    -1.99819517    -0.44246613
 h     -3.05951130    -1.00591109     1.01528247
 h     -3.42470898    -0.40311974    -0.78483496
 h     -1.81599687     1.72574761     0.81441037
          17

 c      1.19615180    -0.38230076    -0.07319513
 c     -0.12072117    -1.00924560     0.17094774
 c     -1.22678953    -0.27169743    -0.01473636
 c     -1.18567576     1.32785227    -0.01542088
 c      0.19019097     1.87236809     0.02235735
 c      1.35727259     0.96346747    -0.01208505
 h     -0.18636628    -2.13493207     0.36593595
 h     -1.89374747     1.79498679    -0.93325265
 h      0.42855241     2.92141235     0.00613642
 h      2.38018120     1.37709631     0.05245463
 o      2.20545427    -1.25780610    -0.02512404
 h      3.06794171    -0.73646758    -0.01622743
 c     -2.54689772    -0.95535292    -0.05696097
 h     -2.69464226    -1.99407351    -0.44385697
 h     -3.05386599    -0.99729086     1.03068001
 h     -3.38861330    -0.40858232    -0.75695757
 h     -1.82460113     1.73129169     0.84475075
          17

 c      1.20634213    -0.37807864    -0.07435184
 c     -0.12046448    -0.99980865     0.17006294
 c     -1.22830294    -0.26663335    -0.01177536
 c     -1.20496080     1.33619112    -0.01427474
 c      0.19434394     1.86730979     0.01968522
 c      1.36411368     0.96619664    -0.01459565
 h     -0.16782219    -2.16220635     0.34983731
 h     -1.87886039     1.79141534    -0.90176690
 h      0.42313788     2.90038019    -0.00608056
 h      2.35255835     1.34247054     0.04956667
 o      2.20671821    -1.26458735    -0.02193636
 h      3.10819463    -0.74587070    -0.01212760
 c     -2.55887380    -0.96375321    -0.06454652
 h     -2.68582639    -1.98735635    -0.44149319
 h     -3.03933584    -0.98483356     1.03012846
 h     -3.33414860    -0.41938632    -0.71237915
 h     -1.82806961     1.73184415     0.87091532
          17

 c      1.21657844    -0.37564265    -0.07478672
 c     -0.11838030    -0.99212941     0.16869597
 c     -1.23217278    -0.26004931    -0.00863747
 c     -1.22537015     1.34443871    -0.01339823
 c      0.19942747     1.85959416     0.01676370
 c      1.36859200     0.97041516    -0.01707568
 h     -0.14748447    -2.16832480     0.33231812
 h     -1.85116510     1.77926911    -0.85852270
 h      0.41679707     2.89171260    -0.01914972
 h      2.33447846     1.31515515     0.04684113
 o      2.20921435    -1.27044081    -0.01883270
 h      3.12888749    -0.76908336    -0.00870840
 c     -2.57243803    -0.97115828    -0.07184014
 h     -2.66783123    -1.98304145    -0.43716881
 h     -3.01667739    -0.96983416     1.01414626
 h     -3.27107197    -0.43083125    -0.65889226
 h     -1.82553072     1.72698736     0.89138519
          17

 c      1.22673249    -0.37494812    -0.07454078
 c     -0.11454568    -0.98629968     0.16682255
 c     -1.23836527    -0.25220701    -0.00536316
 c     -1.24595926     1.35213454    -0.01202218
 c      0.20516747     1.84930075     0.01360429
 c      1.36978175     0.97551332    -0.01956579
 h     -0.12639632    -2.15131544     0.31388593
 h     -1.81754442     1.76280680    -0.81193473
 h      0.41023822     2.89660198    -0.03337394
 h      2.33813920     1.30103472     0.04509659
 o      2.21303447    -1.27533210    -0.01581013
 h      3.12770767    -0.80600206    -0.00595410
 c     -2.58569424    -0.97786383    -0.07773802
 h     -2.64241011    -1.98582481    -0.43292423
 h     -2.98794945    -0.95374065     0.98613961
 h     -3.21699056    -0.43215839    -0.61109865
 h     -1.81719852     1.71715869     0.90601504
          17

 c      1.23665120    -0.37589076    -0.07366052
 c     -0.10919069    -0.98195497     0.16435654
 c     -1.24660265    -0.24344868    -0.00198407
 c     -1.26534980     1.35846016    -0.00891920
 c      0.21131673     1.83707767     0.01020183
 c      1.36773865     0.98114228    -0.02205627
 h     -0.10569310    -2.11373282     0.29555308
 h     -1.78955176     1.74982941    -0.77710916
 h      0.40313988     2.91029271    -0.04878604
 h      2.36512406     1.30167366     0.04448313
 o      2.21788016    -1.27944467    -0.01286739
 h      3.10885782    -0.85307014    -0.00377829
 c     -2.59638499    -0.98481041    -0.08116791
 h     -2.61151437    -1.99775939    -0.43029015
 h     -2.95655074    -0.93795837     0.95294579
 h     -3.19316318    -0.40798071    -0.58705249
 h     -1.80428988     1.70361571     0.91592318
          17

 c      1.24616925    -0.37831078    -0.07219375
 c     -0.10264207    -0.97826436     0.16116207
 c     -1.25641953    -0.23416197     0.00147433
 c     -1.28204242     1.36244228    -0.00275671
 c      0.21757944     1.82390070     0.00653718
 c      1.36364111     0.98722566    -0.02447833
 h     -0.08648297    -2.06318598     0.27874767
 h     -1.77987523     1.74951566    -0.77161168
 h      0.39481623     2.92487281    -0.06512460
 h      2.40477914     1.31419779     0.04434609
 o      2.22297886    -1.28318904    -0.01000603
 h      3.08431330    -0.90321497    -0.00202140
 c     -2.60340823    -0.99243136    -0.08241254
 h     -2.57726590    -2.01712377    -0.42977819
 h     -2.92704091    -0.92356552     0.92488363
 h     -3.20660619    -0.35339876    -0.59304747
 h     -1.78888147     1.68833356     0.92338187
          17

 c      1.25512593    -0.38198180    -0.07018673
 c     -0.09527055    -0.97391501     0.15706854
 c     -1.26725566    -0.22474874     0.00498367
 c     -1.29528209     1.36361186     0.00666772
 c      0.22357031     1.81075500     0.00259525
 c      1.35907817     0.99371944    -0.02675044
 h     -0.06968461    -2.01302426     0.26526757
 h     -1.79240358     1.76497663    -0.80071136
 h      0.38484892     2.93287005    -0.08199425
 h      2.44243968     1.33418488     0.04376873
 o      2.22710531    -1.28715037    -0.00722977
 h      3.07340697    -0.94681377    -0.00047704
 c     -2.60743542    -0.99972714    -0.08340057
 h     -2.54190300    -2.03944334    -0.43091537
 h     -2.90416197    -0.91106173     0.91320603
 h     -3.24333233    -0.28417006    -0.61750483
 h     -1.77365793     1.67380358     0.93163228
          17

 c      1.26337976    -0.38659530    -0.06768276
 c     -0.08745712    -0.96734042     0.15191012
 c     -1.27856023    -0.21558701     0.00850161
 c     -1.30537459     1.36232694     0.01788470
 c      0.22882189     1.79843638    -0.00162240
 c      1.35541054     1.00044654    -0.02881799
 h     -0.05587295    -1.98015730     0.25699021
 h     -1.81894877     1.78987544    -0.85029206
 h      0.37328701     2.92934970    -0.09902739
 h      2.46660927     1.35786862     0.04204570
 o      2.22925008    -1.29178010    -0.00453769
 h      3.09221713    -0.97681293     0.00098817
 c     -2.60955924    -1.00539740    -0.08590567
 h     -2.50764739    -2.05940081    -0.43264855
 h     -2.89088147    -0.90065207     0.92391558
 h     -3.28592439    -0.22093223    -0.64580911
 h     -1.76138570     1.66263796     0.94417201
          17

 c      1.27081768    -0.39175359    -0.06472296
 c     -0.07955830    -0.95748929     0.14560864
 c     -1.28986332    -0.20698472     0.01196948
 c     -1.31296313     1.35924867     0.02902409
 c      0.23281708     1.78746851    -0.00609912
 c      1.35357391     1.00708893    -0.03066065
 h     -0.04539177    -1.97636647     0.25505003
 h     -1.84850716     1.81516212    -0.90036893
 h      0.36057861     2.91258518    -0.11596413
 h      2.47083786     1.38269941     0.03878797
 o      2.22969310    -1.29703986    -0.00191813
 h      3.13662274    -0.99457107     0.00232985
 c     -2.61056804    -1.00864642    -0.09039849
 h     -2.47653964    -2.07245358    -0.43388362
 h     -2.88708080    -0.89301810     0.95306819
 h     -3.32339682    -0.17717801    -0.66885975
 h     -1.75404242     1.65691789     0.96319232
          17

 c      1.27736268    -0.39699895    -0.06134819
 c     -0.07187139    -0.94464919     0.13825574
 c     -1.30079641    -0.19915265     0.01532016
 c     -1.31854605     1.35493146     0.03891314
 c      0.23504431     1.77805966    -0.01080696
 c      1.35408153     1.01325111    -0.03228367
 h     -0.03868789    -1.99871002     0.25894094
 h     -1.87365380     1.83445480    -0.93652014
 h      0.34745067     2.88418123    -0.13272490
 h      2.45322063     1.40725675     0.03387000
 o      2.22973881    -1.30260311     0.00064303
 h      3.18648771    -1.00651503     0.00344814
 c     -2.61097954    -1.00908275    -0.09632938
 h     -2.45025822    -2.07574870    -0.43389687
 h     -2.89043403    -0.88943613     0.98962975
 h     -3.35019510    -0.15944033    -0.68231248
 h     -1.75204243     1.65754274     0.98801476
          17

 c      1.28298637    -0.40187650    -0.05759992
 c     -0.06465050    -0.93019566     0.13009363
 c     -1.31106767    -0.19221166     0.01848875
 c     -1.32247401     1.34980417     0.04718593
 c      0.23506723     1.77006333    -0.01570389
 c      1.35701271     1.01852376    -0.03370816
 h     -0.03623088    -2.03229526     0.26670814
 h     -1.89063946     1.84443002    -0.95103597
 h      0.33480154     2.84907514    -0.14953491
 h      2.41598105     1.43123234     0.02739156
 o      2.23059842    -1.30822867     0.00315330
 h      3.22317414    -1.01777187     0.00432112
 c     -2.61112868    -1.00652693    -0.10284529
 h     -2.42996620    -2.06843312    -0.43251434
 h     -2.89814232    -0.89110667     1.02202744
 h     -3.36380733    -0.17001415    -0.68451512
 h     -1.75420992     1.66404188     1.01498634
          17

 c      1.28772403    -0.40599385    -0.05351998
 c     -0.05815175    -0.91564336     0.12141718
 c     -1.32042066    -0.18621840     0.02141809
 c     -1.32501656     1.34423078     0.05397721
 c      0.23258926     1.76298378    -0.02072795
 c      1.36194334     1.02250578    -0.03496572
 h     -0.03812946    -2.06112585     0.27600680
 h     -1.89797906     1.84377928    -0.94080085
 h      0.32358043     2.81508022    -0.16704642
 h      2.36576613     1.45573805     0.01968166
 o      2.23294016    -1.31383058     0.00561460
 h      3.23639372    -1.03064781     0.00499137
 c     -2.61121018    -1.00094013    -0.10919329
 h     -2.41620149    -2.05164245    -0.43012994
 h     -2.90788990    -0.89864103     1.04192861
 h     -3.36365001    -0.20842710    -0.67547129
 h     -1.75850056     1.67495266     1.03904359
          17

 c      1.29168450    -0.40905802    -0.04915039
 c     -0.05264615    -0.90210709     0.11250280
 c     -1.32860612    -0.18118653     0.02405750
 c     -1.32637001     1.33852258     0.05963763
 c      0.22749194     1.75612710    -0.02580437
 c      1.36790355     1.02478155    -0.03609544
 h     -0.04404750    -2.07416905     0.28484925
 h     -1.89560716     1.83253122    -0.90580053
 h      0.31460312     2.79096048    -0.18626446
 h      2.31391532     1.48381095     0.01128880
 o      2.23690797    -1.31941913     0.00802709
 h      3.22369061    -1.04530459     0.00551335
 c     -2.61126030    -0.99246012    -0.11476841
 h     -2.40881110    -2.02829272    -0.42762282
 h     -2.91804231    -0.91199105     1.04482929
 h     -3.35128049    -0.27136690    -0.65688552
 h     -1.76282871     1.68840380     1.05564490
          17

 c      1.29504594    -0.41089559    -0.04453332
 c     -0.04840178    -0.89024343     0.10358479
 c     -1.33537811    -0.17709511     0.02635831
 c     -1.32662137     1.33289972     0.06461973
 c      0.21984204     1.74894242    -0.03088305
 c      1.37358102     1.02493676    -0.03713301
 h     -0.05337220    -2.06591140     0.29180700
 h     -1.88485466     1.81203054    -0.84896483
 h      0.30829168     2.78258514    -0.20806881
 h      2.27427725     1.52011776     0.00282986
 o      2.24214399    -1.32506913     0.01039185
 h      3.18998221    -1.06011974     0.00591932
 c     -2.61102015    -0.98155317    -0.11898717
 h     -2.40694379    -2.00260028    -0.42616837
 h     -2.92761236    -0.93057808     1.02955664
 h     -3.33202754    -0.35126255    -0.63327087
 h     -1.76555797     1.70257388     1.06199702
          17

 c      1.29802928    -0.41146535    -0.03971072
 c     -0.04565674    -0.88032479     0.09484845
 c     -1.34051145    -0.17388649     0.02826821
 c     -1.32566765     1.32740629     0.06953729
 c      0.20987311     1.74135470    -0.03599208
 c      1.37794937     1.02278233    -0.03808710
 h     -0.06539896    -2.03546822     0.29602070
 h     -1.86923152     1.78557914    -0.77729679
 h      0.30444949     2.78940518    -0.23252286
 h      2.25632583     1.56803579    -0.00534825
 o      2.24771295    -1.33093824     0.01271298
 h      3.14880569    -1.07136851     0.00618833
 c     -2.60967494    -0.96922088    -0.12111908
 h     -2.40913784    -1.97920482    -0.42692848
 h     -2.93627690    -0.95345186     0.99794173
 h     -3.31782255    -0.43453402    -0.61383188
 h     -1.76567369     1.71596142     1.05750408
          17

 c      1.30085471    -0.41084903    -0.03472434
 c     -0.04459492    -0.87226174     0.08641612
 c     -1.34382427    -0.17146264     0.02972866
 c     -1.32309013     1.32179394     0.07531293
 c      0.19795372     1.73376803    -0.04125295
 c      1.38087822     1.01870586    -0.03892918
 h     -0.07947680    -1.98633269     0.29728943
 h     -1.85580453     1.75950424    -0.70364390
 h      0.30225361     2.80482462    -0.25863858
 h      2.25844770     1.62521297    -0.01334935
 o      2.25216229    -1.33728208     0.01500103
 h      3.12161107    -1.07319575     0.00620237
 c     -2.60582796    -0.95687654    -0.12035471
 h     -2.41351336    -1.96199304    -0.43069128
 h     -2.94453562    -0.97947410     0.95496781
 h     -3.32701485    -0.50399095    -0.61208317
 h     -1.76281928     1.72754607     1.04380684
          17

 c      1.30370465    -0.40920513    -0.02961633
 c     -0.04532259    -0.86554070     0.07831684
 c     -1.34517977    -0.16968899     0.03068655
 c     -1.31812649     1.31550759     0.08313050
 c      0.18455366     1.72676387    -0.04683734
 c      1.38293894     1.01365284    -0.03962150
 h     -0.09516129    -1.92706308     0.29635277
 h     -1.85541617     1.74306896    -0.64599357
 h      0.30049010     2.82005501    -0.28483284
 h      2.27046365     1.68344162    -0.02144242
 o      2.25430361    -1.34429189     0.01727086
 h      3.12574330    -1.06066083     0.00579199
 c     -2.59859514    -0.94542743    -0.11664613
 h     -2.41806926    -1.95298622    -0.43762433
 h     -2.95399142    -1.00756711     0.90906624
 h     -3.37093820    -0.55049243    -0.63644859
 h     -1.75731235     1.73691338     1.02463896
          17

 c      1.30670325    -0.40671366    -0.02442919
 c     -0.04783576    -0.85916911     0.07045211
 c     -1.34446981    -0.16841134     0.03112228
 c     -1.31013041     1.30807869     0.09370825
 c      0.17021373     1.72081370    -0.05290811
 c      1.38474398     1.00870376    -0.04014700
 h     -0.11240268    -1.87183552     0.29523856
 h     -1.87723929     1.74370639    -0.61845302
 h      0.29786132     2.82770835    -0.30955265
 h      2.28152866     1.73321074    -0.02973706
 o      2.25436819    -1.35176464     0.01952611
 h      3.15640452    -1.03541110     0.00498960
 c     -2.58891090    -0.93475204    -0.11153226
 h     -2.42109673    -1.95160282    -0.44722883
 h     -2.96745013    -1.03698537     0.87122842
 h     -3.43824335    -0.57944414    -0.67982851
 h     -1.75013719     1.74433006     1.00538720
          17

 c      1.30991473    -0.40355335    -0.01920339
 c     -0.05199590    -0.85191453     0.06262011
 c     -1.34163141    -0.16748075     0.03106587
 c     -1.29939417     1.29975897     0.10636777
 c      0.15551418     1.71615836    -0.05958095
 c      1.38660401     1.00473053    -0.04051407
 h     -0.13159108    -1.83760326     0.29696217
 h     -1.91926848     1.75970233    -0.61910833
 h      0.29322944     2.82340470    -0.33166404
 h      2.28441780     1.76728097    -0.03814769
 o      2.25362989    -1.35914632     0.02175272
 h      3.19260197    -1.00498300     0.00412156
 c     -2.57860095    -0.92461394    -0.10713466
 h     -2.42148841    -1.95473606    -0.45845593
 h     -2.98789443    -1.06730665     0.85097259
 h     -3.50659115    -0.59957898    -0.72758821
 h     -1.74278211     1.75062194     0.99197007
          17

 c      1.31334514    -0.39990241    -0.01397465
 c     -0.05756239    -0.84309803     0.05468548
 c     -1.33669532    -0.16675945     0.03058331
 c     -1.28708867     1.29141534     0.11953112
 c      0.14102921     1.71279532    -0.06690985
 c      1.38852849     1.00228336    -0.04074900
 h     -0.15296447    -1.83478388     0.30355059
 h     -1.96948690     1.78194223    -0.63398659
 h      0.28578649     2.80609137    -0.35063135
 h      2.27587756     1.78164465    -0.04648591
 o      2.25321269    -1.36587761     0.02393275
 h      3.21590043    -0.97704630     0.00357492
 c     -2.56916833    -0.91522749    -0.10472708
 h     -2.41868536    -1.95801258    -0.46997735
 h     -3.01600962    -1.09770752     0.85058301
 h     -3.55917105    -0.61546960    -0.76853531
 h     -1.73671892     1.75663846     0.98894684
          17

 c      1.31694201    -0.39593252    -0.00877430
 c     -0.06427221    -0.83331339     0.04678158
 c     -1.32982523    -0.16611586     0.02975399
 c     -1.27448143     1.28392951     0.13193826
 c      0.12727625     1.71048794    -0.07488045
 c      1.39030636     1.00157806    -0.04088715
 h     -0.17557815    -1.85880764     0.31370772
 h     -2.01568983     1.80169134    -0.64975283
 h      0.27519440     2.77805404    -0.36665931
 h      2.25597043     1.77543997    -0.05454277
 o      2.25368758    -1.37155196     0.02605487
 h      3.21674477    -0.95672396     0.00362789
 c     -2.56169825    -0.90710843    -0.10445570
 h     -2.41246267    -1.95744047    -0.48051134
 h     -3.04870543    -1.12614959     0.86389817
 h     -3.58715430    -0.62837098    -0.79660646
 h     -1.73264737     1.76245562     0.99783756
          17

 c      1.32058963    -0.39179701    -0.00363318
 c     -0.07184257    -0.82404084     0.03926005
 c     -1.32133390    -0.16543333     0.02865809
 c     -1.26257462     1.27795827     0.14305548
 c      0.11468312     1.70877213    -0.08340211
 c      1.39153240     1.00248075    -0.04096265
 h     -0.19734060    -1.89464716     0.32349908
 h     -2.05005390     1.81374383    -0.65830191
 h      0.26170307     2.74487439    -0.38086181
 h      2.22789742     1.75104867    -0.06215913
 o      2.25514588    -1.37592496     0.02811691
 h      3.19334584    -0.94644106     0.00441435
 c     -2.55695734    -0.90078654    -0.10587199
 h     -2.40278857    -1.95053573    -0.48908386
 h     -3.08063639    -1.14976309     0.88123303
 h     -3.58690881    -0.63806914    -0.80909926
 h     -1.73005874     1.76695481     1.01689928
          17

 c      1.32410681    -0.38762938     0.00141342
 c     -0.07989754    -0.81675100     0.03247887
 c     -1.31168071    -0.16462389     0.02737203
 c     -1.25213096     1.27395400     0.15286912
 c      0.10358931     1.70700569    -0.09231190
 c      1.39156677     1.00447530    -0.04099435
 h     -0.21610025    -1.92733751     0.32896264
 h     -2.06856074     1.81574888    -0.65558946
 h      0.24615469     2.71480527    -0.39530757
 h      2.19845161     1.71460156    -0.06931765
 o      2.25726028    -1.37892417     0.03012683
 h      3.15079607    -0.94580965     0.00590832
 c     -2.55535141    -0.89659243    -0.10844076
 h     -2.38975695    -1.93683965    -0.49521545
 h     -3.10666321    -1.16596236     0.89436996
 h     -3.55799558    -0.64376487    -0.80538830
 h     -1.72748285     1.76817491     1.04242598
          17

 c      1.32725562    -0.38355153     0.00632282
 c     -0.08794590    -0.81247693     0.02668876
 c     -1.30144664    -0.16363187     0.02596620
 c     -1.24374830     1.27219286     0.16159625
 c      0.09428206     1.70455265    -0.10142236
 c      1.38951761     1.00668992    -0.04097015
 h     -0.23036704    -1.94697836     0.32752761
 h     -2.06951890     1.80704110    -0.63988152
 h      0.22969272     2.69649476    -0.41256311
 h      2.17813815     1.67597426    -0.07625272
 o      2.25923747    -1.38070823     0.03210559
 h      3.10189924    -0.95075806     0.00787171
 c     -2.55685084    -0.89458083    -0.11168714
 h     -2.37353917    -1.91802103    -0.49904775
 h     -3.12312021    -1.17313029     0.89830931
 h     -3.50286708    -0.64425010    -0.78678995
 h     -1.72312260     1.76407486     1.07047680
          17

 c      1.32976036    -0.37969325     0.01104589
 c     -0.09542745    -0.81179406     0.02202572
 c     -1.29127808    -0.16242788     0.02450344
 c     -1.23787766     1.27276940     0.16951621
 c      0.08704980     1.70111589    -0.11062575
 c      1.38447417     1.00817739    -0.04084466
 h     -0.23940523    -1.94889021     0.31811443
 h     -2.05280075     1.78805311    -0.61089501
 h      0.21316575     2.69490159    -0.43452693
 h      2.17835293     1.64593220    -0.08343854
 o      2.25984485    -1.38170143     0.03408836
 h      3.06674481    -0.95308974     0.00982820
 c     -2.56087558    -0.89458824    -0.11508496
 h     -2.35435767    -1.89758047    -0.50137396
 h     -3.12804377    -1.17073218     0.89109453
 h     -3.42828374    -0.63754971    -0.75768961
 h     -1.71540038     1.75315349     1.09806730
          17

 c      1.33134125    -0.37621039     0.01553089
 c     -0.10178845    -0.81487302     0.01852633
 c     -1.28180311    -0.16100239     0.02304106
 c     -1.23476842     1.27557240     0.17693954
 c      0.08219118     1.69698236    -0.11998687
 c      1.37613021     1.00850140    -0.04057223
 h     -0.24312609    -1.93281991     0.30089656
 h     -2.02003318     1.76037818    -0.56989522
 h      0.19672462     2.70817744    -0.46128854
 h      2.20399381     1.62964813    -0.09121848
 o      2.25800524    -1.38233545     0.03610930
 h      3.06315079    -0.94477773     0.01131257
 c     -2.56608755    -0.89641758    -0.11783130
 h     -2.33257366    -1.87995293    -0.50349222
 h     -3.12115289    -1.15920537     0.87335578
 h     -3.34814070    -0.61991742    -0.72793064
 h     -1.70323476     1.73472475     1.12361465
          17

 c      1.33175643    -0.37328338     0.01972753
 c     -0.10654798    -0.82146106     0.01612777
 c     -1.27353287    -0.15936767     0.02163944
 c     -1.23432287     1.28023732     0.18428950
 c      0.07993950     1.69289928    -0.12972170
 c      1.36522405     1.00804441    -0.04015406
 h     -0.24204014    -1.90288423     0.27719145
 h     -1.97582205     1.72745564    -0.52075816
 h      0.18009934     2.72887333    -0.49119503
 h      2.24823716     1.62321219    -0.09931838
 o      2.25383374    -1.38249797     0.03817025
 h      3.08999437    -0.92689386     0.01239140
 c     -2.57034694    -0.90008641    -0.11876872
 h     -2.30897361    -1.86897777    -0.50683094
 h     -3.10400216    -1.13985402     0.84825177
 h     -3.28408547    -0.58467963    -0.71409610
 h     -1.68613003     1.70895988     1.14688673
          17

 c      1.33082834    -0.37109519     0.02359101
 c     -0.10932938    -0.83079000     0.01465461
 c     -1.26677379    -0.15756890     0.02037500
 c     -1.23587093     1.28607114     0.19226728
 c      0.08035443     1.68970506    -0.14007956
 c      1.35313290     1.00757948    -0.03963919
 h     -0.23731343    -1.86832673     0.24949060
 h     -1.92986038     1.69571882    -0.47187353
 h      0.16318578     2.74810424    -0.52195199
 h      2.29728273     1.61838861    -0.10694233
 o      2.24850553    -1.38156839     0.04024373
 h      3.12914084    -0.90902160     0.01363319
 c     -2.57170199    -0.90572292    -0.11717714
 h     -2.28510081    -1.86642165    -0.51246263
 h     -3.08031157    -1.11478530     0.82186472
 h     -3.25359999    -0.52511929    -0.73100942
 h     -1.66418126     1.67682710     1.16870656
          17

 c      1.32844013    -0.36980137     0.02708723
 c     -0.10986675    -0.84154302     0.01382621
 c     -1.26159798    -0.15570230     0.01933817
 c     -1.23805741     1.29204580     0.20194635
 c      0.08326191     1.68804611    -0.15123567
 c      1.34119833     1.00772661    -0.03909125
 h     -0.23077095    -1.84365459     0.22125256
 h     -1.89788267     1.67494343    -0.43705136
 h      0.14633447     2.75885071    -0.55162423
 h      2.33827790     1.60851809    -0.11326977
 o      2.24320049    -1.37897825     0.04230560
 h      3.16221572    -0.90023204     0.01558343
 c     -2.56996161    -0.91278052    -0.11423081
 h     -2.26324136    -1.87156860    -0.52072079
 h     -3.05598492    -1.08667895     0.80328405
 h     -3.25139817    -0.44450532    -0.77475649
 h     -1.63803139     1.63997293     1.19055695
          17

 c      1.32451828    -0.36950226     0.03019877
 c     -0.10803545    -0.85220670     0.01335244
 c     -1.25789989    -0.15393233     0.01860036
 c     -1.23938850     1.29715612     0.21430099
 c      0.08826812     1.68828073    -0.16324195
 c      1.33043156     1.00876840    -0.03856685
 h     -0.22440032    -1.84446263     0.19570877
 h     -1.89525869     1.67427744    -0.42954207
 h      0.13029328     2.75720145    -0.57909421
 h      2.36275776     1.59029758    -0.11776136
 o      2.23863761    -1.37445497     0.04434847
 h      3.17813348    -0.90516814     0.01853336
 c     -2.56605962    -0.91997459    -0.11241661
 h     -2.24602544    -1.88186890    -0.53104947
 h     -3.03761733    -1.05795344     0.80212678
 h     -3.25831525    -0.35697646    -0.82694185
 h     -1.60877008     1.60053647     1.21418970
          17

 c      1.31902377    -0.37022398     0.03292910
 c     -0.10392988    -0.86195969     0.01310793
 c     -1.25547415    -0.15248679     0.01818329
 c     -1.23944766     1.30111631     0.22911083
 c      0.09482129     1.69048027    -0.17601631
 c      1.32150182     1.01068558    -0.03811006
 h     -0.21915495    -1.87721216     0.17382584
 h     -1.92307548     1.69425483    -0.44859228
 h      0.11602666     2.74248022    -0.60420974
 h      2.36669464     1.56324972    -0.12022455
 o      2.23509577    -1.36799586     0.04637887
 h      3.17286687    -0.92448473     0.02254477
 c     -2.56076653    -0.92618483    -0.11354702
 h     -2.23591010    -1.89404600    -0.54221739
 h     -3.02899498    -1.02963835     0.82241016
 h     -3.26009504    -0.27678253    -0.87174082
 h     -1.57774453     1.56088718     1.24126540
          17

 c      1.31195705    -0.37191461     0.03530116
 c     -0.09789360    -0.87122513     0.01317687
 c     -1.25405681    -0.15162140     0.01805849
 c     -1.23900503     1.30439322     0.24493770
 c      0.10227956     1.69443810    -0.18934250
 c      1.31475871     1.01322447    -0.03775021
 h     -0.21428901    -1.93309443     0.15391234
 h     -1.96746148     1.72661719    -0.47864288
 h      0.10452154     2.71716937    -0.62789489
 h      2.34999595     1.52903713    -0.12080453
 o      2.23245877    -1.35982284     0.04841363
 h      3.14872191    -0.95557228     0.02750027
 c     -2.55467005    -0.93078686    -0.11796427
 h     -2.23470750    -1.90516916    -0.55282535
 h     -3.02870597    -1.00144033     0.85827772
 h     -3.25040718    -0.21324237    -0.90063918
 h     -1.54625168     1.52329026     1.27283053
          17

 c      1.30337145    -0.37446130     0.03735213
 c     -0.09042819    -0.88108421     0.01369505
 c     -1.25333716    -0.15157836     0.01816946
 c     -1.23893326     1.30756085     0.26032814
 c      0.10998016     1.69967179    -0.20287344
 c      1.31017768     1.01594006    -0.03749603
 h     -0.20822760    -1.99524826     0.13366799
 h     -2.01307948     1.76208714    -0.50292553
 h      0.09658074     2.68676963    -0.65229080
 h      2.31672307     1.49125162    -0.12000744
 o      2.23015044    -1.35037878     0.05047857
 h      3.11528800    -0.99256418     0.03312289
 c     -2.54832773    -0.93343034    -0.12501063
 h     -2.24329797    -1.91330931    -0.56177561
 h     -3.03198588    -0.97303188     0.89759055
 h     -3.22760193    -0.17148444    -0.91018464
 h     -1.51517440     1.48956608     1.30858180
          17

 c      1.29339099    -0.37771271     0.03912709
 c     -0.08208425    -0.89245138     0.01472514
 c     -1.25295913    -0.15256022     0.01845813
 c     -1.23968584     1.31097085     0.27444646
 c      0.11731895     1.70547862    -0.21615769
 c      1.30724113     1.01821811    -0.03732525
 h     -0.19966560    -2.04870792     0.11177257
 h     -2.04991741     1.79431835    -0.51058755
 h      0.09263089     2.65898092    -0.68065705
 h      2.27601832     1.45551551    -0.11876791
 o      2.22708324    -1.34030037     0.05260555
 h      3.09016162    -1.02671939     0.03902773
 c     -2.54219824    -0.93383712    -0.13377588
 h     -2.26157567    -1.91776335    -0.56851145
 h     -3.03406572    -0.94479653     0.92864665
 h     -3.19239993    -0.15392749    -0.89978514
 h     -1.48481049     1.46093262     1.34648916
          17

 c      1.28222332    -0.38148836     0.04067348
 c     -0.07341049    -0.90578061     0.01625015
 c     -1.25253022    -0.15471446     0.01888309
 c     -1.24136841     1.31476447     0.28700843
 c      0.12380653     1.71113740    -0.22873346
 c      1.30490340     1.01933092    -0.03717853
 h     -0.18793994    -2.08406123     0.08799490
 h     -2.07275793     1.81967266    -0.49620474
 h      0.09266309     2.64123212    -0.71646507
 h      2.24219055     1.42912607    -0.11845410
 o      2.22210142    -1.33020160     0.05481937
 h      3.09195313    -1.04995129     0.04493124
 c     -2.53656999    -0.93178237    -0.14346028
 h     -2.28858713    -1.91896562    -0.57303611
 h     -3.03177197    -0.91764670     0.94357507
 h     -3.14714770    -0.16083377    -0.87089689
 h     -1.45501086     1.43807716     1.38319673
          17

 c      1.27015127    -0.38557184     0.04203713
 c     -0.06493812    -0.92110445     0.01820568
 c     -1.25164001    -0.15812552     0.01942560
 c     -1.24388253     1.31894106     0.29805503
 c      0.12907043     1.71623563    -0.24030092
 c      1.30197148     1.01864200    -0.03698547
 h     -0.17299222    -2.09715946     0.06278757
 h     -2.07946666     1.83627878    -0.45793533
 h      0.09640270     2.63687955    -0.76150927
 h      2.23016660     1.41877068    -0.12048654
 o      2.21510181    -1.32031356     0.05712350
 h      3.12278720    -1.06077645     0.05088332
 c     -2.53150234    -0.92722111    -0.15336982
 h     -2.32278250    -1.91815358    -0.57576804
 h     -3.02362662    -0.89263256     0.93861684
 h     -3.09625461    -0.18958717    -0.82754647
 h     -1.42546883     1.42132179     1.41499916
          17

 c      1.25750239    -0.38972044     0.04326043
 c     -0.05716324    -0.93810278     0.02050479
 c     -1.24988474    -0.16281319     0.02008473
 c     -1.24697877     1.32338810     0.30780182
 c      0.13282770     1.72086227    -0.25085969
 c      1.29797691     1.01597273    -0.03673882
 h     -0.15529292    -2.08843098     0.03693848
 h     -2.07024012     1.84362210    -0.39661340
 h      0.10353766     2.64308114    -0.81433238
 h      2.24533355     1.42625313    -0.12542463
 o      2.20726636    -1.31053154     0.05951225
 h      3.16490200    -1.06360419     0.05707733
 c     -2.52669110    -0.92055624    -0.16272981
 h     -2.36229664    -1.91682139    -0.57728403
 h     -3.00959916    -0.87068827     0.91360385
 h     -3.04772384    -0.23236108    -0.77822493
 h     -1.39592934     1.41073600     1.43882857
          17

 c      1.24462272    -0.39369913     0.04438293
 c     -0.05051687    -0.95608932     0.02305467
 c     -1.24690571    -0.16873608     0.02086168
 c     -1.25020491     1.32785565     0.31660900
 c      0.13487970     1.72545158    -0.26066851
 c      1.29358747     1.01175319    -0.03654232
 h     -0.13583165    -2.06309325     0.01130447
 h     -2.04807090     1.84288086    -0.31597516
 h      0.11371819     2.65273811    -0.87065505
 h      2.27877223     1.44677131    -0.13243638
 o      2.19997957    -1.30076914     0.06198967
 h      3.19777667    -1.06278147     0.06354959
 c     -2.52126569    -0.91296970    -0.17047903
 h     -2.40517355    -1.91610456    -0.57804755
 h     -2.99105668    -0.85249421     0.87184335
 h     -3.01512203    -0.27297588    -0.73832386
 h     -1.36623380     1.40616280     1.45290169
          17

 c      1.23186380    -0.39731236     0.04544363
 c     -0.04533019    -0.97393570     0.02577688
 c     -1.24244604    -0.17579683     0.02173698
 c     -1.25275018     1.33186648     0.32504465
 c      0.13513685     1.73045637    -0.27007246
 c      1.28993188     1.00672965    -0.03656382
 h     -0.11610508    -2.03202342    -0.01350491
 h     -2.02041383     1.83807321    -0.22369466
 h      0.12639237     2.65833977    -0.92531562
 h      2.31517199     1.47242654    -0.13994329
 o      2.19414820    -1.29107322     0.06456920
 h      3.20862576    -1.06033611     0.07017659
 c     -2.51391992    -0.90621651    -0.17554895
 h     -2.44945097    -1.91642933    -0.57826966
 h     -2.97102797    -0.83835651     0.82063865
 h     -3.01522616    -0.28987476    -0.72723715
 h     -1.33624395     1.40719323     1.45706720
          17

 c      1.21957537    -0.40041894     0.04648414
 c     -0.04181856    -0.99011440     0.02863511
 c     -1.23639920    -0.18384590     0.02265963
 c     -1.25328331     1.33461206     0.33390600
 c      0.13363100     1.73613159    -0.27935236
 c      1.28783932     1.00162621    -0.03696683
 h     -0.09789048    -2.01123075    -0.03753677
 h     -2.00097636     1.83737164    -0.13181910
 h      0.14072879     2.65449319    -0.97395538
 h      2.34180356     1.49618577    -0.14650703
 o      2.19014296    -1.28157453     0.06726599
 h      3.19302629    -1.05645981     0.07678106
 c     -2.50405660    -0.90106579    -0.17826103
 h     -2.49312204    -1.91760767    -0.57796353
 h     -2.95456027    -0.82800416     0.77171778
 h     -3.05377984    -0.27482220    -0.75197127
 h     -1.30570298     1.41312862     1.45302036
          17

 c      1.20810090    -0.40292981     0.04755062
 c     -0.04011259    -1.00321994     0.03164004
 c     -1.22881664    -0.19268351     0.02356259
 c     -1.25023241     1.33512371     0.34387685
 c      0.13050090     1.74247571    -0.28865378
 c      1.28762803     0.99701421    -0.03788197
 h     -0.08259885    -2.01582278    -0.06157883
 h     -2.00651950     1.85117760    -0.05288611
 h      0.15568019     2.63865400    -1.01381308
 h      2.35123743     1.51326373    -0.15118204
 o      2.18783678    -1.27244949     0.07009041
 h      3.15413894    -1.04997429     0.08322279
 c     -2.49260240    -0.89650719    -0.18087976
 h     -2.53414229    -1.91899386    -0.57706781
 h     -2.94812140    -0.82040959     0.73910368
 h     -3.11643112    -0.24231484    -0.79843070
 h     -1.27409175     1.42297405     1.44442432
          17

 c      1.19777490    -0.40479277     0.04869209
 c     -0.04030670    -1.01291529     0.03477068
 c     -1.21988488    -0.20206999     0.02439340
 c     -1.24295104     1.33304595     0.35480931
 c      0.12596539     1.74924580    -0.29796597
 c      1.28919047     0.99329291    -0.03940262
 h     -0.07063239    -2.04905761    -0.08615722
 h     -2.04340284     1.88310718     0.00880509
 h      0.17011060     2.61104700    -1.04401052
 h      2.34076985     1.52104892    -0.15351949
 o      2.18654128    -1.26393297     0.07304192
 h      3.10367641    -1.03811141     0.08949882
 c     -2.48105172    -0.89131088    -0.18562665
 h     -2.57053091    -1.91947904    -0.57551435
 h     -2.95640528    -0.81419482     0.73195610
 h     -3.18332431    -0.21042874    -0.84813211
 h     -1.24059758     1.43553159     1.43658746
          17

 c      1.18890226    -0.40596795     0.04995383
 c     -0.04243514    -1.02018696     0.03788053
 c     -1.20989604    -0.21174059     0.02513796
 c     -1.23240924     1.32911822     0.36573049
 c      0.12028911     1.75598472    -0.30711540
 c      1.29208991     0.99067283    -0.04158100
 h     -0.06163570    -2.09941536    -0.11029627
 h     -2.09955992     1.92434241     0.05845182
 h      0.18292904     2.57445850    -1.06574231
 h      2.31171990     1.51892568    -0.15351930
 o      2.18499426    -1.25635817     0.07610319
 h      3.06226467    -1.01605687     0.09585938
 c     -2.47084502    -0.88487073    -0.19317649
 h     -2.60047204    -1.91777309    -0.57328791
 h     -2.97827163    -0.80853335     0.74750866
 h     -3.24052111    -0.18943226    -0.88926064
 h     -1.20432540     1.44958490     1.43505493
          17

 c      1.18171257    -0.40639645     0.05136769
 c     -0.04640533    -1.02651371     0.04073722
 c     -1.19923067    -0.22141400     0.02582247
 c     -1.22016847     1.32448399     0.37575138
 c      0.11373514     1.76205969    -0.31576661
 c      1.29557282     0.98912670    -0.04441474
 h     -0.05523522    -2.15019757    -0.13187587
 h     -2.15634409     1.96175533     0.10238367
 h      0.19322376     2.53391688    -1.08241360
 h      2.26957655     1.50850387    -0.15165197
 o      2.18197515    -1.25008170     0.07924748
 h      3.05006095    -0.97856459     0.10272995
 c     -2.46329757    -0.87701648    -0.20293985
 h     -2.62243216    -1.91287715    -0.57047473
 h     -3.00721577    -0.80331868     0.77374827
 h     -3.28023116    -0.18327039    -0.91605856
 h     -1.16466511     1.46395697     1.44321459
          17

 c      1.17631162    -0.40598217     0.05294378
 c     -0.05196988    -1.03309667     0.04312621
 c     -1.18834979    -0.23079858     0.02649883
 c     -1.20739625     1.32002758     0.38457804
 c      0.10652652     1.76675314    -0.32346493
 c      1.29852586     0.98833098    -0.04783065
 h     -0.05133766    -2.18827050    -0.14880159
 h     -2.19980134     1.98576677     0.14389596
 h      0.20036828     2.49578212    -1.09925264
 h      2.22467239     1.49416475    -0.14892942
 o      2.17757764    -1.24515646     0.08247459
 h      3.06693670    -0.92558863     0.11017723
 c     -2.45942205    -0.86776387    -0.21399013
 h     -2.63528952    -1.90448342    -0.56729407
 h     -3.03563314    -0.79863035     0.79791353
 h     -3.29845885    -0.19260826    -0.92621647
 h     -1.12157672     1.47733168     1.46051376
          17

 c      1.17266536    -0.40462372     0.05466753
 c     -0.05873396    -1.04064845     0.04490389
 c     -1.17778240    -0.23959988     0.02722606
 c     -1.19472578     1.31628507     0.39243661
 c      0.09884005     1.76944475    -0.32978201
 c      1.29954438     0.98768874    -0.05168891
 h     -0.05006600    -2.20627583    -0.15962632
 h     -2.22218002     1.99133911     0.18391668
 h      0.20396087     2.46573299    -1.12163761
 h      2.19150394     1.48292683    -0.14681171
 o      2.17318210    -1.24119650     0.08582810
 h      3.09284988    -0.86438599     0.11764790
 c     -2.45979146    -0.85719174    -0.22556517
 h     -2.63842854    -1.89322218    -0.56411992
 h     -3.05771724    -0.79443391     0.81119369
 h     -3.29360587    -0.21632266    -0.91946830
 h     -1.07566350     1.48812487     1.48282972
          17

 c      1.17061348    -0.40228995     0.05650333
 c     -0.06618321    -1.04943384     0.04600510
 c     -1.16810056    -0.24752883     0.02805584
 c     -1.18242096     1.31352888     0.39980609
 c      0.09083521     1.76983389    -0.33455223
 c      1.29740932     0.98660325    -0.05584149
 h     -0.05163868    -2.20196915    -0.16366677
 h     -2.22013741     1.97664386     0.22219434
 h      0.20351673     2.44622913    -1.15227580
 h      2.18322630     1.48158263    -0.14657436
 o      2.17016437    -1.23768002     0.08936451
 h      3.10792192    -0.80421059     0.12444490
 c     -2.46449667    -0.84542998    -0.23709715
 h     -2.63176286    -1.88066982    -0.56146230
 h     -3.07001588    -0.79060637     0.80908958
 h     -3.26641837    -0.25164423    -0.89749473
 h     -1.02802096     1.49465814     1.50457733
          17

 c      1.16988962    -0.39908485     0.05840314
 c     -0.07373933    -1.05929887     0.04644241
 c     -1.15987772    -0.25431357     0.02902336
 c     -1.17050338     1.31180510     0.40719523
 c      0.08268670     1.76803088    -0.33802335
 c      1.29188520     0.98496045    -0.06022716
 h     -0.05626045    -2.17771573    -0.16104478
 h     -2.19357537     1.94218131     0.25789849
 h      0.19820047     2.43546073    -1.18934832
 h      2.20226980     1.49142776    -0.14832846
 o      2.16931180    -1.23417787     0.09312861
 h      3.10142895    -0.75226399     0.13009077
 c     -2.47305800    -0.83277416    -0.24803427
 h     -2.61568238    -1.86899202    -0.55988039
 h     -3.07113478    -0.78702499     0.79054492
 h     -3.22147564    -0.29314502    -0.86516210
 h     -0.97995429     1.49549819     1.52083757
          17

 c      1.17014886    -0.39526025     0.06031506
 c     -0.08083873    -1.06961672     0.04631522
 c     -1.15363266    -0.25971568     0.03014258
 c     -1.15875235     1.31090451     0.41503127
 c      0.07458131     1.76442698    -0.34076130
 c      1.28389288     0.98325393    -0.06488923
 h     -0.06400449    -2.14096429    -0.15284807
 h     -2.14593515     1.89086063     0.28979741
 h      0.18698598     2.42886296    -1.22755075
 h      2.23821211     1.50696241    -0.15096035
 o      2.17087339    -1.23039740     0.09714819
 h      3.07095400    -0.71284422     0.13438404
 c     -2.48418604    -0.81993782    -0.25757221
 h     -2.59097697    -1.86016958    -0.55984510
 h     -3.06155170    -0.78359752     0.75745156
 h     -3.17045580    -0.33060800    -0.83328837
 h     -0.93270763     1.48971549     1.52852109
          17

 c      1.17100086    -0.39117893     0.06218844
 c     -0.08700726    -1.07921578     0.04582054
 c     -1.14976614    -0.26354619     0.03140778
 c     -1.14655608     1.31027875     0.42363062
 c      0.06668740     1.75947970    -0.34341248
 c      1.27478551     0.98217412    -0.06989902
 h     -0.07471045    -2.10497044    -0.14129646
 h     -2.08611276     1.82896871     0.31622558
 h      0.16908745     2.42158653    -1.26082077
 h      2.27616733     1.52058260    -0.15313655
 o      2.17465880    -1.22620249     0.10143261
 h      3.02089553    -0.68705101     0.13739787
 c     -2.49559947    -0.80825515    -0.26449256
 h     -2.55883174    -1.85503821    -0.56162811
 h     -3.04381802    -0.78022344     0.71485098
 h     -3.13442291    -0.34775520    -0.82087092
 h     -0.88727919     1.47699226     1.52671081
          17

 c      1.17204341    -0.38725137     0.06397490
 c     -0.09190081    -1.08655303     0.04521622
 c     -1.14850032    -0.26567817     0.03280626
 c     -1.13268988     1.30896483     0.43319875
 c      0.05912670     1.75357151    -0.34652044
 c      1.26570714     0.98223162    -0.07529675
 h     -0.08800768    -2.08680148    -0.12933094
 h     -2.03116167     1.76722878     0.33504271
 h      0.14424560     2.41008401    -1.28445165
 h      2.30424357     1.52666846    -0.15402420
 o      2.18003066    -1.22169322     0.10596915
 h      2.96271381    -0.67164820     0.13952707
 c     -2.50492826    -0.79908342    -0.26793559
 h     -2.52091181    -1.85278670    -0.56530854
 h     -3.02301781    -0.77671509     0.67155590
 h     -3.13306984    -0.33001942    -0.84661006
 h     -0.84431493     1.45762449     1.51664034
          17

 c      1.17290066    -0.38386263     0.06562756
 c     -0.09530152    -1.09047576     0.04467911
 c     -1.14984718    -0.26605443     0.03433354
 c     -1.11550126     1.30578279     0.44379929
 c      0.05196676     1.74695882    -0.35044885
 c      1.25742934     0.98365291    -0.08108247
 h     -0.10350370    -2.09864008    -0.11895325
 h     -2.00424383     1.71875400     0.34408510
 h      0.11275749     2.39262313    -1.29599291
 h      2.31543345     1.52246600    -0.15337219
 o      2.18590865    -1.21730334     0.11072238
 h      2.91488795    -0.65775046     0.14150157
 c     -2.51169860    -0.79235020    -0.26916699
 h     -2.47938899    -1.85140104    -0.57086917
 h     -3.00675815    -0.77275231     0.63992943
 h     -3.16156065    -0.28141106    -0.90770209
 h     -0.80403456     1.43245843     1.50158518
          17

 c      1.17327413    -0.38130490     0.06710278
 c     -0.09712307    -1.09111735     0.04416747
 c     -1.15364120    -0.26469523     0.03598496
 c     -1.09428915     1.30008695     0.45523176
 c      0.04524040     1.73976241    -0.35536270
 c      1.25039369     0.98640424    -0.08722693
 h     -0.12075828    -2.13758245    -0.10959609
 h     -2.01851006     1.69049873     0.34289272
 h      0.07535636     2.36931992    -1.29550785
 h      2.30705974     1.50762384    -0.15137064
 o      2.19117594    -1.21361952     0.11565275
 h      2.89622768    -0.63405179     0.14409028
 c     -2.51690258    -0.78681696    -0.27095688
 h     -2.43682975    -1.84849158    -0.57823196
 h     -3.00289809    -0.76796380     0.63171140
 h     -3.19780498    -0.22036132    -0.98298981
 h     -0.76616007     1.40275848     1.48666390
          17

 c      1.17300038    -0.37973712     0.06836360
 c     -0.09745052    -1.08969851     0.04349702
 c     -1.15959310    -0.26170339     0.03773919
 c     -1.07058231     1.29224521     0.46695085
 c      0.03897240     1.73196610    -0.36121781
 c      1.24473443     0.99022460    -0.09368216
 h     -0.13893171    -2.18810149    -0.09901302
 h     -2.06180922     1.67782284     0.33443132
 h      0.03302006     2.34208785    -1.28567885
 h      2.28033011     1.48381475    -0.14853292
 o      2.19558724    -1.21068793     0.12075583
 h      2.91097251    -0.59820947     0.14746616
 c     -2.52149075    -0.78141781    -0.27513772
 h     -2.39600099    -1.84200186    -0.58725791
 h     -3.01468114    -0.76218114     0.64959856
 h     -3.22486615    -0.16275073    -1.05352846
 h     -0.72997708     1.36998053     1.47810261
          17

 c      1.17207906    -0.37918308     0.06937963
 c     -0.09654771    -1.08755376     0.04251451
 c     -1.16732025    -0.25725644     0.03955988
 c     -1.04694789     1.28300623     0.47832759
 c      0.03318323     1.72342076    -0.36775091
 c      1.24022633     0.99463360    -0.10038621
 h     -0.15676445    -2.23337145    -0.08531790
 h     -2.10978142     1.67204779     0.32372310
 h     -0.01327946     2.31446545    -1.27171286
 h      2.24073562     1.45477290    -0.14562754
 o      2.19992411    -1.20776193     0.12606448
 h      2.94591973    -0.56099562     0.15116160
 c     -2.52622887    -0.77555424    -0.28183615
 h     -2.35961521    -1.83074393    -0.59780800
 h     -3.03851534    -0.75564287     0.68398618
 h     -3.23484228    -0.11762609    -1.10844061
 h     -0.69480835     1.33547248     1.48125338
          17

 c      1.17064052    -0.37956062     0.07012352
 c     -0.09481161    -1.08557238     0.04116421
 c     -1.17636444    -0.25159330     0.04140552
 c     -1.02538860     1.27291960     0.48905802
 c      0.02788318     1.71388884    -0.37453265
 c      1.23620931     0.99893481    -0.10726849
 h     -0.17291332    -2.26171111    -0.06775946
 h     -2.14347119     1.66730932     0.31533587
 h     -0.06283935     2.29090712    -1.26040360
 h      2.19886455     1.42645812    -0.14360025
 o      2.20512150    -1.20397231     0.13161029
 h      2.98435730    -0.53554287     0.15467912
 c     -2.53172782    -0.76889175    -0.29027138
 h     -2.33005952    -1.81464534    -0.60982335
 h     -3.06751643    -0.74887707     0.72005797
 h     -3.22519611    -0.08941244    -1.14247458
 h     -0.66080235     1.30027894     1.49788385
          17

 c      1.16888387    -0.38072710     0.07056845
 c     -0.09270707    -1.08415010     0.03947053
 c     -1.18621088    -0.24500035     0.04323592
 c     -1.00700237     1.26228824     0.49932231
 c      0.02306269     1.70317501    -0.38116040
 c      1.23167055     1.00229823    -0.11426600
 h     -0.18622983    -2.26718059    -0.04650850
 h     -2.15273078     1.66099353     0.31246607
 h     -0.11525925     2.27512123    -1.25764426
 h      2.16945716     1.40634518    -0.14339509
 o      2.21174236    -1.19879154     0.13740602
 h      3.01480682    -0.52980945     0.15777853
 c     -2.53834348    -0.76120986    -0.29959883
 h     -2.30916848    -1.79471898    -0.62336641
 h     -3.09560961    -0.74244505     0.74545529
 h     -3.19614221    -0.07988876    -1.15358818
 h     -0.62933966     1.26523791     1.52496938
          17

 c      1.16703119    -0.38252588     0.07069076
 c     -0.09070245    -1.08328195     0.03750854
 c     -1.19631298    -0.23779681     0.04501482
 c     -0.99223279     1.25126118     0.50962856
 c      0.01864492     1.69129890    -0.38752281
 c      1.22578777     1.00403421    -0.12135166
 h     -0.19591196    -2.24865172    -0.02230644
 h     -2.13377509     1.65246736     0.31710476
 h     -0.16992173     2.26802409    -1.26522914
 h      2.16503139     1.40044346    -0.14564667
 o      2.21995047    -1.19206288     0.14344848
 h      3.03178378    -0.54602559     0.16043162
 c     -2.54615056    -0.75237502    -0.30917297
 h     -2.29808149    -1.77280357    -0.63859987
 h     -3.11891062    -0.73678963     0.75259565
 h     -3.14980811    -0.08882660    -1.14211180
 h     -0.60256385     1.23121933     1.55626717
          17

 c      1.16531011    -0.38481751     0.07047438
 c     -0.08920941    -1.08260256     0.03538375
 c     -1.20612167    -0.23032161     0.04670994
 c     -0.98111075     1.23989690     0.52054574
 c      0.01441874     1.67855229    -0.39388832
 c      1.21874385     1.00394251    -0.12855289
 h     -0.20164263    -2.20954218     0.00378024
 h     -2.08729370     1.64234681     0.33033859
 h     -0.22523476     2.26710194    -1.27981277
 h      2.18625097     1.40931811    -0.15047371
 o      2.22955615    -1.18394559     0.14972397
 h      3.03517734    -0.58154558     0.16273501
 c     -2.55492532    -0.74243008    -0.31843475
 h     -2.29720546    -1.75113030    -0.65569795
 h     -3.13557951    -0.73218983     0.73808207
 h     -3.09068741    -0.11332080    -1.11153835
 h     -0.58248710     1.19920670     1.58511830
          17

 c      1.16395606    -0.38748349     0.06991151
 c     -0.08852759    -1.08134261     0.03321458
 c     -1.21511796    -0.22291978     0.04829115
 c     -0.97330693     1.22817556     0.53252691
 c      0.01003927     1.66536826    -0.40071202
 c      1.21176799     1.00231873    -0.13593749
 h     -0.20379542    -2.15852221     0.03058546
 h     -2.01841692     1.63252745     0.35240669
 h     -0.27854397     2.26790638    -1.29520660
 h      2.22123604     1.42804914    -0.15762961
 o      2.23997053    -1.17491509     0.15621233
 h      3.03095016    -0.62886373     0.16484878
 c     -2.56403892    -0.73181508    -0.32662813
 h     -2.30628338    -1.73180086    -0.67471533
 h     -3.14553357    -0.72874989     0.70191614
 h     -3.02713890    -0.14563972    -1.07121571
 h     -0.57035115     1.17018684     1.60643858
          17

 c      1.16322202    -0.39040878     0.06899940
 c     -0.08880508    -1.07829914     0.03110388
 c     -1.22285122    -0.21592259     0.04972839
 c     -0.96799887     1.21594308     0.54586379
 c      0.00511703     1.65213075    -0.40836847
 c      1.20631015     0.99963038    -0.14358864
 h     -0.20362133    -2.11003825     0.05720556
 h     -1.93837144     1.62695197     0.38243542
 h     -0.32684605     2.26613986    -1.30554975
 h      2.25487985     1.45012488    -0.16677799
 o      2.25013536    -1.16575566     0.16289336
 h      3.03222996    -0.67579035     0.16690838
 c     -2.57231565    -0.72164299    -0.33249560
 h     -2.32453666    -1.71632170    -0.69547909
 h     -3.15055043    -0.72639388     0.64748733
 h     -2.97277317    -0.17040736    -1.04006995
 h     -0.56636244     1.14498119     1.61751664
          17

 c      1.16338317    -0.39345208     0.06773549
 c     -0.09005280    -1.07211737     0.02910121
 c     -1.22898550    -0.20961586     0.05099357
 c     -0.96372868     1.20280879     0.56069836
 c     -0.00067473     1.63905892    -0.41700553
 c      1.20340514     0.99628331    -0.15159333
 h     -0.20298209    -2.08117497     0.08344124
 h     -1.86608108     1.63275294     0.41814527
 h     -0.36761727     2.25888854    -1.30711007
 h      2.27589578     1.47032904    -0.17761651
 o      2.25880509    -1.15730570     0.16975888
 h      3.05498067    -0.70964771     0.16886483
 c     -2.57829005    -0.71345630    -0.33465933
 h     -2.35081459    -1.70538448    -0.71757851
 h     -3.15489651    -0.72488962     0.58246394
 h     -2.94250181    -0.16778709    -1.04299347
 h     -0.56956357     1.12409039     1.61825119
          17

 c      1.16472181    -0.39640863     0.06611101
 c     -0.09224629    -1.06213553     0.02721074
 c     -1.23334884    -0.20420353     0.05206607
 c     -0.95881535     1.18822781     0.57694860
 c     -0.00752784     1.62617576    -0.42651711
 c      1.20353458     0.99256998    -0.16003865
 h     -0.20318864    -2.08185472     0.10963119
 h     -1.82331647     1.65918388     0.45667856
 h     -0.39934712     2.24498802    -1.29875783
 h      2.27822013     1.48540338    -0.18988291
 o      2.26549994    -1.14989531     0.17681951
 h      3.10333558    -0.72642537     0.17043549
 c     -2.58120937    -0.70772811    -0.33360814
 h     -2.38370876    -1.69891491    -0.74044702
 h     -3.16616492    -0.72390310     0.51967184
 h     -2.93947707    -0.13141370    -1.08799758
 h     -0.57765964     1.10753872     1.61137898
          17

 c      1.16748488    -0.39900117     0.06410798
 c     -0.09541172    -1.04909605     0.02548264
 c     -1.23597194    -0.19979141     0.05292792
 c     -0.95275523     1.17215546     0.59409922
 c     -0.01546216     1.61330987    -0.43655692
 c      1.20669390     0.98868000    -0.16901029
 h     -0.20396462    -2.10649345     0.13547120
 h     -1.81823795     1.70992891     0.49708692
 h     -0.42182923     2.22506996    -1.28194946
 h      2.26030639     1.49388762    -0.20335107
 o      2.27096731    -1.14324688     0.18408906
 h      3.16279616    -0.73239222     0.17139723
 c     -2.58129583    -0.70322592    -0.33235289
 h     -2.42166760    -1.69606005    -0.76342638
 h     -3.19421762    -0.72295470     0.47427156
 h     -2.95258989    -0.07619644    -1.15544757
 h     -0.58691719     1.09475760     1.60267659
          17

 c      1.17184480    -0.40090842     0.06169537
 c     -0.09955574    -1.03468047     0.02406090
 c     -1.23708045    -0.19639773     0.05354884
 c     -0.94686885     1.15563489     0.61124579
 c     -0.02433229     1.60010850    -0.44655109
 c      1.21245682     0.98467506    -0.17858498
 h     -0.20408728    -2.13927941     0.15942701
 h     -1.83744184     1.77616782     0.54066969
 h     -0.43636319     2.20154220    -1.26065779
 h      2.22471063     1.49611303    -0.21782455
 o      2.27633375    -1.13700862     0.19157291
 h      3.21383932    -0.73536707     0.17177820
 c     -2.57915064    -0.69856099    -0.33363335
 h     -2.46304913    -1.69515083    -0.78576536
 h     -3.24472545    -0.72122076     0.45397524
 h     -2.96977970    -0.02015631    -1.22143915
 h     -0.59264879     1.08469556     1.60018978
          17

 c      1.17787618    -0.40181465     0.05882511
 c     -0.10453433    -1.02055462     0.02312272
 c     -1.23702746    -0.19396339     0.05388415
 c     -0.94290795     1.14022096     0.62758269
 c     -0.03387072     1.58607192    -0.45573602
 c      1.21997758     0.98042102    -0.18881651
 h     -0.20261295    -2.16499012     0.17951143
 h     -1.86127063     1.84304372     0.58823940
 h     -0.44576231     2.17836721    -1.24099264
 h      2.17844881     1.49462616    -0.23316960
 o      2.28238140    -1.13104513     0.19927474
 h      3.24322282    -0.73976920     0.17173251
 c     -2.57589920    -0.69301812    -0.33820164
 h     -2.50607142    -1.69404675    -0.80662286
 h     -3.31209913    -0.71748527     0.45220391
 h     -2.98376936     0.02573465    -1.27140813
 h     -0.59070212     1.07624996     1.61112811
          17

 c      1.18554567    -0.40145204     0.05542380
 c     -0.10998929    -1.00791345     0.02281418
 c     -1.23622979    -0.19234793     0.05388480
 c     -0.94187984     1.12720337     0.64288314
 c     -0.04378229     1.57066479    -0.46330653
 c      1.22800172     0.97550815    -0.19972011
 h     -0.19930523    -2.17387623     0.19412279
 h     -1.87632341     1.89833695     0.63908892
 h     -0.45370972     2.16003896    -1.22975101
 h      2.13328214     1.49474071    -0.24934598
 o      2.28943384    -1.12541795     0.20720726
 h      3.24561903    -0.74675103     0.17137588
 c     -2.57303465    -0.68637857    -0.34556469
 h     -2.54882559    -1.69066201    -0.82512668
 h     -3.38291345    -0.71051947     0.45541029
 h     -2.99087759     0.05634488    -1.29863804
 h     -0.57929379     1.06869127     1.63733092
          17

 c      1.19467232    -0.39969399     0.05139973
 c     -0.11530652    -0.99744457     0.02323076
 c     -1.23515091    -0.19130355     0.05352030
 c     -0.94397635     1.11738966     0.65761092
 c     -0.05387972     1.55353666    -0.46870948
 c      1.23508366     0.96933636    -0.21128328
 h     -0.19450269    -2.16171649     0.20236428
 h     -1.87619943     1.93451623     0.69163390
 h     -0.46312341     2.14944918    -1.23147178
 h      2.10333453     1.50379877    -0.26635227
 o      2.29739742    -1.12032963     0.21540236
 h      3.22292286    -0.75496621     0.17063097
 c     -2.57184141    -0.67862564    -0.35508178
 h     -2.58938508    -1.68345743    -0.84052977
 h     -3.44429824    -0.69949186     0.45274879
 h     -2.98940976     0.06981326    -1.30079925
 h     -0.55964452     1.06169160     1.67357299
          17

 c      1.20478135    -0.39682290     0.04670170
 c     -0.11947726    -0.98937070     0.02441944
 c     -1.23435286    -0.19041778     0.05284921
 c     -0.94895482     1.11108574     0.67259943
 c     -0.06411873     1.53478678    -0.47195372
 c      1.24017660     0.96162447    -0.22355309
 h     -0.18889343    -2.12901731     0.20413951
 h     -1.85895390     1.94781029     0.74406302
 h     -0.47440060     2.14598290    -1.24553656
 h      2.09765320     1.52710828    -0.28390334
 o      2.30571617    -1.11610910     0.22392426
 h      3.18499999    -0.76045290     0.16893259
 c     -2.57309886    -0.66980593    -0.36629997
 h     -2.62595969    -1.67185039    -0.85243269
 h     -3.48764226    -0.68401457     0.43857495
 h     -2.97893695     0.06640328    -1.27830439
 h     -0.53485627     1.05504264     1.71075285
          17

 c      1.21487984    -0.39408248     0.04153679
 c     -0.12096915    -0.98345291     0.02636364
 c     -1.23455096    -0.18916273     0.05218501
 c     -0.95651256     1.10795638     0.68855156
 c     -0.07425475     1.51510488    -0.47367005
 c      1.24308755     0.95331262    -0.23680181
 h     -0.18324760    -2.08095694     0.20011200
 h     -1.82536943     1.93764413     0.79458946
 h     -0.48505172     2.14640819    -1.26597341
 h      2.11333239     1.56272076    -0.30151615
 o      2.31325407    -1.11314653     0.23285711
 h      3.15066370    -0.75611091     0.16476138
 c     -2.57702403    -0.66004974    -0.37880604
 h     -2.65705442    -1.65645550    -0.86094647
 h     -3.50855155    -0.66401141     0.41122382
 h     -2.96033478     0.04880094    -1.23446939
 h     -0.50829463     1.04843237     1.74027006
          17

 c      1.22402504    -0.39319959     0.03643023
 c     -0.11864562    -0.97899273     0.02892678
 c     -1.23620697    -0.18729446     0.05198930
 c     -0.96619540     1.10724345     0.70574647
 c     -0.08381743     1.49538308    -0.47465221
 c      1.24432770     0.94636458    -0.25140376
 h     -0.17820718    -2.02806652     0.19143923
 h     -1.77895627     1.90695026     0.84159217
 h     -0.49141527     2.14715391    -1.28499127
 h      2.13875417     1.60212180    -0.31918046
 o      2.31862089    -1.11170062     0.24224217
 h      3.14072609    -0.73384043     0.15596808
 c     -2.58335601    -0.64968518    -0.39193573
 h     -2.68157046    -1.63901990    -0.86670854
 h     -3.50612064    -0.63980988     0.37176736
 h     -2.93651905     0.02338166    -1.17725733
 h     -0.48270802     1.04151038     1.75635511
          17

 c      1.23187798    -0.39517297     0.03185960
 c     -0.11236493    -0.97486539     0.03187163
 c     -1.23930993    -0.18482048     0.05257601
 c     -0.97710440     1.10796815     0.72413602
 c     -0.09252206     1.47620533    -0.47547513
 c      1.24457020     0.94244242    -0.26755384
 h     -0.17448604    -1.98613258     0.18001495
 h     -1.72765968     1.86324042     0.88426345
 h     -0.49079567     2.14537584    -1.29643023
 h      2.16201375     1.63593148    -0.33726129
 o      2.32151196    -1.11159386     0.25202108
 h      3.15857239    -0.69256272     0.14176307
 c     -2.59133928    -0.63945284    -0.40457415
 h     -2.69888391    -1.62200453    -0.87084974
 h     -3.48267382    -0.61212377     0.32387974
 h     -2.91359746     0.00247728    -1.12205652
 h     -0.45987942     1.03403451     1.75654510
          17

 c      1.23803709    -0.40098734     0.02834974
 c     -0.10197250    -0.97000728     0.03497561
 c     -1.24388120    -0.18149800     0.05435824
 c     -0.98806189     1.10822162     0.74337297
 c     -0.09975638     1.45800950    -0.47676765
 c      1.24393195     0.94306206    -0.28542841
 h     -0.17273501    -1.97089793     0.16831675
 h     -1.68522965     1.82090313     0.92356333
 h     -0.48137651     2.14084459    -1.29566791
 h      2.17551415     1.65720411    -0.35708593
 o      2.32297052    -1.11201287     0.26196403
 h      3.18707371    -0.64135570     0.12398072
 c     -2.59953578    -0.63064019    -0.41531603
 h     -2.70891763    -1.60787782    -0.87489795
 h     -3.44455836    -0.58162645     0.27453634
 h     -2.90060879     0.00497590    -1.09131680
 h     -0.44040913     1.02592828     1.74138514
          17

 c      1.24471282    -0.40481761     0.02432515
 c     -0.09097860    -0.96437169     0.03826024
 c     -1.24931425    -0.17882640     0.05653157
 c     -0.99633537     1.10834310     0.76025753
 c     -0.10774298     1.44138498    -0.47645119
 c      1.24426657     0.94410153    -0.30394086
 h     -0.17481447    -1.98958147     0.15462699
 h     -1.67162351     1.79792415     0.96752637
 h     -0.46830800     2.12752133    -1.28834255
 h      2.17382816     1.66597904    -0.37455915
 o      2.32489921    -1.11309535     0.27221191
 h      3.20565199    -0.59183470     0.10614524
 c     -2.60639326    -0.62426232    -0.42315877
 h     -2.71214542    -1.59936021    -0.87910361
 h     -3.40624587    -0.54967919     0.23408569
 h     -2.90277161     0.04545132    -1.10013058
 h     -0.41976003     1.01377903     1.72190440
          17

 c      1.25145237    -0.40662326     0.01942122
 c     -0.07940771    -0.95872912     0.04181772
 c     -1.25529976    -0.17632848     0.05881895
 c     -1.00105420     1.10755498     0.77479018
 c     -0.11694420     1.42610901    -0.47458492
 c      1.24574596     0.94525389    -0.32287779
 h     -0.17951965    -2.03171190     0.13941539
 h     -1.69649482     1.80290330     1.01861117
 h     -0.45419987     2.10538601    -1.27667344
 h      2.15646047     1.66204951    -0.38780726
 o      2.32827068    -1.11434906     0.28266280
 h      3.20350834    -0.55271331     0.09083893
 c     -2.61099601    -0.61957908    -0.42982682
 h     -2.70931410    -1.59654707    -0.88483419
 h     -3.38201284    -0.51576054     0.21555369
 h     -2.91575584     0.11508092    -1.14113349
 h     -0.39614912     0.99780957     1.70078477
          17

 c      1.25795024    -0.40651231     0.01355434
 c     -0.06762348    -0.95451015     0.04572622
 c     -1.26149337    -0.17380117     0.06106611
 c     -1.00299933     1.10643942     0.78727173
 c     -0.12734324     1.41189352    -0.47112393
 c      1.24814389     0.94630190    -0.34202074
 h     -0.18465142    -2.07949642     0.12241127
 h     -1.74995574     1.82625912     1.07413593
 h     -0.44184030     2.07729324    -1.26422168
 h      2.12630620     1.64744919    -0.39678523
 o      2.33339420    -1.11541055     0.29318420
 h      3.17816014    -0.52859738     0.07984323
 c     -2.61321844    -0.61495552    -0.43761431
 h     -2.70146003    -1.59825561    -0.89257490
 h     -3.38106502    -0.47896950     0.22639865
 h     -2.93078365     0.19239770    -1.19457603
 h     -0.36855726     0.97865747     1.68061201
          17

 c      1.26409191    -0.40456563     0.00679148
 c     -0.05622403    -0.95290269     0.04998597
 c     -1.26748134    -0.17123451     0.06315033
 c     -1.00366026     1.10619242     0.79818971
 c     -0.13871541     1.39840320    -0.46586146
 c      1.25087679     0.94681026    -0.36112539
 h     -0.18803259    -2.11813007     0.10360434
 h     -1.81289135     1.85093399     1.12803038
 h     -0.43423453     2.04768968    -1.25567669
 h      2.08981097     1.62713801    -0.40253320
 o      2.34009956    -1.11608362     0.30366478
 h      3.13335843    -0.52041658     0.07388255
 c     -2.61384797    -0.60909746    -0.44738389
 h     -2.68980513    -1.60223453    -0.90186580
 h     -3.39901561    -0.44007517     0.26122204
 h     -2.94179740     0.26024830    -1.24494652
 h     -0.33701830     0.95716395     1.66342190
          17

 c      1.26730775    -0.40187603     0.00134255
 c     -0.04245388    -0.94967999     0.05598594
 c     -1.27545646    -0.16948264     0.06750272
 c     -1.00676246     1.11009827     0.80627420
 c     -0.14720917     1.38202525    -0.45862100
 c      1.25478957     0.94546907    -0.38092275
 h     -0.22474772    -2.13291998     0.07645071
 h     -1.86743520     1.86101048     1.18205352
 h     -0.43663231     2.01930900    -1.24983806
 h      2.06507956     1.62275738    -0.40219665
 o      2.34756914    -1.11657079     0.31201475
 h      3.06628304    -0.54353011     0.07225266
 c     -2.61424232    -0.60075250    -0.45853885
 h     -2.68157744    -1.60589891    -0.91757627
 h     -3.42362073    -0.40288214     0.30444931
 h     -2.94222036     0.30531309    -1.28158335
 h     -0.31201153     0.93229995     1.64276556
          17

 c      1.27166309    -0.39667551    -0.00474814
 c     -0.03213713    -0.94893394     0.06176916
 c     -1.28058807    -0.16850851     0.07089405
 c     -1.00929893     1.11726484     0.81460194
 c     -0.15772134     1.36499394    -0.44889903
 c      1.25781255     0.94102638    -0.39965891
 h     -0.25402225    -2.12573708     0.04613037
 h     -1.90778403     1.85366476     1.22334931
 h     -0.45008468     1.99230310    -1.25678420
 h      2.04993328     1.62646824    -0.40054741
 o      2.35442098    -1.11743652     0.32035051
 h      3.01155070    -0.56513917     0.07074266
 c     -2.61581458    -0.58986016    -0.47066729
 h     -2.67169219    -1.60544070    -0.93169901
 h     -3.44136508    -0.37142915     0.34436206
 h     -2.93437056     0.32580331    -1.30205688
 h     -0.29086109     0.90850814     1.62331266
          17

 c      1.27721670    -0.38949640    -0.01128115
 c     -0.02583263    -0.95057696     0.06712133
 c     -1.28252388    -0.16816662     0.07335334
 c     -1.01151059     1.12741651     0.82333438
 c     -0.17022400     1.34757726    -0.43719195
 c      1.25954058     0.93352741    -0.41716722
 h     -0.27337618    -2.09703893     0.01396577
 h     -1.92922399     1.82780281     1.25021823
 h     -0.47410566     1.96499978    -1.27424646
 h      2.04712392     1.64045901    -0.39792573
 o      2.35888655    -1.11975472     0.32914655
 h      2.99733442    -0.56491876     0.06014200
 c     -2.61901547    -0.57638736    -0.48321738
 h     -2.66115256    -1.59837347    -0.94279371
 h     -3.44575500    -0.34822136     0.37208805
 h     -2.91858660     0.32075000    -1.30503960
 h     -0.27475369     0.88725623     1.60655653
          17

 c      1.28391459    -0.38099353    -0.01800093
 c     -0.02379459    -0.95412833     0.07183881
 c     -1.28104723    -0.16833010     0.07495755
 c     -1.01342019     1.14002438     0.83250044
 c     -0.18469208     1.33022086    -0.42426998
 c      1.26002875     0.92362810    -0.43335631
 h     -0.28167296    -2.05158688    -0.01901878
 h     -1.93037688     1.78513449     1.26228999
 h     -0.50668729     1.93361750    -1.29659049
 h      2.05343059     1.66180302    -0.39478918
 o      2.36066307    -1.12352082     0.33843321
 h      3.02823941    -0.54024270     0.03842241
 c     -2.62384202    -0.56050202    -0.49572607
 h     -2.65093230    -1.58370048    -0.95005494
 h     -3.43449763    -0.33456493     0.38283229
 h     -2.89603613     0.29189957    -1.29149057
 h     -0.26457107     0.86990775     1.59385310
          17

 c      1.29162707    -0.37193609    -0.02460578
 c     -0.02591171    -0.95864073     0.07576708
 c     -1.27607741    -0.16888478     0.07580003
 c     -1.01481930     1.15435466     0.84200445
 c     -0.20105093     1.31335342    -0.41096686
 c      1.25958019     0.91243664    -0.44818936
 h     -0.27957775    -1.99925716    -0.05247387
 h     -1.91339087     1.72990323     1.26069752
 h     -0.54523608     1.89446026    -1.31733281
 h      2.06210455     1.68417789    -0.39195212
 o      2.36115504    -1.12735142     0.34753551
 h      3.08114389    -0.51110185     0.01504555
 c     -2.62992227    -0.54264687    -0.50764167
 h     -2.64191256    -1.56206071    -0.95336163
 h     -3.40829686    -0.33071959     0.37494616
 h     -2.86902691     0.24489675    -1.26577039
 h     -0.26078314     0.85762373     1.58638699
          17

 c      1.30015415    -0.36318514    -0.03075653
 c     -0.03169158    -0.96268563     0.07885818
 c     -1.26767352    -0.16972397     0.07596088
 c     -1.01513940     1.16945341     0.85157647
 c     -0.21914065     1.29725496    -0.39801200
 c      1.25845783     0.90120004    -0.46167249
 h     -0.26983371    -1.95537103    -0.08728384
 h     -1.88550886     1.66936776     1.24880882
 h     -0.58733214     1.84533709    -1.33114589
 h      2.06657429     1.70108708    -0.39051380
 o      2.36171779    -1.12998948     0.35577623
 h      3.13316073    -0.49592270    -0.00025675
 c     -2.63650416    -0.52376771    -0.51808543
 h     -2.63478611    -1.53564298    -0.95321371
 h     -3.37046642    -0.33593455     0.34975894
 h     -2.84164952     0.19193868    -1.23835181
 h     -0.26333639     0.85127523     1.58519290
          17

 c      1.30923035    -0.35561612    -0.03609928
 c     -0.04038271    -0.96472574     0.08119068
 c     -1.25604531    -0.17074621     0.07548782
 c     -1.01328991     1.18415400     0.86070875
 c     -0.23870625     1.28202181    -0.38595110
 c      1.25674603     0.89106051    -0.47385038
 h     -0.25625260    -1.93670438    -0.12566409
 h     -1.86110554     1.61400423     1.23303164
 h     -0.63113156     1.78592805    -1.33479284
 h      2.06250065     1.70795493    -0.39161503
 o      2.36307261    -1.13080545     0.36277714
 h      3.17131370    -0.50345957    -0.00232203
 c     -2.64241438    -0.50548858    -0.52573463
 h     -2.62995000    -1.50787387    -0.95060230
 h     -3.32739617    -0.34830254     0.31242960
 h     -2.81989153     0.15339019    -1.22816766
 h     -0.27156030     0.85137477     1.59119014
          17

 c      1.31854756    -0.34999712    -0.04030627
 c     -0.05123555    -0.96407132     0.08282312
 c     -1.24157078    -0.17184755     0.07439285
 c     -1.00786429     1.19732297     0.86877689
 c     -0.25938910     1.26758670    -0.37513068
 c      1.25434040     0.88290472    -0.48479456
 h     -0.24098262    -1.95080556    -0.16925054
 h     -1.85948272     1.57483176     1.22149877
 h     -0.67555548     1.71761782    -1.32741539
 h      2.04823552     1.70284689    -0.39623478
 o      2.36548593    -1.12961895     0.36839661
 h      3.18997837    -0.53570253     0.01045220
 c     -2.64622644    -0.48943590    -0.52959591
 h     -2.62743226    -1.48284275    -0.94684611
 h     -3.28939555    -0.36465815     0.27342061
 h     -2.80887287     0.14907440    -1.25508871
 h     -0.28412715     0.85804663     1.60521414
          17

 c      1.32777429    -0.34687027    -0.04312462
 c     -0.06359937    -0.96151716     0.08356223
 c     -1.22481781    -0.17290745     0.07266772
 c     -0.99826509     1.20845672     0.87556090
 c     -0.28070194     1.25375932    -0.36571864
 c      1.25097084     0.87724332    -0.49458410
 h     -0.22334522    -1.98904836    -0.21619603
 h     -1.89174360     1.55648102     1.21822425
 h     -0.72041623     1.64317851    -1.31060261
 h      2.02477207     1.68667353    -0.40505310
 o      2.36890113    -1.12656214     0.37267080
 h      3.18886306    -0.59016847     0.03709500
 c     -2.64672645    -0.47562991    -0.53079020
 h     -2.62691286    -1.46436114    -0.94337446
 h     -3.26993629    -0.38109924     0.24801323
 h     -2.80810583     0.17872741    -1.31857254
 h     -0.29914724     0.87105861     1.62798436
          17

 c      1.33656633    -0.34647481    -0.04441757
 c     -0.07670700    -0.95872320     0.08300245
 c     -1.20656740    -0.17376587     0.07030834
 c     -0.98569803     1.21793239     0.88162314
 c     -0.30200988     1.24028235    -0.35773988
 c      1.24620797     0.87410482    -0.50328428
 h     -0.20222321    -2.03425868    -0.26158153
 h     -1.94869253     1.55404984     1.21904740
 h     -0.76648240     1.56632891    -1.28823779
 h      1.99574024     1.66336822    -0.41835648
 o      2.37286507    -1.12208552     0.37583257
 h      3.17408863    -0.65987398     0.07380624
 c     -2.64331518    -0.46264373    -0.53200358
 h     -2.62786729    -1.45459261    -0.94135120
 h     -3.27926241    -0.39460963     0.24830047
 h     -2.81296916     0.22411959    -1.39671270
 h     -0.31458076     0.88998459     1.65981444
          17

 c      1.34458721    -0.34872851    -0.04418501
 c     -0.08952437    -0.95730414     0.08076471
 c     -1.18780036    -0.17419604     0.06733839
 c     -0.97230096     1.22643685     0.88790007
 c     -0.32256896     1.22690661    -0.35112805
 c      1.23947078     0.87299958    -0.51092963
 h     -0.17798256    -2.07145034    -0.30029041
 h     -2.01015232     1.55932808     1.21672906
 h     -0.81527689     1.49106506    -1.26572252
 h      1.96724918     1.63979605    -0.43602129
 o      2.37627951    -1.11702215     0.37837508
 h      3.16195075    -0.73231782     0.11296995
 c     -2.63639871    -0.44920923    -0.53474069
 h     -2.62974843    -1.45296452    -0.94120081
 h     -3.31499749    -0.40427313     0.27136101
 h     -2.81937025     0.26822615    -1.46762098
 h     -0.32895757     0.91451181     1.69997495
          17

 c      1.35154138    -0.35326156    -0.04255929
 c     -0.10083585    -0.95848681     0.07663196
 c     -1.16961599    -0.17390875     0.06382435
 c     -0.95985988     1.23447314     0.89522864
 c     -0.34164473     1.21347404    -0.34583282
 c      1.23012368     0.87306287    -0.51751237
 h     -0.15229319    -2.09151650    -0.32870718
 h     -2.05917318     1.56621123     1.20640732
 h     -0.86825547     1.42083362    -1.24811323
 h      1.94659028     1.62431632    -0.45769388
 o      2.37745144    -1.11239954     0.38096544
 h      3.17802390    -0.79249255     0.14456555
 c     -2.62718610    -0.43483338    -0.53882337
 h     -2.63208191    -1.45624114    -0.94238794
 h     -3.36369664    -0.41015482     0.30190549
 h     -2.82479481     0.30146660    -1.51824954
 h     -0.34188072     0.94462855     1.74613567
          17

 c      1.35717896    -0.35948923    -0.03978264
 c     -0.10943959    -0.96309130     0.07055826
 c     -1.15309573    -0.17260536     0.05987418
 c     -0.94945695     1.24230933     0.90421899
 c     -0.35867655     1.19996857    -0.34196183
 c      1.21774731     0.87344421    -0.52297580
 h     -0.12735514    -2.09063110    -0.34495309
 h     -2.08589210     1.57132594     1.18631645
 h     -0.92542583     1.35799938    -1.23772726
 h      1.93887595     1.62305759    -0.48317298
 o      2.37556959    -1.10868293     0.38393272
 h      3.23410660    -0.83501373     0.16439356
 c     -2.61691445    -0.41962735    -0.54358458
 h     -2.63444379    -1.45974064    -0.94371128
 h     -3.41095477    -0.41204951     0.32493281
 h     -2.82774003     0.31958401    -1.54247204
 h     -0.35387561     0.98046142     1.79448472
          17

 c      1.36125414    -0.36670430    -0.03617338
 c     -0.11435280    -0.97150089     0.06264637
 c     -1.13913725    -0.17007325     0.05562947
 c     -0.94161228     1.25007446     0.91521945
 c     -0.37339071     1.18649897    -0.33981246
 c      1.20244763     0.87373354    -0.52723027
 h     -0.10535872    -2.06931576    -0.34876205
 h     -2.08614914     1.57317029     1.15680957
 h     -0.98445697     1.30398855    -1.23308910
 h      1.94334723     1.63591417    -0.51256811
 o      2.37196370    -1.10558914     0.38704413
 h      3.30897861    -0.86708066     0.17765173
 c     -2.60646127    -0.40398234    -0.54851799
 h     -2.63640411    -1.45895741    -0.94389969
 h     -3.44667904    -0.40948014     0.33137598
 h     -2.82727680     0.32143455    -1.53837542
 h     -0.36577743     1.02189877     1.84058932
          17

 c      1.36350223    -0.37418079    -0.03208446
 c     -0.11497298    -0.98352279     0.05315331
 c     -1.12830321    -0.16628574     0.05125191
 c     -0.93643306     1.25782087     0.92825628
 c     -0.38578489     1.17323568    -0.33971686
 c      1.18485555     0.87401240    -0.53020331
 h     -0.08815158    -2.03265527    -0.34164142
 h     -2.06016663     1.57155387     1.11963013
 h     -1.04114294     1.25989649    -1.23028314
 h      1.95346656     1.65668799    -0.54587191
 o      2.36853050    -1.10287471     0.39003987
 h      3.37353778    -0.89551422     0.19019285
 c     -2.59635149    -0.38836928    -0.55326567
 h     -2.63751728    -1.45079723    -0.94210664
 h     -3.46514215    -0.40199873     0.31744406
 h     -2.82296178     0.30815793    -1.50721678
 h     -0.37813853     1.06831309     1.88049571
          17

 c      1.36366582    -0.38127066    -0.02786654
 c     -0.11115625    -0.99817647     0.04253694
 c     -1.12074301    -0.16146059     0.04690938
 c     -0.93362839     1.26551894     0.94298704
 c     -0.39601771     1.16036298    -0.34183532
 c      1.16580780     0.87454492    -0.53188333
 h     -0.07693963    -1.99177711    -0.32744111
 h     -2.01275034     1.56759742     1.07761499
 h     -1.09080646     1.22687206    -1.22531096
 h      1.96077409     1.67717284    -0.58247277
 o      2.36649114    -1.10056397     0.39286089
 h      3.40995412    -0.92248669     0.20454831
 c     -2.58681929    -0.37330774    -0.55740560
 h     -2.63735670    -1.43420158    -0.93816221
 h     -3.46391706    -0.38933773     0.28303336
 h     -2.81507012     0.28361772    -1.45408768
 h     -0.39092009     1.11852597     1.91158403
          17

 c      1.36153847    -0.38747672    -0.02383937
 c     -0.10318168    -1.01360323     0.03148692
 c     -1.11622673    -0.15604126     0.04276633
 c     -0.93239479     1.27299945     0.95872013
 c     -0.40429647     1.14806471    -0.34605613
 c      1.14605808     0.87549953    -0.53232144
 h     -0.07205478    -1.96484644    -0.31265647
 h     -1.95494425     1.56420056     1.03445890
 h     -1.12957207     1.20611251    -1.21569107
 h      1.95834717     1.69070864    -0.62116125
 o      2.36637534    -1.09878841     0.39556403
 h      3.41117753    -0.94756674     0.22098186
 c     -2.57777432    -0.35947255    -0.56021092
 h     -2.63556516    -1.41032450    -0.93265539
 h     -3.44349709    -0.37147893     0.23112482
 h     -2.80519915     0.25597926    -1.39010676
 h     -0.40343985     1.17096401     1.93301445
          17

 c      1.35700325    -0.39250061    -0.02026746
 c     -0.09158826    -1.02760095     0.02074836
 c     -1.11427296    -0.15058960     0.03897791
 c     -0.93133316     1.27989641     0.97454219
 c     -0.41080877     1.13651913    -0.35201861
 c      1.12616848     0.87685959    -0.53160946
 h     -0.07319914    -1.97176826    -0.30423897
 h     -1.90522619     1.56649226     0.99393578
 h     -1.15507775     1.19871110    -1.20098736
 h      1.94210399     1.69344139    -0.66045639
 o      2.36816979    -1.09767290     0.39824438
 h      3.37798998    -0.96922023     0.23851060
 c     -2.56866206    -0.34782493    -0.56053533
 h     -2.63191286    -1.38238567    -0.92692111
 h     -3.40804948    -0.34871694     0.16835811
 h     -2.79697832     0.23924603    -1.33442363
 h     -0.41446517     1.22391071     1.94581098
          17

 c      1.35007192    -0.39625052    -0.01733890
 c     -0.07697823    -1.03904233     0.01065825
 c     -1.11429028    -0.14564963     0.03569165
 c     -0.92889707     1.28574425     0.98953939
 c     -0.41569007     1.12588970    -0.35919035
 c      1.10650279     0.87843131    -0.52985659
 h     -0.08013324    -2.01896635    -0.30406805
 h     -1.88420991     1.58054393     0.95840417
 h     -1.16678696     1.20553659    -1.18273251
 h      1.91089079     1.68433544    -0.69895591
 o      2.37124081    -1.09730831     0.40102222
 h      3.31987010    -0.98513665     0.25498641
 c     -2.55839242    -0.33934169    -0.55738911
 h     -2.62636524    -1.35513875    -0.92291355
 h     -3.36722626    -0.32163968     0.10632975
 h     -2.79499291     0.24952153    -1.30892137
 h     -0.42237021     1.27575977     1.95262480
          17

 c      1.34091751    -0.39881493    -0.01515424
 c     -0.05998329    -1.04860284     0.00098721
 c     -1.11564914    -0.14165500     0.03304690
 c     -0.92465478     1.29034954     1.00293093
 c     -0.41902026     1.11630501    -0.36693885
 c      1.08722762     0.87986097    -0.52716656
 h     -0.09232933    -2.09194311    -0.30715284
 h     -1.89936441     1.60892179     0.92855197
 h     -1.16604945     1.22718737    -1.16409306
 h      1.86641561     1.66503702    -0.73566746
 o      2.37402957    -1.09778398     0.40408515
 h      3.25980400    -0.99186498     0.26645609
 c     -2.54569506    -0.33400557    -0.55145072
 h     -2.61915069    -1.33377298    -0.92284050
 h     -3.33699386    -0.29073421     0.06130664
 h     -2.79983475     0.29150130    -1.32048182
 h     -0.42538141     1.32520320     1.95710838
          17

 c      1.32987473    -0.40040866    -0.01373465
 c     -0.04134794    -1.05767780    -0.00862466
 c     -1.11768748    -0.13889279     0.03115573
 c     -0.91982885     1.29402318     1.01401785
 c     -0.42085596     1.10783501    -0.37458981
 c      1.06829364     0.88064341    -0.52360956
 h     -0.10804699    -2.16854419    -0.30695498
 h     -1.93786214     1.64785112     0.90553232
 h     -1.15579675     1.26400836    -1.14925130
 h      1.81330009     1.63987989    -0.77038903
 o      2.37412109    -1.09922898     0.40770961
 h      3.23367619    -0.98469284     0.26711702
 c     -2.52988758    -0.33051123    -0.54508663
 h     -2.61077271    -1.32211813    -0.92842835
 h     -3.33299356    -0.25583208     0.04733769
 h     -2.80588133     0.35259079    -1.35460016
 h     -0.42209264     1.37130976     1.96267297
          17

 c      1.31738868    -0.40130255    -0.01304865
 c     -0.02191467    -1.06731951    -0.01834631
 c     -1.11971409    -0.13747866     0.03007135
 c     -0.91611301     1.29729524     1.02228042
 c     -0.42131868     1.10047857    -0.38152223
 c      1.04944533     0.88016256    -0.51919464
 h     -0.12462633    -2.23167025    -0.29934281
 h     -1.97969379     1.69056974     0.89150189
 h     -1.13953202     1.31606308    -1.14219944
 h      1.75875654     1.61557999    -0.80407939
 o      2.37024186    -1.10167484     0.41201806
 h      3.25957550    -0.96068806     0.25370960
 c     -2.51170576    -0.32741627    -0.54003717
 h     -2.60189610    -1.32076556    -0.94001945
 h     -3.35580936    -0.21711725     0.06474368
 h     -2.80647238     0.41568648    -1.39212397
 h     -0.41222645     1.41340510     1.97080905
          17

 c      1.30396281    -0.40178425    -0.01302870
 c     -0.00254537    -1.07805201    -0.02814951
 c     -1.12104231    -0.13734824     0.02977224
 c     -0.91461918     1.30060503     1.02757917
 c     -0.42073251     1.09419165    -0.38732400
 c      1.03036848     0.87784634    -0.51388069
 h     -0.13928226    -2.27157884    -0.28273215
 h     -2.00973990     1.73123085     0.88816312
 h     -1.11955950     1.38277144    -1.14490889
 h      1.71079982     1.59951888    -0.83871871
 o      2.36396371    -1.10480266     0.41669154
 h      3.31143839    -0.92316961     0.23038594
 c     -2.49312310    -0.32382785    -0.53657847
 h     -2.59313760    -1.32657789    -0.95617193
 h     -3.38967620    -0.17691581     0.10083823
 h     -2.79753450     0.46864054    -1.42019976
 h     -0.39704415     1.45075791     1.98015073
          17

 c      1.29014525    -0.40218613    -0.01355714
 c      0.01594990    -1.09002118    -0.03788342
 c     -1.12104908    -0.13828310     0.03016792
 c     -0.91574753     1.30423094     1.03015723
 c     -0.41972141     1.08897159    -0.39192834
 c      1.01100648     0.87347046    -0.50768340
 h     -0.14957946    -2.28414797    -0.25715940
 h     -2.01977752     1.76594309     0.89601013
 h     -1.09554304     1.46208276    -1.15586330
 h      1.67466658     1.59614043    -0.87593460
 o      2.35743875    -1.10810290     0.42125611
 h      3.35468929    -0.87874656     0.20390433
 c     -2.47611318    -0.31938192    -0.53445040
 h     -2.58491327    -1.33413075    -0.97416306
 h     -3.41706232    -0.13889691     0.14147810
 h     -2.77750121     0.50472273    -1.43221623
 h     -0.37895130     1.48238659     1.98719779
          17

 c      1.27650549    -0.40291290    -0.01445844
 c      0.03286463    -1.10309502    -0.04732060
 c     -1.11923752    -0.13996600     0.03111908
 c     -0.91940461     1.30830173     1.03047627
 c     -0.41913353     1.08494345    -0.39559796
 c      0.99179950     0.86740161    -0.50083296
 h     -0.15367272    -2.26956159    -0.22365152
 h     -2.00687219     1.79252973     0.91440810
 h     -1.06490649     1.54984394    -1.17037706
 h      1.65004906     1.60395887    -0.91498744
 o      2.35189358    -1.11110550     0.42534056
 h      3.36975941    -0.83321916     0.17925059
 c     -2.46199100    -0.31403714    -0.53345655
 h     -2.57745925    -1.33794642    -0.99098501
 h     -3.42683542    -0.10637562     0.17695140
 h     -2.74641991     0.52080095    -1.42548485
 h     -0.36061594     1.50718127     1.98799858
          17

 c      1.26358776    -0.40442915    -0.01551658
 c      0.04764339    -1.11682291    -0.05617233
 c     -1.11528634    -0.14204317     0.03245890
 c     -0.92516750     1.31278310     1.02904852
 c     -0.41981649     1.08235812    -0.39875497
 c      0.97356009     0.86048015    -0.49379167
 h     -0.15059870    -2.23249739    -0.18396637
 h     -1.97232561     1.81039486     0.94181661
 h     -1.02478527     1.64025805    -1.18264763
 h      1.63234776     1.61668388    -0.95239613
 o      2.34778885    -1.11342618     0.42868538
 h      3.34950768    -0.79078456     0.15944839
 c     -2.45142222    -0.30789115    -0.53347916
 h     -2.57096859    -1.33412272    -1.00417067
 h     -3.41403119    -0.08169829     0.20181134
 h     -2.70541304     0.51625748    -1.39994404
 h     -0.34416865     1.52418177     1.97958681
          17

 c      1.25185999    -0.40721177    -0.01650745
 c      0.05993923    -1.13026548    -0.06409900
 c     -1.10907915    -0.14418065     0.03400858
 c     -0.93230385     1.31742516     1.02633120
 c     -0.42239818     1.08152068    -0.40180453
 c      0.95713272     0.85365546    -0.48709459
 h     -0.14081623    -2.18380400    -0.14041613
 h     -1.92198171     1.82093236     0.97595291
 h     -0.97380975     1.72707063    -1.18780483
 h      1.61627336     1.62708387    -0.98362229
 o      2.34511985    -1.11476991     0.43111664
 h      3.29455851    -0.75412237     0.14605408
 c     -2.44454862    -0.30112816    -0.53431350
 h     -2.56572285    -1.32103790    -1.01223129
 h     -3.37794408    -0.06626660     0.21356938
 h     -2.65658015     0.49314066    -1.35823426
 h     -0.33070860     1.53279150     1.96072220
          17

 c      1.24167406    -0.41169092    -0.01722852
 c      0.06966473    -1.14183731    -0.07075966
 c     -1.10071194    -0.14609979     0.03558413
 c     -0.93970473     1.32168156     1.02266234
 c     -0.42716806     1.08270770    -0.40504436
 c      0.94315018     0.84770488    -0.48118042
 h     -0.12680576    -2.14216161    -0.09526842
 h     -1.86730365     1.82843239     1.01408844
 h     -0.91280991     1.80467980    -1.18289736
 h      1.59825763     1.62979425    -1.00487037
 o      2.34346944    -1.11497931     0.43256781
 h      3.21262790    -0.72376199     0.13889695
 c     -2.44102604    -0.29412917    -0.53547407
 h     -2.56215822    -1.29950288    -1.01483331
 h     -3.32120761    -0.06054823     0.21213110
 h     -2.60322218     0.45765850    -1.30717298
 h     -0.32003111     1.53287340     1.93213731
          17

 c      1.23325046    -0.41817797    -0.01751940
 c      0.07691545    -1.14966720    -0.07593006
 c     -1.09048132    -0.14758991     0.03699721
 c     -0.94595276     1.32469312     1.01819157
 c     -0.43406234     1.08609419    -0.40863605
 c      0.93195288     0.84311648    -0.47630355
 h     -0.11242593    -2.12992694    -0.04942245
 h     -1.82474701     1.84038160     1.05381348
 h     -0.84454389     1.86900819    -1.16714961
 h      1.57708336     1.62220134    -1.01396386
 o      2.34185849    -1.11417810     0.43317148
 h      3.12112437    -0.69592361     0.13469877
 c     -2.43999046    -0.28769967    -0.53604240
 h     -2.56086224    -1.27265818    -1.01284465
 h     -3.25015096    -0.06380209     0.20032477
 h     -2.54989314     0.42246654    -1.25999682
 h     -0.31047745     1.52475424     1.89652957
          17

 c      1.22669122    -0.42677987    -0.01727627
 c      0.08165200    -1.15296266    -0.07955439
 c     -1.07884524    -0.14850742     0.03806010
 c     -0.94991073     1.32558149     1.01283781
 c     -0.44268923     1.09171533    -0.41260687
 c      0.92358906     0.84004806    -0.47250246
 h     -0.09965477    -2.15740512    -0.00198866
 h     -1.80882940     1.86425785     1.09393328
 h     -0.77324206     1.91791972    -1.14184698
 h      1.55379678     1.60448806    -1.01064479
 o      2.33872909    -1.11294399     0.43335365
 h      3.04769125    -0.65996688     0.12571040
 c     -2.44008245    -0.28309857    -0.53488733
 h     -2.56250960    -1.24559412    -1.00824112
 h     -3.17603246    -0.07350617     0.18549072
 h     -2.50120608     0.40600720    -1.23550811
 h     -0.29901902     1.50915812     1.85826113
          17

 c      1.22200612    -0.43733999    -0.01646661
 c      0.08350166    -1.15294242    -0.08155470
 c     -1.06635890    -0.14876605     0.03859193
 c     -0.95162453     1.32406207     1.00643623
 c     -0.45238708     1.09942780    -0.41685532
 c      0.91783236     0.83830221    -0.46958729
 h     -0.08656951    -2.21207421     0.04718204
 h     -1.82095275     1.90069560     1.13385702
 h     -0.70405517     1.95162029    -1.11020181
 h      1.53160975     1.57963782    -0.99674915
 o      2.33295623    -1.11193566     0.43354094
 h      3.01422909    -0.60461897     0.10461137
 c     -2.43966755    -0.28119292    -0.53180128
 h     -2.56774708    -1.22442608    -1.00372456
 h     -3.11531860    -0.08500713     0.18075362
 h     -2.45955327     0.42102584    -1.24633851
 h     -0.28195218     1.48705019     1.82243793
          17

 c      1.21913535    -0.44946187    -0.01514003
 c      0.08204012    -1.15173151    -0.08170958
 c     -1.05361342    -0.14831668     0.03842115
 c     -0.95224419     1.32061726     0.99904018
 c     -0.46231835     1.10887013    -0.42115723
 c      0.91420689     0.83733408    -0.46714782
 h     -0.07032373    -2.27129548     0.09590684
 h     -1.84889914     1.94186972     1.17189972
 h     -0.64239720     1.97296706    -1.07715256
 h      1.51577889     1.55335859    -0.97623121
 o      2.32526669    -1.11082683     0.43348021
 h      3.01387141    -0.53517743     0.07554672
 c     -2.43730988    -0.28135796    -0.52836168
 h     -2.57701263    -1.21448496    -1.00187559
 h     -3.08409058    -0.09300106     0.20062964
 h     -2.42568991     0.46096759    -1.28527683
 h     -0.25648167     1.45937123     1.79314497
          17

 c      1.21794117    -0.46260028    -0.01342418
 c      0.07709719    -1.15105003    -0.07976794
 c     -1.04120696    -0.14712096     0.03738760
 c     -0.95295218     1.31599605     0.99105907
 c     -0.47159979     1.11947451    -0.42520295
 c      0.91208333     0.83637205    -0.46463296
 h     -0.04986417    -2.31714299     0.14112130
 h     -1.87760614     1.97765299     1.20541382
 h     -0.59317084     1.98718870    -1.04877229
 h      1.51274644     1.53303711    -0.95439058
 o      2.31729646    -1.10857229     0.43249968
 h      3.02517191    -0.46935714     0.04999187
 c     -2.43262114    -0.28203863    -0.52622628
 h     -2.59026356    -1.21789680    -1.00393022
 h     -3.08578375    -0.09542156     0.24774276
 h     -2.40120177     0.50797286    -1.33358197
 h     -0.22257157     1.42679898     1.77158221
          17

 c      1.21814744    -0.47616134    -0.01151075
 c      0.06882720    -1.15189546    -0.07554626
 c     -1.02973529    -0.14513987     0.03535088
 c     -0.95429576     1.31078965     0.98316570
 c     -0.47944545     1.13058184    -0.42869362
 c      0.91092815     0.83472831    -0.46156331
 h     -0.02598985    -2.33961737     0.18027780
 h     -1.89626348     2.00049587     1.23201808
 h     -0.55997592     2.00041850    -1.03097949
 h      1.52760458     1.52467420    -0.93557098
 o      2.31026555    -1.10440782     0.43015314
 h      3.03296651    -0.42131994     0.03639435
 c     -2.42650040    -0.28196675    -0.52556986
 h     -2.60671570    -1.23220180    -1.00893707
 h     -3.10880648    -0.09462264     0.30801276
 h     -2.38802136     0.54714237    -1.37567379
 h     -0.18359194     1.38981274     1.75568618
          17

 c      1.21927670    -0.48957264    -0.00963900
 c      0.05767048    -1.15467098    -0.06894465
 c     -1.01977739    -0.14234197     0.03220117
 c     -0.95621689     1.30532455     0.97608952
 c     -0.48525998     1.14165893    -0.43147981
 c      0.91061955     0.83217409    -0.45778455
 h     -0.00063956    -2.33487441     0.21174979
 h     -1.89911232     2.00627222     1.25019951
 h     -0.54467936     2.01701498    -1.02770562
 h      1.56067690     1.52904034    -0.92040032
 o      2.30487261    -1.09806625     0.42631850
 h      3.03038650    -0.39809793     0.03849091
 c     -2.42022721    -0.28063709    -0.52581756
 h     -2.62482529    -1.25142544    -1.01415202
 h     -3.13828293    -0.09400442     0.36326221
 h     -2.38726315     0.57000598    -1.40262075
 h     -0.14509127     1.34902920     1.74166669
          17

 c      1.22064531    -0.50231009    -0.00807946
 c      0.04428601    -1.15930670    -0.05994559
 c     -1.01186501    -0.13871653     0.02786458
 c     -0.95831425     1.29968441     0.97041295
 c     -0.48865364     1.15248832    -0.43365843
 c      0.91152849     0.82901682    -0.45349931
 h      0.02360802    -2.30379465     0.23493097
 h     -1.88438507     1.99370420     1.25940813
 h     -0.54754377     2.03720659    -1.03951210
 h      1.60664223     1.54112672    -0.90560095
 o      2.30149083    -1.08965982     0.42110146
 h      3.01599250    -0.40129065     0.05673000
 c     -2.41481043    -0.27812680    -0.52649234
 h     -2.64262099    -1.26876115    -1.01637849
 h     -3.16368839    -0.09571677     0.40082222
 h     -2.39900825     0.57288724    -1.41029576
 h     -0.11276817     1.30543296     1.72602226
          17

 c      1.22143322    -0.51389451    -0.00711557
 c      0.02946236    -1.16525881    -0.04863801
 c     -1.00644406    -0.13427908     0.02230180
 c     -0.96001920     1.29373006     0.96644212
 c     -0.48941820     1.16316431    -0.43554645
 c      0.91426652     0.82581115    -0.44905218
 h      0.04385516    -2.25215481     0.25053510
 h     -1.85377375     1.96407879     1.26015911
 h     -0.56757774     2.05707259    -1.06369471
 h      1.65738665     1.55362364    -0.88661700
 o      2.30021305    -1.07962999     0.41478694
 h      2.99288850    -0.42764129     0.08890087
 c     -2.41091444    -0.27477904    -0.52731445
 h     -2.65816950    -1.27883998    -1.01314526
 h     -3.17919683    -0.10058068     0.41430903
 h     -2.42248432     0.55540816    -1.39776962
 h     -0.09095913     1.26033400     1.70674347
          17

 c      1.22082011    -0.52388546    -0.00701840
 c      0.01400157    -1.17139598    -0.03528100
 c     -1.00384070    -0.12906503     0.01550473
 c     -0.96061746     1.28707409     0.96414070
 c     -0.48750649     1.17391071    -0.43755666
 c      0.91937974     0.82305486    -0.44472938
 h      0.05731355    -2.19221112     0.26127079
 h     -1.81291930     1.92166991     1.25437279
 h     -0.60276134     2.07071999    -1.09564720
 h      1.70537507     1.56039662    -0.85998521
 o      2.30069730    -1.06883295     0.40785777
 h      2.97049461    -0.46739242     0.12962976
 c     -2.40894060    -0.27105007    -0.52802710
 h     -2.66992460    -1.27879804    -1.00324240
 h     -3.18223591    -0.10855457     0.40186116
 h     -2.45627658     0.52022401    -1.36708158
 h     -0.08193895     1.21516116     1.68364866
          17

 c      1.21816770    -0.53188711    -0.00801324
 c     -0.00141971    -1.17593900    -0.02036730
 c     -1.00424119    -0.12311244     0.00749321
 c     -0.95919185     1.27903448     0.96309510
 c     -0.48301648     1.18488878    -0.44007179
 c      0.92718441     0.82106110    -0.44069289
 h      0.06202907    -2.14367534     0.27243513
 h     -1.77242937     1.87449111     1.24585623
 h     -0.65021743     2.07269636    -1.13036840
 h      1.74531582     1.55782175    -0.82407840
 o      2.30194382    -1.05862913     0.40099033
 h      2.96695655    -0.50257684     0.17019463
 c     -2.40905210    -0.26753538    -0.52821394
 h     -2.67691838    -1.26857118    -0.98682947
 h     -3.17270283    -0.11903833     0.36513172
 h     -2.49863963     0.47389367    -1.32429588
 h     -0.08564784     1.17119827     1.65833954
          17

 c      1.21318821    -0.53755050    -0.01024998
 c     -0.01635423    -1.17696956    -0.00452013
 c     -1.00768867    -0.11644058    -0.00169094
 c     -0.95471152     1.26872592     0.96254938
 c     -0.47616617     1.19610104    -0.44336811
 c      0.93771465     0.81994038    -0.43699132
 h      0.05737457    -2.12798800     0.29047873
 h     -1.74709545     1.83357695     1.24011837
 h     -0.70648892     2.05937647    -1.16345493
 h      1.77455654     1.54481182    -0.77891643
 o      2.30272197    -1.05037396     0.39476048
 h      3.00137641    -0.51500793     0.20301302
 c     -2.41107994    -0.26506494    -0.52720356
 h     -2.67886560    -1.25095864    -0.96540925
 h     -3.15329000    -0.13095216     0.30966591
 h     -2.54819672     0.42805871    -1.28105092
 h     -0.09950217     1.12927436     1.63410445
          17

 c      1.20599705    -0.54057916    -0.01378833
 c     -0.03053984    -1.17379063     0.01191046
 c     -1.01409042    -0.10903363    -0.01198930
 c     -0.94662728     1.25553804     0.96164150
 c     -0.46725304     1.20738174    -0.44758599
 c      0.95070705     0.81960557    -0.43358580
 h      0.04313049    -2.15245493     0.31804069
 h     -1.74900086     1.80777895     1.24193785
 h     -0.76789254     2.02938447    -1.19160069
 h      1.79318587     1.52263959    -0.72580038
 o      2.30309889    -1.04418943     0.38917752
 h      3.06960200    -0.50581954     0.22900673
 c     -2.41432955    -0.26459045    -0.52432312
 h     -2.67620024    -1.23151410    -0.94173025
 h     -3.13090998    -0.14265398     0.24646681
 h     -2.60487936     0.39778640    -1.25325976
 h     -0.11834793     1.08946139     1.61575922
          17

 c      1.19703253    -0.54077272    -0.01859050
 c     -0.04381658    -1.16754517     0.02907599
 c     -1.02321170    -0.10085758    -0.02331999
 c     -0.93568403     1.23975630     0.95978939
 c     -0.45660496     1.21842509    -0.45272469
 c      0.96559491     0.81977313    -0.43037292
 h      0.01855383    -2.20284880     0.35122503
 h     -1.77714702     1.79664432     1.25164100
 h     -0.83086393     1.98353834    -1.21284179
 h      1.80424531     1.49492098    -0.66696453
 o      2.30442259    -1.03921128     0.38395377
 h      3.14534107    -0.49127712     0.25323842
 c     -2.41756651    -0.26653028    -0.51979266
 h     -2.66995315    -1.21777970    -0.91944158
 h     -3.11812444    -0.15185064     0.19300180
 h     -2.66906952     0.39286492    -1.25197844
 h     -0.13527587     1.05099182     1.60897183
          17

 c      1.18694180    -0.53809631    -0.02451594
 c     -0.05618759    -1.16002723     0.04729261
 c     -1.03464632    -0.09191604    -0.03555243
 c     -0.92364384     1.22242166     0.95684594
 c     -0.44453768     1.22882998    -0.45864333
 c      0.98152547     0.81998558    -0.42721920
 h     -0.01653615    -2.25706504     0.38371625
 h     -1.81799328     1.79159186     1.26523843
 h     -0.89227995     1.92457407    -1.22666379
 h      1.81375308     1.46746169    -0.60509559
 o      2.30778299    -1.03474203     0.37892873
 h      3.20518645    -0.48396498     0.27799936
 c     -2.41967759    -0.27016759    -0.51522989
 h     -2.66132855    -1.21709155    -0.90217314
 h     -3.12975896    -0.15614826     0.16813798
 h     -2.73797427     0.40906608    -1.27348828
 h     -0.14430197     1.01277562     1.61828174
          17

 c      1.17648076    -0.53272406    -0.03132910
 c     -0.06784262    -1.15256844     0.06670986
 c     -1.04779832    -0.08229907    -0.04848116
 c     -0.91206970     1.20459022     0.95303871
 c     -0.43132453     1.23816495    -0.46507574
 c      0.99748427     0.81973064    -0.42403126
 h     -0.06096545    -2.29793125     0.41081796
 h     -1.85609967     1.78344518     1.27800285
 h     -0.94975148     1.85660846    -1.23392401
 h      1.82942074     1.44708534    -0.54251143
 o      2.31353301    -1.03047459     0.37405733
 h      3.23656996    -0.48904026     0.30299371
 c     -2.42086270    -0.27421131    -0.51220691
 h     -2.65104064    -1.23309029    -0.89202985
 h     -3.17032474    -0.15495685     0.17841673
 h     -2.80503585     0.43336112    -1.30438381
 h     -0.14400245     0.97453036     1.64415764
          17

 c      1.16642155    -0.52504740    -0.03871801
 c     -0.07907448    -1.14582999     0.08725576
 c     -1.06191201    -0.07220048    -0.06182098
 c     -0.90168660     1.18692432     0.94889928
 c     -0.41719375     1.24603699    -0.47167141
 c      1.01262849     0.81871081    -0.42083903
 h     -0.11260327    -2.31555417     0.43014341
 h     -1.88066277     1.76640125     1.28657121
 h     -1.00165023     1.78445888    -1.23651855
 h      1.85693452     1.43872198    -0.48026404
 o      2.32146281    -1.02634291     0.36932333
 h      3.23540534    -0.50676697     0.32691009
 c     -2.42291689    -0.27774961    -0.51100010
 h     -2.63894859    -1.26329199    -0.88850924
 h     -3.22745483    -0.15051089     0.21294979
 h     -2.86346030     0.45394820    -1.33232195
 h     -0.13843554     0.93750978     1.68178968
          17

 c      1.15747038    -0.51566351    -0.04631332
 c     -0.09018221    -1.13994550     0.10868535
 c     -1.07616021    -0.06191029    -0.07522512
 c     -0.89257726     1.16972383     0.94508196
 c     -0.40235085     1.25215678    -0.47806625
 c      1.02666638     0.81711650    -0.41779555
 h     -0.16893764    -2.30569808     0.44105077
 h     -1.88611058     1.73803248     1.28911755
 h     -1.04685562     1.71286083    -1.23670851
 h      1.89569463     1.44238259    -0.41823743
 o      2.33091170    -1.02246671     0.36470678
 h      3.20480790    -0.53369215     0.34820118
 c     -2.42798133    -0.28057953    -0.51124144
 h     -2.62445937    -1.30025107    -0.88901051
 h     -3.28347545    -0.14601991     0.25561292
 h     -2.90849121     0.46357524    -1.34967383
 h     -0.13413988     0.90397291     1.72323795
          17

 c      1.15020816    -0.50534164    -0.05370564
 c     -0.10140520    -1.13463644     0.13061763
 c     -1.08975608    -0.05178959    -0.08832177
 c     -0.88455561     1.15307779     0.94212754
 c     -0.38702342     1.25637755    -0.48395693
 c      1.03987656     0.81560597    -0.41506623
 h     -0.22745679    -2.26859294     0.44422458
 h     -1.87108580     1.69844652     1.28507718
 h     -1.08423475     1.64581256    -1.23633754
 h      1.93875496     1.45338174    -0.35645340
 o      2.34065297    -1.01924168     0.36017085
 h      3.15741337    -0.56151280     0.36552822
 c     -2.43752326    -0.28296799    -0.51261329
 h     -2.60730625    -1.33521888    -0.89040443
 h     -3.32566339    -0.14395025     0.29447054
 h     -2.93760738     0.45875908    -1.35277387
 h     -0.13663411     0.87608364     1.76067044
          17

 c      1.14505502    -0.49495195    -0.06046922
 c     -0.11288350    -1.12921423     0.15254027
 c     -1.10204473    -0.04223898    -0.10076025
 c     -0.87732362     1.13695009     0.94031003
 c     -0.37149677     1.25867944    -0.48913094
 c      1.05275488     0.81500617    -0.41273819
 h     -0.28602970    -2.20916132     0.44166574
 h     -1.83806985     1.64991714     1.27509771
 h     -1.11219577     1.58644208    -1.23642033
 h      1.97708907     1.46553115    -0.29600067
 o      2.34871541    -1.01748379     0.35563311
 h      3.11870823    -0.57512882     0.37845132
 c     -2.45215976    -0.28531846    -0.51488966
 h     -2.58799859    -1.36115624    -0.89025210
 h     -3.34743556    -0.14576852     0.32270415
 h     -2.95022252     0.43869750    -1.34086384
 h     -0.14883944     0.85518977     1.78831253
          17

 c      1.14224682    -0.48535760    -0.06620030
 c     -0.12461180    -1.12249825     0.17379706
 c     -1.11255719    -0.03366155    -0.11225095
 c     -0.87042625     1.12118074     0.93956372
 c     -0.35609889     1.25912944    -0.49344819
 c      1.06568476     0.81603066    -0.41081886
 h     -0.34359962    -2.13836766     0.43696165
 h     -1.79402904     1.59708251     1.26129986
 h     -1.12882592     1.53717331    -1.23725685
 h      2.00345581     1.47387753    -0.23882246
 o      2.35310169    -1.01811618     0.35094836
 h      3.11624533    -0.55808341     0.38799093
 c     -2.47177022    -0.28801644    -0.51776880
 h     -2.56780998    -1.37398061    -0.88723728
 h     -3.34657660    -0.15221468     0.33705823
 h     -2.94771541     0.40502632    -1.31594628
 h     -0.17091261     0.84158431     1.80308909
          17

 c      1.14183336    -0.47729277    -0.07056228
 c     -0.13637885    -1.11282216     0.19360980
 c     -1.12102498    -0.02642325    -0.12259144
 c     -0.86316491     1.10547115     0.93944383
 c     -0.34114986     1.25784218    -0.49679629
 c      1.07881091     0.81913407    -0.40927054
 h     -0.40118513    -2.07367405     0.43526065
 h     -1.75127062     1.54716496     1.24756041
 h     -1.13246401     1.49995822    -1.23889049
 h      2.01381521     1.47569956    -0.18705503
 o      2.35385623    -1.02102378     0.34602785
 h      3.14732580    -0.51117481     0.39498015
 c     -2.49557177    -0.29145585    -0.52071337
 h     -2.54852339    -1.37277707    -0.88116308
 h     -3.32402761    -0.16350144     0.33686527
 h     -2.93397568     0.36255106    -1.28370468
 h     -0.20041460     0.83446220     1.80484260
          17

 c      1.14372839    -0.47126786    -0.07331360
 c     -0.14780171    -1.09856384     0.21123953
 c     -1.12736198    -0.02081179    -0.13168105
 c     -0.85474926     1.08949216     0.93916901
 c     -0.32690790     1.25495380    -0.49905814
 c      1.09203854     0.82444614    -0.40803570
 h     -0.46169007    -2.03345153     0.44171579
 h     -1.72556255     1.50872175     1.23882676
 h     -1.12229551     1.47641898    -1.24153410
 h      2.00740134     1.47057283    -0.14246768
 o      2.35277120    -1.02505712     0.34092832
 h      3.18334421    -0.45234322     0.39856821
 c     -2.52212540    -0.29615608    -0.52285678
 h     -2.53209087    -1.35975210    -0.87284987
 h     -3.28382333    -0.17930706     0.32422256
 h     -2.91609494     0.32049797    -1.25502048
 h     -0.23240640     0.83191662     1.79664087
          17

 c      1.14778005    -0.46751481    -0.07431966
 c     -0.15865318    -1.07930005     0.22628761
 c     -1.13162571    -0.01700547    -0.13952680
 c     -0.84497282     1.07323605     0.93786824
 c     -0.31353451     1.25060764    -0.50010847
 c      1.10505688     0.83173219    -0.40705902
 h     -0.52609334    -2.02392410     0.45829104
 h     -1.72777909     1.48738412     1.23829860
 h     -1.09868792     1.46789302    -1.24575885
 h      1.98665109     1.46032051    -0.10600994
 o      2.35133883    -1.02916310     0.33574135
 h      3.20147832    -0.39832605     0.39770516
 c     -2.54942531    -0.30274430    -0.52319996
 h     -2.52025051    -1.34014063    -0.86403518
 h     -3.23395217    -0.19857941     0.30534781
 h     -2.90345584     0.29185839    -1.24529475
 h     -0.25980487     0.83109159     1.78491000
          17

 c      1.15380013    -0.46598163    -0.07355581
 c     -0.16916048    -1.05623941     0.23880442
 c     -1.13397512    -0.01506275    -0.14624148
 c     -0.83485166     1.05730943     0.93495530
 c     -0.30109183     1.24494559    -0.49983420
 c      1.11734639     0.84038072    -0.40632342
 h     -0.58973606    -2.03417383     0.48270417
 h     -1.75475935     1.48173424     1.24457979
 h     -1.06317092     1.47542827    -1.25243013
 h      1.95726982     1.44906742    -0.07734286
 o      2.35028877    -1.03272548     0.33052817
 h      3.19157239    -0.35899122     0.39202889
 c     -2.57534165    -0.31143241    -0.52150675
 h     -2.51415261    -1.32171317    -0.85718943
 h     -3.18710160    -0.21932294     0.29238341
 h     -2.90281294     0.28631066    -1.26599633
 h     -0.27493570     0.82886984     1.77811186
          17

 c      1.16154595    -0.46638264    -0.07109636
 c     -0.17974973    -1.03125252     0.24906865
 c     -1.13464944    -0.01492335    -0.15204046
 c     -0.82607086     1.04265018     0.93037197
 c     -0.28958067     1.23810510    -0.49817072
 c      1.12821611     0.84945752    -0.40588603
 h     -0.64493645    -2.04724400     0.51108230
 h     -1.79252497     1.48518867     1.25305688
 h     -1.01802778     1.49970798    -1.26237959
 h      1.92782298     1.44297726    -0.05450948
 o      2.34984636    -1.03546365     0.32532329
 h      3.15197200    -0.33888034     0.38179337
 c     -2.59830675    -0.32136650    -0.51920348
 h     -2.51418789    -1.31304513    -0.85500794
 h     -3.15803689    -0.23893843     0.30171169
 h     -2.91341777     0.30098837    -1.31288262
 h     -0.27279312     0.82327150     1.78260895
          17

 c      1.17068353    -0.46828203    -0.06709333
 c     -0.19064306    -1.00598669     0.25738729
 c     -1.13397845    -0.01639962    -0.15724320
 c     -0.81985513     1.03000615     0.92469479
 c     -0.27901438     1.23023158    -0.49515911
 c      1.13698962     0.85789532    -0.40585011
 h     -0.68534217    -2.05016033     0.54028619
 h     -1.82662504     1.49087557     1.25932590
 h     -0.96554315     1.54082573    -1.27577100
 h      1.90752523     1.44870757    -0.03445709
 o      2.34988921    -1.03738267     0.32014431
 h      3.08719011    -0.33801252     0.36775010
 c     -2.61779510    -0.33107571    -0.51823382
 h     -2.52027725    -1.32008729    -0.85935926
 h     -3.15464321    -0.25568811     0.34263204
 h     -2.93005243     0.32378611    -1.36933858
 h     -0.25398505     0.81460782     1.79794887
          17

 c      1.18075282    -0.47117925    -0.06175585
 c     -0.20171893    -0.98168233     0.26405284
 c     -1.13240101    -0.01916358    -0.16226787
 c     -0.81657820     1.01976011     0.91898196
 c     -0.26949830     1.22151377    -0.49101431
 c      1.14337779     0.86483391    -0.40621379
 h     -0.70736129    -2.03580410     0.56840309
 h     -1.84733446     1.49398964     1.26067470
 h     -0.90718146     1.59786300    -1.29127592
 h      1.90180645     1.47011408    -0.01506743
 o      2.34990691    -1.03888582     0.31499219
 h      3.00883581    -0.35009619     0.35119722
 c     -2.63433963    -0.33949346    -0.51913812
 h     -2.53245629    -1.34283478    -0.87010528
 h     -3.17179819    -0.26981764     0.40604351
 h     -2.94820269     0.34328541    -1.41908766
 h     -0.22413451     0.80503604     1.81704137
          17

 c      1.19114552    -0.47457597    -0.05533522
 c     -0.21254402    -0.95925786     0.26935857
 c     -1.13046131    -0.02274796    -0.16760421
 c     -0.81603643     1.01203177     0.91434806
 c     -0.26126141     1.21223254    -0.48615579
 c      1.14774509     0.86990088    -0.40670852
 h     -0.70983836    -2.00166723     0.59454811
 h     -1.84983501     1.49190141     1.25598303
 h     -0.84325453     1.66842412    -1.30560760
 h      1.90904312     1.50548511     0.00270070
 o      2.34889914    -1.04100219     0.30985446
 h      2.93756617    -0.35892566     0.33396479
 c     -2.64881333    -0.34636427    -0.52127103
 h     -2.55106894    -1.37524670    -0.88491412
 h     -3.19830965    -0.28251751     0.47227964
 h     -2.96530805     0.35254013    -1.45165949
 h     -0.19053636     0.79706718     1.83095736
          17

 c      1.20112545    -0.47799968    -0.04811259
 c     -0.22244359    -0.93935383     0.27359854
 c     -1.12876964    -0.02657648    -0.17377127
 c     -0.81776108     1.00678258     0.91161329
 c     -0.25459783     1.20279465    -0.48115562
 c      1.15092276     0.87315957    -0.40684815
 h     -0.69365878    -1.94899358     0.61878647
 h     -1.83333274     1.48379762     1.24540448
 h     -0.77343676     1.74846062    -1.31396647
 h      1.92234080     1.54849111     0.01519618
 o      2.34577376    -1.04516014     0.30474816
 h      2.89689257    -0.34217642     0.31772394
 c     -2.66182511    -0.35201226    -0.52388773
 h     -2.57634876    -1.40858328    -0.90036445
 h     -3.22507302    -0.29463382     0.52455686
 h     -2.98021082     0.34845187    -1.46183372
 h     -0.15946068     0.79254406     1.83293641
          17

 c      1.20992223    -0.48099254    -0.04037614
 c     -0.23056226    -0.92225571     0.27701874
 c     -1.12793421    -0.03002834    -0.18126378
 c     -0.82112691     1.00383358     0.91116270
 c     -0.24975042     1.19372661    -0.47662177
 c      1.15376763     0.87483979    -0.40614276
 h     -0.66181531    -1.88309945     0.64245798
 h     -1.80085902     1.47063987     1.23032800
 h     -0.69781209     1.83261396    -1.31128187
 h      1.93401711     1.59162340     0.01843021
 o      2.34063918    -1.05169265     0.29977465
 h      2.89217122    -0.29557856     0.30297839
 c     -2.67366710    -0.35696733    -0.52648603
 h     -2.60795020    -1.43498895    -0.91325752
 h     -3.24675260    -0.30643613     0.55298327
 h     -2.99268592     0.33071748    -1.44828270
 h     -0.13515159     0.79240379     1.81965287
          17

 c      1.21686790    -0.48310929    -0.03238972
 c     -0.23591436    -0.90772741     0.27971098
 c     -1.12848392    -0.03252156    -0.19049618
 c     -0.82531176     1.00282502     0.91291180
 c     -0.24682276     1.18560509    -0.47307210
 c      1.15686813     0.87514109    -0.40424840
 h     -0.61975114    -1.81447711     0.66896528
 h     -1.75992674     1.45554905     1.21360168
 h     -0.61757041     1.91513071    -1.29358197
 h      1.93846980     1.62872548     0.00977800
 o      2.33490152    -1.05932395     0.29506203
 h      2.90784482    -0.24125778     0.28968478
 c     -2.68442546    -0.36177142    -0.52867080
 h     -2.64482064    -1.44930611    -0.92133495
 h     -3.26073616    -0.31781387     0.55326337
 h     -3.00339257     0.30154255    -1.41318912
 h     -0.11965902     0.79677077     1.79109827
          17

 c      1.22148144    -0.48395513    -0.02437457
 c     -0.23749469    -0.89495620     0.28151024
 c     -1.13080081    -0.03360005    -0.20174363
 c     -0.82926652     1.00318321     0.91630693
 c     -0.24575053     1.17897396    -0.47086257
 c      1.16047267     0.87417268    -0.40099280
 h     -0.57491534    -1.75848501     0.70437936
 h     -1.72300498     1.44415698     1.19964161
 h     -0.53511164     1.99075648    -1.25880286
 h      1.93289961     1.65583692    -0.01165747
 o      2.32990398    -1.06672959     0.29069958
 h      2.92794993    -0.20252855     0.27802462
 c     -2.69401650    -0.36697158    -0.52995801
 h     -2.68532190    -1.44951071    -0.92350450
 h     -3.26623308    -0.32844613     0.52525561
 h     -3.01422121     0.26616686    -1.36293443
 h     -0.11268043     0.80504208     1.75035068
          17

 c      1.22348786    -0.48323409    -0.01650825
 c     -0.23458570    -0.88303791     0.28211761
 c     -1.13508248    -0.03300287    -0.21509131
 c     -0.83197843     1.00422995     0.92041544
 c     -0.24630863     1.17428189    -0.47016863
 c      1.16451476     0.87195785    -0.39635315
 h     -0.53378546    -1.72897445     0.75540845
 h     -1.70477493     1.44342358     1.19347795
 h     -0.45382507     2.05542352    -1.20704835
 h      1.91715725     1.67128532    -0.04529132
 o      2.32643271    -1.07323012     0.28674130
 h      2.94358758    -0.19227656     0.26826853
 c     -2.70212479    -0.37317727    -0.52968751
 h     -2.72744168    -1.43672414    -0.91991744
 h     -3.26415906    -0.33788318     0.47291136
 h     -3.02883907     0.23363740    -1.30903811
 h     -0.11116308     0.81588426     1.70354167
          17

 c      1.22282502    -0.48077953    -0.00892725
 c     -0.22713813    -0.87193337     0.28158871
 c     -1.14133811    -0.03069063    -0.23041283
 c     -0.83320968     1.00554887     0.92420418
 c     -0.24814567     1.17183401    -0.47098936
 c      1.16864900     0.86843712    -0.39043922
 h     -0.49776436    -1.72695164     0.82321423
 h     -1.71356609     1.45744369     1.19805244
 h     -0.37763780     2.10684166    -1.14052376
 h      1.89355586     1.67577492    -0.08936373
 o      2.32482450    -1.07863910     0.28321670
 h      2.95114784    -0.21497525     0.26062511
 c     -2.70812445    -0.38096515    -0.52728398
 h     -2.76906203    -1.41523287    -0.91206959
 h     -3.25791283    -0.34556126     0.40576328
 h     -3.05243821     0.21568824    -1.26649034
 h     -0.10912442     0.82728136     1.65949871
          17

 c      1.21965648    -0.47657726    -0.00172170
 c     -0.21572779    -0.86258524     0.28058405
 c     -1.14939189    -0.02683198    -0.24737594
 c     -0.83398016     1.00728551     0.92691270
 c     -0.25083654     1.17175919    -0.47316473
 c      1.17228692     0.86345681    -0.38348160
 h     -0.46387926    -1.73952780     0.90025925
 h     -1.74418021     1.48361261     1.21209382
 h     -0.31056181     2.14485971    -1.06324568
 h      1.86677413     1.67258493    -0.14124659
 o      2.32505525    -1.08310565     0.28013646
 h      2.95080236    -0.26896194     0.25516133
 c     -2.71117694    -0.39039049    -0.52309749
 h     -2.80830937    -1.39227443    -0.90284473
 h     -3.25480522    -0.35072435     0.34098717
 h     -3.08870619     0.22061106    -1.24581644
 h     -0.09914110     0.83700914     1.62773486
          17

 c      1.21438721    -0.47078778     0.00507573
 c     -0.20119310    -0.85599812     0.27995183
 c     -1.15888622    -0.02176081    -0.26547156
 c     -0.83580144     1.00989014     0.92831505
 c     -0.25395132     1.17398408    -0.47640080
 c      1.17467385     0.85679502    -0.37580009
 h     -0.42902583    -1.75123635     0.97533640
 h     -1.78262754     1.51470329     1.23154231
 h     -0.25624349     2.17163372    -0.98056417
 h      1.84333353     1.66730253    -0.19799011
 o      2.32667927    -1.08714951     0.27750078
 h      2.94730176    -0.34576318     0.25164870
 c     -2.71060694    -0.40050318    -0.51895300
 h     -2.84390731    -1.37669522    -0.89611044
 h     -3.26574754    -0.35229174     0.30118553
 h     -3.13538004     0.24599363    -1.24473921
 h     -0.07674798     0.84373197     1.61409291
          17

 c      1.20767496    -0.46375261     0.01149532
 c     -0.18444217    -0.85265388     0.28030723
 c     -1.16930211    -0.01590358    -0.28407178
 c     -0.83952327     1.01365403     0.92879061
 c     -0.25712544     1.17823494    -0.48031398
 c      1.17507378     0.84833121    -0.36774001
 h     -0.39184520    -1.75162791     1.03899975
 h     -1.81555224     1.54360497     1.25221106
 h     -0.21750494     2.19141496    -0.89843141
 h      1.82975839     1.66593058    -0.25724366
 o      2.32864903    -1.09181607     0.27531592
 h      2.95278280    -0.42770966     0.24932006
 c     -2.70649336    -0.40978636    -0.51677867
 h     -2.87520443    -1.37563272    -0.89536305
 h     -3.29779717    -0.34930159     0.30069020
 h     -3.18487724     0.28099352    -1.25207195
 h     -0.04475760     0.84784500     1.61727889
          17

 c      1.20041467    -0.45597127     0.01762430
 c     -0.16641767    -0.85253380     0.28195424
 c     -1.18000404    -0.00969563    -0.30250392
 c     -0.84509177     1.01857170     0.92907238
 c     -0.26010573     1.18410542    -0.48449875
 c      1.17304694     0.83837958    -0.35962763
 h     -0.35241287    -1.73589681     1.08515325
 h     -1.83437472     1.56554046     1.27095389
 h     -0.19603658     2.20956409    -0.82244427
 h      1.82947645     1.67116193    -0.31790259
 o      2.32939090    -1.09846825     0.27360479
 h      2.98590771    -0.49162497     0.24684443
 c     -2.70014921    -0.41706683    -0.51684606
 h     -2.90158399    -1.39049172    -0.90181023
 h     -3.34456532    -0.34222028     0.33232869
 h     -3.22905647     0.31433870    -1.25718087
 h     -0.01201785     0.85096709     1.63062063
          17

 c      1.19364496    -0.44805976     0.02358802
 c     -0.14806476    -0.85530267     0.28495342
 c     -1.19031192    -0.00351492    -0.32010936
 c     -0.85199465     1.02443995     0.92984647
 c     -0.26275902     1.19119568    -0.48860288
 c      1.16861172     0.82791778    -0.35182031
 h     -0.31167092    -1.70347748     1.11085620
 h     -1.83520522     1.57812968     1.28575766
 h     -0.19238078     2.23073022    -0.75692868
 h      1.84091556     1.67985880    -0.37948561
 o      2.32800306    -1.10755604     0.27237126
 h      3.05397233    -0.52889381     0.24317186
 c     -2.69352818    -0.42192506    -0.51831889
 h     -2.92177852    -1.41593717    -0.91365421
 h     -3.39120133    -0.33306564     0.37703437
 h     -3.26200601     0.33825358    -1.25367582
 h      0.01177839     0.85477338     1.64663925
          17

 c      1.18838015    -0.44069695     0.02951867
 c     -0.13026901    -0.86040893     0.28915453
 c     -1.19957738     0.00234645    -0.33628272
 c     -0.85962963     1.03095346     0.93152113
 c     -0.26505323     1.19926253    -0.49236459
 c      1.16213344     0.81840312    -0.34478361
 h     -0.27118528    -1.65725362     1.11628169
 h     -1.81800194     1.58102494     1.29567471
 h     -0.20614617     2.25691305    -0.70452957
 h      1.85891095     1.68487630    -0.44087188
 o      2.32528696    -1.11810388     0.27156400
 h      3.13804052    -0.55379393     0.23835027
 c     -2.68826536    -0.42452849    -0.52044087
 h     -2.93400327    -1.44319967    -0.92738315
 h     -3.42510361    -0.32414792     0.41878273
 h     -3.28035808     0.34854164    -1.23889309
 h      0.01970083     0.86033443     1.65980271
          17

 c      1.18545924    -0.43455729     0.03552749
 c     -0.11376841    -0.86706956     0.29413603
 c     -1.20723769     0.00768469    -0.35049197
 c     -0.86739831     1.03772557     0.93417133
 c     -0.26704145     1.20827666    -0.49560272
 c      1.15409395     0.81133372    -0.33906841
 h     -0.23315524    -1.60376948     1.10551127
 h     -1.78633430     1.57587472     1.30093507
 h     -0.23618603     2.28667849    -0.66646551
 h      1.87768140     1.67913450    -0.49995858
 o      2.32256134    -1.12903943     0.27111512
 h      3.21252621    -0.58212789     0.23292253
 c     -2.68534609    -0.42528406    -0.52277936
 h     -2.93670832    -1.46417466    -0.93956190
 h     -3.43910521    -0.31730558     0.44827019
 h     -3.28296138     0.34386472    -1.21287363
 h      0.00853090     0.86800258     1.66707371
          17

 c      1.18547224    -0.43020275     0.04168085
 c     -0.09908255    -0.87419912     0.29907824
 c     -1.21284205     0.01237300    -0.36228691
 c     -0.87466614     1.04426622     0.93752770
 c     -0.26886510     1.21835236    -0.49818320
 c      1.14494159     0.80788094    -0.33520361
 h     -0.20044354    -1.55388559     1.08792438
 h     -1.74775018     1.56663348     1.30324981
 h     -0.28061046     2.31603371    -0.64308605
 h      1.89278614     1.65824908    -0.55424128
 o      2.32066565    -1.13981710     0.27097089
 h      3.26093005    -0.62111343     0.22733745
 c     -2.68513638    -0.42464414    -0.52502568
 h     -2.92914713    -1.47351927    -0.94780917
 h     -3.43028011    -0.31383630     0.46120143
 h     -3.27085735     0.32554308    -1.17801494
 h     -0.02129463     0.87743581     1.66777130
          17

 c      1.18873875    -0.42795782     0.04797672
 c     -0.08650909    -0.88047625     0.30277151
 c     -1.21605853     0.01634771    -0.37130149
 c     -0.88077717     1.04998552     0.94096357
 c     -0.27075887     1.22961744    -0.49999584
 c      1.13504363     0.80867940    -0.33358552
 h     -0.17620835    -1.52176112     1.07789245
 h     -1.71366419     1.55962664     1.30593734
 h     -0.33677736     2.34016730    -0.63428134
 h      1.90179243     1.62121886    -0.60152659
 o      2.31992658    -1.15026750     0.27109390
 h      3.27604268    -0.67179010     0.22184899
 c     -2.68742172    -0.42310659    -0.52679838
 h     -2.91154497    -1.46909772    -0.95105265
 h     -3.39859318    -0.31460784     0.45663071
 h     -3.24779641     0.29814914    -1.13945553
 h     -0.06561713     0.88754760     1.66366152
          17

 c      1.19531021    -0.42782296     0.05433110
 c     -0.07622268    -0.88485703     0.30417310
 c     -1.21666890     0.01959768    -0.37725596
 c     -0.88532393     1.05434359     0.94355972
 c     -0.27303430     1.24211079    -0.50095061
 c      1.12467654     0.81373369    -0.33440314
 h     -0.16273021    -1.51864941     1.08794010
 h     -1.69640990     1.56193501     1.31287590
 h     -0.40143352     2.35496639    -0.63963207
 h      1.90447791     1.57030259    -0.64048446
 o      2.32027774    -1.16044044     0.27146362
 h      3.25779608    -0.73161741     0.21648940
 c     -2.69137699    -0.42129911    -0.52755345
 h     -2.88504977    -1.45193855    -0.94955489
 h     -3.34648697    -0.32008823     0.43659735
 h     -3.22094930     0.27047457    -1.10570674
 h     -0.11637207     0.89641363     1.65936461
          17

 c      1.20497715    -0.42947276     0.06058549
 c     -0.06840140    -0.88730032     0.30332857
 c     -1.21455492     0.02215271    -0.37996152
 c     -0.88864692     1.05718907     0.94437756
 c     -0.27603976     1.25573455    -0.50098334
 c      1.11401144     0.82242620    -0.33760356
 h     -0.16011196    -1.54421561     1.11757952
 h     -1.70249238     1.57730279     1.32567794
 h     -0.47101261     2.35788832    -0.65842952
 h      1.90307219     1.51074330    -0.67110786
 o      2.32119726    -1.17058487     0.27208775
 h      3.21414070    -0.79487848     0.21088191
 c     -2.69559891    -0.41993383    -0.52673514
 h     -2.85158165    -1.42624020    -0.94495111
 h     -3.27938776    -0.33022135     0.40713330
 h     -3.20018303     0.25480520    -1.08778450
 h     -0.16254420     0.90143741     1.66217591
          17

 c      1.21726652    -0.43234778     0.06653562
 c     -0.06321711    -0.88867127     0.30133253
 c     -1.20968302     0.02406565    -0.37932196
 c     -0.89188796     1.05894290     0.94289572
 c     -0.28010583     1.27024345    -0.50006174
 c      1.10310028     0.83364920    -0.34290075
 h     -0.16647411    -1.58741017     1.15359810
 h     -1.72802786     1.60309228     1.34161547
 h     -0.54201191     2.34827339    -0.68969143
 h      1.90233709     1.45012358    -0.69501487
 o      2.32144452    -1.18121588     0.27303354
 h      3.16525143    -0.85169915     0.20374008
 c     -2.69846696    -0.41933762    -0.52438438
 h     -2.81353587    -1.39917675    -0.94021414
 h     -3.20660457    -0.34420912     0.38024963
 h     -3.19330724     0.26086053    -1.09395494
 h     -0.19422920     0.90025759     1.67927093
          17

 c      1.23143613    -0.43578701     0.07196542
 c     -0.06071819    -0.88995787     0.29938514
 c     -1.20209361     0.02539603    -0.37532754
 c     -0.89617000     1.06028874     0.93935724
 c     -0.28549237     1.28525710    -0.49818846
 c      1.09193655     0.84608463    -0.34985110
 h     -0.17930897    -1.63537373     1.18120654
 h     -1.76255114     1.63242344     1.35531699
 h     -0.61135465     2.32726329    -0.73222523
 h      1.90850668     1.39665151    -0.71512234
 o      2.31908373    -1.19306037     0.27446149
 h      3.14337505    -0.88916256     0.19236390
 c     -2.69877870    -0.41884876    -0.52179717
 h     -2.77327697    -1.37952259    -0.93913990
 h     -3.14056091    -0.36059109     0.37404812
 h     -3.20000733     0.28728577    -1.12251596
 h     -0.20862851     0.89222901     1.71212863
          17

 c      1.24649379    -0.43912188     0.07666742
 c     -0.06076700    -0.89181488     0.29824964
 c     -1.19190168     0.02620510    -0.36804507
 c     -0.90191982     1.06176225     0.93472040
 c     -0.29235555     1.30029725    -0.49539936
 c      1.08067540     0.85857828    -0.35801704
 h     -0.19642592    -1.67863614     1.19057005
 h     -1.79570951     1.65835985     1.36185413
 h     -0.67664085     2.29735576    -0.78471101
 h      1.92614015     1.35633656    -0.73416756
 o      2.31312155    -1.20646458     0.27652127
 h      3.16725733    -0.90124764     0.17440096
 c     -2.69618360    -0.41712992    -0.52081930
 h     -2.73261327    -1.37414889    -0.94486189
 h     -3.09093146    -0.37824423     0.40362844
 h     -3.21321403     0.32284943    -1.16262389
 h     -0.21133566     0.87900434     1.75405916
          17

 c      1.26127531    -0.44173065     0.08045462
 c     -0.06305992    -0.89452997     0.29824174
 c     -1.17930616     0.02655914    -0.35759953
 c     -0.90902286     1.06365262     0.93016228
 c     -0.30074401     1.31485309    -0.49176092
 c      1.06989142     0.87039859    -0.36714180
 h     -0.21620087    -1.71157599     1.17705910
 h     -1.82044410     1.67601218     1.35817275
 h     -0.73617100     2.26158957    -0.84571222
 h      1.95449596     1.33099167    -0.75286663
 o      2.30511954    -1.22092657     0.27912418
 h      3.21657771    -0.89652474     0.15151068
 c     -2.69123048    -0.41318117    -0.52204342
 h     -2.69273666    -1.38391964    -0.95792068
 h     -3.05782512    -0.39735189     0.46528014
 h     -3.22537290     0.35536595    -1.20201279
 h     -0.21117833     0.86350847     1.79448298
          17

 c      1.27459708    -0.44310074     0.08317603
 c     -0.06717692    -0.89810688     0.29934909
 c     -1.16460329     0.02652787    -0.34415608
 c     -0.91720346     1.06608740     0.92661026
 c     -0.31061742     1.32846242    -0.48737883
 c      1.06055024     0.88119845    -0.37717110
 h     -0.23754615    -1.73167185     1.13993320
 h     -1.83323738     1.68276928     1.34313749
 h     -0.78868442     2.22252398    -0.91350931
 h      1.98733421     1.31905503    -0.76966455
 o      2.29735254    -1.23574945     0.28203259
 h      3.26020814    -0.88714428     0.12777444
 c     -2.68477494    -0.40689450    -0.52462347
 h     -2.65469796    -1.40294969    -0.97574365
 h     -3.03510479    -0.41840101     0.53835796
 h     -3.23146678     0.37665086    -1.23176432
 h     -0.21531418     0.84865085     1.82424047
          17

 c      1.28541249    -0.44289024     0.08473536
 c     -0.07262157    -0.90230843     0.30129507
 c     -1.14818777     0.02618204    -0.32791271
 c     -0.92618087     1.06909832     0.92457561
 c     -0.32186854     1.34077147    -0.48241841
 c      1.05366967     0.89081818    -0.38812455
 h     -0.25989755    -1.73926560     1.08161825
 h     -1.83368456     1.67807348     1.31725633
 h     -0.83296901     2.18149934    -0.98578856
 h      2.01640032     1.31791324    -0.78220973
 o      2.29126834    -1.25047337     0.28503988
 h      3.27946303    -0.88101574     0.10659716
 c     -2.67733651    -0.39885763    -0.52749797
 h     -2.61976077    -1.42214761    -0.99419149
 h     -3.01752102    -0.44103902     0.60184184
 h     -3.22898451     0.38274903    -1.24682680
 h     -0.22776292     0.83672590     1.83770198
          17

 c      1.29291784    -0.44096282     0.08510454
 c     -0.07883739    -0.90662279     0.30353152
 c     -1.13053547     0.02559866    -0.30910945
 c     -0.93564819     1.07262579     0.92415569
 c     -0.33432790     1.35153596    -0.47711779
 c      1.04999333     0.89915236    -0.39997257
 h     -0.28337306    -1.73820062     1.00779699
 h     -1.82446571     1.66342959     1.28255486
 h     -0.86767451     2.13862075    -1.05943292
 h      2.03485072     1.32539360    -0.78875873
 o      2.28748298    -1.26481279     0.28800043
 h      3.26741356    -0.88217039     0.09006984
 c     -2.66900558    -0.38991139    -0.52994902
 h     -2.58926487    -1.43334417    -1.00948556
 h     -3.00255269    -0.46422319     0.64224545
 h     -3.21735131     0.37304387    -1.24530191
 h     -0.24968278     0.82929891     1.83282543
          17

 c      1.29660290    -0.43739207     0.08432890
 c     -0.08519996    -0.91019291     0.30522862
 c     -1.11218173     0.02487290    -0.28804551
 c     -0.94520445     1.07649489     0.92505253
 c     -0.34774431     1.36057054    -0.47177179
 c      1.04984636     0.90611164    -0.41258718
 h     -0.30911232    -1.73689568     0.92754805
 h     -1.81178492     1.64268139     1.24255939
 h     -0.89152516     2.09338702    -1.13068361
 h      2.03875441     1.34012765    -0.78869692
 o      2.28600644    -1.27856327     0.29081883
 h      3.22502380    -0.89200009     0.07907436
 c     -2.65957761    -0.38090660    -0.53148702
 h     -2.56429351    -1.43132868    -1.01918156
 h     -2.98945864    -0.48668505     0.65297070
 h     -3.19775846     0.34987672    -1.22812968
 h     -0.27972886     0.82716686     1.81097706
          17

 c      1.29626220    -0.43243758     0.08251990
 c     -0.09102886    -0.91190047     0.30543204
 c     -1.09370857     0.02412864    -0.26509448
 c     -0.95435909     1.08043284     0.92658122
 c     -0.36176030     1.36769390    -0.46668655
 c      1.05311782     0.91161698    -0.42573565
 h     -0.33932085    -1.74764424     0.85157582
 h     -1.80538553     1.62193959     1.20195921
 h     -0.90377364     2.04545889    -1.19567901
 h      2.02739599     1.36150328    -0.78254101
 o      2.28626542    -1.29161598     0.29347414
 h      3.16088124    -0.90908418     0.07290229
 c     -2.64863488    -0.37267456    -0.53163046
 h     -2.54542006    -1.41423440    -1.02237415
 h     -2.97838108    -0.50721005     0.63226192
 h     -3.17347244     0.31884224    -1.19942203
 h     -0.31397430     0.83018978     1.77721510
          17

 c      1.29198615    -0.42648619     0.07983141
 c     -0.09572918    -0.91092826     0.30352878
 c     -1.07574507     0.02352141    -0.24071293
 c     -0.96276711     1.08423978     0.92774620
 c     -0.37590686     1.37270612    -0.46212488
 c      1.05929332     0.91558348    -0.43908628
 h     -0.37574424    -1.78035447     0.78687576
 h     -1.81601508     1.60780880     1.16532594
 h     -0.90458780     1.99514807    -1.25112551
 h      2.00325868     1.38965607    -0.77180753
 o      2.28694273    -1.30408576     0.29610320
 h      3.09406996    -0.92748060     0.06800692
 c     -2.63555983    -0.36603957    -0.52981111
 h     -2.53255227    -1.38349816    -1.01972548
 h     -2.97003843    -0.52485579     0.58248673
 h     -3.15021296     0.28910966    -1.16685986
 h     -0.34567169     0.83704623     1.74072861
          17

 c      1.28413841    -0.41997520     0.07642316
 c     -0.09904277    -0.90755372     0.29964171
 c     -1.05897418     0.02322732    -0.21543011
 c     -0.97068553     1.08809798     0.92750230
 c     -0.38962168     1.37539972    -0.45826492
 c      1.06751553     0.91789805    -0.45222774
 h     -0.41675405    -1.83345242     0.73230569
 h     -1.84921348     1.60348542     1.13517962
 h     -0.89522405     1.94357125    -1.29489710
 h      1.97179482     1.42555520    -0.75879551
 o      2.28604588    -1.31639727     0.29906482
 h      3.05353278    -0.93593977     0.05714730
 c     -2.61959915    -0.36164494    -0.52557292
 h     -2.52483853    -1.34395566    -1.01362255
 h     -2.96601386    -0.53935767     0.51118951
 h     -3.13522989     0.27190401    -1.14032806
 h     -0.36611011     0.84544962     1.71376650
          17

 c      1.27332474    -0.41331958     0.07242639
 c     -0.10108196    -0.90309827     0.29435852
 c     -1.04413238     0.02340738    -0.18981634
 c     -0.97904053     1.09264723     0.92523357
 c     -0.40229025     1.37558534    -0.45517318
 c      1.07672803     0.91842485    -0.46472116
 h     -0.45700674    -1.89440596     0.68188981
 h     -1.90064304     1.60633530     1.11143109
 h     -0.87799461     1.89256552    -1.32646317
 h      1.94020476     1.47079243    -0.74605071
 o      2.28221359    -1.32879191     0.30263568
 h      3.05774486    -0.92644447     0.03445117
 c     -2.60011241    -0.35943837    -0.51919847
 h     -2.52069884    -1.30377345    -1.00837095
 h     -2.96976837    -0.55190547     0.43346687
 h     -3.13332208     0.27518859    -1.12681685
 h     -0.36847966     0.85368071     1.70658744
          17

 c      1.26033941    -0.40688657     0.06793148
 c     -0.10207949    -0.89910995     0.28822065
 c     -1.03198711     0.02416617    -0.16443070
 c     -0.98870006     1.09858675     0.92122647
 c     -0.41329529     1.37311670    -0.45279728
 c      1.08595185     0.91710940    -0.47619660
 h     -0.49039284    -1.94892974     0.63075409
 h     -1.95919085     1.61037438     1.09282506
 h     -0.85605824     1.84448317    -1.34710297
 h      1.91453359     1.52635860    -0.73538057
 o      2.27615337    -1.34059371     0.30648273
 h      3.09216862    -0.90631033     0.00397492
 c     -2.57683767    -0.35826379    -0.51220441
 h     -2.51815664    -1.27297339    -1.00977298
 h     -2.98779752    -0.56583548     0.37201999
 h     -3.14224269     0.29811653    -1.12517788
 h     -0.35332428     0.86274728     1.72035023
          17

 c      1.24608552    -0.40101116     0.06300268
 c     -0.10220728    -0.89681197     0.28154261
 c     -1.02327349     0.02552561    -0.13976769
 c     -0.99988336     1.10634630     0.91657517
 c     -0.42207420     1.36791297    -0.45097561
 c      1.09458816     0.91416852    -0.48644332
 h     -0.51229978    -1.98690573     0.57696635
 h     -2.01347841     1.61021141     1.07825295
 h     -0.83302343     1.80186524    -1.35975905
 h      1.89646833     1.59048490    -0.72697254
 o      2.26937131    -1.35076238     0.30995895
 h      3.12960764    -0.88938768    -0.02498052
 c     -2.54998076    -0.35649014    -0.50642198
 h     -2.51549369    -1.25925869    -1.02304182
 h     -3.02699056    -0.58500980     0.34600286
 h     -3.15382016     0.33268279    -1.12802958
 h     -0.32888014     0.87618772     1.74659762
          17

 c      1.23148111    -0.39601475     0.05770015
 c     -0.10156592    -0.89698125     0.27444925
 c     -1.01858366     0.02742310    -0.11621663
 c     -1.01231701     1.11612913     0.91254208
 c     -0.42817650     1.35998313    -0.44948504
 c      1.10247027     0.91018474    -0.49540616
 h     -0.52004375    -2.00316242     0.52076063
 h     -2.05540261     1.60278835     1.06705369
 h     -0.81236483     1.76698380    -1.36830334
 h      1.88302986     1.65758130    -0.71957288
 o      2.26283180    -1.35858773     0.31258190
 h      3.15176909    -0.88489620    -0.04553965
 c     -2.52055267    -0.35335150    -0.50225786
 h     -2.51169153    -1.26302022    -1.04951751
 h     -3.08547487    -0.60918442     0.35315684
 h     -3.15913706     0.36985616    -1.12772912
 h     -0.30558082     0.89756750     1.77403444
          17

 c      1.21738779    -0.39220208     0.05208974
 c     -0.10023912    -0.89995378     0.26693342
 c     -1.01824830     0.02971428    -0.09403646
 c     -1.02556028     1.12802657     0.91007359
 c     -0.43131873     1.34945425    -0.44813748
 c      1.10963162     0.90596189    -0.50309458
 h     -0.51264734    -1.99675547     0.46359201
 h     -2.08074676     1.58738856     1.05892083
 h     -0.79674902     1.74129893    -1.37617402
 h      1.86946257     1.71982318    -0.71157656
 o      2.25689590    -1.36373733     0.31410080
 h      3.15046724    -0.89660227    -0.05437445
 c     -2.49034524    -0.34932595    -0.49893110
 h     -2.50613741    -1.27684486    -1.08543432
 h     -3.15055015    -0.63358397     0.37451866
 h     -3.15166232     0.40300189    -1.11932228
 h     -0.29159363     0.92883119     1.79391539
          17

 c      1.20456931    -0.38984086     0.04623867
 c     -0.09831944    -0.90558947     0.25888996
 c     -1.02226474     0.03217345    -0.07334118
 c     -1.03912039     1.14203548     0.90967525
 c     -0.43142309     1.33658955    -0.44688730
 c      1.11606522     0.90227296    -0.50949966
 h     -0.49079446    -1.97087255     0.40762758
 h     -2.08900017     1.56526582     1.05382456
 h     -0.78752055     1.72503226    -1.38491633
 h      1.85211083     1.76983062    -0.70191655
 o      2.25151696    -1.36615203     0.31444470
 h      3.12457432    -0.92443971    -0.05091084
 c     -2.46115513    -0.34538633    -0.49581857
 h     -2.49812336    -1.29035011    -1.12427519
 h     -3.20805963    -0.65338078     0.39282513
 h     -3.12778025     0.42825904    -1.10056544
 h     -0.29169327     0.97020844     1.80134672
          17

 c      1.19367017    -0.38913364     0.04020424
 c     -0.09587107    -0.91316749     0.25014409
 c     -1.03027969     0.03450521    -0.05410151
 c     -1.05242391     1.15802527     0.91143564
 c     -0.42862133     1.32177645    -0.44586898
 c      1.12163192     0.89967851    -0.51456219
 h     -0.45718199    -1.93387887     0.35548628
 h     -2.08345622     1.53940903     1.05200460
 h     -0.78461684     1.71710586    -1.39358549
 h      1.82952327     1.80243694    -0.69030631
 o      2.24626352    -1.36601968     0.31372344
 h      3.07959686    -0.96487364    -0.03736190
 c     -2.43432185    -0.34238262    -0.49276431
 h     -2.48679453    -1.29493989    -1.15984978
 h     -3.24819796    -0.66583636     0.39862102
 h     -3.08652962     0.44413851    -1.07136491
 h     -0.30754819     1.02065465     1.79491336
          17

 c      1.18520870    -0.39019090     0.03402167
 c     -0.09285753    -0.92128922     0.24050297
 c     -1.04161850     0.03638048    -0.03616355
 c     -1.06478352     1.17571472     0.91504811
 c     -0.42322199     1.30548051    -0.44533050
 c      1.12606515     0.89844138    -0.51817292
 h     -0.41691362    -1.90070340     0.30986755
 h     -2.07150629     1.51432266     1.05396973
 h     -0.78692060     1.71550656    -1.39944453
 h      1.80243213     1.81537410    -0.67713470
 o      2.24014479    -1.36383238     0.31230525
 h      3.03034562    -1.00994300    -0.01996294
 c     -2.41070724    -0.34091129    -0.48980423
 h     -2.47137841    -1.28554129    -1.18783604
 h     -3.26558706    -0.66999889     0.38819237
 h     -3.02949927     0.45145163    -1.03354827
 h     -0.33787693     1.07824013     1.77644850
          17

 c      1.17958793    -0.39300280     0.02769211
 c     -0.08917662    -0.92810595     0.22985058
 c     -1.05535100     0.03748736    -0.01927645
 c     -1.07550134     1.19470542     0.91980317
 c     -0.41565986     1.28818840    -0.44551232
 c      1.12899386     0.89848413    -0.52018334
 h     -0.37649954    -1.89078647     0.27274103
 h     -2.06389139     1.49531972     1.06035494
 h     -0.79279828     1.71785926    -1.39937493
 h      1.77353794     1.80957896    -0.66331331
 o      2.23151850    -1.36037505     0.31085809
 h      3.00233989    -1.04747270    -0.00959131
 c     -2.39075900    -0.34141118    -0.48692560
 h     -2.45138137    -1.26051303    -1.20614396
 h     -3.25803952    -0.66607558     0.36110258
 h     -2.96100259     0.45377324    -0.99098611
 h     -0.37806419     1.14047492     1.75141046
          17

 c      1.17711246    -0.39741491     0.02117382
 c     -0.08494329    -0.93232518     0.21824562
 c     -1.07037664     0.03758813    -0.00312417
 c     -1.08423392     1.21458805     0.92461928
 c     -0.40644431     1.27036172    -0.44655213
 c      1.12995245     0.89936360    -0.52042261
 h     -0.34002355    -1.91704184     0.24449405
 h     -2.07092117     1.48690257     1.07141975
 h     -0.80057227     1.72195930    -1.39110343
 h      1.74741812     1.78950443    -0.65016341
 o      2.21907136    -1.35624861     0.30994152
 h      3.01640003    -1.06883417    -0.01519078
 c     -2.37453701    -0.34425629    -0.48397165
 h     -2.42668462    -1.22129521    -1.21505069
 h     -3.22599859    -0.65517336     0.31916496
 h     -2.88802556     0.45797761    -0.94960881
 h     -0.41977152     1.20481045     1.72931314
          17

 c      1.17797035    -0.40312687     0.01438427
 c     -0.08070109    -0.93430684     0.20590734
 c     -1.08551282     0.03655885     0.01264397
 c     -1.09140111     1.23505215     0.92827699
 c     -0.39611165     1.25241010    -0.44844204
 c      1.12840799     0.90029923    -0.51872364
 h     -0.30624197    -1.97355119     0.22420974
 h     -2.09626731     1.49093472     1.08627363
 h     -0.80884529     1.72613002    -1.37386115
 h      1.73025604     1.76297855    -0.63926864
 o      2.20352903    -1.35129340     0.30931879
 h      3.06195794    -1.07836922    -0.03274557
 c     -2.36175141    -0.34965025    -0.48073362
 h     -2.39755585    -1.17237201    -1.21757030
 h     -3.17321602    -0.63950722     0.26681906
 h     -2.81874447     0.47317275    -0.91627547
 h     -0.45247182     1.26944481     1.72210521
          17

 c      1.18216407    -0.40974716     0.00722475
 c     -0.07711814    -0.93561323     0.19311722
 c     -1.09958448     0.03438901     0.02837519
 c     -1.09794771     1.25589913     0.93000289
 c     -0.38518672     1.23467670    -0.45102495
 c      1.12388659     0.90036696    -0.51496650
 h     -0.27162460    -2.04092773     0.21069329
 h     -2.13436581     1.50640704     1.10259250
 h     -0.81670291     1.72941705    -1.34856340
 h      1.72852878     1.73925647    -0.63214012
 o      2.18684660    -1.34509592     0.30832485
 h      3.11026976    -1.08536758    -0.05112196
 c     -2.35183167    -0.35716671    -0.47730346
 h     -2.36454437    -1.12122478    -1.21987192
 h     -3.10898291    -0.62309650     0.21286869
 h     -2.75902385     0.50585017    -0.89570653
 h     -0.46894430     1.33372015     1.73793528
          17

 c      1.18942856    -0.41686966    -0.00038830
 c     -0.07460419    -0.93777727     0.18016369
 c     -1.11152196     0.03115778     0.04437006
 c     -1.10451035     1.27703281     0.93002519
 c     -0.37415868     1.21743334    -0.45401107
 c      1.11625154     0.89892186    -0.50913865
 h     -0.23422223    -2.10049863     0.20284519
 h     -2.17465028     1.53089826     1.11729279
 h     -0.82380999     1.73163773    -1.31765346
 h      1.74595664     1.72441538    -0.62962194
 o      2.17061178    -1.33753884     0.30651093
 h      3.13989265    -1.09520506    -0.06236251
 c     -2.34384753    -0.36529539    -0.47452904
 h     -2.32823919    -1.07703183    -1.23058116
 h     -3.05105074    -0.61260207     0.17271508
 h     -2.70995279     0.55390739    -0.88766416
 h     -0.47083503     1.39702373     1.77418483
          17

 c      1.19918186    -0.42412141    -0.00850646
 c     -0.07322405    -0.94176397     0.16732811
 c     -1.12044924     0.02701733     0.06084866
 c     -1.11110872     1.29845764     0.92935013
 c     -0.36347697     1.20088786    -0.45701221
 c      1.10597886     0.89596765    -0.50138276
 h     -0.19424928    -2.14032410     0.19962673
 h     -2.20718066     1.56194249     1.12746313
 h     -0.83037980     1.73329847    -1.28466268
 h      1.78042122     1.71732293    -0.63137204
 o      2.15579707    -1.32879358     0.30372518
 h      3.14068782    -1.10943667    -0.06298159
 c     -2.33656775    -0.37192424    -0.47395315
 h     -2.28912580    -1.04685902    -1.25712981
 h     -3.02246136    -0.61615536     0.16532354
 h     -2.66978753     0.60729700    -0.88795516
 h     -0.46653779     1.45752905     1.81929861
          17

 c      1.21053074    -0.43115288    -0.01715577
 c     -0.07276777    -0.94799679     0.15488028
 c     -1.12573596     0.02217205     0.07793644
 c     -1.11745916     1.32019937     0.92904264
 c     -0.35356673     1.18521082    -0.45960029
 c      1.09412904     0.89204136    -0.49197978
 h     -0.15328588    -2.15476668     0.20005403
 h     -2.22532446     1.59753397     1.13088633
 h     -0.83695380     1.73528772    -1.25345346
 h      1.82435253     1.71108370    -0.63595853
 o      2.14295558    -1.31921613     0.30002597
 h      3.11075229    -1.12754004    -0.05255338
 c     -2.32967972    -0.37574396    -0.47659735
 h     -2.24799141    -1.03148388    -1.30033167
 h     -3.03303504    -0.63722454     0.19680753
 h     -2.63713935     0.65444721    -0.89171853
 h     -0.46469637     1.51266177     1.86072510
          17

 c      1.22232495    -0.43761163    -0.02635477
 c     -0.07284032    -0.95647996     0.14307495
 c     -1.12703999     0.01684170     0.09565891
 c     -1.12322733     1.34221179     0.92981230
 c     -0.34485806     1.17057539    -0.46138890
 c      1.08202402     0.88777665    -0.48127869
 h     -0.11360228    -2.14307744     0.20325650
 h     -2.22616123     1.63619671     1.12616809
 h     -0.84397232     1.73837180    -1.22728138
 h      1.86833711     1.69815412    -0.64150940
 o      2.13226373    -1.30930077     0.29565411
 h      3.05566827    -1.14766697    -0.03324767
 c     -2.32453309    -0.37690578    -0.48205892
 h     -2.20653551    -1.02569763    -1.35311630
 h     -3.06844041    -0.67069178     0.25057081
 h     -2.61188879     0.68675327    -0.89539379
 h     -0.47084777     1.56017213     1.88960718
          17

 c      1.23325673    -0.44312893    -0.03612919
 c     -0.07295137    -0.96683213     0.13214503
 c     -1.12436212     0.01121027     0.11392045
 c     -1.12806333     1.36433889     0.93195925
 c     -0.33781373     1.15719772    -0.46210401
 c      1.07093293     0.88361076    -0.46963088
 h     -0.07775708    -2.10908708     0.20858965
 h     -2.21026026     1.67701810     1.11270076
 h     -0.85130489     1.74264557    -1.20800641
 h      1.90433857     1.67375787    -0.64630598
 o      2.12331318    -1.29967041     0.29108520
 h      2.99147706    -1.16662009    -0.01069484
 c     -2.32261060    -0.37622491    -0.48948805
 h     -2.16723965    -1.02252074    -1.40499843
 h     -3.10811002    -0.70856709     0.30408290
 h     -2.59470959     0.69945234    -0.89699566
 h     -0.48728916     1.59862490     1.90136808
          17

 c      1.24199966    -0.44734265    -0.04651673
 c     -0.07260812    -0.97821333     0.12228175
 c     -1.11804876     0.00540800     0.13248889
 c     -1.13156159     1.38630263     0.93542168
 c     -0.33291521     1.14535032    -0.46160381
 c      1.06188863     0.87973566    -0.45735706
 h     -0.04821962    -2.06216529     0.21586556
 h     -2.18158587     1.71979874     1.09058476
 h     -0.85805925     1.74727246    -1.19587058
 h      1.92707107     1.63656119    -0.64907493
 o      2.11488484    -1.29104094     0.28707353
 h      2.94756381    -1.18002679     0.00525405
 c     -2.32448029    -0.37445209    -0.49828628
 h     -2.13268221    -1.01656466    -1.44687668
 h     -3.13858752    -0.74487166     0.34201751
 h     -2.58658400     0.69128447    -0.89583907
 h     -0.51369724     1.62749079     1.89515656
          17

 c      1.24737837    -0.44994718    -0.05756414
 c     -0.07142107    -0.98923907     0.11359700
 c     -1.10872823    -0.00046444     0.15100800
 c     -1.13326061     1.40768928     0.93979140
 c     -0.33059199     1.13533561    -0.45983847
 c      1.05557400     0.87615157    -0.44473776
 h     -0.02681070    -2.01830335     0.22572794
 h     -2.14731086     1.76524916     1.06046673
 h     -0.86284425     1.75070278    -1.18992432
 h      1.93436718     1.58826509    -0.64911201
 o      2.10581216    -1.28403523     0.28432438
 h      2.95192900    -1.18482265     0.00569441
 c     -2.32991273    -0.37218453    -0.50797979
 h     -2.10499976    -1.00496657    -1.47297322
 h     -3.15346675    -0.77605620     0.35644684
 h     -2.58860898     0.66443776    -0.89236816
 h     -0.54735936     1.64722227     1.87376852
          17

 c      1.24854015    -0.45076439    -0.06931053
 c     -0.06919305    -0.99821927     0.10609855
 c     -1.09722064    -0.00629182     0.16903721
 c     -1.13277619     1.42795362     0.94428722
 c     -0.33112101     1.12743617    -0.45678301
 c      1.05221924     0.87271751    -0.43200770
 h     -0.01418314    -1.99736036     0.23980902
 h     -2.11650433     1.81488805     1.02317747
 h     -0.86431123     1.75120135    -1.18875567
 h      1.92747988     1.53324011    -0.64641716
 o      2.09702870    -1.27893496     0.28280986
 h      2.99749080    -1.18255686    -0.00659183
 c     -2.33822760    -0.37003758    -0.51800742
 h     -2.08562504    -0.98712774    -1.48091670
 h     -3.15054600    -0.80022080     0.34405403
 h     -2.60204027     0.62502074    -0.88820180
 h     -0.58294888     1.65944511     1.84429775
          17

 c      1.24510259    -0.44985702    -0.08173299
 c     -0.06590386    -1.00412241     0.09977569
 c     -1.08445742    -0.01190819     0.18610301
 c     -1.13009678     1.44650665     0.94775832
 c     -0.33454332     1.12187101    -0.45238376
 c      1.05151764     0.86917297    -0.41933908
 h     -0.01016059    -2.01179176     0.25959100
 h     -2.09662439     1.87005981     0.97928784
 h     -0.86164975     1.74737502    -1.19113370
 h      1.91159614     1.47837301    -0.64191229
 o      2.09081922    -1.27576578     0.28200053
 h      3.05252771    -1.17672943    -0.02142657
 c     -2.34852088    -0.36876926    -0.52765214
 h     -2.07511317    -0.96434969    -1.47148144
 h     -3.13022187    -0.81669282     0.30454811
 h     -2.62844084     0.58330460    -0.88615823
 h     -0.61256191     1.66706565     1.81857081
          17

 c      1.23722806    -0.44762966    -0.09467928
 c     -0.06162546    -1.00751104     0.09478105
 c     -1.07141410    -0.01709483     0.20174788
 c     -1.12577597     1.46293872     0.94891212
 c     -0.34063383     1.11877171    -0.44653822
 c      1.05263143     0.86518304    -0.40682661
 h     -0.01466023    -2.05562893     0.28418243
 h     -2.08921294     1.93014338     0.92920450
 h     -0.85483719     1.73849795    -1.19638786
 h      1.89580846     1.43250671    -0.63756145
 o      2.08875322    -1.27441625     0.28145376
 h      3.09244837    -1.16959117    -0.03141478
 c     -2.35978382    -0.36911099    -0.53614275
 h     -2.07288657    -0.93970509    -1.44863646
 h     -3.09538318    -0.82628553     0.24070321
 h     -2.66948259     0.55164391    -0.88956775
 h     -0.62776814     1.67357067     1.81046021
          17

 c      1.22558825    -0.44482961    -0.10784533
 c     -0.05654624    -1.01001658     0.09144418
 c     -1.05904216    -0.02163049     0.21557041
 c     -1.12057887     1.47727638     0.94694936
 c     -0.34893447     1.11817544    -0.43910860
 c      1.05444689     0.86051204    -0.39452369
 h     -0.02744075    -2.11043489     0.31015708
 h     -2.08910631     1.99162529     0.87403925
 h     -0.84462982     1.72459358    -1.20453004
 h      1.89055137     1.40425084    -0.63581156
 o      2.09133316    -1.27462745     0.28087772
 h      3.10553485    -1.16216920    -0.03331547
 c     -2.37097942    -0.37114805    -0.54298132
 h     -2.07689752    -0.91796098    -1.41977901
 h     -3.05276263    -0.83247490     0.15998552
 h     -2.72558098     0.53836418    -0.90022651
 h     -0.62465616     1.68101259     1.82767603
          17

 c      1.21124109    -0.44243989    -0.12081490
 c     -0.05104004    -1.01318902     0.09010782
 c     -1.04820522    -0.02536210     0.22725359
 c     -1.11488138     1.49000318     0.94210817
 c     -0.35883481     1.12003124    -0.42996032
 c      1.05613958     0.85534237    -0.38256798
 h     -0.04739703    -2.15855072     0.33360846
 h     -2.08818626     2.04925330     0.81618984
 h     -0.83233847     1.70629872    -1.21613191
 h      1.90155177     1.39793878    -0.63789862
 o      2.09830848    -1.27602363     0.28006037
 h      3.08910837    -1.15480121    -0.02662276
 c     -2.38103356    -0.37366562    -0.54839631
 h     -2.08355655    -0.90492798    -1.39520598
 h     -3.01539876    -0.84356944     0.07709682
 h     -2.79382411     0.54193970    -0.91639112
 h     -0.60730282     1.68858838     1.86490106
          17

 c      1.19547052    -0.44150786    -0.13313530
 c     -0.04565333    -1.01801246     0.09102120
 c     -1.03963581    -0.02824755     0.23657566
 c     -1.10861103     1.50176745     0.93532665
 c     -0.36966316     1.12422245    -0.41901362
 c      1.05760558     0.85044452    -0.37128787
 h     -0.07268638    -2.18861494     0.35156809
 h     -2.07952373     2.09798651     0.75895687
 h     -0.81944727     1.68452864    -1.23193294
 h      1.92532874     1.41104673    -0.64231300
 o      2.10884988    -1.27820234     0.27888047
 h      3.04823368    -1.14715417    -0.01310617
 c     -2.38879566    -0.37439485    -0.55341323
 h     -2.08866735    -0.90541950    -1.38519916
 h     -3.00214943    -0.87337329     0.01260274
 h     -2.86792918     0.55299783    -0.93355065
 h     -0.58443620     1.69400774     1.90821502
          17

 c      1.17962343    -0.44295955    -0.14439232
 c     -0.04103621    -1.02492878     0.09432465
 c     -1.03390425    -0.03034653     0.24339961
 c     -1.10155529     1.51309082     0.92754905
 c     -0.38075094     1.13059709    -0.40630377
 c      1.05924834     0.84691148    -0.36112232
 h     -0.10121132    -2.19521847     0.36228348
 h     -2.05923044     2.13424344     0.70579164
 h     -0.80717582     1.66004720    -1.25221736
 h      1.95216328     1.43633530    -0.64548283
 o      2.12146315    -1.28085391     0.27739976
 h      2.99834648    -1.13756660     0.00236534
 c     -2.39376183    -0.37161155    -0.55887840
 h     -2.08957542    -0.92017471    -1.39473721
 h     -3.02455417    -0.93199172    -0.02121656
 h     -2.94059917     0.56122705    -0.94705162
 h     -0.56405239     1.69553468     1.94407366
          17

 c      1.16495786    -0.44742900    -0.15426393
 c     -0.03786048    -1.03393151     0.10005388
 c     -1.03139256    -0.03177820     0.24765371
 c     -1.09353973     1.52427042     0.91943100
 c     -0.39146270     1.13898688    -0.39203935
 c      1.06148063     0.84569819    -0.35243746
 h     -0.13100122    -2.17773822     0.36514860
 h     -2.02666222     2.15636454     0.65972181
 h     -0.79616550     1.63315612    -1.27618676
 h      1.97234252     1.46596552    -0.64376053
 o      2.13390581    -1.28388727     0.27594543
 h      2.96747963    -1.12191971     0.01102732
 c     -2.39702030    -0.36581110    -0.56452916
 h     -2.08674831    -0.94445196    -1.42038126
 h     -3.07206381    -1.01165153    -0.03276408
 h     -3.00556294     0.55956463    -0.95369010
 h     -0.55123762     1.69261246     1.96343866
          17

 c      1.15251633    -0.45513714    -0.16254517
 c     -0.03673342    -1.04456207     0.10812057
 c     -1.03229582    -0.03268515     0.24931922
 c     -1.08444298     1.53538822     0.91137107
 c     -0.40120469     1.14919461    -0.37663397
 c      1.06446164     0.84731717    -0.34541999
 h     -0.16054269    -2.14026798     0.36077168
 h     -1.98419687     2.16476521     0.62297217
 h     -0.78645481     1.60373127    -1.30169051
 h      1.97950518     1.49390700    -0.63465773
 o      2.14417133    -1.28737813     0.27485310
 h      2.98129442    -1.09504220     0.00470402
 c     -2.40022179    -0.35896131    -0.56986526
 h     -2.08293329    -0.97024193    -1.45315067
 h     -3.12425460    -1.09401366    -0.03756022
 h     -3.05833111     0.54473938    -0.95185015
 h     -0.54831621     1.68560948     1.96188659
          17

 c      1.14304864    -0.46586561    -0.16913902
 c     -0.03810041    -1.05579825     0.11826894
 c     -1.03664466    -0.03321768     0.24842719
 c     -1.07416633     1.54632988     0.90359846
 c     -0.40941542     1.16095559    -0.36068777
 c      1.06806760     0.85174422    -0.34006719
 h     -0.18927184    -2.09279653     0.35125786
 h     -1.93713088     2.16208385     0.59663797
 h     -0.77773654     1.57159581    -1.32554714
 h      1.97110138     1.51656014    -0.61709565
 o      2.15247190    -1.29114766     0.27385532
 h      3.03192538    -1.05759644    -0.01428463
 c     -2.40440564    -0.35294498    -0.57479758
 h     -2.08112815    -0.98985981    -1.48384096
 h     -3.16634114    -1.16441315    -0.04538935
 h     -3.09641841     0.51664259    -0.94121487
 h     -0.55535726     1.67548427     1.93899263
          17

 c      1.13700151    -0.47904779    -0.17401424
 c     -0.04214043    -1.06597448     0.13005334
 c     -1.04433077    -0.03352578     0.24505652
 c     -1.06263863     1.55680059     0.89618842
 c     -0.41555031     1.17390125    -0.34492451
 c      1.07192858     0.85845652    -0.33621576
 h     -0.21825379    -2.05217968     0.34033677
 h     -1.89346679     2.15317963     0.58041859
 h     -0.76970483     1.53696535    -1.34431736
 h      1.94806241     1.53280659    -0.59128874
 o      2.16052375    -1.29469751     0.27226761
 h      3.08901113    -1.01668621    -0.03624294
 c     -2.40992782    -0.34910796    -0.57941817
 h     -2.08338104    -0.99793803    -1.50599492
 h     -3.19082083    -1.21476093    -0.06018488
 h     -3.11960235     0.47791985    -0.92261586
 h     -0.57025629     1.66358836     1.89845639
          17

 c      1.13455359    -0.49391256    -0.17715993
 c     -0.04874837    -1.07314946     0.14293534
 c     -1.05513285    -0.03375323     0.23933304
 c     -1.04993026     1.56639418     0.88895585
 c     -0.41908170     1.18755616    -0.33011276
 c      1.07545408     0.86652621    -0.33357432
 h     -0.25017081    -2.03811104     0.33221503
 h     -1.86269279     2.14431993     0.57277277
 h     -0.76230672     1.50069045    -1.35515927
 h      1.91466369     1.54415566    -0.55858926
 o      2.16964588    -1.29758156     0.26956435
 h      3.12934980    -0.97933278    -0.05355025
 c     -2.41667359    -0.34840460    -0.58373280
 h     -2.09056274    -0.99171729    -1.51640156
 h     -3.19466878    -1.24150167    -0.08271040
 h     -3.13037786     0.43396594    -0.89803466
 h     -0.58836268     1.65154377     1.84912665
          17

 c      1.13566344    -0.50961092    -0.17856244
 c     -0.05775304    -1.07625666     0.15653922
 c     -1.06873991    -0.03403004     0.23143096
 c     -1.03650176     1.57478491     0.88129176
 c     -0.41952486     1.20137282    -0.31699430
 c      1.07786316     0.87473523    -0.33176171
 h     -0.28688544    -2.06002493     0.32867486
 h     -1.85259013     2.14087548     0.57200794
 h     -0.75584151     1.46424050    -1.35649805
 h      1.87836213     1.55489337    -0.52123221
 o      2.18041421    -1.29954206     0.26548144
 h      3.14210587    -0.94994637    -0.06247460
 c     -2.42418715    -0.35155473    -0.58756221
 h     -2.10243944    -0.97079201    -1.51487424
 h     -3.17740090    -1.24394414    -0.11208356
 h     -3.13429356     0.39286010    -0.87050702
 h     -0.60233175     1.64102331     1.80565822
          17

 c      1.14009628    -0.52531434    -0.17819858
 c     -0.06918461    -1.07590533     0.17076891
 c     -1.08476400    -0.03447518     0.22157365
 c     -1.02334663     1.58198767     0.87231971
 c     -0.41647779     1.21478361    -0.30622859
 c      1.07832066     0.88175584    -0.33037656
 h     -0.32641438    -2.10795370     0.32784296
 h     -1.86513956     2.14446442     0.57785405
 h     -0.75095753     1.42950852    -1.34844260
 h      1.84838096     1.57124985    -0.48165970
 o      2.19289367    -1.30048717     0.25994044
 h      3.12503561    -0.93052543    -0.06202672
 c     -2.43180028    -0.35897322    -0.59056637
 h     -2.11765223    -0.93698597    -1.50433120
 h     -3.14057246    -1.22395854    -0.14613572
 h     -3.13902744     0.36408500    -0.84345993
 h     -0.60408058     1.63322614     1.78485076
          17

 c      1.14740970    -0.54029890    -0.17602830
 c     -0.08316078    -1.07356319     0.18559246
 c     -1.10274230    -0.03521152     0.21003089
 c     -1.01163306     1.58844501     0.86177224
 c     -0.40966051     1.22724754    -0.29835087
 c      1.07628206     0.88648693    -0.32910082
 h     -0.36417179    -2.16213071     0.32680385
 h     -1.89524959     2.15232955     0.59172085
 h     -0.74860684     1.39852554    -1.33295739
 h      1.83184270     1.59826612    -0.44140557
 o      2.20673615    -1.30048844     0.25301791
 h      3.08293385    -0.92056562    -0.05348704
 c     -2.43887858    -0.37036252    -0.59237812
 h     -2.13359291    -0.89435400    -1.49126870
 h     -3.08861263    -1.18718811    -0.18090201
 h     -3.15087956     0.35486514    -0.81923610
 h     -0.58993368     1.62825202     1.79473719
          17

 c      1.15693924    -0.55399407    -0.17199107
 c     -0.09961372    -1.07046378     0.20085376
 c     -1.12214172    -0.03636555     0.19711338
 c     -1.00216387     1.59480906     0.85070756
 c     -0.39895648     1.23829178    -0.29372664
 c      1.07187958     0.88844057    -0.32775684
 h     -0.39613833    -2.20582343     0.32384053
 h     -1.93366311     2.15958467     0.61520051
 h     -0.74996208     1.37315165    -1.31369787
 h      1.82938460     1.63554096    -0.40052580
 o      2.22105845    -1.29986225     0.24499041
 h      3.02963359    -0.91563901    -0.04111840
 c     -2.44499480    -0.38414883    -0.59282904
 h     -2.14657588    -0.84866125    -1.48566311
 h     -3.03102639    -1.14597945    -0.20933865
 h     -3.17043417     0.36579400    -0.79783822
 h     -0.56377425     1.62523914     1.82702027
          17

 c      1.16782763    -0.56597627    -0.16601869
 c     -0.11821181    -1.06730549     0.21626994
 c     -1.14236988    -0.03803795     0.18316387
 c     -0.99532139     1.60162724     0.84089204
 c     -0.38447261     1.24756021    -0.29249743
 c      1.06592412     0.88778994    -0.32624428
 h     -0.42009873    -2.22905324     0.31857789
 h     -1.97085916     2.16178478     0.64864137
 h     -0.75622250     1.35480391    -1.29530597
 h      1.83519040     1.67652162    -0.35845612
 o      2.23429915    -1.29930100     0.23639357
 h      2.99035978    -0.90527468    -0.03305810
 c     -2.44968227    -0.39740796    -0.59224394
 h     -2.15310871    -0.80534105    -1.49800620
 h     -2.98418451    -1.12206407    -0.22029342
 h     -3.19246022     0.39042054    -0.77741122
 h     -0.53330505     1.62321150     1.86471072
          17

 c      1.17910595    -0.57591989    -0.15806428
 c     -0.13843353    -1.06436447     0.23149508
 c     -1.16278287    -0.04026691     0.16854416
 c     -0.99122405     1.60917055     0.83379074
 c     -0.36661708     1.25486768    -0.29456252
 c      1.05952081     0.88501692    -0.32444999
 h     -0.43547136    -2.22752378     0.31146039
 h     -1.99942211     2.15618726     0.69084830
 h     -0.76821033     1.34426143    -1.28203700
 h      1.84138177     1.71229647    -0.31517281
 o      2.24490709    -1.29964462     0.22779788
 h      2.99083133    -0.87676343    -0.03763964
 c     -2.45244241    -0.40714800    -0.59150744
 h     -2.15229669    -0.76659386    -1.53270333
 h     -2.96465052    -1.13854036    -0.20275968
 h     -3.21016293     0.41931597    -0.75577795
 h     -0.50522296     1.62154632     1.89307759
          17

 c      1.18980892    -0.58354607    -0.14813197
 c     -0.15966225    -1.06161075     0.24617522
 c     -1.18269119    -0.04300958     0.15362370
 c     -0.98974440     1.61740874     0.83015436
 c     -0.34616888     1.26023532    -0.29963667
 c      1.05372391     0.88056029    -0.32223162
 h     -0.44296975    -2.20141786     0.30336867
 h     -2.01493328     2.14197858     0.73948792
 h     -0.78577320     1.34160258    -1.27611673
 h      1.84178789     1.73541762    -0.27142796
 o      2.25310861    -1.30093434     0.21919645
 h      3.02900455    -0.83046251    -0.05357122
 c     -2.45381544    -0.41271232    -0.59128351
 h     -2.14700191    -0.73104250    -1.58394917
 h     -2.97191063    -1.19589758    -0.15830757
 h     -3.21866477     0.44414198    -0.73143023
 h     -0.48371638     1.61993689     1.90336183
          17

 c      1.19908737    -0.58861142    -0.13628417
 c     -0.18123450    -1.05870801     0.25998184
 c     -1.20139213    -0.04616399     0.13876819
 c     -0.99046830     1.62604931     0.83004305
 c     -0.32429477     1.26388353    -0.30734381
 c      1.04940594     0.87467050    -0.31944470
 h     -0.44451799    -2.15542690     0.29541847
 h     -2.01625079     2.12014075     0.79162338
 h     -0.80730265     1.34628491    -1.27688052
 h      1.83317964     1.74139248    -0.22836863
 o      2.26061677    -1.30234944     0.21010515
 h      3.07910787    -0.78074396    -0.07164138
 c     -2.45530706    -0.41576395    -0.59158753
 h     -2.14205209    -0.69640692    -1.63962990
 h     -2.98992599    -1.27103264    -0.10194636
 h     -3.21587634     0.45932195    -0.70376398
 h     -0.47074951     1.61823456     1.89219549
          17

 c      1.20627606    -0.59093626    -0.12262594
 c     -0.20244179    -1.05490951     0.27263109
 c     -1.21822298    -0.04960900     0.12432406
 c     -0.99270138     1.63459662     0.83295852
 c     -0.30246319     1.26618436    -0.31727141
 c      1.04723447     0.86739460    -0.31596579
 h     -0.44338541    -2.09990147     0.28879059
 h     -2.00572898     2.09329062     0.84419296
 h     -0.82981232     1.35730819    -1.28142040
 h      1.81519269     1.72876543    -0.18712207
 o      2.26885986    -1.30312910     0.20016192
 h      3.11920280    -0.74093010    -0.08450815
 c     -2.45810533    -0.41807038    -0.59234413
 h     -2.14177299    -0.66156041    -1.68794069
 h     -3.00460132    -1.34134086    -0.04874722
 h     -3.20224632     0.46217960    -0.67295269
 h     -0.46636063     1.61631052     1.86068241
          17

 c      1.21091930    -0.59044426    -0.10728442
 c     -0.22253264    -1.04900096     0.28390332
 c     -1.23260631    -0.05321969     0.11060148
 c     -0.99556094     1.64242649     0.83793454
 c     -0.28225176     1.26758980    -0.32897652
 c      1.04763512     0.85859393    -0.31170846
 h     -0.44410404    -2.05143751     0.28445746
 h     -1.98929275     2.06543557     0.89447404
 h     -0.84963543     1.37340602    -1.28620902
 h      1.79014935     1.69903781    -0.14846981
 o      2.27851951    -1.30286986     0.18925083
 h      3.13823718    -0.71816527    -0.08887882
 c     -2.46272435    -0.42070577    -0.59358493
 h     -2.14894810    -0.62675619    -1.72073532
 h     -3.00888392    -1.39376079    -0.00811322
 h     -3.18055019     0.45287769    -0.63971322
 h     -0.46841283     1.61392368     1.81436748
          17

 c      1.21277686    -0.58719089    -0.09039535
 c     -0.24080076    -1.03969348     0.29366553
 c     -1.24409126    -0.05685567     0.09785616
 c     -0.99819003     1.64889600     0.84356877
 c     -0.26510832     1.26855278    -0.34198708
 c      1.05070882     0.84795779    -0.30664502
 h     -0.45119435    -2.02826557     0.28287506
 h     -1.97552397     2.04129970     0.94052667
 h     -0.86332827     1.39325185    -1.28857251
 h      1.76311849     1.65685099    -0.11251932
 o      2.28971402    -1.30143155     0.17741602
 h      3.13299025    -0.71470977    -0.08419982
 c     -2.46917998    -0.42431148    -0.59532489
 h     -2.16487758    -0.59312826    -1.73387806
 h     -3.00037931    -1.42229392     0.01503610
 h     -3.15583272     0.43453143    -0.60501300
 h     -0.47192226     1.61055991     1.76375407
          17

 c      1.21181684    -0.58138117    -0.07209824
 c     -0.25678392    -1.02668018     0.30186519
 c     -1.25239747    -0.06033342     0.08626821
 c     -1.00007872     1.65350113     0.84815244
 c     -0.25213897     1.26945460    -0.35581302
 c      1.05615549     0.83504399    -0.30083672
 h     -0.46645486    -2.03792902     0.28408089
 h     -1.97261328     2.02490982     0.98135852
 h     -0.86837746     1.41566731    -1.28746523
 h      1.74179779     1.60999625    -0.07838112
 o      2.30210742    -1.29888396     0.16481691
 h      3.10628572    -0.72875645    -0.07188067
 c     -2.47715882    -0.42938181    -0.59746191
 h     -2.18966979    -0.56223759    -1.72681525
 h     -2.97911261    -1.42496531     0.01843492
 h     -3.13505240     0.41305826    -0.56968268
 h     -0.46903248     1.60531324     1.72346085
          17

 c      1.20819605    -0.57339169    -0.05253504
 c     -0.27033994    -1.01123222     0.30849231
 c     -1.25744938    -0.06340538     0.07592036
 c     -1.00122185     1.65601401     0.85020807
 c     -0.24397060     1.27055123    -0.36994587
 c      1.06333387     0.81945395    -0.29444098
 h     -0.48776279    -2.07030815     0.28819089
 h     -1.98387928     2.01794320     1.01648223
 h     -0.86363048     1.43980699    -1.28369253
 h      1.73501321     1.56787119    -0.04425192
 o      2.31482766    -1.29558940     0.15174800
 h      3.06835927    -0.75319310    -0.05548676
 c     -2.48618413    -0.43626878    -0.59973553
 h     -2.22238882    -0.53579195    -1.70254611
 h     -2.94661414    -1.40263687     0.00167539
 h     -3.12561453     0.39568862    -0.53402838
 h     -0.45201475     1.59710662     1.70660955
          17

 c      1.20223249    -0.56380002    -0.03184837
 c     -0.28146218    -0.99537822     0.31357444
 c     -1.25938487    -0.06576308     0.06678223
 c     -1.00178489     1.65646456     0.84931681
 c     -0.24070808     1.27194549    -0.38383576
 c      1.07156598     0.80123118    -0.28763205
 h     -0.51122785    -2.10708730     0.29545375
 h     -2.00568131     2.01923244     1.04517633
 h     -0.84951170     1.46530434    -1.27984683
 h      1.74882018     1.53722716    -0.00863782
 o      2.32630981    -1.29235968     0.13867066
 h      3.03957358    -0.77331635    -0.04110617
 c     -2.49583405    -0.44485934    -0.60170826
 h     -2.26105561    -0.51541351    -1.66816433
 h     -2.90603590    -1.35968559    -0.03341229
 h     -3.13246676     0.38747641    -0.49785115
 h     -0.41938488     1.58546732     1.71563621
          17

 c      1.19437533    -0.55339462    -0.01017770
 c     -0.29011200    -0.98091030     0.31719810
 c     -1.25853590    -0.06705750     0.05870869
 c     -1.00170152     1.65499300     0.84624358
 c     -0.24198801     1.27358741    -0.39687027
 c      1.08049865     0.78124766    -0.28046301
 h     -0.53346532    -2.13305645     0.30595360
 h     -2.02995676     2.02587767     1.06626193
 h     -0.82795495     1.49235627    -1.27995196
 h      1.78248459     1.51789518     0.02769749
 o      2.33471450    -1.29023003     0.12607675
 h      3.04421210    -0.77087105    -0.03504955
 c     -2.50585183    -0.45409533    -0.60283135
 h     -2.30277165    -0.50228846    -1.63516931
 h     -2.86315525    -1.30677809    -0.08099711
 h     -3.15556255     0.38794525    -0.46113745
 h     -0.37800602     1.57107990     1.74062193
          17

 c      1.18516235    -0.54314635     0.01234996
 c     -0.29620127    -0.96906792     0.31951121
 c     -1.25538459    -0.06692764     0.05145564
 c     -1.00074205     1.65174883     0.84215510
 c     -0.24712167     1.27530285    -0.40841490
 c      1.09011760     0.76112254    -0.27285101
 h     -0.55221368    -2.13934900     0.31951818
 h     -2.04839596     2.03474802     1.07849777
 h     -0.80179829     1.52163176    -1.28850238
 h      1.82901431     1.50368223     0.06138100
 o      2.33955547    -1.28934309     0.11410210
 h      3.08528135    -0.74234894    -0.03765847
 c     -2.51593204    -0.46168395    -0.60280533
 h     -2.34444389    -0.49668221    -1.61733222
 h     -2.82769471    -1.26519533    -0.12854058
 h     -3.19037386     0.39152882    -0.42470424
 h     -0.33793351     1.55531591     1.76772361
          17

 c      1.17515866    -0.53414077     0.03563002
 c     -0.29963522    -0.96057151     0.32070601
 c     -1.25049914    -0.06504274     0.04471272
 c     -0.99871578     1.64686844     0.83796545
 c     -0.25530471     1.27685904    -0.41795720
 c      1.10047046     0.74274548    -0.26471413
 h     -0.56617432    -2.12256255     0.33580550
 h     -2.05500143     2.04336527     1.08104743
 h     -0.77352056     1.55382054    -1.30864064
 h      1.87951010     1.48718510     0.08817850
 o      2.34205586    -1.28869394     0.10254514
 h      3.13940945    -0.70329523    -0.04369545
 c     -2.52553607    -0.46458361    -0.60201351
 h     -2.38415862    -0.49770202    -1.62420349
 h     -2.81142896    -1.26473902    -0.15851961
 h     -3.23078368     0.39118372    -0.39001123
 h     -0.30731864     1.53947717     1.78619146
          17

 c      1.16489379    -0.52745994     0.05957302
 c     -0.30034737    -0.95566404     0.32099154
 c     -1.24444883    -0.06114872     0.03815129
 c     -0.99551967     1.64047289     0.83418008
 c     -0.26581014     1.27805848    -0.42529670
 c      1.11147761     0.72783362    -0.25607468
 h     -0.57487232    -2.08382009     0.35443501
 h     -2.04684420     2.05020744     1.07372842
 h     -0.74398538     1.58887762    -1.34011050
 h      1.92661653     1.46322585     0.10469491
 o      2.34351750    -1.28729038     0.09125737
 h      3.18292900    -0.66971842    -0.04870474
 c     -2.53450719    -0.46131840    -0.60087825
 h     -2.42190344    -0.50366404    -1.65445144
 h     -2.81816856    -1.31884550    -0.16368453
 h     -3.27148469     0.38152941    -0.35855342
 h     -0.29098050     1.52444792     1.78992101
          17

 c      1.15481754    -0.52400011     0.08406668
 c     -0.29830930    -0.95405916     0.32056010
 c     -1.23772200    -0.05510069     0.03147216
 c     -0.99110514     1.63266018     0.83095491
 c     -0.27805138     1.27880743    -0.43062852
 c      1.12290861     0.71764727    -0.24705004
 h     -0.57883875    -2.02902121     0.37516259
 h     -2.02407003     2.05481199     1.05708986
 h     -0.71234917     1.62550898    -1.37860156
 h      1.96566503     1.42970745     0.10899815
 o      2.34463947    -1.28462887     0.08023972
 h      3.20269778    -0.65035214    -0.05065316
 c     -2.54351762    -0.45362416    -0.59910845
 h     -2.45862779    -0.51259796    -1.69688984
 h     -2.83890504    -1.40570338    -0.15569755
 h     -3.30885888     0.36001794    -0.33143987
 h     -0.29074030     1.51064499     1.77677440
          17

 c      1.14529259    -0.52427249     0.10892046
 c     -0.29350698    -0.95482977     0.31955018
 c     -1.23068251    -0.04687652     0.02443190
 c     -0.98545721     1.62349277     0.82815225
 c     -0.29150928     1.27910835    -0.43444394
 c      1.13439923     0.71279428    -0.23778708
 h     -0.58014679    -1.96999169     0.39818671
 h     -1.98983671     2.05790661     1.03241441
 h     -0.67724567     1.66141819    -1.41726480
 h      1.99477523     1.38740443     0.10063005
 o      2.34564446    -1.28059295     0.06958371
 h      3.19397518    -0.64817570    -0.04905770
 c     -2.55327066    -0.44422384    -0.59650808
 h     -2.49495997    -0.52248750    -1.73756669
 h     -2.86258073    -1.49441396    -0.14873499
 h     -3.34105669     0.32676380    -0.30916526
 h     -0.30572325     1.49800105     1.74809305
          17

 c      1.13661544    -0.52827706     0.13382075
 c     -0.28590386    -0.95644254     0.31801047
 c     -1.22356487    -0.03656347     0.01685026
 c     -0.97863190     1.61299377     0.82533210
 c     -0.30563018     1.27899910    -0.43734438
 c      1.14542912     0.71312090    -0.22840571
 h     -0.58278856    -1.92421761     0.42458326
 h     -1.95013136     2.06153390     1.00161503
 h     -0.63804741     1.69407585    -1.44914689
 h      2.01498712     1.33971016     0.08051157
 o      2.34640257    -1.27535643     0.05942959
 h      3.15829861    -0.66185880    -0.04436574
 c     -2.56400871    -0.43510349    -0.59330001
 h     -2.53080958    -0.53145469    -1.76540275
 h     -2.88234006    -1.56499738    -0.15018596
 h     -3.36804853     0.28411300    -0.29143639
 h     -0.33208295     1.48585943     1.70905097
          17

 c      1.12906057    -0.53551413     0.15832598
 c     -0.27553614    -0.95736473     0.31592064
 c     -1.21650686    -0.02432509     0.00860282
 c     -0.97088286     1.60117747     0.82171554
 c     -0.31978150     1.27849005    -0.43989902
 c      1.15526940     0.71774960    -0.21898131
 h     -0.59124035    -1.90813118     0.45620804
 h     -1.91277866     2.06884844     0.96691036
 h     -0.59532188     1.72147132    -1.46898381
 h      2.03058975     1.29237124     0.05078834
 o      2.34636428    -1.26942674     0.04995849
 h      3.10439675    -0.68492865    -0.03787062
 c     -2.57556621    -0.42751789    -0.58985195
 h     -2.56558902    -0.53791626    -1.77388472
 h     -2.89473886    -1.60778498    -0.16234506
 h     -3.39168173     0.23620793    -0.27706161
 h     -0.36243205     1.47279491     1.66950266
          17

 c      1.12292110    -0.54512206     0.18190990
 c     -0.26282458    -0.95717916     0.31334905
 c     -1.20959721    -0.01037163    -0.00038747
 c     -0.96281569     1.58813224     0.81628804
 c     -0.33326182     1.27752517    -0.44258113
 c      1.16299931     0.72531187    -0.20954252
 h     -0.60645593    -1.92450162     0.49394370
 h     -1.88483892     2.08307586     0.93027766
 h     -0.55064145     1.74257672    -1.47400042
 h      2.04874585     1.25252298     0.01428908
 o      2.34437137    -1.26379723     0.04139719
 h      3.05114463    -0.70321761    -0.03181745
 c     -2.58752336    -0.42229165    -0.58647186
 h     -2.59850403    -0.54065188    -1.76080739
 h     -2.89812521    -1.61899973    -0.18503429
 h     -3.41531488     0.18824087    -0.26404722
 h     -0.38651877     1.45666840     1.64336735
          17

 c      1.11851771    -0.55606783     0.20403670
 c     -0.24871337    -0.95681610     0.31060349
 c     -1.20290831     0.00503748    -0.01015014
 c     -0.95528802     1.57409768     0.80832783
 c     -0.34533303     1.27596657    -0.44574899
 c      1.16774698     0.73436426    -0.20003993
 h     -0.62410165    -1.96000241     0.53581219
 h     -1.86914406     2.10567053     0.89305857
 h     -0.50619413     1.75757055    -1.46415170
 h      2.07663278     1.22624042    -0.02667795
 o      2.33888399    -1.25982175     0.03396997
 h      3.02412017    -0.69687337    -0.02867028
 c     -2.59938225    -0.41990601    -0.58328573
 h     -2.62875009    -0.53881938    -1.72800624
 h     -2.89178264    -1.59833362    -0.21683219
 h     -3.44251922     0.14514384    -0.25010786
 h     -0.39574662     1.43559047     1.64281265
          17

 c      1.11616012    -0.56731203     0.22423664
 c     -0.23436965    -0.95755302     0.30813538
 c     -1.19650988     0.02156678    -0.02066325
 c     -0.94895585     1.55942538     0.79820048
 c     -0.35525855     1.27359329    -0.44963159
 c      1.16913799     0.74382448    -0.19031980
 h     -0.63794855    -1.99699892     0.57785016
 h     -1.86289115     2.13503527     0.85612504
 h     -0.46439987     1.76796785    -1.44221088
 h      2.11615798     1.21551664    -0.07138640
 o      2.32946668    -1.25808110     0.02774487
 h      3.03238652    -0.65858086    -0.02872571
 c     -2.61075698    -0.42038636    -0.58010882
 h     -2.65568230    -0.53195534    -1.68176334
 h     -2.87571246    -1.54871480    -0.25527323
 h     -3.47498391     0.11008802    -0.23357429
 h     -0.38979028     1.40969002     1.66863650
          17

 c      1.11608536    -0.57791670     0.24214854
 c     -0.22085327    -0.96024428     0.30635517
 c     -1.19047811     0.03879416    -0.03185280
 c     -0.94408070     1.54448502     0.78739041
 c     -0.36234816     1.27011332    -0.45430547
 c      1.16752348     0.75312679    -0.18020530
 h     -0.64322911    -2.02257220     0.61611472
 h     -1.85976403     2.16709356     0.82032954
 h     -0.42752324     1.77668315    -1.41366457
 h      2.16127200     1.21767627    -0.12012096
 o      2.31753882    -1.25768125     0.02261370
 h      3.05674411    -0.60481638    -0.02981479
 c     -2.62145499    -0.42308180    -0.57636727
 h     -2.67904602    -0.51990947    -1.63345545
 h     -2.85096009    -1.47826273    -0.29633942
 h     -3.51105987     0.08379114    -0.21412929
 h     -0.37648167     1.38151557     1.70909939
          17

 c      1.11839842    -0.58710383     0.25752118
 c     -0.20897498    -0.96520644     0.30554782
 c     -1.18490448     0.05622248    -0.04359463
 c     -0.94078026     1.52962873     0.77764203
 c     -0.36600625     1.26520787    -0.45969593
 c      1.16369297     0.76204168    -0.16963592
 h     -0.63745440    -2.02990009     0.64766203
 h     -1.85330436     2.19703480     0.78671628
 h     -0.39727427     1.78777304    -1.38588483
 h      2.20144528     1.22787595    -0.17259693
 o      2.30479424    -1.25745877     0.01846505
 h      3.07450696    -0.55644733    -0.02998838
 c     -2.63134057    -0.42636187    -0.57128047
 h     -2.69920615    -0.50256646    -1.59836159
 h     -2.82043290    -1.40475730    -0.33351091
 h     -3.54635648     0.06508485    -0.19271796
 h     -0.36506798     1.35440979     1.74913114
          17

 c      1.12300992    -0.59427494     0.27019704
 c     -0.19924608    -0.97232540     0.30586589
 c     -1.17989897     0.07330417    -0.05571792
 c     -0.93917869     1.51516306     0.77029038
 c     -0.36577074     1.25863541    -0.46568013
 c      1.15843404     0.77044924    -0.15872084
 h     -0.62015092    -2.01705146     0.67074585
 h     -1.83905268     2.22080859     0.75645440
 h     -0.37453981     1.80538110    -1.36589174
 h      2.22692574     1.24168570    -0.22730129
 o      2.29232219    -1.25673907     0.01524487
 h      3.07318422    -0.52637957    -0.02842246
 c     -2.64015602    -0.42744524    -0.56445571
 h     -2.71702258    -0.47941431    -1.58938645
 h     -2.78917886    -1.35927854    -0.35774419
 h     -3.57575145     0.05198701    -0.17076595
 h     -0.36186918     1.33107208     1.77740871
          17

 c      1.12958498    -0.59900048     0.28009617
 c     -0.19184328    -0.98111692     0.30733005
 c     -1.17558031     0.08947532    -0.06800828
 c     -0.93935538     1.50130723     0.76609128
 c     -0.36132392     1.25039277    -0.47228029
 c      1.15230871     0.77823712    -0.14770310
 h     -0.59270272    -1.98630892     0.68497332
 h     -1.81520462     2.23588705     0.73068271
 h     -0.35944747     1.83182237    -1.35714084
 h      2.23134924     1.25606557    -0.28189229
 o      2.28070733    -1.25529062     0.01293367
 h      3.04886889    -0.52016199    -0.02505885
 c     -2.64772386    -0.42365125    -0.55633646
 h     -2.73316782    -0.44971208    -1.60792837
 h     -2.76105487    -1.37220769    -0.36214826
 h     -3.59515691     0.04254346    -0.14937193
 h     -0.36988740     1.31315694     1.78774835
          17

 c      1.13752776    -0.60099756     0.28720573
 c     -0.18657568    -0.99068517     0.30979784
 c     -1.17205846     0.10419579    -0.08021532
 c     -0.94126850     1.48815829     0.76525232
 c     -0.35248730     1.24082666    -0.47976093
 c      1.14562546     0.78528404    -0.13690471
 h     -0.55858158    -1.94469266     0.69181164
 h     -1.78256328     2.24158878     0.71035176
 h     -0.35166654     1.86602803    -1.35775535
 h      2.21201652     1.26935712    -0.33381313
 o      2.27019210    -1.25320753     0.01152599
 h      3.00374104    -0.53785828    -0.02031702
 c     -2.65429195    -0.41530857    -0.54770483
 h     -2.74764884    -0.41358293    -1.64279342
 h     -2.73435801    -1.43828242    -0.34949160
 h     -3.60243073     0.03541191    -0.12887404
 h     -0.38955709     1.30131896     1.77841927
          17

 c      1.14601824    -0.60011400     0.29157547
 c     -0.18288595    -0.99964369     0.31290564
 c     -1.16942716     0.11697912    -0.09207196
 c     -0.94474306     1.47566764     0.76746306
 c     -0.33924253     1.23056569    -0.48848839
 c      1.13846979     0.79146250    -0.12667898
 h     -0.52363828    -1.90496454     0.69535128
 h     -1.74431937     2.23928930     0.69605168
 h     -0.35056657     1.90388900    -1.36204125
 h      2.16956274     1.28112013    -0.38076849
 o      2.26064608    -1.25094905     0.01102575
 h      2.94653142    -0.57341868    -0.01504177
 c     -2.66010876    -0.40518388    -0.53926375
 h     -2.76010524    -0.37256543    -1.67853758
 h     -2.70618010    -1.52294690    -0.32879898
 h     -3.59762237     0.03012109    -0.10879299
 h     -0.41909706     1.29522602     1.75184403
          17

 c      1.15410974    -0.59631601     0.29331397
 c     -0.17998624    -1.00626231     0.31608771
 c     -1.16775346     0.12742992    -0.10331883
 c     -0.94954298     1.46364097     0.77187724
 c     -0.32178000     1.22031394    -0.49869401
 c      1.13072082     0.79663023    -0.11736029
 h     -0.49519025    -1.88408237     0.70209570
 h     -1.70568427     2.23251743     0.68782276
 h     -0.35515665     1.94012645    -1.36365505
 h      2.10788738     1.29215524    -0.42114782
 o      2.25137788    -1.24951660     0.01145043
 h      2.89521224    -0.61185595    -0.01052895
 c     -2.66502758    -0.39561002    -0.53166696
 h     -2.77029557    -0.32903665    -1.70270337
 h     -2.67645575    -1.59677744    -0.30750874
 h     -3.58285682     0.02702097    -0.08791252
 h     -0.45420904     1.29340706     1.71528045
          17

 c      1.16087684    -0.58966700     0.29258189
 c     -0.17723920    -1.00923743     0.31887642
 c     -1.16704901     0.13530126    -0.11372262
 c     -0.95551151     1.45178940     0.77710606
 c     -0.30054295     1.21065739    -0.51035141
 c      1.12204936     0.80060917    -0.10920083
 h     -0.47835785    -1.89441860     0.71737835
 h     -1.67298210     2.22650063     0.68504014
 h     -0.36404394     1.97009233    -1.35786312
 h      2.03432811     1.30473754    -0.45452879
 o      2.24122610    -1.25035468     0.01282174
 h      2.87493598    -0.63094939    -0.00826576
 c     -2.66861882    -0.38780393    -0.52545302
 h     -2.77830452    -0.28547981    -1.70791435
 h     -2.64681738    -1.64404199    -0.28992930
 h     -3.56186520     0.02708197    -0.06441773
 h     -0.48765984     1.29311634     1.68165878
          17

 c      1.16557769    -0.58030161     0.28957793
 c     -0.17453927    -1.00864291     0.32133826
 c     -1.16724179     0.14053413    -0.12308988
 c     -0.96265647     1.43983437     0.78146577
 c     -0.27624771     1.20196180    -0.52319436
 c      1.11196464     0.80318103    -0.10231169
 h     -0.47226089    -1.93282078     0.74016159
 h     -1.65181277     2.22653801     0.68657290
 h     -0.37552538     1.99075454    -1.34234398
 h      1.95923284     1.32270533    -0.48207933
 o      2.22980334    -1.25411582     0.01511823
 h      2.89746414    -0.62115044    -0.00901322
 c     -2.67038667    -0.38226725    -0.52094792
 h     -2.78454450    -0.24409323    -1.69142776
 h     -2.61921928    -1.65794538    -0.27839003
 h     -3.53884860     0.03145816    -0.03630749
 h     -0.51053159     1.29088145     1.66731571
          17

 c      1.16775032    -0.56845014     0.28452405
 c     -0.17219231    -1.00569212     0.32399987
 c     -1.16816289     0.14324732    -0.13127457
 c     -0.97096617     1.42759071     0.78379235
 c     -0.24987487     1.19434357    -0.53679883
 c      1.10004441     0.80417363    -0.09668378
 h     -0.47168191    -1.98343861     0.76386141
 h     -1.64475067     2.23539973     0.69127679
 h     -0.38776843     2.00110632    -1.31721879
 h      1.89353570     1.35051127    -0.50607805
 o      2.21841086    -1.25979377     0.01824599
 h      2.94584331    -0.59926630    -0.01216213
 c     -2.66996549    -0.37909819    -0.51815649
 h     -2.78973844    -0.20657132    -1.65462110
 h     -2.59542874    -1.63652078    -0.27419271
 h     -3.51675691     0.04077813    -0.00221660
 h     -0.51713890     1.28439844     1.68268106
          17

 c      1.16721522    -0.55452742     0.27765562
 c     -0.17053282    -1.00170850     0.32738957
 c     -1.16955557     0.14368882    -0.13817666
 c     -0.98012622     1.41499718     0.78425056
 c     -0.22262605     1.18768116    -0.55066301
 c      1.08635811     0.80368974    -0.09235269
 h     -0.47141894    -2.02967110     0.78170770
 h     -1.65021283     2.25152682     0.69843986
 h     -0.39906199     2.00237235    -1.28484458
 h      1.84422750     1.39055545    -0.52781575
 o      2.20865192    -1.26606059     0.02209284
 h      2.99587390    -0.58646978    -0.01643491
 c     -2.66724680    -0.37808637    -0.51663442
 h     -2.79498909    -0.17379425    -1.60319671
 h     -2.57686690    -1.58124081    -0.27797332
 h     -3.49591347     0.05448444     0.03766556
 h     -0.50985214     1.27421093     1.72280991
          17

 c      1.16403051    -0.53920716     0.26922126
 c     -0.16974736    -0.99759232     0.33179936
 c     -1.17110410     0.14218160    -0.14373052
 c     -0.98964499     1.40214885     0.78396526
 c     -0.19584715     1.18165970    -0.56427222
 c      1.07172046     0.80232408    -0.08956726
 h     -0.46815847    -2.06024663     0.78952098
 h     -1.66357289     2.26974522     0.70774091
 h     -0.40814629     1.99805914    -1.24943047
 h      1.81149134     1.44057330    -0.54542650
 o      2.20144209    -1.27210140     0.02657891
 h      3.03182270    -0.59436643    -0.02064731
 c     -2.66236524    -0.37865733    -0.51543472
 h     -2.80195469    -0.14531548    -1.54766847
 h     -2.56443308    -1.49815644    -0.28950509
 h     -3.47413578     0.07074180     0.08129692
 h     -0.49663439     1.26268432     1.77187778
          17

 c      1.15844575    -0.52341784     0.25948655
 c     -0.16987696    -0.99379930     0.33728682
 c     -1.17247153     0.13907808    -0.14789284
 c     -0.99914749     1.38925697     0.78408334
 c     -0.17093225     1.17586224    -0.57717606
 c      1.05747384     0.80108657    -0.08872000
 h     -0.46036577    -2.06936600     0.78568919
 h     -1.67946887     2.28376851     0.71889594
 h     -0.41449359     1.99348146    -1.21622839
 h      1.79081347     1.49423157    -0.55447584
 o      2.19704170    -1.27751544     0.03166399
 h      3.04631241    -0.62648649    -0.02391569
 c     -2.65558765    -0.37960246    -0.51332845
 h     -2.81294702    -0.11898556    -1.50223427
 h     -2.55806229    -1.40206401    -0.30680537
 h     -3.44826053     0.08701179     0.12545068
 h     -0.48524064     1.25198800     1.81442866
          17

 c      1.15085920    -0.50826033     0.24873492
 c     -0.17085106    -0.99042970     0.34372698
 c     -1.17333625     0.13472278    -0.15063888
 c     -1.00843655     1.37653203     0.78534839
 c     -0.14924589     1.16992862    -0.58910496
 c      1.04507129     0.80108538    -0.09011599
 h     -0.44785104    -2.05562992     0.77056427
 h     -1.69358062     2.28843075     0.73142900
 h     -0.41823319     1.99424103    -1.19005924
 h      1.77706154     1.54423546    -0.55051499
 o      2.19523176    -1.28216209     0.03733963
 h      3.03809455    -0.68112657    -0.02569124
 c     -2.64726573    -0.37852348    -0.50947731
 h     -2.83038335    -0.09183846    -1.47925955
 h     -2.55598345    -1.32293822    -0.32475076
 h     -3.41581320     0.10083282     0.16686863
 h     -0.48065516     1.24332403     1.84043284
          17

 c      1.14177492    -0.49487817     0.23726211
 c     -0.17249399    -0.98724622     0.35083391
 c     -1.17342014     0.12942681    -0.15196595
 c     -1.01741805     1.36409508     0.78810166
 c     -0.13208296     1.16375385    -0.60008667
 c      1.03580206     0.80325186    -0.09382737
 h     -0.43160501    -2.02184939     0.74623028
 h     -1.70336357     2.28074587     0.74466426
 h     -0.41954886     2.00383192    -1.17355665
 h      1.76668964     1.58477454    -0.53081126
 o      2.19531980    -1.28617225     0.04362957
 h      3.01250864    -0.75174954    -0.02592483
 c     -2.63783879    -0.37203700    -0.50408675
 h     -2.85526904    -0.06265098    -1.48131432
 h     -2.55514373    -1.30143623    -0.33623095
 h     -3.37596886     0.11043637     0.20323149
 h     -0.48515579     1.23703472     1.84515997
          17

 c      1.13176424    -0.48430617     0.22536056
 c     -0.17450402    -0.98359565     0.35814929
 c     -1.17249598     0.12346323    -0.15190002
 c     -1.02603741     1.35194505     0.79235364
 c     -0.12061476     1.15759323    -0.61045109
 c      1.03065412     0.80820228    -0.09968977
 h     -0.41393847    -1.97603750     0.71669317
 h     -1.70818116     2.26017024     0.75780693
 h     -0.41802686     2.02193104    -1.16634487
 h      1.75810557     1.61240888    -0.49468655
 o      2.19595677    -1.29006851     0.05061119
 h      2.98482405    -0.82565825    -0.02552384
 c     -2.62757342    -0.35897403    -0.49789517
 h     -2.88609455    -0.03327949    -1.49997957
 h     -2.55522208    -1.34989903    -0.34007281
 h     -3.32989538     0.11521922     0.23374509
 h     -0.49880898     1.23282829     1.82815841
          17

 c      1.12143549    -0.47731493     0.21329270
 c     -0.17645153    -0.97833289     0.36504360
 c     -1.17038085     0.11707999    -0.15050193
 c     -1.03426768     1.33995481     0.79778507
 c     -0.11574752     1.15196120    -0.62067066
 c      1.03019358     0.81617582    -0.10737239
 h     -0.39861331    -1.93249207     0.68797217
 h     -1.70929578     2.22862087     0.77001784
 h     -0.41272919     2.04487802    -1.16585971
 h      1.75152195     1.62626658    -0.44327373
 o      2.19512587    -1.29471212     0.05843552
 h      2.98080620    -0.88539852    -0.02674095
 c     -2.61646415    -0.34206291    -0.49149029
 h     -2.91950499    -0.00697371    -1.52252279
 h     -2.55940570    -1.43416972    -0.34277813
 h     -3.28063128     0.11586980     0.25935499
 h     -0.51950427     1.22986714     1.79309070
          17

 c      1.11140720    -0.47426631     0.20125791
 c     -0.17788701    -0.97007852     0.37084514
 c     -1.16693916     0.11051687    -0.14787612
 c     -1.04214767     1.32788846     0.80366983
 c     -0.11792155     1.14740572    -0.63113053
 c      1.03442630     0.82698578    -0.11646341
 h     -0.39004861    -1.90912765     0.66674844
 h     -1.70982490     2.19034844     0.78048023
 h     -0.40293776     2.06773046    -1.16896415
 h      1.74894083     1.62826421    -0.37918758
 o      2.19139414    -1.30056281     0.06721970
 h      3.01748722    -0.92109324    -0.03151811
 c     -2.60455652    -0.32448216    -0.48553490
 h     -2.95168637     0.01364046    -1.53784964
 h     -2.56963066    -1.51624612    -0.34960874
 h     -3.23245281     0.11393790     0.28248338
 h     -0.54247481     1.22673435     1.74850390
          17

 c      1.10227979    -0.47504461     0.18936836
 c     -0.17859995    -0.95816957     0.37517467
 c     -1.16209514     0.10402286    -0.14417936
 c     -1.04983992     1.31545318     0.80883355
 c     -0.12695817     1.14433079    -0.64196900
 c      1.04270623     0.83999582    -0.12655428
 h     -0.39074458    -1.91663480     0.65664567
 h     -1.71437704     2.15132990     0.78849290
 h     -0.38884622     2.08621337    -1.17317704
 h      1.75417452     1.62328088    -0.30605237
 o      2.18548722    -1.30708558     0.07684633
 h      3.07894136    -0.94016068    -0.03832257
 c     -2.59202726    -0.30816243    -0.48070964
 h     -2.97931600     0.02731344    -1.53873533
 h     -2.58559851    -1.57459942    -0.36220333
 h     -3.18980420     0.11114280     0.30617688
 h     -0.55995347     1.22148562     1.70825091
          17

 c      1.09462788    -0.47911828     0.17764004
 c     -0.17880300    -0.94352223     0.37817038
 c     -1.15585716     0.09785779    -0.13962882
 c     -1.05758250     1.30240062     0.81195637
 c     -0.14204514     1.14293918    -0.65304122
 c      1.05382457     0.85421325    -0.13733081
 h     -0.39915407    -1.94843132     0.65575655
 h     -1.72783462     2.11759557     0.79362826
 h     -0.37180007     2.09778188    -1.17719511
 h      1.77204604     1.61823708    -0.22756249
 o      2.17906450    -1.31355564     0.08706557
 h      3.13590403    -0.95421448    -0.04368388
 c     -2.57916316    -0.29409168    -0.47743683
 h     -2.99998358     0.03413285    -1.52193876
 h     -2.60588661    -1.59974823    -0.38029281
 h     -3.15592357     0.10856588     0.33259833
 h     -0.56298587     1.21222366     1.68792125
          17

 c      1.08898860    -0.48570486     0.16600683
 c     -0.17895610    -0.92807299     0.38025840
 c     -1.14834381     0.09226541    -0.13450535
 c     -1.06540287     1.28865180     0.81241635
 c     -0.16187686     1.14325272    -0.66398021
 c      1.06638488     0.86861008    -0.14864248
 h     -0.41125601    -1.98690965     0.65935301
 h     -1.75320016     2.09261840     0.79592528
 h     -0.35414471     2.10196138    -1.18096436
 h      1.80565503     1.61884391    -0.14636530
 o      2.17325787    -1.31961598     0.09768225
 h      3.16861836    -0.96962349    -0.04505430
 c     -2.56635488    -0.28274969    -0.47568333
 h     -3.01243325     0.03537977    -1.48792850
 h     -2.62867015    -1.58839820    -0.40292672
 h     -3.13181791     0.10609502     0.36157841
 h     -0.54706958     1.19836471     1.69494134
          17

 c      1.08581334    -0.49394785     0.15435333
 c     -0.17946127    -0.91367326     0.38182950
 c     -1.13979662     0.08743724    -0.12914460
 c     -1.07291117     1.27439969     0.81085231
 c     -0.18489327     1.14515174    -0.67429506
 c      1.07931889     0.88252992    -0.16044839
 h     -0.42333599    -2.01581964     0.66350791
 h     -1.78973935     2.07543870     0.79595431
 h     -0.33883579     2.10024716    -1.18552528
 h      1.85279393     1.62561183    -0.06417377
 o      2.16854757    -1.32519909     0.10859010
 h      3.16848356    -0.98834335    -0.04129623
 c     -2.55402406    -0.27434482    -0.47490674
 h     -3.01692682     0.03358224    -1.44094810
 h     -2.65198615    -1.54080520    -0.42891063
 h     -3.11632211     0.10259683     0.39042998
 h     -0.51657058     1.18136299     1.72201204
          17

 c      1.08540243    -0.50303680     0.14255030
 c     -0.18050435    -0.90162144     0.38312821
 c     -1.13057156     0.08349258    -0.12391578
 c     -1.07958254     1.26012369     0.80858188
 c     -0.20952274     1.14841902    -0.68345848
 c      1.09210354     0.89576322    -0.17264334
 h     -0.43306643    -2.02516708     0.66613643
 h     -1.83312596     2.06134212     0.79463873
 h     -0.32892909     2.09558964    -1.19266866
 h      1.90564466     1.63373817     0.01666033
 o      2.16494479    -1.33039635     0.11975664
 h      3.13500547    -1.00977400    -0.03243558
 c     -2.54247111    -0.26888627    -0.47414208
 h     -3.01574147     0.03273919    -1.38924083
 h     -2.67388100    -1.46080470    -0.45687349
 h     -3.10709211     0.09667319     0.41523086
 h     -0.48126456     1.16375068     1.75406215
          17

 c      1.08784783    -0.51226793     0.13048610
 c     -0.18202059    -0.89265643     0.38425736
 c     -1.12110713     0.08047270    -0.11919357
 c     -1.08509622     1.24645838     0.80677502
 c     -0.23435637     1.15280709    -0.69098158
 c      1.10455232     0.90826136    -0.18497077
 h     -0.43943301    -2.01082153     0.66668275
 h     -1.87743775     2.04446383     0.79298429
 h     -0.32707565     2.09137818    -1.20435604
 h      1.95458819     1.63704966     0.09239293
 o      2.16199045    -1.33543062     0.13122972
 h      3.07581809    -1.03107137    -0.01979101
 c     -2.53173775    -0.26601079    -0.47221763
 h     -3.01321568     0.03832242    -1.34419856
 h     -2.69281733    -1.35844708    -0.48528015
 h     -3.10170969     0.08737659     0.43249978
 h     -0.45031585     1.14783024     1.77802765
          17

 c      1.09300000    -0.52106131     0.11808950
 c     -0.18371187    -0.88701282     0.38518890
 c     -1.11187236     0.07833722    -0.11532976
 c     -1.08936932     1.23401348     0.80616801
 c     -0.25823683     1.15813476    -0.69648193
 c      1.11654398     0.91988877    -0.19708960
 h     -0.44252957    -1.97355485     0.66580320
 h     -1.91724954     2.02010047     0.79192231
 h     -0.33516395     2.09004433    -1.22195673
 h      1.99186417     1.63126107     0.15873172
 o      2.15854239    -1.34072367     0.14318000
 h      3.01021025    -1.04605701    -0.00669634
 c     -2.52159646    -0.26443709    -0.46815212
 h     -3.01402686     0.05618350    -1.31644143
 h     -2.70893997    -1.25554881    -0.51285473
 h     -3.09837341     0.07452794     0.44033233
 h     -0.42977169     1.13519811     1.78614296
          17

 c      1.10046511    -0.52894240     0.10534044
 c     -0.18508710    -0.88438973     0.38575114
 c     -1.10330161     0.07696330    -0.11262393
 c     -1.09245430     1.22325768     0.80709673
 c     -0.28028221     1.16436987    -0.69973080
 c      1.12790559     0.93036807    -0.20867453
 h     -0.44361096    -1.91919620     0.66543221
 h     -1.94880914     1.98572641     0.79227842
 h     -0.35418678     2.09190729    -1.24558527
 h      2.01285154     1.61477257     0.21193123
 o      2.15278911    -1.34693744     0.15591954
 h      2.96924758    -1.04477655     0.00115892
 c     -2.51167526    -0.26145871    -0.46160783
 h     -3.01957441     0.08991668    -1.30949983
 h     -2.72623441    -1.18898116    -0.54011384
 h     -3.09618733     0.05871501     0.43886637
 h     -0.42257738     1.12680795     1.77537930
          17

 c      1.10963371    -0.53549622     0.09226504
 c     -0.18551478    -0.88385268     0.38559848
 c     -1.09572104     0.07616932    -0.11129548
 c     -1.09446581     1.21447379     0.80955267
 c     -0.29987014     1.17163778    -0.70065627
 c      1.13838923     0.93931708    -0.21948277
 h     -0.44540878    -1.85966061     0.66918708
 h     -1.97049229     1.94112817     0.79478502
 h     -0.38427470     2.09500064    -1.27390736
 h      2.01594833     1.58828294     0.24943471
 o      2.14371072    -1.35455423     0.16966212
 h      2.97303707    -1.02066100    -0.00045784
 c     -2.50180995    -0.25449440    -0.45302281
 h     -3.02621388     0.13866153    -1.31754136
 h     -2.75055040    -1.19006861    -0.57031554
 h     -3.09526893     0.04117659     0.43035729
 h     -0.42891767     1.12310400     1.74661203
          17

 c      1.11976551    -0.54033759     0.07891618
 c     -0.18430586    -0.88389086     0.38421080
 c     -1.08928964     0.07576726    -0.11146797
 c     -1.09557356     1.20775456     0.81316458
 c     -0.31660849     1.18014615    -0.69929659
 c      1.14765496     0.94628402    -0.22939942
 h     -0.45217169    -1.81231881     0.68252812
 h     -1.98301853     1.88824490     0.80008925
 h     -0.42477795     2.09595606    -1.30451760
 h      2.00231014     1.55437433     0.27026308
 o      2.13272142    -1.36322570     0.18416680
 h      3.00459752    -0.98112960    -0.00856629
 c     -2.49270996    -0.24435103    -0.44359244
 h     -3.02783768     0.19778021    -1.33011546
 h     -2.77961676    -1.24661735    -0.60478926
 h     -3.09675400     0.02357290     0.41892716
 h     -0.44597949     1.12404432     1.70470282
          17

 c      1.13012420    -0.54314077     0.06535524
 c     -0.18091498    -0.88307970     0.38106190
 c     -1.08401827     0.07559673    -0.11317799
 c     -1.09605281     1.20301912     0.81712202
 c     -0.33030811     1.19007769    -0.69573392
 c      1.15523182     0.95075257    -0.23848502
 h     -0.46790498    -1.79249243     0.71096250
 h     -1.98959876     1.83090654     0.80873914
 h     -0.47434707     2.09128444    -1.33461907
 h      1.97597630     1.51742011     0.27545797
 o      2.12206165    -1.37219820     0.19897659
 h      3.03439155    -0.94026953    -0.01668135
 c     -2.48556661    -0.23384538    -0.43491440
 h     -3.01926645     0.26120138    -1.33769550
 h     -2.80440919    -1.32120396    -0.64041513
 h     -3.10240074     0.00743882     0.40952658
 h     -0.46716671     1.12903200     1.65930061
          17

 c      1.14008974    -0.54368920     0.05164358
 c     -0.17528129    -0.88118405     0.37600892
 c     -1.07984080     0.07552464    -0.11639399
 c     -1.09630899     1.20005421     0.82019498
 c     -0.34095594     1.20150909    -0.69004391
 c      1.16047115     0.95213566    -0.24702225
 h     -0.49249595    -1.80084829     0.75558450
 h     -1.99572731     1.77425185     0.82116414
 h     -0.53104284     2.07837871    -1.36166023
 h      1.94420550     1.48365047     0.26857714
 o      2.11321898    -1.38089513     0.21374331
 h      3.04434516    -0.90876170    -0.01998506
 c     -2.48117627    -0.22496100    -0.42828442
 h     -2.99773276     0.32330146    -1.33405330
 h     -2.81833465    -1.38603177    -0.67358241
 h     -3.11359423    -0.00641089     0.40616123
 h     -0.48203919     1.13697541     1.62459861
          17

 c      1.14920089    -0.54191191     0.03784761
 c     -0.16791572    -0.87921982     0.36945406
 c     -1.07666237     0.07542281    -0.12102033
 c     -1.09666913     1.19858339     0.82118077
 c     -0.34868174     1.21437228    -0.68227686
 c      1.16257778     0.94982158    -0.25550578
 h     -0.52057175    -1.82290029     0.81108664
 h     -2.00789230     1.72347206     0.83768998
 h     -0.59249808     2.05601267    -1.38375932
 h      1.91694370     1.46066624     0.25555536
 o      2.10688663    -1.38896268     0.22826107
 h      3.02797966    -0.89264266    -0.01594209
 c     -2.47986817    -0.21855004    -0.42437313
 h     -2.96293841     0.37980107    -1.31642206
 h     -2.81880971    -1.42694884    -0.70210766
 h     -3.13014846    -0.01811115     0.41025792
 h     -0.48009102     1.14684197     1.61421066
          17

 c      1.15713708    -0.53791029     0.02405603
 c     -0.15957461    -0.87837616     0.36202073
 c     -1.07437500     0.07513629    -0.12688900
 c     -1.09695027     1.19837102     0.81976753
 c     -0.35372317     1.22844702    -0.67246586
 c      1.16087914     0.94337020    -0.26445695
 h     -0.54510374    -1.84172492     0.86934750
 h     -2.03070746     1.68197555     0.85856627
 h     -0.65611596     2.02442852    -1.39990988
 h      1.90354427     1.45521742     0.24248754
 o      2.10320597    -1.39618785     0.24242492
 h      2.98645706    -0.89440438    -0.00374849
 c     -2.48170267    -0.21485753    -0.42324274
 h     -2.91672271     0.42810886    -1.28508679
 h     -2.80563830    -1.43770598    -0.72503118
 h     -3.14984183    -0.02852166     0.42025146
 h     -0.45874009     1.15844215     1.63123648
          17

 c      1.16368126    -0.53197001     0.01039647
 c     -0.15097017    -0.87933042     0.35422335
 c     -1.07286261     0.07447190    -0.13375102
 c     -1.09649807     1.19935472     0.81679096
 c     -0.35639993     1.24337865    -0.66064395
 c      1.15530618     0.93284274    -0.27407243
 h     -0.56054276    -1.84602319     0.92321078
 h     -2.06375973     1.65007522     0.88381657
 h     -0.71927135     1.98513165    -1.40999273
 h      1.90707016     1.46938099     0.23145521
 o      2.10182097    -1.40250587     0.25622767
 h      2.92783077    -0.91289358     0.01562518
 c     -2.48653203    -0.21390363    -0.42449131
 h     -2.86279649     0.46764302    -1.24315737
 h     -2.77990279    -1.41619366    -0.74222677
 h     -3.16916661    -0.03873703     0.43266165
 h     -0.42598886     1.17222487     1.66552782
          17

 c      1.16869749    -0.52455226    -0.00295842
 c     -0.14268782    -0.88221645     0.34637849
 c     -1.07200624     0.07321837    -0.14127286
 c     -1.09480473     1.20166602     0.81350905
 c     -0.35709600     1.25871925    -0.64686382
 c      1.14658387     0.91896116    -0.28407905
 h     -0.56349901    -1.83060704     0.96766240
 h     -2.10116716     1.62553154     0.91287013
 h     -0.77946314     1.94047275    -1.41459798
 h      1.92201816     1.49872775     0.21882812
 o      2.10173651    -1.40813192     0.26981358
 h      2.86940604    -0.94145297     0.03854833
 c     -2.49395613    -0.21563566    -0.42740791
 h     -2.80640752     0.50023991    -1.19637818
 h     -2.74367897    -1.36345159    -0.75436759
 h     -3.18464015    -0.04967002     0.44371549
 h     -0.39348003     1.18834194     1.70252853
          17

 c      1.17214855    -0.51625684    -0.01580119
 c     -0.13518840    -0.88677988     0.33863397
 c     -1.07168556     0.07117869    -0.14904910
 c     -1.09179679     1.20548648     0.81095493
 c     -0.35624349     1.27398481    -0.63122047
 c      1.13584903     0.90288691    -0.29400650
 h     -0.55245576    -1.79483039     0.99978409
 h     -2.13453489     1.60542821     0.94439731
 h     -0.83437211     1.89311996    -1.41469506
 h      1.93867676     1.53492105     0.19852781
 o      2.10126374    -1.41366746     0.28351912
 h      2.83846381    -0.96670211     0.05814681
 c     -2.50330644    -0.21981378    -0.43110385
 h     -2.75347336     0.53008657    -1.15216869
 h     -2.70031744    -1.28514300    -0.76346491
 h     -3.19380788    -0.06189866     0.45054356
 h     -0.37013086     1.20632286     1.73092981
          17

 c      1.17414255    -0.50777616    -0.02790777
 c     -0.12879908    -0.89248451     0.33099191
 c     -1.07177879     0.06820292    -0.15662948
 c     -1.08767288     1.21089978     0.80977346
 c     -0.35430858     1.28870626    -0.61387612
 c      1.12417198     0.88589441    -0.30351078
 h     -0.52758963    -1.74163911     1.01879689
 h     -2.15641060     1.58764434     0.97656065
 h     -0.88183289     1.84564464    -1.41127510
 h      1.94846863     1.56954493     0.16585607
 o      2.09897446    -1.41958959     0.29761066
 h      2.85673714    -0.97725758     0.06860981
 c     -2.51370208    -0.22550478    -0.43462192
 h     -2.70914395     0.56199502    -1.11721191
 h     -2.65498289    -1.19584383    -0.77442111
 h     -3.19568484    -0.07575555     0.45173250
 h     -0.36070874     1.22529844     1.74430196
          17

 c      1.17495507    -0.49984893    -0.03905550
 c     -0.12367193    -0.89853217     0.32326984
 c     -1.07217050     0.06421408    -0.16355866
 c     -1.08270197     1.21784119     0.81025647
 c     -0.35177323     1.30246064    -0.59507154
 c      1.11235001     0.86918774    -0.31248167
 h     -0.49097815    -1.67762383     1.02674543
 h     -2.16213703     1.57128730     1.00741866
 h     -0.91981714     1.80031806    -1.40511701
 h      1.94607830     1.59610330     0.11876466
 o      2.09532289    -1.42533248     0.31180235
 h      2.91453638    -0.97879554     0.07296548
 c     -2.52416796    -0.23038628    -0.43696525
 h     -2.67665967     0.59815400    -1.09450802
 h     -2.61441879    -1.12404503    -0.79759372
 h     -3.19084997    -0.09152409     0.44746766
 h     -0.36648245     1.24425599     1.74034448
          17

 c      1.17496788    -0.49321631    -0.04903762
 c     -0.11972589    -0.90384999     0.31500515
 c     -1.07276947     0.05922500    -0.16941600
 c     -1.07713937     1.22611148     0.81237268
 c     -0.34910435     1.31487795    -0.57511831
 c      1.10089837     0.85382725    -0.32100703
 h     -0.44691825    -1.61343284     1.02973399
 h     -2.15036971     1.55657367     1.03524273
 h     -0.94656104     1.75909677    -1.39677487
 h      1.92945907     1.61049272     0.05750810
 o      2.09189501    -1.42983652     0.32551054
 h      2.98317785    -0.98545811     0.07908930
 c     -2.53389961    -0.23141682    -0.43728444
 h     -2.65740760     0.63642035    -1.08261542
 h     -2.58380941    -1.10255854    -0.84720911
 h     -3.18143897    -0.10954589     0.43957529
 h     -0.38572271     1.26219337     1.72037652
          17

 c      1.17458171    -0.48855523    -0.05768329
 c     -0.11667409    -0.90720899     0.30544398
 c     -1.07353140     0.05333904    -0.17384713
 c     -1.07122841     1.23540755     0.81573307
 c     -0.34671829     1.32563385    -0.55437310
 c      1.09008391     0.84066238    -0.32930897
 h     -0.40134767    -1.56261497     1.03812673
 h     -2.12318755     1.54462315     1.05875786
 h     -0.96080020     1.72371595    -1.38674933
 h      1.89949596     1.61111400    -0.01596519
 o      2.08988587    -1.43242754     0.33832055
 h      3.03992935    -1.00588687     0.09232293
 c     -2.54248269    -0.22801938    -0.43598684
 h     -2.65174833     0.67211190    -1.07769095
 h     -2.56344455    -1.13262954    -0.92616927
 h     -3.17107323    -0.13011244     0.43162643
 h     -0.41350416     1.27823169     1.68970003
          17

 c      1.17417583    -0.48638445    -0.06488463
 c     -0.11425887    -0.90771481     0.29394228
 c     -1.07449307     0.04673289    -0.17659314
 c     -1.06522982     1.24534343     0.81952275
 c     -0.34495049     1.33444352    -0.53320709
 c      1.07992645     0.83022058    -0.33769295
 h     -0.35909887    -1.53611183     1.06186240
 h     -2.08620956     1.53731976     1.07737506
 h     -0.96201669     1.69577740    -1.37570913
 h      1.86005780     1.59926639    -0.09845375
 o      2.08984423    -1.43287569     0.35004270
 h      3.07254601    -1.04232357     0.11462838
 c     -2.54960168    -0.22239488    -0.43505682
 h     -2.65951526     0.70059428    -1.07564261
 h     -2.55209215    -1.18265491    -1.01935216
 h     -3.16417001    -0.15345184     0.42829668
 h     -0.44125281     1.29173358     1.65831479
          17

 c      1.17410432    -0.48697288    -0.07061794
 c     -0.11252238    -0.90544559     0.28073443
 c     -1.07579170     0.03964493    -0.17751318
 c     -1.05937178     1.25547353     0.82259039
 c     -0.34403138     1.34106505    -0.51198548
 c      1.07017338     0.82256893    -0.34649736
 h     -0.32088300    -1.53499485     1.10130230
 h     -2.04831418     1.53715731     1.09138618
 h     -0.95060680     1.67675458    -1.36463786
 h      1.81835576     1.57982730    -0.18597723
 o      2.09185461    -1.43123766     0.36064192
 h      3.07648824    -1.09313234     0.14573110
 c     -2.55495860    -0.21653826    -0.43642964
 h     -2.68006453     0.71855860    -1.07317075
 h     -2.54939562    -1.22460696    -1.10947917
 h     -3.16411870    -0.17998092     0.43301864
 h     -0.45776491     1.30234817     1.63980276
          17

 c      1.17468497    -0.49029607    -0.07494176
 c     -0.11170424    -0.90139335     0.26705634
 c     -1.07764321     0.03237074    -0.17658839
 c     -1.05360041     1.26536708     0.82401375
 c     -0.34406805     1.34530839    -0.49106719
 c      1.06033404     0.81726151    -0.35600978
 h     -0.28457018    -1.55110252     1.14551442
 h     -2.01977030     1.54677937     1.10185241
 h     -0.92786918     1.66792880    -1.35482206
 h      1.78456337     1.56119675    -0.27474108
 o      2.09559655    -1.42777510     0.37020289
 h      3.05390741    -1.15403802     0.18366053
 c     -2.55852273    -0.21141665    -0.44103674
 h     -2.71222415     0.72451761    -1.06817223
 h     -2.55499164    -1.24444937    -1.18548972
 h     -3.17133485    -0.21031104     0.44529995
 h     -0.45420388     1.30977212     1.64501902
          17

 c      1.17617016    -0.49606631    -0.07797310
 c     -0.11194136    -0.89679853     0.25439831
 c     -1.08030506     0.02524899    -0.17390972
 c     -1.04739947     1.27473699     0.82392346
 c     -0.34503968     1.34704552    -0.47083062
 c      1.04994565     0.81358429    -0.36635289
 h     -0.24861701    -1.57442859     1.18073146
 h     -2.00794071     1.56794165     1.10979167
 h     -0.89575227     1.67028141    -1.34760852
 h      1.76862598     1.55225994    -0.36256129
 o      2.10018948    -1.42293563     0.37893625
 h      3.01600513    -1.21828683     0.22461159
 c     -2.56060298    -0.20746913    -0.44887090
 h     -2.75435146     0.71899439    -1.05984531
 h     -2.56807749    -1.23700264    -1.24151365
 h     -3.18303260    -0.24481426     0.46037925
 h     -0.43071540     1.31340274     1.67347534
          17

 c      1.17871529    -0.50380946    -0.07986320
 c     -0.11315993    -0.89271164     0.24391640
 c     -1.08404337     0.01864575    -0.16965238
 c     -1.04021200     1.28351970     0.82356825
 c     -0.34681735     1.34622223    -0.45172017
 c      1.03907413     0.81111125    -0.37746569
 h     -0.21319231    -1.59768184     1.19695035
 h     -2.01285110     1.60028854     1.11498830
 h     -0.85638518     1.68434334    -1.34388305
 h      1.77419865     1.55617629    -0.44916597
 o      2.10396687    -1.41729982     0.38717679
 h      2.98661874    -1.27737897     0.26296735
 c     -2.56169889    -0.20501597    -0.45938660
 h     -2.80454083     0.70450767    -1.04858930
 h     -2.58746874    -1.20152361    -1.27474348
 h     -3.19488985    -0.28323039     0.47159461
 h     -0.39599410     1.31260961     1.71386285
          17

 c      1.18234525    -0.51293419    -0.08078780
 c     -0.11512034    -0.88989861     0.23630913
 c     -1.08910056     0.01294185    -0.16404190
 c     -1.03199652     1.29183402     0.82456949
 c     -0.34920493     1.34287344    -0.43429183
 c      1.02853224     0.80998470    -0.38926785
 h     -0.17964776    -1.61679526     1.18908879
 h     -2.02729216     1.64112004     1.11579051
 h     -0.81160601     1.70999594    -1.34341094
 h      1.79583222     1.56759371    -0.53423277
 o      2.10501363    -1.41133726     0.39524493
 h      2.99400261    -1.32503867     0.29359828
 c     -2.56231669    -0.20435794    -0.47184545
 h     -2.86088974     0.68523606    -1.03564268
 h     -2.61168796    -1.14009237    -1.28453979
 h     -3.20293099    -0.32469972     0.47311662
 h     -0.36056927     1.30731521     1.75283710
          17

 c      1.18691234    -0.52275803    -0.08095490
 c     -0.11748994    -0.88884650     0.23186425
 c     -1.09565744     0.00851419    -0.15732213
 c     -1.02319983     1.29987011     0.82829133
 c     -0.35198124     1.33713615    -0.41922055
 c      1.01948699     0.81055509    -0.40178580
 h     -0.14989190    -1.63031172     1.15617598
 h     -2.04137632     1.68648201     1.11024513
 h     -0.76277334     1.74625200    -1.34439574
 h      1.82331107     1.57734424    -0.61582754
 o      2.10312465    -1.40517023     0.40320703
 h      3.04045118    -1.36133057     0.31589868
 c     -2.56286847    -0.20561878    -0.48545924
 h     -2.92161612     0.66610160    -1.02234384
 h     -2.63904242    -1.05809877    -1.27302866
 h     -3.20454175    -0.36808639     0.46142019
 h     -0.33233000     1.29808928     1.78079903
          17

 c      1.19208250    -0.53253380    -0.08060377
 c     -0.11990587    -0.88974604     0.23048520
 c     -1.10379308     0.00570152    -0.14972883
 c     -1.01442117     1.30779235     0.83560532
 c     -0.35492495     1.32924998    -0.40723111
 c      1.01296479     0.81294576    -0.41510150
 h     -0.12601780    -1.63918982     1.10084268
 h     -2.04677765     1.73250157     1.09725159
 h     -0.71098428     1.79115397    -1.34367905
 h      1.84724673     1.57801697    -0.69103076
 o      2.10005463    -1.39884867     0.41097367
 h      3.09874234    -1.38839382     0.33232533
 c     -2.56364357    -0.20838017    -0.49929872
 h     -2.98482995     0.65131071    -1.00915121
 h     -2.66792528    -0.96657746    -1.24762006
 h     -3.19875918    -0.41233574     0.43567621
 h     -0.31579473     1.28590108     1.79276619
          17

 c      1.19738381    -0.54151370    -0.07997492
 c     -0.12203047    -0.89242525     0.23166154
 c     -1.11345562     0.00476101    -0.14147168
 c     -1.00617535     1.31569199     0.84683913
 c     -0.35782489     1.31953441    -0.39895681
 c      1.00964080     0.81694099    -0.42926222
 h     -0.11003814    -1.64738459     1.02954221
 h     -2.03845614     1.77617568     1.07696882
 h     -0.65748995     1.84194672    -1.33760264
 h      1.86139573     1.56580453    -0.75713472
 o      2.09757551    -1.39256414     0.41852311
 h      3.14257866    -1.40657561     0.34462212
 c     -2.56476336    -0.21126466    -0.51198764
 h     -3.04805403     0.64307894    -0.99504464
 h     -2.69780364    -0.88537754    -1.22529979
 h     -3.18630518    -0.45678141     0.39776780
 h     -0.31261095     1.27186422     1.78769675
          17

 c      1.20228616    -0.54902358    -0.07926598
 c     -0.12360903    -0.89626583     0.23444949
 c     -1.12445270     0.00583823    -0.13272593
 c     -0.99881548     1.32357658     0.86174270
 c     -0.36048767     1.30835159    -0.39478479
 c      1.00981698     0.82205967    -0.44423438
 h     -0.10356846    -1.66278631     0.95269392
 h     -2.01484425     1.81570524     1.05072177
 h     -0.60396971     1.89548998    -1.32305038
 h      1.86279433     1.54014996    -0.81233330
 o      2.09670938    -1.38655431     0.42590712
 h      3.15809126    -1.41535347     0.35338233
 c     -2.56609974    -0.21213964    -0.52173365
 h     -3.10804880     0.64136163    -0.97786430
 h     -2.73040893    -0.84005141    -1.23199988
 h     -3.16959811    -0.50144636     0.35229874
 h     -0.32176432     1.25701394     1.76820220
          17

 c      1.20627966    -0.55452276    -0.07859083
 c     -0.12451040    -0.90028526     0.23766730
 c     -1.13645364     0.00897555    -0.12362305
 c     -0.99255776     1.33137145     0.87943944
 c     -0.36273749     1.29608206    -0.39476333
 c      1.01343139     0.82763233    -0.45987889
 h     -0.10754086    -1.69636231     0.88238381
 h     -1.97769286     1.85072491     1.02074766
 h     -0.55260367     1.94866452    -1.29816994
 h      1.85158289     1.50319493    -0.85611057
 o      2.09784874    -1.38100996     0.43319625
 h      3.14135385    -1.41435856     0.35861150
 c     -2.56752728    -0.20988788    -0.52797917
 h     -3.16124552     0.64455100    -0.95529658
 h     -2.76672358    -0.84127615    -1.28188436
 h     -3.15260002    -0.54738530     0.30630368
 h     -0.33916300     1.24202383     1.74100592
          17

 c      1.20894332    -0.55764287    -0.07795646
 c     -0.12472247    -0.90369402     0.24047170
 c     -1.14901978     0.01414881    -0.11424834
 c     -0.98754604     1.33892156     0.89843785
 c     -0.36440215     1.28311402    -0.39859965
 c      1.02003763     0.83282248    -0.47591637
 h     -0.12223916    -1.75584231     0.82577217
 h     -1.93191362     1.88257961     0.98985180
 h     -0.50597141     1.99873936    -1.26269263
 h      1.83126822     1.45966576    -0.88968728
 o      2.10084360    -1.37603369     0.44045115
 h      3.09655790    -1.40371289     0.35993159
 c     -2.56942280    -0.20554652    -0.53270006
 h     -3.20442615     0.65036718    -0.92574091
 h     -2.80150575    -0.87238526    -1.35948853
 h     -3.13984385    -0.59672953     0.26751681
 h     -0.35715855     1.22681729     1.71735855
          17

 c      1.20999561    -0.55821896    -0.07726080
 c     -0.12433548    -0.90664812     0.24281720
 c     -1.16168431     0.02129672    -0.10465678
 c     -0.98383097     1.34597983     0.91692087
 c     -0.36529161     1.26982867    -0.40573994
 c      1.02876687     0.83663143    -0.49188687
 h     -0.14732020    -1.83708458     0.78008837
 h     -1.88495403     1.91444426     0.96089528
 h     -0.46676043     2.04375509    -1.21790741
 h      1.80922309     1.41691912    -0.91659259
 o      2.10485007    -1.37162222     0.44772926
 h      3.03814205    -1.38410322     0.35630266
 c     -2.57243053    -0.20069114    -0.53831062
 h     -3.23529816     0.65658330    -0.88870237
 h     -2.82736367    -0.91049068    -1.44056710
 h     -3.13417267    -0.65152316     0.24075961
 h     -0.36598094     1.21039866     1.71087629
          17

 c      1.20931014    -0.55628652    -0.07632224
 c     -0.12357921    -0.91014564     0.24511218
 c     -1.17402623     0.03031476    -0.09488996
 c     -0.98111905     1.35218509     0.93349278
 c     -0.36518713     1.25657986    -0.41549155
 c      1.03840952     0.83798792    -0.50716601
 h     -0.18132633    -1.92536879     0.73716859
 h     -1.84485797     1.95061784     0.93619025
 h     -0.43742932     2.08273896    -1.16633925
 h      1.79589993     1.38397998    -0.94256551
 o      2.10813808    -1.36769471     0.45513503
 h      2.99388345    -1.35641277     0.34526900
 c     -2.57711855    -0.19646812    -0.54596890
 h     -3.25297567     0.66174360    -0.84479896
 h     -2.83979124    -0.94069793    -1.50930670
 h     -3.13477553    -0.71159347     0.22520258
 h     -0.35925029     1.19175978     1.73030995
          17

 c      1.20688260    -0.55204993    -0.07492470
 c     -0.12282784    -0.91523173     0.24763799
 c     -1.18570907     0.04104078    -0.08497380
 c     -0.97863067     1.35708677     0.94786479
 c     -0.36385829     1.24367729    -0.42713905
 c      1.04781433     0.83606365    -0.52117365
 h     -0.22161754    -2.00477615     0.69060602
 h     -1.81676381     1.99440137     0.91718958
 h     -0.41990474     2.11566661    -1.11124367
 h      1.80039530     1.36808288    -0.97325039
 o      2.10886719    -1.36419536     0.46282571
 h      2.99308529    -1.32059392     0.32321480
 c     -2.58386791    -0.19376691    -0.55570210
 h     -3.25831099     0.66567273    -0.79553346
 h     -2.83722004    -0.95525173    -1.55807695
 h     -3.13781752    -0.77371438     0.21551146
 h     -0.33955466     1.17170092     1.77254769
          17

 c      1.20277791    -0.54583998    -0.07285776
 c     -0.12253615    -0.92252056     0.25038309
 c     -1.19649322     0.05325260    -0.07491146
 c     -0.97555302     1.36034478     0.96060701
 c     -0.36110537     1.23138198    -0.44002298
 c      1.05648516     0.83069215    -0.53374174
 h     -0.26502356    -2.06390251     0.63780565
 h     -1.80002209     2.04551122     0.90477479
 h     -0.41535428     2.14317009    -1.05601876
 h      1.82374607     1.37004974    -1.00997524
 o      2.10724382    -1.36108469     0.47075109
 h      3.03293114    -1.27640868     0.28993981
 c     -2.59275390    -0.19337070    -0.56702786
 h     -3.25392738     0.66959072    -0.74294108
 h     -2.81982585    -0.95033885    -1.58382612
 h     -3.13891978    -0.83299408     0.20537995
 h     -0.31608897     1.15302392     1.82558157
          17

 c      1.19711925    -0.53810478    -0.06992095
 c     -0.12316285    -0.93215488     0.25313216
 c     -1.20622506     0.06667436    -0.06468649
 c     -0.97153020     1.36192099     0.97241208
 c     -0.35679713     1.21991690    -0.45358479
 c      1.06469052     0.82241843    -0.54522362
 h     -0.30846687    -2.09650889     0.57897802
 h     -1.78900086     2.09957335     0.89969410
 h     -0.42406567     2.16604184    -1.00366347
 h      1.85790984     1.38387863    -1.04845420
 o      2.10527423    -1.35814544     0.47850448
 h      3.08224049    -1.22646166     0.25105093
 c     -2.60349707    -0.19589140    -0.57936049
 h     -3.24374573     0.67566901    -0.68914754
 h     -2.78882938    -0.92440520    -1.58615777
 h     -3.13501122    -0.88480962     0.19007824
 h     -0.29799306     1.13880432     1.87677679
          17

 c      1.19009373    -0.52942161    -0.06590441
 c     -0.12510525    -0.94389149     0.25556981
 c     -1.21480901     0.08098959    -0.05427363
 c     -0.96663361     1.36201963     0.98372442
 c     -0.35088811     1.20948527    -0.46739063
 c      1.07295193     0.81212717    -0.55619556
 h     -0.34930907    -2.10070987     0.51596104
 h     -1.77669631     2.15025148     0.90257074
 h     -0.44541666     2.18469099    -0.95642096
 h      1.89192983     1.40113037    -1.08222287
 o      2.10462265    -1.35501433     0.48559982
 h      3.11490675    -1.17527402     0.21329303
 c     -2.61554914    -0.20158638    -0.59210937
 h     -3.23186896     0.68582724    -0.63596513
 h     -2.74631471    -0.87796891    -1.56729726
 h     -3.12483931    -0.92596860     0.16720086
 h     -0.29102340     1.13110482     1.91718387
          17

 c      1.18193341    -0.52047825    -0.06058506
 c     -0.12864941    -0.95713566     0.25733863
 c     -1.22217520     0.09585891    -0.04365207
 c     -0.96111583     1.36091695     0.99472281
 c     -0.34342868     1.20028445    -0.48112780
 c      1.08160040     0.80070617    -0.56715530
 h     -0.38563174    -2.07873600     0.45155999
 h     -1.75765667     2.19173072     0.91365004
 h     -0.47791408     2.19877083    -0.91569583
 h      1.91726342     1.41468817    -1.10606663
 o      2.10606472    -1.35131400     0.49165006
 h      3.11841178    -1.12710625     0.18163281
 c     -2.62824283    -0.21009409    -0.60452135
 h     -3.22120092     0.70010102    -0.58482062
 h     -2.69526530    -0.81473665    -1.53395815
 h     -3.10881599    -0.95519957     0.13652131
 h     -0.29746934     1.13072677     1.94193876
          17

 c      1.17287964    -0.51202618    -0.05374038
 c     -0.13391483    -0.97088600     0.25806978
 c     -1.22825572     0.11094299    -0.03281136
 c     -0.95526398     1.35885327     1.00537391
 c     -0.33457361     1.19250318    -0.49457728
 c      1.09066733     0.78891454    -0.57841656
 h     -0.41673481    -2.03776387     0.38919069
 h     -1.72899784     2.22006079     0.93263645
 h     -0.51928133     2.20718136    -0.88221907
 h      1.92920134     1.41990784    -1.11711258
 o      2.10975219    -1.34671476     0.49638606
 h      3.08979117    -1.08519373     0.15906409
 c     -2.64091430    -0.22018345    -0.61531695
 h     -3.21280594     0.71579825    -0.53713978
 h     -2.63921361    -0.74362805    -1.50112713
 h     -3.08875833    -0.97344772     0.09968465
 h     -0.31679304     1.13733794     1.94972329
          17

 c      1.16315312    -0.50481217    -0.04517490
 c     -0.14078858    -0.98363696     0.25742412
 c     -1.23297214     0.12592527    -0.02174823
 c     -0.94936793     1.35599962     1.01543556
 c     -0.32458499     1.18629842    -0.50757254
 c      1.09992940     0.77733553    -0.59010077
 h     -0.44396179    -1.99128674     0.33240468
 h     -1.69040019     2.23362624     0.95865701
 h     -0.56661092     2.20846863    -0.85635951
 h      1.92651457     1.41456182    -1.11471286
 o      2.11538726    -1.34097585     0.49966784
 h      3.03311170    -1.05136183     0.14658037
 c     -2.65302676    -0.22984699    -0.62250438
 h     -3.20652114     0.72843819    -0.49470873
 h     -2.58048242    -0.67855600    -1.49386763
 h     -3.06767307    -0.98417202     0.05994002
 h     -0.34589082     1.14953521     1.94269503
          17

 c      1.15293920    -0.49950143    -0.03475257
 c     -0.14890390    -0.99347686     0.25517938
 c     -1.23623347     0.14052944    -0.01045705
 c     -0.94373454     1.35244261     1.02440853
 c     -0.31381882     1.18176319    -0.51996365
 c      1.10894527     0.76632222    -0.60213033
 h     -0.47116069    -1.95825246     0.28391079
 h     -1.64395822     2.23342247     0.99026828
 h     -0.61659309     2.20145013    -0.83843149
 h      1.91115795     1.39880936    -1.10028432
 o      2.12217121    -1.33402589     0.50155666
 h      2.96050153    -1.02495859     0.14215199
 c     -2.66424453    -0.23729526    -0.62457511
 h     -3.20210411     0.73384573    -0.45942773
 h     -2.51850694    -0.62881996    -1.53320982
 h     -3.04945176    -0.99341901     0.02181719
 h     -0.37895576     1.16479866     1.92699993
          17

 c      1.14239760    -0.49659468    -0.02243415
 c     -0.15784374    -0.99881009     0.25132826
 c     -1.23794998     0.15451823     0.00106082
 c     -0.93866864     1.34814363     1.03151857
 c     -0.30269136     1.17890445    -0.53159756
 c      1.11704129     0.75591434    -0.61420027
 h     -0.50263941    -1.95488919     0.24452581
 h     -1.59414128     2.22342860     1.02552027
 h     -0.66584087     2.18579302    -0.82887699
 h      1.88852167     1.37556381    -1.07741838
 o      2.12864708    -1.32610599     0.50245257
 h      2.89477321    -1.00076248     0.13865876
 c     -2.67405294    -0.24205162    -0.62261144
 h     -3.20001293     0.72982615    -0.43266166
 h     -2.45428581    -0.58873097    -1.61070243
 h     -3.03809544    -1.00886829    -0.00978998
 h     -0.40767192     1.17959224     1.91289530
          17

 c      1.13169419    -0.49636122    -0.00830990
 c     -0.16756782    -0.99944035     0.24604363
 c     -1.23807008     0.16767319     0.01276112
 c     -0.93433128     1.34286742     1.03592750
 c     -0.29162884     1.17764139    -0.54231767
 c      1.12328584     0.74577570    -0.62576576
 h     -0.53846512    -1.98219997     0.21367026
 h     -1.54746814     2.21066247     1.06220018
 h     -0.71127588     2.16232449    -0.82828753
 h      1.86771243     1.35087868    -1.05190823
 o      2.13303205    -1.31777505     0.50305786
 h      2.86411540    -0.96911101     0.12463754
 c     -2.68156173    -0.24439134    -0.61927801
 h     -3.20154199     0.71655867    -0.41489514
 h     -2.39393163    -0.54770801    -1.69793443
 h     -3.03607108    -1.03665529    -0.03201546
 h     -0.42323450     1.19013000     1.91200666
          17

 c      1.12103570    -0.49882702     0.00739134
 c     -0.17850518    -0.99657196     0.23953429
 c     -1.23661182     0.17977237     0.02452607
 c     -0.93050181     1.33618714     1.03729092
 c     -0.28101691     1.17781841    -0.55197535
 c      1.12660751     0.73529439    -0.63614576
 h     -0.57344408    -2.02597352     0.19099846
 h     -1.51101693     2.20364503     1.09831685
 h     -0.75047095     2.13301836    -0.83733346
 h      1.86003148     1.33283995    -1.03058869
 o      2.13474726    -1.30929009     0.50367666
 h      2.87754684    -0.92594576     0.09560387
 c     -2.68601314    -0.24478610    -0.61646478
 h     -3.20861871     0.69627981    -0.40578069
 h     -2.34422009    -0.50068161    -1.77173010
 h     -3.04272182    -1.07718545    -0.04650480
 h     -0.42070417     1.19389884     1.93033549
          17

 c      1.11066860    -0.50382444     0.02432599
 c     -0.19116253    -0.99176163     0.23200023
 c     -1.23367683     0.19057912     0.03615815
 c     -0.92658836     1.32776427     1.03618288
 c     -0.27116793     1.17922727    -0.56044287
 c      1.12625323     0.72399447    -0.64481913
 h     -0.60138193    -2.06896253     0.17672405
 h     -1.48940448     2.20826912     1.13246102
 h     -0.78184161     2.10068829    -0.85666037
 h      1.87349453     1.32711249    -1.01807010
 o      2.13500867    -1.30014229     0.50375965
 h      2.91519899    -0.88024795     0.06137874
 c     -2.68704601    -0.24397743    -0.61486552
 h     -3.22345253     0.67263674    -0.40428985
 h     -2.30956240    -0.44731285    -1.81968905
 h     -3.05453719    -1.12445763    -0.05872594
 h     -0.40192906     1.19059233     1.96303061
          17

 c      1.10081820    -0.51105968     0.04207961
 c     -0.20580273    -0.98623874     0.22366296
 c     -1.22945445     0.19984705     0.04739092
 c     -0.92203414     1.31777084     1.03381068
 c     -0.26231532     1.18164053    -0.56762220
 c      1.12232646     0.71199643    -0.65169297
 h     -0.61826433    -2.09867099     0.17106089
 h     -1.48229649     2.22361379     1.16348640
 h     -0.80463161     2.06844250    -0.88674642
 h      1.90659592     1.33187611    -1.01382288
 o      2.13526045    -1.28971735     0.50263994
 h      2.95318219    -0.84344537     0.03428856
 c     -2.68459257    -0.24279070    -0.61454845
 h     -3.24789979     0.64943529    -0.40896960
 h     -2.29210385    -0.38933050    -1.83652723
 h     -3.06701048    -1.16977343    -0.07470660
 h     -0.37323735     1.18139360     1.99814821
          17

 c      1.09161200    -0.52015282     0.06020176
 c     -0.22236859    -0.98081042     0.21477687
 c     -1.22421608     0.20734212     0.05790825
 c     -0.91659963     1.30693701     1.03142931
 c     -0.25463078     1.18485629    -0.57345279
 c      1.11570517     0.69992728    -0.65699039
 h     -0.62267285    -2.10828218     0.17393988
 h     -1.48525591     2.24251707     1.18997836
 h     -0.81867653     2.03898562    -0.92768894
 h      1.94938622     1.33898833    -1.01361919
 o      2.13635617    -1.27775052     0.50000435
 h      2.97693777    -0.82204947     0.02147908
 c     -2.67878536    -0.24177514    -0.61538819
 h     -3.28247071     0.62889833    -0.41832949
 h     -2.29237287    -0.32925348    -1.82105519
 h     -3.07618533    -1.20559882    -0.09865854
 h     -0.34126441     1.16781460     2.02398955
          17

 c      1.08303718    -0.53065393     0.07822164
 c     -0.24050670    -0.97593807     0.20562251
 c     -1.21829772     0.21287497     0.06736762
 c     -0.91028807     1.29619452     1.03000241
 c     -0.24825347     1.18874091    -0.57792640
 c      1.10746495     0.68843488    -0.66094046
 h     -0.61528671    -2.09562629     0.18501055
 h     -1.49276312     2.25613123     1.21038286
 h     -0.82401791     2.01396572    -0.97892579
 h      1.99023355     1.33969669    -1.01316981
 o      2.13864702    -1.26430222     0.49585907
 h      2.98014734    -0.81792555     0.02528909
 c     -2.66998166    -0.24099902    -0.61716007
 h     -3.32541657     0.61049319    -0.43110939
 h     -2.30946335    -0.26997655    -1.77538747
 h     -3.07921214    -1.22723366    -0.13247129
 h     -0.31085499     1.15116605     2.03273506
          17

 c      1.07494063    -0.54205610     0.09565527
 c     -0.25959894    -0.97176505     0.19649771
 c     -1.21207506     0.21633519     0.07542399
 c     -0.90319428     1.28634296     1.03010755
 c     -0.24331696     1.19324859    -0.58110535
 c      1.09848570     0.67789876    -0.66362511
 h     -0.59857224    -2.06280556     0.20373162
 h     -1.50037562     2.25760501     1.22352277
 h     -0.82055023     1.99361730    -1.03895978
 h      2.02032270     1.32811310    -1.00989316
 o      2.14211982    -1.24967823     0.49044538
 h      2.96264651    -0.82944126     0.04446008
 c     -2.65881030    -0.24008834    -0.61940480
 h     -3.37270609     0.59141628    -0.44616099
 h     -2.34057796    -0.21451485    -1.70635615
 h     -3.07439545    -1.23304844    -0.17606223
 h     -0.28476130     1.13248666     2.02074771
          17

 c      1.06706324    -0.55381757     0.11201567
 c     -0.27878898    -0.96805479     0.18770265
 c     -1.20593911     0.21771944     0.08175181
 c     -0.89544703     1.27790867     1.03192445
 c     -0.23995373     1.19840325    -0.58313332
 c      1.08935997     0.66841229    -0.66498261
 h     -0.57678415    -2.01693328     0.22956445
 h     -1.50538445     2.24333639     1.22894703
 h     -0.80793345     1.97688920    -1.10523303
 h      2.03456250     1.30161902    -1.00290784
 o      2.14634440    -1.23443034     0.48424679
 h      2.93117852    -0.85128037     0.07389874
 c     -2.64616653    -0.23843305    -0.62110673
 h     -3.41912212     0.56836507    -0.46208143
 h     -2.38003418    -0.16528846    -1.62926106
 h     -3.06121055    -1.22445220    -0.22777385
 h     -0.26376220     1.11256239     1.98807292
          17

 c      1.05910120    -0.56539306     0.12683004
 c     -0.29703684    -0.96411958     0.17950313
 c     -1.20027911     0.21714912     0.08606371
 c     -0.88722814     1.27111404     1.03521522
 c     -0.23826824     1.20424936    -0.58422837
 c      1.08040113     0.65985344    -0.66485163
 h     -0.55583953    -1.97101329     0.26241989
 h     -1.50684211     2.21303692     1.22707319
 h     -0.78584279     1.96200181    -1.17428964
 h      2.03127637     1.26031528    -0.99263899
 o      2.15026319    -1.21941210     0.47806252
 h      2.90251736    -0.87333584     0.10339668
 c     -2.63310038    -0.23544192    -0.62037311
 h     -3.45976315     0.53917488    -0.47697644
 h     -2.41890216    -0.12243702    -1.57157637
 h     -3.04044726    -1.20610612    -0.28461669
 h     -0.24651039     1.09186010     1.93831233
          17

 c      1.05079206    -0.57625103     0.13965165
 c     -0.31328029    -0.95902035     0.17207757
 c     -1.19547095     0.21487832     0.08812514
 c     -0.87880649     1.26588617     1.03929372
 c     -0.23829996     1.21079660    -0.58464771
 c      1.07162849     0.65192905    -0.66300114
 h     -0.54212923    -1.94163797     0.30321694
 h     -1.50564104     2.16967125     1.21927510
 h     -0.75439629     1.94714341    -1.24221562
 h      2.01215314     1.20666712    -0.98061895
 o      2.15229844    -1.20566184     0.47290053
 h      2.90154461    -0.88244597     0.11931917
 c     -2.62039788    -0.23066330    -0.61515998
 h     -3.49113533     0.50350929    -0.48851128
 h     -2.44872372    -0.08276395    -1.56391970
 h     -3.01434488    -1.18621402    -0.34255710
 h     -0.22908431     1.07033097     1.87879984
          17

 c      1.04197135    -0.58588157     0.15007095
 c     -0.32671926    -0.95236984     0.16554517
 c     -1.19186177     0.21129535     0.08777591
 c     -0.87052122     1.26187456     1.04308541
 c     -0.23998990     1.21798369    -0.58464382
 c      1.06270084     0.64419042    -0.65914265
 h     -0.53978993    -1.93954021     0.35338840
 h     -1.50475840     2.11947397     1.20793869
 h     -0.71449263     1.93104679    -1.30522040
 h      1.98277503     1.14547041    -0.96956492
 o      2.15174781    -1.19375690     0.46928422
 h      2.93923315    -0.87275366     0.11574116
 c     -2.60802900    -0.22349965    -0.60569423
 h     -3.51158794     0.46275463    -0.49422129
 h     -2.46827319    -0.04402622    -1.61014158
 h     -2.98610422    -1.17558552    -0.39742957
 h     -0.20494519     1.04724634     1.81992914
          17

 c      1.03258329    -0.59381860     0.15774210
 c     -0.33701200    -0.94512010     0.16015054
 c     -1.18974811     0.20690320     0.08494011
 c     -0.86260364     1.25849156     1.04544777
 c     -0.24317238     1.22566735    -0.58441990
 c      1.05288495     0.63606181    -0.65294218
 h     -0.54878603    -1.96007985     0.41241742
 h     -1.50918061     2.07129526     1.19631736
 h     -0.66792162     1.91329912    -1.36019739
 h      1.95296348     1.08355721    -0.96345542
 o      2.14985081    -1.18344523     0.46683830
 h      2.99599439    -0.85154798     0.10101104
 c     -2.59551092    -0.21323821    -0.59465837
 h     -3.52125704     0.41956976    -0.49198150
 h     -2.48143781    -0.00877383    -1.68302308
 h     -2.95797154    -1.18311984    -0.44674143
 h     -0.16709806     1.02164976     1.77173921
          17

 c      1.02267368    -0.59971416     0.16243762
 c     -0.34416587    -0.93912720     0.15635920
 c     -1.18934653     0.20226084     0.07962360
 c     -0.85488598     1.25502435     1.04571133
 c     -0.24758589     1.23362805    -0.58410396
 c      1.04125680     0.62699454    -0.64409283
 h     -0.56627444    -1.98773030     0.47649237
 h     -1.52433710     2.03397888     1.18790204
 h     -0.61722799     1.89442206    -1.40513413
 h      1.93463518     1.02807960    -0.96688461
 o      2.14830067    -1.17428689     0.46500075
 h      3.04503401    -0.82858786     0.08608618
 c     -2.58264514    -0.19990631    -0.58459527
 h     -3.52191988     0.37742395    -0.48030475
 h     -2.49099684     0.01964928    -1.75403807
 h     -2.92901187    -1.20930009    -0.49057926
 h     -0.11313679     0.99391516     1.73841037
          17

 c      1.01239434    -0.60341776     0.16409761
 c     -0.34835053    -0.93610610     0.15470580
 c     -1.19074815     0.19789373     0.07191686
 c     -0.84683341     1.25092784     1.04393005
 c     -0.25290565     1.24158757    -0.58373713
 c      1.02729406     0.61676968    -0.63252130
 h     -0.58893229    -2.00747026     0.54025677
 h     -1.55250932     2.01184715     1.18535417
 h     -0.56541126     1.87579324    -1.43931444
 h      1.93513988     0.98309711    -0.98285271
 o      2.14810641    -1.16603039     0.46345632
 h      3.06982941    -0.80958756     0.07727590
 c     -2.56955626    -0.18453272    -0.57696417
 h     -3.51682998     0.34005757    -0.45829806
 h     -2.49790555     0.03992004    -1.80619347
 h     -2.89568727    -1.24541530    -0.53012331
 h     -0.04851129     0.96691505     1.71653712
          17

 c      1.00201054    -0.60501351     0.16284607
 c     -0.34984182    -0.93711850     0.15563086
 c     -1.19386823     0.19421001     0.06200025
 c     -0.83804345     1.24613275     1.04057970
 c     -0.25879215     1.24923339    -0.58327200
 c      1.01142543     0.60568031    -0.61861633
 h     -0.61395858    -2.00996739     0.59885297
 h     -1.58995757     2.00215791     1.18972425
 h     -0.51555108     1.85943355    -1.46327539
 h      1.95102900     0.94760238    -1.01022230
 o      2.14958791    -1.15857000     0.46209064
 h      3.06387420    -0.79671213     0.07683866
 c     -2.55643181    -0.16854268    -0.57252606
 h     -3.50997046     0.31063820    -0.42550215
 h     -2.50239663     0.05238763    -1.83138479
 h     -2.85469269    -1.27950399    -0.56593009
 h      0.01650596     0.94488547     1.69946630
          17

 c      0.99189309    -0.60481893     0.15897805
 c     -0.34903567    -0.94254290     0.15942483
 c     -1.19840997     0.19145231     0.05014162
 c     -0.82855432     1.24098171     1.03615903
 c     -0.26493099     1.25624372    -0.58259220
 c      0.99480346     0.59435755    -0.60320166
 h     -0.63918287    -1.99141908     0.64875141
 h     -1.62840709     1.99775091     1.20058883
 h     -0.47043247     1.84766757    -1.47849370
 h      1.97074731     0.91777155    -1.04400930
 o      2.15254487    -1.15188640     0.46091403
 h      3.02805012    -0.78962176     0.08424476
 c     -2.54346339    -0.15314863    -0.57169631
 h     -3.50443463     0.29078054    -0.38188144
 h     -2.50457770     0.05828749    -1.82650177
 h     -2.80472742    -1.30172945    -0.59766928
 h      0.07202904     0.93143107     1.68179975
          17

 c      0.98248194    -0.60336459     0.15293379
 c     -0.34644195    -0.95216455     0.16621761
 c     -1.20385894     0.18969478     0.03668530
 c     -0.81871619     1.23592085     1.03101396
 c     -0.27105688     1.26231558    -0.58155849
 c      0.97863516     0.58350448    -0.58729231
 h     -0.66305590    -1.95243437     0.68800572
 h     -1.65909695     1.99154015     1.21673119
 h     -0.43224677     1.84267855    -1.48680817
 h      1.98238848     0.89024055    -1.07808672
 o      2.15625468    -1.14608237     0.46008247
 h      2.97102366    -0.78512398     0.09596584
 c     -2.53097196    -0.13911381    -0.57462332
 h     -3.50067488     0.27996740    -0.32811050
 h     -2.50463605     0.05940196    -1.79174067
 h     -2.74656309    -1.30619165    -0.62457332
 h      0.11121593     0.92859252     1.66075338
          17

 c      0.97421617    -0.60136337     0.14526817
 c     -0.34261865    -0.96523789     0.17594643
 c     -1.20951842     0.18887838     0.02203940
 c     -0.80898819     1.23129569     1.02531689
 c     -0.27696195     1.26719735    -0.58007082
 c      0.96379979     0.57379148    -0.57189654
 h     -0.68487101    -1.89767473     0.71666985
 h     -1.67550316     1.97887720     1.23671293
 h     -0.40243679     1.84605231    -1.48971200
 h      1.97805067     0.86331290    -1.10727576
 o      2.15934960    -1.14150302     0.45999620
 h      2.91179775    -0.77554742     0.10407074
 c     -2.51947327    -0.12677898    -0.58107068
 h     -3.49606244     0.27582342    -0.26601594
 h     -2.50293068     0.05816086    -1.73109840
 h     -2.68250352    -1.29093320    -0.64583493
 h      0.13069922     0.93685219     1.63584438
          17

 c      0.96744792    -0.59965281     0.13660908
 c     -0.33805236    -0.98051191     0.18828080
 c     -1.21458598     0.18886404     0.00665774
 c     -0.79985980     1.22731022     1.01907963
 c     -0.28249485     1.27072039    -0.57811791
 c      0.95079840     0.56584110    -0.55792527
 h     -0.70534078    -1.83619220     0.73761968
 h     -1.67412459     1.95785854     1.25918160
 h     -0.38171641     1.85844102    -1.48779588
 h      1.95432823     0.83677580    -1.12805360
 o      2.16010170    -1.13873169     0.46125631
 h      2.87597020    -0.74920871     0.09716838
 c     -2.50957222    -0.11618817    -0.59013363
 h     -3.48623148     0.27505507    -0.19875428
 h     -2.50009232     0.05814010    -1.65515333
 h     -2.61587264    -1.25783940    -0.66086269
 h      0.13053480     0.95532087     1.60845777
          17

 c      0.96237756    -0.59909807     0.12759972
 c     -0.33303449    -0.99631917     0.20255611
 c     -1.21825638     0.18948482    -0.00898520
 c     -0.79186242     1.22405085     1.01214747
 c     -0.28755338     1.27282097    -0.57579028
 c      0.93979525     0.56019523    -0.54613196
 h     -0.72726505    -1.78113158     0.75721199
 h     -1.65453443     1.92902960     1.28304796
 h     -0.37021526     1.87945398    -1.48060833
 h      1.91171916     0.81153041    -1.13873594
 o      2.15787493    -1.13796336     0.46404195
 h      2.87340157    -0.70085265     0.07063784
 c     -2.50177561    -0.10721299    -0.59984411
 h     -3.46709448     0.27443763    -0.13047192
 h     -2.49716808     0.06486415    -1.58562124
 h     -2.55055445    -1.21290120    -0.66951867
 h      0.11449234     0.98178975     1.58174097
          17

 c      0.95905806    -0.60046886     0.11883332
 c     -0.32767035    -1.01095340     0.21790177
 c     -1.21982036     0.19058276    -0.02442129
 c     -0.78557507     1.22149584     1.00417927
 c     -0.29207437     1.27354690    -0.57325152
 c      0.93063337     0.55723885    -0.53702644
 h     -0.75491512    -1.74606110     0.78370901
 h     -1.61956056     1.89526343     1.30768868
 h     -0.36765242     1.90779243    -1.46698398
 h      1.85443302     0.78942303    -1.13982192
 o      2.15385147    -1.13843685     0.46764396
 h      2.88669631    -0.64094955     0.03425136
 c     -2.49636081    -0.09959884    -0.60726235
 h     -3.43632103     0.27146362    -0.06555103
 h     -2.49576477     0.08581789    -1.55449681
 h     -2.49040625    -1.16630464    -0.67240527
 h      0.09043972     1.01279324     1.56063823
          17

 c      0.95745221    -0.60431527     0.11079355
 c     -0.32217076    -1.02337276     0.23370791
 c     -1.21872985     0.19202203    -0.03920644
 c     -0.78149253     1.21946947     0.99468097
 c     -0.29602497     1.27304991    -0.57068569
 c      0.92281824     0.55710063    -0.53075716
 h     -0.79042155    -1.73735535     0.82180633
 h     -1.57565133     1.86184523     1.33327225
 h     -0.37346886     1.94154244    -1.44562832
 h      1.79078677     0.77323775    -1.13469435
 o      2.14950757    -1.13910868     0.47113940
 h      2.89473966    -0.58494021     0.00142445
 c     -2.49336314    -0.09278410    -0.61046520
 h     -3.39406302     0.26468906    -0.00763589
 h     -2.49793350     0.12634358    -1.58107485
 h     -2.43854291    -1.13084875    -0.67106784
 h      0.06932282     1.04414820     1.55123741
          17

 c      0.95746889    -0.61087415     0.10380612
 c     -0.31715686    -1.03355846     0.25000244
 c     -1.21464009     0.19366593    -0.05293596
 c     -0.77967315     1.21757519     0.98321521
 c     -0.29939827     1.27156889    -0.56825171
 c      0.91553784     0.55958106    -0.52702618
 h     -0.83013246    -1.75026836     0.86825358
 h     -1.53249960     1.83609580     1.36105158
 h     -0.38690341     1.97851685    -1.41567617
 h      1.73321637     0.76659162    -1.13013850
 o      2.14572706    -1.13925398     0.47390875
 h      2.88631363    -0.54360272    -0.01907156
 c     -2.49263509    -0.08578984    -0.61068066
 h     -3.34316848     0.25391196     0.04127944
 h     -2.50542799     0.18328159    -1.64757852
 h     -2.39699512    -1.11698534    -0.66781555
 h      0.06071712     1.07226236     1.55819645
          17

 c      0.95894657    -0.62005155     0.09801882
 c     -0.31348057    -1.04205437     0.26720319
 c     -1.20746736     0.19532035    -0.06527433
 c     -0.77947700     1.21529539     0.96979240
 c     -0.30221412     1.26941003    -0.56606639
 c      0.90792453     0.56418828    -0.52521606
 h     -0.86645084    -1.77423668     0.91483789
 h     -1.50007351     1.82518431     1.39276016
 h     -0.40703274     2.01657018    -1.37704581
 h      1.69534677     0.77314473    -1.13473420
 o      2.14289749    -1.13851028     0.47564462
 h      2.85848779    -0.52234612    -0.02322785
 c     -2.49383131    -0.07795829    -0.61051837
 h     -3.28889554     0.24016662     0.08131329
 h     -2.51898862     0.24764056    -1.72105493
 h     -2.36730611    -1.12632152    -0.66507662
 h      0.06668049     1.09532453     1.58098922
          17

 c      0.96160765    -0.63148601     0.09341843
 c     -0.31180853    -1.04937473     0.28565756
 c     -1.19743224     0.19668723    -0.07597937
 c     -0.77996514     1.21237466     0.95515298
 c     -0.30451930     1.26692510    -0.56421540
 c      0.89968757     0.57033096    -0.52487641
 h     -0.89229634    -1.79958269     0.95390071
 h     -1.48321212     1.83201898     1.42823543
 h     -0.43279771     2.05384285    -1.33053656
 h      1.68461101     0.79471036    -1.15333135
 o      2.14108782    -1.13681384     0.47628290
 h      2.81383724    -0.52220589    -0.01064800
 c     -2.49635564    -0.06952351    -0.61191175
 h     -3.23805967     0.22545177     0.11464444
 h     -2.53848651     0.31114377    -1.77821549
 h     -2.35127211    -1.15071313    -0.66478638
 h      0.08090182     1.11301261     1.61317760
          17

 c      0.96501862    -0.64464620     0.08987389
 c     -0.31241646    -1.05578653     0.30544788
 c     -1.18504746     0.19736508    -0.08489653
 c     -0.78057941     1.20909698     0.94065272
 c     -0.30638048     1.26448700    -0.56277232
 c      0.89156732     0.57752991    -0.52616761
 h     -0.90328090    -1.81988758     0.98069069
 h     -1.47914817     1.85309534     1.46325488
 h     -0.46303985     2.08891668    -1.27773731
 h      1.69688376     0.82962422    -1.18217113
 o      2.14005953    -1.13443270     0.47601977
 h      2.76027294    -0.53924243     0.01520315
 c     -2.49949267    -0.06121794    -0.61589992
 h     -3.19728994     0.21202017     0.14458682
 h     -2.56333370     0.36823342    -1.80731143
 h     -2.35055334    -1.17816247    -0.66826093
 h      0.09412591     1.12536180     1.64592281
          17

 c      0.96859285    -0.65891284     0.08718161
 c     -0.31519202    -1.06131957     0.32639417
 c     -1.17105387     0.19689632    -0.09193377
 c     -0.78125078     1.20608826     0.92781617
 c     -0.30786472     1.26245690    -0.56180851
 c      0.88494813     0.58543941    -0.52965272
 h     -0.89782907    -1.83184220     0.99337868
 h     -1.48114184     1.88121587     1.49087030
 h     -0.49655784     2.12086554    -1.22081211
 h      1.72075932     0.87350222    -1.21170787
 o      2.13914086    -1.13211756     0.47541721
 h      2.71288749    -0.56205067     0.04532543
 c     -2.50268227    -0.05368915    -0.62284046
 h     -3.17068435     0.20140395     0.17349776
 h     -2.59269322     0.41550904    -1.80361745
 h     -2.36581022    -1.19843626    -0.67636432
 h      0.09901959     1.13221845     1.67161022
          17

 c      0.97166369    -0.67362750     0.08509592
 c     -0.31970294    -1.06580437     0.34808779
 c     -1.15632925     0.19483609    -0.09703607
 c     -0.78212997     1.20395181     0.91790014
 c     -0.30901643     1.26114399    -0.56138848
 c      0.88115677     0.59375360    -0.53580110
 h     -0.87688532    -1.83488685     0.99272072
 h     -1.48312395     1.90948431     1.50459994
 h     -0.53217009     2.14918985    -1.16221869
 h      1.74514588     0.92134753    -1.23282551
 o      2.13726189    -1.13110869     0.47538615
 h      2.69297114    -0.57167428     0.06552181
 c     -2.50570134    -0.04725363    -0.63248655
 h     -3.15840703     0.19386113     0.20076894
 h     -2.62555300     0.45107847    -1.76663155
 h     -2.39637183    -1.20508642    -0.68967302
 h      0.09165125     1.13331009     1.68531320
          17

 c      0.97361916    -0.68811335     0.08334033
 c     -0.32526075    -1.06886806     0.36989618
 c     -1.14179360     0.19082104    -0.10017275
 c     -0.78341598     1.20307851     0.91168129
 c     -0.30984304     1.26076527    -0.56155575
 c      0.88109307     0.60217241    -0.54476821
 h     -0.84389313    -1.83141937     0.98209943
 h     -1.48150216     1.93318266     1.50026808
 h     -0.56875882     2.17365238    -1.10441238
 h      1.76265428     0.96887571    -1.23977808
 o      2.13385669    -1.13224886     0.47651086
 h      2.71308209    -0.55592935     0.06730256
 c     -2.50862425    -0.04194351    -0.64403686
 h     -3.15740866     0.18866804     0.22289022
 h     -2.66084447     0.47460842    -1.69963078
 h     -2.44040322    -1.19545649    -0.70856951
 h      0.07129027     1.12840458     1.68495388
          17

 c      0.97402733    -0.70169195     0.08161785
 c     -0.33097966    -1.06990193     0.39096155
 c     -1.12832702     0.18462834    -0.10134099
 c     -0.78533841     1.20361419     0.90939140
 c     -0.31031314     1.26140987    -0.56231545
 c      0.88515109     0.61042997    -0.55641375
 h     -0.80482194    -1.82735466     0.96770502
 h     -1.47509724     1.94999454     1.47632185
 h     -0.60527354     2.19407988    -1.04960802
 h      1.76970981     1.01288308    -1.23023530
 o      2.12983776    -1.13496403     0.47835643
 h      2.76108888    -0.52574518     0.05891539
 c     -2.51163173    -0.03769184    -0.65617535
 h     -3.16339143     0.18480568     0.23549333
 h     -2.69785723     0.48844184    -1.61122996
 h     -2.49525478    -1.17041172    -0.73330250
 h      0.04013908     1.11735660     1.67133892
          17

 c      0.97269036    -0.71372405     0.07964022
 c     -0.33589768    -1.06811835     0.41029341
 c     -1.11671144     0.17622019    -0.10058143
 c     -0.78819729     1.20547447     0.91068063
 c     -0.31036287     1.26300999    -0.56361821
 c      0.89324380     0.61831846    -0.57036398
 h     -0.76720697    -1.83162562     0.95769335
 h     -1.46477614     1.95988829     1.43367077
 h     -0.64069946     2.21023452    -0.99967153
 h      1.76601884     1.05133374    -1.20466341
 o      2.12665846    -1.13816955     0.48018000
 h      2.81482170    -0.50043496     0.05369146
 c     -2.51477597    -0.03458209    -0.66701387
 h     -3.17244397     0.18141037     0.23551563
 h     -2.73731485     0.49999256    -1.51813017
 h     -2.55789575    -1.13430807    -0.76407156
 h      0.00344614     1.10003909     1.64850835
          17

 c      0.96965317    -0.72365362     0.07715651
 c     -0.33925893    -1.06291151     0.42708392
 c     -1.10759633     0.16576914    -0.09799818
 c     -0.79236865     1.20835875     0.91461225
 c     -0.30990811     1.26532991    -0.56535364
 c      0.90482747     0.62566651    -0.58603977
 h     -0.73707305    -1.85211271     0.95875552
 h     -1.45334079     1.96522446     1.37556533
 h     -0.67403335     2.22180381    -0.95613106
 h      1.75447608     1.08362433    -1.16600305
 o      2.12529712    -1.14120319     0.48156703
 h      2.85818778    -0.49234417     0.05947731
 c     -2.51777744    -0.03301325    -0.67425022
 h     -3.18186668     0.17787234     0.22245195
 h     -2.78273042     0.52330266    -1.44437694
 h     -2.62545807    -1.09475829    -0.80117792
 h     -0.03052660     1.07618838     1.62394382
          17

 c      0.96519843    -0.73103281     0.07396541
 c     -0.34081059    -1.05443625     0.44110847
 c     -1.10147522     0.15365276    -0.09376715
 c     -0.79816085     1.21176092     0.91984436
 c     -0.30885644     1.26798218    -0.56736471
 c      0.91890889     0.63226703    -0.60266244
 h     -0.71547738    -1.88894017     0.97163327
 h     -1.44545573     1.97089595     1.30730835
 h     -0.70430291     2.22850186    -0.92024076
 h      1.74149583     1.11114684    -1.11956878
 o      2.12615610    -1.14384155     0.48240278
 h      2.88281262    -0.50626270     0.07881178
 c     -2.52017946    -0.03321707    -0.67638735
 h     -3.19051818     0.17379252     0.19878935
 h     -2.83811961     0.57167782    -1.40733897
 h     -2.69574749    -1.06100389    -0.84518426
 h     -0.05231020     1.04539562     1.60706903
          17

 c      0.95982077    -0.73553712     0.06992174
 c     -0.34074116    -1.04372351     0.45273436
 c     -1.09867014     0.14040962    -0.08812642
 c     -0.80548441     1.21500473     0.92515738
 c     -0.30711541     1.27047068    -0.56948220
 c      0.93412080     0.63780644    -0.61931269
 h     -0.69903066    -1.93305639     0.99109279
 h     -1.44672184     1.98344399     1.23514461
 h     -0.73061899     2.23020019    -0.89303306
 h      1.73672121     1.13765075    -1.07235882
 o      2.12917843    -1.14614592     0.48274656
 h      2.88619295    -0.54175079     0.11082206
 c     -2.52203412    -0.03433258    -0.67416710
 h     -3.19894490     0.16900566     0.16969539
 h     -2.90026292     0.64255814    -1.40083105
 h     -2.76712481    -1.03980242    -0.89671824
 h     -0.05619441     1.00790979     1.60470170
          17

 c      0.95417216    -0.73698054     0.06494635
 c     -0.33934820    -1.03214675     0.46253030
 c     -1.09933961     0.12667239    -0.08135916
 c     -0.81370374     1.21740717     0.93004117
 c     -0.30459948     1.27225136    -0.57156098
 c      0.94904233     0.64193557    -0.63513972
 h     -0.68351906    -1.97224969     1.01037739
 h     -1.46091470     2.00780553     1.16420649
 h     -0.75222873     2.22702425    -0.87533830
 h      1.74996924     1.16792383    -1.03066690
 o      2.13383989    -1.14843962     0.48280505
 h      2.87188485    -0.59345774     0.15164569
 c     -2.52401510    -0.03504324    -0.66965803
 h     -3.20917114     0.16365357     0.14185615
 h     -2.95887901     0.72041195    -1.40592688
 h     -2.83727700    -1.03082348    -0.95544600
 h     -0.04496177     0.96621531     1.61662683
          17

 c      0.94898875    -0.73531894     0.05903251
 c     -0.33683303    -1.02090877     0.47095889
 c     -1.10350072     0.11310190    -0.07376757
 c     -0.82207431     1.21861685     0.93469652
 c     -0.30124105     1.27279734    -0.57349416
 c      0.96277996     0.64456335    -0.64965140
 h     -0.66614387    -1.99677601     1.02454606
 h     -1.48675363     2.04307928     1.09724567
 h     -0.76854962     2.21937658    -0.86777569
 h      1.78506261     1.20392660    -0.99680100
 o      2.13897343    -1.15141713     0.48298809
 h      2.85257350    -0.64942951     0.19363475
 c     -2.52689993    -0.03474583    -0.66472823
 h     -3.22384886     0.15802469     0.12169228
 h     -3.00443881     0.79104519    -1.40825694
 h     -2.90217848    -1.02697198    -1.01904503
 h     -0.02809428     0.92528171     1.63688982
          17

 c      0.94501344    -0.73062428     0.05223581
 c     -0.33328214    -1.01085046     0.47829281
 c     -1.11104556     0.10032950    -0.06564079
 c     -0.83023817     1.21878139     0.93950907
 c     -0.29700645     1.27165510    -0.57520272
 c      0.97529226     0.64606800    -0.66275876
 h     -0.64574699    -2.00111461     1.03117726
 h     -1.51808346     2.08219078     1.03570962
 h     -0.77918297     2.20787282    -0.87072776
 h      1.83641001     1.24197069    -0.96869654
 o      2.14270591    -1.15615032     0.48389545
 h      2.85170054    -0.69124286     0.22580004
 c     -2.53135134    -0.03347240    -0.66060237
 h     -3.24469152     0.15206643     0.11331888
 h     -3.03127572     0.84621992    -1.40068177
 h     -2.95688091    -1.01947213    -1.08362479
 h     -0.01570734     0.89071494     1.65863602
          17

 c      0.94290977    -0.72303888     0.04464738
 c     -0.32870951    -1.00241813     0.48461782
 c     -1.12174819     0.08890857    -0.05722935
 c     -0.83822432     1.21832345     0.94464188
 c     -0.29190940     1.26848232    -0.57662168
 c      0.98705613     0.64709104    -0.67451643
 h     -0.62242386    -1.98384334     1.03007340
 h     -1.54749815     2.11610692     0.98133352
 h     -0.78391095     2.19321849    -0.88428078
 h      1.89300231     1.27494611    -0.94305440
 o      2.14352769    -1.16334883     0.48588669
 h      2.88752194    -0.70617037     0.24102359
 c     -2.53795203    -0.03138093    -0.65786727
 h     -3.27101500     0.14497482     0.11717695
 h     -3.03684338     0.88213608    -1.38045834
 h     -2.99708733    -1.00191175    -1.14503521
 h     -0.01480408     0.86695943     1.67699656
          17

 c      0.94318125    -0.71274608     0.03637394
 c     -0.32308376    -0.99563338     0.48982372
 c     -1.13526838     0.07927714    -0.04873249
 c     -0.84623364     1.21765456     0.94996260
 c     -0.28602298     1.26306816    -0.57769662
 c      0.99856145     0.64818768    -0.68490927
 h     -0.59727856    -1.94756334     1.02312588
 h     -1.56934296     2.13771705     0.93636141
 h     -0.78266614     2.17604552    -0.90812696
 h      1.94435432     1.29637116    -0.91784085
 o      2.14194930    -1.17243969     0.48861445
 h      2.94777542    -0.70208163     0.24374209
 c     -2.54720662    -0.02852137    -0.65658886
 h     -3.29970656     0.13530791     0.13038530
 h     -3.02065865     0.89772674    -1.34715357
 h     -3.02004581    -0.97129873    -1.19985016
 h     -0.02869394     0.85667930     1.68954161
          17

 c      0.94613995    -0.69997817     0.02754841
 c     -0.31631948    -0.99003174     0.49356533
 c     -1.15115908     0.07173261    -0.04029548
 c     -0.85451786     1.21706066     0.95511233
 c     -0.27949054     1.25534125    -0.57839017
 c      1.01009445     0.64966428    -0.69381588
 h     -0.57241614    -1.89940108     1.01460975
 h     -1.58055829     2.14311740     0.90299905
 h     -0.77546603     2.15674255    -0.94147998
 h      1.98321294     1.30231099    -0.89263478
 o      2.13952560    -1.18233432     0.49148617
 h      3.00521503    -0.69510380     0.24249181
 c     -2.55942102    -0.02485889    -0.65646480
 h     -3.32666563     0.12152031     0.14843299
 h     -2.98393897     0.89422268    -1.30197757
 h     -3.02477421    -0.92775394    -1.24586807
 h     -0.05748222     0.86080073     1.69601483
          17

 c      0.95192249    -0.68503729     0.01834918
 c     -0.30826923    -0.98465169     0.49524056
 c     -1.16887968     0.06642150    -0.03201396
 c     -0.86336019     1.21670299     0.95956236
 c     -0.27253169     1.24537120    -0.57869270
 c      1.02173280     0.65157477    -0.70104706
 h     -0.55087856    -1.85117178     1.01142819
 h     -1.58051216     2.13152679     0.88292625
 h     -0.76235317     2.13533467    -0.98302315
 h      2.00580239     1.29149208    -0.86811961
 o      2.13735853    -1.19228008     0.49410115
 h      3.04087484    -0.69581209     0.24271210
 c     -2.57452761    -0.02041933    -0.65688869
 h     -3.34841979     0.10247173     0.16681764
 h     -2.92994485     0.87617264    -1.24823324
 h     -3.01210460    -0.87419437    -1.28252775
 h     -0.09841164     0.87861751     1.69825839
          17

 c      0.96052398    -0.66829996     0.00899856
 c     -0.29879278    -0.97830701     0.49412516
 c     -1.18781205     0.06334441    -0.02394554
 c     -0.87306862     1.21662771     0.96263996
 c     -0.26544035     1.23336205    -0.57862851
 c      1.03337382     0.65375110    -0.70638473
 h     -0.53579133    -1.81641520     1.02172104
 h     -1.57094401     2.10520117     0.87697971
 h     -0.74340412     2.11147304    -1.03091111
 h      2.01159420     1.26504022    -0.84562000
 o      2.13592007    -1.20188881     0.49624543
 h      3.04652045    -0.70868325     0.24674102
 c     -2.59195361    -0.01551649    -0.65687013
 h     -3.36301774     0.07768872     0.18189828
 h     -2.86463769     0.85394229    -1.19256298
 h     -2.98473207    -0.81628548    -1.31151847
 h     -0.14597216     0.90782966     1.70037921
          17

 c      0.97183431    -0.65021204    -0.00025147
 c     -0.28794052    -0.97029644     0.48979351
 c     -1.20727854     0.06237224    -0.01611726
 c     -0.88388725     1.21670846     0.96358770
 c     -0.25856463     1.21963745    -0.57825639
 c      1.04471308     0.65581857    -0.70960953
 h     -0.52823395    -1.80241866     1.05024165
 h     -1.55637572     2.06983388     0.88488453
 h     -0.71881957     2.08456683    -1.08285566
 h      2.00354753     1.22649745    -0.82686349
 o      2.13523199    -1.21100823     0.49782116
 h      3.02164744    -0.73417526     0.25496986
 c     -2.61067478    -0.01094824    -0.65497669
 h     -3.37024128     0.04743322     0.19116839
 h     -2.79623768     0.84571798    -1.14550362
 h     -2.94697502    -0.76209156    -1.33734587
 h     -0.19252427     0.94485365     1.70848333
          17

 c      0.98566384    -0.63128141    -0.00913205
 c     -0.27609117    -0.96093589     0.48252110
 c     -1.22655841     0.06326572    -0.00853000
 c     -0.89575265     1.21651638     0.96176411
 c     -0.25227350     1.20461275    -0.57766127
 c      1.05518156     0.65720087    -0.71052277
 h     -0.52566789    -1.80428058     1.09391426
 h     -1.54461718     2.03499214     0.90511335
 h     -0.68906807     2.05401737    -1.13631435
 h      1.98880521     1.18203106    -0.81385583
 o      2.13488464    -1.21970450     0.49883902
 h      2.97314974    -0.76907047     0.26601218
 c     -2.62964284    -0.00759780    -0.64980609
 h     -3.37157568     0.01262311     0.19347956
 h     -2.73158210     0.87093977    -1.11695019
 h     -2.90364293    -0.72018753    -1.36668344
 h     -0.23061716     0.98592221     1.72867326
          17

 c      1.00173890    -0.61208362    -0.01735248
 c     -0.26382428    -0.95116435     0.47313302
 c     -1.24492069     0.06570145    -0.00116772
 c     -0.90806010     1.21532006     0.95697972
 c     -0.24691485     1.18875753    -0.57694227
 c      1.06394534     0.65718834    -0.70897496
 h     -0.52335054    -1.80975079     1.14373648
 h     -1.54569082     2.01258602     0.93526006
 h     -0.65500387     2.01947799    -1.18876660
 h      1.97861249     1.14002165    -0.80873525
 o      2.13385824    -1.22835837     0.49947182
 h      2.91821659    -0.80501172     0.27588230
 c     -2.64823314    -0.00521491    -0.64113264
 h     -3.37022838    -0.02544575     0.18951880
 h     -2.67290977     0.93171650    -1.10649783
 h     -2.85803550    -0.69554425    -1.40493128
 h     -0.25672741     1.02858893     1.76300726
          17

 c      1.01967761    -0.59327043    -0.02458829
 c     -0.25168762    -0.94183713     0.46254412
 c     -1.26169595     0.06931030     0.00597080
 c     -0.91992250     1.21258406     0.94967615
 c     -0.24278455     1.17255548    -0.57620123
 c      1.07020615     0.65518207    -0.70491743
 h     -0.51688831    -1.80765200     1.19018170
 h     -1.56693312     2.01073386     0.97297682
 h     -0.61791153     1.98106525    -1.23801417
 h      1.98465869     1.10863682    -0.81339924
 o      2.13049777    -1.23769753     0.50008524
 h      2.88491552    -0.82817006     0.27761345
 c     -2.66598236    -0.00242977    -0.63028465
 h     -3.37099608    -0.06552863     0.18212612
 h     -2.62165990     1.00942407    -1.10383205
 h     -2.81101680    -0.68597427    -1.45141546
 h     -0.27296842     1.07197569     1.80681011
          17

 c      1.03898148    -0.57556123    -0.03048184
 c     -0.24008440    -0.93343874     0.45149598
 c     -1.27635095     0.07370844     0.01283769
 c     -0.93087616     1.20867702     0.94075947
 c     -0.24011964     1.15646656    -0.57553422
 c      1.07385326     0.65107849    -0.69848670
 h     -0.50341261    -1.79133478     1.22624884
 h     -1.60705574     2.02673752     1.01608275
 h     -0.57949042     1.93948783    -1.28242092
 h      2.01117469     1.09166981    -0.82872566
 o      2.12368339    -1.24821174     0.50094563
 h      2.89385259    -0.82892808     0.26614340
 c     -2.68223891     0.00185436    -0.61924604
 h     -3.37930635    -0.10680636     0.17549257
 h     -2.58135373     1.08296261    -1.09881459
 h     -2.76261856    -0.68371683    -1.49886488
 h     -0.28463372     1.11551672     1.85082712
          17

 c      1.05907046    -0.55971673    -0.03465574
 c     -0.22926719    -0.92610969     0.44051131
 c     -1.28851552     0.07850981     0.01932902
 c     -0.94109386     1.20479360     0.93132030
 c     -0.23910269     1.14089447    -0.57502327
 c      1.07578937     0.64541991    -0.69007291
 h     -0.48159513    -1.75842520     1.24796536
 h     -1.65719241     2.04903157     1.06148801
 h     -0.54178607     1.89607341    -1.32106624
 h      2.05069336     1.08694484    -0.85378882
 o      2.11441624    -1.25932962     0.50175573
 h      2.93295729    -0.81530863     0.24588908
 c     -2.69630856     0.00803620    -0.60969918
 h     -3.39901598    -0.14890627     0.17277157
 h     -2.55592574     1.13887615    -1.08573135
 h     -2.71385254    -0.68043063    -1.53801976
 h     -0.29670692     1.15802639     1.88563865
          17

 c      1.07934018    -0.54650616    -0.03673119
 c     -0.21935235    -0.91972706     0.42990613
 c     -1.29796683     0.08333422     0.02530389
 c     -0.95099235     1.20224339     0.92238970
 c     -0.23985165     1.12616388    -0.57473323
 c      1.07740953     0.63912843    -0.68028124
 h     -0.45140859    -1.70996582     1.25424033
 h     -1.70734228     2.06549252     1.10511950
 h     -0.50704069     1.85265366    -1.35379130
 h      2.08967084     1.08935740    -0.88600038
 o      2.10466664    -1.27004030     0.50195713
 h      2.97527958    -0.80305962     0.22587820
 c     -2.70776964     0.01610250    -0.60253611
 h     -3.43002874    -0.19130817     0.17349156
 h     -2.54827656     1.17066403    -1.06236379
 h     -2.66681091    -0.67031159    -1.56179388
 h     -0.31220189     1.19775066     1.90439103
          17

 c      1.09919433    -0.53665083    -0.03636434
 c     -0.21032736    -0.91393999     0.41977051
 c     -1.30459452     0.08782179     0.03061462
 c     -0.96092352     1.20199360     0.91476006
 c     -0.24239957     1.11251314    -0.57471655
 c      1.07990560     0.63317751    -0.66980488
 h     -0.41400727    -1.65008946     1.24709754
 h     -1.75033347     2.06817049     1.14294226
 h     -0.47747330     1.81132245    -1.38108961
 h      2.11616452     1.09428645    -0.92206843
 o      2.09588238    -1.27968861     0.50117638
 h      3.00229582    -0.80284847     0.21254146
 c     -2.71659806     0.02582906    -0.59785702
 h     -3.46798436    -0.23262716     0.17343201
 h     -2.55998581     1.17626715    -1.02857389
 h     -2.62395261    -0.65054269    -1.56662026
 h     -0.33201454     1.23283307     1.90353615
          17

 c      1.11804832    -0.53072457    -0.03330876
 c     -0.20206103    -0.90816821     0.40990462
 c     -1.30836533     0.09165625     0.03513454
 c     -0.97112859     1.20458885     0.90889174
 c     -0.24668255     1.10010456    -0.57502584
 c      1.08397815     0.62841558    -0.65929891
 h     -0.37168538    -1.58612664     1.23243525
 h     -1.78231513     2.05356604     1.17169812
 h     -0.45504072     1.77409922    -1.40382591
 h      2.12286430     1.09879382    -0.95885649
 o      2.08885966    -1.28803516     0.49927588
 h      3.00592532    -0.81931627     0.20892213
 c     -2.72305072     0.03683559    -0.59523791
 h     -3.50636637    -0.27065079     0.16710653
 h     -2.59134843     1.15701878    -0.98565343
 h     -2.58752121    -0.62083184    -1.55239140
 h     -0.35513679     1.26171536     1.88282259
          17

 c      1.13532271    -0.52902839    -0.02748981
 c     -0.19434327    -0.90165470     0.39979443
 c     -1.30929942     0.09459543     0.03877723
 c     -0.98179715     1.21019039     0.90485800
 c     -0.25254204     1.08904819    -0.57573236
 c      1.08983991     0.62546986    -0.64928899
 h     -0.32756062    -1.52809932     1.22031118
 h     -1.80221600     2.02166970     1.18915080
 h     -0.44124326     1.74257940    -1.42285251
 h      2.10696556     1.10158133    -0.99384046
 o      2.08394665    -1.29514394     0.49629951
 h      2.98538878    -0.85301224     0.21564291
 c     -2.72750307     0.04854349    -0.59393511
 h     -3.53895653    -0.30306772     0.15028300
 h     -2.64131169     1.11850374    -0.93638868
 h     -2.55916127    -0.58312574    -1.52240635
 h     -0.37864081     1.28338710     1.84539903
          17

 c      1.15045178    -0.53148249    -0.01906533
 c     -0.18698755    -0.89373237     0.38885371
 c     -1.30746755     0.09650676     0.04150162
 c     -0.99311265     1.21859269     0.90228824
 c     -0.25973986     1.07942918    -0.57694004
 c      1.09727946     0.62466662    -0.64010662
 h     -0.28457273    -1.48574605     1.22206990
 h     -1.81154032     1.97541404     1.19424469
 h     -0.43700446     1.71767944    -1.43867804
 h      2.06957766     1.10283275    -1.02541286
 o      2.08107836    -1.30135261     0.49246337
 h      2.94664786    -0.90099476     0.23113086
 c     -2.73035875     0.06001641    -0.59290001
 h     -3.56122453    -0.32825381     0.12110895
 h     -2.70747928     1.07312990    -0.88552532
 h     -2.53953865    -0.54167230    -1.48372541
 h     -0.39742069     1.29757139     1.79814378
          17

 c      1.16292296    -0.53757687    -0.00844886
 c     -0.17994536    -0.88429566     0.37704276
 c     -1.30301112     0.09739572     0.04329602
 c     -1.00519738     1.22920707     0.90037012
 c     -0.26798160     1.07132888    -0.57878389
 c      1.10568991     0.62596727    -0.63183840
 h     -0.24433239    -1.46312259     1.24299147
 h     -1.81483393     1.92075303     1.18746715
 h     -0.44263952     1.69954961    -1.45132058
 h      2.01564846     1.10431448    -1.05331360
 o      2.07959642    -1.30732475     0.48819939
 h      2.90502862    -0.95601216     0.25091268
 c     -2.73195005     0.06985320    -0.59078485
 h     -3.57085738    -0.34586439     0.08029819
 h     -2.78700122     1.04173672    -0.83958965
 h     -2.52796493    -0.50293925    -1.44732975
 h     -0.40432466     1.30482001     1.75125995
          17

 c      1.17234649    -0.54641431     0.00372408
 c     -0.17329327    -0.87398965     0.36526290
 c     -1.29616789     0.09740257     0.04415514
 c     -1.01786651     1.24108237     0.89809339
 c     -0.27694444     1.06483203    -0.58141260
 c      1.11407804     0.62895303    -0.62429341
 h     -0.20737582    -1.45637037     1.27747631
 h     -1.82042454     1.86679002     1.17133368
 h     -0.45788871     1.68768141    -1.46040250
 h      1.95407726     1.10962827    -1.07924309
 o      2.07812690    -1.31403019     0.48416045
 h      2.88668124    -1.00667797     0.26741643
 c     -2.73234695     0.07682405    -0.58635026
 h     -3.56809493    -0.35732943     0.03112718
 h     -2.87836658     1.04506387    -0.80386741
 h     -2.52250247    -0.47416311    -1.42627677
 h     -0.39218790     1.30630524     1.71509167
          17

 c      1.17852732    -0.55683599     0.01667618
 c     -0.16713168    -0.86383313     0.35493848
 c     -1.28727210     0.09675006     0.04407069
 c     -1.03029078     1.25309586     0.89480277
 c     -0.28630738     1.06001896    -0.58496332
 c      1.12118696     0.63291602    -0.61703815
 h     -0.17439310    -1.45787696     1.31369097
 h     -1.83960814     1.82433423     1.15022259
 h     -0.48198783     1.68115525    -1.46541155
 h      1.89644881     1.12388697    -1.10701655
 o      2.07551666    -1.32227994     0.48092154
 h      2.91324284    -1.04464855     0.27457574
 c     -2.73138004     0.08130287    -0.57932314
 h     -3.55614032    -0.36618798    -0.02064607
 h     -2.97967334     1.08355629    -0.77788790
 h     -2.52126255    -0.45955300    -1.43009631
 h     -0.35853918     1.30332296     1.69404908
          17

 c      1.18149198    -0.56759279     0.02958731
 c     -0.16155320    -0.85477518     0.34737140
 c     -1.27672823     0.09567256     0.04303183
 c     -1.04117603     1.26439567     0.89062401
 c     -0.29577992     1.05694964    -0.58953439
 c      1.12590615     0.63714471    -0.60961762
 h     -0.14662882    -1.46107888     1.34085763
 h     -1.88107614     1.80113793     1.12838122
 h     -0.51376023     1.67892438    -1.46598379
 h      1.85250762     1.15147051    -1.14064449
 o      2.07256491    -1.33215254     0.47854552
 h      2.97420658    -1.07340391     0.27454106
 c     -2.72892192     0.08504219    -0.57073995
 h     -3.54106215    -0.37779220    -0.06756563
 h     -3.08401680     1.13654101    -0.75699315
 h     -2.52411914    -0.45661968    -1.45848837
 h     -0.30906577     1.29715045     1.68373800
          17

 c      1.18146546    -0.57754027     0.04170796
 c     -0.15665853    -0.84752684     0.34346241
 c     -1.26497752     0.09437359     0.04102872
 c     -1.04969030     1.27481017     0.88629604
 c     -0.30511499     1.05564784    -0.59516479
 c      1.12778391     0.64133417    -0.60194683
 h     -0.12555851    -1.46207054     1.35229222
 h     -1.94269146     1.79686477     1.10725850
 h     -0.55171733     1.68005616    -1.46211575
 h      1.82458239     1.19223358    -1.18025551
 o      2.07122547    -1.34340805     0.47682593
 h      3.03942126    -1.10080237     0.27331643
 c     -2.72491114     0.08946668    -0.56231467
 h     -3.52983255    -0.39787196    -0.10260661
 h     -3.18162713     1.18277421    -0.73713993
 h     -2.53247209    -0.45756271    -1.50187529
 h     -0.25493648     1.28934870     1.67553124
          17

 c      1.17885854    -0.58579980     0.05245055
 c     -0.15256621    -0.84255147     0.34370314
 c     -1.25246569     0.09303065     0.03806050
 c     -1.05592409     1.28470059     0.88263071
 c     -0.31411261     1.05609395    -0.60182072
 c      1.12705302     0.64572183    -0.59446653
 h     -0.11256574    -1.45942149     1.34539114
 h     -2.01152183     1.80469231     1.08577603
 h     -0.59416268     1.68387910    -1.45425261
 h      1.80764571     1.24040482    -1.22039343
 o      2.07288511    -1.35592500     0.47562844
 h      3.08590740    -1.13093713     0.27464967
 c     -2.71950309     0.09506524    -0.55552560
 h     -3.52608068    -0.42989347    -0.12206767
 h     -3.26423647     1.20987135    -0.71615831
 h     -2.54747661    -0.45415445    -1.54806380
 h     -0.20728272     1.28175124     1.66236431
          17

 c      1.17425906    -0.59183309     0.06143353
 c     -0.14940610    -0.84007117     0.34821295
 c     -1.23961357     0.09181682     0.03414497
 c     -1.06042568     1.29447183     0.88011404
 c     -0.32261398     1.05822297    -0.60939951
 c      1.12417963     0.65080775    -0.58785883
 h     -0.10877537    -1.45382411     1.32111531
 h     -2.07243596     1.81713525     1.06272968
 h     -0.63929993     1.69002063    -1.44324966
 h      1.79472297     1.28788669    -1.25322540
 o      2.07802921    -1.36963231     0.47488403
 h      3.10267452    -1.16441084     0.27972831
 c     -2.71331391     0.10158264    -0.55114531
 h     -3.52698679    -0.47282865    -0.12684591
 h     -3.32628313     1.21261385    -0.69307582
 h     -2.56910764    -0.44070474    -1.58725286
 h     -0.17406786     1.27618262     1.64076610
          17

 c      1.16839709    -0.59543036     0.06847714
 c     -0.14730670    -0.84003759     0.35672332
 c     -1.22680019     0.09091043     0.02932081
 c     -1.06373004     1.30431889     0.87882735
 c     -0.33050126     1.06192732    -0.61774450
 c      1.11952629     0.65703247    -0.58270772
 h     -0.11495132    -1.44818959     1.28403706
 h     -2.11424197     1.82911922     1.03794519
 h     -0.68531608     1.69833797    -1.43021579
 h      1.78083007     1.32777324    -1.27228120
 o      2.08642933    -1.38440032     0.47452887
 h      3.08772035    -1.19999159     0.28817364
 c     -2.70727932     0.10834252    -0.54932387
 h     -3.52520021    -0.52176869    -0.12082034
 h     -3.36444289     1.18998498    -0.66749452
 h     -2.59630842    -0.41441145    -1.61330025
 h     -0.15950327     1.27426061     1.61049975
          17

 c      1.16206535    -0.59664966     0.07357718
 c     -0.14637568    -0.84207484     0.36852374
 c     -1.21436091     0.09048848     0.02364389
 c     -1.06625849     1.31422745     0.87851306
 c     -0.33770319     1.06706437    -0.62666442
 c      1.11328617     0.66463821    -0.57935864
 h     -0.13142739    -1.44808706     1.24273058
 h     -2.13077504     1.83809723     1.01212627
 h     -0.73042766     1.70878028    -1.41629263
 h      1.76371970     1.35566930    -1.27386959
 o      2.09721486    -1.40003889     0.47451289
 h      3.04746777    -1.23517693     0.29826643
 c     -2.70225608     0.11454704    -0.54984332
 h     -3.51330865    -0.57063046    -0.10841777
 h     -3.37728863     1.14379555    -0.63926962
 h     -2.62740004    -0.37485300    -1.62343910
 h     -0.16416623     1.27730535     1.57392684
          17

 c      1.15601128    -0.59573939     0.07687476
 c     -0.14666814    -0.84548019     0.38251040
 c     -1.20259475     0.09071391     0.01718143
 c     -1.06839530     1.32403958     0.87862965
 c     -0.34419975     1.07346954    -0.63595091
 c      1.10551949     0.67364272    -0.57790246
 h     -0.15816707    -1.46152724     1.20888882
 h     -2.12022151     1.84347141     0.98646318
 h     -0.77290071     1.72124112    -1.40245590
 h      1.74344748     1.36975033    -1.25708724
 o      2.10873569    -1.41637194     0.47486858
 h      2.99993358    -1.26589005     0.30634550
 c     -2.69871885     0.11940751    -0.55225078
 h     -3.48652916    -0.61431760    -0.09332976
 h     -3.36571866     1.07894802    -0.60834037
 h     -2.66036976    -0.32362125    -1.61811548
 h     -0.18482618     1.28625258     1.53578652
          17

 c      1.15083335    -0.59305445     0.07861995
 c     -0.14815485    -0.84947482     0.39758148
 c     -1.19177279     0.09172602     0.01000551
 c     -1.07054499     1.33349219     0.87838042
 c     -0.35002084     1.08097289    -0.64538981
 c      1.09617529     0.68382599    -0.57817602
 h     -0.19493471    -1.49592936     1.19246171
 h     -2.08488825     1.84638032     0.96236238
 h     -0.81107644     1.73546977    -1.38942131
 h      1.72210486     1.37076698    -1.22368599
 o      2.11856895    -1.43330866     0.47576815
 h      2.97576483    -1.28640353     0.30641700
 c     -2.69656789     0.12205396    -0.55585483
 h     -3.44316076    -0.64955331    -0.07827234
 h     -3.33451144     1.00528116    -0.57453621
 h     -2.69306577    -0.26421903    -1.60143796
 h     -0.21408042     1.30153800     1.50315307
          17

 c      1.14690953    -0.58897456     0.07912112
 c     -0.15075668    -0.85372169     0.41327449
 c     -1.18213980     0.09363503     0.00219137
 c     -1.07300364     1.34219389     0.87680338
 c     -0.35523485     1.08941507    -0.65476750
 c      1.08507280     0.69470068    -0.57974865
 h     -0.24096437    -1.55210767     1.19424815
 h     -2.03200433     1.85007995     0.94124071
 h     -0.84344204     1.75107653    -1.37767819
 h      1.70399470     1.36239626    -1.17817811
 o      2.12486202    -1.45071336     0.47733521
 h      2.99800235    -1.29247348     0.29363647
 c     -2.69494171     0.12129862    -0.55970734
 h     -3.38415997    -0.67502870    -0.06506864
 h     -3.29477482     0.94037263    -0.53704913
 h     -2.72347190    -0.20184597    -1.58186214
 h     -0.24116581     1.32306697     1.48459293
          17

 c      1.14436875    -0.58385940     0.07870017
 c     -0.15444198    -0.85854691     0.42986304
 c     -1.17390138     0.09651026    -0.00617121
 c     -1.07551400     1.34954769     0.87305612
 c     -0.35992319     1.09865483    -0.66387790
 c      1.07188364     0.70551001    -0.58194416
 h     -0.29400625    -1.62186523     1.20517391
 h     -1.97483436     1.86070171     0.92427550
 h     -0.86875258     1.76761941    -1.36759931
 h      1.69577690     1.35140830    -1.12762161
 o      2.12824716    -1.46812109     0.47926719
 h      3.05226422    -1.28643448     0.27055385
 c     -2.69227197     0.11565594    -0.56277119
 h     -3.31270553    -0.69148956    -0.05462642
 h     -3.26351654     0.90834926    -0.49336215
 h     -2.75018643    -0.14228370    -1.57142619
 h     -0.25617607     1.35040110     1.48711630
          17

 c      1.14310509    -0.57807017     0.07768628
 c     -0.15923362    -0.86454106     0.44776283
 c     -1.16719289     0.10035585    -0.01495969
 c     -1.07687082     1.35478052     0.86684614
 c     -0.36415113     1.10856523    -0.67253176
 c      1.05624979     0.71538737    -0.58401579
 h     -0.35032088    -1.69295719     1.21377025
 h     -1.93080374     1.88687504     0.91208402
 h     -0.88616810     1.78472994    -1.35955172
 h      1.70511162     1.34599097    -1.07969171
 o      2.13056967    -1.48488117     0.48100849
 h      3.10662071    -1.27460710     0.24419932
 c     -2.68727267     0.10449356    -0.56434927
 h     -3.23397782    -0.70204184    -0.04664550
 h     -3.25217517     0.92416246    -0.43956211
 h     -2.77281137    -0.08952965    -1.58089308
 h     -0.25655966     1.38286975     1.51164318
          17

 c      1.14280819    -0.57201082     0.07643058
 c     -0.16511689    -0.87210392     0.46706261
 c     -1.16205965     0.10509302    -0.02401101
 c     -1.07558684     1.35739558     0.85859950
 c     -0.36794940     1.11902569    -0.68056750
 c      1.03817456     0.72377763    -0.58551024
 h     -0.40582289    -1.75474026     1.21202391
 h     -1.91197135     1.93495719     0.90442095
 h     -0.89534702     1.80222234    -1.35395724
 h      1.73616565     1.35098656    -1.03856887
 o      2.13310801    -1.50043023     0.48209917
 h      3.13926785    -1.26241453     0.22029508
 c     -2.68007456     0.08941224    -0.56440437
 h     -3.15487291    -0.71241816    -0.03922159
 h     -3.25417250     0.97558281    -0.37495791
 h     -2.79153909    -0.04409316    -1.61199400
 h     -0.24860476     1.41918128     1.55171751
          17

 c      1.14300784    -0.56613596     0.07531068
 c     -0.17198073    -0.88129301     0.48745748
 c     -1.15847506     0.11056618    -0.03313525
 c     -1.07122998     1.35783699     0.84918100
 c     -0.37131847     1.12991643    -0.68785845
 c      1.01843719     0.73078124    -0.58648312
 h     -0.45703041    -1.80024601     1.19635243
 h     -1.91463863     2.00170512     0.90007939
 h     -0.89646187     1.82013794    -1.35128763
 h      1.78481319     1.36389117    -1.00254311
 o      2.13640246    -1.51434218     0.48223847
 h      3.14087324    -1.25335092     0.20214694
 c     -2.67151816     0.07318592    -0.56353614
 h     -3.08283659    -0.73002704    -0.02918599
 h     -3.25522328     1.03599731    -0.30423284
 h     -2.80622849    -0.00442169    -1.65529399
 h     -0.24186745     1.45711290     1.59730164
          17

 c      1.14313932    -0.56092079     0.07471466
 c     -0.17961949    -0.89184678     0.50834625
 c     -1.15637350     0.11656390    -0.04213341
 c     -1.06446539     1.35739006     0.83950823
 c     -0.37424935     1.14111959    -0.69431295
 c      0.99846977     0.73693354    -0.58724706
 h     -0.50145116    -1.82615380     1.16664735
 h     -1.92420265     2.07514792     0.89724841
 h     -0.89013717     1.83870759    -1.35200568
 h      1.84001716     1.37728369    -0.96699221
 o      2.14049432    -1.52630884     0.48125518
 h      3.11055743    -1.24927796     0.19111611
 c     -2.66224481     0.05802567    -0.56254715
 h     -3.02347377    -0.76057617    -0.01417817
 h     -3.24620539     1.08415506    -0.23378147
 h     -2.81625165     0.03049587    -1.69687290
 h     -0.24380936     1.49384964     1.63905667
          17

 c      1.14261168    -0.55681541     0.07501330
 c     -0.18774873    -0.90322147     0.52892112
 c     -1.15566975     0.12284390    -0.05080565
 c     -1.05617970     1.35744600     0.83031890
 c     -0.37674327     1.15252545    -0.69987241
 c      0.97982904     0.74272750    -0.58801226
 h     -0.53778590    -1.83260286     1.12543859
 h     -1.92722542     2.14250076     0.89412446
 h     -0.87730967     1.85822699    -1.35645408
 h      1.88975314     1.38418755    -0.92849580
 o      2.14498935    -1.53615545     0.47911478
 h      3.05475536    -1.25023980     0.18653175
 c     -2.65270435     0.04497981    -0.56184587
 h     -2.97863898    -0.80396278     0.00459523
 h     -3.22410450     1.10806246    -0.16898962
 h     -2.82098020     0.06039982    -1.72526181
 h     -0.25814553     1.52655094     1.67023006
          17

 c      1.14086243    -0.55420888     0.07653435
 c     -0.19600015    -0.91458350     0.54821536
 c     -1.15626249     0.12915820    -0.05895130
 c     -1.04706060     1.35904705     0.82208201
 c     -0.37881981     1.16403889    -0.70451204
 c      0.96381898     0.74838479    -0.58877010
 h     -0.56627888    -1.82355348     1.07756778
 h     -1.91612446     2.19476913     0.88924748
 h     -0.85903781     1.87887099    -1.36470987
 h      1.92498941     1.38062069    -0.88608219
 o      2.14891214    -1.54391940     0.47599177
 h      2.98945569    -1.25328113     0.18457375
 c     -2.64327950     0.03411666    -0.56126307
 h     -2.94706242    -0.85398856     0.02217751
 h     -3.18935301     1.10216479    -0.11380055
 h     -2.82012231     0.08437113    -1.73377032
 h     -0.28520217     1.55280952     1.68702552
          17

 c      1.13739719    -0.55340688     0.07954150
 c     -0.20389380    -0.92478215     0.56514464
 c     -1.15802192     0.13527837    -0.06636776
 c     -1.03761947     1.36281236     0.81496970
 c     -0.38051163     1.17558267    -0.70824245
 c      0.95136545     0.75386176    -0.58933603
 h     -0.58923873    -1.80740854     1.02994865
 h     -1.88835309     2.22706578     0.88149625
 h     -0.83632602     1.90050824    -1.37644897
 h      1.94061471     1.36555823    -0.84066165
 o      2.15061432    -1.54994229     0.47234814
 h      2.94160539    -1.25108580     0.17707883
 c     -2.63424590     0.02501360    -0.56027724
 h     -2.92637559    -0.90219741     0.03255898
 h     -3.14415751     1.06492369    -0.07091232
 h     -2.81382768     0.10147242    -1.72024289
 h     -0.32253686     1.57094815     1.68864525
          17

 c      1.13183116    -0.55461220     0.08421147
 c     -0.21085377    -0.93243977     0.57862632
 c     -1.16076659     0.14101926    -0.07285779
 c     -1.02829647     1.36897316     0.80882579
 c     -0.38184683     1.18709417    -0.71110450
 c      0.94297854     0.75891209    -0.58941306
 h     -0.61107031    -1.79624705     0.99044978
 h     -1.84493607     2.23788707     0.87001966
 h     -0.81003151     1.92259213    -1.39088473
 h      1.93531473     1.34033976    -0.79428683
 o      2.14863578    -1.55464043     0.46868534
 h      2.93533969    -1.23579048     0.15557629
 c     -2.62570594     0.01709119    -0.55826022
 h     -2.91437449    -0.94147898     0.03113735
 h     -3.09208474     0.99810945    -0.04168029
 h     -2.80275756     0.11114167    -1.68665984
 h     -0.36520112     1.58021930     1.67755561
          17

 c      1.12393807    -0.55791272     0.09061319
 c     -0.21639010    -0.93638701     0.58784891
 c     -1.16424499     0.14625683    -0.07824199
 c     -1.01949595     1.37737397     0.80312574
 c     -0.38282264     1.19851440    -0.71315738
 c      0.93869220     0.76312076    -0.58863427
 h     -0.63633174    -1.80094362     0.96500293
 h     -1.78995329     2.22900123     0.85420920
 h     -0.78089075     1.94420442    -1.40683714
 h      1.91180848     1.30846051    -0.74970200
 o      2.14338412    -1.55783496     0.46487921
 h      2.96508037    -1.20973980     0.12194026
 c     -2.61752526     0.00961236    -0.55460262
 h     -2.90929397    -0.96750638     0.01555206
 h     -3.03855143     0.90786992    -0.02519656
 h     -2.78821024     0.11349380    -1.63938236
 h     -0.40584118     1.58094426     1.65994042
          17

 c      1.11368763    -0.56327951     0.09869486
 c     -0.22042662    -0.93632129     0.59255161
 c     -1.16813426     0.15093356    -0.08237284
 c     -1.01147658     1.38742336     0.79701632
 c     -0.38337852     1.20976771    -0.71446236
 c      0.93796717     0.76589949    -0.58659463
 h     -0.66593755    -1.82355799     0.95453039
 h     -1.73099472     2.20633516     0.83374302
 h     -0.74961803     1.96423511    -1.42291807
 h      1.87775581     1.27576839    -0.71004982
 o      2.13655135    -1.55885898     0.46029234
 h      3.00444267    -1.18369677     0.08663081
 c     -2.60923122     0.00143219    -0.54886588
 h     -2.90973475    -0.97900135    -0.01438065
 h     -2.99201282     0.80750828    -0.01602092
 h     -2.77223245     0.10960841    -1.58955260
 h     -0.43550623     1.57437137     1.64530942
          17

 c      1.10124755    -0.57057547     0.10828738
 c     -0.22340923    -0.93293551     0.59299411
 c     -1.17206547     0.15505059    -0.08514213
 c     -1.00405529     1.39806986     0.78961409
 c     -0.38338272     1.22073856    -0.71507312
 c      0.93965005     0.76649499    -0.58289600
 h     -0.69582743    -1.85578382     0.95535531
 h     -1.67978613     2.18127015     0.80867184
 h     -0.71701111     1.98163704    -1.43777764
 h      1.84629960     1.25043487    -0.67843957
 o      2.12947774    -1.55720557     0.45441314
 h      3.03207005    -1.16639360     0.05850540
 c     -2.59993689    -0.00918717    -0.54112438
 h     -2.91464642    -0.97796471    -0.05685018
 h     -2.96493038     0.71958830    -0.00142421
 h     -2.75742918     0.10162672    -1.55165686
 h     -0.44643528     1.56187052     1.64319749
          17

 c      1.08696130    -0.57956605     0.11911977
 c     -0.22604312    -0.92734373     0.58967334
 c     -1.17567363     0.15865335    -0.08648018
 c     -0.99637547     1.40801325     0.78056661
 c     -0.38264394     1.23125597    -0.71503764
 c      0.94227769     0.76414852    -0.57722550
 h     -0.71997489    -1.88554072     0.96244629
 h     -1.65049306     2.16934321     0.77942445
 h     -0.68399259     1.99565758    -1.45033963
 h      1.83282193     1.24103392    -0.65713927
 o      2.12281395    -1.55269255     0.44702571
 h      3.03712116    -1.16184143     0.04206337
 c     -2.58867479    -0.02380273    -0.53213139
 h     -2.92353606    -0.97023290    -0.10815020
 h     -2.97026675     0.66750786     0.03469436
 h     -2.74609316     0.09226887    -1.53767723
 h     -0.43629203     1.54390652     1.65699794
          17

 c      1.07132304    -0.58993229     0.13084003
 c     -0.22901422    -0.92055207     0.58311824
 c     -1.17864259     0.16181312    -0.08634783
 c     -0.98739425     1.41641766     0.77034525
 c     -0.38094422     1.24109294    -0.71440457
 c      0.94493217     0.75850867    -0.56944493
 h     -0.73357104    -1.90302703     0.97168087
 h     -1.65217392     2.18163426     0.74676885
 h     -0.65156863     2.00598320    -1.45997738
 h      1.84540123     1.25159257    -0.64668551
 o      2.11671242    -1.54538899     0.43814599
 h      3.01640538    -1.17047485     0.03840943
 c     -2.57540226    -0.04184031    -0.52249657
 h     -2.93685689    -0.96559093    -0.16304542
 h     -3.01030123     0.65326608     0.09437454
 h     -2.73897078     0.08378840    -1.54923626
 h     -0.40972614     1.52029693     1.68097061
          17

 c      1.05495726    -0.60128732     0.14303613
 c     -0.23289126    -0.91329492     0.57383300
 c     -1.18072652     0.16460867    -0.08472947
 c     -0.97687057     1.42365430     0.75985429
 c     -0.37806857     1.24997970    -0.71321973
 c      0.94787783     0.74994264    -0.55961644
 h     -0.73410158    -1.90253107     0.98036247
 h     -1.68036965     2.21456318     0.71222332
 h     -0.62073746     2.01276715    -1.46659353
 h      1.87776253     1.27791438    -0.64575827
 o      2.11091226    -1.53557403     0.42799137
 h      2.97314985    -1.18977162     0.04569485
 c     -2.56130144    -0.06071044    -0.51226791
 h     -2.95583489    -0.97519419    -0.21621133
 h     -3.07343648     0.65705362     0.16111261
 h     -2.73492443     0.07725348    -1.57657317
 h     -0.37512436     1.49151984     1.70449200
          17

 c      1.03859945    -0.61319609     0.15525479
 c     -0.23812345    -0.90604385     0.56229399
 c     -1.18175045     0.16712136    -0.08163459
 c     -0.96542385     1.43089314     0.74987049
 c     -0.37381718     1.25762429    -0.71150833
 c      0.95206414     0.73928960    -0.54794738
 h     -0.72127823    -1.88220561     0.98710853
 h     -1.72076341     2.25394810     0.67836997
 h     -0.59239964     2.01655433    -1.47059164
 h      1.91534544     1.31059058    -0.65192172
 o      2.10461747    -1.52376955     0.41703457
 h      2.91899548    -1.21367784     0.05822371
 c     -2.54793844    -0.07820831    -0.50158600
 h     -2.98051509    -1.00524844    -0.26464022
 h     -3.14503164     0.65948102     0.21752113
 h     -2.73186903     0.07278025    -1.60571889
 h     -0.34046569     1.45921366     1.71796153
          17

 c      1.02306097    -0.62518982     0.16701711
 c     -0.24503168    -0.89901218     0.54893402
 c     -1.18160265     0.16944340    -0.07710887
 c     -0.95385138     1.43915546     0.74084142
 c     -0.36801246     1.26373404    -0.70925949
 c      0.95829818     0.72741495    -0.53471898
 h     -0.69689893    -1.84384406     0.99186598
 h     -1.75923580     2.28639004     0.64812620
 h     -0.56728178     2.01810994    -1.47273138
 h      1.94512437     1.34035054    -0.66244484
 o      2.09633019    -1.51077549     0.40607499
 h      2.87677158    -1.23206102     0.06530619
 c     -2.53681775    -0.09364675    -0.49075304
 h     -3.00734220    -1.05225333    -0.30839032
 h     -3.21401326     0.64981923     0.25381316
 h     -2.72787535     0.07014705    -1.62516975
 h     -0.31141281     1.42576492     1.71546908
          17

 c      1.00915971    -0.63676495     0.17783055
 c     -0.25376124    -0.89210610     0.53409022
 c     -1.18024658     0.17168294    -0.07125068
 c     -0.94276697     1.44896264     0.73291785
 c     -0.36051452     1.26803748    -0.70643015
 c      0.96693634     0.71500170    -0.52023937
 h     -0.66493233    -1.79323213     0.99630339
 h     -1.78629088     2.30386140     0.62395366
 h     -0.54587124     2.01817014    -1.47388381
 h      1.95932336     1.36050725    -0.67477349
 o      2.08445124    -1.49742165     0.39597870
 h      2.87134461    -1.23489715     0.05543230
 c     -2.52925419    -0.10742273    -0.48007711
 h     -3.02988392    -1.10604803    -0.34857189
 h     -3.27305059     0.62361480     0.26619106
 h     -2.72169960     0.06914054    -1.62798632
 h     -0.29110127     1.39379830     1.69499008
          17

 c      0.99761286    -0.64736853     0.18719921
 c     -0.26422975    -0.88487854     0.51793354
 c     -1.17775332     0.17395921    -0.06422781
 c     -0.93260150     1.46042544     0.72599803
 c     -0.35124496     1.27030908    -0.70296495
 c      0.97793100     0.70252693    -0.50481838
 h     -0.63145475    -1.74043461     1.00439619
 h     -1.79680548     2.30306759     0.60764494
 h     -0.52837201     2.01717120    -1.47475043
 h      1.95499532     1.36712244    -0.68671826
 o      2.06909584    -1.48398280     0.38690925
 h      2.90149950    -1.22202674     0.02856470
 c     -2.52618437    -0.12022653    -0.46981815
 h     -3.04184218    -1.15632391    -0.38554406
 h     -3.31737928     0.57980409     0.25422975
 h     -2.71288205     0.06966005    -1.61149226
 h     -0.28031491     1.36580315     1.65803122
          17

 c      0.98892485    -0.65639779     0.19464154
 c     -0.27616249    -0.87668204     0.50048247
 c     -1.17433529     0.17639777    -0.05628906
 c     -0.92368395     1.47339043     0.71973513
 c     -0.34020858     1.27039135    -0.69881871
 c      0.99093041     0.69027464    -0.48875044
 h     -0.60340775    -1.69783758     1.02207280
 h     -1.78903443     2.28415121     0.60036971
 h     -0.51468760     2.01505505    -1.47564756
 h      1.93304761     1.35872306    -0.69656328
 o      2.05209873    -1.47029651     0.37834642
 h      2.94042175    -1.20150591    -0.00418762
 c     -2.52803248    -0.13263615    -0.46012687
 h     -3.03897072    -1.19609379    -0.41878378
 h     -3.34420557     0.51936814     0.21964925
 h     -2.70170979     0.07179894    -1.57683334
 h     -0.27745256     1.34378470     1.60952834
          17

 c      0.98331200    -0.66323095     0.19971847
 c     -0.28927958    -0.86720689     0.48186996
 c     -1.17036360     0.17913520    -0.04776513
 c     -0.91625882     1.48751247     0.71354726
 c     -0.32750637     1.26821020    -0.69397044
 c      1.00532031     0.67831989    -0.47229049
 h     -0.58558770    -1.67380179     1.05392637
 h     -1.76445623     2.25030597     0.60265909
 h     -0.50443783     2.01123796    -1.47645309
 h      1.89798737     1.33640023    -0.70328333
 o      2.03523707    -1.45634061     0.36983758
 h      2.96397184    -1.18020329    -0.03267263
 c     -2.53464950    -0.14509031    -0.45099530
 h     -3.01937040    -1.22211485    -0.44743448
 h     -3.35310091     0.44524970     0.16637257
 h     -2.68915419     0.07601962    -1.52912304
 h     -0.27838112     1.32887327     1.55779046
          17

 c      0.98066337    -0.66727127     0.20206689
 c     -0.30344106    -0.85701507     0.46274284
 c     -1.16636119     0.18232992    -0.03905480
 c     -0.91034612     1.50222528     0.70672544
 c     -0.31334065     1.26378422    -0.68842467
 c      1.02020329     0.66647857    -0.45561236
 h     -0.57834291    -1.66642278     1.09831602
 h     -1.72881631     2.20843324     0.61422337
 h     -0.49701515     2.00475906    -1.47674569
 h      1.85834527     1.30440117    -0.70698664
 o      2.01964635    -1.44235077     0.36122512
 h      2.95976675    -1.16159436    -0.05150388
 c     -2.54521662    -0.15803626    -0.44229663
 h     -2.98316303    -1.23446017    -0.47078903
 h     -3.34781989     0.36329840     0.10168390
 h     -2.67671119     0.08341497    -1.47779292
 h     -0.27694221     1.32107113     1.51342503
          17

 c      0.98052886    -0.66799840     0.20143463
 c     -0.31850130    -0.84732875     0.44425075
 c     -1.16296545     0.18616380    -0.03059068
 c     -0.90539165     1.51662416     0.69873548
 c     -0.29800930     1.25722813    -0.68220337
 c      1.03440801     0.65428768    -0.43876449
 h     -0.57904326    -1.66599947     1.14721762
 h     -1.69385865     2.17017340     0.63377458
 h     -0.49166845     1.99453524    -1.47606783
 h      1.82665598     1.27046465    -0.70941826
 o      2.00596585    -1.42872965     0.35256636
 h      2.92456261    -1.14686351    -0.05896985
 c     -2.55804938    -0.17209894    -0.43401052
 h     -2.93215950    -1.23635932    -0.48862410
 h     -3.33984403     0.28383188     0.03801114
 h     -2.66596104     0.09579213    -1.43557233
 h     -0.26728344     1.31963523     1.48591059
          17

 c      0.98215558    -0.66503748     0.19771317
 c     -0.33410418    -0.83937272     0.42761598
 c     -1.16085354     0.19082013    -0.02278457
 c     -0.90003637     1.52948531     0.68956503
 c     -0.28188662     1.24874960    -0.67533762
 c      1.04674848     0.64119945    -0.42170858
 h     -0.58492202    -1.66255490     1.19102913
 h     -1.67642300     2.15048269     0.65949200
 h     -0.48759084     1.97963102    -1.47419849
 h      1.81643013     1.24380398    -0.71358030
 o      1.99440957    -1.41598636     0.34408449
 h      2.86267986    -1.13540878    -0.05644302
 c     -2.57057399    -0.18798489    -0.42656491
 h     -2.86954339    -1.23432099    -0.50143664
 h     -3.35035269     0.22117296    -0.00763636
 h     -2.65786189     0.11490819    -1.41382929
 h     -0.24752036     1.32426106     1.47893277
          17

 c      0.98458752    -0.65825696     0.19096803
 c     -0.34968398    -0.83399223     0.41380024
 c     -1.16062858     0.19643535    -0.01597003
 c     -0.89285390     1.53992015     0.67973074
 c     -0.26538525     1.23863513    -0.66786984
 c      1.05665249     0.62711184    -0.40454914
 h     -0.59425166    -1.64986831     1.22230525
 h     -1.68851526     2.15919988     0.69029078
 h     -0.48399578     1.95947742    -1.47133287
 h      1.83470648     1.22934998    -0.72123271
 o      1.98460307    -1.40474590     0.33622335
 h      2.78798806    -1.12406168    -0.04944706
 c     -2.58047716    -0.20567175    -0.42065946
 h     -2.79929204    -1.23766752    -0.51051226
 h     -3.39833845     0.18528346    -0.02273655
 h     -2.65242471     0.14061817    -1.41566235
 h     -0.22113396     1.33578732     1.48898300
          17

 c      0.98680705    -0.64788165     0.18146489
 c     -0.36460458    -0.83157400     0.40340733
 c     -1.16270323     0.20303894    -0.01036764
 c     -0.88366443     1.54824228     0.67003700
 c     -0.24890473     1.22722336    -0.65986822
 c      1.06459305     0.61278211    -0.38778303
 h     -0.60625653    -1.62573648     1.23676393
 h     -1.72461007     2.19166424     0.72553147
 h     -0.48018454     1.93401365    -1.46812934
 h      1.87677389     1.22357229    -0.73020317
 o      1.97538871    -1.39580118     0.32973930
 h      2.72632181    -1.10564764    -0.04924544
 c     -2.58771726    -0.22365429    -0.41650743
 h     -2.72514233    -1.25569561    -0.51759566
 h     -3.47790542     0.17116007    -0.01037717
 h     -2.64928460     0.16968578    -1.43410825
 h     -0.19444747     1.35541406     1.50855250
          17

 c      0.98788854    -0.63457398     0.16967408
 c     -0.37830327    -0.83204662     0.39667820
 c     -1.16725005     0.21051556    -0.00607712
 c     -0.87338775     1.55563464     0.66141469
 c     -0.23279790     1.21488084    -0.65143594
 c      1.07168850     0.59958053    -0.37221893
 h     -0.62082555    -1.59128743     1.23325802
 h     -1.76689822     2.23377162     0.76306023
 h     -0.47560876     1.90372592    -1.46564182
 h      1.93049226     1.21807592    -0.73548805
 o      1.96551604    -1.38991918     0.32540412
 h      2.70387008    -1.07180826    -0.06804999
 c     -2.59399039    -0.24005950    -0.41396530
 h     -2.64972542    -1.29185842    -0.52407802
 h     -3.56476965     0.16524550     0.01709356
 h     -2.64838644     0.19691534    -1.45762752
 h     -0.17340741     1.38360979     1.52993031
          17

 c      0.98714208    -0.61945687     0.15624456
 c     -0.39036711    -0.83487311     0.39347326
 c     -1.17421327     0.21860658    -0.00308069
 c     -0.86300578     1.56324659     0.65472318
 c     -0.21737310     1.20199464    -0.64270668
 c      1.07902385     0.58901600    -0.35870763
 h     -0.63843430    -1.55071258     1.21397912
 h     -1.79924858     2.27286480     0.79934779
 h     -0.46990277     1.86955612    -1.46515368
 h      1.98385473     1.20553395    -0.73240227
 o      1.95542686    -1.38712650     0.32308492
 h      2.71809846    -1.02439356    -0.10415331
 c     -2.60079598    -0.25406779    -0.41300939
 h     -2.57515694    -1.34007747    -0.53033079
 h     -3.63802511     0.15667013     0.04911745
 h     -2.65008005     0.21724578    -1.47608762
 h     -0.16199716     1.41974086     1.54717777
          17

 c      0.98421038    -0.60407924     0.14196330
 c     -0.40051809    -0.83905545     0.39322669
 c     -1.18334175     0.22694523    -0.00125419
 c     -0.85316339     1.57184945     0.65056192
 c     -0.20291759     1.18897795    -0.63383756
 c      1.08734654     0.58249004    -0.34797820
 h     -0.66033531    -1.51144539     1.18508043
 h     -1.81220645     2.30138444     0.83084921
 h     -0.46285262     1.83269352    -1.46790909
 h      2.02844841     1.18202658    -0.71818661
 o      1.94682659    -1.38666324     0.32182748
 h      2.74362710    -0.97588601    -0.14315321
 c     -2.60880769    -0.26588652    -0.41371269
 h     -2.50441119    -1.38846437    -0.53593779
 h     -3.68597916     0.13951935     0.07927665
 h     -2.65490666     0.22700863    -1.48315452
 h     -0.16190813     1.46223711     1.55675503
          17

 c      0.97905700    -0.59025119     0.12768750
 c     -0.40855225    -0.84323730     0.39496666
 c     -1.19423277     0.23511632    -0.00038790
 c     -0.84424728     1.58187268     0.64918237
 c     -0.18972365     1.17628226    -0.62500581
 c      1.09706281     0.58114693    -0.34056161
 h     -0.68877171    -1.48375656     1.15658842
 h     -1.80188371     2.31596049     0.85468907
 h     -0.45432798     1.79431232    -1.47477914
 h      2.05972861     1.14687436    -0.69209565
 o      1.94091358    -1.38769427     0.32077222
 h      2.76012427    -0.93782076    -0.17260039
 c     -2.61807530    -0.27608575    -0.41607271
 h     -2.44143355    -1.42587538    -0.54039673
 h     -3.70351227     0.11124955     0.10401513
 h     -2.66343668     0.22425645    -1.47633013
 h     -0.17261508     1.50888520     1.55766752
          17

 c      0.97187049    -0.57969918     0.11422074
 c     -0.41434510    -0.84606449     0.39763232
 c     -1.20638203     0.24273332    -0.00021327
 c     -0.83650918     1.59347468     0.65045890
 c     -0.17810277     1.16440433    -0.61641016
 c      1.10826948     0.58564480    -0.33670447
 h     -0.72626643    -1.47763446     1.13889279
 h     -1.76838405     2.31622153     0.86878586
 h     -0.44422107     1.75536340    -1.48596171
 h      2.07678777     1.10213732    -0.65514211
 o      1.93806069    -1.38958629     0.31941033
 h      2.75824747    -0.91686857    -0.18603884
 c     -2.62831014    -0.28520560    -0.41991336
 h     -2.39019095    -1.44520593    -0.54350872
 h     -3.68955248     0.07131221     0.12155117
 h     -2.67622281     0.20881248    -1.45659213
 h     -0.19144178     1.55710251     1.55156856
          17

 c      0.96298613    -0.57364939     0.10216229
 c     -0.41803233    -0.84678890     0.40071539
 c     -1.21923272     0.24949673    -0.00043327
 c     -0.83007642     1.60654234     0.65387989
 c     -0.16837757     1.15388080    -0.60826459
 c      1.12069716     0.59586870    -0.33626776
 h     -0.77303886    -1.49672177     1.13544936
 h     -1.71551108     2.30458810     0.87193611
 h     -0.43245242     1.71650567    -1.50085499
 h      2.08281063     1.05247761    -0.60997782
 o      1.93810675    -1.39190710     0.31750218
 h      2.73617961    -0.91577050    -0.18149849
 c     -2.63901331    -0.29370759    -0.42485382
 h     -2.35383446    -1.44359120    -0.54540360
 h     -3.64634627     0.02062064     0.13165523
 h     -2.69382709     0.18244857    -1.42843156
 h     -0.21368132     1.60420876     1.54276867
          17

 c      0.95285092    -0.57256235     0.09181476
 c     -0.42016999    -0.84556854     0.40454356
 c     -1.23221582     0.25522078    -0.00075325
 c     -0.82480474     1.62059746     0.65859372
 c     -0.16084771     1.14525537    -0.60078447
 c      1.13358603     0.61077909    -0.33869566
 h     -0.82478146    -1.53538951     1.13971457
 h     -1.65188167     2.28721025     0.86413798
 h     -0.41903992     1.67821795    -1.51817928
 h      2.08603841     1.00500114    -0.56069560
 o      1.94051500    -1.39444440     0.31504329
 h      2.69790026    -0.93377488    -0.16072266
 c     -2.64942488    -0.30205067    -0.43035190
 h     -2.33421907    -1.42184013    -0.54646532
 h     -3.58046306    -0.03833306     0.13641714
 h     -2.71692497     0.14911725    -1.40006691
 h     -0.23323807     1.64774311     1.53756170
          17

 c      0.94201111    -0.57615567     0.08319863
 c     -0.42158123    -0.84309893     0.40978817
 c     -1.24478503     0.25981833    -0.00091006
 c     -0.81999872     1.63466953     0.66357946
 c     -0.15574404     1.13903032    -0.59416034
 c      1.14571801     0.62860492    -0.34314964
 h     -0.87428620    -1.58314581     1.14110534
 h     -1.59250602     2.27545041     0.84706711
 h     -0.40421211     1.64099078    -1.53631004
 h      2.09903279     0.96791366    -0.51182376
 o      1.94429408    -1.39731159     0.31234459
 h      2.65468174    -0.96530213    -0.13027481
 c     -2.65835261    -0.31068882    -0.43592834
 h     -2.33143457    -1.38447442    -0.54732409
 h     -3.50510645    -0.10108822     0.14215137
 h     -2.74646702     0.11457363    -1.38249983
 h     -0.24437338     1.68573566     1.54205777
          17

 c      0.93108894    -0.58365633     0.07614409
 c     -0.42305497    -0.84012025     0.41691835
 c     -1.25644893     0.26327307    -0.00069863
 c     -0.81438711     1.64741644     0.66800211
 c     -0.15319093     1.13560959    -0.58853739
 c      1.15595960     0.64740876    -0.34880380
 h     -0.91474363    -1.63022326     1.13146886
 h     -1.55662946     2.28470709     0.82365694
 h     -0.38848903     1.60549778    -1.55367656
 h      2.13232496     0.94713442    -0.46622918
 o      1.94782094    -1.40108258     0.31015087
 h      2.62778896    -0.99795530    -0.10327793
 c     -2.66416269    -0.31979042    -0.44164040
 h     -2.34309677    -1.34067279    -0.54899207
 h     -3.44082029    -0.16164071     0.16114977
 h     -2.78372170     0.08441928    -1.38532262
 h     -0.24423520     1.71678930     1.55889672
          17

 c      0.92075470    -0.59408019     0.07038529
 c     -0.42517892    -0.83720291     0.42604825
 c     -1.26679046     0.26560497     0.00001109
 c     -0.80704177     1.65797770     0.67163503
 c     -0.15318560     1.13525047    -0.58400567
 c      1.16408683     0.66564065    -0.35505813
 h     -0.94144728    -1.66977130     1.10683554
 h     -1.55557716     2.32479473     0.79546345
 h     -0.37270531     1.57266776    -1.56909547
 h      2.18496205     0.94338248    -0.42400612
 o      1.94929360    -1.40652313     0.30934957
 h      2.64116652    -1.01707573    -0.09462602
 c     -2.66563367    -0.32866273    -0.44820281
 h     -2.36374663    -1.30525697    -0.55312178
 h     -3.40650714    -0.21539182     0.20694928
 h     -2.82970392     0.06120420    -1.41023999
 h     -0.23423357     1.73999518     1.58542967
          17

 c      0.91167931    -0.60640618     0.06562482
 c     -0.42829811    -0.83471392     0.43699385
 c     -1.27547370     0.26684471     0.00127372
 c     -0.79847167     1.66691465     0.67487959
 c     -0.15558567     1.13803607    -0.58059386
 c      1.17081003     0.68223950    -0.36147104
 h     -0.95201210    -1.69788508     1.06670624
 h     -1.58097468     2.38905982     0.76125618
 h     -0.35797082     1.54364807    -1.58195519
 h      2.24432631     0.95347813    -0.38419243
 o      1.94843733    -1.41360908     0.30995326
 h      2.69459786    -1.02173898    -0.10474189
 c     -2.66339908    -0.33565242    -0.45594553
 h     -2.38600641    -1.29604791    -0.56189175
 h     -3.40234588    -0.26221922     0.27969421
 h     -2.88400333     0.04365716    -1.44910191
 h     -0.21886542     1.75489927     1.61523458
          17

 c      0.90444724    -0.61966520     0.06158553
 c     -0.43249942    -0.83280872     0.44934400
 c     -1.28225431     0.26703073     0.00308440
 c     -0.79004807     1.67565657     0.67822111
 c     -0.16011262     1.14388059    -0.57825464
 c      1.17700281     0.69646013    -0.36763542
 h     -0.94624586    -1.71338875     1.01319517
 h     -1.61373962     2.46066229     0.72022048
 h     -0.34556942     1.51967942    -1.59223624
 h      2.29534843     0.97350671    -0.34660533
 o      1.94665909    -1.42154320     0.31109981
 h      2.76171177    -1.02440509    -0.11976313
 c     -2.65944432    -0.33944997    -0.46425023
 h     -2.40488450    -1.32301014    -0.57676937
 h     -3.41199569    -0.30400460     0.36316185
 h     -2.94423008     0.02883547    -1.48913583
 h     -0.20330706     1.76154731     1.64124276
          17

 c      0.89947212    -0.63299572     0.05805300
 c     -0.43758217    -0.83138949     0.46249116
 c     -1.28698702     0.26621826     0.00539924
 c     -0.78292740     1.68542706     0.68184458
 c     -0.16637531     1.15255667    -0.57685485
 c      1.18317162     0.70777030    -0.37317386
 h     -0.92624721    -1.71818277     0.95062952
 h     -1.63821844     2.52487162     0.67388728
 h     -0.33680769     1.50192654    -1.60036827
 h      2.32705087     1.00026956    -0.31194230
 o      1.94531405    -1.42970793     0.31205977
 h      2.81772666    -1.03517741    -0.12785783
 c     -2.65534301    -0.34041079    -0.47238800
 h     -2.42083475    -1.37803962    -0.59712781
 h     -3.41978184    -0.34142582     0.43908127
 h     -3.00669480     0.01434766    -1.51891917
 h     -0.19168385     1.76048653     1.65803475
          17

 c      0.89696984    -0.64566637     0.05489251
 c     -0.44303812    -0.83003194     0.47564932
 c     -1.28961972     0.26448460     0.00814720
 c     -0.77778735     1.69691568     0.68561533
 c     -0.17390589     1.16372774    -0.57618739
 c      1.18938288     0.71582971    -0.37777646
 h     -0.89666824    -1.71811337     0.88528308
 h     -1.64569157     2.57277897     0.62523329
 h     -0.33285837     1.49131270    -1.60695270
 h      2.33370394     1.03137320    -0.28123925
 o      1.94509948    -1.43787418     0.31250217
 h      2.84904312    -1.05799544    -0.12362402
 c     -2.65188490    -0.34005078    -0.47996562
 h     -2.43682724    -1.44174023    -0.62076871
 h     -3.41701181    -0.37403507     0.49532531
 h     -3.06744731    -0.00088008    -1.53086528
 h     -0.18643172     1.75269551     1.66276785
          17

 c      0.89699039    -0.65706906     0.05204143
 c     -0.44810787    -0.82798312     0.48794064
 c     -1.29018681     0.26193004     0.01122987
 c     -0.77497113     1.71038198     0.68915120
 c     -0.18220007     1.17697798    -0.57600271
 c      1.19534806     0.72047159    -0.38122226
 h     -0.86433653    -1.72309833     0.82438432
 h     -1.63261940     2.60011745     0.57761760
 h     -0.33463346     1.48839522    -1.61243595
 h      2.31408658     1.06509517    -0.25545653
 o      1.94620146    -1.44605139     0.31236574
 h      2.85074039    -1.09280667    -0.10607204
 c     -2.64946379    -0.33987080    -0.48677074
 h     -2.45470730    -1.49651050    -0.64537895
 h     -3.40025244    -0.40109241     0.52562545
 h     -3.12302370    -0.01672126    -1.52133003
 h     -0.18823803     1.73947343     1.65535135
          17

 c      0.89947758    -0.66670273     0.04948999
 c     -0.45200979    -0.82447216     0.49861922
 c     -1.28880905     0.25868236     0.01451323
 c     -0.77462230     1.72578359     0.69187642
 c     -0.19075614     1.19183848    -0.57604830
 c      1.20048341     0.72165849    -0.38338867
 h     -0.83592943    -1.74359579     0.77367064
 h     -1.59896092     2.60591616     0.53426890
 h     -0.34270233     1.49330439    -1.61684775
 h      2.27104234     1.10046499    -0.23518579
 o      1.94839197    -1.45439855     0.31178161
 h      2.82484355    -1.13689223    -0.07737306
 c     -2.64827445    -0.34089332    -0.49258792
 h     -2.47456339    -1.53140030    -0.66923524
 h     -3.36910441    -0.42198231     0.52767778
 h     -3.17094724    -0.03209602    -1.49016434
 h     -0.19613001     1.72229301     1.63838724
          17

 c      0.90432258    -0.67416619     0.04726316
 c     -0.45426968    -0.81937091     0.50730616
 c     -1.28569507     0.25490704     0.01781871
 c     -0.77670361     1.74281210     0.69308839
 c     -0.19910931     1.20780864    -0.57610445
 c      1.20391856     0.71941136    -0.38426251
 h     -0.81436278    -1.78288654     0.73490310
 h     -1.54780077     2.59232544     0.49794679
 h     -0.35725427     1.50575004    -1.61970348
 h      2.21163952     1.13767141    -0.22034337
 o      1.95089931    -1.46323442     0.31110803
 h      2.78224602    -1.18463829    -0.04339930
 c     -2.64829865    -0.34370939    -0.49713795
 h     -2.49536935    -1.54128343    -0.69127128
 h     -3.32524204    -0.43638589     0.50229984
 h     -3.21020856    -0.04506024    -1.44050655
 h     -0.20768744     1.70259658     1.61684306
          17

 c      0.91138563    -0.67916487     0.04541124
 c     -0.45479610    -0.81350195     0.51395329
 c     -1.28113538     0.25081241     0.02092400
 c     -0.78086914     1.76081001     0.69211536
 c     -0.20686193     1.22437146    -0.57600752
 c      1.20453670     0.71373492    -0.38395015
 h     -0.79803302    -1.83331917     0.70647759
 h     -1.48630608     2.56586425     0.47031093
 h     -0.37809657     1.52508030    -1.62010428
 h      2.14695789     1.17861704    -0.20990549
 o      1.95215921    -1.47307953     0.31100923
 h      2.74664924    -1.22687885    -0.01496553
 c     -2.64919549    -0.34859484    -0.50014032
 h     -2.51551057    -1.52536152    -0.71103185
 h     -3.27263119    -0.44446609     0.45413828
 h     -3.24183743    -0.05273785    -1.37880821
 h     -0.21968774     1.68158321     1.59696409
          17

 c      0.92048292    -0.68151713     0.04400384
 c     -0.45364559    -0.80813274     0.51860893
 c     -1.27548464     0.24663306     0.02358299
 c     -0.78621516     1.77857848     0.68861158
 c     -0.21370998     1.24100811    -0.57565722
 c      1.20122786     0.70463157    -0.38265226
 h     -0.78375151    -1.88194670     0.68616402
 h     -1.42744048     2.53975568     0.45070629
 h     -0.40468015     1.55035960    -1.61697896
 h      2.08935159     1.22661180    -0.20211934
 o      1.95026268    -1.48447805     0.31224316
 h      2.74768482    -1.25398080    -0.00438947
 c     -2.65015030    -0.35551974    -0.50155269
 h     -2.53299902    -1.48673530    -0.72877453
 h     -3.21876235    -0.44721294     0.39411525
 h     -3.26927348    -0.05129196    -1.31439314
 h     -0.22942953     1.66019315     1.58409745
          17

 c      0.93135281    -0.68115819     0.04312365
 c     -0.45084001    -0.80434395     0.52128418
 c     -1.26913356     0.24259199     0.02556178
 c     -0.79122187     1.79434408     0.68283019
 c     -0.21946525     1.25721672    -0.57501179
 c      1.19342995     0.69234221    -0.38056802
 h     -0.76921626    -1.91758942     0.67255328
 h     -1.38929255     2.53399922     0.43527431
 h     -0.43613257     1.58045683    -1.60936886
 h      2.04630467     1.28359758    -0.19566046
 o      1.94498229    -1.49743411     0.31486725
 h      2.78919508    -1.26522691    -0.01277006
 c     -2.64982556    -0.36399975    -0.50199204
 h     -2.54553048    -1.43320615    -0.74584097
 h     -3.17606408    -0.44685549     0.34246011
 h     -3.29749742    -0.03643960    -1.25722767
 h     -0.23616942     1.63945126     1.58037456
          17

 c      0.94363894    -0.67816956     0.04287223
 c     -0.44634947    -0.80278088     0.52194307
 c     -1.26247438     0.23884964     0.02667699
 c     -0.79454786     1.80663438     0.67541023
 c     -0.22406235     1.27253707    -0.57407455
 c      1.18151097     0.67768000    -0.37780191
 h     -0.75351683    -1.93350357     0.66503151
 h     -1.38544956     2.56464634     0.41995538
 h     -0.47128272     1.61412122    -1.59667359
 h      2.01613789     1.34630947    -0.19085654
 o      1.93813351    -1.51141571     0.31816436
 h      2.84356814    -1.26873524    -0.02883713
 c     -2.64683142    -0.37286729    -0.50275255
 h     -2.55059427    -1.37861842    -0.76528852
 h     -3.15932641    -0.44652552     0.32504394
 h     -3.32993287    -0.00509496    -1.21354503
 h     -0.24137092     1.62081779     1.58422327
          17

 c      0.95691112    -0.67283203     0.04338641
 c     -0.44012865    -0.80364847     0.52052307
 c     -1.25586232     0.23546283     0.02682093
 c     -0.79621812     1.81570632     0.66672530
 c     -0.22754335     1.28657547    -0.57287941
 c      1.16648795     0.66201618    -0.37440474
 h     -0.73683509    -1.92733555     0.66344823
 h     -1.41207609     2.62696846     0.40661474
 h     -0.50868872     1.65002854    -1.57881813
 h      1.99134172     1.40644060    -0.18931012
 o      1.93149351    -1.52591902     0.32145284
 h      2.88429008    -1.27191480    -0.04199323
 c     -2.64097624    -0.38033030    -0.50437952
 h     -2.54593434    -1.34181078    -0.79214579
 h     -3.17392067    -0.44839712     0.35338326
 h     -3.36499855     0.04245800    -1.18267192
 h     -0.24756487     1.60605349     1.59197108
          17

 c      0.97069915    -0.66565409     0.04484408
 c     -0.43213905    -0.80673524     0.51695084
 c     -1.24958594     0.23238080     0.02597031
 c     -0.79727606     1.82314949     0.65686945
 c     -0.23003511     1.29902121    -0.57148230
 c      1.14947665     0.64692561    -0.37048457
 h     -0.72018966    -1.90081201     0.66795398
 h     -1.45329647     2.70044173     0.40132873
 h     -0.54670108     1.68681367    -1.55632197
 h      1.96476865     1.45472960    -0.19256578
 o      1.92603227    -1.54060866     0.32434768
 h      2.89771955    -1.27879237    -0.04658158
 c     -2.63375808    -0.38475584    -0.50561025
 h     -2.53069720    -1.33750867    -0.83129884
 h     -3.20869672    -0.45291365     0.41170292
 h     -3.39633667     0.10199606    -1.15886550
 h     -0.25714388     1.59681033     1.59964641
          17

 c      0.98452110    -0.65735472     0.04745339
 c     -0.42234375    -0.81139485     0.51114534
 c     -1.24385336     0.22947437     0.02418101
 c     -0.79870253     1.83044846     0.64607513
 c     -0.23173307     1.30964417    -0.56996176
 c      1.13141124     0.63388404    -0.36625168
 h     -0.70542297    -1.86002586     0.67906916
 h     -1.49471601     2.76598492     0.40827809
 h     -0.58355890     1.72312434    -1.53027530
 h      1.93249262     1.48420999    -0.20140907
 o      1.92210031    -1.55524402     0.32667721
 h      2.87994900    -1.29109772    -0.04056561
 c     -2.62698974    -0.38581832    -0.50496231
 h     -2.50672226    -1.36297597    -0.88269922
 h     -3.24749849    -0.46019351     0.47547539
 h     -3.41639174     0.16706166    -1.13572480
 h     -0.27175320     1.59432375     1.60401642
          17

 c      0.99790439    -0.64879851     0.05142727
 c     -0.41068869    -0.81653471     0.50300850
 c     -1.23878777     0.22657510     0.02156664
 c     -0.80109626     1.83849400     0.63478095
 c     -0.23289078     1.31828050    -0.56842053
 c      1.11300651     0.62411951    -0.36199371
 h     -0.69530135    -1.81576241     0.69794183
 h     -1.52755548     2.81191374     0.42828662
 h     -0.61749600     1.75768649    -1.50224554
 h      1.89383167     1.49123184    -0.21586675
 o      1.91958125    -1.56964656     0.32842873
 h      2.83441191    -1.30891499    -0.02460649
 c     -2.62175613    -0.38446097    -0.50193640
 h     -2.47814752    -1.40025030    -0.94025191
 h     -3.27888665    -0.47047643     0.52741783
 h     -3.41947498     0.23117491    -1.10887666
 h     -0.29204538     1.59922910     1.60313456
          17

 c      1.01040330    -0.64088573     0.05694450
 c     -0.39711996    -0.82080952     0.49243313
 c     -1.23443216     0.22351863     0.01826455
 c     -0.80479135     1.84771442     0.62349670
 c     -0.23381539     1.32482089    -0.56698097
 c      1.09477246     0.61850186    -0.35802509
 h     -0.69314827    -1.78156164     0.72647608
 h     -1.54736824     2.83248187     0.45993393
 h     -0.64683853     1.78936366    -1.47413994
 h      1.85083520     1.47559704    -0.23538141
 o      1.91780944    -1.58374443     0.32978816
 h      2.77329773    -1.33019897    -0.00261835
 c     -2.61843582    -0.38180755    -0.49668410
 h     -2.44953408    -1.43064222    -0.99617625
 h     -3.29671587    -0.48387965     0.55850323
 h     -3.40279398     0.28914243    -1.07642877
 h     -0.31761021     1.61146188     1.59662975
          17

 c      1.02162297    -0.63440366     0.06409874
 c     -0.38172437    -0.82323538     0.47941117
 c     -1.23076184     0.22018705     0.01440456
 c     -0.80997242     1.85823954     0.61268794
 c     -0.23486447     1.32921031    -0.56577297
 c      1.07699159     0.61738786    -0.35463598
 h     -0.70108885    -1.76693085     0.76633101
 h     -1.55259409     2.82594505     0.50052624
 h     -0.67009563     1.81720031    -1.44804440
 h      1.80828737     1.44094373    -0.25892676
 o      1.91536737    -1.59767098     0.33123087
 h      2.72085353    -1.34952935     0.01689222
 c     -2.61697266    -0.37859656    -0.48949463
 h     -2.42460477    -1.44204917    -1.04438360
 h     -3.29825140    -0.50035261     0.56494816
 h     -3.36638568     0.33759500    -1.03858374
 h     -0.34700967     1.63022428     1.58579248
          17

 c      1.03125723    -0.62987562     0.07284695
 c     -0.36494648    -0.82384746     0.46425977
 c     -1.22769747     0.21653467     0.01009395
 c     -0.81668287     1.86993952     0.60272394
 c     -0.23643579     1.33145669    -0.56491721
 c      1.05965555     0.62045414    -0.35204898
 h     -0.71756412    -1.76999172     0.81644805
 h     -1.54422812     2.79401603     0.54652753
 h     -0.68604981     1.84044867    -1.42605472
 h      1.77422106     1.39547719    -0.28513006
 o      1.91048848    -1.61171308     0.33338565
 h      2.70696140    -1.35938940     0.02315219
 c     -2.61701838    -0.37523058    -0.48061228
 h     -2.40600364    -1.42862943    -1.08110102
 h     -3.28297350    -0.51977173     0.54630487
 h     -3.31290262     0.37534837    -0.99727513
 h     -0.37791547     1.65402548     1.57339762
          17

 c      1.03912777    -0.62747431     0.08298403
 c     -0.34760773    -0.82353963     0.44771364
 c     -1.22511332     0.21258085     0.00542415
 c     -0.82471790     1.88232813     0.59388154
 c     -0.23894426     1.33164200    -0.56450812
 c      1.04246535     0.62669777    -0.35037946
 h     -0.73731210    -1.77951403     0.87190930
 h     -1.52672085     2.74283287     0.59379523
 h     -0.69384090     1.85857826    -1.41010645
 h      1.75967624     1.35147336    -0.31264812
 o      1.90288745    -1.62580135     0.33634066
 h      2.73793614    -1.35872949     0.01431223
 c     -2.61794690    -0.37195655    -0.47026784
 h     -2.39540375    -1.38894026    -1.10454733
 h     -3.25245956    -0.54211174     0.50525199
 h     -3.24749725     0.40388924    -0.95596662
 h     -0.40740145     1.68083584     1.56310259
          17

 c      1.04519608    -0.62704921     0.09416521
 c     -0.33068066    -0.82332820     0.43073218
 c     -1.22284309     0.20837995     0.00049075
 c     -0.83342332     1.89437434     0.58637480
 c     -0.24279180     1.32992705    -0.56460583
 c      1.02516745     0.63489352    -0.34959638
 h     -0.75412540    -1.78351627     0.92592435
 h     -1.50987363     2.68491841     0.63816289
 h     -0.69301582     1.87126674    -1.40180358
 h      1.77459341     1.32027893    -0.34086702
 o      1.89424709    -1.63933884     0.33946337
 h      2.78859290    -1.35575316     0.00032812
 c     -2.61881009    -0.36893416    -0.45883607
 h     -2.39350591    -1.32501017    -1.11487293
 h     -3.21132093    -0.56784103     0.44899963
 h     -3.17743614     0.42771275    -0.91930874
 h     -0.43243130     1.70839838     1.55832792
          17

 c      1.04953728    -0.62823151     0.10596066
 c     -0.31507842    -0.82391451     0.41425627
 c     -1.22068988     0.20398978    -0.00459035
 c     -0.84160103     1.90448542     0.58035858
 c     -0.24834118     1.32654261    -0.56525079
 c      1.00826769     0.64436261    -0.34954042
 h     -0.76313435    -1.77430185     0.97232443
 h     -1.50948548     2.63910505     0.67679500
 h     -0.68352775     1.87837435    -1.40224034
 h      1.81941158     1.30413123    -0.37003643
 o      1.88632046    -1.65176512     0.34213201
 h      2.83227490    -1.35860374    -0.00878326
 c     -2.61833371    -0.36605303    -0.44708259
 h     -2.39975429    -1.24266095    -1.11484853
 h     -3.16890012    -0.59881280     0.39179407
 h     -3.11071689     0.45342661    -0.89202065
 h     -0.45047264     1.73467818     1.56090843
          17

 c      1.05230342    -0.63052883     0.11790516
 c     -0.30156299    -0.82564096     0.39908064
 c     -1.21844098     0.19944561    -0.00968457
 c     -0.84807926     1.91126535     0.57596434
 c     -0.25588685     1.32176058    -0.56650441
 c      0.99326791     0.65508834    -0.35003155
 h     -0.76147496    -1.74885833     1.00670190
 h     -1.54031371     2.62148830     0.70897208
 h     -0.66570611     1.87989859    -1.41181657
 h      1.88225124     1.29568456    -0.40020500
 o      1.88010644    -1.66278811     0.34403266
 h      2.85399436    -1.37137160    -0.00778028
 c     -2.61515718    -0.36247463    -0.43618509
 h     -2.41180115    -1.15268710    -1.11147265
 h     -3.13929699    -0.63927147     0.35472484
 h     -3.05365197     0.48652190    -0.87671503
 h     -0.46005573     1.75831159     1.57020565
          17

 c      1.05369735    -0.63338749     0.12953135
 c     -0.29070582    -0.82855924     0.38580491
 c     -1.21588323     0.19474863    -0.01466116
 c     -0.85289576     1.91475503     0.57352754
 c     -0.26560962     1.31584978    -0.56848722
 c      0.98198056     0.66709476    -0.35093489
 h     -0.74823590    -1.70791384     1.02669180
 h     -1.60198532     2.63094962     0.73365365
 h     -0.64022555     1.87591647    -1.43009709
 h      1.94669716     1.28616733    -0.43055195
 o      1.87599260    -1.67231437     0.34508596
 h      2.84818802    -1.39504982     0.00491664
 c     -2.60861071    -0.35648891    -0.42675744
 h     -2.42535393    -1.07098799    -1.11740118
 h     -3.13382981    -0.69375090     0.35397818
 h     -3.00924745     0.52761217    -0.87208937
 h     -0.46105472     1.77881909     1.58322931
          17

 c      1.05394883    -0.63625169     0.14039695
 c     -0.28283676    -0.83246072     0.37479659
 c     -1.21281986     0.18988679    -0.01942309
 c     -0.85730629     1.91620171     0.57363458
 c     -0.27753599     1.30904096    -0.57136849
 c      0.97582742     0.68009286    -0.35214239
 h     -0.72446541    -1.65545903     1.03227449
 h     -1.67888448     2.65207025     0.74783307
 h     -0.60807680     1.86652879    -1.45577782
 h      1.99942346     1.27055356    -0.45981010
 o      1.87390552    -1.68038361     0.34537653
 h      2.81628141    -1.42849818     0.02832888
 c     -2.59945642    -0.34658605    -0.41767203
 h     -2.43602305    -1.01288235    -1.14727150
 h     -3.14967609    -0.76007552     0.38401130
 h     -2.97788377     0.57228257    -0.87354823
 h     -0.45454452     1.79645851     1.59569427
          17

 c      1.05329523    -0.63862314     0.15010916
 c     -0.27797352    -0.83684523     0.36612356
 c     -1.20909144     0.18486426    -0.02391996
 c     -0.86264344     1.91682314     0.57675757
 c     -0.29151598     1.30151769    -0.57530575
 c      0.97559888     0.69355875    -0.35355219
 h     -0.69348607    -1.59903029     1.02655514
 h     -1.75373371     2.66977247     0.74894001
 h     -0.57055920     1.85183559    -1.48680109
 h      2.03226998     1.24763203    -0.48680979
 o      1.87323723    -1.68716536     0.34516045
 h      2.76774245    -1.46840992     0.05878141
 c     -2.58912753    -0.33280438    -0.40749597
 h     -2.44292866    -0.98133566    -1.20514715
 h     -3.17372884    -0.82849319     0.42449190
 h     -2.95886856     0.61428576    -0.87551114
 h     -0.44228294     1.81185378     1.60349799
          17

 c      1.05198028    -0.64010289     0.15834021
 c     -0.27577225    -0.84088545     0.35946718
 c     -1.20459271     0.17971638    -0.02814305
 c     -0.86973931     1.91732321     0.58298445
 c     -0.30721058     1.29342064    -0.58038042
 c      0.98144835     0.70689191    -0.35506862
 h     -0.66119871    -1.55008182     1.01676944
 h     -1.81466512     2.67501439     0.73642247
 h     -0.52929058     1.83195955    -1.52060038
 h      2.04174610     1.21874087    -0.51075539
 o      1.87260445    -1.69298621     0.34491782
 h      2.72374184    -1.50881110     0.08906512
 c     -2.57868421    -0.31651620    -0.39633815
 h     -2.44873384    -0.96539758    -1.27845952
 h     -3.19408459    -0.88860271     0.45795933
 h     -2.95126147     0.64826768    -0.87317330
 h     -0.42609816     1.82566331     1.60394954
          17

 c      1.05027657    -0.64039923     0.16483108
 c     -0.27561802    -0.84357105     0.35417816
 c     -1.19928402     0.17450914    -0.03211435
 c     -0.87896323     1.91798233     0.59198289
 c     -0.32409173     1.28486363    -0.58655786
 c      0.99290679     0.71948359    -0.35659734
 h     -0.63508235    -1.52226133     1.01352651
 h     -1.85511835     2.66369006     0.71147461
 h     -0.48622366     1.80711231    -1.55444717
 h      2.02872976     1.18701992    -0.53141317
 o      1.87002905    -1.69824221     0.34525640
 h      2.71418880    -1.54253574     0.10999738
 c     -2.56878875    -0.29920224    -0.38526900
 h     -2.45605005    -0.95199510    -1.34924638
 h     -3.20364400    -0.93314169     0.47479498
 h     -2.95407419     0.67078177    -0.86316109
 h     -0.40744253     1.83841997     1.59636578
          17

 c      1.04850500    -0.63929985     0.16939026
 c     -0.27696989    -0.84425515     0.34975498
 c     -1.19320311     0.16933563    -0.03587422
 c     -0.89037031     1.91880254     0.60306503
 c     -0.34146978     1.27595891    -0.59367752
 c      1.00884932     0.73069235    -0.35801417
 h     -0.62043367    -1.52494652     1.02498229
 h     -1.87243394     2.63490074     0.67643867
 h     -0.44362178     1.77768003    -1.58583857
 h      1.99926876     1.15736781    -0.54944193
 o      1.86464003    -1.70305248     0.34640073
 h      2.75093898    -1.56707703     0.11856748
 c     -2.55991933    -0.28188202    -0.37528953
 h     -2.46587418    -0.93286353    -1.40419770
 h     -3.19897407    -0.95796972     0.47107268
 h     -2.96634843     0.68048945    -0.84360240
 h     -0.38716703     1.85051634     1.58206633
          17

 c      1.04701423    -0.63664646     0.17190029
 c     -0.27969692    -0.84325733     0.34647605
 c     -1.18647848     0.16431827    -0.03946943
 c     -0.90375785     1.91956260     0.61529358
 c     -0.35855337     1.26683709    -0.60146845
 c      1.02745321     0.73978253    -0.35910601
 h     -0.61658611    -1.55609545     1.04917993
 h     -1.86742790     2.59031033     0.63442058
 h     -0.40394245     1.74429933    -1.61285413
 h      1.96598364     1.13668212    -0.56695144
 o      1.85778660    -1.70719535     0.34797767
 h      2.81059793    -1.58583292     0.12127458
 c     -2.55242675    -0.26520019    -0.36703486
 h     -2.47801981    -0.90427115    -1.43606302
 h     -3.17898051    -0.96132992     0.44632620
 h     -2.98728051     0.67820959    -0.81402894
 h     -0.36551997     1.86227505     1.56387126
          17

 c      1.04612439    -0.63235179     0.17233109
 c     -0.28392535    -0.84168218     0.34526693
 c     -1.17933951     0.15960901    -0.04294193
 c     -0.91858232     1.91978518     0.62763405
 c     -0.37453074     1.25764909    -0.60957975
 c      1.04640022     0.74594849    -0.35953855
 h     -0.61854561    -1.60427458     1.07553108
 h     -1.84533369     2.53455659     0.58893287
 h     -0.36962425     1.70789263    -1.63441716
 h      1.94688829     1.13314124    -0.58774262
 o      1.85124925    -1.71047607     0.34956169
 h      2.86315948    -1.60195439     0.12530147
 c     -2.54649266    -0.24958578    -0.36085922
 h     -2.49174031    -0.86526115    -1.44203528
 h     -3.14447657    -0.94372303     0.40276977
 h     -3.01638553     0.66692753    -0.77522784
 h     -0.34244879     1.87405633     1.54512979
          17

 c      1.04606173    -0.62643957     0.17074614
 c     -0.28965374    -0.84072200     0.34701727
 c     -1.17211400     0.15538559    -0.04631864
 c     -0.93376724     1.91865935     0.63916225
 c     -0.38865034     1.24854723    -0.61761859
 c      1.06376711     0.74862296    -0.35900489
 h     -0.62131316    -1.65666881     1.09295624
 h     -1.81771513     2.47620532     0.54314406
 h     -0.34282993     1.66965801    -1.65041346
 h      1.95599666     1.15244240    -0.61550314
 o      1.84606996    -1.71282038     0.35093489
 h      2.89061724    -1.61643974     0.13427221
 c     -2.54203231    -0.23523683    -0.35701466
 h     -2.50607810    -0.81662326    -1.42262546
 h     -3.09873702    -0.90885834     0.34595385
 h     -3.05359701     0.65153297    -0.72894117
 h     -0.31820434     1.88635313     1.52850568
          17

 c      1.04691930    -0.61907309     0.16729725
 c     -0.29660609    -0.84124849     0.35221262
 c     -1.16520364     0.15183577    -0.04959822
 c     -0.94765790     1.91508577     0.64927565
 c     -0.40027145     1.23966029    -0.62518588
 c      1.07915695     0.74794498    -0.35755952
 h     -0.62180480    -1.70364051     1.09435157
 h     -1.80258654     2.42733480     0.49858368
 h     -0.32522873     1.63101659    -1.66165579
 h      1.99064011     1.19249712    -0.64990050
 o      1.84261949    -1.71420353     0.35203097
 h      2.88590943    -1.62910246     0.14913316
 c     -2.53857144    -0.22185837    -0.35585572
 h     -2.52002316    -0.76074371    -1.38183723
 h     -3.04896358    -0.86588597     0.28665761
 h     -3.09903169     0.63780685    -0.67723755
 h     -0.29391868     1.89978221     1.51513985
          17

 c      1.04865884    -0.61056021     0.16221485
 c     -0.30429575    -0.84373607     0.36092125
 c     -1.15902732     0.14912147    -0.05273381
 c     -0.95870766     1.90815992     0.65771932
 c     -0.40887106     1.23107983    -0.63190480
 c      1.09345135     0.74473195    -0.35567690
 h     -0.61873990    -1.73933529     1.07679061
 h     -1.81629272     2.39806699     0.45489835
 h     -0.31787657     1.59352082    -1.66969414
 h      2.03448863     1.24404163    -0.68596236
 o      1.84078608    -1.71460958     0.35287343
 h      2.84992845    -1.63924633     0.16917460
 c     -2.53523190    -0.20827616    -0.35790283
 h     -2.53263389    -0.70216996    -1.32876503
 h     -3.00729599    -0.83141200     0.24224768
 h     -3.15214591     0.63046493    -0.62165329
 h     -0.27158902     1.91491446     1.50477510
          17

 c      1.05114127    -0.60133215     0.15579815
 c     -0.31213887    -0.84827260     0.37286199
 c     -1.15393716     0.14733230    -0.05561689
 c     -0.96672299     1.89787409     0.66423926
 c     -0.41403127     1.22287102    -0.63744098
 c      1.10763412     0.73999104    -0.35394862
 h     -0.61216980    -1.76127499     1.04067395
 h     -1.85921301     2.38848193     0.41312707
 h     -0.32121657     1.55870494    -1.67646230
 h      2.07117151     1.29649652    -0.71770831
 o      1.83993480    -1.71402969     0.35356893
 h      2.79218182    -1.64580248     0.19217970
 c     -2.53123334    -0.19263595    -0.36320048
 h     -2.54331186    -0.64849920    -1.27992981
 h     -2.98611080    -0.82417954     0.23075873
 h     -3.21058033     0.63117614    -0.56271853
 h     -0.25339332     1.93203420     1.49658018
          17

 c      1.05415944    -0.59191143     0.14840453
 c     -0.31953497    -0.85454062     0.38743814
 c     -1.15014404     0.14645866    -0.05806970
 c     -0.97286553     1.88500824     0.66832782
 c     -0.41543818     1.21510092    -0.64152474
 c      1.12222581     0.73460553    -0.35286535
 h     -0.60326669    -1.77043522     0.98928896
 h     -1.91599063     2.38989097     0.37794509
 h     -0.33516980     1.52788608    -1.68375946
 h      2.09062460     1.34164455    -0.74071894
 o      1.83866826    -1.71248377     0.35433209
 h      2.73465519    -1.64716455     0.21407731
 c     -2.52694682    -0.17383718    -0.37003344
 h     -2.55234215    -0.60972651    -1.25804420
 h     -2.98588165    -0.84817122     0.25475726
 h     -3.26969075     0.63814733    -0.50043745
 h     -0.24107516     1.95101133     1.48976349
          17

 c      1.05746497    -0.58286068     0.14043379
 c     -0.32590028    -0.86175720     0.40374553
 c     -1.14769818     0.14638699    -0.05985077
 c     -0.97846808     1.87043655     0.66945179
 c     -0.41288808     1.20786092    -0.64398687
 c      1.13730182     0.72927860    -0.35277830
 h     -0.59437798    -1.77206664     0.92875226
 h     -1.96940452     2.39290904     0.35475121
 h     -0.35926303     1.50195304    -1.69261907
 h      2.08860181     1.37416144    -0.75251540
 o      1.83494605    -1.71004002     0.35544212
 h      2.71005175    -1.64123321     0.22971402
 c     -2.52387043    -0.15247074    -0.37572533
 h     -2.56106227    -0.59222082    -1.27881598
 h     -2.99453498    -0.88876625     0.29858150
 h     -3.32341386     0.64757952    -0.43525123
 h     -0.23584142     1.97133162     1.48365997
          17

 c      1.06079517    -0.57471360     0.13230161
 c     -0.33069088    -0.86865778     0.42063888
 c     -1.14652785     0.14691657    -0.06067778
 c     -0.98438312     1.85480221     0.66728795
 c     -0.40629639     1.20126864    -0.64479809
 c      1.15261588     0.72454291    -0.35391146
 h     -0.58898177    -1.77626237     0.86740380
 h     -2.00790433     2.39123792     0.34693405
 h     -0.39270457     1.48122826    -1.70276782
 h      2.06503869     1.39125770    -0.75227224
 o      1.82779396    -1.70674398     0.35698059
 h      2.73485268    -1.62706840     0.23714673
 c     -2.52349313    -0.13022518    -0.37928353
 h     -2.57071298    -0.59135829    -1.33475955
 h     -3.00008892    -0.92888032     0.34419710
 h     -3.36589999     0.65561944    -0.36852033
 h     -0.23847774     1.99217223     1.47767331
          17

 c      1.06390622    -0.56791378     0.12440695
 c     -0.33348392    -0.87378514     0.43698479
 c     -1.14650251     0.14780949    -0.06027045
 c     -0.99098036     1.83853009     0.66175115
 c     -0.39571147     1.19545187    -0.64408139
 c      1.16764985     0.72072404    -0.35635019
 h     -0.59072985    -1.79521943     0.81316398
 h     -2.02566667     2.38147322     0.35552392
 h     -0.43433606     1.46546906    -1.71246772
 h      2.02342882     1.39272496    -0.74075620
 o      1.81871120    -1.70251132     0.35869492
 h      2.78698830    -1.60683175     0.23989766
 c     -2.52674764    -0.10890908    -0.38142159
 h     -2.58160115    -0.59561720    -1.40334999
 h     -2.99606676    -0.95762219     0.37966180
 h     -3.39287710     0.65963320    -0.30235670
 h     -0.24939576     2.01247145     1.47130982
          17

 c      1.06660717    -0.56278376     0.11710185
 c     -0.33415195    -0.87625795     0.45205094
 c     -1.14748916     0.14885944    -0.05839724
 c     -0.99827865     1.82188724     0.65294689
 c     -0.38133458     1.19052325    -0.64208012
 c      1.18157228     0.71782028    -0.35999041
 h     -0.60114282    -1.83496294     0.76940745
 h     -2.02118414     2.36230107     0.37962917
 h     -0.48249275     1.45400574    -1.71889636
 h      1.97143985     1.38185356    -0.72071950
 o      1.80982844    -1.69721495     0.36029881
 h      2.83475791    -1.58403145     0.24216448
 c     -2.53396838    -0.08982789    -0.38304525
 h     -2.59364354    -0.59510079    -1.46475073
 h     -2.98029407    -0.96968798     0.39858874
 h     -3.40237404     0.65871191    -0.23916998
 h     -0.26857497     2.03099937     1.46429052
          17

 c      1.06876838    -0.55951392     0.11066875
 c     -0.33296991    -0.87634241     0.46560600
 c     -1.14937682     0.14994275    -0.05490542
 c     -1.00599172     1.80498981     0.64113867
 c     -0.36353630     1.18655556    -0.63909382
 c      1.19315481     0.71533713    -0.36447465
 h     -0.61802266    -1.88905435     0.73421058
 h     -1.99688018     2.33429411     0.41668098
 h     -0.53490573     1.44594588    -1.71891556
 h      1.92206174     1.36701142    -0.69749742
 o      1.80251052    -1.69078626     0.36163509
 h      2.85876719    -1.56151067     0.24620486
 c     -2.54496216    -0.07376818    -0.38466724
 h     -2.60689357    -0.58401350    -1.50713003
 h     -2.95310381    -0.96332683     0.39808405
 h     -3.39503663     0.65382142    -0.18117047
 h     -0.29544785     2.04643888     1.45666502
          17

 c      1.07029915    -0.55817550     0.10531524
 c     -0.33047136    -0.87503217     0.47761010
 c     -1.15206783     0.15102694    -0.04972637
 c     -1.01345888     1.78774840     0.62673835
 c     -0.34285585     1.18356728    -0.63540881
 c      1.20088705     0.71230488    -0.36923980
 h     -0.63688696    -1.94350334     0.70417712
 h     -1.96005274     2.30043434     0.46245433
 h     -0.58875455     1.44035893    -1.70990346
 h      1.89238610     1.36144923    -0.67841241
 o      1.79739212    -1.68322681     0.36264870
 h      2.85133439    -1.54114066     0.25277057
 c     -2.55908207    -0.06117879    -0.38651215
 h     -2.62164583    -0.55968249    -1.52483892
 h     -2.91644195    -0.93936654     0.37765743
 h     -3.37423362     0.64786385    -0.12987378
 h     -0.32877679     2.05747149     1.44888823
          17

 c      1.07110732    -0.55876309     0.10118884
 c     -0.32722540    -0.87329331     0.48796427
 c     -1.15545578     0.15214920    -0.04286392
 c     -1.01954937     1.76979724     0.61027494
 c     -0.31997701     1.18152342    -0.63124723
 c      1.20371243     0.70793586    -0.37387348
 h     -0.65341027    -1.98542744     0.67733498
 h     -1.92411825     2.26687724     0.51142200
 h     -0.64088448     1.43639525    -1.69039416
 h      1.89507919     1.37595161    -0.66868642
 o      1.79460371    -1.67460505     0.36335067
 h      2.81299376    -1.52392691     0.26170319
 c     -2.57530263    -0.05223499    -0.38874143
 h     -2.63838228    -0.52147158    -1.51636527
 h     -2.87370998    -0.90150259     0.33932687
 h     -3.34576134     0.64551010    -0.08564250
 h     -0.36656159     2.06285993     1.44185190
          17

 c      1.07106125    -0.56123669     0.09839569
 c     -0.32372562    -0.87173526     0.49648555
 c     -1.15940495     0.15338540    -0.03438001
 c     -1.02286153     1.75058230     0.59228096
 c     -0.29567930     1.18034754    -0.62674677
 c      1.20196333     0.70259818    -0.37852763
 h     -0.66455977    -2.00676067     0.65332949
 h     -1.90634136     2.24197879     0.55825638
 h     -0.68813832     1.43335340    -1.66045033
 h      1.92748410     1.40769075    -0.66670732
 o      1.79377003    -1.66507496     0.36381191
 h      2.75263078    -1.50977830     0.27205290
 c     -2.59235299    -0.04666975    -0.39161297
 h     -2.65770262    -0.47040079    -1.48388070
 h     -2.82999799    -0.85780905     0.28885470
 h     -3.31654626     0.65221750    -0.04756366
 h     -0.40606836     2.06152642     1.43684162
          17

 c      1.06998154    -0.56549905     0.09699463
 c     -0.32036952    -0.87061075     0.50296000
 c     -1.16374003     0.15480743    -0.02438637
 c     -1.02258717     1.72983923     0.57317730
 c     -0.27076259     1.17994034    -0.62197223
 c      1.19707564     0.69757853    -0.38371185
 h     -0.66869413    -2.00419314     0.63274417
 h     -1.91752650     2.23096338     0.59967986
 h     -0.72773922     1.43071276    -1.62179669
 h      1.97499328     1.44263202    -0.66637838
 o      1.79378611    -1.65492954     0.36417825
 h      2.69106201    -1.49668797     0.28185283
 c     -2.60896419    -0.04339022    -0.39545077
 h     -2.68029562    -0.40943170    -1.43462899
 h     -2.79208252    -0.82273289     0.23741467
 h     -3.29208433     0.67190587    -0.01416869
 h     -0.44416425     2.05259894     1.43530235
          17

 c      1.06766383    -0.57132294     0.09696969
 c     -0.31745199    -0.86987151     0.50718683
 c     -1.16826138     0.15644198    -0.01304544
 c     -1.01930305     1.70807602     0.55341030
 c     -0.24596715     1.18019703    -0.61694625
 c      1.19058924     0.69402515    -0.38981239
 h     -0.66547893    -1.97852698     0.61660150
 h     -1.95219948     2.23066847     0.63368982
 h     -0.75766767     1.42814461    -1.57774334
 h      2.02271471     1.46713643    -0.66248754
 o      1.79283359    -1.64464073     0.36466257
 h      2.66066755    -1.48020272     0.28827318
 c     -2.62418733    -0.04034071    -0.40015543
 h     -2.70707121    -0.34402978    -1.38388314
 h     -2.76691325    -0.81542369     0.20003773
 h     -3.27413015     0.70427373     0.01518355
 h     -0.47808198     2.03538025     1.43825240
          17

 c      1.06391969    -0.57828995     0.09820414
 c     -0.31514216    -0.86915951     0.50900430
 c     -1.17279285     0.15824837    -0.00057316
 c     -1.01441775     1.68631374     0.53367647
 c     -0.22192504     1.18102715    -0.61167974
 c      1.18370323     0.69246619    -0.39692743
 h     -0.65601614    -1.93479040     0.60614399
 h     -1.99451772     2.23284555     0.65763092
 h     -0.77695717     1.42548666    -1.53289058
 h      2.06057236     1.47306845    -0.65237632
 o      1.78986442    -1.63465069     0.36541482
 h      2.68162882    -1.45703131     0.28974793
 c     -2.63760223    -0.03553633    -0.40422601
 h     -2.73951171    -0.28151962    -1.35588408
 h     -2.75830672    -0.84751223     0.18546714
 h     -3.26098567     0.74437541     0.03966578
 h     -0.50621423     2.00927033     1.44556295
          17

 c      1.05862262    -0.58579134     0.10047482
 c     -0.31344702    -0.86773696     0.50830291
 c     -1.17722939     0.16011837     0.01276330
 c     -1.00917327     1.66554091     0.51488599
 c     -0.19915951     1.18237527    -0.60619843
 c      1.17728791     0.69285602    -0.40491414
 h     -0.64320102    -1.88307636     0.60279320
 h     -2.02983542     2.23046377     0.66860078
 h     -0.78576736     1.42267614    -1.49259006
 h      2.08306545     1.45726670    -0.63532009
 o      1.78623930    -1.62504223     0.36639895
 h      2.73560502    -1.43039844     0.28794861
 c     -2.64922822    -0.02868878    -0.40506867
 h     -2.77926240    -0.22678425    -1.37204931
 h     -2.76573770    -0.91048208     0.18709275
 h     -3.24991953     0.78515308     0.05781447
 h     -0.52828657     1.97381427     1.45573155
          17

 c      1.05174330    -0.59310154     0.10346887
 c     -0.31220197    -0.86449484     0.50503254
 c     -1.18154936     0.16189347     0.02665294
 c     -1.00431254     1.64650010     0.49798915
 c     -0.17812465     1.18423763    -0.60057438
 c      1.17196455     0.69472228    -0.41346290
 h     -0.63181849    -1.83857363     0.60817451
 h     -2.04892090     2.21979600     0.66454698
 h     -0.78509266     1.41963096    -1.46210574
 h      2.08827173     1.42019682    -0.61179768
 o      1.78414414    -1.61575562     0.36753303
 h      2.79047792    -1.40606754     0.28544524
 c     -2.65937427    -0.02111271    -0.40166394
 h     -2.82547049    -0.17795848    -1.42858022
 h     -2.78672932    -0.98398367     0.19101989
 h     -3.23909931     0.82033130     0.06871966
 h     -0.54489677     1.92893865     1.46639346
          17

 c      1.04337544    -0.59948915     0.10681393
 c     -0.31120223    -0.85835933     0.49922576
 c     -1.18580371     0.16339102     0.04074695
 c     -1.00017336     1.62969070     0.48382205
 c     -0.15926141     1.18667920    -0.59496484
 c      1.16809851     0.69725788    -0.42214800
 h     -0.62705895    -1.81693772     0.62389788
 h     -2.04731148     2.19983669     0.64461212
 h     -0.77615007     1.41608338    -1.44556579
 h      2.07779579     1.36546709    -0.58315974
 o      1.78500776    -1.60683033     0.36879826
 h      2.82516905    -1.38764514     0.28378570
 c     -2.66854710    -0.01430442    -0.39520950
 h     -2.87362986    -0.13054078    -1.50001623
 h     -2.81857896    -1.05001863     0.18678941
 h     -3.22811274     0.84576999     0.07252379
 h     -0.55691263     1.87522492     1.47519618
          17

 c      1.03376454    -0.60432443     0.11011275
 c     -0.31050758    -0.84918761     0.49108510
 c     -1.19010895     0.16443752     0.05465707
 c     -0.99680391     1.61539005     0.47299390
 c     -0.14303618     1.18984114    -0.58963938
 c      1.16567276     0.69935437    -0.43046546
 h     -0.63098462    -1.82384143     0.65053679
 h     -2.02423264     2.17157888     0.60908169
 h     -0.75970434     1.41145852    -1.44500477
 h      2.05790043     1.30017653    -0.55152864
 o      1.78942859    -1.59836930     0.37022274
 h      2.83056843    -1.37643011     0.28357951
 c     -2.67720603    -0.00918991    -0.38734099
 h     -2.91839919    -0.08243659    -1.56223387
 h     -2.85867104    -1.09707965     0.16936418
 h     -3.21777605     0.85968277     0.07037137
 h     -0.56509106     1.81406344     1.48053623
          17

 c      1.02332734    -0.60716545     0.11297896
 c     -0.31059594    -0.83819683     0.48108393
 c     -1.19464469     0.16488999     0.06796771
 c     -0.99396056     1.60363328     0.46581030
 c     -0.12992267     1.19392886    -0.58497070
 c      1.16412306     0.69964945    -0.43788663
 h     -0.64071598    -1.84986999     0.68624132
 h     -1.98264437     2.13796418     0.55934278
 h     -0.73575212     1.40489069    -1.45990224
 h      2.04090755     1.23509648    -0.51950143
 o      1.79738448    -1.59046246     0.37185223
 h      2.80596970    -1.37213297     0.28482212
 c     -2.68561663    -0.00622458    -0.37924111
 h     -2.95568234    -0.03391456    -1.60110755
 h     -2.90450634    -1.11893392     0.13740119
 h     -3.20983353     0.86253477     0.06428053
 h     -0.56996992     1.74763606     1.48193896
          17

 c      1.01263216    -0.60782484     0.11507961
 c     -0.31212037    -0.82723854     0.46991362
 c     -1.19964654     0.16464252     0.08026292
 c     -0.99099687     1.59415004     0.46225446
 c     -0.12032328     1.19916764    -0.58138821
 c      1.16247174     0.69679274    -0.44396633
 h     -0.65114399    -1.87878765     0.72695098
 h     -1.93049544     2.10449794     0.49780447
 h     -0.70379137     1.39544317    -1.48743028
 h      2.04307699     1.18221243    -0.48919132
 o      1.80823528    -1.58317282     0.37374510
 h      2.75892576    -1.37285792     0.28687186
 c     -2.69386796    -0.00560829    -0.37167995
 h     -2.98276984     0.01373885    -1.61038848
 h     -2.95375152    -1.11315385     0.09176638
 h     -3.20661923     0.85676053     0.05699951
 h     -0.57195197     1.67878435     1.48006832
          17

 c      1.00233379    -0.60639211     0.11617350
 c     -0.31561053    -0.81794719     0.45830825
 c     -1.20539579     0.16362623     0.09115827
 c     -0.98678605     1.58632477     0.46206272
 c     -0.11446529     1.20573805    -0.57931725
 c      1.16018417     0.69005028    -0.44846040
 h     -0.65813004    -1.89715067     0.76800599
 h     -1.88166674     2.07973502     0.42732408
 h     -0.66345982     1.38244499    -1.52323975
 h      2.07413328     1.14808775    -0.46111405
 o      1.82050760    -1.57660460     0.37599811
 h      2.70883940    -1.37421327     0.28802274
 c     -2.70193637    -0.00732020    -0.36519392
 h     -2.99793934     0.05899268    -1.58870630
 h     -3.00440176    -1.08081693     0.03493856
 h     -3.21055194     0.84607330     0.05169442
 h     -0.57147450     1.61081984     1.47644835
          17

 c      0.99308671    -0.60319137     0.11613373
 c     -0.32135681    -0.81145329     0.44691129
 c     -1.21220634     0.16180590     0.10032513
 c     -0.98009738     1.57940157     0.46488592
 c     -0.11230108     1.21370361    -0.57913090
 c      1.15799156     0.67967887    -0.45129546
 h     -0.65947031    -1.89724247     0.80536929
 h     -1.85175410     2.07308466     0.35005367
 h     -0.61514734     1.36580489    -1.56243391
 h      2.12722164     1.12975257    -0.43476889
 o      1.83188869    -1.57097930     0.37877695
 h      2.68752340    -1.36884613     0.28513887
 c     -2.70972296    -0.01095718    -0.36015153
 h     -3.00023612     0.10045535    -1.53830421
 h     -3.05528163    -1.02756868    -0.02896267
 h     -3.22338494     0.83417107     0.05136343
 h     -0.56910404     1.54731998     1.47308107
          17

 c      0.98546201    -0.59868921     0.11495007
 c     -0.32940486    -0.80839951     0.43621589
 c     -1.22040528     0.15916473     0.10750824
 c     -0.97064682     1.57308816     0.47031547
 c     -0.11342835     1.22295160    -0.58111733
 c      1.15732194     0.66653860    -0.45245193
 h     -0.65465907    -1.87643232     0.83608674
 h     -1.84597596     2.08808744     0.26791441
 h     -0.56032442     1.34617661    -1.60046093
 h      2.18513100     1.11952498    -0.41016299
 o      1.84069830    -1.56641234     0.38221086
 h      2.71651056    -1.35114626     0.27557520
 c     -2.71701262    -0.01548061    -0.35666627
 h     -2.98962302     0.13731038    -1.46559439
 h     -3.10716993    -0.96559402    -0.09403455
 h     -3.24539581     0.82320833     0.05813507
 h     -0.56541049     1.49182917     1.47213888
          17

 c      0.97987214    -0.59342625     0.11272485
 c     -0.33956580    -0.80897006     0.42653198
 c     -1.23029815     0.15569394     0.11253964
 c     -0.95955702     1.56788695     0.47765990
 c     -0.11709604     1.23317636    -0.58544310
 c      1.15925963     0.65161568    -0.45195319
 h     -0.64459287    -1.83639939     0.85853605
 h     -1.85377389     2.11870110     0.18580117
 h     -0.50153063     1.32493375    -1.63381335
 h      2.23231538     1.11086144    -0.38799986
 o      1.84774991    -1.56251722     0.38617504
 h      2.77814046    -1.32441612     0.26086343
 c     -2.72335650    -0.01921664    -0.35430733
 h     -2.96753949     0.17020860    -1.38338748
 h     -3.16404910    -0.91373637    -0.15344202
 h     -3.27500169     0.81304447     0.07283393
 h     -0.56074983     1.44743907     1.47560330
          17

 c      0.97651625    -0.58802036     0.10967285
 c     -0.35141450    -0.81284898     0.41794078
 c     -1.24210795     0.15140398     0.11535455
 c     -0.94838325     1.56459017     0.48596989
 c     -0.12232646     1.24391873    -0.59210339
 c      1.16420848     0.63588872    -0.44990551
 h     -0.63155523    -1.78330582     0.87295236
 h     -1.85979939     2.15493848     0.11170562
 h     -0.44208649     1.30398284    -1.66049399
 h      2.25935170     1.09987271    -0.36917312
 o      1.85486253    -1.55869722     0.39039836
 h      2.83943771    -1.29618884     0.24501337
 c     -2.72816200    -0.02068609    -0.35164690
 h     -2.93752945     0.20268999    -1.31334802
 h     -3.23125331    -0.88960393    -0.20248374
 h     -3.30914561     0.80184270     0.09501511
 h     -0.55529279     1.41646544     1.48459827
          17

 c      0.97536380    -0.58318183     0.10610928
 c     -0.36430663    -0.81913865     0.41022549
 c     -1.25589429     0.14633707     0.11601140
 c     -0.93822640     1.56374048     0.49434653
 c     -0.12808236     1.25463908    -0.60088565
 c      1.17202607     0.62032698    -0.44651195
 h     -0.61932725    -1.72857331     0.88234559
 h     -1.85370766     2.18882297     0.05334954
 h     -0.38566013     1.28547859    -1.68018672
 h      2.26238448     1.08483292    -0.35446633
 o      1.86318631    -1.55451918     0.39466433
 h      2.87875588    -1.27190526     0.23123640
 c     -2.73135616    -0.01989778    -0.34642401
 h     -2.90429649     0.24139398    -1.28165403
 h     -3.30819361    -0.89572656    -0.24146631
 h     -3.34414421     0.78733234     0.12328751
 h     -0.54927586     1.40038712     1.49874694
          17

 c      0.97618429    -0.57968516     0.10241442
 c     -0.37746039    -0.82642638     0.40285005
 c     -1.27149451     0.14056899     0.11470261
 c     -0.92961197     1.56551531     0.50210468
 c     -0.13340526     1.26479176    -0.61137190
 c      1.18219431     0.60584923    -0.44206270
 h     -0.61279667    -1.68814618     0.89294573
 h     -1.83128181     2.21569422     0.01619674
 h     -0.33579532     1.27151746    -1.69410221
 h      2.24213210     1.06575802    -0.34441736
 o      1.87313244    -1.54974104     0.39884685
 h      2.88693141    -1.25431293     0.22134882
 c     -2.73394206    -0.01802676    -0.33741105
 h     -2.86987879     0.29099248    -1.29923196
 h     -3.38532105    -0.91939969    -0.27375835
 h     -3.37645663     0.76776796     0.15569813
 h     -0.54315788     1.39990515     1.51611426
          17

 c      0.97861111    -0.57829385     0.09898140
 c     -0.39016267    -0.83334413     0.39519990
 c     -1.28853368     0.13420867     0.11173038
 c     -0.92265830     1.56981049     0.50875778
 c     -0.13750307     1.27388370    -0.62298454
 c      1.19386393     0.59320931    -0.43691469
 h     -0.61607142    -1.67628227     0.91156966
 h     -1.79258051     2.23354234     0.00328178
 h     -0.29548469     1.26387249    -1.70452774
 h      2.20401864     1.04457487    -0.33916276
 o      1.88462311    -1.54426650     0.40289649
 h      2.86331306    -1.24418865     0.21600062
 c     -2.73747084    -0.01583867    -0.32580685
 h     -2.83291451     0.34791012    -1.34892210
 h     -3.45065076    -0.94566319    -0.30225870
 h     -3.40322250     0.74240435     0.19010607
 h     -0.53754628     1.41495143     1.53377870
          17

 c      0.98221308    -0.57965599     0.09616018
 c     -0.40203124    -0.83948295     0.38712377
 c     -1.30649813     0.12740424     0.10745015
 c     -0.91720486     1.57632346     0.51397370
 c     -0.13979073     1.28151032    -0.63506894
 c      1.20577869     0.58283059    -0.43146459
 h     -0.62974011    -1.69535023     0.93935045
 h     -1.74069908     2.24252857     0.01538206
 h     -0.26688159     1.26382754    -1.71411054
 h      2.15924649     1.02577557    -0.33822012
 o      1.89712948    -1.53815435     0.40685358
 h      2.81514231    -1.24021985     0.21447459
 c     -2.74312282    -0.01341061    -0.31375927
 h     -2.79310812     0.40396678    -1.40401597
 h     -3.49531640    -0.96450515    -0.32844352
 h     -3.42266193     0.71172210     0.22457791
 h     -0.53298279     1.44465020     1.54864767
          17

 c      0.98655161    -0.58420124     0.09421247
 c     -0.41304946    -0.84554066     0.37912476
 c     -1.32481147     0.12033364     0.10222794
 c     -0.91282520     1.58456371     0.51758291
 c     -0.13989754     1.28737212    -0.64699518
 c      1.21626493     0.57468498    -0.42611071
 h     -0.65069485    -1.73446215     0.96949978
 h     -1.68177047     2.24530198     0.05071491
 h     -0.25119032     1.27213322    -1.72500023
 h      2.12470194     1.01666102    -0.34039933
 o      1.90948316    -1.53170237     0.41090947
 h      2.76054203    -1.23770275     0.21370317
 c     -2.75144182    -0.01065537    -0.30288980
 h     -2.75260042     0.45255238    -1.44547296
 h     -3.51446860    -0.97092854    -0.35284890
 h     -3.43438451     0.67750449     0.25782361
 h     -0.52971609     1.48729003     1.55817446
          17

 c      0.99121094    -0.59207848     0.09328926
 c     -0.42335563    -0.85252007     0.37191204
 c     -1.34287946     0.11318122     0.09642435
 c     -0.90875298     1.59377612     0.51963904
 c     -0.13766580     1.29128016    -0.65825325
 c      1.22371724     0.56845692    -0.42118122
 h     -0.67474478    -1.77896904     0.99262387
 h     -1.62581676     2.24809688     0.10415050
 h     -0.24869955     1.28903453    -1.73808088
 h      2.11682146     1.02474471    -0.34434148
 o      1.91982802    -1.52551927     0.41546558
 h      2.72932646    -1.22754151     0.20735036
 c     -2.76246654    -0.00755492    -0.29414402
 h     -2.71466350     0.49003053    -1.46341664
 h     -3.50652178    -0.96346158    -0.37562086
 h     -3.43950558     0.64268236     0.28953340
 h     -0.52751106     1.54035093     1.56086662
          17

 c      0.99581707    -0.60312818     0.09342328
 c     -0.43309008    -0.86111093     0.36599191
 c     -1.36011963     0.10611230     0.09039189
 c     -0.90387071     1.60288466     0.52041288
 c     -0.13314876     1.29316791    -0.66850663
 c      1.22761923     0.56406979    -0.41684244
 h     -0.69855314    -1.81769348     1.00162906
 h     -1.58674974     2.26135302     0.16717577
 h     -0.25887855     1.31429833    -1.75257518
 h      2.13916977     1.05149103    -0.34959919
 o      1.92683252    -1.52017645     0.42090117
 h      2.74380483    -1.20212993     0.18962203
 c     -2.77584982    -0.00411079    -0.28804135
 h     -2.68271680     0.51494339    -1.45387270
 h     -3.47271021    -0.94347900    -0.39688614
 h     -3.44041730     0.61083757     0.32042598
 h     -0.52549350     1.60059351     1.55662466
          17

 c      1.00005181    -0.61688187     0.09452327
 c     -0.44236077    -0.87158117     0.36158239
 c     -1.37598332     0.09925864     0.08447136
 c     -0.89713462     1.61082436     0.52010189
 c     -0.12659937     1.29310584    -0.67759000
 c      1.22880200     0.56191796    -0.41310541
 h     -0.72002629    -1.84426589     0.99282791
 h     -1.57728003     2.29565216     0.23130518
 h     -0.28046211     1.34717426    -1.76618330
 h      2.17921373     1.08982192    -0.35663407
 o      1.93143662    -1.51553834     0.42706806
 h      2.79095513    -1.16624880     0.16345423
 c     -2.79090808    -0.00016415    -0.28480589
 h     -2.65995596     0.52730488    -1.41651278
 h     -3.41742130    -0.91575723    -0.41708560
 h     -3.44008647     0.58529621     0.35182335
 h     -0.52205858     1.66425894     1.54689757
          17

 c      1.00365754    -0.63259132     0.09637654
 c     -0.45124209    -0.88385987     0.35866148
 c     -1.38996644     0.09270485     0.07898542
 c     -0.88846342     1.61741522     0.51842235
 c     -0.11843250     1.29129933    -0.68546715
 c      1.22849901     0.56241786    -0.40991484
 h     -0.73814500    -1.85632431     0.96541865
 h     -1.59846364     2.35133632     0.29343605
 h     -0.31151868     1.38632584    -1.77571012
 h      2.21965475     1.12956099    -0.36573243
 o      1.93565350    -1.51109372     0.43348600
 h      2.84110615    -1.13148722     0.13739142
 c     -2.80666225     0.00483130    -0.28429740
 h     -2.64915196     0.52852973    -1.35415282
 h     -3.34889325    -0.88997092    -0.43740922
 h     -3.44099056     0.56795641     0.38471096
 h     -0.51504064     1.72744797     1.53435097
          17

 c      1.00641752    -0.64930246     0.09867768
 c     -0.45976075    -0.89759470     0.35700328
 c     -1.40161110     0.08648970     0.07423119
 c     -0.87887551     1.62360914     0.51483993
 c     -0.10917120     1.28805864    -0.69217891
 c      1.22760278     0.56559827    -0.40718977
 h     -0.75288164    -1.85501996     0.92103746
 h     -1.63796395     2.41562394     0.35456430
 h     -0.34955764     1.42983007    -1.77792071
 h      2.24759648     1.16264881    -0.37657581
 o      1.94092265    -1.50654880     0.43980019
 h      2.87381293    -1.10620685     0.11813993
 c     -2.82201320     0.01183639    -0.28580086
 h     -2.65226235     0.52218400    -1.27396005
 h     -3.27839705    -0.88094053    -0.46011191
 h     -3.44425514     0.55840455     0.41872509
 h     -0.50236753     1.78658125     1.52167017
          17

 c      1.00813282    -0.66596822     0.10108057
 c     -0.46786102    -0.91212889     0.35617491
 c     -1.41051103     0.08063168     0.07046926
 c     -0.86955928     1.63061827     0.50914745
 c     -0.09940110     1.28375812    -0.69778932
 c      1.22656655     0.57107294    -0.40482519
 h     -0.76538362    -1.84538252     0.86372776
 h     -1.68063839     2.47300775     0.41454003
 h     -0.39171971     1.47529348    -1.77034889
 h      2.25605944     1.18434434    -0.38847470
 o      1.94795500    -1.50187446     0.44585733
 h      2.88014854    -1.09427511     0.10915708
 c     -2.83625245     0.02149793    -0.28784349
 h     -2.66960242     0.51576229    -1.19033396
 h     -3.21512767    -0.90194740    -0.48754849
 h     -3.44962021     0.55402866     0.45191287
 h     -0.48286044     1.83860015     1.51009708
          17

 c      1.00862223    -0.68157122     0.10325534
 c     -0.47536265    -0.92644767     0.35553869
 c     -1.41634329     0.07515703     0.06789754
 c     -0.86124306     1.63927869     0.50159086
 c     -0.08973257     1.27879892    -0.70233444
 c      1.22552389     0.57817640    -0.40269846
 h     -0.77829593    -1.83698848     0.79984726
 h     -1.71575030     2.51288629     0.47104468
 h     -0.43505004     1.52006955    -1.75187200
 h      2.24277450     1.19270879    -0.40064501
 o      1.95694439    -1.49719754     0.45164910
 h      2.85909644    -1.09638097     0.11136498
 c     -2.84954680     0.03280303    -0.28829348
 h     -2.69896847     0.52244599    -1.12711604
 h     -3.16051153    -0.95170302    -0.51946057
 h     -3.45616524     0.55118119     0.48161823
 h     -0.45654292     1.88087651     1.49894040
          17

 c      1.00774951    -0.69523044     0.10493536
 c     -0.48196976    -0.93928885     0.35437011
 c     -1.41894037     0.07011800     0.06660621
 c     -0.85417817     1.65000246     0.49268424
 c     -0.08076505     1.27357606    -0.70578539
 c      1.22435877     0.58607670    -0.40068305
 h     -0.79551484    -1.84269256     0.73665931
 h     -1.73739481     2.53003381     0.52093220
 h     -0.47679986     1.56153612    -1.72300403
 h      2.20942961     1.18821115    -0.41236191
 o      1.96759712    -1.49276235     0.45730169
 h      2.81670339    -1.11027814     0.12313607
 c     -2.86244908     0.04325150    -0.28522013
 h     -2.73706931     0.55688641    -1.10890151
 h     -3.11125843    -1.01351334    -0.55228709
 h     -3.46314092     0.54653264     0.50581634
 h     -0.42436651     1.91118737     1.48630766
          17

 c      1.00547049    -0.70626881     0.10594407
 c     -0.48743567    -0.94969363     0.35216459
 c     -1.41834871     0.06560728     0.06655121
 c     -0.84830446     1.66288979     0.48301590
 c     -0.07305364     1.26844859    -0.70803321
 c      1.22267056     0.59380909    -0.39865814
 h     -0.82014670    -1.87222620     0.67878760
 h     -1.74301315     2.52295416     0.56119995
 h     -0.51470467     1.59738814    -1.68592882
 h      2.16203200     1.17394776    -0.42306527
 o      1.97894384    -1.48899526     0.46314904
 h      2.76863630    -1.12949473     0.13898156
 c     -2.87494667     0.05115894    -0.27875993
 h     -2.78373499     0.62040072    -1.13681648
 h     -3.06557084    -1.06857331    -0.58173395
 h     -3.47047466     0.53783111     0.52399348
 h     -0.38771427     1.92789172     1.47025449
          17

 c      1.00187875    -0.71424027     0.10620011
 c     -0.49181900    -0.95771972     0.34887214
 c     -1.41481490     0.06176336     0.06757681
 c     -0.84336436     1.67778721     0.47313086
 c     -0.06708741     1.26371334    -0.70890020
 c      1.21967729     0.60025820    -0.39650797
 h     -0.85142625    -1.92383419     0.62562532
 h     -1.73247672     2.49282598     0.58938588
 h     -0.54720957     1.62589719    -1.64430750
 h      2.11186404     1.15623828    -0.43251402
 o      1.98922227    -1.48656805     0.46980605
 h      2.74171910    -1.14234770     0.14837102
 c     -2.88649875     0.05665146    -0.27115234
 h     -2.84055787     0.69739226    -1.18651373
 h     -3.02424996    -1.10413780    -0.60458786
 h     -3.47878901     0.52401020     0.53711713
 h     -0.34799871     1.93016434     1.44962746
          17

 c      0.99722879    -0.71891691     0.10570426
 c     -0.49549942    -0.96436924     0.34471099
 c     -1.40872082     0.05874633     0.06947017
 c     -0.83890757     1.69426556     0.46346395
 c     -0.06327280     1.25959210    -0.70816955
 c      1.21426082     0.60421839    -0.39411711
 h     -0.88462414    -1.98501925     0.57369715
 h     -1.70829476     2.44353367     0.60384714
 h     -0.57360991     1.64606691    -1.60288457
 h      2.07463906     1.14417406    -0.44097777
 o      1.99684654    -1.48600743     0.47781762
 h      2.75851522    -1.13859424     0.14150145
 c     -2.89659941     0.06046758    -0.26461246
 h     -2.90651078     0.77044208    -1.23316178
 h     -2.98933237    -1.11377883    -0.61898551
 h     -3.48904596     0.50492492     0.54698451
 h     -0.30646235     1.91813753     1.42440222
          17

 c      0.99190458    -0.72027361     0.10452133
 c     -0.49892388    -0.97082790     0.33984753
 c     -1.40051418     0.05670745     0.07200964
 c     -0.83417725     1.71153022     0.45429266
 c     -0.06193042     1.25623365    -0.70563433
 c      1.20552356     0.60476032    -0.39139048
 h     -0.91412210    -2.04129302     0.52048364
 h     -1.67706129     2.38266462     0.60425900
 h     -0.59400720     1.65761038    -1.56689247
 h      2.06370836     1.14550742    -0.44909118
 o      2.00218916    -1.48693393     0.48689512
 h      2.80941953    -1.12207985     0.12169658
 c     -2.90492775     0.06319439    -0.26041678
 h     -2.97826894     0.82839660    -1.26219928
 h     -2.96305124    -1.09571421    -0.62428277
 h     -3.50207772     0.48092125     0.55551591
 h     -0.26418760     1.89291924     1.39561352
          17

 c      0.98634609    -0.71848678     0.10277770
 c     -0.50241528    -0.97795118     0.33429821
 c     -1.39066236     0.05576558     0.07498927
 c     -0.82793206     1.72834511     0.44569752
 c     -0.06330247     1.25373152    -0.70116264
 c      1.19367624     0.60177723    -0.38831657
 h     -0.93571940    -2.08205923     0.46550142
 h     -1.65153987     2.32252687     0.59231785
 h     -0.60899655     1.66070723    -1.54123990
 h      2.07960722     1.16018825    -0.45709730
 o      2.00678441    -1.48843677     0.49620096
 h      2.86580467    -1.10487600     0.10091949
 c     -2.91132146     0.06531586    -0.25905162
 h     -3.05183540     0.86557535    -1.26705372
 h     -2.94736476    -1.05206431    -0.62108137
 h     -3.51810152     0.45238242     0.56413182
 h     -0.22227566     1.85650827     1.36501943
          17

 c      0.98097238    -0.71393438     0.10066587
 c     -0.50612947    -0.98617256     0.32797372
 c     -1.37962591     0.05599219     0.07822234
 c     -0.81856050     1.74325272     0.43760596
 c     -0.06755543     1.25213978    -0.69477910
 c      1.18005981     0.59598863    -0.38500387
 h     -0.94710869    -2.10157384     0.40966846
 h     -1.64937403     2.27785646     0.57166256
 h     -0.61914474     1.65560251    -1.52957854
 h      2.10980661     1.18023242    -0.46436194
 o      2.01169581    -1.48980100     0.50506326
 h      2.90639506    -1.09559115     0.08831776
 c     -2.91577206     0.06748249    -0.26043202
 h     -3.12328318     0.87961340    -1.24566176
 h     -2.94372658    -0.98963674    -0.61162601
 h     -3.53636119     0.41945341     0.57333272
 h     -0.18207767     1.81166686     1.33471243
          17

 c      0.97613359    -0.70717036     0.09843682
 c     -0.51007227    -0.99555225     0.32073382
 c     -1.36784693     0.05739320     0.08153348
 c     -0.80511303     1.75538622     0.43002930
 c     -0.07475156     1.25146816    -0.68674590
 c      1.16625224     0.58839032    -0.38163748
 h     -0.94767281    -2.09827471     0.35456785
 h     -1.68125229     2.25675607     0.54549866
 h     -0.62450157     1.64224308    -1.53346768
 h      2.13900576     1.19617645    -0.46987831
 o      2.01729517    -1.49060490     0.51310298
 h      2.92115048    -1.09790245     0.08822167
 c     -2.91841408     0.07076998    -0.26397262
 h     -3.18897078     0.87038239    -1.19874887
 h     -2.95293723    -0.92196438    -0.60055967
 h     -3.55510758     0.38208167     0.58271296
 h     -0.14523121     1.76172068     1.30690684
          17

 c      0.97208564    -0.69889158     0.09638410
 c     -0.51410399    -1.00579117     0.31242488
 c     -1.35575578     0.05990010     0.08474634
 c     -0.78847145     1.76506254     0.42325816
 c     -0.08480043     1.25164715    -0.67761388
 c      1.15344645     0.57989067    -0.37842911
 h     -0.93840934    -2.07452883     0.30196647
 h     -1.73768750     2.25433612     0.51459576
 h     -0.62443075     1.62020214    -1.55193945
 h      2.15611863     1.20138550    -0.47285974
 o      2.02349027    -1.49063165     0.52015694
 h      2.90790369    -1.11218058     0.10148496
 c     -2.91944947     0.07669143    -0.26860647
 h     -3.24580686     0.84018018    -1.12971905
 h     -2.97517847    -0.86990218    -0.59515161
 h     -3.57197962     0.34029945     0.59146250
 h     -0.11338007     1.71019536     1.28387503
          17

 c      0.96897745    -0.68990462     0.09482696
 c     -0.51791211    -1.01617020     0.30291593
 c     -1.34378785     0.06338309     0.08767384
 c     -0.77069561     1.77317384     0.41771494
[truncated: 34,518 more chars]
