# Supplementary material for: Photochemical permutation of meta-substituted phenols
Source: Nat Commun. 2025 Aug 13;16:7502. doi: 10.1038/s41467-025-62549-5 (PMC12350626; doi:10.1038/s41467-025-62549-5)
Supplement: Supplementary file 3 — Source Data [file 41467_2025_62549_MOESM3_ESM.zip › Source data/NAMD_trajectories/trajectory087.xyz]

          17

 c      1.19961066    -0.48318460     0.03424168
 c     -0.11199122    -0.99670966     0.04018722
 c     -1.22993581    -0.26305115    -0.03326803
 c     -1.13003945     1.25209678    -0.05694492
 c      0.18371472     1.82631398     0.07838689
 c      1.25353095     1.00964424    -0.01418603
 h     -0.32262456    -2.16935431    -0.05061601
 h     -1.56014361     1.64412237    -1.09207515
 h      0.36333597     3.02900844     0.00221156
 h      2.10881593     1.61385024     0.00489584
 o      2.21589009    -1.22312626    -0.02905099
 h      3.15154306    -0.76214789    -0.10664496
 c     -2.54917818    -0.89114483     0.02149361
 h     -2.37840041    -2.03595332     0.01022397
 h     -3.19263258    -0.65024940     0.85684815
 h     -3.17087588    -0.37741433    -0.68618948
 h     -1.75999994     1.79698750     0.68940433
          17

 c      1.19662773    -0.48564279     0.02850525
 c     -0.10596189    -0.99401995     0.04138733
 c     -1.23342106    -0.26649042    -0.03642045
 c     -1.12670947     1.25884265    -0.05377346
 c      0.18642249     1.83223463     0.07630191
 c      1.25498780     1.01318826    -0.01597823
 h     -0.33873976    -2.18169816    -0.03794319
 h     -1.57039791     1.64602615    -1.06097609
 h      0.36815435     3.01066680    -0.00143680
 h      2.10878816     1.62386559    -0.00144685
 o      2.21571776    -1.22482508    -0.02536088
 h      3.10225473    -0.78128463    -0.09503071
 c     -2.54647635    -0.89623776     0.01826510
 h     -2.39024919    -2.03424372    -0.00061789
 h     -3.21261592    -0.66758541     0.87679368
 h     -3.16973710    -0.39891389    -0.68037098
 h     -1.77197726     1.80472641     0.70901585
          17

 c      1.19235130    -0.48426142     0.02284081
 c     -0.09960401    -0.99531234     0.04209322
 c     -1.23783922    -0.26785162    -0.03858013
 c     -1.12565944     1.26670611    -0.05140436
 c      0.18860001     1.83975155     0.07345022
 c      1.25707523     1.01479198    -0.01726055
 h     -0.34352106    -2.16932795    -0.02273612
 h     -1.57905989     1.64466001    -1.02022423
 h      0.36712139     2.96889223     0.00111459
 h      2.12991124     1.63322938    -0.01056638
 o      2.21771794    -1.22781232    -0.02178867
 h      3.04234209    -0.80287250    -0.08228354
 c     -2.54294555    -0.90265850     0.01593959
 h     -2.40978003    -2.01898850    -0.01510686
 h     -3.22813476    -0.68423033     0.90268506
 h     -3.17803924    -0.41894370    -0.69178606
 h     -1.78467158     1.80584200     0.72375348
          17

 c      1.18718003    -0.47930433     0.01722510
 c     -0.09345627    -1.00031016     0.04234798
 c     -1.24277281    -0.26711969    -0.03973944
 c     -1.12695187     1.27538228    -0.04922869
 c      0.19022228     1.84802135     0.06988009
 c      1.26019114     1.01484445    -0.01806005
 h     -0.33637230    -2.13430897    -0.00533245
 h     -1.58794646     1.64238184    -0.97566279
 h      0.36153616     2.91346983     0.00912963
 h      2.16567378     1.63780271    -0.02221457
 o      2.22000110    -1.23270625    -0.01818776
 h      2.99944548    -0.81367588    -0.07048271
 c     -2.53930646    -0.90982515     0.01477906
 h     -2.43484883    -1.99585307    -0.03284668
 h     -3.23474379    -0.70087603     0.92792400
 h     -3.19441481    -0.43793193    -0.71762770
 h     -1.79567174     1.79953891     0.73247531
          17

 c      1.18164585    -0.47121411     0.01164294
 c     -0.08799418    -1.00817976     0.04220527
 c     -1.24777312    -0.26438491    -0.03992462
 c     -1.13038738     1.28440145    -0.04655015
 c      0.19124812     1.85546510     0.06569127
 c      1.26477827     1.01389462    -0.01842987
 h     -0.31808801    -2.08401455     0.01370246
 h     -1.60021952     1.64242824    -0.93553526
 h      0.35417526     2.86232148     0.02132873
 h      2.20724806     1.63275470    -0.03589014
 o      2.22064890    -1.24006442    -0.01443866
 h      3.00008447    -0.80016462    -0.06131520
 c     -2.53643112    -0.91674613     0.01462454
 h     -2.46274961    -1.97401090    -0.05349313
 h     -3.22980020    -0.71759336     0.94746596
 h     -3.21429988    -0.45810688    -0.75127597
 h     -1.80374186     1.78612659     0.73553578
          17

 c      1.17632485    -0.46051480     0.00609343
 c     -0.08351467    -1.01736361     0.04172044
 c     -1.25242328    -0.25984941    -0.03919554
 c     -1.13558702     1.29321453    -0.04276239
 c      0.19160901     1.85999438     0.06100299
 c      1.27108875     1.01243820    -0.01845488
 h     -0.29142713    -2.03320512     0.03370410
 h     -1.61945803     1.64808291    -0.90831760
 h      0.34895558     2.83913123     0.03635424
 h      2.24672785     1.61478336    -0.05084544
 o      2.21977775    -1.24937420    -0.01057463
 h      3.03794548    -0.76571898    -0.05414265
 c     -2.53506774    -0.92236793     0.01512215
 h     -2.49075568    -1.96370720    -0.07690120
 h     -3.21260549    -0.73399013     0.95830176
 h     -3.23246577    -0.48150000    -0.78533108
 h     -1.80882465     1.76688883     0.73468541
          17

 c      1.17177945    -0.44778738     0.00058916
 c     -0.08007611    -1.02558741     0.04092176
 c     -1.25638567    -0.25382721    -0.03764331
 c     -1.14219052     1.30134130    -0.03768072
 c      0.19136742     1.86031323     0.05588722
 c      1.27913166     1.01081795    -0.01824732
 h     -0.26107346    -2.00412362     0.05430508
 h     -1.64748949     1.66106135    -0.89864066
 h      0.34846033     2.85844882     0.05367374
 h      2.27859465     1.58286383    -0.06620037
 o      2.21894029    -1.25928129    -0.00670605
 h      3.08377561    -0.72730394    -0.04720961
 c     -2.53564992    -0.92608388     0.01586984
 h     -2.51664261    -1.97114646    -0.10289317
 h     -3.18429494    -0.74936153     0.95961347
 h     -3.24489675    -0.50882605    -0.81378878
 h     -1.81197851     1.74392691     0.73287641
          17

 c      1.16851736    -0.43367755    -0.00484655
 c     -0.07766599    -1.03076475     0.03977922
 c     -1.25943177    -0.24671869    -0.03538550
 c     -1.15002888     1.30849108    -0.03174402
 c      0.19087842     1.85722306     0.05039238
 c      1.28871166     1.00920347    -0.01793478
 h     -0.23116901    -2.01621074     0.07587222
 h     -1.68260844     1.68037039    -0.90451058
 h      0.35147265     2.91059199     0.07332807
 h      2.30012057     1.53817902    -0.08109417
 o      2.21924905    -1.26861631    -0.00290480
 h      3.11532103    -0.69898209    -0.03947179
 c     -2.53825090    -0.92808710     0.01639904
 h     -2.53871532    -1.99434864    -0.13060550
 h     -3.14778525    -0.76277951     0.95301138
 h     -3.24940907    -0.53942124    -0.83277505
 h     -1.81515625     1.71990044     0.73383192
          17

 c      1.16695499    -0.41887317    -0.01018175
 c     -0.07647489    -1.03261622     0.03826649
 c     -1.26145497    -0.23896008    -0.03255949
 c     -1.15909641     1.31456531    -0.02579845
 c      0.19061192     1.85274724     0.04464425
 c      1.29944458     1.00761390    -0.01764072
 h     -0.20199196    -2.06753533     0.09880756
 h     -1.72032028     1.70297201    -0.91900905
 h      0.35472546     2.97185998     0.09462250
 h      2.31155486     1.48388670    -0.09483850
 o      2.22107522    -1.27663395     0.00079847
 h      3.12244068    -0.68816620    -0.03062902
 c     -2.54261502    -0.92920447     0.01611805
 h     -2.55552660    -2.02478940    -0.15816302
 h     -3.10769932    -0.77317663     0.94280580
 h     -3.24562985    -0.57160800    -0.84054646
 h     -1.82060137     1.69752688     0.74117263
          17

 c      1.16737316    -0.40407771    -0.01537733
 c     -0.07676494    -1.03259991     0.03646847
 c     -1.26246465    -0.23097823    -0.02931546
 c     -1.16941943     1.31959377    -0.02065361
 c      0.19090458     1.84861761     0.03883925
 c      1.31074350     1.00595351    -0.01746386
 h     -0.17154327    -2.13596750     0.12227122
 h     -1.75568948     1.72541502    -0.93428133
 h      0.35567820     3.02207361     0.11606028
 h      2.31631260     1.42481440    -0.10705581
 o      2.22431276    -1.28291526     0.00439287
 h      3.10322161    -0.69737861    -0.02076858
 c     -2.54820689    -0.93041838     0.01436676
 h     -2.56585175    -2.05270222    -0.18313312
 h     -3.06981212    -0.77950908     0.93566834
 h     -3.23492138    -0.60302139    -0.83743184
 h     -1.82980983     1.67887571     0.75714808
          17

 c      1.16987505    -0.38999889    -0.02038930
 c     -0.07857999    -1.03230028     0.03455269
 c     -1.26256629    -0.22317001    -0.02581051
 c     -1.18099751     1.32369062    -0.01677731
 c      0.19190625     1.84583843     0.03318103
 c      1.32184520     1.00406511    -0.01746464
 h     -0.13901087    -2.19824386     0.14453147
 h     -1.78495858     1.74489940    -0.94409993
 h      0.35316329     3.04951451     0.13599883
 h      2.32065469     1.36681431    -0.11775746
 o      2.22849211    -1.28733535     0.00787717
 h      3.06233225    -0.72492496    -0.01018008
 c     -2.55432014    -0.93251895     0.01065579
 h     -2.56885242    -2.07080429    -0.20321691
 h     -3.03946137    -0.78109392     0.93853692
 h     -3.22044615    -0.63077146    -0.82596661
 h     -1.84256072     1.66482096     0.78157523
          17

 c      1.17437897    -0.37733250    -0.02517365
 c     -0.08172066    -1.03262861     0.03269006
 c     -1.26194050    -0.21589644    -0.02220247
 c     -1.19379557     1.32702343    -0.01424132
 c      0.19362308     1.84483268     0.02784387
 c      1.33197020     1.00182753    -0.01766965
 h     -0.10526380    -2.23938239     0.16393693
 h     -1.80592587     1.75953794    -0.94448696
 h      0.34701661     3.04915243     0.15302596
 h      2.33181805     1.31552568    -0.12723634
 o      2.23266172    -1.29016368     0.01125670
 h      3.01289937    -0.76338914     0.00072390
 c     -2.56025367    -0.93597210     0.00503314
 h     -2.56415916    -2.07535553    -0.21669771
 h     -3.01933465    -0.77808145     0.95472699
 h     -3.20716576    -0.65156227    -0.81098496
 h     -1.85681086     1.65504566     0.81180596
          17

 c      1.18065663    -0.36672554    -0.02969263
 c     -0.08584595    -1.03387845     0.03102091
 c     -1.26082553    -0.20948105    -0.01864167
 c     -1.20770873     1.32976720    -0.01282596
 c      0.19596178     1.84559959     0.02295862
 c      1.34063048     0.99927193    -0.01810126
 h     -0.07204897    -2.25210248     0.17931283
 h     -1.81779481     1.76829942    -0.93355959
 h      0.33775235     3.02081617     0.16609960
 h      2.35431454     1.27487214    -0.13567569
 o      2.23520421    -1.29220052     0.01453490
 h      2.97927961    -0.79758288     0.01157536
 c     -2.56544634    -0.94088534    -0.00174861
 h     -2.55185514    -2.06604113    -0.22266069
 h     -3.00856211    -0.77168568     0.98133857
 h     -3.20113682    -0.66206426    -0.79884386
 h     -1.86956280     1.64852830     0.84380394
          17

 c      1.18840776    -0.35871488    -0.03392029
 c     -0.09056349    -1.03592833     0.02964548
 c     -1.25949927    -0.20420626    -0.01526209
 c     -1.22250435     1.33205024    -0.01214257
 c      0.19875574     1.84772722     0.01859752
 c      1.34786736     0.99662378    -0.01881201
 h     -0.04141821    -2.23458227     0.19000471
 h     -1.82108454     1.77100024    -0.91145707
 h      0.32648664     2.96907705     0.17473441
 h      2.38682882     1.24635741    -0.14272109
 o      2.23440835    -1.29439447     0.01769130
 h      2.98777027    -0.81085657     0.02243210
 c     -2.56954596    -0.94698011    -0.00858079
 h     -2.53243327    -2.04579875    -0.22112643
 h     -3.00409773    -0.76382853     1.01095604
 h     -3.20738522    -0.65985144    -0.79484639
 h     -1.87797134     1.64408562     0.87351596
          17

 c      1.19733515    -0.35365886    -0.03784482
 c     -0.09549134    -1.03832596     0.02861078
 c     -1.25825607    -0.20030275    -0.01217502
 c     -1.23777296     1.33390309    -0.01168911
 c      0.20177803     1.85025578     0.01474031
 c      1.35415399     0.99422523    -0.01988525
 h     -0.01541716    -2.18962625     0.19593999
 h     -1.81779252     1.76847583    -0.88062590
 h      0.31504459     2.90487975     0.17943783
 h      2.42292373     1.22968378    -0.14748953
 o      2.23029815    -1.29665585     0.02068815
 h      3.03747588    -0.80420262     0.03369099
 c     -2.57250348    -0.95354724    -0.01460699
 h     -2.50671762    -2.02077925    -0.21314067
 h     -3.00271756    -0.75649716     1.03559861
 h     -3.22702785    -0.64470893    -0.79982551
 h     -1.88004952     1.64070634     0.89780455
          17

 c      1.20717051    -0.35169847    -0.04146700
 c     -0.10029798    -1.04022040     0.02788375
 c     -1.25738051    -0.19793258    -0.00946763
 c     -1.25290007     1.33521411    -0.01084641
 c      0.20474909     1.85151845     0.01122469
 c      1.36007289     0.99241110    -0.02140417
 h      0.00425283    -2.12560990     0.19789127
 h     -1.81167658     1.76287599    -0.84627992
 h      0.30603009     2.84746332     0.18233949
 h      2.45463823     1.22381609    -0.14899366
 o      2.22459238    -1.29798667     0.02352302
 h      3.10098729    -0.79415601     0.04525531
 c     -2.57460038    -0.95949281    -0.01951808
 h     -2.47571486    -1.99970502    -0.20067151
 h     -3.00206270    -0.75130358     1.04937345
 h     -3.25629982    -0.61925939    -0.80933525
 h     -1.87491193     1.63770228     0.91484996
          17

 c      1.21765595    -0.35275445    -0.04479792
 c     -0.10474446    -1.04019920     0.02731107
 c     -1.25712605    -0.19716975    -0.00720607
 c     -1.26708549     1.33571598    -0.00890298
 c      0.20738051     1.84946989     0.00776491
 c      1.36606629     0.99141502    -0.02342440
 h      0.01683438    -2.05853114     0.19796350
 h     -1.80812605     1.75770505    -0.81623933
 h      0.30225656     2.82062825     0.18699451
 h      2.47556955     1.22763298    -0.14652821
 o      2.21888232    -1.29765842     0.02622665
 h      3.15344696    -0.79385546     0.05656543
 c     -2.57628306    -0.96364931    -0.02341447
 h     -2.44053074    -1.99121504    -0.18603995
 h     -3.00082642    -0.74932050     1.04923542
 h     -3.28865479    -0.58814220    -0.81657456
 h     -1.86277331     1.63478190     0.92427747
          17

 c      1.22851757    -0.35653805    -0.04785842
 c     -0.10871917    -1.03633873     0.02660799
 c     -1.25770940    -0.19798181    -0.00543934
 c     -1.27947795     1.33506453    -0.00524583
 c      0.20950057     1.84308793     0.00418737
 c      1.37234964     0.99131504    -0.02596453
 h      0.02311674    -2.01153895     0.19977760
 h     -1.81270224     1.75683447    -0.79874224
 h      0.30506210     2.83642352     0.19557182
 h      2.48214601     1.24017446    -0.13981309
 o      2.21409031    -1.29547581     0.02883593
 h      3.18137665    -0.80878679     0.06704072
 c     -2.57791137    -0.96530730    -0.02658988
 h     -2.40270484    -1.99917683    -0.17099317
 h     -2.99867526    -0.75103086     1.03493474
 h     -3.31765328    -0.55644092    -0.81581821
 h     -1.84488319     1.63210166     0.92723279
          17

 c      1.23944424    -0.36257021    -0.05067887
 c     -0.11214046    -1.02713790     0.02550230
 c     -1.25932053    -0.20021140    -0.00420031
 c     -1.28943382     1.33303546     0.00026159
 c      0.21112810     1.83344153     0.00067284
 c      1.37890750     0.99202196    -0.02900671
 h      0.02457037    -2.00404128     0.20679364
 h     -1.82820152     1.76224155    -0.79797828
 h      0.31324329     2.88262826     0.20594528
 h      2.47383817     1.26075122    -0.12897986
 o      2.21066408    -1.29161466     0.03138404
 h      3.17978411    -0.83946709     0.07625627
 c     -2.57957615    -0.96455352    -0.02943099
 h     -2.36483953    -2.01985858    -0.15627191
 h     -2.99620210    -0.75630060     1.00894519
 h     -3.33860463    -0.52844759    -0.80398619
 h     -1.82342323     1.63029720     0.92639962
          17

 c      1.25007831    -0.37021113    -0.05329823
 c     -0.11472279    -1.01299787     0.02401521
 c     -1.26213308    -0.20356823    -0.00350376
 c     -1.29670546     1.32968517     0.00704561
 c      0.21236103     1.82257535    -0.00241646
 c      1.38549556     0.99331079    -0.03250060
 h      0.02077527    -2.03427047     0.21896687
 h     -1.85266918     1.77234731    -0.81101648
 h      0.32435776     2.93570597     0.21373184
 h      2.45310555     1.28903416    -0.11449739
 o      2.20870063    -1.28651615     0.03389656
 h      3.15021630    -0.88315052     0.08402112
 c     -2.58105990    -0.96209497    -0.03237094
 h     -2.33056573    -2.04443712    -0.14209966
 h     -2.99491780    -0.76439443     0.97647748
 h     -3.34902856    -0.50707518    -0.78076445
 h     -1.80123941     1.63042279     0.92569638
          17

 c      1.26002267    -0.37871610    -0.05576165
 c     -0.11599966    -0.99599915     0.02246259
 c     -1.26629101    -0.20765818    -0.00334297
 c     -1.30137019     1.32529106     0.01408175
 c      0.21326113     1.81212339    -0.00480607
 c      1.39164775     0.99487043    -0.03637158
 h      0.00956397    -2.08161637     0.23270808
 h     -1.88081501     1.78307770    -0.82989879
 h      0.33622324     2.97686639     0.21548276
 h      2.42514443     1.32512607    -0.09705175
 o      2.20783120    -1.28087967     0.03637850
 h      3.10239183    -0.93372834     0.09057887
 c     -2.58191401    -0.95883853    -0.03583170
 h     -2.30363006    -2.06388436    -0.12882759
 h     -2.99709099    -0.77411444     0.94508868
 h     -3.34871358    -0.49364843    -0.74831858
 h     -1.78124913     1.63367973     0.92929589
          17

 c      1.26887691    -0.38730126    -0.05811860
 c     -0.11559780    -0.97834224     0.02118252
 c     -1.27186779    -0.21204392    -0.00368693
 c     -1.30365565     1.32019105     0.02042067
 c      0.21383458     1.80300335    -0.00637539
 c      1.39675232     0.99635706    -0.04053587
 h     -0.01035340    -2.12448131     0.24411521
 h     -1.90699747     1.79025579    -0.84617682
 h      0.34728941     2.99553086     0.20945364
 h      2.39684820     1.36946124    -0.07735284
 o      2.20692602    -1.27568932     0.03878609
 h      3.05850873    -0.98093624     0.09703747
 c     -2.58157575    -0.95560697    -0.04008675
 h     -2.28697371    -2.07197399    -0.11714685
 h     -3.00507952    -0.78417635     0.92296641
 h     -3.33982218    -0.48777136    -0.71105706
 h     -1.76552800     1.64084986     0.93993199
          17

 c      1.27628631    -0.39519221    -0.06042031
 c     -0.11337855    -0.96158043     0.02039134
 c     -1.27882067    -0.21630146    -0.00447977
 c     -1.30385549     1.31470736     0.02554639
 c      0.21405154     1.79558637    -0.00712584
 c      1.40025692     0.99747952    -0.04491769
 h     -0.03851511    -2.14882960     0.25068549
 h     -1.92699468     1.79102407    -0.85365370
 h      0.35651313     2.98735477     0.19520338
 h      2.37431884     1.42216898    -0.05592444
 o      2.20427330    -1.27203146     0.04101946
 h      3.05002186    -1.01298001     0.10546010
 c     -2.57950929    -0.95302741    -0.04502025
 h     -2.28228084    -2.06605939    -0.10800588
 h     -3.02000707    -0.79377468     0.91560171
 h     -3.32695532    -0.48725874    -0.67527496
 h     -1.75457696     1.65169185     0.95739901
          17

 c      1.28197295    -0.40164110    -0.06271632
 c     -0.10944770    -0.94663527     0.02018783
 c     -1.28695830    -0.22005359    -0.00564341
 c     -1.30229949     1.30913624     0.02942703
 c      0.21386241     1.78984351    -0.00715089
 c      1.40193177     0.99812684    -0.04945165
 h     -0.07324001    -2.14771329     0.25125451
 h     -1.93836028     1.78409295    -0.84895292
 h      0.36324232     2.95261272     0.17322521
 h      2.35977931     1.48182241    -0.03309203
 o      2.19942480    -1.27046599     0.04304748
 h      3.08821644    -1.02657924     0.11687090
 c     -2.57537868    -0.95147143    -0.04998572
 h     -2.28982877    -2.04706550    -0.10246173
 h     -3.04057294    -0.80289060     0.92290544
 h     -3.31647988    -0.48854274    -0.64806853
 h     -1.74737387     1.66478451     0.97852307
          17

 c      1.28575096    -0.40596500    -0.06504799
 c     -0.10412812    -0.93395795     0.02058529
 c     -1.29592488    -0.22298275    -0.00708344
 c     -1.29930246     1.30372412     0.03236690
 c      0.21319594     1.78534763    -0.00662677
 c      1.40196457     0.99845653    -0.05406148
 h     -0.11218782    -2.11928140     0.24559813
 h     -1.94029462     1.76959036    -0.83128620
 h      0.36728356     2.89631366     0.14484426
 h      2.35058990     1.54451894    -0.00926994
 o      2.19422064    -1.27087819     0.04502074
 h      3.14775191    -1.02907867     0.12942167
 c     -2.56923824    -0.95094986    -0.05404247
 h     -2.30841728    -2.01959357    -0.10153945
 h     -3.06328303    -0.81197124     0.93966513
 h     -3.31421450    -0.48813168    -0.63503903
 h     -1.74213453     1.67798285     0.99869093
          17

 c      1.28756418    -0.40765814    -0.06743544
 c     -0.09790815    -0.92359183     0.02152394
 c     -1.30520384    -0.22483270    -0.00869810
 c     -1.29509503     1.29861870     0.03484126
 c      0.21193280     1.78113757    -0.00581326
 c      1.40078792     0.99884201    -0.05863867
 h     -0.15269067    -2.06607592     0.23427834
 h     -1.93361459     1.74899002    -0.80230625
 h      0.36923233     2.82993502     0.11224288
 h      2.34148987     1.60448741     0.01475575
 o      2.19073770    -1.27306798     0.04712730
 h      3.19840773    -1.02788098     0.14054803
 c     -2.56169027    -0.95097426    -0.05644043
 h     -2.33543273    -1.99200285    -0.10612665
 h     -3.08395341    -0.82136233     0.95871778
 h     -3.32209342    -0.48469939    -0.63770237
 h     -1.73712874     1.68911446     1.01368404
          17

 c      1.28752957    -0.40650947    -0.06986502
 c     -0.09135928    -0.91509662     0.02285724
 c     -1.31415188    -0.22540708    -0.01038769
 c     -1.28976173     1.29382288     0.03741430
 c      0.20986634     1.77560095    -0.00502982
 c      1.39882958     0.99971925    -0.06304482
 h     -0.19209872    -1.99598578     0.21880209
 h     -1.92095378     1.72518190    -0.76623160
 h      0.37091770     2.77296202     0.07818612
 h      2.32767837     1.65579524     0.03785831
 o      2.19010510    -1.27690145     0.04947785
 h      3.22297603    -1.02675307     0.14863678
 c     -2.55382902    -0.95062306    -0.05689909
 h     -2.36742365    -1.97507403    -0.11692512
 h     -3.09909602    -0.83104021     0.97377305
 h     -3.33687509    -0.47982118    -0.65295961
 h     -1.73113433     1.69650004     1.02081193
          17

 c      1.28594372    -0.40265300    -0.07228532
 c     -0.08500992    -0.90739275     0.02432603
 c     -1.32206532    -0.22456968    -0.01206278
 c     -1.28321044     1.28917655     0.04071022
 c      0.20673086     1.76691897    -0.00455132
 c      1.39638028     1.00144314    -0.06713097
 h     -0.22849476    -1.92414839     0.20192151
 h     -1.90690563     1.70244170    -0.72984433
 h      0.37496369     2.74787940     0.04480800
 h      2.30650829     1.69381421     0.05881843
 o      2.19260427    -1.28219987     0.05210178
 h      3.21533200    -1.02707659     0.15301336
 c     -2.54688329    -0.94904391    -0.05553441
 h     -2.40136371    -1.97737677    -0.13435890
 h     -3.10650994    -0.84065805     0.98061370
 h     -3.35238557    -0.47648583    -0.67521157
 h     -1.72357141     1.69920569     1.01929415
          17

 c      1.28324247    -0.39654169    -0.07461466
 c     -0.07919968    -0.89882454     0.02557790
 c     -1.32826548    -0.22224798    -0.01364967
 c     -1.27523118     1.28440188     0.04531818
 c      0.20240961     1.75449493    -0.00448490
 c      1.39357977     1.00420044    -0.07075991
 h     -0.26169347    -1.87228699     0.18741094
 h     -1.89727555     1.68574596    -0.70131970
 h      0.38218420     2.76358836     0.01222271
 h      2.27784608     1.71594989     0.07658824
 o      2.19788101    -1.28870454     0.05496169
 h      3.17741611    -1.02872216     0.15374062
 c     -2.54184029    -0.94611092    -0.05269129
 h     -2.43559082    -1.99917037    -0.15821648
 h     -3.10535184    -0.84968121     0.97729433
 h     -3.36269192    -0.47716650    -0.69889911
 h     -1.71450346     1.69713305     1.01024996
          17

 c      1.27994232    -0.38885526    -0.07675775
 c     -0.07409745    -0.88802907     0.02632496
 c     -1.33218374    -0.21844743    -0.01509260
 c     -1.26570613     1.27925195     0.05153503
 c      0.19709682     1.73974214    -0.00484570
 c      1.39043371     1.00796745    -0.07382763
 h     -0.29267944    -1.85855836     0.17823162
 h     -1.89657834     1.67896776    -0.68697952
 h      0.38967185     2.80618883    -0.02044693
 h      2.24398376     1.72196542     0.09052072
 o      2.20493635    -1.29615434     0.05794894
 h      3.12015662    -1.02962669     0.15178129
 c     -2.53931566    -0.94253990    -0.04886835
 h     -2.46923490    -2.03166503    -0.18722393
 h     -3.09610012    -0.85750552     0.96412892
 h     -3.36381212    -0.48296200    -0.71983785
 h     -1.70462871     1.69103686     0.99652944
          17

 c      1.27658030    -0.38036780    -0.07862653
 c     -0.07000125    -0.87524440     0.02654590
 c     -1.33342746    -0.21328082    -0.01635380
 c     -1.25486466     1.27369343     0.05909128
 c      0.19112396     1.72485860    -0.00570881
 c      1.38680394     1.01249590    -0.07628286
 h     -0.32011308    -1.88213473     0.17420554
 h     -1.90496672     1.68285213    -0.68762598
 h      0.39311759     2.85318144    -0.05316268
 h      2.20956651     1.71423749     0.10058037
 o      2.21197120    -1.30444868     0.06086484
 h      3.06686439    -1.02423319     0.14942451
 c     -2.53956162    -0.93937357    -0.04469497
 h     -2.50117423    -2.06283146    -0.21917227
 h     -3.08061291    -0.86354249     0.94382521
 h     -3.35407499    -0.49362895    -0.73554711
 h     -1.69525113     1.68244634     0.98232645
          17

 c      1.27364382    -0.37181931    -0.08015779
 c     -0.06743498    -0.86213618     0.02642501
 c     -1.33182020    -0.20699682    -0.01741348
 c     -1.24330866     1.26794367     0.06721160
 c      0.18476629     1.71160690    -0.00720603
 c      1.38239460     1.01732187    -0.07813971
 h     -0.33929656    -1.92512345     0.17281394
 h     -1.91797993     1.69486306    -0.69838361
 h      0.38944164     2.88748721    -0.08498978
 h      2.18135411     1.69777107     0.10748089
 o      2.21677079    -1.31370744     0.06346000
 h      3.04804534    -1.00366392     0.14981332
 c     -2.54244619    -0.93747524    -0.04090021
 h     -2.52985473    -2.08293180    -0.25152402
 h     -3.06220331    -0.86726405     0.92166287
 h     -3.33401850    -0.50784539    -0.74524902
 h     -1.68808553     1.67336767     0.97233696
          17

 c      1.27150906    -0.36382742    -0.08131951
 c     -0.06685250    -0.85047414     0.02614415
 c     -1.32741659    -0.19997839    -0.01826782
 c     -1.23179512     1.26235793     0.07502305
 c      0.17822018     1.70109196    -0.00946778
 c      1.37682386     1.02185115    -0.07946770
 h     -0.34561436    -1.96803442     0.17169379
 h     -1.92948701     1.71100551    -0.71215506
 h      0.37725751     2.89981914    -0.11480651
 h      2.16699410     1.67917150     0.11252783
 o      2.21855610    -1.32376402     0.06563169
 h      3.07263209    -0.96472480     0.15393654
 c     -2.54744272    -0.93735184    -0.03823244
 h     -2.55364015    -2.08642973    -0.28194260
 h     -3.04532717    -0.86822374     0.90502993
 h     -3.30627805    -0.52337949    -0.74988376
 h     -1.68472047     1.66566724     0.97036461
          17

 c      1.27041490    -0.35687575    -0.08210360
 c     -0.06841918    -0.84146531     0.02580409
 c     -1.32049234    -0.19270162    -0.01892334
 c     -1.22105190     1.25733082     0.08193987
 c      0.17163861     1.69392018    -0.01259388
 c      1.36986663     1.02558707    -0.08033397
 h     -0.33678050    -1.99766883     0.16955474
 h     -1.93447598     1.72758629    -0.72279043
 h      0.35644120     2.88671496    -0.14168688
 h      2.17198918     1.66389748     0.11688995
 o      2.21870237    -1.33372273     0.06750359
 h      3.11653080    -0.91715082     0.15938679
 c     -2.55373740    -0.93916790    -0.03725247
 h     -2.57110469    -2.07188574    -0.30858778
 h     -3.03431525    -0.86611134     0.90121607
 h     -3.27542404    -0.53717384    -0.75211127
 h     -1.68584854     1.66032372     0.97786231
          17

 c      1.27045877    -0.35135187    -0.08251381
 c     -0.07198340    -0.83576755     0.02544130
 c     -1.31150935    -0.18567548    -0.01938863
 c     -1.21172444     1.25325716     0.08779392
 c      0.16514482     1.69031274    -0.01664249
 c      1.36176300     1.02838254    -0.08071971
 h     -0.31276361    -2.00713375     0.16594809
 h     -1.93001859     1.74192622    -0.72620178
 h      0.32779894     2.84917099    -0.16509132
 h      2.19611387     1.65323842     0.12060019
 o      2.21880437    -1.34254319     0.06922408
 h      3.15288634    -0.87392073     0.16351523
 c     -2.56047597    -0.94276165    -0.03802253
 h     -2.58116880    -2.04169271    -0.33034875
 h     -3.03132800    -0.86091099     0.91352260
 h     -3.24733209    -0.54558876    -0.75591250
 h     -1.69079284     1.65704742     0.99340682
          17

 c      1.27159735    -0.34756375    -0.08255925
 c     -0.07711783    -0.83362866     0.02505335
 c     -1.30106792    -0.17938509    -0.01966717
 c     -1.20435784     1.25049463     0.09274591
 c      0.15882458     1.69006721    -0.02161329
 c      1.35326595     1.03044810    -0.08049954
 h     -0.27518032    -1.99437676     0.16095010
 h     -1.91513095     1.75240508    -0.72026459
 h      0.29302586     2.79296945    -0.18514255
 h      2.23286121     1.64421705     0.12234720
 o      2.21972183    -1.34948775     0.07086796
 h      3.16700376    -0.84383849     0.16496094
 c     -2.56702490    -0.94757847    -0.03998469
 h     -2.58317466    -2.00224060    -0.34717080
 h     -3.03524249    -0.85310118     0.93874556
 h     -3.22756876    -0.54518322    -0.76518385
 h     -1.69774585     1.65455936     1.01356911
          17

 c      1.27366032    -0.34571879    -0.08225319
 c     -0.08317615    -0.83492395     0.02460662
 c     -1.28984978    -0.17424982    -0.01975338
 c     -1.19934868     1.24930431     0.09713117
 c      0.15271318     1.69237618    -0.02740729
 c      1.34534800     1.03210941    -0.07950955
 h     -0.22694473    -1.96179837     0.15506802
 h     -1.89049771     1.75838999    -0.70456382
 h      0.25480298     2.73055074    -0.20318290
 h      2.27277154     1.63248445     0.12033525
 o      2.22172533    -1.35413250     0.07245288
 h      3.15402296    -0.83131118     0.16337783
 c     -2.57310318    -0.95257713    -0.04227030
 h     -2.57695175    -1.96395673    -0.36042080
 h     -3.04272721    -0.84368128     0.96893219
 h     -3.21909717    -0.53409125    -0.78142328
 h     -1.70448444     1.65124572     1.03446039
          17

 c      1.27637396    -0.34589853    -0.08161650
 c     -0.08936081    -0.83906594     0.02402803
 c     -1.27855349    -0.17059799    -0.01963300
 c     -1.19687934     1.24978709     0.10136532
 c      0.14681625     1.69569149    -0.03377365
 c      1.33886381     1.03359573    -0.07762339
 h     -0.17206678    -1.91723762     0.14936229
 h     -1.85846617     1.76031755    -0.68044769
 h      0.21654765     2.68228281    -0.22245510
 h      2.30721147     1.61493081     0.11322422
 o      2.22468809    -1.35631881     0.07395981
 h      3.11591971    -0.83716331     0.15910411
 c     -2.57875695    -0.95633954    -0.04417430
 h     -2.56279942    -1.93938358    -0.37273932
 h     -3.05019856    -0.83394669     0.99542350
 h     -3.22101107    -0.51314425    -0.80226096
 h     -1.70903552     1.64572573     1.05294623
          17

 c      1.27939183    -0.34805048    -0.08068458
 c     -0.09483321    -0.84488715     0.02319283
 c     -1.26782841    -0.16865581    -0.01928739
 c     -1.19686465     1.25183052     0.10593742
 c      0.14120593     1.69823727    -0.04035469
 c      1.33437824     1.03497933    -0.07478698
 h     -0.11508683    -1.87520534     0.14564094
 h     -1.82326954     1.75995537    -0.65138610
 h      0.18120074     2.67017007    -0.24754192
 h      2.33030587     1.59053140     0.10052393
 o      2.22806511    -1.35619569     0.07533243
 h      3.06188188    -0.85801767     0.15317153
 c     -2.58420860    -0.95761354    -0.04543567
 h     -2.54140932    -1.93744619    -0.38647969
 h     -3.05500020    -0.82517191     1.01167050
 h     -3.22955360    -0.48565774    -0.82249883
 h     -1.71003169     1.63714350     1.06716894
          17

 c      1.28233680    -0.35200104    -0.07951347
 c     -0.09887955    -0.85084251     0.02194511
 c     -1.25822320    -0.16854549    -0.01870240
 c     -1.19894209     1.25508854     0.11142782
 c      0.13611163     1.69948282    -0.04697146
 c      1.33212672     1.03619105    -0.07102423
 h     -0.05975482    -1.85439194     0.14627033
 h     -1.79105826     1.76057837    -0.62317726
 h      0.14996627     2.70040461    -0.28084809
 h      2.33943284     1.56018382     0.08258903
 o      2.23069655    -1.35435867     0.07646133
 h      3.01138649    -0.88412884     0.14754996
 c     -2.58965326    -0.95598754    -0.04629845
 h     -2.51407304    -1.95708475    -0.40138167
 h     -3.05570247    -0.81835705     1.01415412
 h     -3.24026562    -0.45607637    -0.83660886
 h     -1.70682723     1.62526077     1.07661044
          17

 c      1.28485797    -0.35747737    -0.07817655
 c     -0.10101792    -0.85592275     0.02019980
 c     -1.25016341    -0.17028392    -0.01787858
 c     -1.20255162     1.25905373     0.11842751
 c      0.13182588     1.70070312    -0.05383440
 c      1.33200083     1.03704717    -0.06643283
 h     -0.00816749    -1.86688211     0.15296270
 h     -1.76887728     1.76634733    -0.60292897
 h      0.12316670     2.75673225    -0.31992028
 h      2.33532482     1.52639433     0.06046649
 o      2.23087003    -1.35183318     0.07719531
 h      2.99300804    -0.89971339     0.14493881
 c     -2.59510331    -0.95195088    -0.04736772
 h     -2.48307914    -1.98792973    -0.41436694
 h     -3.05206262    -0.81409733     1.00240553
 h     -3.24952450    -0.42858934    -0.84060325
 h     -1.69951597     1.61045469     1.08200324
          17

 c      1.28668442    -0.36412925    -0.07674681
 c     -0.10089326    -0.86053984     0.01805693
 c     -1.24394837    -0.17378589    -0.01683588
 c     -1.20714383     1.26326710     0.12726547
 c      0.12857809     1.70362075    -0.06131587
 c      1.33351650     1.03727660    -0.06117425
 h      0.03775602    -1.90764457     0.16530937
 h     -1.76199737     1.78019396    -0.59588651
 h      0.10147562     2.81646233    -0.36000943
 h      2.32220332     1.49303469     0.03566489
 o      2.22768235    -1.34926390     0.07746761
 h      3.02254900    -0.89594912     0.14671256
 c     -2.60034721    -0.94636783    -0.04934943
 h     -2.45152234    -2.01720733    -0.42174747
 h     -3.04498349    -0.81255067     0.97892999
 h     -3.25513521    -0.40630448    -0.83274293
 h     -1.68893557     1.59367635     1.08526544
          17

 c      1.28763846    -0.37155026    -0.07527625
 c     -0.09818970    -0.86603364     0.01576015
 c     -1.23974416    -0.17888664    -0.01560816
 c     -1.21240138     1.26754706     0.13769892
 c      0.12651924     1.70933856    -0.06968827
 c      1.33583566     1.03655358    -0.05545000
 h      0.07499308    -1.96011758     0.18110225
 h     -1.77115426     1.80131007    -0.60179707
 h      0.08576204     2.86321084    -0.39715076
 h      2.30751228     1.46492676     0.00980359
 o      2.22237250    -1.34617015     0.07740599
 h      3.08183631    -0.88288195     0.15114841
 c     -2.60498050    -0.94004689    -0.05287662
 h     -2.42260505    -2.03504193    -0.42107042
 h     -3.03649103    -0.81345386     0.94915982
 h     -3.25646611    -0.39086873    -0.81363474
 h     -1.67661827     1.57635646     1.08938834
          17

 c      1.28761092    -0.37930125    -0.07378505
 c     -0.09274906    -0.87361383     0.01356371
 c     -1.23757076    -0.18537416    -0.01423147
 c     -1.21824312     1.27199764     0.14893230
 c      0.12571554     1.71825554    -0.07906745
 c      1.33796370     1.03457102    -0.04946089
 h      0.10052903    -2.00847579     0.19778962
 h     -1.79267551     1.82513446    -0.61481270
 h      0.07671786     2.88820734    -0.42889722
 h      2.30003107     1.44678730    -0.01585952
 o      2.21688868    -1.34183952     0.07719700
 h      3.14158221    -0.87502090     0.15558868
 c     -2.60844844    -0.93361944    -0.05842237
 h     -2.39907053    -2.03591129    -0.41160127
 h     -3.02948178    -0.81620872     0.92088184
 h     -3.25452996    -0.38225250    -0.78618910
 h     -1.66453654     1.56017990     1.09798707
          17

 c      1.28653948    -0.38693024    -0.07226219
 c     -0.08468622    -0.88394020     0.01166240
 c     -1.23730088    -0.19300955    -0.01273368
 c     -1.22465347     1.27681187     0.15999790
 c      0.12612785     1.73027995    -0.08944260
 c      1.33915216     1.03118212    -0.04337143
 h      0.11251430    -2.04261269     0.21329427
 h     -1.82117981     1.84596033    -0.62700257
 h      0.07476400     2.88810894    -0.45406748
 h      2.30567072     1.44139845    -0.04076125
 o      2.21257913    -1.33600924     0.07697065
 h      3.18226220    -0.88016160     0.15827818
 c     -2.61012484    -0.92754152    -0.06615416
 h     -2.38290177    -2.01844771    -0.39418666
 h     -3.02683753    -0.82012439     0.90215452
 h     -3.25204989    -0.37863064    -0.75544438
 h     -1.65450995     1.54665451     1.11422011
          17

 c      1.28440870    -0.39399655    -0.07067024
 c     -0.07439889    -0.89717743     0.01018457
 c     -1.23867472    -0.20153425    -0.01113024
 c     -1.23157678     1.28211830     0.17015253
 c      0.12761579     1.74495768    -0.10069541
 c      1.33925677     1.02653095    -0.03731854
 h      0.11043080    -2.05771660     0.22614141
 h     -1.85187149     1.85927045    -0.63157979
 h      0.08003964     2.86368402    -0.47261658
 h      2.32354132     1.44810684    -0.06480853
 o      2.21014441    -1.32879422     0.07679750
 h      3.19481181    -0.90019988     0.15839479
 c     -2.60947528    -0.92204761    -0.07571103
 h     -2.37509142    -1.98535875    -0.37110101
 h     -3.02994001    -0.82475982     0.89769226
 h     -3.25315093    -0.37665603    -0.72781505
 h     -1.64743337     1.53659711     1.13929903
          17

 c      1.28126165    -0.40010354    -0.06895001
 c     -0.06252287    -0.91311155     0.00919834
 c     -1.24132367    -0.21067349    -0.00942601
 c     -1.23891663     1.28794814     0.17906133
 c      0.12997639     1.76144231    -0.11257580
 c      1.33868395     1.02103510    -0.03145453
 h      0.09491170    -2.05314777     0.23543484
 h     -1.88134583     1.86252605    -0.62413322
 h      0.09234642     2.82022164    -0.48596784
 h      2.34658305     1.46320327    -0.08776658
 o      2.20981466    -1.32052284     0.07670487
 h      3.17761362    -0.93342811     0.15576228
 c     -2.60627856    -0.91699521    -0.08615362
 h     -2.37535428    -1.94394672    -0.34596262
 h     -3.03768060    -0.83003736     0.90627832
 h     -3.26203644    -0.37266993    -0.70922074
 h     -1.64285105     1.52988706     1.17156734
          17

 c      1.27720620    -0.40494300    -0.06702422
 c     -0.04986773    -0.93117452     0.00870528
 c     -1.24479888    -0.22014134    -0.00762131
 c     -1.24653846     1.29424603     0.18677019
 c      0.13299632     1.77834093    -0.12463060
 c      1.33800347     1.01524613    -0.02596516
 h      0.06763100    -2.03231678     0.24097933
 h     -1.90762681     1.85507422    -0.60270662
 h      0.11107755     2.76933363    -0.49788224
 h      2.36596263     1.48178476    -0.10897973
 o      2.21133638    -1.31167659     0.07667663
 h      3.13645778    -0.97517701     0.15081909
 c     -2.60080089    -0.91168642    -0.09630214
 h     -2.38196500    -1.90639309    -0.32341658
 h     -3.04704909    -0.83596833     0.92190833
 h     -3.28061632    -0.36478135    -0.70254024
 h     -1.63923059     1.52567463     1.20698719
          17

 c      1.27241398    -0.40834154    -0.06480200
 c     -0.03733794    -0.95037845     0.00861599
 c     -1.24860092    -0.22964667    -0.00571995
 c     -1.25423322     1.30086785     0.19357862
 c      0.13647528     1.79364037    -0.13613889
 c      1.33762576     1.00971687    -0.02105006
 h      0.03119749    -2.00353881     0.24362008
 h     -1.93017940     1.83793263    -0.56769786
 h      0.13534864     2.72991790    -0.51525022
 h      2.37475550     1.49939369    -0.12755661
 o      2.21373069    -1.30291316     0.07663560
 h      3.08814145    -1.01718053     0.14487214
 c     -2.59377249    -0.90500015    -0.10522250
 h     -2.39238131    -1.88714523    -0.30804752
 h     -3.05467017    -0.84232650     0.93730444
 h     -3.30682688    -0.35416920    -0.70643816
 h     -1.63465978     1.52284351     1.24067171
          17

 c      1.26711261    -0.41028113    -0.06218623
 c     -0.02582569    -0.96928553     0.00872846
 c     -1.25221042    -0.23889755    -0.00373687
 c     -1.26166423     1.30756243     0.19993490
 c      0.14019477     1.80528393    -0.14628094
 c      1.33769153     1.00491978    -0.01689224
 h     -0.01130916    -1.98043324     0.24554877
 h     -1.95016286     1.81371207    -0.52192224
 h      0.16451070     2.72168811    -0.54617085
 h      2.36929298     1.51278135    -0.14266628
 o      2.21514461    -1.29504120     0.07643749
 h      3.06272953    -1.04797813     0.14020013
 c     -2.58608730    -0.89613800    -0.11249749
 h     -2.40505294    -1.89500710    -0.30247977
 h     -3.05794681    -0.84856443     0.94662404
 h     -3.33547158    -0.34413041    -0.71677332
 h     -1.62744031     1.52039550     1.26837792
          17

 c      1.26156630    -0.41086044    -0.05908618
 c     -0.01609064    -0.98632697     0.00878208
 c     -1.25511718    -0.24760500    -0.00170100
 c     -1.26832888     1.31395576     0.20638337
 c      0.14391464     1.81258264    -0.15472064
 c      1.33807804     1.00119130    -0.01363188
 h     -0.05729545    -1.97824573     0.24968713
 h     -1.97076337     1.78653621    -0.47062592
 h      0.19815890     2.74900459    -0.59319605
 h      2.34924561     1.52016459    -0.15375782
 o      2.21403687    -1.28862395     0.07597176
 h      3.08501431    -1.05969392     0.13852014
 c     -2.57848216    -0.88540476    -0.11820611
 h     -2.42060570    -1.92576096    -0.30627303
 h     -3.05544790    -0.85393014     0.94643362
 h     -3.36061703    -0.33800281    -0.72897638
 h     -1.61637260     1.51763628     1.28738144
          17

 c      1.25604630    -0.41021127    -0.05543199
 c     -0.00873033    -1.00064347     0.00864777
 c     -1.25684318    -0.25549491     0.00034811
 c     -1.27358153     1.31958831     0.21348073
 c      0.14747479     1.81664443    -0.16191681
 c      1.33841630     0.99869114    -0.01134781
 h     -0.10499152    -2.00408836     0.25742532
 h     -1.99689685     1.76144934    -0.42069045
 h      0.23489254     2.79609652    -0.64975269
 h      2.31753461     1.52140267    -0.16072081
 o      2.21125257    -1.28352642     0.07531284
 h      3.14210461    -1.05582236     0.13867703
 c     -2.57149381    -0.87402322    -0.12271335
 h     -2.44047314    -1.96544246    -0.31700853
 h     -3.04689474    -0.85765373     0.93573150
 h     -3.37744240    -0.33783525    -0.73953942
 h     -1.60082098     1.51421760     1.29683836
          17

 c      1.25081061    -0.40846912    -0.05117852
 c     -0.00428643    -1.01263039     0.00847300
 c     -1.25696408    -0.26233268     0.00236720
 c     -1.27680406     1.32405542     0.22157904
 c      0.15082574     1.81907496    -0.16863401
 c      1.33809747     0.99738380    -0.01004876
 h     -0.15210788    -2.05061138     0.26688356
 h     -2.03314708     1.74275298    -0.37820850
 h      0.27203484     2.84230372    -0.70592496
 h      2.28032541     1.51821475    -0.16401753
 o      2.20890593    -1.27933977     0.07461735
 h      3.20110308    -1.04427627     0.13827154
 c     -2.56552911    -0.86336202    -0.12647592
 h     -2.46508426    -1.99953488    -0.33201926
 h     -3.03309628    -0.85911029     0.91582041
 h     -3.38300984    -0.34408757    -0.74648791
 h     -1.58068936     1.51012135     1.29791790
          17

 c      1.24608972    -0.40580301    -0.04630013
 c     -0.00327876    -1.02336885     0.00855755
 c     -1.25513774    -0.26795319     0.00431475
 c     -1.27771037     1.32718328     0.23055552
 c      0.15394922     1.82101359    -0.17546700
 c      1.33632732     0.99704285    -0.00967469
 h     -0.19508531    -2.10259206     0.27437763
 h     -2.08016284     1.73192745    -0.34539481
 h      0.30668392     2.87323400    -0.75401862
 h      2.24652123     1.51412369    -0.16470811
 o      2.20847540    -1.27578696     0.07398423
 h      3.23880627    -1.03024765     0.13581360
 c     -2.56083744    -0.85447801    -0.12996629
 h     -2.49355924    -2.01803513    -0.34919536
 h     -3.01592952    -0.85791074     0.89027801
 h     -3.37647937    -0.35576117    -0.74942473
 h     -1.55638187     1.50563354     1.29380291
          17

 c      1.24205871    -0.40245243    -0.04078619
 c     -0.00607000    -1.03379372     0.00915426
 c     -1.25114598    -0.27227369     0.00615225
 c     -1.27649958     1.32905921     0.23977523
 c      0.15680318     1.82305247    -0.18275292
 c      1.33232772     0.99733748    -0.01012330
 h     -0.23023891    -2.14650349     0.27678743
 h     -2.13291184     1.72724128    -0.31992269
 h      0.33641505     2.88156520    -0.78956905
 h      2.22552360     1.51336886    -0.16413079
 o      2.21057793    -1.27269976     0.07344724
 h      3.24495030    -1.01616882     0.13080602
 c     -2.55742907    -0.84804727    -0.13364710
 h     -2.52420853    -2.01597522    -0.36707009
 h     -2.99823310    -0.85390695     0.86475202
 h     -3.35919134    -0.37055510    -0.74950621
 h     -1.52872747     1.50129558     1.28935925
          17

 c      1.23880839    -0.39874407    -0.03464006
 c     -0.01274157    -1.04438469     0.01039842
 c     -1.24493764    -0.27528438     0.00784336
 c     -1.27367059     1.32988928     0.24838244
 c      0.15930786     1.82541081    -0.19063468
 c      1.32571034     0.99803367    -0.01131119
 h     -0.25489103    -2.17403306     0.27241267
 h     -2.18306184     1.72548916    -0.29738085
 h      0.35940781     2.86492501    -0.81062395
 h      2.22289566     1.51845331    -0.16313091
 o      2.21521623    -1.26994888     0.07299899
 h      3.21825279    -1.00278232     0.12337423
 c     -2.55504362    -0.84441589    -0.13789398
 h     -2.55499339    -1.99268058    -0.38475428
 h     -2.98332304    -0.84711060     0.84592693
 h     -3.33465278    -0.38499061    -0.74937696
 h     -1.49875711     1.49775513     1.29007574
          17

 c      1.23633224    -0.39508145    -0.02788080
 c     -0.02306243    -1.05520001     0.01232196
 c     -1.23665675    -0.27702875     0.00935390
 c     -1.26974045     1.32986369     0.25568372
 c      0.16134025     1.82804063    -0.19910585
 c      1.31676475     0.99916167    -0.01322251
 h     -0.26770016    -2.18177719     0.26083091
 h     -2.22265284     1.72381636    -0.27388721
 h      0.37444949     2.82462645    -0.81727256
 h      2.23694771     1.52809155    -0.16144138
 o      2.22184465    -1.26745281     0.07260271
 h      3.16554841    -0.98915808     0.11411135
 c     -2.55323498    -0.84360222    -0.14282613
 h     -2.58381498    -1.95153225    -0.40199046
 h     -2.97394663    -0.83756427     0.83916462
 h     -3.30806687    -0.39470955    -0.75278683
 h     -1.46728959     1.49546187     1.30010709
          17

 c      1.23452651    -0.39190213    -0.02054543
 c     -0.03650748    -1.06595574     0.01487645
 c     -1.22664627    -0.27758287     0.01065502
 c     -1.26509762     1.32912180     0.26140896
 c      0.16271830     1.83060468    -0.20798669
 c      1.30633733     1.00094234    -0.01588274
 h     -0.26866119    -2.17057569     0.24264222
 h     -2.24612246     1.72044397    -0.24713440
 h      0.38112828     2.76589541    -0.81197876
 h      2.26005401     1.53797881    -0.15798925
 o      2.22921078    -1.26527784     0.07219549
 h      3.10464543    -0.97138822     0.10407221
 c     -2.55157531    -0.84518643    -0.14815133
 h     -2.60879552    -1.90051460    -0.41941526
 h     -2.97111163    -0.82530175     0.84571206
 h     -3.28483280    -0.39531120    -0.76342512
 h     -1.43457510     1.49433579     1.32022057
          17

 c      1.23319847    -0.38960433    -0.01269181
 c     -0.05229280    -1.07604028     0.01794101
 c     -1.21542640    -0.27703621     0.01172879
 c     -1.25995071     1.32775914     0.26576033
 c      0.16316141     1.83234504    -0.21682266
 c      1.29543972     1.00355538    -0.01929013
 h     -0.25914136    -2.14569704     0.21937668
 h     -2.25079223     1.71469125    -0.21642188
 h      0.38035958     2.69936857    -0.80078472
 h      2.28308905     1.54343572    -0.15174792
 o      2.23534368    -1.26376193     0.07170576
 h      3.06499171    -0.94108883     0.09454189
 c     -2.54987186    -0.84814734    -0.15323017
 h     -2.62870691    -1.85261424    -0.43892917
 h     -2.97377229    -0.81051813     0.86182131
 h     -3.26810851    -0.38383915    -0.78296317
 h     -1.40036121     1.49368078     1.34724910
          17

 c      1.23208099    -0.38846373    -0.00440029
 c     -0.06942628    -1.08448379     0.02132664
 c     -1.20365399    -0.27547272     0.01257438
 c     -1.25428436     1.32581626     0.26927264
 c      0.16224868     1.83198199    -0.22477981
 c      1.28494660     1.00698393    -0.02337698
 h     -0.24188047    -2.11753359     0.19342926
 h     -2.23694391     1.70688521    -0.18248632
 h      0.37497090     2.64223006    -0.79451438
 h      2.29876087     1.54129371    -0.14227100
 o      2.23878928    -1.26323991     0.07111322
 h      3.06857167    -0.89043250     0.08612055
 c     -2.54823897    -0.85095905    -0.15738568
 h     -2.64336009    -1.82328003    -0.46350472
 h     -2.97965377    -0.79379990     0.88071585
 h     -3.25713374    -0.36015088    -0.80959073
 h     -1.36433073     1.49244064     1.37560873
          17

 c      1.23087301    -0.38859401     0.00422875
 c     -0.08679990    -1.09005694     0.02481510
 c     -1.19207107    -0.27295123     0.01321135
 c     -1.24781078     1.32324414     0.27262359
 c      0.15949688     1.82810178    -0.23085425
 c      1.27548199     1.01099396    -0.02801268
 h     -0.22045255    -2.10067261     0.16758257
 h     -2.20808493     1.69840750    -0.14743265
 h      0.36886755     2.61360553    -0.80624236
 h      2.30277649     1.53039627    -0.12974955
 o      2.24032325    -1.26328846     0.07047195
 h      3.10279810    -0.82458158     0.07834056
 c     -2.54700179    -0.85228457    -0.16026924
 h     -2.65323135    -1.82236213    -0.49523691
 h     -2.98638337    -0.77614171     0.89550999
 h     -3.24805301    -0.32698869    -0.83859330
 h     -1.32649693     1.48957522     1.39957756
          17

 c      1.22929330    -0.38998161     0.01308137
 c     -0.10333658    -1.09180840     0.02826439
 c     -1.18145344    -0.26948944     0.01367586
 c     -1.23995486     1.31987123     0.27650258
 c      0.15467430     1.82033744    -0.23469615
 c      1.26740964     1.01517967    -0.03302766
 h     -0.19782516    -2.10767106     0.14375541
 h     -2.17124545     1.69182869    -0.11466469
 h      0.36342440     2.62055360    -0.84145275
 h      2.29396459     1.51145262    -0.11483912
 o      2.24174743    -1.26294437     0.06983648
 h      3.13910819    -0.75802543     0.07077477
 c     -2.54655563    -0.85176558    -0.16208236
 h     -2.65835990    -1.84639703    -0.53254605
 h     -2.99220575    -0.75873701     0.90112929
 h     -3.23632245    -0.28874376    -0.86445194
 h     -1.28731863     1.48432128     1.41493350
          17

 c      1.22710520    -0.39254256     0.02203634
 c     -0.11810337    -1.08988466     0.03169741
 c     -1.17256560    -0.26506146     0.01400914
 c     -1.22995072     1.31541790     0.28151402
 c      0.14797843     1.80993710    -0.23712077
 c      1.26082977     1.01902088    -0.03824097
 h     -0.17528244    -2.13934798     0.12195885
 h     -2.13622311     1.69071934    -0.08836857
 h      0.35560695     2.65111643    -0.89185997
 h      2.27431099     1.48683116    -0.09845960
 o      2.24427148    -1.26141937     0.06923351
 h      3.15827832    -0.70283838     0.06343152
 c     -2.54721417    -0.84990331    -0.16346097
 h     -2.65815033    -1.88179325    -0.57035366
 h     -2.99625203    -0.74274029     0.89499562
 h     -3.21857772    -0.25000540    -0.88267375
 h     -1.24759423     1.47629777     1.41967552
          17

 c      1.22411375    -0.39616295     0.03097124
 c     -0.13028235    -1.08560039     0.03523550
 c     -1.16610474    -0.25962134     0.01424523
 c     -1.21716318     1.30961506     0.28802874
 c      0.13978228     1.79868598    -0.23940414
 c      1.25554846     1.02193854    -0.04348454
 h     -0.15332370    -2.18361393     0.10108301
 h     -2.11216482     1.69842491    -0.07199544
 h      0.34139810     2.68664314    -0.94364006
 h      2.24905443     1.46038160    -0.08162425
 o      2.24838856    -1.25826222     0.06867675
 h      3.15237427    -0.66588607     0.05649227
 c     -2.54907427    -0.84736823    -0.16515705
 h     -2.65219281    -1.91414443    -0.60301758
 h     -2.99861048    -0.72911064     0.87711929
 h     -3.19332666    -0.21458689    -0.89064146
 h     -1.20827076     1.46552439     1.41423638
          17

 c      1.22016259    -0.40072064     0.03976813
 c     -0.13914582    -1.08059129     0.03896979
 c     -1.16262266    -0.25315842     0.01440713
 c     -1.20156271     1.30240457     0.29599762
 c      0.13043414     1.78792292    -0.24255268
 c      1.25108744     1.02335395    -0.04862241
 h     -0.13288815    -2.22475331     0.08039007
 h     -2.10223780     1.71585484    -0.06615684
 h      0.31859183     2.71308766    -0.98608176
 h      2.22620013     1.43697220    -0.06524492
 o      2.25412236    -1.25329225     0.06817776
 h      3.12090649    -0.64980585     0.05013097
 c     -2.55196703    -0.84462422    -0.16783832
 h     -2.64073646    -1.93330180    -0.62640204
 h     -3.00034988    -0.71850337     0.85005670
 h     -3.16096361    -0.18500348    -0.88782062
 h     -1.17026323     1.45241674     1.40154253
          17

 c      1.21513963    -0.40609349     0.04831993
 c     -0.14415022    -1.07610375     0.04291878
 c     -1.16244263    -0.24576516     0.01451211
 c     -1.18390278     1.29403833     0.30490581
 c      0.12026952     1.77839549    -0.24717899
 c      1.24686041     1.02278705    -0.05356509
 h     -0.11533221    -2.25091408     0.05993569
 h     -2.10165037     1.74031542    -0.06793885
 h      0.28679986     2.72266654    -1.01316404
 h      2.21419966     1.42127989    -0.04992566
 o      2.26110629    -1.24659492     0.06775222
 h      3.06960788    -0.65303719     0.04440927
 c     -2.55547642    -0.84191861    -0.17202927
 h     -2.62461469    -1.93389331    -0.63833336
 h     -3.00346733    -0.71118680     0.81869122
 h     -3.12360041    -0.16214712    -0.87577110
 h     -1.13432261     1.43776334     1.38686701
          17

 c      1.20899446    -0.41215716     0.05653726
 c     -0.14504734    -1.07279788     0.04704505
 c     -1.16560521    -0.23768508     0.01458090
 c     -1.16537508     1.28495832     0.31397998
 c      0.10964968     1.77041744    -0.25361101
 c      1.24253734     1.01999625    -0.05826705
 h     -0.10195632    -2.25577833     0.04026211
 h     -2.10159670     1.76690356    -0.07252563
 h      0.24673355     2.71214609    -1.02237662
 h      2.21761449     1.41592452    -0.03594313
 o      2.26845477    -1.23865060     0.06743143
 h      3.01241565    -0.66773536     0.03909233
 c     -2.55899622    -0.83935950    -0.17805037
 h     -2.60502723    -1.91465332    -0.63850010
 h     -3.01055567    -0.70704622     0.78935716
 h     -3.08485901    -0.14502392    -0.85810115
 h     -1.10096209     1.42261654     1.37698251
          17

 c      1.20176646    -0.41877324     0.06435449
 c     -0.14193036    -1.07079127     0.05127699
 c     -1.17186295    -0.22931722     0.01464545
 c     -1.14715190     1.27561648     0.32253317
 c      0.09895593     1.76398163    -0.26196472
 c      1.23831246     1.01506384    -0.06270182
 h     -0.09372765    -2.23791206     0.02204939
 h     -2.09427179     1.79078241    -0.07528287
 h      0.19976660     2.68166139    -1.01386514
 h      2.23399110     1.42027486    -0.02353832
 o      2.27461895    -1.23050102     0.06728209
 h      2.97359309    -0.67717215     0.03333704
 c     -2.56184615    -0.83691070    -0.18587288
 h     -2.58335233    -1.87831782    -0.62850806
 h     -3.02395489    -0.70577162     0.76783276
 h     -3.04946971    -0.13073632    -0.84013590
 h     -1.07047220     1.40800634     1.37806275
          17

 c      1.19362378    -0.42576732     0.07173167
 c     -0.13521459    -1.06972283     0.05552718
 c     -1.18072501    -0.22117198     0.01475168
 c     -1.13014490     1.26639052     0.33027743
 c      0.08856151     1.75874707    -0.27211272
 c      1.23476060     1.00833819    -0.06684283
 h     -0.09117452    -2.20041977     0.00586338
 h     -2.07513729     1.80847244    -0.07281468
 h      0.14778770     2.63491079    -0.99064921
 h      2.25548922     1.43114320    -0.01320303
 o      2.27804615    -1.22331289     0.06739943
 h      2.97705491    -0.66293513     0.02582763
 c     -2.56346308    -0.83423871    -0.19496357
 h     -2.56095145    -1.83239046    -0.61221824
 h     -3.04455953    -0.70717826     0.75674055
 h     -3.02235239    -0.11526613    -0.82780578
 h     -1.04305346     1.39455133     1.39284323
          17

 c      1.18488962    -0.43290720     0.07865080
 c     -0.12557834    -1.06877014     0.05971618
 c     -1.19153508    -0.21379068     0.01495740
 c     -1.11493976     1.25756666     0.33744630
 c      0.07881225     1.75390763    -0.28355541
 c      1.23245084     1.00030170    -0.07067468
 h     -0.09434561    -2.15148809    -0.00808735
 h     -2.04313040     1.81819059    -0.06318036
 h      0.09306150     2.58065328    -0.95988904
 h      2.27331689     1.44452861    -0.00563424
 o      2.27888306    -1.21703455     0.06781172
 h      3.01930159    -0.62664997     0.01633481
 c     -2.56360707    -0.83048466    -0.20433185
 h     -2.53888488    -1.78980004    -0.59591207
 h     -3.07112058    -0.71136973     0.75428631
 h     -3.00713513    -0.09548260    -0.82561666
 h     -1.01895317     1.38226590     1.41914339
          17

 c      1.17602128    -0.43991142     0.08510923
 c     -0.11387669    -1.06668615     0.06380406
 c     -1.20355544    -0.20765054     0.01532753
 c     -1.10179720     1.24931383     0.34466091
 c      0.07004972     1.74806713    -0.29530034
 c      1.23168947     0.99147361    -0.07421852
 h     -0.10288464    -2.10480483    -0.02022642
 h     -2.00039467     1.81992687    -0.04585544
 h      0.03765890     2.53413196    -0.93406346
 h      2.28091906     1.45692519    -0.00149902
 o      2.27870172    -1.21056402     0.06844559
 h      3.07397816    -0.58734416     0.00628580
 c     -2.56245642    -0.82433006    -0.21290448
 h     -2.51762800    -1.76620446    -0.58693476
 h     -3.10071933    -0.71855980     0.75555375
 h     -3.00486743    -0.07140385    -0.83479394
 h     -0.99843061     1.37073472     1.45120081
          17

 c      1.16755633    -0.44648495     0.09111269
 c     -0.10103950    -1.06210616     0.06780621
 c     -1.21603477    -0.20307977     0.01592922
 c     -1.09067104     1.24163302     0.35268828
 c      0.06267848     1.73957522    -0.30612259
 c      1.23247434     0.98235704    -0.07754519
 h     -0.11632827    -2.07664891    -0.03165709
 h     -1.95216983     1.81562089    -0.02172029
 h     -0.01759563     2.51324661    -0.92780412
 h      2.27501343     1.46587428    -0.00124884
 o      2.27884236    -1.20304661     0.06921734
 h      3.11851644    -0.56051379    -0.00270737
 c     -2.56050334    -0.81478020    -0.22007239
 h     -2.49730613    -1.77079894    -0.58978676
 h     -3.12994304    -0.72875128     0.75504560
 h     -3.01395910    -0.04655396    -0.85320283
 h     -0.98159356     1.35944670     1.48245992
          17

 c      1.16007341    -0.45234320     0.09666878
 c     -0.08800434    -1.05435428     0.07174042
 c     -1.22825241    -0.20020934     0.01682605
 c     -1.08124611     1.23432048     0.36226816
 c      0.05710533     1.72770728    -0.31550449
 c      1.23454559     0.97338870    -0.08076704
 h     -0.13429047    -2.07678641    -0.04338985
 h     -1.90655204     1.80929144     0.00700570
 h     -0.07269369     2.52501457    -0.94691696
 h      2.25560723     1.47017994    -0.00504201
 o      2.28000344    -1.19417024     0.07007802
 h      3.14092933    -0.55319133    -0.00959361
 c     -2.55832156    -0.80203944    -0.22598168
 h     -2.47856074    -1.79803977    -0.60297269
 h     -3.15587008    -0.74156134     0.74854531
 h     -3.03123836    -0.02605706    -0.87691180
 h     -0.96827891     1.34801369     1.50766690
          17

 c      1.15417671    -0.45721661     0.10178269
 c     -0.07574451    -1.04413253     0.07552882
 c     -1.23954243    -0.19897991     0.01807169
 c     -1.07305157     1.22702370     0.37400133
 c      0.05347410     1.71334323    -0.32414728
 c      1.23742837     0.96488302    -0.08402093
 h     -0.15582149    -2.10035582    -0.05508080
 h     -1.87308296     1.80639193     0.03731300
 h     -0.12567299     2.55786374    -0.98248396
 h      2.22591368     1.47011652    -0.01273374
 o      2.28242155    -1.18399627     0.07101231
 h      3.13702359    -0.56652236    -0.01387753
 c     -2.55641494    -0.78727663    -0.23127594
 h     -2.46275452    -1.83247188    -0.62112605
 h     -3.17653596    -0.75625965     0.73380483
 h     -3.05311904    -0.01444306    -0.90184425
 h     -0.95801913     1.33622557     1.52370055
          17

 c      1.15046826    -0.46085729     0.10645619
 c     -0.06529479    -1.03310158     0.07899811
 c     -1.24930689    -0.19919210     0.01970723
 c     -1.06572480     1.21945777     0.38820581
 c      0.05161564     1.69797108    -0.33315413
 c      1.24044480     0.95699640    -0.08745738
 h     -0.17875277    -2.13237920    -0.06501756
 h     -1.85915798     1.81148043     0.06683254
 h     -0.17240632     2.59334572    -1.02051021
 h      2.19226974     1.46763000    -0.02390476
 o      2.28595349    -1.17286703     0.07203929
 h      3.10899139    -0.59711540    -0.01563060
 c     -2.55519424    -0.77180857    -0.23668261
 h     -2.45123869    -1.85922599    -0.63905057
 h     -3.19108666    -0.77191962     0.71059217
 h     -3.07633422    -0.01448884    -0.92472553
 h     -0.95004244     1.32402158     1.52970552
          17

 c      1.14948026    -0.46306413     0.11068866
 c     -0.05763880    -1.02293706     0.08197390
 c     -1.25703335    -0.20056389     0.02176321
 c     -1.05932352     1.21167899     0.40476713
 c      0.05121809     1.68270886    -0.34326887
 c      1.24277753     0.94973409    -0.09122990
 h     -0.20026294    -2.15813291    -0.07128493
 h     -1.86584539     1.82507694     0.09539730
 h     -0.20890644     2.61752903    -1.05081750
 h      2.16332081     1.46615825    -0.03796930
 o      2.28993877    -1.16146739     0.07323445
 h      3.06745340    -0.63592593    -0.01583435
 c     -2.55496449    -0.75669221    -0.24282603
 h     -2.44481544    -1.86874888    -0.65342678
 h     -3.19983030    -0.78758145     0.68056692
 h     -3.09831631    -0.02694436    -0.94348984
 h     -0.94327668     1.31146446     1.52712613
          17

 c      1.15157058    -0.46371529     0.11447888
 c     -0.05352876    -1.01483337     0.08434314
 c     -1.26232394    -0.20277112     0.02426237
 c     -1.05434722     1.20412708     0.42312860
 c      0.05191689     1.66815509    -0.35477275
 c      1.24369365     0.94304415    -0.09547381
 h     -0.21784430    -2.16814749    -0.07256796
 h     -1.88742604     1.84301490     0.12495289
 h     -0.23250433     2.62275899    -1.06818513
 h      2.14736205     1.46939145    -0.05441521
 o      2.29296683    -1.15094610     0.07476938
 h      3.03513467    -0.66631724    -0.01700362
 c     -2.55588382    -0.74269235    -0.25019635
 h     -2.44367574    -1.85674370    -0.66276071
 h     -3.20421766    -0.80239484     0.64706402
 h     -3.11743335    -0.05062702    -0.95746750
 h     -0.93636684     1.29876172     1.51979024
          17

 c      1.15681715    -0.46276424     0.11782574
 c     -0.05336443    -1.00942555     0.08606228
 c     -1.26492485    -0.20547535     0.02722016
 c     -1.05141948     1.19738071     0.44244357
 c      0.05329938     1.65454182    -0.36760509
 c      1.24289373     0.93699560    -0.10028222
 h     -0.22981412    -2.15843972    -0.06831803
 h     -1.91519057     1.85912989     0.15789974
 h     -0.24188098     2.60596369    -1.07090391
 h      2.14821344     1.47895896    -0.07303918
 o      2.29336770    -1.14257762     0.07687693
 h      3.03939258    -0.66976786    -0.02262329
 c     -2.55792905    -0.73032087    -0.25912074
 h     -2.44747984    -1.82323142    -0.66704825
 h     -3.20660237    -0.81571286     0.61459546
 h     -3.13318198    -0.08260944    -0.96749687
 h     -0.92773346     1.28628853     1.51367012
          17

 c      1.16494660    -0.46019913     0.12072857
 c     -0.05715209    -1.00681705     0.08714977
 c     -1.26475095    -0.20834780     0.03063939
 c     -1.05097957     1.19190740     0.46179966
 c      0.05492290     1.64184218    -0.38144934
 c      1.24069269     0.93189011    -0.10570458
 h     -0.23547934    -2.12981353    -0.05871564
 h     -1.94129599     1.86817298     0.19574541
 h     -0.23697385     2.56753003    -1.05985010
 h      2.16297555     1.49290966    -0.09390222
 o      2.29117809    -1.13656468     0.07960601
 h      3.08162702    -0.64543021    -0.03325080
 c     -2.56091284    -0.71981377    -0.26967401
 h     -2.45536464    -1.77239558    -0.66772661
 h     -3.20959580    -0.82708554     0.58783687
 h     -3.14630880    -0.11849147    -0.97591082
 h     -0.91572038     1.27450519     1.51558607
          17

 c      1.17535286    -0.45601249     0.12318532
 c     -0.06451533    -1.00657761     0.08768542
 c     -1.26190556    -0.21108754     0.03450073
 c     -1.05315772     1.18797539     0.48049404
 c      0.05638137     1.62974896    -0.39573437
 c      1.23782917     0.92815745    -0.11176614
 h     -0.23526114    -2.08795659    -0.04467558
 h     -1.96042361     1.86704306     0.23877406
 h     -0.21920226     2.51164141    -1.03867027
 h      2.18419035     1.50678385    -0.11704042
 o      2.28831230    -1.13202796     0.08274965
 h      3.13467895    -0.61034293    -0.04537443
 c     -2.56457426    -0.71102223    -0.28155490
 h     -2.46585469    -1.71334624    -0.66795138
 h     -3.21504284    -0.83611779     0.57015913
 h     -3.15865285    -0.15295052    -0.98614329
 h     -0.89891880     1.26371833     1.53042833
          17

 c      1.18721088    -0.45021095     0.12518833
 c     -0.07473493    -1.00771534     0.08781564
 c     -1.25669025    -0.21343066     0.03875298
 c     -1.05775635     1.18566576     0.49828350
 c      0.05740800     1.61752944    -0.40955562
 c      1.23511864     0.92614814    -0.11848040
 h     -0.23082166    -2.04419562    -0.02785917
 h     -1.97004605     1.85488972     0.28623212
 h     -0.19204593     2.44800322    -1.01496769
 h      2.20389850     1.51600766    -0.14228870
 o      2.28656171    -1.12820474     0.08609289
 h      3.17391643    -0.57978459    -0.05535251
 c     -2.56871797    -0.70329371    -0.29404817
 h     -2.47683698    -1.66058901    -0.67278558
 h     -3.22313545    -0.84229245     0.56237110
 h     -3.17240645    -0.18077979    -1.00165426
 h     -0.87665198     1.25385523     1.55824761
          17

 c      1.19962179    -0.44283538     0.12672301
 c     -0.08684097    -1.00878795     0.08773782
 c     -1.24959418    -0.21515088     0.04330801
 c     -1.06425455     1.18488445     0.51541515
 c      0.05793698     1.60390500    -0.42161074
 c      1.23323178     0.92600559    -0.12584450
 h     -0.22480547    -2.01473699    -0.01040028
 h     -1.97045222     1.83299293     0.33659261
 h     -0.16134291     2.39329721    -1.00131693
 h      2.21623226     1.51749053    -0.16933046
 o      2.28693007    -1.12476246     0.08951738
 h      3.18707539    -0.56168276    -0.06108875
 c     -2.57331605    -0.69563511    -0.30624473
 h     -2.48600001    -1.63069904    -0.68803027
 h     -3.23234712    -0.84495333     0.56254368
 h     -3.18879906    -0.19825690    -1.02431717
 h     -0.84932209     1.24451369     1.59389047
          17

 c      1.21174270    -0.43397488     0.12777007
 c     -0.09978614    -1.00849995     0.08762899
 c     -1.24126464    -0.21605145     0.04804397
 c     -1.07182283     1.18534670     0.53240508
 c      0.05794104     1.58748399    -0.43051758
 c      1.23264089     0.92763103    -0.13382416
 h     -0.21961797    -2.01414283     0.00601308
 h     -1.96494255     1.80474415     0.38780694
 h     -0.13335109     2.36623727    -1.01175442
 h      2.21818980     1.51010297    -0.19783717
 o      2.28981015    -1.12163884     0.09298383
 h      3.17096904    -0.55879442    -0.06177472
 c     -2.57847847    -0.68744599    -0.31754869
 h     -2.49194175    -1.63251523    -0.71650291
 h     -3.24023361    -0.84347896     0.56701856
 h     -3.20698072    -0.20408914    -1.05323217
 h     -0.81830779     1.23525243     1.62963650
          17

 c      1.22287006    -0.42378952     0.12831194
 c     -0.11261796    -1.00667405     0.08756584
 c     -1.23247197    -0.21594785     0.05281571
 c     -1.07937745     1.18657260     0.54977143
 c      0.05703806     1.56808870    -0.43578754
 c      1.23363678     0.93069184    -0.14233865
 h     -0.21592313    -2.04424034     0.02111128
 h     -1.95980959     1.77546234     0.43763015
 h     -0.11029881     2.37211266    -1.05052163
 h      2.20966798     1.49466335    -0.22760223
 o      2.29510341    -1.11894699     0.09651829
 h      3.12929910    -0.57000379    -0.05769954
 c     -2.58432782    -0.67915237    -0.32805442
 h     -2.49495444    -1.65964660    -0.75489416
 h     -3.24446507    -0.83748552     0.57182122
 h     -3.22409229    -0.19926393    -1.08496659
 h     -0.78550701     1.22583610     1.65833300
          17

 c      1.23247185    -0.41254501     0.12834072
 c     -0.12448639    -1.00442661     0.08755431
 c     -1.22406576    -0.21465766     0.05746821
 c     -1.08575001     1.18797518     0.56786231
 c      0.05446741     1.54727408    -0.43827205
 c      1.23631028     0.93466387    -0.15125938
 h     -0.21292283    -2.09211261     0.03564471
 h     -1.96293338     1.75126687     0.48412497
 h     -0.08998426     2.39653584    -1.10689259
 h      2.19347718     1.47384603    -0.25866365
 o      2.30212194    -1.11703580     0.10023674
 h      3.07406115    -0.58921152    -0.05066928
 c     -2.59090533    -0.67178205    -0.33834140
 h     -2.49643887    -1.69650017    -0.79598432
 h     -3.24353927    -0.82694552     0.57372743
 h     -3.23644332    -0.18606437    -1.11498094
 h     -0.75283496     1.21629689     1.67515123
          17

 c      1.24018541    -0.40064110     0.12786671
 c     -0.13456666    -1.00326771     0.08762003
 c     -1.21690278    -0.21201081     0.06185118
 c     -1.09004777     1.18908407     0.58676856
 c      0.04953724     1.52704191    -0.43928211
 c      1.24047437     0.93892043    -0.16042824
 h     -0.20982684    -2.14039769     0.05022506
 h     -1.98001356     1.73651080     0.52622128
 h     -0.07020561     2.42002436    -1.16543297
 h      2.17529211     1.45197460    -0.29144354
 o      2.30941053    -1.11664740     0.10439435
 h      3.02835636    -0.60284242    -0.04481395
 c     -2.59812165    -0.66619738    -0.34903977
 h     -2.49789777    -1.72855573    -0.83294764
 h     -3.23710995    -0.81222397     0.57084213
 h     -3.24084696    -0.16701327    -1.13915837
 h     -0.72181767     1.20687715     1.67809651
          17

 c      1.24580516    -0.38860920     0.12692696
 c     -0.14208393    -1.00432843     0.08783743
 c     -1.21174880    -0.20788005     0.06583591
 c     -1.09204538     1.18975794     0.60629948
 c      0.04189176     1.50883954    -0.43983898
 c      1.24563752     0.94286805    -0.16968592
 h     -0.20643490    -2.17580132     0.06490596
 h     -2.01042358     1.73134231     0.56386233
 h     -0.05069468     2.42922720    -1.21461420
 h      2.16270191     1.43427705    -0.32683174
 o      2.31522171    -1.11870085     0.10931900
 h      3.01898482    -0.59368336    -0.04552060
 c     -2.60572699    -0.66282497    -0.36061751
 h     -2.50048484    -1.74643349    -0.86123228
 h     -3.22605759    -0.79405249     0.56283824
 h     -3.23543771    -0.14418593    -1.15475108
 h     -0.69325785     1.19794650     1.66806870
          17

 c      1.24927083    -0.37709007     0.12559161
 c     -0.14641260    -1.00814052     0.08831102
 c     -1.20917815    -0.20222856     0.06933438
 c     -1.09222850     1.19014726     0.62600070
 c      0.03154337     1.49347947    -0.44057489
 c      1.25116556     0.94614047    -0.17891831
 h     -0.20292841    -2.19096563     0.07935737
 h     -2.04714285     1.73211884     0.59758048
 h     -0.03254404     2.41770514    -1.24780201
 h      2.16232030     1.42515157    -0.36592987
 o      2.31924290    -1.12313011     0.11505490
 h      3.04919135    -0.55997723    -0.05371628
 c     -2.61331086    -0.66172583    -0.37335066
 h     -2.50495801    -1.74558771    -0.87852957
 h     -3.21235761    -0.77343948     0.55092545
 h     -3.21994560    -0.11887032    -1.16075770
 h     -0.66692313     1.18992570     1.64888418
          17

 c      1.25065979    -0.36681556     0.12396560
 c     -0.14717247    -1.01464949     0.08915069
 c     -1.20949019    -0.19516863     0.07231134
 c     -1.09146507     1.19046772     0.64519103
 c      0.01882890     1.48132735    -0.44183204
 c      1.25660298     0.94877740    -0.18812648
 h     -0.19959027    -2.18370941     0.09308983
 h     -2.08083084     1.73414944     0.62802679
 h     -0.01748866     2.38382479    -1.26193411
 h      2.17581348     1.42602765    -0.40925183
 o      2.32278802    -1.12863930     0.12126887
 h      3.09557830    -0.51949547    -0.06434361
 c     -2.62034338    -0.66270131    -0.38731279
 h     -2.51170011    -1.72538409    -0.88443285
 h     -3.19871855    -0.75151093     0.53746977
 h     -3.19564733    -0.09140663    -1.15798161
 h     -0.64133507     1.18320385     1.62703836
          17

 c      1.25016271    -0.35856944     0.12218049
 c     -0.14427448    -1.02323428     0.09045151
 c     -1.21267098    -0.18700227     0.07478211
 c     -1.09064235     1.19083774     0.66306968
 c      0.00432851     1.47241296    -0.44370827
 c      1.26184797     0.95121656    -0.19746804
 h     -0.19667495    -2.15658599     0.10560782
 h     -2.10368355     1.73389391     0.65578513
 h     -0.00756156     2.32952992    -1.25686613
 h      2.19851420     1.43472248    -0.45594557
 o      2.32706697    -1.13393833     0.12761433
 h      3.13561369    -0.48967651    -0.07216964
 c     -2.62626234    -0.66531535    -0.40231385
 h     -2.52066957    -1.68902791    -0.88047257
 h     -3.18795237    -0.72930736     0.52515352
 h     -3.16509531    -0.06115484    -1.14884736
 h     -0.61401910     1.17804056     1.61042710
          17

 c      1.24803452    -0.35310225     0.12037460
 c     -0.13788788    -1.03269067     0.09227893
 c     -1.21842324    -0.17820925     0.07679994
 c     -1.09040733     1.19124502     0.67896472
 c     -0.01123231     1.46640678    -0.44599774
 c      1.26699066     0.95407361    -0.20721174
 h     -0.19442253    -2.11744479     0.11655619
 h     -2.11105954     1.72967328     0.68133546
 h     -0.00491840     2.26057561    -1.23599742
 h      2.22227062     1.44700122    -0.50392841
 o      2.33260317    -1.13823408     0.13388519
 h      3.15729026    -0.47983844    -0.07426456
 c     -2.63059864    -0.66880092    -0.41781047
 h     -2.53126836    -1.64450046    -0.87060546
 h     -3.18219441    -0.70763276     0.51580699
 h     -3.13155889    -0.02675666    -1.13681999
 h     -0.58272593     1.17450730     1.60539301
          17

 c      1.24454954    -0.35101779     0.11866248
 c     -0.12833985    -1.04125759     0.09465669
 c     -1.22625068    -0.16937453     0.07843780
 c     -1.09096632     1.19156494     0.69262465
 c     -0.02709611     1.46248982    -0.44802880
 c      1.27205857     0.95787594    -0.21763288
 h     -0.19319481    -2.08001691     0.12590545
 h     -2.10177781     1.72163674     0.70504404
 h     -0.01159884     2.18792167    -1.20816992
 h      2.23934838     1.45865815    -0.55073432
 o      2.33942949    -1.14113852     0.13999021
 h      3.15650054    -0.49297429    -0.06956689
 c     -2.63310057    -0.67191250    -0.43289078
 h     -2.54226394    -1.60545214    -0.86163931
 h     -3.18233465    -0.68705971     0.50949194
 h     -3.09813986     0.01305060    -1.12530394
 h     -0.54733446     1.17252387     1.61340353
          17

 c      1.23998213    -0.35266172     0.11710083
 c     -0.11599436    -1.04695027     0.09756323
 c     -1.23555849    -0.16105745     0.07976373
 c     -1.09199599     1.19157312     0.70429757
 c     -0.04260901     1.45927742    -0.44853846
 c      1.27690592     0.96288052    -0.22892259
 h     -0.19358512    -2.06118535     0.13408059
 h     -2.07816024     1.71165623     0.72719435
 h     -0.02919379     2.12833557    -1.18926062
 h      2.24454660     1.46669844    -0.59423860
 o      2.34724207    -1.14259794     0.14593142
 h      3.13495107    -0.52731401    -0.05846487
 c     -2.63377006    -0.67304869    -0.44650248
 h     -2.55218159    -1.58840411    -0.86188215
 h     -3.18798902    -0.66805809     0.50449731
 h     -3.06688296     0.05819091    -1.11640023
 h     -0.51074047     1.17193577     1.63048087
          17

 c      1.23460660    -0.35804235     0.11565241
 c     -0.10114072    -1.04846567     0.10096009
 c     -1.24574160    -0.15356182     0.08079711
 c     -1.09274056     1.19093767     0.71457178
 c     -0.05737364     1.45526484    -0.44614008
 c      1.28122686     0.96896386    -0.24113793
 h     -0.19604558    -2.07152458     0.14183899
 h     -2.04603863     1.70328102     0.74810626
 h     -0.05887090     2.09844840    -1.19714134
 h      2.23572852     1.46972809    -0.63289565
 o      2.35536057    -1.14297702     0.15183648
 h      3.10119601    -0.57554099    -0.04315995
 c     -2.63274723    -0.67105021    -0.45799896
 h     -2.56041796    -1.60246826    -0.87637718
 h     -3.19791474    -0.65108213     0.49825442
 h     -3.03850814     0.10642988    -1.11039734
 h     -0.47769388     1.17253852     1.65006159
          17

 c      1.22837239    -0.36694119     0.11407083
 c     -0.08308371    -1.04606264     0.10488304
 c     -1.25641565    -0.14568034     0.08126663
 c     -1.09234053     1.18907554     0.72460501
 c     -0.07190024     1.44968052    -0.44102157
 c      1.28455952     0.97530423    -0.25422736
 h     -0.20009976    -2.10645032     0.15116969
 h     -2.01399723     1.70140279     0.76860473
 h     -0.10222472     2.10045155    -1.23555441
 h      2.21420570     1.46858446    -0.66461484
 o      2.36279355    -1.14335396     0.15808319
 h      3.07333459    -0.62307739    -0.02872244
 c     -2.63013957    -0.66597130    -0.46773740
 h     -2.56792811    -1.64030847    -0.90296011
 h     -3.20989074    -0.63645118     0.48870341
 h     -3.01313506     0.15358021    -1.10626704
 h     -0.45295286     1.17420824     1.66675262
          17

 c      1.22348658    -0.37802605     0.11235287
 c     -0.06588113    -1.04189109     0.10908935
 c     -1.26679164    -0.14107496     0.08182610
 c     -1.08969697     1.18637560     0.73204448
 c     -0.08517001     1.44520577    -0.43313368
 c      1.28732212     0.98205624    -0.26752246
 h     -0.20302529    -2.14875213     0.15789133
 h     -1.99062917     1.71209607     0.79004897
 h     -0.15697407     2.12054767    -1.29321594
 h      2.18336390     1.46387120    -0.69198924
 o      2.36679540    -1.14452114     0.16506487
 h      3.08064772    -0.64732310    -0.02343021
 c     -2.62626940    -0.65901598    -0.47530180
 h     -2.57497375    -1.68503594    -0.93347655
 h     -3.22720625    -0.62542648     0.47263972
 h     -2.98898407     0.19715177    -1.10311836
 h     -0.43396811     1.17299532     1.68054617
          17

 c      1.21975579    -0.39168597     0.11049070
 c     -0.04935798    -1.03736069     0.11360928
 c     -1.27703965    -0.13951367     0.08288567
 c     -1.08484413     1.18211089     0.73749337
 c     -0.09624186     1.44323498    -0.42466282
 c      1.28838050     0.98953269    -0.28098644
 h     -0.20290540    -2.18307184     0.16353062
 h     -1.97960629     1.73717689     0.81231747
 h     -0.21985556     2.14380105    -1.34820390
 h      2.14905509     1.45768896    -0.71860722
 o      2.36690613    -1.14672639     0.17288050
 h      3.12867241    -0.64374647    -0.02892726
 c     -2.62107884    -0.65111138    -0.48152053
 h     -2.58250714    -1.72033423    -0.96157205
 h     -3.24816626    -0.61769607     0.45001455
 h     -2.96615238     0.23320620    -1.09995416
 h     -0.42271676     1.16930792     1.68761728
          17

 c      1.21715329    -0.40762252     0.10838315
 c     -0.03348860    -1.03352872     0.11843919
 c     -1.28703824    -0.14035016     0.08452596
 c     -1.07837891     1.17618478     0.74156908
 c     -0.10498523     1.44435455    -0.41714368
 c      1.28670100     0.99748425    -0.29431806
 h     -0.19839776    -2.19980255     0.16962018
 h     -1.97753254     1.77367553     0.83503662
 h     -0.28707742     2.15986571    -1.38572168
 h      2.11870791     1.45339397    -0.74890244
 o      2.36475909    -1.14909519     0.18115496
 h      3.19238017    -0.62841713    -0.03889546
 c     -2.61465588    -0.64284755    -0.48704827
 h     -2.59066330    -1.73583956    -0.98333246
 h     -3.27131284    -0.61295805     0.42146424
 h     -2.94480313     0.25892774    -1.09642293
 h     -0.41972622     1.16334451     1.68660852
          17

 c      1.21576870    -0.42497675     0.10588238
 c     -0.01858371    -1.03107095     0.12354575
 c     -1.29641969    -0.14306044     0.08664445
 c     -1.07122975     1.16906812     0.74463374
 c     -0.11159990     1.44863282    -0.41125917
 c      1.28151700     1.00537544    -0.30715354
 h     -0.18882736    -2.19488454     0.17715453
 h     -1.97659997     1.81524954     0.85730149
 h     -0.35488369     2.16332235    -1.39868405
 h      2.09849772     1.45391757    -0.78683502
 o      2.36218218    -1.15084070     0.18951052
 h      3.24548699    -0.61710451    -0.04686427
 c     -2.60720633    -0.63456385    -0.49226017
 h     -2.59893533    -1.72676291    -0.99697521
 h     -3.29586941    -0.61095202     0.38804330
 h     -2.92517897     0.27315231    -1.09289058
 h     -0.42389721     1.15484390     1.67869809
          17

 c      1.21813904    -0.43836152     0.10187932
 c     -0.00799542    -1.03191490     0.12925112
 c     -1.30346979    -0.14776339     0.08809944
 c     -1.06097265     1.16445050     0.74700510
 c     -0.11964695     1.45461082    -0.40526289
 c      1.27223908     1.00669423    -0.31818551
 h     -0.16872039    -2.14740438     0.17322559
 h     -1.96839462     1.85315786     0.87736836
 h     -0.42122842     2.14629925    -1.38896182
 h      2.09176667     1.46264296    -0.82721443
 o      2.36038571    -1.15200416     0.19763848
 h      3.25873362    -0.60813918    -0.04658862
 c     -2.59951174    -0.62610009    -0.49731417
 h     -2.61315207    -1.68924846    -1.00624399
 h     -3.32106470    -0.61295649     0.34931508
 h     -2.90722977     0.27256973    -1.09219347
 h     -0.43868729     1.14242667     1.66546684
          17

 c      1.22176703    -0.45217138     0.09788688
 c      0.00047940    -1.03326069     0.13522212
 c     -1.30849522    -0.15470694     0.09078814
 c     -1.05214913     1.15926142     0.74889771
 c     -0.12359542     1.46340617    -0.40175356
 c      1.25800912     1.00834938    -0.32929855
 h     -0.14534326    -2.08910698     0.16956821
 h     -1.94875466     1.88422803     0.89264065
 h     -0.48125860     2.11859980    -1.35018015
 h      2.09033173     1.47272100    -0.87490923
 o      2.35947549    -1.15199354     0.20536321
 h      3.24200806    -0.61354680    -0.03864927
 c     -2.59115543    -0.61786167    -0.50233091
 h     -2.62506349    -1.63063410    -1.00914088
 h     -3.34564943    -0.61556447     0.30946049
 h     -2.89191784     0.26470529    -1.09425324
 h     -0.45872703     1.12753628     1.64913125
          17

 c      1.22650217    -0.46572218     0.09387698
 c      0.00678915    -1.03383507     0.14134979
 c     -1.31124137    -0.16352961     0.09478426
 c     -1.04546286     1.15371475     0.74990507
 c     -0.12373394     1.47452744    -0.40044820
 c      1.23971845     1.01056048    -0.34091952
 h     -0.12175503    -2.03895099     0.16719527
 h     -1.91634855     1.90515501     0.90235229
 h     -0.53286705     2.08346732    -1.28657240
 h      2.08651189     1.47969984    -0.92461335
 o      2.35947250    -1.15100912     0.21271955
 h      3.19828769    -0.63185910    -0.02380289
 c     -2.58232037    -0.60959515    -0.50706439
 h     -2.63343556    -1.56039947    -1.00978494
 h     -3.36940622    -0.61790485     0.27041785
 h     -2.87997045     0.25390921    -1.10117246
 h     -0.47799207     1.10965198     1.63724091
          17

 c      1.23207076    -0.47834943     0.08984383
 c      0.01096542    -1.03205487     0.14754224
 c     -1.31152324    -0.17388240     0.10013481
 c     -1.04124319     1.14785085     0.74956926
 c     -0.12034277     1.48722278    -0.40055973
 c      1.21835515     1.01346677    -0.35346591
 h     -0.10140458    -2.01940952     0.16685966
 h     -1.87284761     1.91484003     0.90616576
 h     -0.57595927     2.04751500    -1.20742915
 h      2.07385481     1.47993884    -0.97145128
 o      2.35988015    -1.14953501     0.21987466
 h      3.13884730    -0.65675431    -0.00503938
 c     -2.57318452    -0.60059954    -0.51098028
 h     -2.63751397    -1.49393164    -1.01541323
 h     -3.39187874    -0.61914554     0.23370934
 h     -2.87179260     0.24473475    -1.11465862
 h     -0.49091103     1.08826131     1.63684324
          17

 c      1.23807995    -0.48944220     0.08580045
 c      0.01295609    -1.02734020     0.15375739
 c     -1.30923928    -0.18540799     0.10684028
 c     -1.03926123     1.14149850     0.74775560
 c     -0.11353792     1.50042602    -0.40073546
 c      1.19488252     1.01705271    -0.36725625
 h     -0.08591459    -2.04088155     0.16871100
 h     -1.82272938     1.91461979     0.90427958
 h     -0.61440147     2.02153307    -1.12815345
 h      2.04856888     1.47146446    -1.01211292
 o      2.35947217    -1.14849056     0.22720199
 h      3.08678304    -0.67466386     0.01128275
 c     -2.56393604    -0.58991308    -0.51342928
 h     -2.63722836    -1.44889418    -1.03496660
 h     -3.41228677    -0.61861128     0.20031020
 h     -2.86709368     0.24067160    -1.13523225
 h     -0.49498896     1.06315419     1.65048544
          17

 c      1.24405261    -0.49845052     0.08176784
 c      0.01253513    -1.02099228     0.16000001
 c     -1.30436453    -0.19776243     0.11485612
 c     -1.03867845     1.13423241     0.74482876
 c     -0.10327465     1.51299274    -0.39940378
 c      1.17024478     1.02112940    -0.38247418
 h     -0.07428178    -2.09117255     0.17231224
 h     -1.77302807     1.90852181     0.89754796
 h     -0.65610291     2.01819932    -1.06648589
 h      2.00964775     1.45397593    -1.04519435
 o      2.35669743    -1.14902658     0.23518801
 h      3.07061217    -0.66815991     0.01700103
 c     -2.55484406    -0.57713568    -0.51419761
 h     -2.63259076    -1.43435357    -1.07311465
 h     -3.42962457    -0.61589624     0.17068345
 h     -2.86462670     0.24315482    -1.16168461
 h     -0.49190373     1.03483773     1.67431660
          17

 c      1.24945971    -0.50489724     0.07776219
 c      0.00947699    -1.01511494     0.16628556
 c     -1.29694195    -0.21064673     0.12409939
 c     -1.03829115     1.12542497     0.74144545
 c     -0.09000524     1.52442330    -0.39575539
 c      1.14540902     1.02530668    -0.39914047
 h     -0.06487996    -2.14794450     0.17701946
 h     -1.73225939     1.90275474     0.88746061
 h     -0.70580146     2.04408443    -1.03098620
 h      1.95880212     1.42868248    -1.07135384
 o      2.35152264    -1.15136291     0.24389875
 h      3.09492175    -0.63472179     0.01075392
 c     -2.54630784    -0.56302390    -0.51397197
 h     -2.62288619    -1.44339757    -1.12480452
 h     -3.44286489    -0.61091723     0.14492624
 h     -2.86227604     0.25141944    -1.19117096
 h     -0.48587232     1.00464189     1.70060072
          17

 c      1.25376470    -0.50841389     0.07379525
 c      0.00372793    -1.01136124     0.17261943
 c     -1.28710050    -0.22383225     0.13443957
 c     -1.03697232     1.11451636     0.73823218
 c     -0.07543587     1.53535054    -0.39021348
 c      1.12139085     1.02895518    -0.41709033
 h     -0.05689978    -2.19335817     0.18218847
 h     -1.70773577     1.90320370     0.87570561
 h     -0.75679702     2.09410184    -1.01514843
 h      1.90053479     1.39816664    -1.09355692
 o      2.34573040    -1.15447982     0.25284637
 h      3.13503810    -0.59156563     0.00011558
 c     -2.53873637    -0.54888171    -0.51398176
 h     -2.60725079    -1.46085487    -1.17890393
 h     -3.45117777    -0.60389046     0.12294291
 h     -2.85750799     0.26324695    -1.21993701
 h     -0.48119967     0.97439048     1.72174528
          17

 c      1.25647141    -0.50880057     0.06989083
 c     -0.00452185    -1.01066529     0.17899347
 c     -1.27510102    -0.23715394     0.14567735
 c     -1.03408717     1.10142221     0.73563983
 c     -0.06206847     1.54701370    -0.38359155
 c      1.09920651     1.03122641    -0.43598109
 h     -0.05032727    -2.21738558     0.18723461
 h     -1.70216924     1.91136509     0.86342880
 h     -0.79598022     2.15725631    -1.00695914
 h      1.84201775     1.36611981    -1.11719700
 o      2.34096041    -1.15732557     0.26154482
 h      3.16726053    -0.55587957    -0.00740764
 c     -2.53237225    -0.53575816    -0.51533954
 h     -2.58561446    -1.47374409    -1.22514330
 h     -3.45414424    -0.59524987     0.10462331
 h     -2.84796400     0.27610925    -1.24430160
 h     -0.48085842     0.94596982     1.73262129
          17

 c      1.25716693    -0.50605465     0.06610120
 c     -0.01483759    -1.01341213     0.18538924
 c     -1.26137156    -0.25049015     0.15753656
 c     -1.02962073     1.08671110     0.73392696
 c     -0.05223430     1.56056923    -0.37636134
 c      1.07977263     1.03119403    -0.45537702
 h     -0.04557723    -2.21613771     0.19165038
 h     -1.71268473     1.92254308     0.85096101
 h     -0.81279661     2.22378247    -0.99754860
 h      1.79171912     1.33652764    -1.14923516
 o      2.33800926    -1.15927233     0.26971264
 h      3.17948623    -0.53708715    -0.00781314
 c     -2.52721406    -0.52425912    -0.51874957
 h     -2.55880232    -1.47439834    -1.25688201
 h     -3.45192546    -0.58555137     0.08997472
 h     -2.83191963     0.28809988    -1.26144911
 h     -0.48610867     0.92102921     1.73112602
          17

 c      1.25556067    -0.50035368     0.06251284
 c     -0.02658227    -1.01958326     0.19178392
 c     -1.24651017    -0.26373683     0.16967810
 c     -1.02397623     1.07135912     0.73313432
 c     -0.04753561     1.57680373    -0.36860922
 c      1.06385973     1.02811628    -0.47497257
 h     -0.04324007    -2.19048764     0.19500630
 h     -1.73332406     1.92857993     0.83829181
 h     -0.80178918     2.28709785    -0.98222152
 h      1.75594766     1.31214105    -1.19527233
 o      2.33702706    -1.15999131     0.27720863
 h      3.16801255    -0.53870206     0.00029395
 c     -2.52302806    -0.51467054    -0.52449689
 h     -2.52822402    -1.45961110    -1.27090344
 h     -3.44529887    -0.57539295     0.07914261
 h     -2.80850379     0.29842407    -1.26985662
 h     -0.49651887     0.90080994     1.71814806
          17

 c      1.25151195    -0.49201634     0.05924092
 c     -0.03898392    -1.02875559     0.19815623
 c     -1.23125289    -0.27678226     0.18172978
 c     -1.01771300     1.05638278     0.73303982
 c     -0.04857922     1.59602314    -0.36022566
 c      1.05206453     1.02170331    -0.49485298
 h     -0.04390930    -2.14630591     0.19693894
 h     -1.75817572     1.92188008     0.82557839
 h     -0.76173183     2.34341102    -0.95907932
 h      1.73521782     1.29318499    -1.25567486
 o      2.33769358    -1.15935826     0.28398239
 h      3.13495387    -0.55996205     0.01645660
 c     -2.51940696    -0.50707565    -0.53248812
 h     -2.49559584    -1.42960099    -1.26683309
 h     -3.43550346    -0.56534955     0.07229990
 h     -2.77772994     0.30756979    -1.26944033
 h     -0.51003061     0.88602667     1.69754743
          17

 c      1.24504061    -0.48146553     0.05641202
 c     -0.05121886    -1.03996415     0.20449260
 c     -1.21641204    -0.28949186     0.19332373
 c     -1.01140385     1.04263383     0.73314715
 c     -0.05487191     1.61795709    -0.35104781
 c      1.04462161     1.01220929    -0.51548313
 h     -0.04798159    -2.09609815     0.19710881
 h     -1.78297297     1.89756867     0.81325969
 h     -0.69486522     2.39152816    -0.92819511
 h      1.72446420     1.27770759    -1.32475121
 o      2.33920124    -1.15751066     0.29009739
 h      3.08892456    -0.59519873     0.03807036
 c     -2.51585637    -0.50137350    -0.54225205
 h     -2.46271675    -1.38791831    -1.24717445
 h     -3.42391318    -0.55591446     0.06943238
 h     -2.74039850     0.31727794    -1.26150890
 h     -0.52313901     0.87679999     1.67596466
          17

 c      1.23633154    -0.46919671     0.05413621
 c     -0.06250967    -1.05161605     0.21079783
 c     -1.20279491    -0.30171306     0.20413568
 c     -1.00555061     1.03073948     0.73277467
 c     -0.06492856     1.64168954    -0.34088679
 c      1.04118107     1.00031450    -0.53738493
 h     -0.05539742    -2.05984355     0.19507459
 h     -1.80546518     1.85391805     0.80194829
 h     -0.60690033     2.43362778    -0.89174069
 h      1.71686088     1.26310121    -1.39396956
 o      2.34009657    -1.15501560     0.29580958
 h      3.04801147    -0.63155173     0.05931020
 c     -2.51190312    -0.49719128    -0.55290281
 h     -2.43114633    -1.34224822    -1.21801475
 h     -3.41165337    -0.54745454     0.07009623
 h     -2.69786675     0.33022518    -1.24845755
 h     -0.53162552     0.87277998     1.66158755
          17

 c      1.22573854    -0.45574005     0.05247204
 c     -0.07221126    -1.06201205     0.21710614
 c     -1.19111941    -0.31329579     0.21392037
 c     -1.00045158     1.02107539     0.73131024
 c     -0.07662130     1.66567285    -0.32947667
 c      1.04085374     0.98690526    -0.56083787
 h     -0.06552605    -2.05857966     0.19014073
 h     -1.82545643     1.79218222     0.79233055
 h     -0.50681917     2.47663392    -0.85448306
 h      1.70707831     1.24725820    -1.45555781
 o      2.33843312    -1.15280391     0.30154715
 h      3.03777119    -0.65050516     0.07172434
 c     -2.50721167    -0.49376097    -0.56316014
 h     -2.40168906    -1.30502677    -1.18952344
 h     -3.39935819    -0.54019158     0.07328235
 h     -2.65168450     0.34918705    -1.23306504
 h     -0.53222988     0.87360789     1.66104945
          17

 c      1.21377294    -0.44161498     0.05139540
 c     -0.07985060    -1.07070894     0.22345688
 c     -1.18194595    -0.32411437     0.22253412
 c     -0.99604270     1.01373419     0.72853827
 c     -0.08776430     1.68799596    -0.31652749
 c      1.04248270     0.97284779    -0.58578326
 h     -0.07743899    -2.09808362     0.18162341
 h     -1.84489463     1.71635324     0.78514761
 h     -0.40436235     2.53148136    -0.82274866
 h      1.69234023     1.22897576    -1.50423541
 o      2.33316157    -1.15120126     0.30748026
 h      3.06965205    -0.64377371     0.07136477
 c     -2.50164408    -0.49004002    -0.57164755
 h     -2.37411537    -1.29058631    -1.17361951
 h     -3.38722943    -0.53420507     0.07752273
 h     -2.60323408     0.37568208    -1.21750146
 h     -0.52457303     0.87944845     1.67568577
          17

 c      1.20104356    -0.42730940     0.05079203
 c     -0.08514017    -1.07901124     0.22983166
 c     -1.17562659    -0.33408701     0.22993149
 c     -0.99187885     1.00854007     0.72475279
 c     -0.09677813     1.70718962    -0.30209988
 c      1.04489754     0.95882723    -0.61185528
 h     -0.09014680    -2.16275952     0.16960983
 h     -1.86773098     1.63262941     0.78118602
 h     -0.30509223     2.60571131    -0.79962519
 h      1.67228363     1.20799321    -1.53762976
 o      2.32519141    -1.14927001     0.31320824
 h      3.12471836    -0.62396527     0.06390269
 c     -2.49514904    -0.48537707    -0.57758287
 h     -2.34822925    -1.30600264    -1.17685818
 h     -3.37535817    -0.52942828     0.08124288
 h     -2.55364303     0.40878695    -1.20261597
 h     -0.51152137     0.89094501     1.70066661
          17

 c      1.18816143    -0.41328981     0.05048311
 c     -0.08799588    -1.08868970     0.23614687
 c     -1.17226298    -0.34320335     0.23613289
 c     -0.98735981     1.00517128     0.72055974
 c     -0.10285348     1.72307851    -0.28694815
 c      1.04702482     0.94529182    -0.63843111
 h     -0.10252088    -2.23032149     0.15509861
 h     -1.89866757     1.54796643     0.78117145
 h     -0.20939090     2.69433426    -0.78064990
 h      1.64863200     1.18494233    -1.55637278
 o      2.31596678    -1.14588255     0.31823487
 h      3.17663591    -0.60738532     0.05698891
 c     -2.48756208    -0.48010018    -0.58122374
 h     -2.32557300    -1.34402544    -1.19536400
 h     -3.36402976    -0.52563721     0.08313138
 h     -2.50400339     0.44508350    -1.18801189
 h     -0.49754815     0.90859205     1.72800244
          17

 c      1.17566016    -0.40000421     0.05026501
 c     -0.08854254    -1.10089910     0.24230139
 c     -1.17168149    -0.35155175     0.24118295
 c     -0.98212254     1.00336955     0.71661102
 c     -0.10551840     1.73649730    -0.27219916
 c      1.04788487     0.93247788    -0.66466163
 h     -0.11333932    -2.28418825     0.13945901
 h     -1.94011264     1.46777229     0.78553181
 h     -0.11722558     2.78297801    -0.75731323
 h      1.62498158     1.16130157    -1.56423657
 o      2.30640569    -1.14039615     0.32228111
 h      3.20862868    -0.60313923     0.05509855
 c     -2.47861274    -0.47510785    -0.58341780
 h     -2.30889922    -1.38908992    -1.21951869
 h     -3.35376237    -0.52247176     0.08227337
 h     -2.45560075     0.47978133    -1.17273904
 h     -0.48677443     0.93223638     1.75020015
          17

 c      1.16395413    -0.38786955     0.04994062
 c     -0.08709792    -1.11601474     0.24820897
 c     -1.17344300    -0.35931799     0.24512876
 c     -0.97635633     1.00305542     0.71345477
 c     -0.10436922     1.74838590    -0.25882008
 c      1.04657632     0.92046668    -0.68951943
 h     -0.12143460    -2.31533156     0.12401165
 h     -1.98912378     1.39465425     0.79413409
 h     -0.03058530     2.85782756    -0.72294913
 h      1.60644170     1.13925711    -1.56785517
 o      2.29691833    -1.13257815     0.32525308
 h      3.21311699    -0.61425167     0.05989558
 c     -2.46808333    -0.47117736    -0.58495471
 h     -2.30036472    -1.42708980    -1.24080651
 h     -3.34513175    -0.51948550     0.07808255
 h     -2.40991815     0.50819698    -1.15604636
 h     -0.48193740     0.96102926     1.76216194
          17

 c      1.15332253    -0.37726293     0.04933958
 c     -0.08412809    -1.13380189     0.25380578
 c     -1.17689493    -0.36674546     0.24802548
 c     -0.97075113     1.00422595     0.71147293
 c     -0.09910623     1.75935139    -0.24743406
 c      1.04234318     0.90926217    -0.71196693
 h     -0.12578109    -2.32054037     0.10985766
 h     -2.03794911     1.32961002     0.80622650
 h      0.04758443     2.91005050    -0.67447212
 h      1.59846063     1.12119280    -1.57490152
 o      2.28757236    -1.12246365     0.32717639
 h      3.18893715    -0.63989513     0.07118541
 c     -2.45590521    -0.46875906    -0.58633175
 h     -2.30080195    -1.44902465    -1.25407796
 h     -3.33855977    -0.51618675     0.07019695
 h     -2.36845689     0.52686234    -1.13785193
 h     -0.48418075     0.99363320     1.76161347
          17

 c      1.14390775    -0.36852131     0.04833123
 c     -0.08017905    -1.15354752     0.25905450
 c     -1.18125019    -0.37408150     0.24995703
 c     -0.96615241     1.00679991     0.71082927
 c     -0.08960080     1.76965121    -0.23835438
 c      1.03475605     0.89889463    -0.73129421
 h     -0.12554932    -2.30136691     0.09772884
 h     -2.07782638     1.27382093     0.82065526
 h      0.11458618     2.93545706    -0.61158522
 h      1.60447142     1.10869965    -1.59019677
 o      2.27808390    -1.11032617     0.32818745
 h      3.14132085    -0.67580500     0.08699221
 c     -2.44218063    -0.46806118    -0.58777516
 h     -2.30988252    -1.45060576    -1.25713223
 h     -3.33416386    -0.51206044     0.05841840
 h     -2.33251457     0.53408440    -1.11890133
 h     -0.49316313     1.02847071     1.74907457
          17

 c      1.13571947    -0.36194472     0.04683102
 c     -0.07579486    -1.17407056     0.26396344
 c     -1.18567410    -0.38153363     0.25105335
 c     -0.96326989     1.01057401     0.71141569
 c     -0.07591742     1.77925563    -0.23164101
 c      1.02388154     0.88950528    -0.74741119
 h     -0.12020074    -2.26462026     0.08767609
 h     -2.10221409     1.22918650     0.83613155
 h      0.16850508     2.93342398    -0.53584825
 h      1.62370262     1.10173776    -1.61230729
 o      2.26760996    -1.09674418     0.32858333
 h      3.08508015    -0.71317392     0.10273818
 c     -2.42717714    -0.46913500    -0.58929494
 h     -2.32641278    -1.43140505    -1.25010864
 h     -3.33170609    -0.50658340     0.04272146
 h     -2.30300502     0.53012416    -1.10071472
 h     -0.50718600     1.06395573     1.72786512
          17

 c      1.12864768    -0.35778184     0.04479308
 c     -0.07144910    -1.19365198     0.26862986
 c     -1.18936246    -0.38924925     0.25149623
 c     -0.96256686     1.01525930     0.71283070
 c     -0.05832371     1.78784502    -0.22712935
 c      1.01024379     0.88133027    -0.76076919
 h     -0.10962929    -2.22381555     0.07850303
 h     -2.10792378     1.19794912     0.85137228
 h      0.20854152     2.90680090    -0.45022241
 h      1.65143730     1.09884378    -1.63443311
 o      2.25459612    -1.08261257     0.32886160
 h      3.04700531    -0.73849012     0.11064968
 c     -2.41130976    -0.47186747    -0.59069527
 h     -2.34853155    -1.39483645    -1.23548805
 h     -3.33065116    -0.49924435     0.02332367
 h     -2.28034511     0.51715391    -1.08542592
 h     -0.52334332     1.09872458     1.70398722
          17

 c      1.12247470    -0.35618662     0.04218676
 c     -0.06751581    -1.21013876     0.27327493
 c     -1.19160950    -0.39731104     0.25151140
 c     -0.96421998     1.02052377     0.71445036
 c     -0.03731581     1.79471579    -0.22445119
 c      0.99460065     0.87460991    -0.77200327
 h     -0.09417685    -2.19856208     0.06733914
 h     -2.09515263     1.18222441     0.86514237
 h      0.23553984     2.86311241    -0.35884301
 h      1.68143095     1.09811620    -1.64852723
 o      2.23773359    -1.06866084     0.32947225
 h      3.05089897    -0.74138561     0.10385454
 c     -2.39510124    -0.47588417    -0.59153983
 h     -2.37393899    -1.34893542    -1.21868110
 h     -3.33030484    -0.48957376     0.00077961
 h     -2.26441630     0.49895543    -1.07551604
 h     -0.53798025     1.13182227     1.68515733
          17

 c      1.11688079    -0.35715877     0.03896730
 c     -0.06429505    -1.22173772     0.27814392
 c     -1.19186942    -0.40573081     0.25135037
 c     -0.96803083     1.02602630     0.71564430
 c     -0.01365747     1.79865726    -0.22309744
 c      0.97774053     0.86950678    -0.78164937
 h     -0.07425459    -2.20577765     0.05086611
 h     -2.06749014     1.18372430     0.87631697
 h      0.25267780     2.81630717    -0.26636254
 h      1.70815025     1.09801857    -1.64853668
 o      2.21786305    -1.05473730     0.33031937
 h      3.08777496    -0.72628613     0.08450958
 c     -2.37910278    -0.48046155    -0.59114662
 h     -2.40042251    -1.30662221    -1.20837571
 h     -3.32999768    -0.47718701    -0.02394845
 h     -2.25461961     0.48017947    -1.07338520
 h     -0.54778760     1.16264684     1.67822760
          17

 c      1.11145446    -0.36051143     0.03505845
 c     -0.06202078    -1.22826876     0.28322845
 c     -1.18981194    -0.41442829     0.25126737
 c     -0.97329686     1.03145049     0.71606507
 c      0.01165160     1.79810400    -0.22257208
 c      0.96039805     0.86605514    -0.79005214
 h     -0.05009052    -2.24529186     0.02873824
 h     -2.03210671     1.20367579     0.88405381
 h      0.26524422     2.78541070    -0.17622187
 h      1.72781751     1.09768494    -1.63144863
 o      2.19720542    -1.04028686     0.33096451
 h      3.12817645    -0.70488495     0.06063708
 c     -2.36379025    -0.48472507    -0.58881782
 h     -2.42661419    -1.28209558    -1.21424727
 h     -3.32925180    -0.46183969    -0.04949967
 h     -2.25002083     0.46505420    -1.08073359
 h     -0.55124050     1.19051547     1.68576639
          17

 c      1.10570791    -0.36589324     0.03035336
 c     -0.06078501    -1.23115002     0.28818539
 c     -1.18535363    -0.42320952     0.25150067
 c     -0.97881304     1.03651809     0.71577494
 c      0.03762467     1.79205675    -0.22251220
 c      0.94324439     0.86412138    -0.79737970
 h     -0.02242445    -2.30000007     0.00468293
 h     -1.99922535     1.24287565     0.88799643
 h      0.27771347     2.78422001    -0.08931783
 h      1.73872629     1.09695285    -1.59719091
 o      2.17758725    -1.02503195     0.33109803
 h      3.15010976    -0.68514622     0.03855514
 c     -2.34954623    -0.48828119    -0.58443544
 h     -2.45186601    -1.28191169    -1.24038391
 h     -3.32785701    -0.44349630    -0.07424505
 h     -2.24952140     0.45585354    -1.09789101
 h     -0.54922537     1.21422369     1.70466622
          17

 c      1.09909356    -0.37284558     0.02472799
 c     -0.06049388    -1.23213798     0.29259343
 c     -1.17866028    -0.43176438     0.25225604
 c     -0.98321777     1.04098344     0.71511381
 c      0.06356677     1.78118329    -0.22247693
 c      0.92688694     0.86336543    -0.80366631
 h      0.00705202    -2.35036230    -0.01646695
 h     -1.97896686     1.30156974     0.88810653
 h      0.29034385     2.80882292    -0.00654355
 h      1.74143670     1.09634781    -1.54835213
 o      2.16015175    -1.00900552     0.33061516
 h      3.14335265    -0.67054018     0.02156038
 c     -2.33677105    -0.49155661    -0.57885639
 h     -2.47482276    -1.30008912    -1.28076413
 h     -3.32578902    -0.42240352    -0.09654440
 h     -2.25195552     0.45193093    -1.12341506
 h     -0.54424568     1.23215435     1.72823922
          17

 c      1.09103772    -0.38086482     0.01806167
 c     -0.06090902    -1.23256012     0.29615518
 c     -1.17013596    -0.43968717     0.25367856
 c     -0.98563215     1.04470194     0.71451599
 c      0.08893973     1.76744032    -0.22168873
 c      0.91184464     0.86322205    -0.80885599
 h      0.03615979    -2.38305078    -0.03114838
 h     -1.97530530     1.37843474     0.88384413
 h      0.30069029     2.84221084     0.06819333
 h      1.73906548     1.09707802    -1.48993253
 o      2.14557135    -0.99242061     0.32954982
 h      3.10569289    -0.66181884     0.01083516
 c     -2.32590930    -0.49527309    -0.57348588
 h     -2.49306849    -1.32470497    -1.32374770
 h     -3.32301260    -0.39911897    -0.11503081
 h     -2.25607840     0.45008488    -1.15428307
 h     -0.53911256     1.24279880     1.74950916
          17

 c      1.08100520    -0.38946226     0.01026299
 c     -0.06170577    -1.23324981     0.29872557
 c     -1.16039788    -0.44651998     0.25582110
 c     -0.98604548     1.04777798     0.71440002
 c      0.11308950     1.75287930    -0.21917027
 c      0.89851595     0.86292877    -0.81286024
 h      0.06276406    -2.39140025    -0.03742387
 h     -1.98266570     1.46892161     0.87363215
 h      0.30699816     2.86802646     0.12956635
 h      1.73730451     1.10093928    -1.42873398
 o      2.13410409    -0.97559880     0.32804209
 h      3.04138458    -0.65771175     0.00572092
 c     -2.31734095    -0.49989941    -0.56961148
 h     -2.50428680    -1.34584248    -1.35881678
 h     -3.31933703    -0.37445152    -0.12877018
 h     -2.26053949     0.44609708    -1.18668688
 h     -0.53610184     1.24517940     1.76326181
          17

 c      1.06859425    -0.39821714     0.00129608
 c     -0.06252750    -1.23465951     0.30028188
 c     -1.15022958    -0.45180307     0.25862933
 c     -0.98502315     1.05057946     0.71505280
 c      0.13521837     1.73910053    -0.21398268
 c      0.88722010     0.86162189    -0.81566830
 h      0.08504840    -2.37383753    -0.03466178
 h     -1.99002667     1.56524880     0.85566549
 h      0.30909729     2.87625051     0.17333138
 h      1.74313394     1.10988559    -1.37172750
 o      2.12540458    -0.95897881     0.32638032
 h      2.96321207    -0.65423743     0.00271182
 c     -2.31129151    -0.50558488    -0.56809301
 h     -2.50708785    -1.35790532    -1.37912299
 h     -3.31441345    -0.34934237    -0.13727066
 h     -2.26394989     0.43636614    -1.21699765
 h     -0.53665772     1.23901574     1.76670271
          17

 c      1.05364299    -0.40680335    -0.00880254
 c     -0.06305846    -1.23690066     0.30090930
 c     -1.14050726    -0.45511937     0.26195113
 c     -0.98318582     1.05355591     0.71652259
 c      0.15451751     1.72721110    -0.20535828
 c      0.87836922     0.85851938    -0.81749359
 h      0.10170431    -2.33323350    -0.02339742
 h     -1.98739819     1.65857494     0.82906477
 h      0.30787784     2.86254342     0.19711537
 h      1.76150197     1.12506991    -1.32348959
 o      2.11825157    -0.94318296     0.32510783
 h      2.89582002    -0.64323465    -0.00652967
 c     -2.30780462    -0.51228742    -0.56932283
 h     -2.50113766    -1.35898803    -1.38130704
 h     -3.30785135    -0.32475621    -0.14042420
 h     -2.26502497     0.41886737    -1.24248658
 h     -0.54131828     1.22474790     1.75957085
          17

 c      1.03631240    -0.41496871    -0.01993180
 c     -0.06313208    -1.23965964     0.30082210
 c     -1.13210275    -0.45613578     0.26556327
 c     -0.98096958     1.05705495     0.71857890
 c      0.17033520     1.71780546    -0.19280636
 c      0.87261193     0.85315090    -0.81880017
 h      0.11224222    -2.27772857    -0.00560138
 h     -1.96881017     1.74112137     0.79421333
 h      0.30477822     2.82691096     0.20040476
 h      1.79189882     1.14580696    -1.28460915
 o      2.11103786    -0.92888486     0.32490760
 h      2.86734979    -0.61453448    -0.03333280
 c     -2.30674820    -0.51985457    -0.57325207
 h     -2.48709006    -1.35018383    -1.36502078
 h     -3.29937217    -0.30161868    -0.13845676
 h     -2.26271188     0.39346070    -1.26171794
 h     -0.54965533     1.20350713     1.74423590
          17

 c      1.01712567    -0.42248625    -0.03195725
 c     -0.06285595    -1.24203963     0.30040724
 c     -1.12578348    -0.45464163     0.26920238
 c     -0.97862994     1.06124932     0.72072573
 c      0.18231683     1.71081484    -0.17624970
 c      0.87067890     0.84551822    -0.82009283
 h      0.11749811    -2.22240178     0.01481249
 h     -1.93228409     1.80711243     0.75250185
 h      0.30158508     2.77383391     0.18471730
 h      1.82848649     1.16947207    -1.25277298
 o      2.10365281    -0.91613174     0.32582012
 h      2.87953203    -0.56721962    -0.07925198
 c     -2.30783380    -0.52800814    -0.57938769
 h     -2.46659155    -1.33570118    -1.33305718
 h     -3.28892638    -0.28079656    -0.13191566
 h     -2.25625465     0.36185839    -1.27472680
 h     -0.56024684     1.17701068     1.72573210
          17

 c      0.99696618    -0.42914129    -0.04473014
 c     -0.06265630    -1.24261194     0.30020685
 c     -1.12214571    -0.45056453     0.27259062
 c     -0.97628428     1.06614719     0.72227916
 c      0.19045388     1.70526290    -0.15615372
 c      0.87302923     0.83610008    -0.82164234
 h      0.11983907    -2.18843160     0.03227218
 h     -1.87905447     1.85301598     0.70596818
 h      0.30048586     2.71420365     0.15419488
 h      1.86355748     1.19248427    -1.22514007
 o      2.09756683    -0.90420013     0.32700378
 h      2.90641575    -0.51227298    -0.13204014
 c     -2.31064464    -0.53626096    -0.58676236
 h     -2.44229785    -1.32361697    -1.29194399
 h     -3.27675399    -0.26309381    -0.12167349
 h     -2.24520016     0.32739218    -1.28305331
 h     -0.57093082     1.14728881     1.71113704
          17

 c      0.97700146    -0.43476038    -0.05808435
 c     -0.06309949    -1.24025098     0.30067868
 c     -1.12159709    -0.44395024     0.27545653
 c     -0.97387398     1.07162415     0.72256879
 c      0.19501585     1.69912743    -0.13352412
 c      0.87964966     0.82571208    -0.82338205
 h      0.12155624    -2.19300693     0.04251611
 h     -1.81314767     1.87777927     0.65697845
 h      0.30419775     2.66745652     0.11576130
 h      1.89071461     1.21145761    -1.19980213
 o      2.09395047    -0.89233592     0.32755990
 h      2.92466506    -0.46097034    -0.17879481
 c     -2.31469395    -0.54387551    -0.59400545
 h     -2.41752611    -1.32585084    -1.25160872
 h     -3.26342033    -0.24922999    -0.10889686
 h     -2.22937348     0.29442911    -1.28953444
 h     -0.57968659     1.11624861     1.70745332
          17

 c      0.95852678    -0.43924024    -0.07183904
 c     -0.06457878    -1.23539665     0.30186158
 c     -1.12435747    -0.43493007     0.27755978
 c     -0.97104911     1.07740545     0.72125220
 c      0.19645748     1.68993460    -0.10957023
 c      0.89009894     0.81528171    -0.82499402
 h      0.12191230    -2.23412905     0.04659226
 h     -1.74146756     1.88344524     0.60785916
 h      0.31551121     2.65648551     0.07638165
 h      1.90620155     1.22392277    -1.17606908
 o      2.09317631    -0.88007038     0.32690259
 h      2.92266170    -0.42011637    -0.21176538
 c     -2.31954010    -0.55012655    -0.59977124
 h     -2.39513690    -1.35404190    -1.22135878
 h     -3.24988503    -0.23975587    -0.09491909
 h     -2.20887659     0.26720047    -1.29762538
 h     -0.58600261     1.08538233     1.71820918
          17

 c      0.94278006    -0.44257230    -0.08580334
 c     -0.06730217    -1.22982403     0.30346625
 c     -1.13043690    -0.42371845     0.27871717
 c     -0.96711612     1.08296231     0.71854341
 c      0.19547417     1.67659810    -0.08514495
 c      0.90364383     0.80562599    -0.82605634
 h      0.11760584    -2.29274773     0.04955776
 h     -1.67394093     1.87597819     0.56034639
 h      0.33525226     2.68825112     0.03792463
 h      1.90914419     1.22867940    -1.15428377
 o      2.09512464    -0.86718121     0.32471119
 h      2.89693772    -0.39295814    -0.22739115
 c     -2.32488402    -0.55493118    -0.60346552
 h     -2.37638582    -1.41065640    -1.20287427
 h     -3.23757504    -0.23489676    -0.08102897
 h     -2.18419406     0.24818552    -1.31017569
 h     -0.59159798     1.05597377     1.74129346
          17

 c      0.93077301    -0.44486660    -0.09976510
 c     -0.07150077    -1.22525261     0.30521167
 c     -1.13960813    -0.41063944     0.27881440
 c     -0.96121863     1.08746016     0.71514951
 c      0.19310688     1.66036346    -0.06078159
 c      0.91933954     0.79733250    -0.82613478
 h      0.10584154    -2.34848137     0.05603829
 h     -1.62249614     1.86503733     0.51497883
 h      0.36060434     2.74403157    -0.00151875
 h      1.90159907     1.22599453    -1.13562236
 o      2.09939943    -0.85364876     0.32087882
 h      2.84955225    -0.38000509    -0.22532272
 c     -2.33052101    -0.55906128    -0.60545212
 h     -2.36132660    -1.48531046    -1.18916778
 h     -3.22829516    -0.23444137    -0.06833440
 h     -2.15641084     0.23688211    -1.32814150
 h     -0.59961779     1.02950276     1.77032375
          17

 c      0.92316788    -0.44636870    -0.11346202
 c     -0.07745574    -1.22263702     0.30692645
 c     -1.15141999    -0.39613777     0.27779912
 c     -0.95279039     1.09004272     0.71196429
 c      0.19058844     1.64325260    -0.03715964
 c      0.93604748     0.79074823    -0.82480090
 h      0.08551149    -2.38762582     0.06853594
 h     -1.59724938     1.86027569     0.47130237
 h      0.38694523     2.79799844    -0.04189689
 h      1.88863237     1.21773522    -1.12198664
 o      2.10531589    -0.83970331     0.31556758
 h      2.78858189    -0.37821974    -0.20926733
 c     -2.33624470    -0.56351987    -0.60649434
 h     -2.34993395    -1.56218549    -1.17141315
 h     -3.22385681    -0.23781167    -0.05783355
 h     -2.12736164     0.22995599    -1.35015861
 h     -0.61311506     1.00765713     1.79802157
          17

 c      0.92022347    -0.44745683    -0.12656062
 c     -0.08539150    -1.22218687     0.30848618
 c     -1.16525065    -0.38076061     0.27567271
 c     -0.94206455     1.09040382     0.70969166
 c      0.18910522     1.62676674    -0.01514233
 c      0.95249270     0.78600712    -0.82164653
 h      0.05677745    -2.40310311     0.08784413
 h     -1.60101186     1.86478503     0.42966890
 h      0.41030792     2.83239478    -0.08059020
 h      1.87783956     1.20722663    -1.11581989
 o      2.11172189    -0.82598045     0.30938214
 h      2.73089121    -0.37842472    -0.18973386
 c     -2.34186000    -0.56898126    -0.60723865
 h     -2.34238261    -1.62797509    -1.14394387
 h     -3.22557275    -0.24427800    -0.05060379
 h     -2.09946260     0.22273572    -1.37334819
 h     -0.63405304     0.99196959     1.81873861
          17

 c      0.92182043    -0.44860620    -0.13866794
 c     -0.09539555    -1.22355920     0.30975916
 c     -1.18037948    -0.36511303     0.27248934
 c     -0.93015456     1.08897489     0.70862661
 c      0.18967327     1.61180106     0.00440255
 c      0.96746743     0.78311102    -0.81634347
 h      0.02051207    -2.39286053     0.11365299
 h     -1.62779110     1.87310614     0.39273991
 h      0.42809878     2.83848239    -0.11422463
 h      1.87715551     1.19829085    -1.11950968
 o      2.11703154    -0.81357647     0.30341385
 h      2.70134065    -0.36440740    -0.18459212
 c     -2.34725575    -0.57572371    -0.60805089
 h     -2.33884420    -1.67428987    -1.10471029
 h     -3.23387037    -0.25316920    -0.04792527
 h     -2.07526566     0.21090201    -1.39464349
 h     -0.66306859     0.98348186     1.82936277
          17

 c      0.92755153    -0.45032410    -0.14937968
 c     -0.10741319    -1.22598069     0.31060426
 c     -1.19605443    -0.34979974     0.26835904
 c     -0.91860308     1.08648619     0.70872105
 c      0.19308841     1.59888823     0.02072602
 c      0.98018028     0.78209018    -0.80875434
 h     -0.02200117    -2.35936873     0.14481476
 h     -1.66712999     1.87654218     0.36440325
 h      0.43889276     2.81351876    -0.13972737
 h      1.89075978     1.19333759    -1.13421615
 o      2.12037810    -0.80326395     0.29836210
 h      2.71421262    -0.32554900    -0.20479197
 c     -2.35245347    -0.58375637    -0.60902507
 h     -2.33933878    -1.69721804    -1.05424629
 h     -3.24819596    -0.26396459    -0.05122503
 h     -2.05700750     0.19147644    -1.41179455
 h     -0.69965357     0.98261956     1.82933516
          17

 c      0.93683240    -0.45307824    -0.15833910
 c     -0.12128227    -1.22824540     0.31090367
 c     -1.21154883    -0.33536628     0.26344644
 c     -0.90888823     1.08353644     0.70972600
 c      0.19988319     1.58831310     0.03327458
 c      0.99051126     0.78312110    -0.79902618
 h     -0.06919348    -2.31058985     0.17937478
 h     -1.70892010     1.86846036     0.34781113
 h      0.44219900     2.75898050    -0.15471069
 h      1.91603730     1.19191139    -1.15879362
 o      2.12272846    -0.79451761     0.29354897
 h      2.75525577    -0.27246683    -0.23848296
 c     -2.35760744    -0.59290197    -0.61002909
 h     -2.34368633    -1.69683975    -0.99489729
 h     -3.26722770    -0.27624372    -0.06183787
 h     -2.04631623     0.16310255    -1.42384729
 h     -0.74244046     0.98921128     1.82049235
          17

 c      0.94897367    -0.45723674    -0.16527913
 c     -0.13675098    -1.22865280     0.31058803
 c     -1.22621019    -0.32225039     0.25796123
 c     -0.90215862     1.08049522     0.71123443
 c      0.21024712     1.58002794     0.04177730
 c      0.99891081     0.78643686    -0.78756727
 h     -0.11941149    -2.26142718     0.21472786
 h     -1.74549178     1.84581074     0.34451081
 h      0.43857035     2.68094801    -0.15781992
 h      1.94507731     1.19136184    -1.18993960
 o      2.12560926    -0.78638590     0.28793473
 h      2.80166461    -0.22303925    -0.26728868
 c     -2.36297194    -0.60277637    -0.61073922
 h     -2.35149313    -1.67766612    -0.93051406
 h     -3.28928048    -0.28955210    -0.08068537
 h     -2.04404947     0.12597509    -1.43129943
 h     -0.78951260     1.00256624     1.80686402
          17

 c      0.96320503    -0.46301650    -0.17004748
 c     -0.15345615    -1.22522777     0.30960030
 c     -1.23950157    -0.31074790     0.25214147
 c     -0.89912783     1.07756713     0.71269955
 c      0.22391499     1.57337335     0.04635761
 c      1.00607024     0.79211679    -0.77492449
 h     -0.17146769    -2.23167109     0.24841108
 h     -1.77190739     1.80867271     0.35442437
 h      0.43019221     2.59291157    -0.14948587
 h      1.96898611     1.18878053    -1.22347427
 o      2.13006546    -0.77834462     0.28098792
 h      2.83869531    -0.18858016    -0.28042344
 c     -2.36885748    -0.61268855    -0.61066761
 h     -2.36216099    -1.64985447    -0.86624930
 h     -3.31275294    -0.30327004    -0.10800026
 h     -2.05020350     0.08164861    -1.43612429
 h     -0.83875343     1.02160310     1.79402702
          17

 c      0.97867966    -0.47043472    -0.17262006
 c     -0.17090672    -1.21671444     0.30780651
 c     -1.25103627    -0.30099434     0.24623293
 c     -0.90003879     1.07484102     0.71355968
 c      0.24008143     1.56672173     0.04763748
 c      1.01267930     0.79994402    -0.76167555
 h     -0.22501898    -2.23471940     0.27940091
 h     -1.78591976     1.75968259     0.37595787
 h      0.42163480     2.51986465    -0.13299067
 h      1.98101246     1.18231664    -1.25558442
 o      2.13669545    -0.77029643     0.27263648
 h      2.85942069    -0.17371310    -0.27409295
 c     -2.37558435    -0.62160864    -0.60923905
 h     -2.37497090    -1.62937697    -0.80774381
 h     -3.33650575    -0.31654200    -0.14317638
 h     -2.06389553     0.03273374    -1.44166346
 h     -0.88816427     1.04502813     1.78748595
          17

 c      0.99448338    -0.47928149    -0.17309668
 c     -0.18857690    -1.20365704     0.30501204
 c     -1.26060291    -0.29296950     0.24046801
 c     -0.90467084     1.07227221     0.71348591
 c      0.25752795     1.55782617     0.04665328
 c      1.01935492     0.80937423    -0.74839386
 h     -0.27949393    -2.26507675     0.30802313
 h     -1.78832653     1.70390734     0.40595393
 h      0.41873389     2.49446690    -0.11372509
 h      1.97754998     1.17147982    -1.28346784
 o      2.14583046    -0.76242389     0.26309264
 h      2.86202639    -0.17867800    -0.24880340
 c     -2.38343210    -0.62855387    -0.60598617
 h     -2.38926573    -1.63280119    -0.75910711
 h     -3.36009619    -0.32829024    -0.18477289
 h     -2.08350022    -0.01766690    -1.45217497
 h     -0.93593672     1.07146058     1.79029790
          17

 c      1.00966933    -0.48914692    -0.17167428
 c     -0.20599830    -1.18791642     0.30110073
 c     -1.26817903    -0.28653260     0.23504570
 c     -0.91236737     1.06963063     0.71258975
 c      0.27512328     1.54612491     0.04437256
 c      1.02665232     0.81956129    -0.73566734
 h     -0.33294253    -2.30392251     0.33427834
 h     -1.78379695     1.64898987     0.43960536
 h      0.42338659     2.53029542    -0.09382156
 h      1.95815837     1.15697612    -1.30560683
 o      2.15753560    -0.75515721     0.25279769
 h      2.84947389    -0.19975996    -0.20863379
 c     -2.39259515    -0.63344572    -0.60078459
 h     -2.40454736    -1.66584165    -0.72096977
 h     -3.38378037    -0.33733657    -0.23068046
 h     -2.10705202    -0.06693880    -1.47168590
 h     -0.98022085     1.09938323     1.80153147
          17

 c      1.02333792    -0.49949900    -0.16860115
 c     -0.22269965    -1.17142433     0.29607735
 c     -1.27393706    -0.28146221     0.23010782
 c     -0.92207481     1.06651696     0.71138404
 c      0.29203214     1.53424574     0.04149923
 c      1.03505879     0.82942110    -0.72409979
 h     -0.38271043    -2.33340806     0.35728127
 h     -1.78123487     1.60475008     0.47082340
 h      0.43172911     2.60408333    -0.07023974
 h      1.92551687     1.14051229    -1.32207034
 o      2.17140044    -0.74927496     0.24247299
 h      2.83193052    -0.22746801    -0.16232900
 c     -2.40316041    -0.63737644    -0.59390808
 h     -2.42036628    -1.71852956    -0.69125395
 h     -3.40818470    -0.34264656    -0.27843539
 h     -2.13286991    -0.11413692    -1.50208582
 h     -1.01895252     1.12702741     1.81700238
          17

 c      1.03476083    -0.50976685    -0.16412870
 c     -0.23813711    -1.15565146     0.29001708
 c     -1.27823460    -0.27747623     0.22571593
 c     -0.93257237     1.06256326     0.71049204
 c      0.30734823     1.52562263     0.03887666
 c      1.04489820     0.83776958    -0.71420972
 h     -0.42645200    -2.34251693     0.37582273
 h     -1.79112156     1.58078382     0.49373196
 h      0.43965866     2.68285582    -0.04068332
 h      1.88542715     1.12463534    -1.33498981
 o      2.18629434    -0.74601159     0.23313798
 h      2.82941897    -0.24460476    -0.12389768
 c     -2.41511323    -0.64176344    -0.58592951
 h     -2.43631394    -1.77428693    -0.66745908
 h     -3.43369366    -0.34360402    -0.32558576
 h     -2.16000099    -0.16046476    -1.54148659
 h     -1.05007024     1.15243971     1.83151273
          17

 c      1.04350371    -0.51939351    -0.15849005
 c     -0.25171985    -1.14162276     0.28302278
 c     -1.28157633    -0.27424398     0.22184705
 c     -0.94307081     1.05779681     0.71031025
 c      0.32008952     1.52258546     0.03747381
 c      1.05617749     0.84352696    -0.70624902
 h     -0.46246385    -2.32645403     0.38882269
 h     -1.81843993     1.58185205     0.50499476
 h      0.44529924     2.74483313    -0.00562590
 h      1.84629364     1.11240498    -1.34881686
 o      2.20094303    -0.74655574     0.22564827
 h      2.86182927    -0.23424586    -0.10536024
 c     -2.42838774    -0.64760149    -0.57759007
 h     -2.45216138    -1.81946331    -0.64767954
 h     -3.45986278    -0.34015403    -0.36995223
 h     -2.18807611    -0.20838128    -1.58447355
 h     -1.07194978     1.17374898     1.84073267
          17

 c      1.04947446    -0.52786386    -0.15190255
 c     -0.26288894    -1.12998667     0.27520139
 c     -1.28454840    -0.27141136     0.21840793
 c     -0.95364883     1.05283653     0.71086567
 c      0.32950661     1.52622875     0.03805624
 c      1.06854325     0.84595150    -0.70009599
 h     -0.48969650    -2.28522569     0.39550852
 h     -1.85770581     1.60512320     0.50481910
 h      0.44818949     2.77932629     0.03310917
 h      1.81697936     1.10660771    -1.36927907
 o      2.21554325    -0.75081907     0.21989129
 h      2.92336897    -0.19943302    -0.10386937
 c     -2.44292941    -0.65536656    -0.56963067
 h     -2.46791955    -1.84601830    -0.63055333
 h     -3.48523759    -0.33276440    -0.40970144
 h     -2.21681314    -0.26010478    -1.62419770
 h     -1.08373214     1.18944283     1.84203457
          17

 c      1.05290254    -0.53474099    -0.14455175
 c     -0.27116969    -1.12095936     0.26663862
 c     -1.28774151    -0.26863953     0.21525451
 c     -0.96490938     1.04864716     0.71190501
 c      0.33530050     1.53669479     0.04096415
 c      1.08148984     0.84483922    -0.69539263
 h     -0.50787426    -2.22349649     0.39559291
 h     -1.89718708     1.64277291     0.49562985
 h      0.44843036     2.78234301     0.07343482
 h      1.80283898     1.10851131    -1.40016047
 o      2.23137848    -0.75773054     0.21518292
 h      2.98887085    -0.15834899    -0.10816660
 c     -2.45870614    -0.66516672    -0.56264052
 h     -2.48381600    -1.85085553    -0.61503549
 h     -3.50772022    -0.32225628    -0.44329317
 h     -2.24567636    -0.31668165    -1.65460025
 h     -1.08545240     1.19854681     1.83473401
          17

 c      1.05428546    -0.53970562    -0.13656812
 c     -0.27616838    -1.11414050     0.25736344
 c     -1.29167382    -0.26565300     0.21220899
 c     -0.97737854     1.04615612     0.71301203
 c      0.33764426     1.55335838     0.04608005
 c      1.09461750     0.84059768    -0.69182455
 h     -0.51794374    -2.15192394     0.38961267
 h     -1.92611478     1.68634477     0.48037763
 h      0.44637525     2.75438571     0.11342032
 h      1.80288014     1.11697285    -1.43988310
 o      2.24927187    -0.76638820     0.21100755
 h      3.03842029    -0.12572523    -0.11056879
 c     -2.47566614    -0.67683327    -0.55697920
 h     -2.50026763    -1.83510857    -0.60023822
 h     -3.52526630    -0.30958532    -0.46943328
 h     -2.27382611    -0.37783923    -1.67168250
 h     -1.07800551     1.20072069     1.82024421
          17

 c      1.05429870    -0.54256779    -0.12803352
 c     -0.27753302    -1.10833428     0.24731405
 c     -1.29672638    -0.26228552     0.20907518
 c     -0.99125406     1.04605646     0.71364982
 c      0.33705369     1.57485589     0.05292230
 c      1.10762388     0.83412891    -0.68920323
 h     -0.52274000    -2.08864342     0.37932384
 h     -1.93780598     1.72902047     0.46178116
 h      0.44270188     2.70103778     0.15156128
 h      1.81136771     1.12890007    -1.48180814
 o      2.26931142    -0.77629390     0.20708602
 h      3.06227889    -0.10904278    -0.10792902
 c     -2.49368721    -0.68989777    -0.55275830
 h     -2.51788397    -1.80435755    -0.58531244
 h     -3.53654207    -0.29563869    -0.48709924
 h     -2.30021189    -0.44222622    -1.67396600
 h     -1.06296105     1.19628349     1.80215941
          17

 c      1.05369002    -0.54324926    -0.11900930
 c     -0.27497907    -1.10182560     0.23636573
 c     -1.30310900    -0.25850628     0.20565286
 c     -1.00643829     1.04877809     0.71319650
 c      0.33417439     1.59892838     0.06076549
 c      1.12014626     0.82658666    -0.68733111
 h     -0.52665734    -2.05578685     0.36744034
 h     -1.92954620     1.76604750     0.44218071
 h      0.43881313     2.63633178     0.18739044
 h      1.82183264     1.14064213    -1.51781652
 o      2.29111247    -0.78721792     0.20327221
 h      3.05767686    -0.11078297    -0.09965404
 c     -2.51254927    -0.70350734    -0.54984760
 h     -2.53749396    -1.76944883    -0.56930848
 h     -3.54131840    -0.28107566    -0.49561760
 h     -2.32366555    -0.50772675    -1.66264351
 h     -1.04222383     1.18610857     1.78582190
          17

 c      1.05319702    -0.54175321    -0.10956398
 c     -0.26855217    -1.09359757     0.22449872
 c     -1.31086110    -0.25441735     0.20175269
 c     -1.02263067     1.05451785     0.71107004
 c      0.32955352     1.62221741     0.06869944
 c      1.13172327     0.81913950    -0.68590779
 h     -0.53233765    -2.06530290     0.35572979
 h     -1.90182760     1.79467014     0.42350727
 h      0.43748291     2.58689379     0.22275692
 h      1.82964012     1.14911549    -1.54136224
 o      2.31397716    -0.79914433     0.19951831
 h      3.02719009    -0.12938026    -0.08685588
 c     -2.53193819    -0.71644562    -0.54789607
 h     -2.56014769    -1.74599565    -0.55095472
 h     -3.54057043    -0.26621052    -0.49474246
 h     -2.34296150    -0.57180446    -1.64164687
 h     -1.01762075     1.17132297     1.77675015
          17

 c      1.05350001    -0.53814455    -0.09978965
 c     -0.25890240    -1.08434390     0.21194441
 c     -1.31986710    -0.25023289     0.19721243
 c     -1.03936424     1.06324677     0.70695734
 c      0.32353428     1.64099502     0.07571114
 c      1.14187777     0.81279104    -0.68455031
 h     -0.53725734    -2.10735336     0.34331882
 h     -1.85805141     1.81431136     0.40712335
 h      0.44262354     2.58501939     0.26226832
 h      1.83257048     1.15230473    -1.54860884
 o      2.33686024    -0.81237445     0.19591362
 h      2.97990201    -0.15758395    -0.07280361
 c     -2.55147828    -0.72757358    -0.54638071
 h     -2.58697995    -1.74877135    -0.52845719
 h     -3.53633004    -0.25093950    -0.48470093
 h     -2.35689202    -0.63197075    -1.61738515
 h     -0.99068313     1.15292632     1.77798411
          17

 c      1.05519172    -0.53255494    -0.08980613
 c     -0.24707573    -1.07563830     0.19906160
 c     -1.32987159    -0.24624958     0.19191236
 c     -1.05596187     1.07464055     0.70101123
 c      0.31648427     1.65383534     0.08115619
 c      1.15019264     0.80825679    -0.68283269
 h     -0.53607050    -2.16042824     0.32810850
 h     -1.80475146     1.82723882     0.39344520
 h      0.45594051     2.63841788     0.30827842
 h      1.83060228     1.14943089    -1.53853704
 o      2.35826610    -0.82773006     0.19275674
 h      2.93341090    -0.17919575    -0.06397599
 c     -2.57079099    -0.73665492    -0.54469152
 h     -2.61881178    -1.78136143    -0.49985978
 h     -3.53128314    -0.23477734    -0.46619873
 h     -2.36447734    -0.68638594    -1.59747746
 h     -0.96287025     1.13168682     1.78803334
          17

 c      1.05874089    -0.52519413    -0.07975521
 c     -0.23414861    -1.06871793     0.18616095
 c     -1.34050152    -0.24279677     0.18578274
 c     -1.07148156     1.08797407     0.69383365
 c      0.30902108     1.66248991     0.08515805
 c      1.15629989     0.80593333    -0.68026454
 h     -0.52457679    -2.20610269     0.30870256
 h     -1.75170368     1.83937783     0.38147179
 h      0.47443313     2.72015949     0.35588516
 h      1.82571626     1.14105009    -1.51293671
 o      2.37662950    -0.84632867     0.19045092
 h      2.90811758    -0.17266829    -0.06829496
 c     -2.58955968    -0.74458665    -0.54226916
 h     -2.65566095    -1.83283609    -0.46417129
 h     -3.52802856    -0.21714090    -0.44040470
 h     -2.36543955    -0.73430413    -1.58800547
 h     -0.93598021     1.10845846     1.80143346
          17

 c      1.06446174    -0.51634668    -0.06978636
 c     -0.22107181    -1.06416955     0.17345798
 c     -1.35130208    -0.24017613     0.17879960
 c     -1.08482501     1.10216171     0.68623381
 c      0.30178830     1.66922808     0.08814763
 c      1.15980821     0.80595201    -0.67623493
 h     -0.50081999    -2.23325088     0.28473582
 h     -1.71039001     1.85969989     0.36886622
 h      0.49355832     2.79948034     0.39779396
 h      1.82187394     1.12910740    -1.47644849
 o      2.39155776    -0.86817855     0.18896716
 h      2.90767561    -0.13360736    -0.08650159
 c     -2.60756192    -0.75264072    -0.53879817
 h     -2.69665001    -1.88649901    -0.42201673
 h     -3.52811211    -0.19789078    -0.40894672
 h     -2.36080880    -0.77592032    -1.59045693
 h     -0.91220678     1.08452257     1.81144600
          17

 c      1.07251410    -0.50635689    -0.06003585
 c     -0.20861642    -1.06207481     0.16108551
 c     -1.36178409    -0.23862142     0.17097565
 c     -1.09514146     1.11615952     0.67886630
 c      0.29525222     1.67541948     0.09044443
 c      1.16028234     0.80824865    -0.67002546
 h     -0.46465060    -2.23676417     0.25652798
 h     -1.68943623     1.89574496     0.35364725
 h      0.50992154     2.85786048     0.42890780
 h      1.82473217     1.11671534    -1.43602587
 o      2.40389370    -0.89166077     0.18769244
 h      2.91749986    -0.08323417    -0.10977769
 c     -2.62467248    -0.76175502    -0.53429053
 h     -2.74033795    -1.92857132    -0.37517269
 h     -3.53136333    -0.17781639    -0.37390288
 h     -2.35310988    -0.81170581    -1.60106628
 h     -0.89376010     1.06156541     1.81264839
          17

 c      1.08290870    -0.49561531    -0.05060732
 c     -0.19732297    -1.06214575     0.14910988
 c     -1.37146844    -0.23828808     0.16235248
 c     -1.10225880     1.12955652     0.67190513
 c      0.28967760     1.68169479     0.09222817
 c      1.15737676     0.81265909    -0.66098820
 h     -0.41727448    -2.21620259     0.22480606
 h     -1.68983328     1.94710901     0.33677709
 h      0.52150970     2.88677593     0.44656288
 h      1.84012621     1.10724949    -1.39872802
 o      2.41441428    -0.91502086     0.18600715
 h      2.92458708    -0.04482733    -0.12906054
 c     -2.64085929    -0.77236614    -0.52894486
 h     -2.78509327    -1.95065958    -0.32581062
 h     -3.53604268    -0.15866934    -0.33771161
 h     -2.34577636    -0.84192672    -1.61323269
 h     -0.88239962     1.04136891     1.80223565
          17

 c      1.09549371    -0.48454739    -0.04156278
 c     -0.18746231    -1.06372177     0.13754363
 c     -1.37991556    -0.23925994     0.15299645
 c     -1.10663090     1.14265475     0.66501524
 c      0.28514897     1.68830317     0.09361223
 c      1.15111792     0.81905712    -0.64886665
 h     -0.36111783    -2.17590386     0.19056842
 h     -1.70574744     2.00490158     0.32222974
 h      0.52727853     2.88337519     0.44965247
 h      1.87090907     1.10282310    -1.36795272
 o      2.42342984    -0.93711562     0.18354379
 h      2.92354057    -0.03196684    -0.13923629
 c     -2.65616044    -0.78450398    -0.52294325
 h     -2.82933217    -1.94910842    -0.27600134
 h     -3.53970363    -0.14267333    -0.30295089
 h     -2.34222965    -0.86666452    -1.62060719
 h     -0.87914058     1.02547264     1.78031270
          17

 c      1.10994678    -0.47358867    -0.03292798
 c     -0.17903532    -1.06564754     0.12636328
 c     -1.38674134    -0.24155986     0.14299745
 c     -1.10892980     1.15597929     0.65758496
 c      0.28158768     1.69527894     0.09468323
 c      1.14212539     0.82742636    -0.63397931
 h     -0.29978206    -2.12644733     0.15495392
 h     -1.72945928     2.05778857     0.31437164
 h      0.52691613     2.84852184     0.43814268
 h      1.91437292     1.10342812    -1.34126796
 o      2.43095199    -0.95732674     0.18013881
 h      2.91401283    -0.05004721    -0.13838398
 c     -2.67063572    -0.79789882    -0.51635130
 h     -2.87168826    -1.92419585    -0.22740884
 h     -3.54018969    -0.13180189    -0.27203546
 h     -2.34521480    -0.88606727    -1.61889245
 h     -0.88414680     1.01492415     1.74978206
          17

 c      1.12579262    -0.46314144    -0.02470996
 c     -0.17184869    -1.06620959     0.11554603
 c     -1.39162602    -0.24516122     0.13246621
 c     -1.10977162     1.16988404     0.64892171
 c      0.27875278     1.70240379     0.09548458
 c      1.13151958     0.83777402    -0.61703110
 h     -0.23746816    -2.08549826     0.11889595
 h     -1.75468129     2.09688921     0.31601959
 h      0.52097309     2.78726464     0.41321802
 h      1.96327277     1.10776128    -1.31253380
 o      2.43682153    -0.97543667     0.17577844
 h      2.89884435    -0.09838276    -0.12689990
 c     -2.68430773    -0.81201947    -0.50912888
 h     -2.91125955    -1.88007727    -0.18091927
 h     -3.53631440    -0.12715248    -0.24693006
 h     -2.35650936    -0.90057333    -1.60638767
 h     -0.89675378     1.01010424     1.71602694
          17

 c      1.14244769    -0.45352187    -0.01691843
 c     -0.16568980    -1.06362439     0.10512188
 c     -1.39432235    -0.24999169     0.12152881
 c     -1.10964598     1.18446457     0.63836292
 c      0.27620090     1.70895712     0.09594116
 c      1.12061913     0.84998505    -0.59877058
 h     -0.17738720    -2.07229798     0.08255085
 h     -1.77729719     2.11704109     0.32809741
 h      0.51153283     2.71180324     0.37811769
 h      2.00929875     1.11464491    -1.27577155
 o      2.44069893    -0.99168837     0.17061237
 h      2.88422624    -0.16938400    -0.10767973
 c     -2.69710283    -0.82605327    -0.50119550
 h     -2.94801719    -1.82528463    -0.13603801
 h     -3.52815514    -0.12854305    -0.22893682
 h     -2.37683835    -0.91105397    -1.58402241
 h     -0.91566765     1.01067046     1.68601314
          17

 c      1.15928816    -0.44492011    -0.00958355
 c     -0.16044090    -1.05729357     0.09516605
 c     -1.39466697    -0.25592150     0.11031993
 c     -1.10889924     1.19958657     0.62543066
 c      0.27319658     1.71333070     0.09576095
 c      1.11070015     0.86373966    -0.57979121
 h     -0.12078173    -2.09314805     0.04537669
 h     -1.79517239     2.11649596     0.34990575
 h      0.50340615     2.64610222     0.33925327
 h      2.04574650     1.12373496    -1.22733781
 o      2.44193979    -1.00700246     0.16501951
 h      2.88141217    -0.24526748    -0.08708280
 c     -2.70880573    -0.83893281    -0.49249459
 h     -2.98322870    -1.77253519    -0.09026415
 h     -3.51707394    -0.13432443    -0.21856517
 h     -2.40586607    -0.91888520    -1.55530808
 h     -0.93941483     1.01577033     1.66622305
          17

 c      1.17573730    -0.43739763    -0.00276948
 c     -0.15594581    -1.04834825     0.08569177
 c     -1.39259050    -0.26275393     0.09897534
 c     -1.10770199     1.21487728     0.61005603
 c      0.26873235     1.71325764     0.09454495
 c      1.10288402     0.87850077    -0.56049987
 h     -0.06866552    -2.13506424     0.00738042
 h     -1.80808677     2.09664482     0.37936212
 h      0.50392410     2.62340806     0.30487536
 h      2.06852871     1.13554271    -1.16622952
 o      2.43957460    -1.02289016     0.15956608
 h      2.90652413    -0.29967484    -0.07411488
 c     -2.71908680    -0.84961548    -0.48296704
 h     -3.01914833    -1.73537017    -0.03958330
 h     -3.50552959    -0.14144969    -0.21549195
 h     -2.44228495    -0.92592815    -1.52612033
 h     -0.96684125     1.02455297     1.65974332
          17

 c      1.19134597    -0.43091818     0.00341878
 c     -0.15190796    -1.03857273     0.07660702
 c     -1.38811857    -0.27024302     0.08762350
 c     -1.10602770     1.22966692     0.59271079
 c      0.26205574     1.70807184     0.09238952
 c      1.09808950     0.89353493    -0.54115500
 h     -0.02318684    -2.17824193    -0.03036070
 h     -1.81806636     2.06214978     0.41316940
 h      0.51666261     2.65984350     0.27788457
 h      2.07640440     1.15125683    -1.09370059
 o      2.43306451    -1.04005441     0.15453858
 h      2.96821118    -0.32012858    -0.07285796
 c     -2.72767423    -0.85765371    -0.47236452
 h     -3.05707737    -1.72099820     0.01852111
 h     -3.49658940    -0.14598376    -0.21866124
 h     -2.48417070    -0.93436504    -1.50370353
 h     -0.99717228     1.03660065     1.66452112
          17

 c      1.20580175    -0.42538547     0.00884527
 c     -0.14797697    -1.02939568     0.06777484
 c     -1.38136615    -0.27812351     0.07637550
 c     -1.10367410     1.24298242     0.57427565
 c      0.25317915     1.70041737     0.09009193
 c      1.09698456     0.90798202    -0.52188468
 h      0.01318299    -2.20766307    -0.06638525
 h     -1.82979524     2.02094616     0.44720067
 h      0.53562607     2.73379925     0.25310300
 h      2.07123107     1.17259585    -1.01286903
 o      2.42323404    -1.05731853     0.14961913
 h      3.05314972    -0.32500776    -0.07736812
 c     -2.73454719    -0.86348888    -0.46014861
 h     -3.09527195    -1.72594839     0.08172674
 h     -3.49299472    -0.14421179    -0.22657996
 h     -2.52971724    -0.94635674    -1.49412284
 h     -1.02953505     1.05184030     1.67455734
          17

 c      1.21886930    -0.42066870     0.01336739
 c     -0.14382977    -1.02169932     0.05906344
 c     -1.37252832    -0.28612940     0.06531719
 c     -1.10036910     1.25372924     0.55571108
 c      0.24241064     1.69383836     0.08840018
 c      1.09987984     0.92099834    -0.50264795
 h      0.03852042    -2.21519223    -0.09942671
 h     -1.84988930     1.98266063     0.47739428
 h      0.55179369     2.81276187     0.22537028
 h      2.05840171     1.20173690    -0.92835049
 o      2.41149570    -1.07320666     0.14440481
 h      3.13901425    -0.33812682    -0.08017619
 c     -2.73992058    -0.86800655    -0.44582170
 h     -3.12964132    -1.74027124     0.14379468
 h     -3.49592003    -0.13408973    -0.23775811
 h     -2.57794227    -0.96356116    -1.49872807
 h     -1.06253059     1.07010009     1.68291916
          17

 c      1.23034776    -0.41660626     0.01685473
 c     -0.13919352    -1.01594513     0.05036120
 c     -1.36186557    -0.29400526     0.05451166
 c     -1.09607470     1.26108745     0.53776714
 c      0.22998942     1.69075266     0.08762368
 c      1.10661847     0.93190394    -0.48320815
 h      0.05168268    -2.19801362    -0.12859512
 h     -1.88343039     1.95442241     0.50080835
 h      0.55910000     2.87532996     0.19312119
 h      2.04668183     1.24126316    -0.84554204
 o      2.39895465    -1.08698716     0.13872064
 h      3.20911729    -0.37196104    -0.07745468
 c     -2.74412928    -0.87192865    -0.42934414
 h     -3.15611774    -1.75414122     0.19826004
 h     -3.50413164    -0.11621801    -0.25102827
 h     -2.62855695    -0.98671204    -1.51259773
 h     -1.09427702     1.09081688     1.68416120
          17

 c      1.24007400    -0.41299645     0.01919785
 c     -0.13385782    -1.01225745     0.04158316
 c     -1.34968544    -0.30151144     0.04400957
 c     -1.09136196     1.26484546     0.52089736
 c      0.21620884     1.69236198     0.08768677
 c      1.11667050     0.94030400    -0.46321597
 h      0.05234981    -2.15752752    -0.15346786
 h     -1.92939014     1.93694392     0.51577058
 h      0.55451303     2.91115448     0.15707160
 h      2.04569732     1.29362400    -0.76903648
 o      2.38631617    -1.09853405     0.13256322
 h      3.25390283    -0.42986388    -0.06818849
 c     -2.74756957    -0.87559360    -0.41114237
 h     -3.17200925    -1.76079501     0.24070452
 h     -3.51428683    -0.09360009    -0.26549610
 h     -2.68109280    -1.01553762    -1.52689014
 h     -1.12277044     1.11306189     1.67526059
          17

 c      1.24794333    -0.40959942     0.02031524
 c     -0.12769967    -1.01037637     0.03269144
 c     -1.33632703    -0.30842137     0.03385942
 c     -1.08739059     1.26528928     0.50532247
 c      0.20156693     1.69902815     0.08824388
 c      1.12954603     0.94623714    -0.44238707
 h      0.04119498    -2.09971407    -0.17433870
 h     -1.98041450     1.92559787     0.52113518
 h      0.53678471     2.91639946     0.11887903
 h      2.06043499     1.35936197    -0.70062184
 o      2.37399421    -1.10807570     0.12601638
 h      3.26898836    -0.51008990    -0.05285125
 c     -2.75063265    -0.87902840    -0.39185161
 h     -3.17618945    -1.75671563     0.26919467
 h     -3.52222009    -0.07036754    -0.28025251
 h     -2.73431846    -1.04903679    -1.53275737
 h     -1.14628113     1.13571620     1.65562018
          17

 c      1.25392393    -0.40617073     0.02016585
 c     -0.12071639    -1.00949787     0.02374123
 c     -1.32215138    -0.31451670     0.02411416
 c     -1.08545863     1.26282387     0.49106870
 c      0.18676084     1.71052218     0.08878541
 c      1.14514631     0.95030745    -0.42058561
 h      0.02019464    -2.03677563    -0.19275697
 h     -2.02728114     1.91472844     0.51592179
 h      0.50577694     2.89138078     0.08052580
 h      2.08738937     1.43499874    -0.63897010
 o      2.36211377    -1.11609292     0.11921739
 h      3.25479925    -0.60729850    -0.03289977
 c     -2.75359847    -0.88206949    -0.37211792
 h     -3.16898146    -1.74126212     0.28417794
 h     -3.52431683    -0.05036874    -0.29417717
 h     -2.78633065    -1.08586625    -1.52386476
 h     -1.16364702     1.15761508     1.62687576
          17

 c      1.25806191    -0.40252038     0.01876040
 c     -0.11302262    -1.00818646     0.01492979
 c     -1.30753773    -0.31958496     0.01483372
 c     -1.08657910     1.25775247     0.47794297
 c      0.17254093     1.72606460     0.08874314
 c      1.16359145     0.95360349    -0.39772995
 h     -0.00739401    -1.98795027    -0.21208992
 h     -2.06275521     1.90034585     0.49950129
 h      0.46254474     2.84084110     0.04399121
 h      2.11750271     1.51330567    -0.58160071
 o      2.35032649    -1.12332663     0.11236047
 h      3.21916988    -0.71215550    -0.01087230
 c     -2.75653682    -0.88441660    -0.35254359
 h     -3.15217528    -1.71665499     0.28858485
 h     -3.51835206    -0.03624852    -0.30595065
 h     -2.83493318    -1.12465665    -1.49715372
 h     -1.17442709     1.17761909     1.59279335
          17

 c      1.26048380    -0.39856230     0.01616119
 c     -0.10473585    -1.00490502     0.00652212
 c     -1.29288476    -0.32341851     0.00608397
 c     -1.09128945     1.25026945     0.46552095
 c      0.15947677     1.74412747     0.08761074
 c      1.18482249     0.95741132    -0.37369846
 h     -0.03830952    -1.97320588    -0.23660069
 h     -2.08280502     1.88053569     0.47175353
 h      0.41014752     2.77691731     0.01074590
 h      2.14204930     1.58600706    -0.52670507
 o      2.33746961    -1.13078833     0.10570504
 h      3.18248789    -0.81085019     0.00946518
 c     -2.75924646    -0.88562284    -0.33370475
 h     -3.12914403    -1.68828018     0.28817342
 h     -3.50380176    -0.02903033    -0.31418830
 h     -2.87799458    -1.16425741    -1.45283929
 h     -1.17889686     1.19467674     1.55901876
          17

 c      1.26139081    -0.39430944     0.01247105
 c     -0.09584321    -0.99936389    -0.00146375
 c     -1.27861188    -0.32581899    -0.00206955
 c     -1.09962689     1.24051935     0.45322334
 c      0.14774151     1.76207071     0.08509674
 c      1.20843535     0.96295429    -0.34833367
 h     -0.07094578    -1.99743940    -0.26764560
 h     -2.08647993     1.85507697     0.43304033
 h      0.35466114     2.72390823    -0.01937955
 h      2.15572986     1.64620244    -0.47355966
 o      2.32171509    -1.13947179     0.09949591
 h      3.17538197    -0.88958186     0.02441753
 c     -2.76125401    -0.88511204    -0.31613086
 h     -3.10458569    -1.66439627     0.29140435
 h     -3.48187684    -0.02795957    -0.31760555
 h     -2.91375225    -1.20399283    -1.39434431
 h     -1.17785477     1.20794277     1.53206710
          17

 c      1.26102185    -0.38980624     0.00781883
 c     -0.08633068    -0.99297758    -0.00943715
 c     -1.26513576    -0.32663138    -0.00957363
 c     -1.11119107     1.22861914     0.44051754
 c      0.13719198     1.77641333     0.08124755
 c      1.23373428     0.97124334    -0.32148894
 h     -0.10433498    -2.04509757    -0.30145674
 h     -2.07571947     1.82518222     0.38409056
 h      0.30368131     2.71565235    -0.04931900
 h      2.15694253     1.68939345    -0.42222202
 o      2.30245900    -1.14966188     0.09375647
 h      3.20936442    -0.94584994     0.03369882
 c     -2.76192498    -0.88238796    -0.30012049
 h     -3.08308954    -1.65338255     0.30733062
 h     -3.45542717    -0.03046845    -0.31518707
 h     -2.94111678    -1.24398026    -1.32819664
 h     -1.17228293     1.21692515     1.51711894
          17

 c      1.25960643    -0.38505360     0.00234288
 c     -0.07638467    -0.98760445    -0.01795390
 c     -1.25282415    -0.32579940    -0.01639828
 c     -1.12523079     1.21462427     0.42716693
 c      0.12795032     1.78525386     0.07621761
 c      1.25983357     0.98295572    -0.29306647
 h     -0.13640330    -2.09480009    -0.33239733
 h     -2.05543575     1.79351421     0.32584233
 h      0.25972968     2.76781392    -0.08192322
 h      2.14730174     1.71376309    -0.37316545
 o      2.28141531    -1.16103181     0.08832112
 h      3.26003670    -0.98714912     0.03993540
 c     -2.76068184    -0.87746064    -0.28541572
 h     -3.06669271    -1.65819982     0.34107149
 h     -3.42860876    -0.03242252    -0.30635026
 h     -2.95993012    -1.28537232    -1.26323218
 h     -1.16311705     1.22155163     1.51541811
          17

 c      1.25736568    -0.37998573    -0.00382326
 c     -0.06637455    -0.98453386    -0.02743670
 c     -1.24195669    -0.32340021    -0.02253839
 c     -1.14070248     1.19851630     0.41333425
 c      0.12055875     1.79010237     0.06983510
 c      1.28570435     0.99829833    -0.26302656
 h     -0.16435193    -2.13103739    -0.35623262
 h     -2.03333492     1.76414492     0.25921003
 h      0.21880979     2.85690857    -0.11477344
 h      2.13149724     1.72055763    -0.32702801
 o      2.26062270    -1.17334841     0.08306025
 h      3.29830502    -1.01932902     0.04504106
 c     -2.75716785    -0.87105598    -0.27114919
 h     -3.05391079    -1.67329084     0.39078772
 h     -3.40600167    -0.02911753    -0.29105751
 h     -2.97089976    -1.32999259    -1.20815258
 h     -1.15139432     1.22209918     1.52336504
          17

 c      1.25452591    -0.37449053    -0.01055215
 c     -0.05674872    -0.98435585    -0.03812547
 c     -1.23270991    -0.31964398    -0.02800699
 c     -1.15639575     1.18030801     0.39945099
 c      0.11538239     1.79346341     0.06182185
 c      1.31013689     1.01691333    -0.23137932
 h     -0.18556020    -2.14559824    -0.37072076
 h     -2.01809609     1.74160446     0.18488925
 h      0.17768719     2.94881019    -0.14291140
 h      2.11759774     1.71480185    -0.28449187
 o      2.24130473    -1.18655385     0.07791209
 h      3.30775738    -1.04463405     0.04966333
 c     -2.75128023    -0.86426015    -0.25635377
 h     -3.04154368    -1.68830843     0.44987122
 h     -3.39102583    -0.01732191    -0.26981444
 h     -2.97494968    -1.37882374    -1.16773016
 h     -1.13859016     1.21906813     1.53423054
          17

 c      1.25131529    -0.36845540    -0.01771235
 c     -0.04795724    -0.98711578    -0.05011611
 c     -1.22515981    -0.31486246    -0.03282849
 c     -1.17128476     1.16027072     0.38594854
 c      0.11244673     1.79691783     0.05211706
 c      1.33173967     1.03790190    -0.19818515
 h     -0.19798993    -2.13574428    -0.37518161
 h     -2.01518149     1.72842959     0.10383854
 h      0.13609338     3.02121191    -0.16297220
 h      2.11680594     1.70530867    -0.24618796
 o      2.22397251    -1.20061755     0.07283985
 h      3.28264659    -1.06362338     0.05385730
 c     -2.74318627    -0.85801911    -0.24050950
 h     -3.02678624    -1.69379757     0.51110305
 h     -3.38439625     0.00260430    -0.24357645
 h     -2.97245851    -1.43022362    -1.14059200
 h     -1.12669480     1.21307738     1.54094687
          17

 c      1.24794032    -0.36182994    -0.02515527
 c     -0.04039424    -0.99240444    -0.06338362
 c     -1.21929726    -0.30949889    -0.03704003
 c     -1.18487151     1.13912540     0.37299006
 c      0.11159297     1.80115680     0.04087995
 c      1.34921216     1.06013978    -0.16357701
 h     -0.20034843    -2.10321389    -0.37023295
 h     -2.02333600     1.72287903     0.01864017
 h      0.09524925     3.06323346    -0.17355442
 h      2.14015071     1.70159816    -0.21249201
 o      2.20860678    -1.21546299     0.06780939
 h      3.22494932    -1.07616332     0.05747867
 c     -2.73328283    -0.85290781    -0.22359213
 h     -3.00794597    -1.68377096     0.56888108
 h     -3.38392484     0.02641580    -0.21365141
 h     -2.96323869    -1.47987424    -1.12092753
 h     -1.11793294     1.20478471     1.53813758
          17

 c      1.24454801    -0.35468472    -0.03270697
 c     -0.03433508    -0.99930908    -0.07776656
 c     -1.21505246    -0.30409590    -0.04070117
 c     -1.19711614     1.11796513     0.36036571
 c      0.11258507     1.80639634     0.02840070
 c      1.36197034     1.08289503    -0.12779122
 h     -0.19235683    -2.05493271    -0.35795840
 h     -2.03607259     1.71968501    -0.06591070
 h      0.05681244     3.07060563    -0.17447266
 h      2.19118560     1.70739870    -0.18318940
 o      2.19459670    -1.23097455     0.06278142
 h      3.14551191    -1.08135680     0.06036091
 c     -2.72204589    -0.84914198    -0.20580851
 h     -2.98432956    -1.65576382     0.61966224
 h     -3.38585624     0.04791435    -0.18160362
 h     -2.94712481    -1.52256757    -1.10208337
 h     -1.11438001     1.19484076     1.52297200
          17

 c      1.24119179    -0.34722040    -0.04017268
 c     -0.02987609    -1.00625887    -0.09292717
 c     -1.21231430    -0.29927713    -0.04390575
 c     -1.20809644     1.09797510     0.34759698
 c      0.11514541     1.81259696     0.01504088
 c      1.37052249     1.10611780    -0.09117902
 h     -0.17519874    -2.00504108    -0.34233364
 h     -2.04621508     1.71305560    -0.14407220
 h      0.02249549     3.04310108    -0.16629822
 h      2.26172092     1.71781509    -0.15727858
 o      2.18049087    -1.24707797     0.05770497
 h      3.06834497    -1.07653930     0.06251050
 c     -2.70987153    -0.84667669    -0.18739517
 h     -2.95602330    -1.61028440     0.66194307
 h     -3.38652629     0.06139700    -0.14912669
 h     -2.92443924    -1.55403760    -1.07897395
 h     -1.11769440     1.18391313     1.49533775
          17

 c      1.23781895    -0.33970559    -0.04735158
 c     -0.02693071    -1.01103491    -0.10836930
 c     -1.21094287    -0.29571410    -0.04678773
 c     -1.21779172     1.08020865     0.33408357
 c      0.11897982     1.81946354     0.00121181
 c      1.37602860     1.13002501    -0.05416954
 h     -0.15158656    -1.97514706    -0.32897795
 h     -2.04882157     1.69884976    -0.21085410
 h     -0.00615570     2.98446860    -0.15029620
 h      2.33702993     1.72458267    -0.13323211
 o      2.16424751    -1.26382325     0.05250577
 h      3.02715692    -1.05657006     0.06442008
 c     -2.69698972    -0.84528241    -0.16857899
 h     -2.92378717    -1.55048078     0.69645405
 h     -3.38338260     0.06317248    -0.11791138
 h     -2.89610967    -1.57189180    -1.04880988
 h     -1.12898293     1.17277318     1.45781886
          17

 c      1.23429807    -0.33237894    -0.05405237
 c     -0.02539594    -1.01163673    -0.12367268
 c     -1.21077662    -0.29406690    -0.04951429
 c     -1.22605413     1.06548571     0.31918310
 c      0.12383343     1.82623552    -0.01261660
 c      1.37963691     1.15463780    -0.01721439
 h     -0.12413342    -1.98469313    -0.32240226
 h     -2.04176384     1.67518083    -0.26294919
 h     -0.02827127     2.90483160    -0.12863899
 h      2.40346413     1.72177222    -0.10948122
 o      2.14521586    -1.28109818     0.04710702
 h      3.03435609    -1.01914961     0.06688373
 c     -2.68343913    -0.84457906    -0.14962176
 h     -2.88901395    -1.48196328     0.72660460
 h     -3.37537778     0.05211788    -0.08954743
 h     -2.86362340    -1.57593838    -1.01107235
 h     -1.14876095     1.16239987     1.41556988
          17

 c      1.23049259    -0.32539926    -0.06010013
 c     -0.02535592    -1.00789463    -0.13882454
 c     -1.21164473    -0.29488900    -0.05226191
 c     -1.23263319     1.05434337     0.30227511
 c      0.12959753     1.83129867    -0.02590190
 c      1.38218874     1.17967214     0.01924812
 h     -0.09314650    -2.03262281    -0.32218651
 h     -2.02544323     1.64234935    -0.29909088
 h     -0.04487720     2.82525523    -0.10457204
 h      2.45170277     1.70719775    -0.08469914
 o      2.12517817    -1.29818246     0.04149375
 h      3.06428894    -0.97213442     0.07000864
 c     -2.66907745    -0.84408092    -0.13083835
 h     -2.85355817    -1.41218573     0.75856477
 h     -3.36308731     0.02977605    -0.06545309
 h     -2.82895832    -1.56839316    -0.96743079
 h     -1.17701769     1.15400447     1.37564174
          17

 c      1.22631365    -0.31887966    -0.06533764
 c     -0.02693776    -1.00149278    -0.15411502
 c     -1.21337901    -0.29852573    -0.05518115
 c     -1.23716131     1.04698980     0.28292619
 c      0.13640531     1.83211835    -0.03809810
 c      1.38421693     1.20459998     0.05480950
 h     -0.05800579    -2.09749513    -0.32434851
 h     -2.00266844     1.60281290    -0.32039756
 h     -0.06027148     2.77865634    -0.08156259
 h      2.47680666     1.68161070    -0.05785712
 o      2.10616004    -1.31411385     0.03570316
 h      3.08727358    -0.92737254     0.07327571
 c     -2.65363333    -0.84332785    -0.11246600
 h     -2.81919492    -1.34859520     0.79960518
 h     -3.34872888     0.00022654    -0.04679853
 h     -2.79448434    -1.55407530    -0.92172110
 h     -1.21341550     1.14884499     1.34500448
          17

 c      1.22170531    -0.31293698    -0.06962975
 c     -0.03007069    -0.99437766    -0.16978592
 c     -1.21581497    -0.30504726    -0.05836625
 c     -1.23909920     1.04326624     0.26118382
 c      0.14435215     1.82694692    -0.04886231
 c      1.38602242     1.22870508     0.08910784
 h     -0.01954320    -2.15615819    -0.32557020
 h     -1.97888654     1.56130421    -0.33090008
 h     -0.07928619     2.78988261    -0.06093006
 h      2.47770005     1.64779931    -0.02823165
 o      2.08929355    -1.32811520     0.02977975
 h      3.08736696    -0.89384581     0.07617372
 c     -2.63681544    -0.84209131    -0.09436168
 h     -2.78683064    -1.29585806     0.85397913
 h     -3.33593145    -0.03050222    -0.03440807
 h     -2.76274569    -1.54016840    -0.87954670
 h     -1.25747157     1.14782039     1.32729659
          17

 c      1.21660946    -0.30771049    -0.07286642
 c     -0.03447561    -0.98789911    -0.18592353
 c     -1.21878323    -0.31422414    -0.06184191
 c     -1.23773326     1.04266650     0.23777894
 c      0.15282209     1.81725957    -0.05806763
 c      1.38769789     1.25111158     0.12185669
 h      0.02006534    -2.19357026    -0.32447361
 h     -1.96213744     1.52458505    -0.33769700
 h     -0.09984271     2.84694203    -0.04195654
 h      2.45728109     1.61012722     0.00451183
 o      2.07501599    -1.33965846     0.02376023
 h      3.05936304    -0.87691484     0.07840608
 c     -2.61846461    -0.84048937    -0.07584884
 h     -2.75621676    -1.25453723     0.91932750
 h     -3.32879167    -0.05597217    -0.02869284
 h     -2.73602473    -1.53462975    -0.84658415
 h     -1.30836784     1.15112347     1.32048713
          17

 c      1.21094058    -0.30335259    -0.07496491
 c     -0.03974280    -0.98282345    -0.20250733
 c     -1.22208773    -0.32553455    -0.06557152
 c     -1.23238317     1.04450786     0.21389891
 c      0.16068034     1.80628911    -0.06556944
 c      1.38900760     1.27085188     0.15287250
 h      0.05819064    -2.20241529    -0.32103179
 h     -1.96097324     1.49963391    -0.34915322
 h     -0.11478902     2.91754704    -0.02486459
 h      2.42334771     1.57431186     0.04015984
 o      2.06332860    -1.34844085     0.01767076
 h      3.00491445    -0.87894237     0.07993008
 c     -2.59872938    -0.83892240    -0.05608085
 h     -2.72655537    -1.22258613     0.98785032
 h     -3.32996660    -0.07182123    -0.02968738
 h     -2.71575616    -1.54292841    -0.82536100
 h     -1.36445590     1.15829090     1.31790012
          17

 c      1.20458278    -0.30000484    -0.07587495
 c     -0.04539499    -0.97951544    -0.21946016
 c     -1.22547402    -0.33820718    -0.06948488
 c     -1.22288258     1.04825936     0.19054424
 c      0.16696841     1.79657228    -0.07119615
 c      1.38922956     1.28697352     0.18207807
 h      0.09226509    -2.18082455    -0.31595850
 h     -1.97918549     1.48993240    -0.37036394
 h     -0.11877849     2.97709409    -0.01085800
 h      2.38932809     1.54693231     0.07786095
 o      2.05381107    -1.35441919     0.01151745
 h      2.93241126    -0.89881539     0.08112142
 c     -2.57821451    -0.83794387    -0.03459733
 h     -2.69725174    -1.19755334     1.05066710
 h     -3.33874160    -0.07779930    -0.03708787
 h     -2.70214984    -1.56525300    -0.81286289
 h     -1.42305928     1.16857098     1.31160074
          17

 c      1.19742035    -0.29776167    -0.07558066
 c     -0.05094619    -0.97800525    -0.23666792
 c     -1.22860393    -0.35129886    -0.07351501
 c     -1.20993707     1.05374018     0.16804428
 c      0.17112452     1.78956061    -0.07482061
 c      1.38731958     1.29867359     0.20945759
 h      0.12007481    -2.13148229    -0.31043033
 h     -2.01165184     1.49324970    -0.39990270
 h     -0.10970320     3.01281420    -0.00107274
 h      2.37151945     1.53398483     0.11647643
 o      2.04540116    -1.35794375     0.00525548
 h      2.86034875    -0.92976395     0.08326818
 c     -2.55796298    -0.83812956    -0.01147972
 h     -2.66819413    -1.17762484     1.10096801
 h     -3.35086900    -0.07753065    -0.05011487
 h     -2.69433203    -1.59709245    -0.80184610
 h     -1.48082743     1.18127325     1.29519576
          17

 c      1.18939834    -0.29663234    -0.07409467
 c     -0.05598289    -0.97788878    -0.25398211
 c     -1.23105309    -0.36379381    -0.07763188
 c     -1.19486639     1.06094329     0.14618845
 c      0.17292265     1.78599959    -0.07637703
 c      1.38267649     1.30546669     0.23496158
 h      0.14022414    -2.06263100    -0.30599863
 h     -2.04719413     1.50398970    -0.43226279
 h     -0.08758089     3.01940628     0.00374051
 h      2.37980092     1.53849162     0.15557313
 o      2.03624563    -1.35985184    -0.00125681
 h      2.81928100    -0.95781141     0.08927091
 c     -2.53923031    -0.83997224     0.01286877
 h     -2.63970826    -1.16175270     1.13499240
 h     -3.36048115    -0.07626505    -0.06735935
 h     -2.69084949    -1.63231215    -0.78448359
 h     -1.53432272     1.19594336     1.26492969
          17

 c      1.18060035    -0.29651593    -0.07144302
 c     -0.06029156    -0.97809637    -0.27122627
 c     -1.23234723    -0.37471382    -0.08186128
 c     -1.17905878     1.06976591     0.12460726
 c      0.17239678     1.78620479    -0.07585549
 c      1.37585487     1.30726724     0.25845370
 h      0.15307242    -1.99053195    -0.30448239
 h     -2.07473516     1.51681314    -0.46230490
 h     -0.05369808     2.99605022     0.00319251
 h      2.40916981     1.55908007     0.19594301
 o      2.02482144    -1.36087421    -0.00818316
 h      2.83353032    -0.97121929     0.10238033
 c     -2.52319261    -0.84382956     0.03795031
 h     -2.61245779    -1.14953431     1.15206512
 h     -3.36238726    -0.07864335    -0.08689270
 h     -2.69017075    -1.66569849    -0.75498946
 h     -1.58054683     1.21240069     1.21974464
          17

 c      1.17128585    -0.29720335    -0.06765112
 c     -0.06396765    -0.97683202    -0.28823113
 c     -1.23205181    -0.38321569    -0.08627838
 c     -1.16365469     1.07992489     0.10295978
 c      0.16983384     1.79010138    -0.07329057
 c      1.36816746     1.30427879     0.27977776
 h      0.16164342    -1.93995884    -0.30760150
 h     -2.08661927     1.52817954    -0.48724766
 h     -0.01038132     2.94601802    -0.00275757
 h      2.44420279     1.59121726     0.23863784
 o      2.01194881    -1.36064495    -0.01542428
 h      2.88919937    -0.97625941     0.12161043
 c     -2.51071504    -0.84989561     0.06324871
 h     -2.58737692    -1.14112412     1.15464351
 h     -3.35342888    -0.08759736    -0.10658512
 h     -2.69099829    -1.69399280    -0.71040442
 h     -1.61736800     1.23072373     1.16110003
          17

 c      1.16184452    -0.29840856    -0.06274473
 c     -0.06724510    -0.97247955    -0.30489730
 c     -1.22991238    -0.38864468    -0.09097229
 c     -1.14946441     1.09100503     0.08093978
 c      0.16580602     1.79702455    -0.06875309
 c      1.36077604     1.29682976     0.29883042
 h      0.16990309    -1.93351992    -0.31634957
 h     -2.07901859     1.53632184    -0.50666536
 h      0.03885711     2.87883197    -0.01369918
 h      2.46958887     1.62943697     0.28394927
 o      1.99967919    -1.35839090    -0.02265292
 h      2.95234390    -0.98618568     0.14230829
 c     -2.50220354    -0.85816814     0.08820252
 h     -2.56558537    -1.13719021     1.14854770
 h     -3.33293484    -0.10410387    -0.12444460
 h     -2.69241738    -1.71611410    -0.65049671
 h     -1.64389822     1.25123773     1.09287512
          17

 c      1.15271212    -0.29981763    -0.05675973
 c     -0.07000103    -0.96532780    -0.32122272
 c     -1.22598066    -0.39054858    -0.09599493
 c     -1.13694825     1.10253149     0.05824557
 c      0.16114862     1.80533317    -0.06234823
 c      1.35427380     1.28529444     0.31556692
 h      0.17756286    -1.97127665    -0.33081852
 h     -2.05148025     1.54089769    -0.52207804
 h      0.08938137     2.81450026    -0.02867706
 h      2.47524129     1.66865796     0.33133784
 o      1.98947232    -1.35377499    -0.02957509
 h      2.99856649    -1.00772661     0.16036361
 c     -2.49753600    -0.86842474     0.11219394
 h     -2.54820658    -1.13875652     1.14279126
 h     -3.30280152    -0.12721900    -0.13892832
 h     -2.69397937    -1.73328295    -0.57757773
 h     -1.66081434     1.27451407     1.02123091
          17

 c      1.14430397    -0.30113921    -0.04974900
 c     -0.07170293    -0.95748094    -0.33726477
 c     -1.22062685    -0.38870109    -0.10132488
 c     -1.12619122     1.11401528     0.03460825
 c      0.15677341     1.81236001    -0.05418418
 c      1.34872316     1.27007514     0.32998899
 h      0.17968672    -2.03134023    -0.35062982
 h     -2.00673041     1.54284937    -0.53680450
 h      0.13692460     2.78389311    -0.04667383
 h      2.45647208     1.70461834     0.37978490
 o      1.98203161    -1.34686074    -0.03600143
 h      3.01595449    -1.04163608     0.17336150
 c     -2.49608293    -0.88024709     0.13469334
 h     -2.53604836    -1.14661942     1.14767598
 h     -3.26744685    -0.15413709    -0.14925270
 h     -2.69576462    -1.74923029    -0.49636031
 h     -1.67042512     1.30133413     0.95398731
          17

 c      1.13698117    -0.30213613    -0.04178555
 c     -0.07188646    -0.95109198    -0.35310028
 c     -1.21442389    -0.38313545    -0.10686677
 c     -1.11692290     1.12495629     0.00993024
 c      0.15336772     1.81607818    -0.04429637
 c      1.34381482     1.25158560     0.34214463
 h      0.17188803    -2.09004489    -0.37512881
 h     -1.95080297     1.54450132    -0.55605444
 h      0.18024078     2.80920307    -0.06776764
 h      2.41303104     1.73402897     0.42812328
 o      1.97757227    -1.33793414    -0.04183056
 h      3.00079089    -1.08556563     0.18028534
 c     -2.49683145    -0.89312980     0.15559046
 h     -2.52928263    -1.16022704     1.17040047
 h     -3.23341485    -0.18046384    -0.15563550
 h     -2.69835380    -1.77003400    -0.41338857
 h     -1.67602171     1.33251216     0.89889197
          17

 c      1.13103651    -0.30263480    -0.03296635
 c     -0.07041048    -0.94749387    -0.36879254
 c     -1.20798435    -0.37414761    -0.11248244
 c     -1.10866917     1.13485166    -0.01550591
 c      0.15145297     1.81737041    -0.03273649
 c      1.33897883     1.23021769     0.35212230
 h      0.15259930    -2.13178288    -0.40344829
 h     -1.89271332     1.54955627    -0.58675100
 h      0.21970899     2.87748444    -0.09221359
 h      2.34863249     1.75484417     0.47536275
 o      1.97591557    -1.32741753    -0.04704995
 h      2.95596209    -1.13536797     0.18149883
 c     -2.49862521    -0.90665346     0.17540124
 h     -2.52740493    -1.17681077     1.21086958
 h     -3.20804323    -0.20128748    -0.15916890
 h     -2.70247035    -1.80241336    -0.33528231
 h     -1.68032954     1.36847223     0.86080036
          17

 c      1.12667637    -0.30253462    -0.02342311
 c     -0.06743925    -0.94723531    -0.38436006
 c     -1.20182542    -0.36225459    -0.11803456
 c     -1.10105975     1.14332257    -0.04098935
 c      0.15160914     1.81866451    -0.01974311
 c      1.33341857     1.20630315     0.36001910
 h      0.12244948    -2.14846512    -0.43462684
 h     -1.84198157     1.56208506    -0.63591097
 h      0.25406894     2.95679655    -0.11828439
 h      2.27097915     1.76682294     0.52112727
 o      1.97633075    -1.31583692    -0.05178786
 h      2.89338030    -1.18540202     0.17957977
 c     -2.50050709    -0.92062690     0.19495412
 h     -2.52949594    -1.19196113     1.26220236
 h     -3.19695210    -0.21340966    -0.16094773
 h     -2.70818860    -1.84990080    -0.26607289
 h     -1.68401267     1.40872222     0.83937944
          17

 c      1.12399774    -0.30182736    -0.01333239
 c     -0.06336586    -0.95026240    -0.39975814
 c     -1.19629406    -0.34813666    -0.12342120
 c     -1.09420173     1.15037099    -0.06573151
 c      0.15431543     1.82168263    -0.00567452
 c      1.32617361     1.18007176     0.36590659
 h      0.08340065    -2.13740488    -0.46772153
 h     -1.80351928     1.58391604    -0.70678855
 h      0.28144063     3.02264341    -0.14305584
 h      2.19133267     1.77210667     0.56614320
 o      1.97722534    -1.30376855    -0.05642000
 h      2.83882092    -1.22920837     0.18103363
 c     -2.50200657    -0.93508588     0.21483162
 h     -2.53449205    -1.20126576     1.31514089
 h     -3.20163702    -0.21759263    -0.16081433
 h     -2.71431186    -1.90955171    -0.20590897
 h     -1.68569957     1.45170323     0.82943197
          17

 c      1.12295895    -0.30061313    -0.00292191
 c     -0.05875000    -0.95598033    -0.41487236
 c     -1.19155725    -0.33258274    -0.12859111
 c     -1.08876994     1.15654091    -0.08935947
 c      0.15975645     1.82709056     0.00908352
 c      1.31635438     1.15170434     0.36983711
 h      0.03832867    -2.10072575    -0.50193365
 h     -1.77448306     1.61245011    -0.79548189
 h      0.30072685     3.06215448    -0.16373340
 h      2.12202128     1.77462490     0.61233579
 o      1.97654110    -1.29166011    -0.06152863
 h      2.82577841    -1.26251532     0.19564399
 c     -2.50314041    -0.95012245     0.23516708
 h     -2.54131750    -1.20154349     1.36178689
 h     -3.21927528    -0.21859318    -0.15697296
 h     -2.71871849    -1.97306095    -0.15254619
 h     -1.68338809     1.49521575     0.82353371
          17

 c      1.12333792    -0.29910207     0.00752464
 c     -0.05426577    -0.96317414    -0.42951166
 c     -1.18763902    -0.31643775    -0.13354191
 c     -1.08558168     1.16275063    -0.11199544
 c      0.16777411     1.83486259     0.02412512
 c      1.30356333     1.12160831     0.37194756
 h     -0.00921808    -2.04662045    -0.53686958
 h     -1.74756610     1.64191237    -0.89244426
 h      0.31178509     3.07001756    -0.17802355
 h      2.07148668     1.77704322     0.66175884
 o      1.97399576    -1.27969981    -0.06729074
 h      2.86043649    -1.28586694     0.22672602
 c     -2.50416543    -0.96570934     0.25580359
 h     -2.54893806    -1.19117868     1.39702699
 h     -3.24476927    -0.22282271    -0.14692404
 h     -2.71929826    -2.03099701    -0.10361971
 h     -1.67579145     1.53704852     0.81474716
          17

 c      1.12471735    -0.29763777     0.01766217
 c     -0.05059709    -0.96988979    -0.44338342
 c     -1.18448690    -0.30053607    -0.13830557
 c     -1.08510611     1.16995826    -0.13396963
 c      0.17791599     1.84455434     0.03901790
 c      1.28817111     1.09074145     0.37262499
 h     -0.05559994    -1.99144332    -0.57307818
 h     -1.71626762     1.66647172    -0.98716454
 h      0.31526372     3.04562309    -0.18415536
 h      2.04068068     1.77723559     0.71464491
 o      1.97164043    -1.26809093    -0.07315753
 h      2.91303616    -1.30039239     0.26598492
 c     -2.50533622    -0.98165314     0.27647653
 h     -2.55638776    -1.16995522     1.41869751
 h     -3.27298845    -0.23585888    -0.12869459
 h     -2.71457753    -2.07604755    -0.05770809
 h     -1.66292288     1.57544021     0.79809467
          17

 c      1.12654558    -0.29674807     0.02708539
 c     -0.04826065    -0.97366883    -0.45608149
 c     -1.18205084    -0.28561831    -0.14292451
 c     -1.08731533     1.17893091    -0.15558971
 c      0.18952798     1.85536839     0.05333504
 c      1.27110793     1.06057886     0.37254809
 h     -0.09833869    -1.95794181    -0.61253168
 h     -1.67707093     1.68206825    -1.07130307
 h      0.31258534     2.99273679    -0.18106846
 h      2.02488546     1.76878667     0.76870096
 o      1.97149750    -1.25714689    -0.07849063
 h      2.95471660    -1.30554795     0.30362076
 c     -2.50678587    -0.99762952     0.29687847
 h     -2.56278409    -1.13876526     1.42751859
 h     -3.29999190    -0.26121440    -0.10151479
 h     -2.70385311    -2.10413368    -0.01434635
 h     -1.64615175     1.60934369     0.77097612
          17

 c      1.12823429    -0.29714205     0.03534737
 c     -0.04750726    -0.97276160    -0.46722841
 c     -1.18034651    -0.27225127    -0.14742793
 c     -1.09178001     1.19014424    -0.17708611
 c      0.20184834     1.86600948     0.06674411
 c      1.25342359     1.03276338     0.37254868
 h     -0.13676698    -1.96191566    -0.65735940
 h     -1.62916019     1.68667499    -1.13947555
 h      0.30614625     2.92166129    -0.16905986
 h      2.01813629     1.74483264     0.82034093
 o      1.97467697    -1.24714519    -0.08289060
 h      2.97080226    -1.30065184     0.33361100
 c     -2.50849188    -1.01322553     0.31665211
 h     -2.56733999    -1.09929264     1.42708769
 h     -3.32346201    -0.30008399    -0.06598745
 h     -2.68710365    -2.11448983     0.02625631
 h     -1.62809231     1.63860648     0.73314580
          17

 c      1.12924089    -0.29961855     0.04199529
 c     -0.04847840    -0.96746720    -0.47678027
 c     -1.17948521    -0.26078096    -0.15182074
 c     -1.09781093     1.20373369    -0.19863733
 c      0.21407366     1.87438493     0.07914601
 c      1.23601660     1.00877666     0.37344415
 h     -0.17009658    -1.99698239    -0.70653051
 h     -1.57360814     1.68001416    -1.18911145
 h      0.29953424     2.85326391    -0.15099796
 h      2.01583443     1.70093792     0.86619331
 o      1.98160559    -1.23825924    -0.08616205
 h      2.95673710    -1.28560645     0.35321176
 c     -2.51026427    -1.02796331     0.33539787
 h     -2.56936191    -1.05361965     1.42356861
 h     -3.34290074    -0.35142914    -0.02406258
 h     -2.66486377    -2.10967660     0.06344279
 h     -1.61245648     1.66413036     0.68658799
          17

 c      1.12910333    -0.30492709     0.04660673
 c     -0.05132402    -0.95949400    -0.48505191
 c     -1.17966571    -0.25133394    -0.15609050
 c     -1.10457072     1.21946597    -0.22037143
 c      0.22543455     1.87767782     0.09073789
 c      1.21957461     0.98970620     0.37593037
 h     -0.19611026    -2.04211020    -0.75551309
 h     -1.51280797     1.66334601    -1.22046965
 h      0.29701091     2.81874717    -0.13271651
 h      2.01528491     1.63586370     0.90388050
 o      1.99221489    -1.23054778    -0.08827219
 h      2.91488463    -1.26097537     0.36233060
 c     -2.51173829    -1.04130821     0.35277481
 h     -2.56819863    -1.00377076     1.42427693
 h     -3.35983802    -0.41214632     0.02107662
 h     -2.63806319    -2.09573546     0.09625167
 h     -1.60379240     1.68793233     0.63522631
          17

 c      1.12744246    -0.31361205     0.04882267
 c     -0.05609193    -0.95051783    -0.49244394
 c     -1.18115183    -0.24384736    -0.16022127
 c     -1.11116646     1.23675279    -0.24226707
 c      0.23534391     1.87409171     0.10164327
 c      1.20461764     0.97602511     0.38052020
 h     -0.21261400    -2.07834284    -0.79930789
 h     -1.45016694     1.63944090    -1.23717587
 h      0.30137001     2.83984546    -0.11841800
 h      2.01556113     1.55138387     0.93233110
 o      2.00587608    -1.22395884    -0.08941386
 h      2.85547822    -1.22795299     0.36454514
 c     -2.51239992    -1.05267275     0.36870252
 h     -2.56314164    -0.95148580     1.43474286
 h     -3.37783161    -0.47752157     0.06536186
 h     -2.60772584    -2.08185798     0.12362165
 h     -1.60686800     1.71285006     0.58402709
          17

 c      1.12395283    -0.32587360     0.04837924
 c     -0.06265338    -0.94168541    -0.49927739
 c     -1.18424604    -0.23810838    -0.16420296
 c     -1.11676450     1.25475996    -0.26393680
 c      0.24346834     1.86504313     0.11140502
 c      1.19154488     0.96741926     0.38749728
 h     -0.21856474    -2.09442374    -0.83428845
 h     -1.38977488     1.61252335    -1.24700722
 h      0.31232996     2.90344947    -0.10458418
 h      2.01748495     1.45194849     0.95202642
 o      2.02117858    -1.21837133    -0.09018171
 h      2.80019561    -1.18790025     0.36988722
 c     -2.51169959    -1.06147026     0.38349315
 h     -2.55341276    -0.89855286     1.45577934
 h     -3.40156705    -0.54240460     0.10465475
 h     -2.57447712    -2.07816191     0.14490949
 h     -1.62548829     1.74158284     0.53709651
          17

 c      1.11838900    -0.34149489     0.04513628
 c     -0.07073672    -0.93371031    -0.50577856
 c     -1.18925127    -0.23379627    -0.16803225
 c     -1.12075663     1.27264010    -0.28446204
 c      0.24957501     1.85374354     0.11937600
 c      1.18062106     0.96282249     0.39688393
 h     -0.21410817    -2.08550041    -0.85837621
 h     -1.33560022     1.58760828    -1.26149809
 h      0.32807880     2.97787182    -0.08458739
 h      2.02365582     1.34407517     0.96513560
 o      2.03619920    -1.21372153    -0.09155840
 h      2.77815063    -1.14082029     0.39451633
 c     -2.50927132    -1.06730561     0.39768543
 h     -2.53837915    -0.84730225     1.48327945
 h     -3.43446298    -0.60310929     0.13596543
 h     -2.53816139    -2.09092292     0.16077672
 h     -1.66097560     1.77526729     0.49537462
          17

 c      1.11057900    -0.35987151     0.03910213
 c     -0.08000424    -0.92699632    -0.51209700
 c     -1.19642217    -0.23053033    -0.17171019
 c     -1.12294589     1.28981100    -0.30266167
 c      0.25344995     1.84291124     0.12523323
 c      1.17196801     0.96070417     0.40847477
 h     -0.20035890    -2.05143482    -0.87085958
 h     -1.29004601     1.56864193    -1.29181188
 h      0.34680623     3.03858365    -0.05473209
 h      2.03769673     1.23500624     0.97497853
 o      2.05024375    -1.21002279    -0.09394456
 h      2.79851103    -1.08565673     0.44504994
 c     -2.50513133    -1.07020374     0.41169317
 h     -2.51785755    -0.80050275     1.51084302
 h     -3.47582509    -0.65879354     0.15837521
 h     -2.49815341    -2.11845409     0.17372916
 h     -1.71127249     1.81265633     0.45583811
          17

 c      1.10049591    -0.38014701     0.03044652
 c     -0.09011196    -0.92162545    -0.51829380
 c     -1.20592494    -0.22791563    -0.17524200
 c     -1.12360333     1.30611058    -0.31783902
 c      0.25496274     1.83428517     0.12900088
 c      1.16566878     0.95947129     0.42197597
 h     -0.17929866    -1.99664224    -0.87253254
 h     -1.25292296     1.55639850    -1.34137034
 h      0.36693774     3.07247302    -0.01445780
 h      2.06192684     1.13095028     0.98435172
 o      2.06457318    -1.20707518    -0.09643651
 h      2.83862159    -1.02497893     0.50681990
 c     -2.49965751    -1.07059953     0.42562879
 h     -2.49224872    -0.76074828     1.53260447
 h     -3.52022858    -0.71089437     0.17292231
 h     -2.45420503    -2.15227648     0.18742981
 h     -1.77146325     1.85068238     0.41317452
          17

 c      1.08834948    -0.40138204     0.01948882
 c     -0.10074081    -0.91720765    -0.52428303
 c     -1.21781430    -0.22557854    -0.17864331
 c     -1.12329221     1.32167762    -0.33022706
 c      0.25415532     1.82883455     0.13093548
 c      1.16190182     0.95776076     0.43715340
 h     -0.15373547    -1.93153463    -0.86633034
 h     -1.22228748     1.54864813    -1.40298278
 h      0.38704053     3.07402209     0.03504353
 h      2.09477162     1.03633615     0.99378175
 o      2.08049101    -1.20447246    -0.09791758
 h      2.87361819    -0.96438749     0.56117885
 c     -2.49336070    -1.06910692     0.43937057
 h     -2.46245839    -0.72991620     1.54471687
 h     -3.55989121    -0.76129111     0.18167629
 h     -2.40689759    -2.18213597     0.20531781
 h     -1.83527525     1.88579284     0.36236980
          17

 c      1.07462397    -0.42266369     0.00667266
 c     -0.11164060    -0.91271232    -0.52976611
 c     -1.23202575    -0.22319146    -0.18194764
 c     -1.12261689     1.33667954    -0.34065196
 c      0.25130527     1.82690366     0.13145521
 c      1.16087005     0.95454412     0.45382215
 h     -0.12697788    -1.87417905    -0.85806247
 h     -1.19613828     1.54239437    -1.46435917
 h      0.40578021     3.04253198     0.09168986
 h      2.13082805     0.95453977     1.00167771
 o      2.09846570    -1.20181825    -0.09775998
 h      2.89020667    -0.90889257     0.59679451
 c     -2.48666191    -1.06631950     0.45267768
 h     -2.42971759    -0.70889275     1.54579839
 h     -3.58767459    -0.81099691     0.18684733
 h     -2.35744128    -2.19989482     0.22971270
 h     -1.89652960     1.91502291     0.30032661
          17

 c      1.06006191    -0.44314462    -0.00745744
 c     -0.12271795    -0.90675331    -0.53432539
 c     -1.24838287    -0.22048367    -0.18520801
 c     -1.12208299     1.35114817    -0.35001204
 c      0.24692897     1.82820032     0.13110669
 c      1.16255759     0.94914780     0.47171205
 h     -0.10187570    -1.84672069    -0.85531784
 h     -1.17315959     1.53546737    -1.51467659
 h      0.42204202     2.98178796     0.15291852
 h      2.16353265     0.88858745     1.00602368
 o      2.11834493    -1.19880635    -0.09576457
 h      2.88370073    -0.86187988     0.60881692
 c     -2.47979747    -1.06273127     0.46524386
 h     -2.39538488    -0.69744491     1.53700049
 h     -3.59880382    -0.85989506     0.19031588
 h     -2.30725370    -2.20085108     0.26163010
 h     -1.95009452     1.93652398     0.22625701
          17

 c      1.04560186    -0.46205562    -0.02228408
 c     -0.13407298    -0.89883172    -0.53786002
 c     -1.26661997    -0.21723116    -0.18848851
 c     -1.12205466     1.36496662    -0.35904233
 c      0.24168465     1.83165714     0.13051390
 c      1.16658001     0.94124808     0.49038121
 h     -0.08019856    -1.86057341    -0.86230973
 h     -1.15259344     1.52674930    -1.54715194
 h      0.43540657     2.90202698     0.21616161
 h      2.18760192     0.84110056     1.00570505
 o      2.13961056    -1.19524131    -0.09202636
 h      2.85471480    -0.82518315     0.59682336
 c     -2.47281962    -1.05871868     0.47670925
 h     -2.36074991    -0.69414461     1.52194871
 h     -3.59140865    -0.90701470     0.19345578
 h     -2.25759271    -2.18376901     0.30092101
 h     -1.99242654     1.94974154     0.14143620
          17

 c      1.03226794    -0.47873842    -0.03716920
 c     -0.14586300    -0.89025336    -0.54090156
 c     -1.28640031    -0.21324495    -0.19185372
 c     -1.12273431     1.37791089    -0.36828355
 c      0.23616898     1.83524840     0.13024284
 c      1.17221949     0.93081786     0.50922796
 h     -0.06378992    -1.90519177    -0.87588976
 h     -1.13392793     1.51586045    -1.55899832
 h      0.44716627     2.82308228     0.28007756
 h      2.20009598     0.81391589     1.00089228
 o      2.16144894    -1.19109039    -0.08693313
 h      2.80881292    -0.79845626     0.56492698
 c     -2.46562374    -1.05451505     0.48668719
 h     -2.32685698    -0.69641390     1.50634927
 h     -3.56667988    -0.95090910     0.19703500
 h     -2.20923155    -2.15078366     0.34644793
 h     -2.02191964     1.95545965     0.04878164
          17

 c      1.02102740    -0.49270148    -0.05152901
 c     -0.15820225    -0.88309762    -0.54422980
 c     -1.30731130    -0.20838652    -0.19536555
 c     -1.12414334     1.38967973    -0.37808565
 c      0.23073435     1.83625889     0.13059865
 c      1.17854041     0.91803677     0.52754749
 h     -0.05512007    -1.95948939    -0.88948953
 h     -1.11664467     1.50285604    -1.55094068
 h      0.46096529     2.77243101     0.34643586
 h      2.20075173     0.80775597     0.99297041
 o      2.18265666    -1.18662464    -0.08131375
 h      2.75857517    -0.77683420     0.52433892
 c     -2.45796147    -1.05014318     0.49485973
 h     -2.29445453    -0.70090438     1.49674949
 h     -3.52908643    -0.99002168     0.20108086
 h     -2.16210604    -2.10747211     0.39627138
 h     -2.03916446     1.95579338    -0.04759990
          17

 c      1.01266654    -0.50365384    -0.06489350
 c     -0.17118964    -0.87894123    -0.54840822
 c     -1.32885744    -0.20259415    -0.19908329
 c     -1.12612998     1.39990036    -0.38856693
 c      0.22567091     1.83288038     0.13171471
 c      1.18447524     0.90320888     0.54458788
 h     -0.05625259    -2.00629598    -0.89800285
 h     -1.10001345     1.48804843    -1.52719823
 h      0.47967137     2.76735707     0.41856353
 h      2.19220212     0.82202521     0.98436672
 o      2.20159895    -1.18259931    -0.07655470
 h      2.72457193    -0.74786090     0.49539509
 c     -2.44943429    -1.04534096     0.50114722
 h     -2.26423291    -0.70433052     1.49822519
 h     -3.48647613    -1.02308124     0.20474434
 h     -2.11502669    -2.06252532     0.44799500
 h     -2.04699107     1.95406610    -0.14295843
          17

 c      1.00771778    -0.51149074    -0.07692315
 c     -0.18489927    -0.87856521    -0.55367387
 c     -1.35046768    -0.19589082    -0.20306152
 c     -1.12843408     1.40814898    -0.39951892
 c      0.22162765     1.82573043     0.13411323
 c      1.18886451     0.88671853     0.55960126
 h     -0.06828999    -2.03568838    -0.89877683
 h     -1.08290361     1.47189389    -1.49590038
 h      0.50014612     2.79742034     0.49429636
 h      2.17986816     0.85493502     0.97825391
 o      2.21695685    -1.17987311    -0.07387934
 h      2.72367718    -0.69758388     0.49609765
 c     -2.43951690    -1.03961794     0.50584082
 h     -2.23728213    -0.70440463     1.51202367
 h     -3.44910581    -1.04953508     0.20642903
 h     -2.06592572    -2.02574088     0.49935933
 h     -2.04991181     1.95436138    -0.23263688
          17

 c      1.00643877    -0.51625072    -0.08740005
 c     -0.19932208    -0.88211932    -0.55999484
 c     -1.37151223    -0.18836537    -0.20734799
 c     -1.13081391     1.41404374    -0.41033705
 c      0.21939831     1.81663630     0.13870774
 c      1.19057242     0.86900591     0.57192533
 h     -0.09150937    -2.04330258    -0.89095750
 h     -1.06365292     1.45482972    -1.46894944
 h      0.51571688     2.83860910     0.56562961
 h      2.17042351     0.90407778     0.97778449
 o      2.22897710    -1.17819647    -0.07292794
 h      2.74924194    -0.63008667     0.51943613
 c     -2.42770803    -1.03256381     0.50953559
 h     -2.21529249    -0.70019166     1.53506866
 h     -3.42630590    -1.06980645     0.20462046
 h     -2.01325951    -2.00379686     0.54873006
 h     -2.05256415     1.96052985    -0.31290552
          17

 c      1.00881994    -0.51808708    -0.09622568
 c     -0.21431423    -0.88928252    -0.56713677
 c     -1.39132792    -0.18013670    -0.21198797
 c     -1.13319700     1.41738628    -0.42019818
 c      0.21944774     1.80701239     0.14626402
 c      1.18881775     0.85053454     0.58112881
 h     -0.12557468    -2.02887670    -0.87495907
 h     -1.04019191     1.43703126    -1.45917451
 h      0.52148003     2.87219411     0.62485360
 h      2.16812944     0.96684495     0.98461742
 o      2.23875689    -1.17643671    -0.07243301
 h      2.78211231    -0.56383881     0.54409529
 c     -2.41381931    -1.02421459     0.51289122
 h     -2.20017409    -0.69174040     1.56171412
 h     -3.42154704    -1.08499549     0.19930567
 h     -1.95792992    -1.99661679     0.59489194
 h     -2.05753036     1.97486773    -0.38148275
          17

 c      1.01460088    -0.51726734    -0.10342781
 c     -0.22959777    -0.89929538    -0.57470114
 c     -1.40924975    -0.17132290    -0.21703588
 c     -1.13572081     1.41824376    -0.42861215
 c      0.22179629     1.79758147     0.15716622
 c      1.18353079     0.83181868     0.58714597
 h     -0.16960313    -1.99631308    -0.85237853
 h     -1.01077389     1.41833946    -1.47370080
 h      0.51541047     2.88791927     0.66719497
 h      2.17126201     1.03982827     0.99760403
 o      2.24707672    -1.17368352    -0.07152183
 h      2.80883529    -0.51373186     0.55527682
 c     -2.39817166    -1.01508899     0.51643914
 h     -2.19344204    -0.67952639     1.58606673
 h     -3.43033488    -1.09612834     0.19264747
 h     -1.90359960    -1.99824562     0.63647980
 h     -2.06402686     1.99727615    -0.43741996
          17

 c      1.02330971    -0.51417959    -0.10915564
 c     -0.24481321    -0.91086467    -0.58214175
 c     -1.42464579    -0.16202902    -0.22256659
 c     -1.13858064     1.41689251    -0.43589256
 c      0.22610246     1.78860724     0.17145001
 c      1.17532464     0.81350261     0.59025651
 h     -0.22217044    -1.95517085    -0.82618919
 h     -0.97515460     1.39865440    -1.50873173
 h      0.49748482     2.88131233     0.69046912
 h      2.17279594     1.11777069     1.01318065
 o      2.25429434    -1.16948552    -0.06984577
 h      2.82327748    -0.48709496     0.54686013
 c     -2.38147598    -1.00590017     0.52054824
 h     -2.19584405    -0.66409272     1.60348594
 h     -3.44345126    -1.10370851     0.18798676
 h     -1.85501080    -2.00099612     0.67192929
 h     -2.06857563     2.02551844    -0.48059693
          17

 c      1.03432173    -0.50932817    -0.11365645
 c     -0.25956276    -0.92208120    -0.58880247
 c     -1.43695837    -0.15234874    -0.22867471
 c     -1.14183737     1.41368632    -0.44293918
 c      0.23175899     1.78006635     0.18886924
 c      1.16510867     0.79635155     0.59092785
 h     -0.28158504    -1.92197186    -0.80067591
 h     -0.93504026     1.37840769    -1.55252214
 h      0.46896798     2.85176560     0.69448473
 h      2.16480008     1.19376210     1.02720807
 o      2.26051423    -1.16372877    -0.06738333
 h      2.82401586    -0.48566293     0.51826600
 c     -2.36455035    -0.99727129     0.52546141
 h     -2.20730927    -0.64586168     1.61120638
 h     -3.45180895    -1.10786207     0.18829192
 h     -1.81618867    -1.99869916     0.69988903
 h     -2.06693159     2.05625347    -0.51131072
          17

 c      1.04692122    -0.50330647    -0.11723981
 c     -0.27339857    -0.93081982    -0.59407516
 c     -1.44575268    -0.14237119    -0.23545403
 c     -1.14535124     1.40896191    -0.45065394
 c      0.23795686     1.77165968     0.20891291
 c      1.15375248     0.78114044     0.58967340
 h     -0.34660993    -1.91591392    -0.77997015
 h     -0.89330134     1.35854184    -1.59259065
 h      0.43223026     2.80253032     0.68112713
 h      2.14198030     1.26066340     1.03650958
 o      2.26563887    -1.15659927    -0.06436600
 h      2.81358794    -0.50633603     0.47318929
 c     -2.34812003    -0.98960328     0.53130571
 h     -2.22706964    -0.62500234     1.60850931
 h     -3.44915795    -1.10867581     0.19530855
 h     -1.78960780    -1.98782232     0.71957640
 h     -2.05580464     2.08610565    -0.53011954
          17

 c      1.06036220    -0.49674368    -0.12023491
 c     -0.28586258    -0.93598702    -0.59768263
 c     -1.45076286    -0.13219127    -0.24296306
 c     -1.14881279     1.40299809    -0.45960942
 c      0.24372882     1.76266328     0.23076086
 c      1.14196187     0.76854090     0.58698955
 h     -0.41624201    -1.94471656    -0.76511874
 h     -0.85292309     1.34019754    -1.61990418
 h      0.39087391     2.74262287     0.65520978
 h      2.10268888     1.31245128     1.03942919
 o      2.26926015    -1.14870327    -0.06135112
 h      2.80008354    -0.53940938     0.42060971
 c     -2.33274106    -0.98303939     0.53807085
 h     -2.25382932    -0.60130772     1.59672547
 h     -3.43272972    -1.10643016     0.20939677
 h     -1.77601341    -1.96751964     0.73095939
 h     -2.03378173     2.11241200    -0.53783918
          17

 c      1.07393009    -0.49023179    -0.12294704
 c     -0.29668996    -0.93827999    -0.59974734
 c     -1.45191544    -0.12193269    -0.25119589
 c     -1.15179451     1.39599117    -0.47001898
 c      0.24800612     1.75171462     0.25323452
 c      1.13026679     0.75903756     0.58333082
 h     -0.48747655    -1.99613234    -0.75353671
 h     -0.81640026     1.32448416    -1.62948592
 h      0.34959083     2.68957188     0.62536195
 h      2.04866982     1.34497836     1.03585698
 o      2.27049458    -1.14121901    -0.05930007
 h      2.79947768    -0.56629331     0.37586967
 c     -2.31878190    -0.97744628     0.54559458
 h     -2.28594883    -0.57413687     1.57902735
 h     -3.40318827    -1.10171574     0.22959336
 h     -1.77437158    -1.93958634     0.73488157
 h     -2.00156888     2.13366086    -0.53555537
          17

 c      1.08698813    -0.48426402    -0.12562335
 c     -0.30586283    -0.93920097    -0.60053006
 c     -1.44932077    -0.11178306    -0.26007162
 c     -1.15380155     1.38803437    -0.48181178
 c      0.24976458     1.73705555     0.27498250
 c      1.11901342     0.75284076     0.57908015
 h     -0.55489962    -2.04965573    -0.74202799
 h     -0.78548544     1.31238954    -1.61983071
 h      0.31273527     2.66697862     0.60209685
 h      1.98477239     1.35647073     1.02722186
 o      2.26835787    -1.13540629    -0.05914169
 h      2.82949953    -0.56752912     0.35358605
 c     -2.30641384    -0.97238245     0.55359518
 h     -2.32162535    -0.54254343     1.55977971
 h     -3.36465976    -1.09548758     0.25364928
 h     -1.78173833    -1.90859267     0.73316663
 h     -1.96184438     2.14973493    -0.52458271
          17

 c      1.09899316    -0.47919519    -0.12843672
 c     -0.31344708    -0.93995188    -0.60024176
 c     -1.44324602    -0.10201660    -0.26944124
 c     -1.15433898     1.37912257    -0.49468757
 c      0.24820206     1.71803741     0.29510958
 c      1.10834410     0.74975319     0.57450170
 h     -0.61289690    -2.08936345    -0.72873600
 h     -0.76099338     1.30473782    -1.59257065
 h      0.28209760     2.68742035     0.59055060
 h      1.91904053     1.34814190     1.01668806
 o      2.26310181    -1.13122347    -0.06075409
 h      2.88856568    -0.54501728     0.35144632
 c     -2.29559864    -0.96708400     0.56177373
 h     -2.35901753    -0.50573578     1.54324626
 h     -3.32470727    -1.08904855     0.27810371
 h     -1.79333964    -1.88172484     0.72858672
 h     -1.91875707     2.16188948    -0.50634136
          17

 c      1.10946960    -0.47523153    -0.13149430
 c     -0.31946711    -0.94119315    -0.59902880
 c     -1.43408310    -0.09298807    -0.27910142
 c     -1.15301923     1.36922139    -0.50810378
 c      0.24267136     1.69642495     0.31349504
 c      1.09820038     0.74904061     0.56968107
 h     -0.65714608    -2.10657566    -0.71306784
 h     -0.74242488     1.30212067    -1.55280747
 h      0.25742875     2.73739596     0.58690163
 h      1.86278365     1.32480758     1.00946282
 o      2.25622974    -1.12755822    -0.06324478
 h      2.95572022    -0.51829017     0.35481287
 c     -2.28610374    -0.96057925     0.56995045
 h     -2.39624058    -0.46379394     1.53201154
 h     -3.29323386    -1.08387051     0.29872539
 h     -1.80362730    -1.86711140     0.72443875
 h     -1.87697841     2.17220174    -0.48219327
          17

 c      1.11797429    -0.47245035    -0.13485926
 c     -0.32386494    -0.94317982    -0.59700328
 c     -1.42231219    -0.08510374    -0.28881124
 c     -1.14971232     1.35840274    -0.52120717
 c      0.23253587     1.67512339     0.33024719
 c      1.08840699     0.74951789     0.56451592
 h     -0.68485118    -2.09817961    -0.69517621
 h     -0.72737248     1.30482091    -1.50981843
 h      0.23856198     2.79158143     0.58521146
 h      1.82908891     1.29421753     1.01236883
 o      2.24916858    -1.12357085    -0.06594317
 h      3.01165308    -0.50285281     0.35266820
 c     -2.27761957    -0.95204108     0.57812760
 h     -2.43128888    -0.41818931     1.52611650
 h     -3.27896147    -1.08115079     0.31167854
 h     -1.80871064    -1.86982038     0.72362760
 h     -1.84039722     2.18235514    -0.45337763
          17

 c      1.12408442    -0.47083511    -0.13857359
 c     -0.32648729    -0.94587091    -0.59425910
 c     -1.40846119    -0.07878581    -0.29831632
 c     -1.14465880     1.34696520    -0.53283018
 c      0.21728679     1.65653226     0.34534066
 c      1.07899338     0.75003363     0.55891011
 h     -0.69468274    -2.06530459    -0.67563373
 h     -0.71126247     1.31288065    -1.47669897
 h      0.22549727     2.83051797     0.58230637
 h      1.82745061     1.26306623     1.03097005
 o      2.24282741    -1.11897061    -0.06856659
 h      3.04550322    -0.50556844     0.34030995
 c     -2.27001366    -0.94120331     0.58640188
 h     -2.46208847    -0.37162083     1.52354607
 h     -3.28440789    -1.08121261     0.31506695
 h     -1.80856422    -1.88793668     0.72782620
 h     -1.81105921     2.19229921    -0.42119124
          17

 c      1.12741195    -0.47030759    -0.14267173
 c     -0.32705870    -0.94890632    -0.59086999
 c     -1.39307109    -0.07443779    -0.30737639
 c     -1.13835704     1.33542761    -0.54180440
 c      0.19675379     1.64211042     0.35868788
 c      1.07062868     0.75008477     0.55313001
 h     -0.68705733    -2.01356739    -0.65527489
 h     -0.68891770     1.32644282    -1.46613827
 h      0.21784878     2.84377872     0.57746263
 h      1.85660423     1.23188758     1.06490687
 o      2.23770157    -1.11382474    -0.07107157
 h      3.05289927    -0.52760746     0.31694641
 c     -2.26351805    -0.92841641     0.59481004
 h     -2.48674937    -0.32725683     1.52151750
 h     -3.30405127    -1.08321883     0.30956558
 h     -1.80650995    -1.91315753     0.73744248
 h     -1.78910755     2.19985645    -0.38729160
          17

 c      1.12764037    -0.47074108    -0.14717231
 c     -0.32512406    -0.95145587    -0.58688154
 c     -1.37667398    -0.07241483    -0.31578573
 c     -1.13116778     1.32440920    -0.54762343
 c      0.17124748     1.63244398     0.37025641
 c      1.06448158     0.74987691     0.54784795
 h     -0.66491853    -1.95483783    -0.63508643
 h     -0.65851510     1.34593042    -1.48233631
 h      0.21472357     2.82754928     0.57119428
 h      1.90453906     1.19605056     1.10716201
 o      2.23393355    -1.10844078    -0.07357321
 h      3.03459856    -0.56622729     0.28433030
 c     -2.25861148    -0.91431954     0.60325486
 h     -2.50386379    -0.28790014     1.51764062
 h     -3.32795108    -1.08552956     0.29756431
 h     -1.80666668    -1.93530105     0.75214476
 h     -1.77370180     2.20167234    -0.35376987
          17

 c      1.12457510    -0.47195955    -0.15205504
 c     -0.32000721    -0.95209330    -0.58231992
 c     -1.35978192    -0.07299533    -0.32337946
 c     -1.12303888     1.31452713    -0.55075455
 c      0.14159708     1.62732003     0.38009375
 c      1.06151325     0.74990511     0.54377129
 h     -0.63435651    -1.90871881    -0.61601992
 h     -0.62392558     1.37138728    -1.51753575
 h      0.21485176     2.78306710     0.56467634
 h      1.95622542     1.15134839     1.14858992
 o      2.23118757    -1.10338553    -0.07636710
 h      2.99803713    -0.61428573     0.24702275
 c     -2.25574828    -0.89951646     0.61151870
 h     -2.51270742    -0.25539852     1.51059038
 h     -3.34665532    -1.08634653     0.28185986
 h     -1.81200418    -1.94613881     0.77129954
 h     -1.76407307     2.19465266    -0.32289593
          17

 c      1.11820322    -0.47373422    -0.15723983
 c     -0.31098268    -0.94924997    -0.57724150
 c     -1.34288291    -0.07634793    -0.33002819
 c     -1.11369378     1.30632413    -0.55215513
 c      0.10907028     1.62573420     0.38828518
 c      1.06202150     0.75066034     0.54134976
 h     -0.60267326    -1.89728018    -0.59856317
 h     -0.59197462     1.40178478    -1.55824045
 h      0.21686282     2.71724475     0.55973054
 h      1.99964389     1.09676051     1.18186821
 o      2.22836540    -1.09958945    -0.08001391
 h      2.96142697    -0.65836934     0.21365171
 c     -2.25519282    -0.88444381     0.61929562
 h     -2.51332576    -0.23030654     1.50038866
 h     -3.35370838    -1.08415810     0.26484769
 h     -1.82378306    -1.94080457     0.79420469
 h     -1.76010918     2.17698111    -0.29676789
          17

 c      1.10874555    -0.47577330    -0.16257547
 c     -0.29776871    -0.94265768    -0.57178845
 c     -1.32643833    -0.08249318    -0.33562956
 c     -1.10294799     1.30016991    -0.55269323
 c      0.07517257     1.62585101     0.39489292
 c      1.06565656     0.75252314     0.54073438
 h     -0.57270031    -1.92818359    -0.58239115
 h     -0.56860036     1.43527030    -1.59258880
 h      0.21993259     2.64504447     0.55914449
 h      2.02722738     1.03402878     1.20258536
 o      2.22369690    -1.09821961    -0.08526604
 h      2.95220905    -0.68082499     0.19566294
 c     -2.25698839    -0.86935547     0.62621350
 h     -2.50653148    -0.21172681     1.48843811
 h     -3.34607409    -1.07791466     0.24822627
 h     -1.84168695    -1.91789321     0.82025631
 h     -1.76247804     2.14851712    -0.27703868
          17

 c      1.09667100    -0.47771345    -0.16784112
 c     -0.28072723    -0.93407053    -0.56616169
 c     -1.31086740    -0.09128539    -0.34010437
 c     -1.09084169     1.29618311    -0.55296688
 c      0.04137601     1.62513754     0.39993185
 c      1.07162478     0.75570138     0.54183376
 h     -0.54094405    -1.98609918    -0.56685189
 h     -0.55740306     1.46978781    -1.61297177
 h      0.22486084     2.59012850     0.56686314
 h      2.03538211     0.96658845     1.20904496
 o      2.21635430    -1.09975526    -0.09244263
 h      2.98191492    -0.67477812     0.19736026
 c     -2.26097919    -0.85431731     0.63185594
 h     -2.49379850    -0.19735472     1.47730724
 h     -3.32393092    -1.06708673     0.23288624
 h     -1.86399880    -1.87941146     0.84910314
 h     -1.77247702     2.11070722    -0.26474516
          17

 c      1.08267900    -0.47914834    -0.17276201
 c     -0.26048588    -0.92594985    -0.56055954
 c     -1.29650931    -0.10243649    -0.34340199
 c     -1.07765597     1.29421459    -0.55336277
 c      0.00899303     1.62137139     0.40349980
 c      1.07887089     0.76018625     0.54434838
 h     -0.50294186    -2.04776451    -0.55162148
 h     -0.55979107     1.50348468    -1.61575692
 h      0.23374206     2.57462048     0.58664060
 h      2.02409526     0.89880950     1.20211091
 o      2.20758433    -1.10348011    -0.10106276
 h      3.02881271    -0.65231145     0.21019031
 c     -2.26682845    -0.83916627     0.63581053
 h     -2.47701446    -0.18387896     1.47011110
 h     -3.29061072    -1.05173058     0.21875596
 h     -1.88769061    -1.83084949     0.88083172
 h     -1.79164975     2.06607313    -0.26026027
          17

 c      1.06769111    -0.47968665    -0.17703228
 c     -0.23772163    -0.92024007    -0.55517152
 c     -1.28357774    -0.11556932    -0.34551067
 c     -1.06393627     1.29388806    -0.55413116
 c     -0.02055201     1.61437028     0.40609673
 c      1.08616178     0.76576510     0.54775747
 h     -0.45668190    -2.09587625    -0.53671833
 h     -0.57534122     1.53493158    -1.60065660
 h      0.24569936     2.59925457     0.61855960
 h      1.99722450     0.83542641     1.18548363
 o      2.19896277    -1.10847116    -0.11051286
 h      3.06569954    -0.62827903     0.22358270
 c     -2.27401492    -0.82346734     0.63776985
 h     -2.45810757    -0.16787745     1.46937108
 h     -3.25268029    -1.03259102     0.20455917
 h     -1.90875162    -1.78073313     0.91616211
 h     -1.82109602     2.01734306    -0.26340406
          17

 c      1.05283266    -0.47898595    -0.18034107
 c     -0.21323297    -0.91816821    -0.55019771
 c     -1.27212413    -0.13027298    -0.34646073
 c     -1.05053382     1.29468341    -0.55537793
 c     -0.04558794     1.60589945     0.40869865
 c      1.09207289     0.77212498     0.55129228
 h     -0.40230810    -2.12114863    -0.52234287
 h     -0.60189778     1.56335593    -1.57069249
 h      0.25483097     2.64394782     0.65814584
 h      1.96313705     0.78085497     1.16616337
 o      2.19131851    -1.11412485    -0.12041825
 h      3.07702735    -0.61151588     0.23112757
 c     -2.28182093    -0.80660614     0.63767498
 h     -2.43870348    -0.14699013     1.47567142
 h     -3.21943244    -1.01111634     0.18774803
 h     -1.92326404    -1.73833805     0.95625278
 h     -1.86052974     1.96650537    -0.27367660
          17

 c      1.03937914    -0.47675187    -0.18239716
 c     -0.18802151    -0.92041759    -0.54586033
 c     -1.26202610    -0.14614264    -0.34631849
 c     -1.03859918     1.29600884    -0.55696115
 c     -0.06462133     1.59793919     0.41240922
 c      1.09505850     0.77899638     0.55399926
 h     -0.34116021    -2.12025221    -0.50880992
 h     -0.63548836     1.58903902    -1.53276415
 h      0.25459057     2.68729399     0.69977472
 h      1.93399681     0.73826377     1.15392048
 o      2.18486126    -1.12008264    -0.13058980
 h      3.05716085    -0.60597471     0.22991981
 c     -2.28939545    -0.78812604     0.63581257
 h     -2.42002139    -0.12066981     1.48697290
 h     -3.20046506    -0.98908017     0.16530632
 h     -1.92928159    -1.70929363     1.00155609
 h     -1.90755382     1.91434017    -0.29043106
          17

 c      1.02865204    -0.47273021    -0.18295410
 c     -0.16325957    -0.92724881    -0.54239810
 c     -1.25301503    -0.16279945    -0.34517964
 c     -1.02945469     1.29721043    -0.55838349
 c     -0.07670343     1.59184160     0.41813440
 c      1.09388433     0.78623186     0.55505611
 h     -0.27527416    -2.09448946    -0.49650634
 h     -0.67052566     1.61376696    -1.49789363
 h      0.24101226     2.71573634     0.73917608
 h      1.92088091     0.70901180     1.15775782
 o      2.17940799    -1.12614123    -0.14095257
 h      3.00717892    -0.61233844     0.21949608
 c     -2.29601590    -0.76808787     0.63272487
 h     -2.40299897    -0.08998146     1.49919369
 h     -3.20111804    -0.96765876     0.13588017
 h     -1.92816385    -1.69239964     1.05026818
 h     -1.95779599     1.86078225    -0.31281477
          17

 c      1.02184799    -0.46672348    -0.18184572
 c     -0.14013211    -0.93845149    -0.54004181
 c     -1.24473817    -0.17990018    -0.34316184
 c     -1.02430137     1.29759014    -0.55890526
 c     -0.08152600     1.58836397     0.42642490
 c      1.08830471     0.79373434     0.55426686
 h     -0.20723817    -2.05028161    -0.48579874
 h     -0.70114508     1.64055290    -1.47882559
 h      0.21277878     2.72268120     0.77382930
 h      1.92601320     0.69355195     1.18012848
 o      2.17440332    -1.13228586    -0.15156442
 h      2.93494557    -0.62768425     0.20213985
 c     -2.30140579    -0.74706288     0.62893995
 h     -2.38842887    -0.05673386     1.50763157
 h     -3.21920559    -0.94664900     0.10173381
 h     -1.92384376    -1.68129523     1.09821259
 h     -2.00601960     1.80577563    -0.33956106
          17

 c      1.01981377    -0.45863970    -0.17903611
 c     -0.11962051    -0.95312095    -0.53897837
 c     -1.23683087    -0.19715091    -0.34040060
 c     -1.02383235     1.29656956    -0.55803997
 c     -0.07940392     1.58784704     0.43740833
 c      1.07920106     0.80133679     0.55218984
 h     -0.14000579    -2.00122598    -0.47680714
 h     -0.72382203     1.67148488    -1.48325830
 h      0.17049621     2.70623603     0.80273513
 h      1.94129463     0.69270314     1.21535691
 o      2.16877241    -1.13884468    -0.16272294
 h      2.85787869    -0.64316398     0.18460652
 c     -2.30574104    -0.72580794     0.62478132
 h     -2.37699298    -0.02263678     1.50827915
 h     -3.24680246    -0.92474102     0.06811231
 h     -1.92083896    -1.66878483     1.14043354
 h     -2.04752166     1.74993126    -0.36890235
          17

 c      1.02283399    -0.44856590    -0.17467644
 c     -0.10235112    -0.96949034    -0.53932258
 c     -1.22897388    -0.21432170    -0.33704481
 c     -1.02801594     1.29391883    -0.55602663
 c     -0.07121741     1.59027871     0.45078019
 c      1.06799735     0.80882617     0.54973910
 h     -0.07611441    -1.96906858    -0.46905626
 h     -0.73892128     1.70496515    -1.50796604
 h      0.11627166     2.66848085     0.82642828
 h      1.95513925     0.70728069     1.25424191
 o      2.16099818    -1.14655162    -0.17500512
 h      2.80220177    -0.64318273     0.17878385
 c     -2.30938525    -0.70497964     0.62038404
 h     -2.36924754     0.01120780     1.49857204
 h     -3.27486814    -0.90046756     0.04068725
 h     -1.92280316    -1.64969999     1.17282930
 h     -2.07915153     1.69470699    -0.39868929
          17

 c      1.03055948    -0.43681549    -0.16912594
 c     -0.08861074    -0.98553110    -0.54108501
 c     -1.22092679    -0.23124430    -0.33325778
 c     -1.03622195     1.28973345    -0.55361829
 c     -0.05832781     1.59522090     0.46582313
 c      1.05611856     0.81603428     0.54779162
 h     -0.01643990    -1.97574855    -0.46153483
 h     -0.74918140     1.73601678    -1.54165920
 h      0.05354655     2.61646616     0.84749878
 h      1.95849441     0.73713633     1.28866483
 o      2.15031229    -1.15579666    -0.18872821
 h      2.78440795    -0.61774250     0.19297923
 c     -2.31267652    -0.68503079     0.61576825
 h     -2.36559689     0.04452632     1.47764422
 h     -3.29638207    -0.87286993     0.02364744
 h     -1.93205097    -1.62162898     1.19292665
 h     -2.09980806     1.64225121    -0.42663166
          17

 c      1.04213069    -0.42392788    -0.16291161
 c     -0.07833774    -1.00052152    -0.54408902
 c     -1.21254991    -0.24778027    -0.32921490
 c     -1.04747636     1.28419795    -0.55152826
 c     -0.04242141     1.60167754     0.48144281
 c      1.04480392     0.82287906     0.54704532
 h      0.03913606    -2.02478670    -0.45390815
 h     -0.75737462     1.75912900    -1.57242491
 h     -0.01347607     2.56387152     0.87145899
 h      1.94642676     0.78092625     1.31322458
 o      2.13781471    -1.16562719    -0.20322780
 h      2.79315316    -0.57871240     0.22007131
 c     -2.31585979    -0.66621199     0.61086734
 h     -2.36625288     0.07793635     1.44629462
 h     -3.30726157    -0.84167564     0.01911232
 h     -1.94955976    -1.58477149     1.20010615
 h     -2.11063237     1.59513074    -0.45052905
          17

 c      1.05638472    -0.41062600    -0.15665778
 c     -0.07101952    -1.01542402    -0.54794527
 c     -1.20381392    -0.26378730    -0.32509472
 c     -1.06063624     1.27742287    -0.55017009
 c     -0.02523868     1.60826423     0.49630864
 c      1.03509560     0.82934975     0.54799992
 h      0.08915487    -2.09752339    -0.44731879
 h     -0.76533887     1.77022529    -1.59184311
 h     -0.08156050     2.52903675     0.90643860
 h      1.91771134     0.83635244     1.32526109
 o      2.12520134    -1.17459709    -0.21743891
 h      2.80850650    -0.54636342     0.24642728
 c     -2.31908325    -0.64857917     0.60552550
 h     -2.37118010     0.11286424     1.40673563
 h     -3.30634498    -0.80724695     0.02714361
 h     -1.97503860    -1.54180460     1.19575156
 h     -2.11494784     1.55601165    -0.46844511
          17

 c      1.07203209    -0.39772062    -0.15101459
 c     -0.06584428    -1.03146499    -0.55218426
 c     -1.19478658    -0.27911760    -0.32106915
 c     -1.07451233     1.26942164    -0.54967996
 c     -0.00835870     1.61419212     0.50932407
 c      1.02783805     0.83545759     0.55094248
 h      0.13072799    -2.17088530    -0.44331250
 h     -0.77399915     1.76706813    -1.59547403
 h     -0.14971297     2.52339787     0.95857917
 h      1.87436782     0.90050288     1.32472223
 o      2.11368244    -1.18172716    -0.23058271
 h      2.81846379    -0.53412772     0.26265932
 c     -2.32238803    -0.63196729     0.59951329
 h     -2.38003673     0.15119374     1.36206537
 h     -3.29539484    -0.77049327     0.04575694
 h     -2.00698378    -1.49789067     1.18345672
 h     -2.11767145     1.52726506    -0.47884121
          17

 c      1.08779642    -0.38597889    -0.14658124
 c     -0.06198694    -1.04923923    -0.55637917
 c     -1.18560911    -0.29363174    -0.31729370
 c     -1.08802350     1.26015609    -0.54998032
 c      0.00665436     1.62022097     0.52019286
 c      1.02361578     0.84117925     0.55589907
 h      0.16128860    -2.22891548    -0.44287786
 h     -0.78355564     1.74908345    -1.58228993
 h     -0.21639938     2.54012415     1.02563401
 h      1.82168750     0.97028282     1.31440121
 o      2.10399230    -1.18656114    -0.24222268
 h      2.81857718    -0.54794853     0.26438911
 c     -2.32566155    -0.61596436     0.59260258
 h     -2.39211841     0.19452387     1.31544520
 h     -3.27931956    -0.73276784     0.07083704
 h     -2.04293007    -1.46029146     1.16893815
 h     -2.12381978     1.51048861    -0.48069598
          17

 c      1.10252257    -0.37601147    -0.14383265
 c     -0.05877072    -1.06872798    -0.56018666
 c     -1.17647349    -0.30720776    -0.31389438
 c     -1.10039921     1.24958686    -0.55077684
 c      0.01815745     1.62792548     0.52927234
 c      1.02261608     0.84644179     0.56257647
 h      0.17930268    -2.26325571    -0.44637604
 h     -0.79350304     1.71728795    -1.55445443
 h     -0.27697964     2.56197258     1.09852344
 h      1.76839203     1.04306971     1.30029613
 o      2.09655967    -1.18902115    -0.25217614
 h      2.80904862    -0.58879370     0.25070623
 c     -2.32857231    -0.60000239     0.58471613
 h     -2.40633519     0.24319649     1.26925203
 h     -3.26604683    -0.69565543     0.09634922
 h     -2.08026931    -1.43649621     1.15880911
 h     -2.13630121     1.50604215    -0.47362799
          17

 c      1.11525595    -0.36820955    -0.14306868
 c     -0.05571817    -1.08951895    -0.56335047
 c     -1.16760129    -0.31974563    -0.31095645
 c     -1.11134224     1.23768573    -0.55149607
 c      0.02477875     1.63842815     0.53701172
 c      1.02455126     0.85116689     0.57040260
 h      0.18425365    -2.27094533    -0.45373001
 h     -0.80243558     1.67447590    -1.51772344
 h     -0.32587127     2.57480930     1.16779791
 h      1.72548409     1.11743013     1.29081795
 o      2.09152485    -1.18935878    -0.26050307
 h      2.79400811    -0.65344178     0.22386679
 c     -2.33061051    -0.58365800     0.57608155
 h     -2.42128330     0.29565228     1.22469188
 h     -3.26462623    -0.66056080     0.11563773
 h     -2.11755979    -1.43043253     1.15778283
 h     -2.15425887     1.51280644    -0.45803376
          17

 c      1.12530555    -0.36273326    -0.14439348
 c     -0.05256295    -1.11091022    -0.56569865
 c     -1.15921984    -0.33117341    -0.30851949
 c     -1.12102340     1.22441396    -0.55122752
 c      0.02575719     1.65198386     0.54369922
 c      1.02886545     0.85539363     0.57881952
 h      0.17662874    -2.25337927    -0.46451079
 h     -0.80779374     1.62537873    -1.48190785
 h     -0.35898203     2.57137395     1.22668461
 h      1.70214495     1.19278331     1.29302628
 o      2.08859118    -1.18819773    -0.26758936
 h      2.78310637    -0.73360808     0.19049586
 c     -2.33141089    -0.56697539     0.56720249
 h     -2.43544538     0.34862362     1.18207462
 h     -3.28065360    -0.62824421     0.12404629
 h     -2.15514921    -1.43935519     1.16611519
 h     -2.17338282     1.52835679    -0.43520135
          17

 c      1.13229832    -0.35954146    -0.14771817
 c     -0.04925873    -1.13184816    -0.56714508
 c     -1.15153811    -0.34145538    -0.30657786
 c     -1.12987712     1.20974875    -0.54883773
 c      0.02102853     1.66810220     0.54947462
 c      1.03511313     0.85949214     0.58769640
 h      0.15817221    -2.21710272    -0.47786869
 h     -0.80614919     1.57589531    -1.45947661
 h     -0.37434715     2.54973622     1.27115010
 h      1.70073518     1.26715084     1.30752094
 o      2.08686606    -1.18650217    -0.27420981
 h      2.79310964    -0.81616068     0.16244027
 c     -2.33118063    -0.55045395     0.55860258
 h     -2.44746072     0.39801952     1.14141026
 h     -3.31200071    -0.59873398     0.12097879
 h     -2.19425246    -1.45504654     1.18002398
 h     -2.18794046     1.54950663    -0.40726289
          17

 c      1.13620603    -0.35843978    -0.15277607
 c     -0.04599741    -1.15073968    -0.56769488
 c     -1.14473057    -0.35060124    -0.30508350
 c     -1.13824890     1.19385375    -0.54346212
 c      0.01114516     1.68576031     0.55436980
 c      1.04302576     0.86423794     0.59734862
 h      0.13228240    -2.17602966    -0.49238944
 h     -0.79500951     1.53053269    -1.45985453
 h     -0.37210009     2.51173642     1.29958836
 h      1.71668209     1.33559574     1.32813121
 o      2.08536383    -1.18509112    -0.28114623
 h      2.83942267    -0.89055538     0.15061523
 c     -2.33071461    -0.53474617     0.55062213
 h     -2.45635086     0.43994813     1.10290051
 h     -3.34988600    -0.57172893     0.10913217
 h     -2.23562631    -1.46805933     1.19438289
 h     -2.19297019     1.57294690    -0.37689405
          17

 c      1.13728745    -0.35912394    -0.15915720
 c     -0.04317377    -1.16541591    -0.56743131
 c     -1.13893921    -0.35866565    -0.30394928
 c     -1.14604434     1.17725747    -0.53512091
 c     -0.00286775     1.70356143     0.55826932
 c      1.05227215     0.87056116     0.60814161
 h      0.10375527    -2.15195548    -0.50620774
 h     -0.77548971     1.48986721    -1.48230504
 h     -0.35457565     2.46264386     1.31325572
 h      1.74293281     1.39184688     1.34668844
 o      2.08436048    -1.18405606    -0.28839004
 h      2.91524994    -0.95780477     0.15256021
 c     -2.33100287    -0.52041126     0.54340988
 h     -2.46163247     0.47148878     1.06719650
 h     -3.38398691    -0.54700089     0.09208088
 h     -2.27908099    -1.47098482     1.20492068
 h     -2.18563034     1.59575468    -0.34685703
          17

 c      1.13596650    -0.36122492    -0.16636963
 c     -0.04115603    -1.17396540    -0.56644109
 c     -1.13429983    -0.36571334    -0.30305198
 c     -1.15267710     1.16073611    -0.52469576
 c     -0.01965563     1.71982615     0.56078280
 c      1.06233435     0.87921816     0.62018494
 h      0.07655983    -2.16502903    -0.51792417
 h     -0.75248498     1.45149263    -1.51632525
 h     -0.32657513     2.41165582     1.31758497
 h      1.77341761     1.43078032     1.35690919
 o      2.08523246    -1.18322214    -0.29535888
 h      2.99537573    -1.02276975     0.15642377
 c     -2.33288133    -0.50784639     0.53697540
 h     -2.46331976     0.49119439     1.03547321
 h     -3.40631410    -0.52449449     0.07264867
 h     -2.32368847    -1.45958612     1.20905701
 h     -2.16570049     1.61573088    -0.31957247
          17

 c      1.13276257    -0.36435996    -0.17390022
 c     -0.04001464    -1.17635142    -0.56473439
 c     -1.13097463    -0.37177350    -0.30223369
 c     -1.15731859     1.14501541    -0.51330889
 c     -0.03769960     1.73272443     0.56115427
 c      1.07256753     0.89061682     0.63327418
 h      0.05125225    -2.21501947    -0.52763334
 h     -0.73188428     1.41301317    -1.54904071
 h     -0.29496852     2.37158137     1.32307146
 h      1.80400914     1.44953780     1.35541849
 o      2.08909836    -1.18263014    -0.30163649
 h      3.05820607    -1.08601391     0.15322834
 c     -2.33689560    -0.49730147     0.53120783
 h     -2.46184898     0.49938182     1.00937261
 h     -3.41235948    -0.50424966     0.05247416
 h     -2.36815893    -1.43285075     1.20602935
 h     -2.13557726     1.63163727    -0.29682547
          17

 c      1.12827873    -0.36818526    -0.18125793
 c     -0.03962312    -1.17443706    -0.56229806
 c     -1.12915273    -0.37683388    -0.30130588
 c     -1.15914047     1.13059684    -0.50187249
 c     -0.05559741     1.74070214     0.55856559
 c      1.08229200     0.90477577     0.64693946
 h      0.02644951    -2.28096457    -0.53623515
 h     -0.71820265     1.37351566    -1.57066932
 h     -0.26625815     2.35458001     1.34163658
 h      1.83247520     1.44765258     1.34150583
 o      2.09639686    -1.18243703    -0.30710661
 h      3.09225161    -1.14504637     0.13924732
 c     -2.34328258    -0.48888489     0.52587013
 h     -2.45795633     0.49819788     0.99084790
 h     -3.40094630    -0.48629934     0.03205286
 h     -2.41118115    -1.39294882     1.19695568
 h     -2.09995165     1.64336024    -0.27960687
          17

 c      1.12318039    -0.37243667    -0.18800386
 c     -0.03989396    -1.17035258    -0.55917655
 c     -1.12901807    -0.38087189    -0.30005687
 c     -1.15744867     1.11773435    -0.49100077
 c     -0.07237000     1.74318341     0.55298901
 c      1.09082433     0.92134581     0.66049856
 h      0.00156828    -2.33993421    -0.54426033
 h     -0.71390736     1.33344786    -1.57572997
 h     -0.24319733     2.36412089     1.37653705
 h      1.85853798     1.42699743     1.31685878
 o      2.10702747    -1.18277187    -0.31183807
 h      3.09371554    -1.19661428     0.11421779
 c     -2.35196827    -0.48252605     0.52060116
 h     -2.45252066     0.49129283     0.98187766
 h     -3.37399278    -0.47057216     0.01075712
 h     -2.45175213    -1.34534897     1.18501284
 h     -2.06501130     1.65184650    -0.26812376
          17

 c      1.11815222    -0.37694971    -0.19377545
 c     -0.04081760    -1.16560166    -0.55546476
 c     -1.13071247    -0.38388247    -0.29825847
 c     -1.15180304     1.10649600    -0.48104581
 c     -0.08741262     1.74072964     0.54556835
 c      1.09744160     0.93967073     0.67310233
 h     -0.02284965    -2.37703991    -0.55174657
 h     -0.71953041     1.29413131    -1.56257192
 h     -0.22517095     2.39284778     1.41777899
 h      1.88424734     1.39171069     1.28546824
 o      2.12044588    -1.18367938    -0.31602775
 h      3.06506856    -1.23778886     0.08040651
 c     -2.36255581    -0.47792305     0.51497030
 h     -2.44638231     0.48287559     0.98399425
 h     -3.33650246    -0.45679092    -0.01329542
 h     -2.48951789    -1.29858090     1.17539891
 h     -2.03692047     1.65854760    -0.26206888
          17

 c      1.11384212    -0.38166092    -0.19830768
 c     -0.04241782    -1.16105967    -0.55127116
 c     -1.13430100    -0.38588971    -0.29567426
 c     -1.14216788     1.09687677    -0.47209062
 c     -0.10020861     1.73440266     0.53788926
 c      1.10136080     0.95890143     0.68381618
 h     -0.04575865    -2.38510335    -0.55852149
 h     -0.73378483     1.25743140    -1.53308692
 h     -0.21135204     2.42957320     1.45059091
 h      1.91404135     1.34761157     1.25312316
 o      2.13554754    -1.18508585    -0.32004880
 h      3.01718113    -1.26676387     0.04333723
 c     -2.37435381    -0.47458324     0.50864873
 h     -2.44020824     0.47621832     0.99763934
 h     -3.29633026    -0.44438112    -0.04333069
 h     -2.52492092    -1.26240895     1.17412192
 h     -2.01980232     1.66434577    -0.26109858
          17

 c      1.11080173    -0.38658576    -0.20144319
 c     -0.04472330    -1.15714675    -0.54669292
 c     -1.13974146    -0.38694508    -0.29207532
 c     -1.12902452     1.08889686    -0.46388604
 c     -0.11023809     1.72522719     0.53125589
 c      1.10189566     0.97818573     0.69181254
 h     -0.06602453    -2.36244431    -0.56439099
 h     -0.75350353     1.22559555    -1.49309547
 h     -0.20189136     2.46519005     1.46374538
 h      1.95295288     1.30045082     1.22551672
 o      2.15038003    -1.18674560    -0.32457697
 h      2.97432055    -1.28410350     0.01370945
 c     -2.38656151    -0.47206159     0.50168557
 h     -2.43450432     0.47231302     1.02158976
 h     -3.26259679    -0.43246724    -0.08330923
 h     -2.55874647    -1.24376536     1.18484745
 h     -2.01426348     1.66860297    -0.26518596
          17

 c      1.10942375    -0.39176249    -0.20312235
 c     -0.04776344    -1.15388481    -0.54180161
 c     -1.14686208    -0.38712076    -0.28726656
 c     -1.11333930     1.08261229    -0.45580438
 c     -0.11705717     1.71406759     0.52651943
 c      1.09885251     0.99686468     0.69664610
 h     -0.08262753    -2.31210865    -0.56922700
 h     -0.77367575     1.20108956    -1.45288698
 h     -0.19745928     2.49389880     1.45130444
 h      2.00224971     1.25372170     1.20524815
 o      2.16242023    -1.18825529    -0.33050951
 h      2.97045981    -1.29320031     0.00591784
 c     -2.39865602    -0.47023698     0.49462443
 h     -2.42976291     0.46965017     1.05287367
 h     -3.24199017    -0.42008487    -0.13580209
 h     -2.59119862    -1.24311705     1.20566708
 h     -2.01754445     1.66922710    -0.27450848
          17

 c      1.10988906    -0.39717569    -0.20335497
 c     -0.05157371    -1.15078993    -0.53662981
 c     -1.15536153    -0.38650330    -0.28111646
 c     -1.09634699     1.07805861    -0.44696865
 c     -0.12039316     1.70166603     0.52414237
 c      1.09282750     1.01447703     0.69835998
 h     -0.09484652    -2.24305057    -0.57306151
 h     -0.78834417     1.18617745    -1.42588720
 h     -0.19872287     2.51264928     1.41157967
 h      2.05627011     1.20848791     1.19067172
 o      2.17074704    -1.18939353    -0.33813266
 h      3.01572981    -1.29569986     0.02459651
 c     -2.41071393    -0.46929843     0.48818653
 h     -2.42659531     0.46526825     1.08736490
 h     -3.23510994    -0.40659282    -0.19912685
 h     -2.62154577    -1.25528282     1.22953345
 h     -2.02507657     1.66372743    -0.28900553
          17

 c      1.11216984    -0.40272766    -0.20219006
 c     -0.05616723    -1.14665939    -0.53115141
 c     -1.16484493    -0.38517956    -0.27357763
 c     -1.07919971     1.07521746    -0.43676215
 c     -0.12020184     1.68866221     0.52425429
 c      1.08502414     1.03057067     0.69729163
 h     -0.10252775    -2.17260698    -0.57630338
 h     -0.79298707     1.18209054    -1.42268445
 h     -0.20611142     2.52081646     1.34626455
 h      2.10480947     1.16535588     1.17809926
 o      2.17700492    -1.19032862    -0.34670297
 h      3.08137624    -1.28837486     0.05789061
 c     -2.42330250    -0.46950706     0.48283492
 h     -2.42573988     0.45623876     1.12074736
 h     -3.23692919    -0.39195761    -0.26681729
 h     -2.64867252    -1.27343353     1.24795930
 h     -2.03225025     1.65037207    -0.30801780
          17

 c      1.11609582    -0.40828071    -0.19970035
 c     -0.06147889    -1.13962586    -0.52526695
 c     -1.17488821    -0.38321103    -0.26468818
 c     -1.06267325     1.07402478    -0.42547949
 c     -0.11668516     1.67553963     0.52664353
 c      1.07683543     1.04457393     0.69383155
 h     -0.10625572    -2.12597763    -0.58000160
 h     -0.78685303     1.18824951    -1.44316176
 h     -0.21978252     2.52069676     1.26039170
 h      2.13814014     1.12583091     1.16448014
 o      2.18303244    -1.19124369    -0.35536049
 h      3.13666582    -1.26839909     0.09209788
 c     -2.43706705    -0.47104159     0.47866440
 h     -2.42797892     0.44074174     1.14937356
 h     -3.24079736    -0.37665794    -0.33035146
 h     -2.67173180    -1.29209406     1.25413625
 h     -2.03557217     1.62882715    -0.33022301
          17

 c      1.12141836    -0.41369597    -0.19597744
 c     -0.06737868    -1.12828750    -0.51885303
 c     -1.18510109    -0.38061131    -0.25455537
 c     -1.04716309     1.07435172    -0.41430597
 c     -0.11027110     1.66250525     0.53072351
 c      1.06957998     1.05581537     0.68832793
 h     -0.10679682    -2.12312216    -0.58545085
 h     -0.77241071     1.20241146    -1.47647716
 h     -0.23976725     2.51868531     1.16259294
 h      2.14996758     1.09221422     1.14840105
 o      2.18980164    -1.19215789    -0.36357124
 h      3.16512514    -1.23555357     0.11888189
 c     -2.45242759    -0.47398388     0.47551490
 h     -2.43403730     0.41852557     1.17081186
 h     -3.24166159    -0.36139180    -0.38220922
 h     -2.69043861    -1.30808569     1.24404015
 h     -2.03318194     1.60030259    -0.35381943
          17

 c      1.12784361    -0.41884732    -0.19113079
 c     -0.07373561    -1.11336926    -0.51189897
 c     -1.19516878    -0.37734083    -0.24332875
 c     -1.03285988     1.07594657    -0.40463264
 c     -0.10155877     1.64943698     0.53562327
 c      1.06440044     1.06360808     0.68108386
 h     -0.10418310    -2.15926530    -0.59273955
 h     -0.75290454     1.22164525    -1.50892883
 h     -0.26621398     2.52552083     1.06391293
 h      2.13811396     1.06703303     1.12999428
 o      2.19764793    -1.19297061    -0.37105097
 h      3.16074239    -1.19129705     0.13415615
 c     -2.46949939    -0.47834336     0.47306528
 h     -2.44450235     0.39092987     1.18412800
 h     -3.23700304    -0.34684124    -0.41729652
 h     -2.70513067    -1.32052796     1.21643699
 h     -2.02502525     1.56742806    -0.37681959
          17

 c      1.13503410    -0.42364291    -0.18529349
 c     -0.08037702    -1.09721624    -0.50453626
 c     -1.20485593    -0.37333772    -0.23117828
 c     -1.01985629     1.07840548    -0.39753456
 c     -0.09128500     1.63624054     0.54058179
 c      1.06217680     1.06733324     0.67234961
 h     -0.09822268    -2.21056433    -0.60036066
 h     -0.73087863     1.24318855    -1.52998245
 h     -0.29900979     2.55159141     0.97320263
 h      2.10465918     1.05258458     1.11077260
 o      2.20651549    -1.19351766    -0.37767654
 h      3.12410065    -1.13787958     0.13670170
 c     -2.48812119    -0.48405630     0.47086280
 h     -2.45977600     0.36064904     1.18997946
 h     -3.22661184    -0.33353196    -0.43319222
 h     -2.71677713    -1.33079627     1.17269817
 h     -2.01284204     1.53395284    -0.39734460
          17

 c      1.14260087    -0.42804972    -0.17863228
 c     -0.08703394    -1.08201602    -0.49691645
 c     -1.21398639    -0.36856438    -0.21828419
 c     -1.00817750     1.08121613    -0.39364511
 c     -0.08038778     1.62359903     0.54536297
 c      1.06336497     1.06650635     0.66226608
 h     -0.08934255    -2.25455366    -0.60647613
 h     -0.70795783     1.26479093    -1.53362948
 h     -0.33593625     2.59743504     0.89247300
 h      2.05662669     1.05060818     1.09385066
 o      2.21597111    -1.19361764    -0.38350577
 h      3.06224263    -1.07766074     0.12849928
 c     -2.50789390    -0.49095328     0.46835482
 h     -2.48005957     0.33123590     1.19049274
 h     -3.21225464    -0.32170874    -0.43017422
 h     -2.72696732    -1.34260117     1.11661770
 h     -1.99981221     1.50421144    -0.41386429
          17

 c      1.15010813    -0.43208760    -0.17135130
 c     -0.09338168    -1.06912661    -0.48912845
 c     -1.22242201    -0.36303566    -0.20483699
 c     -0.99782460     1.08386900    -0.39318497
 c     -0.06997643     1.61305487     0.55007263
 c      1.06778040     1.06082417     0.65077073
 h     -0.07848553    -2.27776046    -0.60975349
 h     -0.68501592     1.28475026    -1.51781104
 h     -0.37162931     2.65181595     0.81935178
 h      2.00690368     1.06208490     1.08446785
 o      2.22505399    -1.19315801    -0.38890347
 h      2.99122702    -1.01177073     0.11678278
 c     -2.52820901    -0.49873615     0.46500915
 h     -2.50536957     0.30624380     1.18878815
 h     -3.19759146    -0.31114365    -0.41149898
 h     -2.73774434    -1.36167884     1.05380488
 h     -1.98960047     1.48233571    -0.42533630
          17

 c      1.15707922    -0.43578774    -0.16368218
 c     -0.09911334    -1.05920659    -0.48118665
 c     -1.23005149    -0.35681988    -0.19104391
 c     -0.98886989     1.08597615    -0.39598291
 c     -0.06102733     1.60616238     0.55471945
 c      1.07459195     1.05017251     0.63758100
 h     -0.06676430    -2.27416491    -0.60944354
 h     -0.66225542     1.30191437    -1.48396974
 h     -0.39965955     2.70068942     0.75243088
 h      1.97250916     1.08742344     1.08966839
 o      2.23232596    -1.19224112    -0.39459722
 h      2.93569187    -0.93785897     0.11495946
 c     -2.54829394    -0.50706074     0.46057154
 h     -2.53557401     0.28805068     1.18807998
 h     -3.18820116    -0.30086428    -0.38379483
 h     -2.75106228    -1.39400777     0.98998608
 h     -1.98485910     1.47139015    -0.43121992
          17

 c      1.16301222    -0.43914093    -0.15585877
 c     -0.10400053    -1.05242252    -0.47303874
 c     -1.23679190    -0.35002531    -0.17713825
 c     -0.98156917     1.08732661    -0.40145348
 c     -0.05409695     1.60384982     0.55910883
 c      1.08298930     1.03460402     0.62248881
 h     -0.05527920    -2.24291690    -0.60527112
 h     -0.63906480     1.31580952    -1.43729787
 h     -0.41490971     2.73414869     0.69256603
 h      1.96554844     1.12684056     1.11457858
 o      2.23690740    -1.19106796    -0.40107397
 h      2.91269325    -0.85208998     0.13289561
 c     -2.56732783    -0.51577445     0.45532257
 h     -2.57040596     0.27682808     1.19063147
 h     -3.19104341    -0.28900468    -0.35657208
 h     -2.76791824    -1.44218369     0.92854932
 h     -1.98590104     1.47277341    -0.43143606
          17

 c      1.16744931    -0.44208557    -0.14808473
 c     -0.10792361    -1.04851062    -0.46456891
 c     -1.24260455    -0.34278258    -0.16338243
 c     -0.97641635     1.08785608    -0.40856081
 c     -0.04923483     1.60632593     0.56293521
 c      1.09307532     1.01444847     0.60588752
 h     -0.04501772    -2.18781718    -0.59744806
 h     -0.61367890     1.32691760    -1.38724175
 h     -0.41426383     2.74747052     0.64179184
 h      1.98237814     1.17923462     1.15628966
 o      2.23955208    -1.18930558    -0.40769640
 h      2.91408540    -0.75925512     0.16251988
 c     -2.58467188    -0.52509418     0.44995633
 h     -2.60941205     0.27032431     1.19713595
 h     -3.21217476    -0.27336201    -0.33913291
 h     -2.78784298    -1.50254870     0.86950836
 h     -1.99045469     1.48613972    -0.42638896
          17

 c      1.17007270    -0.44454249    -0.14051535
 c     -0.11087154    -1.04666878    -0.45558872
 c     -1.24751259    -0.33523413    -0.15005864
 c     -0.97408047     1.08758547    -0.41590515
 c     -0.04599723     1.61316614     0.56586142
 c      1.10554341     0.99052060     0.58878836
 h     -0.03666712    -2.11874093    -0.58691262
 h     -0.58308573     1.33678664    -1.34654734
 h     -0.39644021     2.74022858     0.60233760
 h      2.00761346     1.24015500     1.20405813
 o      2.24159479    -1.18612942    -0.41331548
 h      2.92202607    -0.67208752     0.18719740
 c     -2.60016617    -0.53542532     0.44498478
 h     -2.65186805     0.26464166     1.20685240
 h     -3.25282136    -0.25301306    -0.33526916
 h     -2.80931023    -1.56645521     0.81110235
 h     -1.99466291     1.50979362    -0.41703516
          17

 c      1.17074344    -0.44645324    -0.13326027
 c     -0.11294784    -1.04536518    -0.44581808
 c     -1.25160647    -0.32753779    -0.13744725
 c     -0.97517491     1.08664078    -0.42215009
 c     -0.04352702     1.62336803     0.56754741
 c      1.12068409     0.96407521     0.57229710
 h     -0.03024858    -2.05396082    -0.57572122
 h     -0.54438254     1.34716078    -1.32633501
 h     -0.36187699     2.71605700     0.57610198
 h      2.02689247     1.30252662     1.24601394
 o      2.24388621    -1.18083388    -0.41714767
 h      2.92530698    -0.60169030     0.19551685
 c     -2.61423169    -0.54700467     0.44030992
 h     -2.69675454     0.25543695     1.21822840
 h     -3.30745755    -0.22963431    -0.34104944
 h     -2.83056589    -1.62430857     0.75197970
 h     -1.99458414     1.54127596    -0.40485090
          17

 c      1.16948083    -0.44780027    -0.12639318
 c     -0.11436903    -1.04251058    -0.43490883
 c     -1.25504176    -0.31987344    -0.12579692
 c     -0.97989029     1.08538470    -0.42665307
 c     -0.04071270     1.63534976     0.56765717
 c      1.13810349     0.93655777     0.55727932
 h     -0.02489983    -2.01820055    -0.56695512
 h     -0.49792948     1.35806269    -1.32888620
 h     -0.31287534     2.68362287     0.56431069
 h      2.03231207     1.35902420     1.27352414
 o      2.24678141    -1.17303819    -0.41886079
 h      2.91973989    -0.55446354     0.18264831
 c     -2.62760038    -0.55977864     0.43541514
 h     -2.74282435     0.23891145     1.22956753
 h     -3.36664205    -0.20677343    -0.34869987
 h     -2.85017945    -1.66866648     0.69206238
 h     -1.98743643     1.57790962    -0.39162770
          17

 c      1.16643031    -0.44860891    -0.11995787
 c     -0.11535820    -1.03674269    -0.42262100
 c     -1.25804151    -0.31242741    -0.11529587
 c     -0.98780209     1.08445684    -0.42958704
 c     -0.03639206     1.64696183     0.56586998
 c      1.15699742     0.90938987     0.54433186
 h     -0.01989742    -2.02768603    -0.56283153
 h     -0.44892864     1.36712089    -1.34649085
 h     -0.25351006     2.65769369     0.56725510
 h      2.02147392     1.40352421     1.28167044
 o      2.25033740    -1.16265371    -0.41843404
 h      2.90539732    -0.53278844     0.14812078
 c     -2.64094959    -0.57350330     0.42974471
 h     -2.78872477     0.21238415     1.23954104
 h     -3.42128355    -0.18806099    -0.35149023
 h     -2.86723795    -1.69538782     0.63234799
 h     -1.97227298     1.61722701    -0.37919148
          17

 c      1.16184546    -0.44894202    -0.11397268
 c     -0.11599142    -1.02884099    -0.40904282
 c     -1.26088962    -0.30536241    -0.10605926
 c     -0.99806492     1.08460161    -0.43142436
 c     -0.02961082     1.65584563     0.56189487
 c      1.17644499     0.88383913     0.53383501
 h     -0.01635029    -2.07362548    -0.56220125
 h     -0.40493143     1.37124965    -1.36789830
 h     -0.18813921     2.65599933     0.58435746
 h      1.99553128     1.43152742     1.26848716
 o      2.25437398    -1.14987996    -0.41610134
 h      2.88579642    -0.53512125     0.09493002
 c     -2.65471582    -0.58784253     0.42287319
 h     -2.83313079     0.17452820     1.24753690
 h     -3.46481960    -0.17610427    -0.34565496
 h     -2.88138743    -1.70381304     0.57444309
 h     -1.95012957     1.65729028    -0.36916567
          17

 c      1.15609107    -0.44889661    -0.10843641
 c     -0.11627643    -1.02089169    -0.39449555
 c     -1.26389417    -0.29881131    -0.09813982
 c     -1.00971343     1.08646137    -0.43249932
 c     -0.01989202     1.66052773     0.55549828
 c      1.19553373     0.86092482     0.52596162
 h     -0.01643127    -2.13196046    -0.56155556
 h     -0.37253936     1.36834032    -1.38401727
 h     -0.11867570     2.68722566     0.61450347
 h      1.95821147     1.44037528     1.23451566
 o      2.25836438    -1.13531479    -0.41240447
 h      2.86939024    -0.55411784     0.03043393
 c     -2.66906166    -0.60238646     0.41451031
 h     -2.87486175     0.12539433     1.25387521
 h     -3.49352173    -0.17220675    -0.33025172
 h     -2.89286182    -1.69685621     0.52015447
 h     -1.92377272     1.69690665    -0.36279633
          17

 c      1.14966459    -0.44858668    -0.10332897
 c     -0.11632622    -1.01470372    -0.37929295
 c     -1.26733860    -0.29288564    -0.09154705
 c     -1.02183884     1.09046339    -0.43292603
 c     -0.00718635     1.66132221     0.54661376
 c      1.21331701     0.84131964     0.52061408
 h     -0.02158888    -2.18184512    -0.55766697
 h     -0.35601779     1.35765382    -1.38947873
 h     -0.04472241     2.74099476     0.65549089
 h      1.91598756     1.42995396     1.18318850
 o      2.26123802    -1.12011736    -0.40825050
 h      2.87213888    -0.57390866    -0.03267301
 c     -2.68388579    -0.61662775     0.40448187
 h     -2.91296745     0.06626825     1.25988279
 h     -3.50627743    -0.17634860    -0.30662707
 h     -2.90251467    -1.68116990     0.47112560
 h     -1.89708244     1.73568541    -0.36082804
          17

 c      1.14320892    -0.44810025    -0.09860648
 c     -0.11640142    -1.01134260    -0.36364837
 c     -1.27144203    -0.28767698    -0.08625903
 c     -1.03367795     1.09680025    -0.43266000
 c      0.00847520     1.65961992     0.53544377
 c      1.22865491     0.82521345     0.51729702
 h     -0.03219217    -2.21103152    -0.54852865
 h     -0.35726597     1.33953454    -1.38225240
 h      0.03311183     2.79648511     0.70325977
 h      1.87919232     1.40429643     1.12205209
 o      2.26166348    -1.10567234    -0.40455800
 h      2.91261963    -0.57547959    -0.08190519
 c     -2.69882953    -0.62998217     0.39275462
 h     -2.94675194    -0.00065361     1.26775225
 h     -3.50461243    -0.18706307    -0.27817224
 h     -2.91172220    -1.66670186     0.42843967
 h     -1.87411237     1.77381656    -0.36345891
          17

 c      1.13743902    -0.44746517    -0.09421023
 c     -0.11686784    -1.01127648    -0.34768293
 c     -1.27633795    -0.28324928    -0.08222376
 c     -1.04468835     1.10547688    -0.43153408
 c      0.02712618     1.65671476     0.52239466
 c      1.24006183     0.81218916     0.51502646
 h     -0.04791514    -2.21408632    -0.53318088
 h     -0.37602685     1.31507403    -1.36322965
 h      0.11221601     2.83608537     0.75275000
 h      1.86307249     1.37339116     1.06372050
 o      2.25950451    -1.09231982    -0.40142291
 h      2.98951702    -0.55702793    -0.11807520
 c     -2.71329515    -0.64197440     0.37951477
 h     -2.97570612    -0.07282309     1.28001294
 h     -3.49306659    -0.20114109    -0.25034965
 h     -2.92189460    -1.66421764     0.39224680
 h     -1.85801467     1.81150297    -0.37039718
          17

 c      1.13297727    -0.44667036    -0.09009924
 c     -0.11813509    -1.01453011    -0.33144569
 c     -1.28207126    -0.27963213    -0.07935835
 c     -1.05462630     1.11637983    -0.42922645
 c      0.04880025     1.65341336     0.50795382
 c      1.24596538     0.80147012     0.51264683
 h     -0.06807814    -2.19050688    -0.51145663
 h     -0.40980079     1.28591950    -1.33635274
 h      0.18917251     2.84964208     0.79919175
 h      1.88454987     1.35063375     1.02219198
 o      2.25617671    -1.07931764    -0.39835551
 h      3.07729316    -0.53441104    -0.15124028
 c     -2.72652647    -0.65260671     0.36524205
 h     -2.99934133    -0.14805450     1.29850773
 h     -3.47934990    -0.21349490    -0.23044831
 h     -2.93356391    -1.68032393     0.36167459
 h     -1.85023168     1.84830027    -0.38097372
          17

 c      1.13021140    -0.44575740    -0.08629364
 c     -0.12058401    -1.02068747    -0.31491771
 c     -1.28860872    -0.27681528    -0.07754800
 c     -1.06359109     1.12932445    -0.42519391
 c      0.07345391     1.65013678     0.49261157
 c      1.24579507     0.79293972     0.50980067
 h     -0.09182733    -2.14460363    -0.48396849
 h     -0.45355405     1.25412644    -1.30908872
 h      0.26070853     2.83308016     0.83868300
 h      1.94976310     1.34105411     1.00161617
 o      2.25313671    -1.06608469    -0.39509585
 h      3.15089207    -0.52082907    -0.18746147
 c     -2.73781272    -0.66256944     0.35064788
 h     -3.01701577    -0.22502642     1.32316490
 h     -3.47272279    -0.21811447    -0.22592568
 h     -2.94578728    -1.71348271     0.33516836
 h     -1.85035355     1.88283032    -0.39422516
          17

 c      1.12925588    -0.44487805    -0.08288425
 c     -0.12450375    -1.02873489    -0.29799477
 c     -1.29585556    -0.27475183    -0.07664423
 c     -1.07195470     1.14408286    -0.41867260
 c      0.10089537     1.64708559     0.47680660
 c      1.24077225     0.78763658     0.50728976
 h     -0.11824909    -2.08725061    -0.45235227
 h     -0.50011108     1.22178853    -1.29210679
 h      0.32404940     2.78665334     0.86835003
 h      2.04536839     1.33505407     0.99218831
 o      2.25123610    -1.05250776    -0.39167892
 h      3.19589221    -0.52152761    -0.22765448
 c     -2.74684271    -0.67287876     0.33637294
 h     -3.02793795    -0.30318015     1.35135648
 h     -3.47930191    -0.21098684    -0.24059474
 h     -2.95663776    -1.75547215     0.31095753
 h     -1.85664094     1.91310114    -0.40893271
          17

 c      1.12998964    -0.44424642    -0.07998291
 c     -0.13003351    -1.03687229    -0.28046932
 c     -1.30367558    -0.27336293    -0.07646401
 c     -1.08007979     1.16041698    -0.40894589
 c      0.13070167     1.64431873     0.46086175
 c      1.23304301     0.78665187     0.50609379
 h     -0.14662067    -2.03805129    -0.41951453
 h     -0.54276434     1.19032516    -1.29582304
 h      0.37715872     2.71447609     0.88662094
 h      2.14935117     1.31999066     0.98155426
 o      2.25083647    -1.03875497    -0.38826854
 h      3.20633898    -0.53668190    -0.27029555
 c     -2.75397035    -0.68424916     0.32264505
 h     -3.03140759    -0.38207335     1.37848057
 h     -3.49760098    -0.19313492    -0.27137153
 h     -2.96422115    -1.79643829     0.28733792
 h     -1.86685461     1.93720345    -0.42364621
          17

 c      1.13211810    -0.44404277    -0.07765491
 c     -0.13711131    -1.04284529    -0.26209506
 c     -1.31191659    -0.27253127    -0.07679688
 c     -1.08791157     1.17807746    -0.39590290
 c      0.16211992     1.64171175     0.44489240
 c      1.22467239     0.79021830     0.50668091
 h     -0.17684926    -2.02157964    -0.38892033
 h     -0.57958000     1.16020295    -1.32353746
 h      0.41922870     2.62556271     0.89400593
 h      2.24337508     1.28917912     0.96260098
 o      2.25192900    -1.02515784    -0.38506925
 h      3.18262430    -0.56335031    -0.31293968
 c     -2.75999751    -0.69687714     0.30928191
 h     -3.02712311    -0.46076611     1.39943632
 h     -3.52009479    -0.17003918    -0.30985370
 h     -2.96727911    -1.82866100     0.26278401
 h     -1.87898891     1.95396571    -0.43673881
          17

 c      1.13523180    -0.44434270    -0.07588172
 c     -0.14550682    -1.04545796    -0.24280357
 c     -1.32043577    -0.27208104    -0.07742251
 c     -1.09488268     1.19670689    -0.38031476
 c      0.19396412     1.63882574     0.42867876
 c      1.21743894     0.79763314     0.50902014
 h     -0.20919967    -2.04994138    -0.36211025
 h     -0.61438783     1.13190740    -1.36800136
 h      0.45153864     2.53586388     0.89461033
 h      2.31556553     1.24174641     0.93319704
 o      2.25404180    -1.01222855    -0.38229123
 h      3.13284352    -0.59526713    -0.35285246
 c     -2.76568581    -0.71063379     0.29595422
 h     -3.01537410    -0.53765088     1.41008155
 h     -3.53859408    -0.14827252    -0.34689041
 h     -2.96530002    -1.84780844     0.23595868
 h     -1.89168428     1.96330940    -0.44652334
          17

 c      1.13884970    -0.44510350    -0.07456450
 c     -0.15498162    -1.04572009    -0.22281776
 c     -1.32910752    -0.27177715    -0.07813247
 c     -1.10026872     1.21576366    -0.36341229
 c      0.22458373     1.63492626     0.41157998
 c      1.21295529     0.80747120     0.51277567
 h     -0.24276934    -2.10956734    -0.33739647
 h     -0.65272353     1.10681818    -1.41640326
 h      0.47797546     2.46821600     0.89732176
 h      2.35915779     1.18027385     0.89420111
 o      2.25591954    -1.00078160    -0.38010724
 h      3.07779424    -0.62095100    -0.38773903
 c     -2.77147710    -0.72525144     0.28236191
 h     -2.99707752    -0.61065158     1.40813033
 h     -3.54753814    -0.13306156    -0.37549819
 h     -2.95844313    -1.85295606     0.20565255
 h     -1.90430651     1.96626280    -0.45141043
          17

 c      1.14243330    -0.44619698    -0.07354866
 c     -0.16535549    -1.04562522    -0.20245269
 c     -1.33780783    -0.27136720    -0.07874687
 c     -1.10352398     1.23456786    -0.34632707
 c      0.25213587     1.62972132     0.39285850
 c      1.21271545     0.81785222     0.51747054
 h     -0.27530345    -2.17558127    -0.31216964
 h     -0.69816097     1.08684274    -1.45709387
 h      0.50276340     2.44291141     0.91197929
 h      2.37126333     1.10926313     0.84821430
 o      2.25549518    -0.99194018    -0.37856074
 h      3.05156657    -0.62384649    -0.41735106
 c     -2.77746451    -0.74036696     0.26826445
 h     -2.97371164    -0.67756903     1.39352098
 h     -3.54451537    -0.12759688    -0.39146796
 h     -2.94744443    -1.84641775     0.17068370
 h     -1.91679459     1.96470600    -0.45003224
          17

 c      1.14538127    -0.44744284    -0.07264388
 c     -0.17646499    -1.04670317    -0.18194527
 c     -1.34638581    -0.27064027    -0.07912017
 c     -1.10437614     1.25240418    -0.32987761
 c      0.27518877     1.62455533     0.37253469
 c      1.21791723     0.82677371     0.52259835
 h     -0.30452245    -2.22861072    -0.28480854
 h     -0.75161836     1.07370718    -1.48229875
 h      0.52557217     2.46135280     0.93903671
 h      2.35289785     1.03447152     0.79909543
 o      2.25170348    -0.98638067    -0.37757349
 h      3.07331235    -0.59490835    -0.44368787
 c     -2.78345109    -0.75550737     0.25346857
 h     -2.94718898    -0.73645455     1.36845702
 h     -3.52987121    -0.13303587    -0.39313157
 h     -2.93350431    -1.83356333     0.12978516
 h     -1.92936348     1.96094721    -0.44127466
          17

 c      1.14705124    -0.44864688    -0.07164521
 c     -0.18816038    -1.04973349    -0.16144506
 c     -1.35464347    -0.26946220    -0.07913660
 c     -1.10280215     1.26862487    -0.31458656
 c      0.29301169     1.62200189     0.35154140
 c      1.22900404     0.83252173     0.52765395
 h     -0.32883166    -2.25797249    -0.25473822
 h     -0.81205311     1.06861989    -1.48799682
 h      0.54188025     2.50694234     0.96771384
 h      2.31064972     0.96264263     0.75193777
 o      2.24622308    -0.98357327    -0.37722682
 h      3.11980216    -0.54498949    -0.46670336
 c     -2.78900470    -0.77013941     0.23784563
 h     -2.91966707    -0.78597580     1.33715302
 h     -3.50651769    -0.14837991    -0.38125794
 h     -2.91806202    -1.82203852     0.08155574
 h     -1.94211424     1.95720420    -0.42422206
          17

 c      1.14685407    -0.44967859    -0.07037002
 c     -0.20030578    -1.05493108    -0.14105079
 c     -1.36233953    -0.26777345    -0.07870124
 c     -1.09899322     1.28273397    -0.30072978
 c      0.30550656     1.62416572     0.33095964
 c      1.24502529     0.83405761     0.53206382
 h     -0.34733894    -2.25942329    -0.22202949
 h     -0.87718962     1.07218532    -1.47328839
 h      0.54787527     2.56108532     0.98573691
 h      2.26016107     0.90100652     0.71318485
 o      2.24130406    -0.98265255    -0.37775368
 h      3.15881942    -0.49040732    -0.48410377
 c     -2.79349365    -0.78388708     0.22139284
 h     -2.89327767    -0.82572610     1.30511221
 h     -3.48015810    -0.16998733    -0.35928934
 h     -2.90238859    -1.81942350     0.02467914
 h     -1.95466287     1.95512872    -0.39807154
          17

 c      1.14436900    -0.45053416    -0.06868804
 c     -0.21276198    -1.06208690    -0.12083438
 c     -1.36921099    -0.26556998    -0.07773318
 c     -1.09333166     1.29443371    -0.28834703
 c      0.31319442     1.63189236     0.31161226
 c      1.26327796     0.83122719     0.53513148
 h     -0.35976551    -2.23348747    -0.18715748
 h     -0.94398753     1.08435936    -1.44021016
 h      0.54222852     2.61109334     0.98510639
 h      2.22861010     0.85577367     0.69011518
 o      2.23822440    -0.98305528    -0.37933303
 h      3.17233014    -0.44193662    -0.49412751
 c     -2.79612729    -0.79687603     0.20429393
 h     -2.86982222    -0.85636082     1.27775445
 h     -3.45942371    -0.19115662    -0.33342747
 h     -2.88718125    -1.82948187    -0.04135985
 h     -1.96594428     1.95554118    -0.36209481
          17

 c      1.13942790    -0.45133622    -0.06652206
 c     -0.22535630    -1.07055033    -0.10084874
 c     -1.37500194    -0.26288546    -0.07616175
 c     -1.08635243     1.30363066    -0.27719914
 c      0.31707155     1.64498066     0.29408053
 c      1.28036679     0.82470420     0.53621656
 h     -0.36652601    -2.18568609    -0.15092199
 h     -1.00904227     1.10439469    -1.39414364
 h      0.52539467     2.64986042     0.96205804
 h      2.24415260     0.83001304     0.68828327
 o      2.23741076    -0.98446633    -0.38203535
 h      3.15386241    -0.40526987    -0.49616949
 c     -2.79609418    -0.80984644     0.18686043
 h     -2.85055744    -0.87944059     1.25865857
 h     -3.45431817    -0.20335327    -0.31113441
 h     -2.87254963    -1.84977737    -0.11535421
 h     -1.97429977     1.95843963    -0.31570112
          17

 c      1.13214377    -0.45229833    -0.06383317
 c     -0.23783726    -1.07906879    -0.08113012
 c     -1.37949233    -0.25977778    -0.07392612
 c     -1.07866343     1.31040973    -0.26670116
 c      0.31829439     1.66263856     0.27874159
 c      1.29486482     0.81564299     0.53511417
 h     -0.36901935    -2.12852615    -0.11440306
 h     -1.06918648     1.13084622    -1.34438441
 h      0.49886874     2.67416521     0.91583912
 h      2.30835601     0.82374066     0.70761092
 o      2.23873543    -0.98671313    -0.38583786
 h      3.10375407    -0.38280954    -0.49058556
 c     -2.79293932    -0.82366117     0.16926628
 h     -2.83616643    -0.89703320     1.24831253
 h     -3.47124202    -0.20084177    -0.29698497
 h     -2.85839274    -1.87326822    -0.19417092
 h     -1.97780897     1.96319663    -0.25858757
          17

 c      1.12286882    -0.45370104    -0.06061468
 c     -0.24984163    -1.08566530    -0.06171099
 c     -1.38251797    -0.25631552    -0.07098226
 c     -1.07082612     1.31497152    -0.25595178
 c      0.31793468     1.68373251     0.26574403
 c      1.30774178     0.80534877     0.53210889
 h     -0.36983337    -2.08313891    -0.07873920
 h     -1.12238087     1.16188320    -1.30342853
 h      0.46492200     2.68414388     0.84818981
 h      2.39417435     0.83540774     0.74244949
 o      2.24160398    -0.98978790    -0.39063189
 h      3.02822287    -0.37347658    -0.47865281
 c     -2.78696903    -0.83859007     0.15132688
 h     -2.82686926    -0.91131110     1.24415015
 h     -3.50769986    -0.18571644    -0.28931679
 h     -2.84469511    -1.89212522    -0.27357142
 h     -1.97468921     1.96880354    -0.19091351
          17

 c      1.11208950    -0.45587487    -0.05689353
 c     -0.26095820    -1.08819103    -0.04265770
 c     -1.38398669    -0.25255425    -0.06731832
 c     -1.06325648     1.31752300    -0.24405409
 c      0.31687281     1.70678205     0.25494726
 c      1.32020870     0.79520196     0.52766578
 h     -0.37188433    -2.07313326    -0.04457560
 h     -1.16836326     1.19617010    -1.28276244
 h      0.42662703     2.68427571     0.76364652
 h      2.47320268     0.86192054     0.78552687
 o      2.24486556    -0.99402029    -0.39621399
 h      2.94158534    -0.36991696    -0.46266969
 c     -2.77912116    -0.85420762     0.13269258
 h     -2.82255363    -0.92432344     1.24171981
 h     -3.55369022    -0.16651944    -0.28261911
 h     -2.83154906    -1.90048196    -0.34932977
 h     -1.96360871     1.97407360    -0.11344457
          17

 c      1.10030507    -0.45914910    -0.05271771
 c     -0.27092107    -1.08596654    -0.02408523
 c     -1.38389641    -0.24850295    -0.06296899
 c     -1.05624603     1.31817492    -0.23067655
 c      0.31575627     1.72983861     0.24586434
 c      1.33275618     0.78656712     0.52222689
 h     -0.37612044    -2.10573159    -0.01179282
 h     -1.20799275     1.23375512    -1.28594652
 h      0.38782495     2.68537928     0.66998603
 h      2.52813003     0.89908630     0.83041255
 o      2.24681016    -1.00029632    -0.40231193
 h      2.86729695    -0.35511218    -0.44557481
 c     -2.77044465    -0.86980372     0.11317799
 h     -2.82286244    -0.93793995     1.23622482
 h     -3.59790156    -0.15243276    -0.27217735
 h     -2.81908291    -1.89536756    -0.41805269
 h     -1.94387481     1.97779278    -0.02763166
          17

 c      1.08796647    -0.46377401    -0.04812807
 c     -0.27967045    -1.08048675    -0.00608472
 c     -1.38234355    -0.24411322    -0.05801545
 c     -1.05006910     1.31695671    -0.21627738
 c      0.31504256     1.75054714     0.23778025
 c      1.34532188     0.78065934     0.51616711
 h     -0.38095295    -2.16369003     0.01971427
 h     -1.24168692     1.27568417    -1.30599786
 h      0.35245851     2.70445327     0.57673831
 h      2.55088892     0.94245095     0.87200319
 o      2.24602480    -1.00954055    -0.40871096
 h      2.82517112    -0.31105464    -0.42922903
 c     -2.76176427    -0.88467482     0.09285248
 h     -2.82724564    -0.95387690     1.22378746
 h     -3.63171116    -0.14977797    -0.25590991
 h     -2.80741499    -1.87672173    -0.47767688
 h     -1.91552244     1.97884054     0.06442313
          17

 c      1.07550744    -0.46985965    -0.04313536
 c     -0.28719158    -1.07393541     0.01132498
 c     -1.37950763    -0.23931298    -0.05256832
 c     -1.04500700     1.31392060    -0.20170791
 c      0.31512095     1.76698927     0.23021281
 c      1.35754686     0.77843657     0.50979025
 h     -0.38446494    -2.22259519     0.04951122
 h     -1.26895257     1.32270070    -1.33044524
 h      0.32323753     2.75525962     0.48979619
 h      2.53906661     0.98786736     0.90644675
 o      2.24271152    -1.02118585    -0.41532560
 h      2.81042525    -0.24370409    -0.41362481
 c     -2.75361382    -0.89817432     0.07197363
 h     -2.83499540    -0.97373441     1.20219455
 h     -3.64996152    -0.16155912    -0.23397944
 h     -2.79662989    -1.84723021    -0.52783109
 h     -1.87931716     1.97628571     0.16015341
          17

 c      1.06340438    -0.47734599    -0.03771147
 c     -0.29342347    -1.06796123     0.02816866
 c     -1.37562373    -0.23405019    -0.04674453
 c     -1.04127892     1.30921166    -0.18772354
 c      0.31634024     1.77896691     0.22323452
 c      1.36889634     0.78051201     0.50330087
 h     -0.38571581    -2.26493583     0.07693877
 h     -1.28911100     1.37458666    -1.34758230
 h      0.30139107     2.83344485     0.40776423
 h      2.49411505     1.03178855     0.93112357
 o      2.23790878    -1.03349995    -0.42205409
 h      2.80523955    -0.17802609    -0.39918443
 c     -2.74626042    -0.90968975     0.05091511
 h     -2.84527098    -0.99901877     1.17122390
 h     -3.65062771    -0.18794700    -0.20802791
 h     -2.78675924    -1.81209893    -0.57013200
 h     -1.83664864     1.96942475     0.25682600
          17

 c      1.05217320    -0.48599762    -0.03179028
 c     -0.29827616    -1.06353161     0.04448246
 c     -1.37095338    -0.22832043    -0.04064958
 c     -1.03898239     1.30308804    -0.17478728
 c      0.31891503     1.78775716     0.21706581
 c      1.37865363     0.78710550     0.49674526
 h     -0.38462932    -2.28154293     0.10142089
 h     -1.30195191     1.43031108    -1.34915987
 h      0.28777459     2.91914166     0.32696882
 h      2.42136689     1.07158576     0.94498999
 o      2.23226615    -1.04507536    -0.42873512
 h      2.79774282    -0.13416306    -0.38722647
 c     -2.73970886    -0.91868181     0.03011122
 h     -2.85712230    -1.03116090     1.13270273
 h     -3.63474051    -0.22649370    -0.18068481
 h     -2.77774291    -1.77834738    -0.60815370
 h     -1.78931114     1.95774902     0.35182150
          17

 c      1.04231406    -0.49542286    -0.02527687
 c     -0.30166422    -1.06111047     0.06029951
 c     -1.36575774    -0.22218015    -0.03436979
 c     -1.03807652     1.29591664    -0.16307627
 c      0.32290728     1.79474410     0.21166680
 c      1.38578348     0.79802929     0.48992557
 h     -0.38164580    -2.26926147     0.12256177
 h     -1.30796549     1.48836838    -1.33053268
 h      0.28309853     2.99251600     0.24645525
 h      2.33156706     1.10631636     0.94963121
 o      2.22597500    -1.05516105    -0.43519845
 h      2.78334687    -0.12209476    -0.37911800
 c     -2.73365596    -0.92485889     0.00996961
 h     -2.86952398    -1.07153747     1.09026546
 h     -3.60695235    -0.27184372    -0.15529216
 h     -2.76935694    -1.75298004    -0.64647338
 h     -1.73924341     1.94090131     0.44279820
          17

 c      1.03425592    -0.50511962    -0.01806725
 c     -0.30352340    -1.06075008     0.07564173
 c     -1.36027501    -0.21575400    -0.02797256
 c     -1.03839047     1.28814464    -0.15253070
 c      0.32825994     1.80077493     0.20676084
 c      1.38875339     0.81265524     0.48228146
 h     -0.37755165    -2.22964395     0.14018649
 h     -1.30840089     1.54706804    -1.29023570
 h      0.28760031     3.04093705     0.16782378
 h      2.24295644     1.13811936     0.95100505
 o      2.21898413    -1.06348112    -0.44129234
 h      2.76171065    -0.14457219    -0.37590016
 c     -2.72742842    -0.92844617    -0.00926688
 h     -2.88141271    -1.12143348     1.04852464
 h     -3.57633709    -0.31539913    -0.13555471
 h     -2.76115154    -1.74013146    -0.68855137
 h     -1.68833082     1.91867897     0.52776401
          17

 c      1.02831851    -0.51454440    -0.01007913
 c     -0.30380756    -1.06202092     0.09050905
 c     -1.35470132    -0.20923743    -0.02151273
 c     -1.03963714     1.28024660    -0.14287143
 c      0.33480589     1.80621369     0.20196635
 c      1.38572468     0.82994980     0.47289892
 h     -0.37348770    -2.16958984     0.15443719
 h     -1.30534869     1.60486888    -1.22990355
 h      0.30101872     3.05826401     0.09376120
 h      2.17924872     1.17278508     0.95973853
 o      2.21108139    -1.07014903    -0.44689608
 h      2.73556231    -0.19850292    -0.37808282
 c     -2.72006308    -0.93028181    -0.02760995
 h     -2.89169129    -1.18177126     1.01139172
 h     -3.55549001    -0.34645972    -0.12475257
 h     -2.75249800    -1.73902628    -0.73473812
 h     -1.63830458     1.89107355     0.60513472
          17

 c      1.02468650    -0.52319073    -0.00128463
 c     -0.30246328    -1.06381004     0.10486573
 c     -1.34917579    -0.20288677    -0.01504441
 c     -1.04142658     1.27264616    -0.13358063
 c      0.34225936     1.81113171     0.19687512
 c      1.37573925     0.84891401     0.46110916
 h     -0.37108110    -2.10364518     0.16595492
 h     -1.30188738     1.66092650    -1.15461248
 h      0.32274175     3.04285382     0.02715466
 h      2.15611846     1.21518296     0.98431289
 o      2.20181156    -1.07578708    -0.45193829
 h      2.71176505    -0.27296002    -0.38525952
 c     -2.71079566    -0.93142346    -0.04524411
 h     -2.89918730    -1.25245726     0.98005238
 h     -3.55479582    -0.35679766    -0.12453680
 h     -2.74274665    -1.74473386    -0.78236047
 h     -1.59070804     1.85831410     0.67383115
          17

 c      1.02341570    -0.53063202     0.00827318
 c     -0.29940166    -1.06423854     0.11863495
 c     -1.34377789    -0.19699312    -0.00863470
 c     -1.04328587     1.26562081    -0.12389283
 c      0.35021108     1.81542408     0.19109736
 c      1.35991246     0.86919108     0.44735779
 h     -0.37253083    -2.05507232     0.17598057
 h     -1.30215770     1.71585115    -1.07304116
 h      0.35190093     2.99676516    -0.02940061
 h      2.16751312     1.26197406     1.02075579
 o      2.19029031    -1.08174386    -0.45642194
 h      2.70386653    -0.34563901    -0.39563958
 c     -2.69975982    -0.93250819    -0.06233801
 h     -2.90265602    -1.33161134     0.95207968
 h     -3.57419126    -0.34636618    -0.13429586
 h     -2.73134412    -1.75086811    -0.82763484
 h     -1.54688641     1.82090349     0.73340701
          17

 c      1.02448895    -0.53650315     0.01849402
 c     -0.29452416    -1.06144106     0.13174987
 c     -1.33855074    -0.19183663    -0.00237323
 c     -1.04470795     1.25925307    -0.11292855
 c      0.35813424     1.81880484     0.18431073
 c      1.34063159     0.89077762     0.43289638
 h     -0.38005466    -2.04692103     0.18581958
 h     -1.31098066     1.77204086    -0.99590037
 h      0.38740941     2.92653937    -0.07421008
 h      2.19493806     1.30433107     1.05615730
 o      2.17536092    -1.08966982    -0.46039560
 h      2.72937306    -0.38970591    -0.40662161
 c     -2.68798943    -0.93361194    -0.07892656
 h     -2.90093332    -1.41538964     0.92262725
 h     -3.60300825    -0.32291001    -0.15186584
 h     -2.71785541    -1.75188217    -0.86748687
 h     -1.50798071     1.77962683     0.78418389
          17

 c      1.02786776    -0.54046041     0.02925090
 c     -0.28787237    -1.05532065     0.14425749
 c     -1.33353320    -0.18764770     0.00363071
 c     -1.04526804     1.25356178    -0.10007826
 c      0.36537026     1.82066991     0.17634107
 c      1.32023620     0.91334702     0.41891281
 h     -0.39413182    -2.08156804     0.19565316
 h     -1.33254317     1.83209771    -0.93137055
 h      0.42811530     2.84547929    -0.10757914
 h      2.22254741     1.33524551     1.07898298
 o      2.15685031    -1.09974512    -0.46381509
 h      2.79019312    -0.40220506    -0.41733300
 c     -2.67670267    -0.93459849    -0.09493571
 h     -2.89319099    -1.49870370     0.88671628
 h     -3.62811251    -0.29614043    -0.17464995
 h     -2.70196652    -1.74407764    -0.90039786
 h     -1.47492388     1.73552910     0.82732004
          17

 c      1.03346376    -0.54218502     0.04042192
 c     -0.27973358    -1.04776743     0.15631278
 c     -1.32876449    -0.18460906     0.00926502
 c     -1.04478027     1.24880739    -0.08540040
 c      0.37105772     1.81996544     0.16726362
 c      1.30068622     0.93604162     0.40624964
 h     -0.41245164    -2.13803331     0.20454679
 h     -1.36850469     1.89532826    -0.88029812
 h      0.47340829     2.77555885    -0.13324212
 h      2.24097197     1.35154909     1.08246454
 o      2.13610116    -1.11053244    -0.46656131
 h      2.86497726    -0.40632271    -0.42862121
 c     -2.66677312    -0.93535291    -0.11026212
 h     -2.87914090    -1.57635411     0.84099543
 h     -3.63983827    -0.27366030    -0.20023491
 h     -2.68349114    -1.72580300    -0.92661391
 h     -1.44844207     1.68984875     0.86471015
          17

 c      1.04107179    -0.54142186     0.05190939
 c     -0.27052601    -1.04091637     0.16806376
 c     -1.32425928    -0.18288329     0.01443427
 c     -1.04336300     1.24561614    -0.06954703
 c      0.37405637     1.81565950     0.15733732
 c      1.28370749     0.95755971     0.39548768
 h     -0.43137734    -2.19210356     0.21163772
 h     -1.41721516     1.95625843    -0.83683418
 h      0.52394064     2.74174457    -0.15770322
 h      2.24571763     1.35288728     1.06360428
 o      2.11464275    -1.12081237    -0.46858590
 h      2.93071838    -0.42191796    -0.44078039
 c     -2.65861920    -0.93578072    -0.12481681
 h     -2.85911636    -1.64398400     0.78440897
 h     -3.63313866    -0.26012552    -0.22656692
 h     -2.66235292    -1.69736472    -0.94814933
 h     -1.42901533     1.64390187     0.89865334
          17

 c      1.05033191    -0.53800414     0.06364608
 c     -0.26065354    -1.03613546     0.17959907
 c     -1.31998364    -0.18261470     0.01907037
 c     -1.04136682     1.24473061    -0.05330288
 c      0.37313510     1.80824978     0.14650742
 c      1.27088145     0.97633197     0.38703401
 h     -0.44760534    -2.22790123     0.21660678
 h     -1.47479188     2.00727170    -0.79349480
 h      0.57993447     2.75325037    -0.18408782
 h      2.23558235     1.34066854     1.02197896
 o      2.09352811    -1.13008444    -0.46992007
 h      2.97340515    -0.45748880    -0.45340677
 c     -2.65225801    -0.93575203    -0.13853149
 h     -2.83406653    -1.69869573     0.71814014
 h     -3.60698149    -0.25757657    -0.25196091
 h     -2.63853196    -1.66077675    -0.96867678
 h     -1.41675211     1.59892172     0.93132480
          17

 c      1.06073041    -0.53185194     0.07559698
 c     -0.25044892    -1.03402993     0.19095495
 c     -1.31584671    -0.18389787     0.02313732
 c     -1.03927413     1.24669287    -0.03724117
 c      0.36747637     1.80027513     0.13411629
 c      1.26347408     0.99080090     0.38108941
 h     -0.45866923    -2.23770687     0.21952323
 h     -1.53672396     2.04191901    -0.74482425
 h      0.63754417     2.79481586    -0.20789258
 h      2.21244756     1.31768788     0.95947918
 o      2.07342180    -1.13829985    -0.47064165
 h      2.98650328    -0.51456434    -0.46593237
 c     -2.64735010    -0.93511022    -0.15137199
 h     -2.80549730    -1.73946962     0.64528356
 h     -3.56400283    -0.26557962    -0.27512382
 h     -2.61198522    -1.61915472    -0.99304810
 h     -1.41121774     1.55588734     0.96421858
          17

 c      1.07163422    -0.52296746     0.08775550
 c     -0.24016331    -1.03465423     0.20213015
 c     -1.31170490    -0.18673906     0.02663649
 c     -1.03764042     1.25169961    -0.02163489
 c      0.35697156     1.79451495     0.11947980
 c      1.26194107     0.99978088     0.37748796
 h     -0.46289425    -2.21947901     0.22065171
 h     -1.59889719     2.05637069    -0.68819935
 h      0.68987185     2.84368394    -0.22252960
 h      2.18277254     1.28838461     0.88096057
 o      2.05471335    -1.14566627    -0.47085483
 h      2.96877634    -0.59089454    -0.47786575
 c     -2.64318798    -0.93378522    -0.16339769
 h     -2.77535309    -1.76747755     0.57040363
 h     -3.51087598    -0.28080901    -0.29529649
 h     -2.58260703    -1.57553361    -1.02603303
 h     -1.41131765     1.51541121     0.99777887
          17

 c      1.08235858    -0.51144719     0.10012689
 c     -0.22995884    -1.03760454     0.21309753
 c     -1.30737569    -0.19103451     0.02961161
 c     -1.03706171     1.25958578    -0.00649387
 c      0.34229388     1.79253971     0.10241212
 c      1.26532778     1.00269027     0.37551813
 h     -0.45939803    -2.17583899     0.22034650
 h     -1.65809022     2.04954393    -0.62342267
 h      0.73048596     2.88346909    -0.22436098
 h      2.16045655     1.25940876     0.79507074
 o      2.03744049    -1.15260943    -0.47066837
 h      2.92487888    -0.68090818    -0.48888002
 c     -2.63866852    -0.93196468    -0.17485397
 h     -2.74581398    -1.78615084     0.49887948
 h     -3.45877727    -0.29644827    -0.31251608
 h     -2.55036843    -1.53142008    -1.07032113
 h     -1.41532207     1.47776233     1.03138983
          17

 c      1.09225674    -0.49751204     0.11269583
 c     -0.21988368    -1.04194628     0.22381746
 c     -1.30265743    -0.19657530     0.03215070
 c     -1.03812509     1.26984476     0.00837286
 c      0.32484167     1.79463967     0.08326160
 c      1.27121717     0.99955620     0.37404036
 h     -0.44841534    -2.11504419     0.21897387
 h     -1.71236521     2.02297005    -0.55227605
 h      0.75480517     2.90542773    -0.21292983
 h      2.16675753     1.23908384     0.71244694
 o      2.02097570    -1.15983216    -0.47015689
 h      2.86956819    -0.77440474    -0.49901482
 c     -2.63243155    -0.93012484    -0.18621583
 h     -2.71898685    -1.80060701     0.43587356
 h     -3.42175417    -0.30308530    -0.32766169
 h     -2.51565584    -1.48613471    -1.12493275
 h     -1.42106187     1.44300387     1.06375200
          17

 c      1.10080523    -0.48154029     0.12539115
 c     -0.20982780    -1.04603748     0.23426156
 c     -1.29735139    -0.20307480     0.03438239
 c     -1.04131282     1.28166095     0.02330268
 c      0.30641741     1.80032428     0.06271822
 c      1.27718001     0.99106289     0.37219650
 h     -0.43196508    -2.05331548     0.21675731
 h     -1.76161427     1.98079019    -0.47827264
 h      0.76004302     2.90609722    -0.18981777
 h      2.21668560     1.23328793     0.63820352
 o      2.00368943    -1.16829744    -0.46930860
 h      2.83238855    -0.85646981    -0.50913669
 c     -2.62341580    -0.92868635    -0.19813390
 h     -2.69655342    -1.81608194     0.38498871
 h     -3.41023568    -0.29355599    -0.34154520
 h     -2.47952646    -1.43762737    -1.18542955
 h     -1.42623313     1.41114257     1.09346296
          17

 c      1.10766495    -0.46407719     0.13807350
 c     -0.19953321    -1.04758278     0.24444934
 c     -1.29128420    -0.21020852     0.03646543
 c     -1.04687037     1.29397747     0.03872320
 c      0.28877210     1.80873760     0.04160516
 c      1.28277426     0.97867096     0.36989135
 h     -0.41402680    -2.01461465     0.21348734
 h     -1.80816544     1.92960014    -0.40634692
 h      0.74513524     2.88593467    -0.15783851
 h      2.30007974     1.24066163     0.56782020
 o      1.98386941    -1.17866379    -0.46803834
 h      2.84286853    -0.91645172    -0.52072710
 c     -2.61153415    -0.92754461    -0.21130974
 h     -2.67953090    -1.83570681     0.34710649
 h     -3.42334906    -0.26920763    -0.35343258
 h     -2.44360354    -1.38398181    -1.24571310
 h     -1.42869525     1.38223083     1.11954259
          17

 c      1.11271053    -0.44581793     0.15054681
 c     -0.18883738    -1.04468318     0.25446073
 c     -1.28433533    -0.21764675     0.03857118
 c     -1.05472214     1.30564695     0.05505713
 c      0.27324591     1.81876049     0.02075636
 c      1.28901404     0.96430372     0.36719873
 h     -0.39799440    -2.01879585     0.20849757
 h     -1.85664127     1.87737788    -0.34196722
 h      0.71121661     2.84968870    -0.12064577
 h      2.39077527     1.25502629     0.49543924
 o      1.96215444    -1.19058218    -0.46636151
 h      2.89220351    -0.95941837    -0.53342991
 c     -2.59759867    -0.92617381    -0.22629633
 h     -2.66822725    -1.85897461     0.32012733
 h     -3.45015217    -0.23910185    -0.36120700
 h     -2.40972165    -1.32442080    -1.29994859
 h     -1.42669380     1.35642976     1.14175022
          17

 c      1.11602214    -0.42760809     0.16255537
 c     -0.17802191    -1.03749899     0.26435787
 c     -1.27647327    -0.22506254     0.04086429
 c     -1.06457765     1.31568541     0.07256178
 c      0.26052992     1.82887226     0.00096947
 c      1.29676381     0.94990958     0.36392713
 h     -0.38248427    -2.06250419     0.20163630
 h     -1.91173965     1.83100049    -0.28939225
 h      0.66267792     2.80829619    -0.08243070
 h      2.46684007     1.27043166     0.41952444
 o      1.94074395    -1.20336411    -0.46441512
 h      2.94603459    -0.99547298    -0.54471967
 c     -2.58264933    -0.92412359    -0.24333214
 h     -2.66232127    -1.88217813     0.29988878
 h     -3.47776063    -0.21333630    -0.36297747
 h     -2.37957191    -1.25953387    -1.34378419
 h     -1.41902025     1.33402817     1.16068990
          17

 c      1.11782236    -0.41045262     0.17378001
 c     -0.16766033    -1.02795224     0.27411764
 c     -1.26777714    -0.23213769     0.04348808
 c     -1.07622931     1.32350202     0.09118069
 c      0.25057931     1.83701203    -0.01705290
 c      1.30633384     0.93729861     0.35972520
 h     -0.36273571    -2.12281633     0.19400744
 h     -1.97432232     1.79369148    -0.24998040
 h      0.60778023     2.78049083    -0.04710260
 h      2.51590558     1.28283824     0.34162011
 o      1.92121706    -1.21658884    -0.46229060
 h      2.97917297    -1.02977939    -0.55233755
 c     -2.56751945    -0.92121636    -0.26233567
 h     -2.66099909    -1.90041942     0.28165015
 h     -3.49649861    -0.19882807    -0.35794778
 h     -2.35445074    -1.19106028    -1.37496387
 h     -1.40511803     1.31542853     1.17774909
          17

 c      1.11838032    -0.39545864     0.18387027
 c     -0.15819876    -1.01803525     0.28368544
 c     -1.25843771    -0.23857587     0.04655808
 c     -1.08973282     1.32889038     0.11055148
 c      0.24291782     1.84104442    -0.03282509
 c      1.31769861     0.92809075     0.35422660
 h     -0.33522674    -2.17692489     0.18722104
 h     -2.03961820     1.76493022    -0.22215341
 h      0.55573476     2.78731977    -0.01669318
 h      2.53257346     1.28987131     0.26438400
 o      1.90427028    -1.23002973    -0.45998627
 h      2.98010851    -1.06374913    -0.55510168
 c     -2.55275761    -0.91744736    -0.28298395
 h     -2.66312244    -1.90961744     0.26126342
 h     -3.50072891    -0.19881352    -0.34631128
 h     -2.33510856    -1.12152363    -1.39363043
 h     -1.38510108     1.30111175     1.19488655
          17

 c      1.11794534    -0.38368588     0.19250047
 c     -0.14983323    -1.00907909     0.29303381
 c     -1.24874628    -0.24411402     0.05016328
 c     -1.10526390     1.33182193     0.13016524
 c      0.23732720     1.84024771    -0.04609792
 c      1.33067093     0.92361012     0.34710074
 h     -0.29900230    -2.21044873     0.18260111
 h     -2.09970516     1.74260450    -0.20288944
 h      0.50975659     2.83465735     0.00885193
 h      2.51584130     1.29042368     0.19061819
 o      1.89004931    -1.24353908    -0.45743589
 h      2.94614496    -1.09717915    -0.55270650
 c     -2.53866595    -0.91286275    -0.30477722
 h     -2.66740187    -1.90765509     0.23574349
 h     -3.48829335    -0.21352579    -0.32888176
 h     -2.32166952    -1.05382024    -1.40247466
 h     -1.35963733     1.29157331     1.21425968
          17

 c      1.11673277    -0.37594438     0.19942049
 c     -0.14257899    -1.00182728     0.30217350
 c     -1.23907129    -0.24853125     0.05436998
 c     -1.12286209     1.33228974     0.14954177
 c      0.23399128     1.83596429    -0.05665261
 c      1.34489637     0.92470946     0.33806090
 h     -0.25492695    -2.21637923     0.18099815
 h     -2.14718539     1.72483772    -0.18913778
 h      0.46631178     2.90542729     0.02911690
 h      2.46833640     1.28464382     0.12278587
 o      1.87827295    -1.25702001    -0.45452914
 h      2.88168829    -1.12899999    -0.54562964
 c     -2.52531487    -0.90751969    -0.32708989
 h     -2.67254900    -1.89482857     0.20345157
 h     -3.46022522    -0.24062501    -0.30676189
 h     -2.31362648    -0.99075010    -1.40660921
 h     -1.32970962     1.28724463     1.23764036
          17

 c      1.11494771    -0.37261007     0.20448224
 c     -0.13634800    -0.99661380     0.31114775
 c     -1.22982353    -0.25165382     0.05922220
 c     -1.14228540     1.33027695     0.16835111
 c      0.23296227     1.83019307    -0.06423211
 c      1.35967476     0.93158307     0.32689345
 h     -0.20493893    -2.19290842     0.18283205
 h     -2.17721266     1.71057981    -0.17846158
 h      0.42190895     2.97582914     0.04240152
 h      2.39752061     1.27445842     0.06236544
 o      1.86805130    -1.27044645    -0.45110168
 h      2.80121952    -1.15714506    -0.53542765
 c     -2.51249647    -0.90151380    -0.34926753
 h     -2.67740803    -1.87399945     0.16414316
 h     -3.42106322    -0.27515395    -0.28100896
 h     -2.30999723    -0.93449641    -1.41273260
 h     -1.29638892     1.28844310     1.26568238
          17

 c      1.11282272    -0.37353422     0.20763986
 c     -0.13099831    -0.99340852     0.32003242
 c     -1.22141661    -0.25336253     0.06473849
 c     -1.16298762     1.32576576     0.18648344
 c      0.23394819     1.82442027    -0.06864917
 c      1.37364073     0.94363619     0.31357985
 h     -0.15169581    -2.14285878     0.18807267
 h     -2.18805177     1.69958537    -0.16922603
 h      0.37602453     3.02874632     0.04705703
 h      2.31876031     1.26466055     0.00836611
 o      1.85753739    -1.28390406    -0.44691079
 h      2.73480174    -1.17806655    -0.52523580
 c     -2.49965358    -0.89501594    -0.37082117
 h     -2.68107558    -1.85054281     0.11892529
 h     -3.37923115    -0.30949700    -0.25218110
 h     -2.30974858    -0.88620153    -1.42715498
 h     -1.26078785     1.29534787     1.29735758
          17

 c      1.11063941    -0.37807913     0.20893711
 c     -0.12638323    -0.99169646     0.32895350
 c     -1.21422227    -0.25360952     0.07090818
 c     -1.18413795     1.31873902     0.20406671
 c      0.23643839     1.81948880    -0.06984430
 c      1.38456135     0.95951835     0.29850865
 h     -0.09833524    -2.07502818     0.19602841
 h     -2.18119629     1.69234278    -0.16071223
 h      0.33010685     3.05507083     0.04219502
 h      2.25742602     1.26366043    -0.04493669
 o      1.84448756    -1.29755057    -0.44170626
 h      2.71922427    -1.18770247    -0.51887255
 c     -2.48594914    -0.88822572    -0.39165470
 h     -2.68297532    -1.83170060     0.06991735
 h     -3.34573484    -0.33460618    -0.21990588
 h     -2.31235805    -0.84589337    -1.45315080
 h     -1.22421800     1.30795504     1.32997673
          17

 c      1.10871222    -0.38525959     0.20848932
 c     -0.12243497    -0.99026011     0.33812511
 c     -1.20852624    -0.25243692     0.07768905
 c     -1.20464877     1.30917802     0.22143055
 c      0.23983937     1.81579485    -0.06788522
 c      1.39016162     0.97759598     0.28240738
 h     -0.04789028    -2.00663076     0.20494354
 h     -2.16142268     1.69010533    -0.15328583
 h      0.28636574     3.05129479     0.02767737
 h      2.23936028     1.28020325    -0.10676976
 o      1.82890273    -1.31134918    -0.43549295
 h      2.75626791    -1.18614177    -0.51697226
 c     -2.47070415    -0.88119218    -0.41208211
 h     -2.68276481    -1.82465652     0.01932683
 h     -3.32905374    -0.34375330    -0.18332006
 h     -2.31804870    -0.81281475    -1.48942213
 h     -1.18837795     1.32599694     1.35989820
          17

 c      1.10734943    -0.39393367     0.20645391
 c     -0.11925922    -0.98726433     0.34785935
 c     -1.20451040    -0.24997322     0.08500643
 c     -1.22325543     1.29707299     0.23902055
 c      0.24353966     1.81342164    -0.06295518
 c      1.39020748     0.99686217     0.26549313
 h     -0.00220911    -1.96229534     0.21191368
 h     -2.13627924     1.69486968    -0.14844914
 h      0.24715672     3.01796417     0.00398953
 h      2.26687912     1.31476133    -0.17942825
 o      1.81318504    -1.32501965    -0.42854116
 h      2.81018858    -1.17835800    -0.51675188
 c     -2.45400024    -0.87370500    -0.43248636
 h     -2.67995937    -1.83338623    -0.03186154
 h     -3.32892472    -0.33666671    -0.14298091
 h     -2.32740387    -0.78583873    -1.53099545
 h     -1.15536025     1.34886301     1.38358935
          17

 c      1.10681916    -0.40296490     0.20299967
 c     -0.11708430    -0.98138652     0.35843605
 c     -1.20227670    -0.24639440     0.09275358
 c     -1.23873948     1.28248256     0.25726314
 c      0.24694994     1.81213046    -0.05534376
 c      1.38664791     1.01707848     0.24707434
 h      0.03797639    -1.96078118     0.21448141
 h     -2.11392502     1.70882764    -0.14828252
 h      0.21463040     2.95989663    -0.02784496
 h      2.31760819     1.35884191    -0.25350811
 o      1.79944842    -1.33831338    -0.42112292
 h      2.85014332    -1.16928717    -0.51577801
 c     -2.43672830    -0.86552733    -0.45296376
 h     -2.67350540    -1.85628691    -0.08450061
 h     -3.33679895    -0.31906136    -0.10216444
 h     -2.34073261    -0.76369634    -1.57160560
 h     -1.12741898     1.37558828     1.39859250
          17

 c      1.10731061    -0.41133314     0.19829441
 c     -0.11596264    -0.97327960     0.36988517
 c     -1.20187916    -0.24188630     0.10079804
 c     -1.25029719     1.26568016     0.27637618
 c      0.24954854     1.81120225    -0.04542059
 c      1.38163458     1.03806731     0.22636043
 h      0.07023817    -1.99741423     0.21329379
 h     -2.09920104     1.73283293    -0.15390199
 h      0.19027026     2.88811344    -0.06649657
 h      2.36805967     1.40352699    -0.31774817
 o      1.78882737    -1.35109602    -0.41343220
 h      2.86109238    -1.16210319    -0.51297178
 c     -2.42005224    -0.85669605    -0.47332721
 h     -2.66184119    -1.88690557    -0.14043489
 h     -3.34231440    -0.29838173    -0.06565406
 h     -2.35771840    -0.74504059    -1.60577287
 h     -1.10660725     1.40493185     1.40415571
          17

 c      1.10887914    -0.41822982     0.19250697
 c     -0.11567881    -0.96496411     0.38202073
 c     -1.20331453    -0.23666034     0.10899706
 c     -1.25779331     1.24731006     0.29620967
 c      0.25093050     1.80924903    -0.03355790
 c      1.37666110     1.05939695     0.20295890
 h      0.08997367    -2.05051504     0.21154989
 h     -2.09090459     1.76468320    -0.16389741
 h      0.17415428     2.82204778    -0.11109807
 h      2.40381685     1.44330339    -0.36519506
 o      1.78180470    -1.36331100    -0.40560247
 h      2.83849545    -1.15862807    -0.50820248
 c     -2.40494590    -0.84751818    -0.49329835
 h     -2.64347257    -1.91705202    -0.20106412
 h     -3.33799370    -0.28072215    -0.03782513
 h     -2.37744433    -0.72845045    -1.62991247
 h     -1.09444291     1.43553048     1.40151550
          17

 c      1.11141500    -0.42311059     0.18581351
 c     -0.11599069    -0.95823066     0.39463407
 c     -1.20648403    -0.23100897     0.11721438
 c     -1.26162153     1.22837297     0.31626530
 c      0.25081003     1.80453993    -0.02000980
 c      1.37270757     1.08044143     0.17683683
 h      0.09348946    -2.09957990     0.21234726
 h     -2.08342140     1.79918384    -0.17457226
 h      0.16456482     2.78571252    -0.16250091
 h      2.41779748     1.47542569    -0.39291287
 o      1.77839746    -1.37495381    -0.39771132
 h      2.78507850    -1.15962043    -0.50207552
 c     -2.39203459    -0.83838931    -0.51261939
 h     -2.61752362    -1.93965095    -0.26654637
 h     -3.32023482    -0.27007088    -0.02169852
 h     -2.39861033    -0.71241346    -1.64275426
 h     -1.09170682     1.46610439     1.39383658
          17

 c      1.11465677    -0.42569582     0.17839994
 c     -0.11675832    -0.95408184     0.40756038
 c     -1.21117468    -0.22534139     0.12532787
 c     -1.26234186     1.21002848     0.33588290
 c      0.24886207     1.79646763    -0.00497642
 c      1.37047889     1.10047119     0.14819469
 h      0.07944584    -2.13175544     0.21761095
 h     -2.07070591     1.83009759    -0.18176542
 h      0.15948403     2.79047355    -0.22227896
 h      2.40738896     1.49881529    -0.40058415
 o      1.77805157    -1.38609352    -0.38975545
 h      2.71223107    -1.16427759    -0.49621061
 c     -2.38159009    -0.82965425    -0.53106305
 h     -2.58396043    -1.95014933    -0.33579673
 h     -3.28884009    -0.26851250    -0.01871825
 h     -2.41978653    -0.69529502    -1.64543303
 h     -1.09843608     1.49565328     1.38570896
          17

 c      1.11824019    -0.42593729     0.17045541
 c     -0.11792765    -0.95286081     0.42065531
 c     -1.21706850    -0.22017559     0.13322752
 c     -1.26042338     1.19339061     0.35445240
 c      0.24457528     1.78655262     0.01103410
 c      1.37045075     1.11871052     0.11739909
 h      0.04846498    -2.14061416     0.22825542
 h     -2.04887853     1.85211019    -0.18242993
 h      0.15855059     2.82295684    -0.28798354
 h      2.37339046     1.51362847    -0.38989647
 o      1.77932157    -1.39696642    -0.38159518
 h      2.64485388    -1.16864549    -0.49405127
 c     -2.37354221    -0.82155858    -0.54842326
 h     -2.54357136    -1.94691924    -0.40684779
 h     -3.24667291    -0.27641179    -0.02860620
 h     -2.43963119    -0.67530482    -1.64135321
 h     -1.11413179     1.52348838     1.38207260
          17

 c      1.12177331    -0.42396425     0.16216068
 c     -0.11950740    -0.95443295     0.43377498
 c     -1.22376362    -0.21608990     0.14081127
 c     -1.25615332     1.17942499     0.37158429
 c      0.23746593     1.77709600     0.02719985
 c      1.37263832     1.13439157     0.08498807
 h      0.00257707    -2.12440407     0.24445627
 h     -2.01683168     1.86183075    -0.17524949
 h      0.16205672     2.85993780    -0.35249576
 h      2.32102953     1.52163036    -0.36490431
 o      1.78001136    -1.40802078    -0.37293847
 h      2.61883679    -1.16500080    -0.50112694
 c     -2.36746432    -0.81425878    -0.56455804
 h     -2.49783559    -1.93131090    -0.47728724
 h     -3.19984010    -0.29228935    -0.04897796
 h     -2.45703547    -0.65050681    -1.63561185
 h     -1.13809735     1.54894976     1.38667486
          17

 c      1.12493209    -0.42002272     0.15367248
 c     -0.12158454    -0.95823229     0.44678807
 c     -1.23080265    -0.21364600     0.14798938
 c     -1.24963175     1.16890448     0.38722065
 c      0.22739405     1.76971974     0.04275020
 c      1.37614061     1.14673687     0.05176346
 h     -0.05503166    -2.08584493     0.26567757
 h     -1.97602008     1.85818347    -0.16073412
 h      0.16947103     2.88437088    -0.40818351
 h      2.26300784     1.52749734    -0.33314761
 o      1.77921914    -1.41943719    -0.36361227
 h      2.64830415    -1.14971493    -0.52080197
 c     -2.36256566    -0.80785057    -0.57950759
 h     -2.44870022    -1.90754588    -0.54473555
 h     -3.15800738    -0.31258901    -0.07486978
 h     -2.47113886    -0.61896673    -1.63363554
 h     -1.16967164     1.57091985     1.40073384
          17

 c      1.12752269    -0.41444282     0.14510518
 c     -0.12432033    -0.96318056     0.45961133
 c     -1.23772022    -0.21328299     0.15470116
 c     -1.24080018     1.16233524     0.40165282
 c      0.21467930     1.76513362     0.05713615
 c      1.37882172     1.15484379     0.01884654
 h     -0.12024400    -2.03351913     0.29045099
 h     -1.93027058     1.84269779    -0.14126961
 h      0.17939623     2.88779420    -0.44932235
 h      2.22208967     1.54033604    -0.30592561
 o      1.77858604    -1.43065992    -0.35387902
 h      2.70564707    -1.13067347    -0.54918040
 c     -2.35780851    -0.80235598    -0.59360223
 h     -2.39822752    -1.88214034    -0.60738113
 h     -3.13339564    -0.33221876    -0.09912401
 h     -2.48119707    -0.57912614    -1.63911388
 h     -1.20814740     1.58758288     1.42266638
          17

 c      1.12946237    -0.40764598     0.13652516
 c     -0.12786143    -0.96760442     0.47223956
 c     -1.24410935    -0.21520056     0.16093682
 c     -1.22948862     1.15983612     0.41544160
 c      0.20000965     1.76341834     0.07000058
 c      1.37814421     1.15785936    -0.01271580
 h     -0.18876646    -1.98352705     0.31615354
 h     -1.88569367     1.81975370    -0.12118570
 h      0.18998359     2.86775358    -0.47230026
 h      2.22232756     1.57073624    -0.29324214
 o      1.77998633    -1.44097153    -0.34414796
 h      2.75836608    -1.11772618    -0.57953527
 c     -2.35231600    -0.79760210    -0.60734859
 h     -2.34818505    -1.86227939    -0.66442984
 h     -3.13626937    -0.34720125    -0.11521662
 h     -2.48640815    -0.53034527    -1.65225036
 h     -1.25248394     1.59674140     1.44899387
          17

 c      1.13071515    -0.40015307     0.12796598
 c     -0.13219900    -0.96954804     0.48471605
 c     -1.24967714    -0.21928205     0.16674929
 c     -1.21550616     1.16107591     0.42927604
 c      0.18425651     1.76428420     0.08113636
 c      1.37344965     1.15585333    -0.04270207
 h     -0.25749880    -1.95652101     0.33958268
 h     -1.85005677     1.79612191    -0.10636630
 h      0.19922872     2.82593388    -0.47541639
 h      2.26445795     1.61940694    -0.29493097
 o      1.78434488    -1.44987594    -0.33469769
 h      2.78837040    -1.11639176    -0.60677365
 c     -2.34594121    -0.79310721    -0.62107547
 h     -2.29983776    -1.85306913    -0.71614345
 h     -3.16816694    -0.35833211    -0.12168382
 h     -2.48589600    -0.47332252    -1.66965217
 h     -1.30113894     1.59646597     1.47565970
          17

 c      1.13126363    -0.39254145     0.11944387
 c     -0.13717033    -0.96792579     0.49698256
 c     -1.25426636    -0.22510064     0.17224495
 c     -1.19884852     1.16542453     0.44375242
 c      0.16835306     1.76713993     0.09050755
 c      1.36622175     1.15001425    -0.07150028
 h     -0.32450618    -1.96461332     0.35904805
 h     -1.83048617     1.77859292    -0.10241503
 h      0.20519884     2.76804252    -0.45919311
 h      2.32432476     1.67437676    -0.30353910
 o      1.79187133    -1.45706979    -0.32566038
 h      2.78871683    -1.12852968    -0.62787588
 c     -2.33936208    -0.78828865    -0.63477545
 h     -2.25414420    -1.85500337    -0.76332967
 h     -3.22036070    -0.37104885    -0.12297578
 h     -2.47889284    -0.41008816    -1.68589874
 h     -1.35213155     1.58565258     1.49903383
          17

 c      1.13111947    -0.38536774     0.11096475
 c     -0.14271098    -0.96345936     0.50877751
 c     -1.25783973    -0.23201018     0.17755689
 c     -1.18000770     1.17229539     0.45907729
 c      0.15324384     1.77097886     0.09833535
 c      1.35803119     1.14168080    -0.09936305
 h     -0.38615729    -2.00032288     0.37578192
 h     -1.82963429     1.77004860    -0.11133836
 h      0.20637927     2.70533087    -0.42745479
 h      2.37749881     1.72237611    -0.31337113
 o      1.80233305    -1.46239108    -0.31705325
 h      2.75945345    -1.15356352    -0.64154299
 c     -2.33355126    -0.78284083    -0.64830711
 h     -2.21214404    -1.86377464    -0.80668872
 h     -3.27971654    -0.39129100    -0.12560405
 h     -2.46497126    -0.34356819    -1.69555971
 h     -1.40324362     1.56429266     1.51646345
          17

 c      1.13032056    -0.37911879     0.10253254
 c     -0.14890677    -0.95789056     0.51977548
 c     -1.26044673    -0.23927169     0.18281512
 c     -1.16010090     1.18132260     0.47491909
 c      0.13981090     1.77422821     0.10520267
 c      1.34967422     1.13182329    -0.12627086
 h     -0.43659425    -2.04534359     0.39225688
 h     -1.84370590     1.76787656    -0.12968782
 h      0.20224408     2.65644429    -0.38857504
 h      2.40957521     1.75488742    -0.32222730
 o      1.81506877    -1.46583533    -0.30875231
 h      2.70742908    -1.18857169    -0.64870164
 c     -2.32927951    -0.77681641    -0.66157144
 h     -2.17507963    -1.87264930    -0.84656464
 h     -3.33456252    -0.42258942    -0.13472626
 h     -2.44418835    -0.27696278    -1.69463233
 h     -1.45226327     1.53348711     1.52653353
          17

 c      1.12891763    -0.37419789     0.09415569
 c     -0.15576596    -0.95279495     0.52973889
 c     -1.26219923    -0.24615909     0.18812462
 c     -1.14061680     1.19217081     0.49059980
 c      0.12880289     1.77502629     0.11191259
 c      1.34137493     1.12107719    -0.15207664
 h     -0.47052774    -2.08389433     0.41023889
 h     -1.86487717     1.76687107    -0.15064320
 h      0.19361127     2.64420728    -0.35367138
 h      2.41401116     1.76759061    -0.32986366
 o      1.82876853    -1.46762513    -0.30036607
 h      2.64975829    -1.22736774    -0.65454844
 c     -2.32697193    -0.77045096    -0.67450400
 h     -2.14415804    -1.87527901    -0.88312068
 h     -3.37675866    -0.46584889    -0.15328883
 h     -2.41710730    -0.21317040    -1.68119062
 h     -1.49723042     1.49530049     1.52916631
          17

 c      1.12697361    -0.37092275     0.08584541
 c     -0.16309911    -0.94921500     0.53853924
 c     -1.26326183    -0.25202658     0.19355604
 c     -1.12304291     1.20429436     0.50540681
 c      0.12089318     1.77252071     0.11876515
 c      1.33305867     1.10986165    -0.17661042
 h     -0.48484464    -2.10660431     0.43043430
 h     -1.88519573     1.76281230    -0.16750216
 h      0.18164704     2.68025977    -0.32786679
 h      2.38899375     1.75883940    -0.33686621
 o      1.84135377    -1.46822420    -0.29108589
 h      2.61570018    -1.26041099    -0.67094122
 c     -2.32675374    -0.76399710    -0.68700520
 h     -2.12021245    -1.86737346    -0.91662992
 h     -3.40159902    -0.52011624    -0.18237816
 h     -2.38474495    -0.15434079    -1.65551675
 h     -1.53664811     1.45250257     1.52558580
          17

 c      1.12456767    -0.36951264     0.07761325
 c     -0.17056464    -0.94773249     0.54612699
 c     -1.26383691    -0.25636021     0.19915093
 c     -1.10863603     1.21691615     0.51876718
 c      0.11675074     1.76793740     0.12507872
 c      1.32445136     1.09841941    -0.19970898
 h     -0.47852693    -2.10932232     0.45280443
 h     -1.89873403     1.75376245    -0.17556731
 h      0.16666458     2.75218743    -0.30450297
 h      2.33625731     1.72907814    -0.34426441
 o      1.85116561    -1.46797649    -0.28010494
 h      2.62797089    -1.28080567    -0.70982155
 c     -2.32851638    -0.75765215    -0.69889986
 h     -2.10343026    -1.84726172    -0.94770503
 h     -3.40742468    -0.58323654    -0.22162888
 h     -2.34848441    -0.10155664    -1.61995641
 h     -1.56960794     1.40820193     1.51810725
          17

 c      1.12176794    -0.37007690     0.06948157
 c     -0.17773952    -0.94855159     0.55250510
 c     -1.26414622    -0.25880888     0.20493288
 c     -1.09830822     1.22917456     0.53028010
 c      0.11688962     1.76350527     0.12990619
 c      1.31500113     1.08676392    -0.22119697
 h     -0.45225598    -2.09185127     0.47684173
 h     -1.90205400     1.73977512    -0.17244363
 h      0.14908971     2.83555795    -0.27348112
 h      2.26198606     1.68150283    -0.35363007
 o      1.85888542    -1.46667033    -0.26771914
 h      2.67272304    -1.29151739    -0.76589799
 c     -2.33193402    -0.75153594    -0.70995208
 h     -2.09312789    -1.81598753    -0.97746421
 h     -3.39574089    -0.65221426    -0.26932322
 h     -2.30997333    -0.05466705    -1.57853093
 h     -1.59574946     1.36541411     1.50972216
          17

 c      1.11858927    -0.37262907     0.06149720
 c     -0.18414232    -0.95147851     0.55770683
 c     -1.26441531    -0.25919581     0.21091935
 c     -1.09254356     1.24028036     0.53970347
 c      0.12148582     1.76101890     0.13272793
 c      1.30363894     1.07451440    -0.24084592
 h     -0.40829561    -2.05801007     0.50171907
 h     -1.89414280     1.72234290    -0.15784922
 h      0.13038050     2.91008410    -0.22911009
 h      2.17981212     1.62403007    -0.36753410
 o      1.86629416    -1.46395602    -0.25498555
 h      2.71949984    -1.29860995    -0.82213571
 c     -2.33642568    -0.74565796    -0.71993855
 h     -2.08753940    -1.77725664    -1.00765178
 h     -3.37194410    -0.72351408    -0.32223022
 h     -2.27099421    -0.01243304    -1.53614102
 h     -1.61505074     1.32669667     1.50354464
          17

 c      1.11497034    -0.37711982     0.05373709
 c     -0.18923731    -0.95579871     0.56177830
 c     -1.26485751    -0.25752131     0.21712789
 c     -1.09133493     1.24958872     0.54696264
 c      0.13031432     1.76147617     0.13351201
 c      1.28854781     1.06073471    -0.25833337
 h     -0.35053578    -2.01694494     0.52640555
 h     -1.87650588     1.70411076    -0.13359115
 h      0.11274963     2.96344600    -0.17040301
 h      2.11381851     1.57118133    -0.39013261
 o      1.87456450    -1.45970212    -0.24274675
 h      2.74829027    -1.30519044    -0.86521869
 c     -2.34111128    -0.73984795    -0.72874858
 h     -2.08372346    -1.73700151    -1.04064402
 h     -3.34596608    -0.79366601    -0.37558886
 h     -2.23339122     0.02682733    -1.49734852
 h     -1.62752953     1.29397090     1.50225011
          17

 c      1.11076694    -0.38346912     0.04630912
 c     -0.19248943    -0.96019676     0.56475930
 c     -1.26565456    -0.25395821     0.22357081
 c     -1.09415710     1.25658374     0.55220057
 c      0.14275846     1.76525002     0.13257461
 c      1.26783981     1.04436550    -0.27332529
 h     -0.28403084    -1.98401836     0.54993271
 h     -1.85355494     1.68886290    -0.10381654
 h      0.09868787     2.98939610    -0.09917833
 h      2.09085218     1.53902818    -0.42646825
 o      1.88418295    -1.45394539    -0.23145782
 h      2.75066277    -1.31197470    -0.88824609
 c     -2.34491669    -0.73372098    -0.73641711
 h     -2.07790393    -1.70188081    -1.07910300
 h     -3.33063887    -0.86022874    -0.42408022
 h     -2.19917326     0.06426015    -1.46523060
 h     -1.63298860     1.26853315     1.50761656
          17

 c      1.10575684    -0.39159155     0.03935078
 c     -0.19350923    -0.96315307     0.56665621
 c     -1.26694273    -0.24882238     0.23024049
 c     -1.10001365     1.26083136     0.55582749
 c      0.15786445     1.77229011     0.13046802
 c      1.24176992     1.02558158    -0.28587104
 h     -0.21338043    -1.97634930     0.57188966
 h     -1.83276605     1.68147595    -0.07506583
 h      0.09068116     2.98598063    -0.01876110
 h      2.11456080     1.52916655    -0.47816359
 o      1.89522907    -1.44680990    -0.22129426
 h      2.72524747    -1.31850873    -0.88896321
 c     -2.34701371    -0.72684876    -0.74302911
 h     -2.06653344    -1.67642788    -1.12499412
 h     -3.33546478    -0.92207716    -0.46419759
 h     -2.17061367     0.09982378    -1.44098774
 h     -1.63093475     1.25117250     1.52024013
          17

 c      1.09967422    -0.40138650     0.03301258
 c     -0.19214757    -0.96405159     0.56744679
 c     -1.26881251    -0.24250871     0.23709462
 c     -1.10765286     1.26199655     0.55844417
 c      0.17446559     1.78219907     0.12788862
 c      1.21310423     1.00590897    -0.29664520
 h     -0.14151391    -2.00021765     0.59258239
 h     -1.82308933     1.68707940    -0.05484655
 h      0.09102716     2.95526342     0.06668856
 h      2.16060214     1.52709908    -0.54054039
 o      1.90746843    -1.43847782    -0.21217434
 h      2.67616967    -1.32359329    -0.86936090
 c     -2.34731303    -0.71914095    -0.74864111
 h     -2.04772206    -1.66036239    -1.17822860
 h     -3.35967774    -0.97792453    -0.49602185
 h     -2.15007852     0.13244089    -1.42437032
 h     -1.62070791     1.24230802     1.53947159
          17

 c      1.09226306    -0.41270272     0.02742642
 c     -0.18834309    -0.96376496     0.56714953
 c     -1.27131168    -0.23542539     0.24405107
 c     -1.11602748     1.26000907     0.56053179
 c      0.19137710     1.79414385     0.12556358
 c      1.18478878     0.98680155    -0.30656029
 h     -0.07141562    -2.04450216     0.61227762
 h     -1.83037770     1.70866537    -0.04771842
 h      0.10155394     2.90456458     0.15276898
 h      2.20297732     1.51869585    -0.60657445
 o      1.92022528    -1.42919406    -0.20361340
 h      2.61498647    -1.32513388    -0.83797558
 c     -2.34635132    -0.71101920    -0.75337105
 h     -2.02192655    -1.64868402    -1.23605681
 h     -3.39330922    -1.02502222    -0.52201772
 h     -2.13965810     0.16064553    -1.41436402
 h     -1.60173573     1.24206967     1.56359215
          17

 c      1.08331648    -0.42531989     0.02268072
 c     -0.18202134    -0.96376719     0.56586075
 c     -1.27443158    -0.22797369     0.25099803
 c     -1.12471966     1.25527503     0.56213490
 c      0.20759531     1.80666102     0.12409345
 c      1.15880135     0.96908924    -0.31640000
 h     -0.00755085    -2.09109088     0.63064822
 h     -1.85299924     1.74446224    -0.05167235
 h      0.12314467     2.84849427     0.23598492
 h      2.22625678     1.49662791    -0.67046920
 o      1.93217320    -1.41928996    -0.19446092
 h      2.56397632    -1.31974541    -0.81407949
 c     -2.34475604    -0.70315745    -0.75748320
 h     -1.99136221    -1.63459465    -1.29391781
 h     -3.42437450    -1.06004053    -0.54465495
 h     -2.14084113     0.18319047    -1.40968480
 h     -1.57377793     1.25029046     1.59018518
          17

 c      1.07270666    -0.43892769     0.01880304
 c     -0.17324284    -0.96517829     0.56372356
 c     -1.27808582    -0.22056634     0.25781110
 c     -1.13385550     1.24865520     0.56294896
 c      0.22240520     1.81767756     0.12375562
 c      1.13625664     0.95315017    -0.32672995
 h      0.04537098    -2.12592640     0.64705724
 h     -1.88320241     1.78828763    -0.05956482
 h      0.15548512     2.80834821     0.31562427
 h      2.22351495     1.45849607    -0.72818190
 o      1.94181266    -1.40914426    -0.18321027
 h      2.54862783    -1.30361318    -0.82275636
 c     -2.34293497    -0.69613988    -0.76132765
 h     -1.95885488    -1.61249269    -1.34697498
 h     -3.44378299    -1.08051417    -0.56534007
 h     -2.15434802     0.19942894    -1.40904168
 h     -1.53705388     1.26644348     1.61654495
          17

 c      1.06041725    -0.45309727     0.01573936
 c     -0.16234984    -0.96855222     0.56090351
 c     -1.28210759    -0.21364510     0.26436617
 c     -1.14367392     1.24121335     0.56267393
 c      0.23531038     1.82537736     0.12447174
 c      1.11769156     0.93909783    -0.33791987
 h      0.08369325    -2.14146215     0.66092903
 h     -1.91229454     1.83259084    -0.06374442
 h      0.19790866     2.80191073     0.39401067
 h      2.19286071     1.40462487    -0.77702099
 o      1.94926187    -1.39894723    -0.16978149
 h      2.56932736    -1.27663488    -0.86646898
 c     -2.34105742    -0.69030510    -0.76523097
 h     -1.92696146    -1.57934311    -1.39128844
 h     -3.44643041    -1.08546160    -0.58445384
 h     -2.18010219     0.20950603    -1.41126904
 h     -1.49226146     1.28958308     1.64000618
          17

 c      1.04658419    -0.46729296     0.01333549
 c     -0.14998655    -0.97401134     0.55758857
 c     -1.28627702    -0.20766654     0.27054386
 c     -1.15424148     1.23398892     0.56122193
 c      0.24591206     1.82955389     0.12621407
 c      1.10322297     0.92683668    -0.35016718
 h      0.10514247    -2.13536614     0.67191714
 h     -1.93394087     1.87092497    -0.05888064
 h      0.25031162     2.82790294     0.47173122
 h      2.13597634     1.33715794    -0.81554211
 o      1.95620178    -1.38863539    -0.15579644
 h      2.60194956    -1.24329246    -0.92044396
 c     -2.33910882    -0.68572586    -0.76942406
 h     -1.89751665    -1.53480640    -1.42440074
 h     -3.43091587    -1.07548655    -0.60162012
 h     -2.21729138     0.21439221    -1.41538271
 h     -1.44055975     1.31832245     1.65820713
          17

 c      1.03152706    -0.48092977     0.01134013
 c     -0.13704410    -0.98136968     0.55399216
 c     -1.29036351    -0.20305291     0.27622839
 c     -1.16540165     1.22787829     0.55872441
 c      0.25400697     1.83143675     0.12930841
 c      1.09251147     0.91606447    -0.36345261
 h      0.10880690    -2.10950464     0.68001693
 h     -1.94475643     1.89880931    -0.04237581
 h      0.31181376     2.86822574     0.54398398
 h      2.05874759     1.26015284    -0.84419139
 o      1.96403668    -1.37811994    -0.14273923
 h      2.62643015    -1.20828511    -0.96174511
 c     -2.33690032    -0.68221060    -0.77401373
 h     -1.87139665    -1.48096190    -1.44561808
 h     -3.39950921    -1.05288674    -0.61584541
 h     -2.26447870     0.21575416    -1.42056530
 h     -1.38353051     1.35088093     1.66934455
          17

 c      1.01575300    -0.49343477     0.00942926
 c     -0.12460661    -0.99013176     0.55034162
 c     -1.29415956    -0.20013206     0.28130734
 c     -1.17681694     1.22356214     0.55546877
 c      0.25970918     1.83232761     0.13413950
 c      1.08452343     0.90627359    -0.37738307
 h      0.09523692    -2.07022210     0.68575934
 h     -1.94394428     1.91384426    -0.01395190
 h      0.37962595     2.90389415     0.60393128
 h      1.97386404     1.18021101    -0.86709242
 o      1.97345058    -1.36735848    -0.13138357
 h      2.63336814    -1.17482673    -0.97844489
 c     -2.33402479    -0.67928272    -0.77897934
 h     -1.84833631    -1.42200723    -1.45622937
 h     -3.35871724    -1.02189484    -0.62551322
 h     -2.31973003     0.21564626    -1.42607465
 h     -1.32308264     1.38522515     1.67240705
          17

 c      0.99992934    -0.50430699     0.00724440
 c     -0.11389801    -0.99939100     0.54684212
 c     -1.29750083    -0.19908267     0.28567467
 c     -1.18799966     1.22142853     0.55184784
 c      0.26340269     1.83294118     0.14083853
 c      1.07730763     0.89679965    -0.39098279
 h      0.06663793    -2.02951209     0.69051819
 h     -1.93312144     1.91587772     0.02462559
 h      0.44981481     2.92275153     0.64641848
 h      1.90333089     1.10639600    -0.89448764
 o      1.98463148    -1.35632311    -0.12200251
 h      2.62024592    -1.14491168    -0.96644953
 c     -2.32983059    -0.67617705    -0.78418579
 h     -1.82682474    -1.36384491    -1.45961592
 h     -3.31963325    -0.98870352    -0.62836950
 h     -2.38073519     0.21605814    -1.43110145
 h     -1.26129744     1.41926670     1.66735000
          17

 c      0.98482232    -0.51318637     0.00444686
 c     -0.10616910    -1.00783710     0.54363535
 c     -1.30027469    -0.19989302     0.28923617
 c     -1.19829912     1.22148408     0.54834433
 c      0.26561910     1.83347134     0.14924128
 c      1.06860611     0.88711507    -0.40290436
 h      0.02650777    -2.00464278     0.69665826
 h     -1.91662163     1.90753609     0.06951350
 h      0.51832058     2.91902503     0.66879111
 h      1.87163239     1.04674938    -0.94046882
 o      1.99740493    -1.34499076    -0.11451123
 h      2.58925405    -1.11942260    -0.92740236
 c     -2.32360227    -0.67196824    -0.78941100
 h     -1.80435639    -1.31315607    -1.46083435
 h     -3.29556062    -0.96040620    -0.62186787
 h     -2.44491631     0.21842583    -1.43463961
 h     -1.20024055     1.45105932     1.65517239
          17

 c      0.97120650    -0.51991616     0.00077869
 c     -0.10246751    -1.01432446     0.54083418
 c     -1.30242074    -0.20234215     0.29191512
 c     -1.20687229     1.22329062     0.54552410
 c      0.26690280     1.83379840     0.15896748
 c      1.05779597     0.87726303    -0.41263822
 h     -0.02202276    -2.01102513     0.70662233
 h     -1.90191788     1.89484029     0.11480698
 h      0.58152413     2.89142378     0.67054492
 h      1.88357531     1.00280000    -1.00906702
 o      2.01119125    -1.33339727    -0.10838364
 h      2.54811042    -1.09737649    -0.87016482
 c     -2.31509516    -0.66590450    -0.79438670
 h     -1.77847342    -1.27564636    -1.46511449
 h     -3.29469374    -0.94240978    -0.60436113
 h     -2.50951491     0.22326720    -1.43543835
 h     -1.14178807     1.47895930     1.63787590
          17

 c      0.95976856    -0.52455298    -0.00389663
 c     -0.10344766    -1.01891741     0.53866527
 c     -1.30392298    -0.20602705     0.29365496
 c     -1.21274759     1.22604971     0.54395660
 c      0.26770300     1.83357714     0.16948049
 c      1.04634843     0.86767790    -0.42110699
 h     -0.07749032    -2.04940795     0.72067714
 h     -1.89875826     1.88652529     0.15357862
 h      0.63665947     2.84228947     0.65311995
 h      1.91937996     0.97135086    -1.08741564
 o      2.02485773    -1.32177891    -0.10238600
 h      2.51272986    -1.07396064    -0.81510291
 c     -2.30496651    -0.65774547    -0.79887041
 h     -1.74854268    -1.25394868    -1.47547605
 h     -3.31324958    -0.93632559    -0.57662329
 h     -2.57167079     0.23008861    -1.43208523
 h     -1.08752580     1.50173741     1.61829383
          17

 c      0.95100513    -0.52732624    -0.00957740
 c     -0.10943532    -1.02297010     0.53748599
 c     -1.30479543    -0.21044856     0.29441879
 c     -1.21515763     1.22900301     0.54398732
 c      0.26829978     1.83217442     0.18007870
 c      1.03595834     0.85873643    -0.42953090
 h     -0.13852647    -2.10441605     0.73612602
 h     -1.91492964     1.88994691     0.18085033
 h      0.68249514     2.77805779     0.62015640
 h      1.95672027     0.94968460    -1.15913247
 o      2.03690625    -1.31064578    -0.09472562
 h      2.50464930    -1.03982864    -0.79158399
 c     -2.29441581    -0.64778582    -0.80275367
 h     -1.71695571    -1.24663958    -1.49116657
 h     -3.33840253    -0.94072752    -0.54187329
 h     -2.62855242     0.23763421    -1.42324728
 h     -1.03875426     1.51862606     1.59977610
          17

 c      0.94512764    -0.52859523    -0.01611843
 c     -0.12050157    -1.02800993     0.53757205
 c     -1.30506464    -0.21511835     0.29418941
 c     -1.21401547     1.23197566     0.54551885
 c      0.26870637     1.82855571     0.18986668
 c      1.02757544     0.85068063    -0.43866190
 h     -0.20238074    -2.15723946     0.74930844
 h     -1.95028524     1.90535065     0.19664370
 h      0.72054422     2.71044023     0.57791636
 h      1.98195502     0.93645337    -1.21339479
 o      2.04674427    -1.30022196    -0.08482286
 h      2.53119270    -0.99054130    -0.80953947
 c     -2.28450673    -0.63662100    -0.80609056
 h     -1.68840527    -1.24929394    -1.50845328
 h     -3.35678785    -0.95322420    -0.50422265
 h     -2.67758390     0.24442504    -1.40802930
 h     -0.99660153     1.52927224     1.58571617
          17

 c      0.94203161    -0.52882125    -0.02323596
 c     -0.13638861    -1.03496752     0.53895434
 c     -1.30476419    -0.21961712     0.29296764
 c     -1.20993706     1.23542332     0.54812069
 c      0.26858502     1.82133622     0.19782189
 c      1.02152443     0.84366110    -0.44880866
 h     -0.26564094    -2.19459208     0.75738782
 h     -1.99620314     1.92572111     0.20523158
 h      0.75602594     2.65600888     0.53465470
 h      1.98874094     0.93099107    -1.24481953
 o      2.05526714    -1.28992452    -0.07421707
 h      2.57620366    -0.93508526    -0.84484524
 c     -2.27590730    -0.62491716    -0.80899025
 h     -1.66791879    -1.25656769    -1.52286167
 h     -3.35921573    -0.97162324    -0.46733875
 h     -2.71674370     0.24937343    -1.38629760
 h     -0.96218836     1.53358928     1.57894353
          17

 c      0.94133668    -0.52853516    -0.03052323
 c     -0.15647053    -1.04411858     0.54142114
 c     -1.30394529    -0.22359415     0.29076804
 c     -1.20375489     1.23995568     0.55136246
 c      0.26744166     1.80935585     0.20309853
 c      1.01778795     0.83773578    -0.46002424
 h     -0.32524383    -2.20977608     0.75872583
 h     -2.04127508     1.94239744     0.21167087
 h      0.79546669     2.62975637     0.49723906
 h      1.97507122     0.93289540    -1.25149629
 o      2.06349351    -1.27903742    -0.06456372
 h      2.62150545    -0.88495814    -0.87119724
 c     -2.26895635    -0.61329309    -0.81149081
 h     -1.65928191    -1.26378351    -1.53095786
 h     -3.34109139    -0.99419911    -0.43397167
 h     -2.74487944     0.25225835    -1.35885003
 h     -0.93672279     1.53157402     1.58114424
          17

 c      0.94247061    -0.52827699    -0.03749305
 c     -0.17983032    -1.05525766     0.54460356
 c     -1.30268789    -0.22674686     0.28761471
 c     -1.19612323     1.24596019     0.55501681
 c      0.26521975     1.79262265     0.20539682
 c      1.01615240     0.83285557    -0.47219967
 h     -0.37890837    -2.20133762     0.75269254
 h     -2.07614311     1.94926499     0.21962283
 h      0.83963726     2.63413514     0.46694987
 h      1.94191695     0.94191915    -1.23400099
 o      2.07194946    -1.26714729    -0.05672972
 h      2.65680655    -0.84707603    -0.87472375
 c     -2.26376661    -0.60228175    -0.81349921
 h     -1.66438080    -1.26763694    -1.53109429
 h     -3.30153680    -1.01969822    -0.40591475
 h     -2.76197171     0.25397155    -1.32741155
 h     -0.92145319     1.52319155     1.59251944
          17

 c      0.94477264    -0.52852366    -0.04364686
 c     -0.20538193    -1.06781262     0.54806094
 c     -1.30109885    -0.22880413     0.28353757
 c     -1.18742426     1.25351103     0.55907705
 c      0.26253183     1.77240139     0.20488534
 c      1.01617899     0.82886568    -0.48502504
 h     -0.42533453    -2.17243811     0.73953767
 h     -2.09492119     1.94355380     0.23101754
 h      0.88090293     2.65784320     0.44051585
 h      1.89365868     0.95806452    -1.19577108
 o      2.08080405    -1.25410553    -0.05101008
 h      2.67783068    -0.82439516    -0.85067334
 c     -2.26027241    -0.59230215    -0.81479496
 h     -1.68306860    -1.26642138    -1.52357026
 h     -3.24278632    -1.04741396    -0.38396203
 h     -2.76927014     0.25647932    -1.29444344
 h     -0.91747439     1.50840786     1.61178752
          17

 c      0.94759406    -0.52963611    -0.04854595
 c     -0.23195840    -1.08083207     0.55132958
 c     -1.29929625    -0.22951932     0.27856776
 c     -1.17781208     1.26239879     0.56369877
 c      0.26016027     1.75032331     0.20183868
 c      1.01700484     0.82549454    -0.49782984
 h     -0.46453225    -2.13149641     0.72044251
 h     -2.09504530     1.92531489     0.24633313
 h      0.90930396     2.68599262     0.41450043
 h      1.84026687     0.98197106    -1.14478604
 o      2.09000437    -1.23995961    -0.04733832
 h      2.68429270    -0.81703730    -0.80004003
 c     -2.25824607    -0.58358871    -0.81507700
 h     -1.71315095    -1.26016301    -1.51066760
 h     -3.17009346    -1.07744503    -0.36767905
 h     -2.76918031     0.26239129    -1.26272449
 h     -0.92544797     1.48734119     1.63649358
          17

 c      0.95038630    -0.53183918    -0.05186567
 c     -0.25834764    -1.09292268     0.55394667
 c     -1.29738925    -0.22867344     0.27273309
 c     -1.16725635     1.27215948     0.56913884
 c      0.25861961     1.72776013     0.19649080
 c      1.01711252     0.82228671    -0.50943331
 h     -0.49829560    -2.09313985     0.69752202
 h     -2.07715113     1.89700493     0.26478774
 h      0.91782673     2.70729530     0.38715057
 h      1.79984248     1.01580969    -1.09520014
 o      2.09924251    -1.22497951    -0.04527847
 h      2.68027353    -0.82182080    -0.72956255
 c     -2.25733403    -0.57606928    -0.81404031
 h     -1.75045377    -1.25072444    -1.49664493
 h     -3.09166835    -1.11107709    -0.35506952
 h     -2.76478603     0.27402852    -1.23470221
 h     -0.94533479     1.46042784     1.66350159
          17

 c      0.95276387    -0.53523246    -0.05342225
 c     -0.28334220    -1.10244628     0.55550849
 c     -1.29546741    -0.22608317     0.26605484
 c     -1.15553959     1.28207908     0.57571593
 c      0.25806923     1.70574042     0.18907891
 c      1.01471542     0.81858335    -0.51851641
 h     -0.53003531    -2.07592706     0.67317079
 h     -2.04547368     1.86346921     0.28430640
 h      0.90329631     2.71512390     0.35805238
 h      1.79417893     1.06349138    -1.06308567
 o      2.10775000    -1.20978517    -0.04384877
 h      2.67713192    -0.83015388    -0.65434669
 c     -2.25716436    -0.56928190    -0.81145461
 h     -1.78932791    -1.24151030    -1.48732725
 h     -3.01755457    -1.15081083    -0.34265414
 h     -2.75909499     0.29220205    -1.21180493
 h     -0.97622656     1.42851969     1.68955593
          17

 c      0.95452322    -0.53981975    -0.05316810
 c     -0.30593810    -1.10837381     0.55580163
 c     -1.29360637    -0.22160892     0.25854801
 c     -1.14223448     1.29120919     0.58378399
 c      0.25835404     1.68504982     0.17991119
 c      1.00940031     0.81392135    -0.52485222
 h     -0.56250160    -2.09227495     0.64846707
 h     -2.00833315     1.83192290     0.30143882
 h      0.86560927     2.70661596     0.32751416
 h      1.82974573     1.12601659    -1.05233671
 o      2.11416705    -1.19540126    -0.04152507
 h      2.69529422    -0.82718551    -0.59765592
 c     -2.25753304    -0.56253717    -0.80720118
 h     -1.82408903    -1.23609182    -1.48859521
 h     -2.95645085    -1.19901797    -0.32683782
 h     -2.75441070     0.31542907    -1.19410046
 h     -1.01633184     1.39288187     1.71182739
          17

 c      0.95560995    -0.54552584    -0.05116763
 c     -0.32558788    -1.11119625     0.55486056
 c     -1.29187716    -0.21516830     0.25022810
 c     -1.12680185     1.29848140     0.59367268
 c      0.25906785     1.66627337     0.16937867
 c      1.00285693     0.80852151    -0.52961919
 h     -0.59476000    -2.13754598     0.62242385
 h     -1.97694167     1.81084174     0.31179004
 h      0.80716732     2.68229353     0.29623581
 h      1.88910500     1.19597019    -1.05123449
 o      2.11748061    -1.18262159    -0.03733721
 h      2.74952578    -0.80212885    -0.57346625
 c     -2.25853806    -0.55539426    -0.80127798
 h     -1.85113352    -1.23574363    -1.50368897
 h     -2.91197597    -1.25513987    -0.30635058
 h     -2.75220169     0.34027863    -1.18053659
 h     -1.06311943     1.35510285     1.72837574
          17

 c      0.95605086    -0.55219009    -0.04756616
 c     -0.34213989    -1.11251236     0.55281792
 c     -1.29033741    -0.20676270     0.24112849
 c     -1.10900934     1.30300620     0.60553269
 c      0.25962614     1.64969955     0.15790377
 c      0.99724261     0.80293353    -0.53413705
 h     -0.62296802    -2.19440634     0.59355962
 h     -1.96020124     1.80664056     0.31173182
 h      0.73289871     2.64680100     0.26517067
 h      1.94961800     1.26210331    -1.04699996
 o      2.11850842    -1.17115592    -0.03200233
 h      2.82596113    -0.76203922    -0.56863884
 c     -2.26049047    -0.54803653    -0.79384210
 h     -1.87010049    -1.23781570    -1.53115601
 h     -2.88219422    -1.31419644    -0.28332006
 h     -2.75336720     0.36261005    -1.16954268
 h     -1.11357494     1.31694719     1.73845004
          17

 c      0.95589368    -0.55957682    -0.04255175
 c     -0.35557797    -1.11390169     0.54974972
 c     -1.28900494    -0.19650477     0.23132476
 c     -1.08947147     1.30440604     0.61914262
 c      0.25932782     1.63513227     0.14587590
 c      0.99403638     0.79754425    -0.53918835
 h     -0.64350346    -2.24543486     0.56136528
 h     -1.95797823     1.81987496     0.30079706
 h      0.65040360     2.61037691     0.23541377
 h      1.99635853     1.31551939    -1.03310750
 o      2.11888105    -1.16032559    -0.02665798
 h      2.89854062    -0.72057297    -0.56333566
 c     -2.26370450    -0.54112547    -0.78524339
 h     -1.88297642    -1.23690035    -1.56558095
 h     -2.86264955    -1.36871630    -0.26171093
 h     -2.75855590     0.37880252    -1.15957591
 h     -1.16452298     1.28018704     1.74255623
          17

 c      0.95518237    -0.56740189    -0.03632605
 c     -0.36590268    -1.11637418     0.54564272
 c     -1.28783226    -0.18463288     0.22095264
 c     -1.06960609     1.30280625     0.63390387
 c      0.25748837     1.62184352     0.13361909
 c      0.99401878     0.79251322    -0.54508704
 h     -0.65436580    -2.27905127     0.52631912
 h     -1.96119153     1.84545327     0.28213274
 h      0.56879134     2.58865772     0.20788480
 h      2.02196034     1.35084339    -1.00788382
 o      2.11974013    -1.14977110    -0.02188148
 h      2.94954900    -0.68638693    -0.54680111
 c     -2.26839018    -0.53538567    -0.77595319
 h     -1.89232560    -1.22755737    -1.60026153
 h     -2.84922040    -1.41175514    -0.24521676
 h     -2.76837732     0.38645421    -1.14941749
 h     -1.21297153     1.24644400     1.74222973
          17

 c      0.95395408    -0.57535308    -0.02909185
 c     -0.37313415    -1.12035068     0.54041335
 c     -1.28669923    -0.17151226     0.21020999
 c     -1.05101426     1.29852747     0.64905870
 c      0.25374852     1.60911962     0.12141823
 c      0.99749197     0.78787377    -0.55184348
 h     -0.65502182    -2.28945917     0.48941198
 h     -1.95864991     1.87643593     0.26050166
 h      0.49496080     2.59569500     0.18260805
 h      2.02378363     1.36533304    -0.97225630
 o      2.12165890    -1.13943981    -0.01779911
 h      2.97070944    -0.66316403    -0.51567851
 c     -2.27465528    -0.53133696    -0.76644245
 h     -1.90014480    -1.20617477    -1.62946660
 h     -2.83914527    -1.43851488    -0.23626422
 h     -2.78352457     0.38461091    -1.13826140
 h     -1.25638834     1.21707057     1.73958184
          17

 c      0.95224591    -0.58310479    -0.02105029
 c     -0.37732179    -1.12576534     0.53393148
 c     -1.28543092    -0.15762495     0.19934239
 c     -1.03499516     1.29187105     0.66390050
 c      0.24830599     1.59725881     0.10955206
 c      1.00438638     0.78358962    -0.55924831
 h     -0.64601957    -2.27546545     0.45177678
 h     -1.94227092     1.90692258     0.24032074
 h      0.43049890     2.63181160     0.15824722
 h      2.00251860     1.35826424    -0.92869783
 o      2.12483013    -1.12946191    -0.01429893
 h      2.96004994    -0.65152391    -0.47060675
 c     -2.28252799    -0.52922367    -0.75709635
 h     -1.90751423    -1.17144542    -1.64945182
 h     -2.83100903    -1.44668819    -0.23587888
 h     -2.80482630     0.37371641    -1.12568428
 h     -1.29282696     1.19308185     1.73680649
          17

 c      0.95011034    -0.59033620    -0.01239995
 c     -0.37852402    -1.13211166     0.52604932
 c     -1.28383377    -0.14354472     0.18861696
 c     -1.02240202     1.28309950     0.67785894
 c      0.24169078     1.58761173     0.09823055
 c      1.01419995     0.77953066    -0.56687424
 h     -0.62888029    -2.24022458     0.41439614
 h     -1.90826057     1.93280826     0.22490454
 h      0.37399771     2.68268251     0.13294820
 h      1.96270921     1.33126995    -0.88112700
 o      2.12908776    -1.12012802    -0.01109454
 h      2.92133867    -0.64925329    -0.41520317
 c     -2.29196341    -0.52900979    -0.74817981
 h     -1.91460567    -1.12416446    -1.65874070
 h     -2.82457420    -1.43650815    -0.24374117
 h     -2.83320337     0.35537618    -1.11154497
 h     -1.32091000     1.17512866     1.73581731
          17

 c      0.94763651    -0.59675183    -0.00333528
 c     -0.37676915    -1.13840395     0.51664807
 c     -1.28174074    -0.12989909     0.17829411
 c     -1.01365319     1.27248209     0.69050617
 c      0.23444597     1.58155808     0.08750682
 c      1.02576807     0.77535974    -0.57402608
 h     -0.60627462    -2.19214651     0.37769867
 h     -1.85657827     1.95164278     0.21637987
 h      0.32467343     2.73103496     0.10552532
 h      1.91526474     1.28984597    -0.83537564
 o      2.13370485    -1.11200319    -0.00766501
 h      2.86703324    -0.64928701    -0.35703690
 c     -2.30283540    -0.53034634    -0.73983941
 h     -1.92075388    -1.06689270    -1.65823176
 h     -2.82080921    -1.41109441    -0.25808986
 h     -2.86948484     0.33194339    -1.09582708
 h     -1.33974623     1.16350066     1.73805499
          17

 c      0.94496764    -0.60209690     0.00595326
 c     -0.37203333    -1.14314250     0.50570755
 c     -1.27905733    -0.11732890     0.16860597
 c     -1.00876549     1.26030638     0.70155521
 c      0.22706545     1.57985027     0.07727968
 c      1.03699413     0.77036839    -0.57973197
 h     -0.58217428    -2.14584825     0.34096053
 h     -1.79037739     1.96255785     0.21565517
 h      0.28298192     2.76456623     0.07572128
 h      1.88071682     1.24526333    -0.79944074
 o      2.13714769    -1.10612587    -0.00319261
 h      2.82206988    -0.63641838    -0.30861669
 c     -2.31492407    -0.53250766    -0.73213408
 h     -1.92455284    -1.00355518    -1.65123171
 h     -2.82211116    -1.37708980    -0.27548992
 h     -2.91407066     0.30595722    -1.07844992
 h     -1.34883786     1.15815149     1.74440022
          17

 c      0.94229215    -0.60616019     0.01527887
 c     -0.36430785    -1.14459347     0.49335186
 c     -1.27579674    -0.10645155     0.15974507
 c     -1.00737439     1.24684020     0.71088431
 c      0.22002841     1.58259960     0.06736378
 c      1.04521862     0.76365897    -0.58297784
 h     -0.56115364    -2.11942186     0.30205958
 h     -1.71578994     1.96656761     0.22220945
 h      0.24987010     2.77688652     0.04388981
 h      1.88530408     1.21213413    -0.78133607
 o      2.13781228    -1.10367818     0.00305120
 h      2.81253854    -0.59271721    -0.28120664
 c     -2.32792160    -0.53439793    -0.72508474
 h     -1.92413729    -0.93876636    -1.64302473
 h     -2.83230752    -1.34471891    -0.29092821
 h     -2.96652327     0.27958504    -1.05911993
 h     -1.34799102     1.15874248     1.75511165
          17

 c      0.93982489    -0.60877157     0.02445980
 c     -0.35380757    -1.14171580     0.47974634
 c     -1.27209433    -0.09782869     0.15186062
 c     -1.00876912     1.23227613     0.71857800
 c      0.21379808     1.58944601     0.05757096
 c      1.04913747     0.75516184    -0.58327189
 h     -0.54612414    -2.12399856     0.25903635
 h     -1.64167866     1.96705502     0.23381717
 h      0.22618482     2.76643236     0.01064860
 h      1.93893650     1.19606266    -0.78339094
 o      2.13609185    -1.10455115     0.01086597
 h      2.83344780    -0.52070791    -0.27138889
 c     -2.34151362    -0.53482224    -0.71870216
 h     -1.91791879    -0.87673565    -1.63931957
 h     -2.85534882    -1.32530930    -0.29923315
 h     -3.02526393     0.25429170    -1.03730618
 h     -1.33723884     1.16469462     1.76977594
          17

 c      0.93784199    -0.60981809     0.03331979
 c     -0.34112379    -1.13500927     0.46487983
 c     -1.26819898    -0.09193231     0.14505306
 c     -1.01200968     1.21673060     0.72492279
 c      0.20879051     1.59963291     0.04776041
 c      1.04999365     0.74609109    -0.58084560
 h     -0.53641489    -2.15401748     0.21289048
 h     -1.57842939     1.96958174     0.24680722
 h      0.21240592     2.73605909    -0.02338411
 h      2.02173665     1.18801898    -0.80050928
 o      2.13379495    -1.10739928     0.01949746
 h      2.85762074    -0.44249608    -0.26694168
 c     -2.35557744    -0.53305773    -0.71295023
 h     -1.90574350    -0.82015926    -1.64366362
 h     -2.89200927    -1.32556102    -0.29809127
 h     -3.08758065     0.23084196    -1.01236784
 h     -1.31680139     1.17522081     1.78732221
          17

 c      0.93672899    -0.60925950     0.04168369
 c     -0.32709596    -1.12603455     0.44856470
 c     -1.26443908    -0.08912882     0.13936790
 c     -1.01616937     1.20040716     0.73027166
 c      0.20534399     1.61194252     0.03785303
 c      1.04979264     0.73786345    -0.57617450
 h     -0.52898140    -2.19280355     0.16752753
 h     -1.53511074     1.97965326     0.25765947
 h      0.20856155     2.69385245    -0.05783554
 h      2.10559364     1.17688019    -0.82574316
 o      2.13219446    -1.11103612     0.02843405
 h      2.86587225    -0.37722042    -0.25949916
 c     -2.37032175    -0.52923812    -0.70772582
 h     -1.88973688    -0.76990954    -1.65554398
 h     -2.93732752    -1.34343568    -0.28996818
 h     -3.14997310     0.20950766    -0.98375064
 h     -1.28708979     1.18932757     1.80615236
          17

 c      0.93695871    -0.60712238     0.04938050
 c     -0.31259126    -1.11638032     0.43063528
 c     -1.26117698    -0.08968231     0.13479862
 c     -1.02059611     1.18389689     0.73481491
 c      0.20368298     1.62462033     0.02785228
 c      1.04987895     0.73143403    -0.56964643
 h     -0.52077247    -2.22449377     0.12716177
 h     -1.51630948     1.99875288     0.26544049
 h      0.21421287     2.65417873    -0.09296011
 h      2.17133310     1.15688286    -0.85392859
 o      2.13178889    -1.11477986     0.03746163
 h      2.85072882    -0.33532261    -0.24551094
 c     -2.38612739    -0.52408627    -0.70294133
 h     -1.87396158    -0.72570153    -1.67096448
 h     -2.98254780    -1.37091170    -0.28025278
 h     -3.20870202     0.19035303    -0.95115586
 h     -1.24873821     1.20580487     1.82437683
          17

 c      0.93900167    -0.60347414     0.05625567
 c     -0.29839550    -1.10721978     0.41105466
 c     -1.25876998    -0.09375045     0.13130233
 c     -1.02497484     1.16828261     0.73847911
 c      0.20387707     1.63562047     0.01786692
 c      1.05092607     0.72734050    -0.56154006
 h     -0.50974418    -2.23904533     0.09474433
 h     -1.52140429     2.02249201     0.27256074
 h      0.22855575     2.63525831    -0.12991540
 h      2.20914917     1.12655575    -0.88181041
 o      2.13263273    -1.11829437     0.04652493
 h      2.81177420    -0.32110278    -0.22413744
 c     -2.40327053    -0.51839896    -0.69857366
 h     -1.86311410    -0.68695230    -1.68479675
 h     -3.01925637    -1.39953440    -0.27410458
 h     -3.26041359     0.17353461    -0.91463879
 h     -1.20262499     1.22324555     1.84007696
          17

 c      0.94320927    -0.59840025     0.06218945
 c     -0.28517271    -1.09931635     0.38990445
 c     -1.25754222    -0.10135871     0.12882657
 c     -1.02919313     1.15485054     0.74104316
 c      0.20582672     1.64354069     0.00803558
 c      1.05326997     0.72583384    -0.55208496
 h     -0.49487675    -2.23196631     0.07178856
 h     -1.54647626     2.04312130     0.28294960
 h      0.25053458     2.64879466    -0.16981760
 h      2.21494267     1.08663793    -0.90736698
 o      2.13451787    -1.12150453     0.05566101
 h      2.75351574    -0.33422284    -0.19625197
 c     -2.42179770    -0.51279056    -0.69461030
 h     -1.86127826    -0.65321056    -1.69285923
 h     -3.04166960    -1.42331054    -0.27498008
 h     -3.30269834     0.15955247    -0.87462187
 h     -1.14986206     1.24012109     1.85153619
          17

 c      0.94970955    -0.59200505     0.06711904
 c     -0.27342720    -1.09308692     0.36734883
 c     -1.25776288    -0.11236497     0.12733931
 c     -1.03320829     1.14469441     0.74228350
 c      0.20932233     1.64856214    -0.00165725
 c      1.05710638     0.72693485    -0.54150008
 h     -0.47602205    -2.20329161     0.05854238
 h     -1.58647078     2.05323038     0.29995258
 h      0.27850074     2.68943859    -0.21157866
 h      2.18815105     1.03906781    -0.92941512
 o      2.13694561    -1.12470696     0.06501520
 h      2.68630557    -0.36801378    -0.16473785
 c     -2.44153530    -0.50767419    -0.69098258
 h     -1.87126832    -0.62419625    -1.69287408
 h     -3.04690277    -1.43906281    -0.28460965
 h     -3.33446998     0.14937568    -0.83181580
 h     -1.09175489     1.25490155     1.85744306
          17

 c      0.95835473    -0.58443091     0.07105695
 c     -0.26345608    -1.08857082     0.34362215
 c     -1.25962645    -0.12643667     0.12684703
 c     -1.03699048     1.13849305     0.74202286
 c      0.21411721     1.65202967    -0.01140808
 c      1.06248391     0.73045147    -0.52997540
 h     -0.45390100    -2.15757597     0.05395796
 h     -1.63638950     2.04773835     0.32547672
 h      0.30990051     2.73988426    -0.25172070
 h      2.13172729     0.98677815    -0.94773900
 o      2.13896744    -1.12887294     0.07491359
 h      2.62880670    -0.40461959    -0.13567377
 c     -2.46213628    -0.50329925    -0.68753999
 h     -1.89441934    -0.59968832    -1.68467131
 h     -3.03460847    -1.44608786    -0.30333203
 h     -3.35610276     0.14439520    -0.78706098
 h     -1.02973715     1.26618953     1.85706149
          17

 c      0.96875830    -0.57586647     0.07409030
 c     -0.25531480    -1.08530022     0.31905048
 c     -1.26323305    -0.14306093     0.12739038
 c     -1.04050067     1.13646168     0.74012582
 c      0.21992367     1.65537633    -0.02143025
 c      1.06909951     0.73598024    -0.51757582
 h     -0.43025449    -2.10502258     0.05539954
 h     -1.69177993     2.02436262     0.35999043
 h      0.34181999     2.78339757    -0.28649409
 h      2.05405060     0.93395565    -0.96408457
 o      2.13932762    -1.13560234     0.08582340
 h      2.60511649    -0.41591382    -0.11758940
 c     -2.48313016    -0.49975030    -0.68405672
 h     -1.93052907    -0.57938438    -1.67016860
 h     -3.00674332    -1.44606838    -0.33028067
 h     -3.36927191     0.14617403    -0.74112351
 h     -0.96529449     1.27283936     1.85031644
          17

 c      0.98042566    -0.56652755     0.07635682
 c     -0.24882788    -1.08220948     0.29406996
 c     -1.26857613    -0.16158624     0.12901688
 c     -1.04366686     1.13838179     0.73650430
 c      0.22638505     1.65963866    -0.03184358
 c      1.07597619     0.74293194    -0.50405524
 h     -0.40783882    -2.06226163     0.05854842
 h     -1.74903337     1.98358568     0.40273393
 h      0.37167843     2.80930864    -0.31333256
 h      1.97184161     0.88620503    -0.98433955
 o      2.13763924    -1.14542664     0.09786131
 h      2.62517311    -0.39108223    -0.11331522
 c     -2.50398590    -0.49689233    -0.68024718
 h     -1.97782413    -0.56275617    -1.65332577
 h     -2.96750438    -1.44335208    -0.36341115
 h     -3.37643542     0.15595596    -0.69450486
 h     -0.89990283     1.27403629     1.83774045
          17

 c      0.99289375    -0.55664290     0.07801856
 c     -0.24369112    -1.07799426     0.26913363
 c     -1.27555197    -0.18127416     0.13173977
 c     -1.04634909     1.14365755     0.73114515
 c      0.23306425     1.66546151    -0.04265700
 c      1.08151437     0.75066484    -0.48873703
 h     -0.38946968    -2.04806309     0.05874645
 h     -1.80577683     1.92856522     0.45193977
 h      0.39750466     2.81278389    -0.33109203
 h      1.90907453     0.84921958    -1.02003327
 o      2.13497622    -1.15673619     0.11052878
 h      2.67439233    -0.35397297    -0.11556984
 c     -2.52420366    -0.49431921    -0.67577305
 h     -2.03308402    -0.54890004    -1.63986135
 h     -2.92296026    -1.44498060    -0.39968146
 h     -3.38002311     0.17398569    -0.64736092
 h     -0.83500453     1.26933071     1.82028983
          17

 c      1.00577480    -0.54647442     0.07925300
 c     -0.23966190    -1.07220504     0.24447087
 c     -1.28399428    -0.20133850     0.13549826
 c     -1.04831014     1.15140412     0.72413350
 c      0.23942614     1.67318843    -0.05376503
 c      1.08479491     0.75874308    -0.47107672
 h     -0.37589595    -2.07059800     0.05407067
 h     -1.86127613     1.86477544     0.50518668
 h      0.41798854     2.79369577    -0.33993306
 h      1.88210677     0.82556268    -1.08169751
 o      2.13258650    -1.16775124     0.12328292
 h      2.73359198    -0.33135336    -0.11622259
 c     -2.54343045    -0.49145814    -0.67025053
 h     -2.09229610    -0.53642402    -1.63612621
 h     -2.87966714    -1.45893001    -0.43587609
 h     -3.38168499     0.19892568    -0.59960663
 h     -0.77202030     1.25863794     1.79908207
          17

 c      1.01873410    -0.53633680     0.08024206
 c     -0.23664068    -1.06593682     0.22000697
 c     -1.29370304    -0.22099092     0.14013532
 c     -1.04923970     1.16060277     0.71563827
 c      0.24482395     1.68285574    -0.06493905
 c      1.08699891     0.76700666    -0.45182272
 h     -0.36505267    -2.11934113     0.04633692
 h     -1.91624555     1.79885253     0.56004001
 h      0.43260991     2.75653806    -0.34134100
 h      1.88325960     0.81393048    -1.16483083
 o      2.13123543    -1.17751730     0.13581569
 h      2.78974289    -0.33683608    -0.11091071
 c     -2.56153647    -0.48794968    -0.66332093
 h     -2.15204138    -0.52347805    -1.64660533
 h     -2.84243875    -1.48949542    -0.47000364
 h     -3.38206013     0.22780640    -0.55115173
 h     -0.71238005     1.24221691     1.77514962
          17

 c      1.03145295    -0.52657425     0.08114310
 c     -0.23453329    -1.06098425     0.19559471
 c     -1.30444263    -0.23950580     0.14539987
 c     -1.04888775     1.17031543     0.70586276
 c      0.24854499     1.69402381    -0.07583453
 c      1.09030654     0.77536758    -0.43275524
 h     -0.35410000    -2.17475428     0.03828903
 h     -1.97134400     1.73659741     0.61478410
 h      0.44197686     2.71153402    -0.33838171
 h      1.89297404     0.81223812    -1.25220105
 o      2.13130342    -1.18569157     0.14799437
 h      2.83523554    -0.37445101    -0.09808008
 c     -2.57854966    -0.48402505    -0.65483857
 h     -2.21080597    -0.50803496    -1.67103032
 h     -2.81326873    -1.53314711    -0.50187146
 h     -3.38114635     0.25667511    -0.50209816
 h     -0.65753027     1.22063592     1.74931233
          17

 c      1.04360448    -0.51750961     0.08206361
 c     -0.23315331    -1.05877646     0.17119339
 c     -1.31592146    -0.25628408     0.15096983
 c     -1.04725783     1.17984741     0.69501321
 c      0.24989904     1.70559497    -0.08601394
 c      1.09630537     0.78376818    -0.41548434
 h     -0.34117302    -2.22046967     0.03145103
 h     -2.02493106     1.68138217     0.66861867
 h      0.44819092     2.67540664    -0.33586330
 h      1.89720314     0.81906610    -1.32744290
 o      2.13292802    -1.19229150     0.15978726
 h      2.86626656    -0.44290593    -0.07769238
 c     -2.59450532    -0.48040542    -0.64502557
 h     -2.26889910    -0.48836236    -1.70373126
 h     -2.79248595    -1.58012501    -0.53204789
 h     -3.37886705     0.28152775    -0.45279599
 h     -0.60888031     1.19472507     1.72220572
          17

 c      1.05486943    -0.50940498     0.08305496
 c     -0.23226215    -1.06006177     0.14687834
 c     -1.32777362    -0.27089142     0.15648424
 c     -1.04467144     1.18873995     0.68331445
 c      0.24833400     1.71609875    -0.09504916
 c      1.10572649     0.79225137    -0.40101308
 h     -0.32557015    -2.24679692     0.02606966
 h     -2.07230979     1.63433599     0.72107543
 h      0.45432263     2.66707751    -0.33918973
 h      1.88974395     0.83341227    -1.38016140
 o      2.13599810    -1.19763428     0.17124688
 h      2.88297112    -0.53662665    -0.05087967
 c     -2.60939339    -0.47786897    -0.63438397
 h     -2.32714021    -0.46341257    -1.73613545
 h     -2.78022317    -1.61983197    -0.56067685
 h     -3.37546833     0.29902752    -0.40377457
 h     -0.56768980     1.16551352     1.69440541
          17

 c      1.06499362    -0.50244545     0.08411543
 c     -0.23164261    -1.06499189     0.12280354
 c     -1.33955389    -0.28306793     0.16157106
 c     -1.04162763     1.19664802     0.67103117
 c      0.24364943     1.72475896    -0.10278316
 c      1.11870464     0.80097489    -0.38984404
 h     -0.30739138    -2.24974757     0.02164009
 h     -2.10739758     1.59572164     0.77134938
 h      0.46189713     2.69494348    -0.35103522
 h      1.86919833     0.85441318    -1.40489430
 o      2.13997120    -1.20240914     0.18254607
 h      2.89184168    -0.64446742    -0.02053671
 c     -2.62320201    -0.47696168    -0.62346200
 h     -2.38575017    -0.43290062    -1.76007017
 h     -2.77682820    -1.64450215    -0.58722384
 h     -3.37168973     0.30688849    -0.35559406
 h     -0.53491884     1.13414922     1.66655242
          17

 c      1.07385708    -0.49673236     0.08519277
 c     -0.23114433    -1.07322424     0.09917767
 c     -1.35074951    -0.29271842     0.16586663
 c     -1.03860537     1.20324834     0.65845256
 c      0.23614608     1.73220346    -0.10948819
 c      1.13497711     0.81018314    -0.38212464
 h     -0.28725273    -2.23001179     0.01724818
 h     -2.12506111     1.56596742     0.81815862
 h      0.46879382     2.74880171    -0.36922622
 h      1.83686621     0.88123818    -1.39960067
 o      2.14362279    -1.20769484     0.19401571
 h      2.90917792    -0.74925151     0.00804659
 c     -2.63595579    -0.47794295    -0.61268503
 h     -2.44406599    -0.39712220    -1.76969722
 h     -2.78269453    -1.65009428    -0.61074800
 h     -3.36876710     0.30398641    -0.30867690
 h     -0.51108531     1.10179282     1.63940298
          17

 c      1.08150280    -0.49227824     0.08618685
 c     -0.23069585    -1.08392200     0.07625240
 c     -1.36081017    -0.29989234     0.16902693
 c     -1.03593839     1.20822594     0.64585390
 c      0.22645894     1.73967737    -0.11564679
 c      1.15392751     0.82017629    -0.37767361
 h     -0.26613461    -2.19322494     0.01170037
 h     -2.12253680     1.54591197     0.86000691
 h      0.47099413     2.80946897    -0.38917397
 h      1.79622828     0.91310599    -1.36546267
 o      2.14542624    -1.21445903     0.20600662
 h      2.95510467    -0.83564303     0.02937637
 c     -2.64772172    -0.48081569    -0.60229564
 h     -2.50073957    -0.35668778    -1.76205996
 h     -2.79808062    -1.63611410    -0.63020535
 h     -3.36832037     0.29029832    -0.26315911
 h     -0.49616501     1.06950939     1.61379443
          17

 c      1.08808896    -0.48899851     0.08695397
 c     -0.23030321    -1.09566874     0.05430929
 c     -1.36919393    -0.30476186     0.17073703
 c     -1.03376214     1.21129480     0.63345811
 c      0.21530815     1.74805972    -0.12167832
 c      1.17452840     0.83124730    -0.37585173
 h     -0.24522621    -2.15124202     0.00358378
 h     -2.09993390     1.53668187     0.89553521
 h      0.46522330     2.86085415    -0.40695772
 h      1.75375861     0.94951388    -1.30849897
 o      2.14513852    -1.22272129     0.21853464
 h      3.02929740    -0.90343617     0.04337088
 c     -2.65859874    -0.48533078    -0.59233998
 h     -2.55405514    -0.31226046    -1.73704596
 h     -2.82305657    -1.60559513    -0.64469824
 h     -3.37212183     0.26670062    -0.21880726
 h     -0.48956547     1.03818526     1.59056731
          17

 c      1.09381664    -0.48672127     0.08731257
 c     -0.23003425    -1.10649999     0.03363199
 c     -1.37543205    -0.30759035     0.17072147
 c     -1.03198876     1.21221096     0.62140555
 c      0.20338535     1.75762796    -0.12784868
 c      1.19523839     0.84355718    -0.37528537
 h     -0.22559572    -2.12208499    -0.00854856
 h     -2.06039658     1.53957387     0.92387146
 h      0.44973837     2.89338295    -0.42021657
 h      1.72069846     0.99098272    -1.24296947
 o      2.14404709    -1.23192022     0.23132025
 h      3.10790504    -0.96157154     0.05466421
 c     -2.66869710    -0.49094793    -0.58264920
 h     -2.60223688    -0.26430530    -1.69727161
 h     -2.85758204    -1.56548255    -0.65375035
 h     -3.38174778     0.23466754    -0.17504040
 h     -0.49017848     1.00849003     1.57048350
          17

 c      1.09891474    -0.48522273     0.08705168
 c     -0.22999269    -1.11451076     0.01445733
 c     -1.37919716    -0.30868909     0.16875944
 c     -1.03029881     1.21077045     0.60972742
 c      0.19130943     1.76820317    -0.13427834
 c      1.21403765     0.85697590    -0.37376236
 h     -0.20778384    -2.12316580    -0.02575563
 h     -2.01008659     1.55603970     0.94497845
 h      0.42409785     2.90299232    -0.42790565
 h      1.71349885     1.04027025    -1.19276559
 o      2.14342634    -1.24168715     0.24412670
 h      3.16795497    -1.01550015     0.06712898
 c     -2.67810967    -0.49683080    -0.57281731
 h     -2.64376222    -0.21284129    -1.64785942
 h     -2.90168621    -1.52658427    -0.65762030
 h     -3.39815794     0.19593211    -0.13107644
 h     -0.49649898     0.98087108     1.55415761
          17

 c      1.10363957    -0.48427896     0.08595802
 c     -0.23025171    -1.11903625    -0.00307878
 c     -1.38035376    -0.30836815     0.16470295
 c     -1.02819830     1.20680937     0.59834280
 c      0.17959070     1.77928925    -0.14096255
 c      1.22916168     0.87115832    -0.36934330
 h     -0.19198305    -2.15774907    -0.04825045
 h     -1.95739092     1.58761156     0.95980326
 h      0.38888915     2.89003444    -0.43001197
 h      1.74606608     1.10133234    -1.17847810
 o      2.14390511    -1.25189388     0.25684000
 h      3.19697546    -1.06621515     0.08249922
 c     -2.68690408    -0.50205213    -0.56223824
 h     -2.67769077    -0.15730512    -1.59563735
 h     -2.95540641    -1.50101673    -0.65744287
 h     -3.42131393     0.15220701    -0.08616865
 h     -0.50682426     0.95558301     1.54198563
          17

 c      1.10824045    -0.48372077     0.08386141
 c     -0.23076507    -1.12095967    -0.01895702
 c     -1.37896443    -0.30690428     0.15848867
 c     -1.02521929     1.20024873     0.58712414
 c      0.16860323     1.79008473    -0.14777655
 c      1.24037776     0.88611665    -0.36235476
 h     -0.17876344    -2.21154303    -0.07533138
 h     -1.91039419     1.63530608     0.96971221
 h      0.34565896     2.85937903    -0.42759443
 h      1.81540993     1.17287198    -1.19407255
 o      2.14558297    -1.26250224     0.26941666
 h      3.19095679    -1.11261394     0.10109095
 c     -2.69520803    -0.50608607    -0.55028473
 h     -2.70391051    -0.09683459    -1.54721835
 h     -3.01772445    -1.49600572    -0.65483590
 h     -3.44997939     0.10502585    -0.03985361
 h     -0.51950874     0.93275393     1.53406899
          17

 c      1.11292012    -0.48345075     0.08065988
 c     -0.23136003    -1.12166970    -0.03324325
 c     -1.37525336    -0.30453787     0.15013320
 c     -1.02122059     1.19121924     0.57604646
 c      0.15859145     1.79938769    -0.15446599
 c      1.24875777     0.90237854    -0.35473916
 h     -0.16910088    -2.26500363    -0.10573399
 h     -1.87308444     1.69809774     0.97500751
 h      0.29689652     2.82147296    -0.42313788
 h      1.90449710     1.24672035    -1.21478483
 o      2.14813629    -1.27349027     0.28185303
 h      3.15266411    -1.15272279     0.12222859
 c     -2.70336347    -0.50915131    -0.53658521
 h     -2.72314141    -0.03124490    -1.50627897
 h     -3.08484419    -1.50891081    -0.65117786
 h     -3.48178188     0.05567606     0.00785736
 h     -0.53321720     0.91248546     1.53014779
          17

 c      1.11782052    -0.48341689     0.07631426
 c     -0.23179228    -1.12220376    -0.04604803
 c     -1.36955514    -0.30149081     0.13971626
 c     -1.01651829     1.18018895     0.56530057
 c      0.14971710     1.80559008    -0.16065564
 c      1.25545202     0.92042991    -0.34806960
 h     -0.16387741    -2.30336040    -0.13804427
 h     -1.84364595     1.77136526     0.97383529
 h      0.24561098     2.79239945    -0.42067975
 h      1.99659767     1.31434330    -1.22063951
 o      2.15070577    -1.28484154     0.29420196
 h      3.09348324    -1.18395602     0.14399788
 c     -2.71193354    -0.51189369    -0.52117490
 h     -2.73667771     0.03777805    -1.47191716
 h     -3.15023448    -1.52994238    -0.64735674
 h     -3.51355242     0.00521908     0.05642205
 h     -0.54708784     0.89494557     1.52958241
          17

 c      1.12301825    -0.48358224     0.07083695
 c     -0.23179296    -1.12309338    -0.05750348
 c     -1.36227436    -0.29798540     0.12736131
 c     -1.01167570     1.16791812     0.55523312
 c      0.14215975     1.80717704    -0.16598103
 c      1.26125012     0.94041708    -0.34308677
 h     -0.16362294    -2.31840482    -0.17094771
 h     -1.81697428     1.84727661     0.96301111
 h      0.19404467     2.78822727    -0.42436782
 h      2.08042600     1.37024449    -1.20187163
 o      2.15163030    -1.29656777     0.30662303
 h      3.03782385    -1.20297528     0.16253568
 c     -2.72150125    -0.51482153    -0.50438835
 h     -2.74609854     0.10644473    -1.43971943
 h     -3.20684828    -1.54882789    -0.64403034
 h     -3.54188283    -0.04535649     0.10492392
 h     -0.56075535     0.88040815     1.53141077
          17

 c      1.12851574    -0.48389542     0.06428172
 c     -0.23111003    -1.12446509    -0.06775403
 c     -1.35385408    -0.29425872     0.11322297
 c     -1.00719793     1.15524896     0.54618775
 c      0.13618368     1.80377755    -0.17036388
 c      1.26667677     0.96217503    -0.33999138
 h     -0.16849676    -2.30725661    -0.20335753
 h     -1.78846008     1.91707562     0.93984410
 h      0.14270129     2.81296500    -0.43525548
 h      2.14904068     1.41163287    -1.15540953
 o      2.14873842    -1.30871177     0.31935918
 h      3.01887824    -1.20607999     0.17256768
 c     -2.73246397    -0.51809276    -0.48663407
 h     -2.75312079     0.16990980    -1.40446930
 h     -3.24910409    -1.55858824    -0.64186246
 h     -3.56376167    -0.09492934     0.15241836
 h     -0.57423326     0.86921087     1.53449865
          17

 c      1.13422947    -0.48426495     0.05673264
 c     -0.22955417    -1.12609970    -0.07694724
 c     -1.34474539    -0.29056846     0.09748110
 c     -1.00338716     1.14291556     0.53839463
 c      0.13201739     1.79652990    -0.17410395
 c      1.27211959     0.98532272    -0.33869781
 h     -0.17830390    -2.27157398    -0.23455835
 h     -1.75587054     1.97323347     0.90320618
 h      0.09167180     2.85439540    -0.45018863
 h      2.19826006     1.43752777    -1.08184887
 o      2.14135850    -1.32120449     0.33243566
 h      3.04723465    -1.19203230     0.17241866
 c     -2.74493861    -0.52159823    -0.46824020
 h     -2.75954856     0.22365986    -1.36227232
 h     -3.27358844    -1.55603470    -0.64161593
 h     -3.57709964    -0.14214078     0.19832996
 h     -0.58771850     0.86166662     1.53775123
          17

 c      1.14000548    -0.48457067     0.04829919
 c     -0.22702769    -1.12738542    -0.08520814
 c     -1.33538052    -0.28718176     0.08033909
 c     -1.00034180     1.13146047     0.53192826
 c      0.12971139     1.78717142    -0.17763071
 c      1.27785956     1.00932540    -0.33893537
 h     -0.19248271    -2.21802971    -0.26450265
 h     -1.71946156     2.01048572     0.85362209
 h      0.04226982     2.89461684    -0.46459326
 h      2.22614813     1.44839116    -0.98423657
 o      2.13125642    -1.33370165     0.34547815
 h      3.09601779    -1.16472906     0.16698364
 c     -2.75874577    -0.52508207    -0.44940759
 h     -2.76722727     0.26446192    -1.31135994
 h     -3.27908098    -1.54124149    -0.64421820
 h     -3.58102048    -0.18545441     0.24275472
 h     -0.60139378     0.85797297     1.54033723
          17

 c      1.14565948    -0.48471423     0.03912131
 c     -0.22350841    -1.12722155    -0.09259130
 c     -1.32615604    -0.28434131     0.06202792
 c     -0.99799812     1.12120947     0.52669617
 c      0.12915644     1.77717331    -0.18127348
 c      1.28399039     1.03349970    -0.34024310
 h     -0.21015521    -2.15951612    -0.29433897
 h     -1.68155835     2.02618278     0.79296150
 h     -0.00317897     2.91983454    -0.47501278
 h      2.23382857     1.44639130    -0.86804620
 o      2.12046167    -1.34572433     0.35804152
 h      3.13479484    -1.13044662     0.16234928
 c     -2.77342454    -0.52819581    -0.43021034
 h     -2.77796960     0.29086352    -1.25210077
 h     -3.26653560    -1.51725443    -0.65087474
 h     -3.57590503    -0.22336862     0.28658328
 h     -0.61530458     0.85815070     1.54186215
          17

 c      1.15099984    -0.48465418     0.02937305
 c     -0.21900342    -1.12410808    -0.09904418
 c     -1.31742333    -0.28222500     0.04281235
 c     -0.99615802     1.11224281     0.52244199
 c      0.13015736     1.76752608    -0.18520793
 c      1.29021132     1.05696603    -0.34192561
 h     -0.23041053    -2.11426375    -0.32681115
 h     -1.64625933     2.02059106     0.72409574
 h     -0.04217324     2.92253040    -0.47959734
 h      2.22783275     1.43623008    -0.74162474
 o      2.11015797    -1.35682383     0.36980617
 h      3.14676631    -1.09484405     0.16252599
 c     -2.78826832    -0.53050312    -0.41058882
 h     -2.79347173     0.30350403    -1.18680167
 h     -3.23909505    -1.49009374    -0.66324075
 h     -3.56317514    -0.25475667     0.33138517
 h     -0.62934007     0.86204518     1.54244584
          17

 c      1.15583072    -0.48440595     0.01925943
 c     -0.21349560    -1.11685871    -0.10450721
 c     -1.30948606    -0.28090274     0.02299586
 c     -0.99449723     1.10434939     0.51877171
 c      0.13247938     1.75880970    -0.18947936
 c      1.29558441     1.07861167    -0.34310333
 h     -0.25268872    -2.09774745    -0.36507473
 h     -1.61930391     1.99732678     0.65050461
 h     -0.07255532     2.90041577    -0.47775608
 h      2.22292879     1.42583654    -0.61552661
 o      2.10085684    -1.36662320     0.38056398
 h      3.12592722    -1.06228831     0.16965553
 c     -2.80242046    -0.53153205    -0.39032385
 h     -2.81522460     0.30542776    -1.11952418
 h     -3.20167341    -1.46817377    -0.68349428
 h     -3.54482412    -0.27927323     0.37900523
 h     -0.64331276     0.86940366     1.54265816
          17

 c      1.15994801    -0.48402213     0.00901028
 c     -0.20696913    -1.10567943    -0.10919845
 c     -1.30260082    -0.28030713     0.00291633
 c     -0.99258653     1.09702005     0.51521850
 c      0.13585470     1.75126177    -0.19401922
 c      1.29880948     1.09726251    -0.34306594
 h     -0.27636005    -2.11026423    -0.40928907
 h     -1.60769752     1.96334405     0.57564706
 h     -0.09282681     2.85562175    -0.46989326
 h      2.23908541     1.42443130    -0.49832397
 o      2.09263970    -1.37482883     0.39018672
 h      3.07328925    -1.03578686     0.18456370
 c     -2.81507398    -0.53101151    -0.36905585
 h     -2.84444844     0.30219963    -1.05574286
 h     -3.15938577    -1.45945893    -0.71373407
 h     -3.52278196    -0.29767175     0.43090627
 h     -0.65709761     0.87999223     1.54332557
          17

 c      1.16313167    -0.48357649    -0.00112833
 c     -0.19950441    -1.09214203    -0.11372037
 c     -1.29696959    -0.28024451    -0.01707037
 c     -0.99000121     1.08960997     0.51134425
 c      0.13996949     1.74475694    -0.19863142
 c      1.29964142     1.11219926    -0.34170328
 h     -0.29972354    -2.13722049    -0.45522616
 h     -1.61820155     1.92700735     0.50210384
 h     -0.10256062     2.79508066    -0.45748818
 h      2.28508641     1.43627888    -0.39161129
 o      2.08517860    -1.38127645     0.39863080
 h      2.99667067    -1.01633117     0.20674640
 c     -2.82570038    -0.52924445    -0.34646215
 h     -2.88208672     0.30107565    -1.00133309
 h     -3.11535937    -1.46632876    -0.75412644
 h     -3.49837009    -0.31181793     0.48751850
 h     -0.67077702     0.89368876     1.54525329
          17

 c      1.16515040    -0.48314823    -0.01091102
 c     -0.19129272    -1.07808181    -0.11880481
 c     -1.29272497    -0.28044867    -0.03661154
 c     -0.98657778     1.08173197     0.50680967
 c      0.14450332     1.73869628    -0.20296751
 c      1.29977966     1.12338456    -0.33922043
 h     -0.32018240    -2.16169247    -0.49712747
 h     -1.65405412     1.89357344     0.43122414
 h     -0.10304458     2.73179219    -0.44340916
 h      2.34780624     1.45783075    -0.29348643
 o      2.07756180    -1.38605655     0.40597757
 h      2.91358265    -1.00096132     0.23381684
 c     -2.83408693    -0.52712974    -0.32255840
 h     -2.92877576     0.30830933    -0.96041865
 h     -3.07037290    -1.48304163    -0.80108001
 h     -3.47209246    -0.32430975     0.54794553
 h     -0.68471630     0.91048924     1.54893934
          17

 c      1.16579742    -0.48279344    -0.02011751
 c     -0.18259645    -1.06488819    -0.12507135
 c     -1.28991704    -0.28064720    -0.05537286
 c     -0.98266427     1.07357357     0.50133228
 c      0.14923235     1.73198074    -0.20655194
 c      1.30156615     1.13102429    -0.33562337
 h     -0.33517693    -2.17219780    -0.53044499
 h     -1.71183685     1.86171040     0.36408293
 h     -0.09768404     2.68470155    -0.43182645
 h      2.40642320     1.48297137    -0.20454536
 o      2.06821690    -1.38966338     0.41244779
 h      2.85243614    -0.98052975     0.26142166
 c     -2.84018292    -0.52557221    -0.29785856
 h     -2.98448048     0.32546140    -0.93290499
 h     -3.02473250    -1.49954744    -0.84792704
 h     -3.44378168    -0.33789451     0.61012813
 h     -0.69952516     0.93041738     1.55434233
          17

 c      1.16496163    -0.48251756    -0.02857106
 c     -0.17374365    -1.05341233    -0.13296477
 c     -1.28850306    -0.28061065    -0.07304478
 c     -0.97906262     1.06573152     0.49461962
 c      0.15400702     1.72354687    -0.20895277
 c      1.30670315     1.13524062    -0.33073701
 h     -0.34272099    -2.16330150    -0.55255123
 h     -1.78214500     1.82570087     0.30264112
 h     -0.09047841     2.67180020    -0.42647048
 h      2.44614054     1.50713287    -0.12747117
 o      2.05585696    -1.39267336     0.41820404
 h      2.83716282    -0.94501444     0.28655245
 c     -2.84400536    -0.52494474    -0.27323031
 h     -3.04783009     0.34821623    -0.91411069
 h     -2.97968986    -1.50704644    -0.88749110
 h     -3.41293588    -0.35497571     0.67129203
 h     -0.71594256     0.95340036     1.56072808
          17

 c      1.16270919    -0.48225896    -0.03613878
 c     -0.16513935    -1.04405646    -0.14276885
 c     -1.28834092    -0.28017635    -0.08934399
 c     -0.97670388     1.05879758     0.48640348
 c      0.15852573     1.71348502    -0.21006168
 c      1.31603124     1.13606175    -0.32436993
 h     -0.34154481    -2.13429221    -0.56257818
 h     -1.85359956     1.78049163     0.24953266
 h     -0.08225131     2.69646192    -0.42750952
 h      2.45979686     1.52762748    -0.06497750
 o      2.04110452    -1.39480659     0.42308345
 h      2.86077765    -0.89860001     0.31182548
 c     -2.84563881    -0.52512056    -0.24957872
 h     -3.11594589     0.36916524    -0.89718887
 h     -2.93740693    -1.50052789    -0.91406022
 h     -3.37907844    -0.37734431     0.72849673
 h     -0.73469812     0.97917037     1.56665792
          17

 c      1.15930373    -0.48188389    -0.04271918
 c     -0.15723606    -1.03681712    -0.15460690
 c     -1.28919677    -0.27924978    -0.10401674
 c     -0.97637440     1.05314422     0.47651008
 c      0.16235178     1.70325813    -0.21013148
 c      1.32966110     1.13350555    -0.31638350
 h     -0.33119155    -2.08862738    -0.56135045
 h     -1.91635819     1.72435257     0.20709525
 h     -0.06986111     2.74433930    -0.43119963
 h      2.44559871     1.54299330    -0.01894803
 o      2.02573724    -1.39513102     0.42684375
 h      2.89692819    -0.85650297     0.34143122
 c     -2.84522196    -0.52577466    -0.22759950
 h     -3.18505763     0.38144281    -0.87591196
 h     -2.90041004    -1.47879722    -0.92412763
 h     -3.34201936    -0.40611322     0.77916564
 h     -0.75636571     1.00721230     1.57021429
          17

 c      1.15513909    -0.48118530    -0.04823502
 c     -0.15045787    -1.03122856    -0.16840545
 c     -1.29076480    -0.27780074    -0.11684858
 c     -0.97860915     1.04893669     0.46487653
 c      0.16528078     1.69459088    -0.20951350
 c      1.34704165     1.12763785    -0.30671418
 h     -0.31225521    -2.03462890    -0.55169970
 h     -1.96353506     1.65885649     0.17673063
 h     -0.04982495     2.79597192    -0.43301755
 h      2.40583719     1.55271888     0.00985008
 o      2.01113713    -1.39295976     0.42942558
 h      2.92473711    -0.83075953     0.37685805
 c     -2.84291320    -0.52657520    -0.20768241
 h     -3.25134020     0.38060798    -0.84601534
 h     -2.87115943    -1.44393489    -0.91660369
 h     -3.30197369    -0.44177533     0.82150351
 h     -0.78123882     1.03675806     1.56943779
          17

 c      1.15065243    -0.47988644    -0.05263641
 c     -0.14511893    -1.02626395    -0.18385126
 c     -1.29269631    -0.27586649    -0.12768010
 c     -0.98367132     1.04620403     0.45152530
 c      0.16752952     1.68862988    -0.20847155
 c      1.36693116     1.11853957    -0.29541857
 h     -0.28663793    -1.98660941    -0.53886926
 h     -1.99145226     1.58803599     0.15869748
 h     -0.02065803     2.83664341    -0.42979402
 h      2.34745436     1.55769988     0.02225383
 o      1.99804345    -1.38805529     0.43092196
 h      2.93321599    -0.82702699     0.41740762
 c     -2.83886545    -0.52720693    -0.18988562
 h     -3.31152430     0.36497425    -0.80536576
 h     -2.85177108    -1.40112928    -0.89312265
 h     -3.25954367    -0.48432026     0.85474022
 h     -0.80926639     1.06684034     1.56281595
          17

 c      1.14626583    -0.47765099    -0.05590466
 c     -0.14140630    -1.02049088    -0.20045637
 c     -1.29463650    -0.27355917    -0.13642620
 c     -0.99152758     1.04488466     0.43653876
 c      0.16963221     1.68584621    -0.20715392
 c      1.38732447     1.10615840    -0.28276323
 h     -0.25713733    -1.96296832    -0.52960617
 h     -1.99985512     1.51771052     0.15201161
 h      0.01724764     2.85799292    -0.41990376
 h      2.28404544     1.56159474     0.02163254
 o      1.98675853    -1.38051918     0.43150226
 h      2.91828906    -0.84632439     0.46143511
 c     -2.83321046    -0.52731721    -0.17390684
 h     -3.36329014     0.33544927    -0.75374364
 h     -2.84378945    -1.35888267    -0.85855917
 h     -3.21561700    -0.53335833     0.87920992
 h     -0.84004650     1.09637875     1.54967166
          17

 c      1.14236186    -0.47410626    -0.05805317
 c     -0.13948341    -1.01293086    -0.21787903
 c     -1.29627147    -0.27106155    -0.14309087
 c     -1.00178060     1.04483785     0.42005483
 c      0.17223528     1.68620022    -0.20561132
 c      1.40554834     1.09013784    -0.26928233
 h     -0.22575280    -1.97607622    -0.52824602
 h     -1.99259348     1.45511056     0.15426444
 h      0.06237367     2.85675826    -0.40286028
 h      2.23645881     1.57230627     0.01439414
 o      1.97723551    -1.37072393     0.43136350
 h      2.88140618    -0.88598384     0.50708861
 c     -2.82603162    -0.52651574    -0.15908469
 h     -3.40566329     0.29544522    -0.69264416
 h     -2.84801674    -1.32861874    -0.82099793
 h     -3.17121518    -0.58822149     0.89627743
 h     -0.87285782     1.12428514     1.53037378
          17

 c      1.13926267    -0.46889649    -0.05912442
 c     -0.13954398    -1.00406645    -0.23622767
 c     -1.29737925    -0.26860068    -0.14777128
 c     -1.01358384     1.04584916     0.40227667
 c      0.17591894     1.68925973    -0.20380574
 c      1.41912013     1.07002845    -0.25554865
 h     -0.19266198    -2.02049875    -0.53306443
 h     -1.97847220     1.40846683     0.16148304
 h      0.11261724     2.83398250    -0.37904466
 h      2.22438556     1.59919556     0.00710814
 o      1.96896739    -1.35933303     0.43067342
 h      2.83115142    -0.93908806     0.55309773
 c     -2.81731373    -0.52461090    -0.14458934
 h     -3.43953708     0.25083001    -0.62511823
 h     -2.86449369    -1.32155229    -0.78928233
 h     -3.12730823    -0.64802733     0.90809377
 h     -0.90671311     1.14956237     1.50635314
          17

 c      1.13718802    -0.46177255    -0.05918545
 c     -0.14164670    -0.99546896    -0.25584531
 c     -1.29786299    -0.26640740    -0.15064934
 c     -1.02568702     1.04768280     0.38345071
 c      0.18109733     1.69419693    -0.20160791
 c      1.42728893     1.04619010    -0.24167549
 h     -0.15785792    -2.07742445    -0.53886158
 h     -1.97051236     1.38590104     0.16857539
 h      0.16564316     2.79540669    -0.34964742
 h      2.24930259     1.64258766     0.00049142
 o      1.96077319    -1.34733090     0.42946230
 h      2.78647420    -0.99374142     0.60035214
 c     -2.80692644    -0.52210386    -0.12987079
 h     -3.46801888     0.20938178    -0.55532338
 h     -2.89240689    -1.34211276    -0.76763262
 h     -3.08461242    -0.71170608     0.91711142
 h     -0.94044533     1.17138748     1.47990412
          17

 c      1.13621565    -0.45266980    -0.05832413
 c     -0.14559318    -0.98864386    -0.27693015
 c     -1.29774927    -0.26467415    -0.15197449
 c     -1.03688252     1.05023947     0.36376144
 c      0.18800033     1.69970879    -0.19880341
 c      1.43108591     1.02015156    -0.22737116
 h     -0.12253234    -2.12822159    -0.54154434
 h     -1.98049092     1.39303470     0.17099755
 h      0.21931439     2.75254111    -0.31661464
 h      2.29411857     1.69002296    -0.00993947
 o      1.95108178    -1.33577363     0.42754297
 h      2.77220753    -1.03696497     0.65311798
 c     -2.79476139    -0.52037660    -0.11495062
 h     -3.49562408     0.17889635    -0.48730815
 h     -2.92952455    -1.38389184    -0.75271009
 h     -3.04342770    -0.77797000     0.92532326
 h     -0.97285132     1.18917150     1.45373722
          17

 c      1.13625456    -0.44173517    -0.05665438
 c     -0.15098226    -0.98449764    -0.29943708
 c     -1.29715403    -0.26352562    -0.15204401
 c     -1.04674835     1.05377210     0.34321973
 c      0.19667696     1.70408228    -0.19513936
 c      1.43186934     0.99379542    -0.21245334
 h     -0.08876109    -2.16065619    -0.53941785
 h     -2.01008330     1.43006763     0.16679318
 h      0.27237684     2.72197534    -0.28218476
 h      2.34008704     1.72642544    -0.02770005
 o      1.93949246    -1.32513102     0.42483962
 h      2.79474292    -1.06535654     0.71396127
 c     -2.78100818    -0.52107583    -0.10019843
 h     -3.52551194     0.16393109    -0.42320473
 h     -2.97198851    -1.43398511    -0.73749962
 h     -3.00361914    -0.84520695     0.93353301
 h     -1.00289679     1.20257519     1.43027002
          17

 c      1.13702641    -0.42933535    -0.05432637
 c     -0.15730704    -0.98335686    -0.32313738
 c     -1.29623358    -0.26301560    -0.15118571
 c     -1.05581077     1.05892284     0.32173455
 c      0.20700632     1.70580030    -0.19042605
 c      1.43060228     0.96876670    -0.19700985
 h     -0.05884225    -2.16867703    -0.53254952
 h     -2.04906443     1.49113423     0.15656443
 h      0.32474730     2.71844438    -0.24781011
 h      2.37519498     1.74134799    -0.05335728
 o      1.92742512    -1.31528574     0.42182756
 h      2.83224114    -1.08520786     0.77693059
 c     -2.76634142    -0.52534603    -0.08597222
 h     -3.55646241     0.16355277    -0.36240320
 h     -3.01521155    -1.48003463    -0.71643844
 h     -2.96479214    -0.91139651     0.94123593
 h     -1.02989929     1.21147255     1.41083303
          17

 c      1.13809033    -0.41608222    -0.05151801
 c     -0.16402609    -0.98508799    -0.34767884
 c     -1.29514206    -0.26314193    -0.14974196
 c     -1.06489501     1.06648318     0.29930250
 c      0.21881126     1.70453130    -0.18460339
 c      1.42791982     0.94643033    -0.18129926
 h     -0.03489041    -2.15111841    -0.52206578
 h     -2.08330937     1.56699978     0.14165575
 h      0.37614717     2.74349870    -0.21352400
 h      2.39344291     1.72935388    -0.08557932
 o      1.91651551    -1.30617195     0.41920167
 h      2.86001693    -1.10190373     0.83267684
 c     -2.75180059    -0.53364113    -0.07243588
 h     -3.58301390     0.17250199    -0.30275942
 h     -3.05495468    -1.51350927    -0.68709600
 h     -2.92654953    -0.97421817     0.94723629
 h     -1.05356647     1.21590431     1.39521116
          17

 c      1.13890581    -0.40283996    -0.04841508
 c     -0.17063012    -0.98912928    -0.37261771
 c     -1.29400383    -0.26386307    -0.14805435
 c     -1.07455492     1.07711300     0.27608153
 c      0.23198119     1.70126117    -0.17766748
 c      1.42430544     0.92795327    -0.16564762
 h     -0.01852431    -2.11148246    -0.50980234
 h     -2.10191134     1.64832183     0.12298585
 h      0.42452284     2.78422041    -0.17894251
 h      2.39271797     1.68865015    -0.12218802
 o      1.90772689    -1.29791002     0.41748189
 h      2.86416654    -1.11716620     0.87443463
 c     -2.73845042    -0.54594515    -0.05953117
 h     -3.59851934     0.18432471    -0.24235638
 h     -3.08790097    -1.52985926    -0.64969999
 h     -2.88867756    -1.03137458     0.95054237
 h     -1.07388552     1.21606712     1.38183308
          17

 c      1.13889932    -0.39067449    -0.04519651
 c     -0.17671841    -0.99440732    -0.39743894
 c     -1.29290573    -0.26510351    -0.14645199
 c     -1.08494680     1.09119626     0.25233262
 c      0.24640766     1.69739385    -0.16958163
 c      1.42013785     0.91428764    -0.15038785
 h     -0.01040111    -2.05909457    -0.49814028
 h     -2.09893420     1.72734936     0.10092370
 h      0.46681731     2.82392794    -0.14437380
 h      2.37393657     1.62048714    -0.16069684
 o      1.90142390    -1.29067781     0.41694388
 h      2.83999341    -1.13069474     0.89890041
 c     -2.72709459    -0.56197475    -0.04703261
 h     -3.59788117     0.19365033    -0.18027258
 h     -3.11191708    -1.52794828    -0.60644488
 h     -2.85119082    -1.08099901     0.95106702
 h     -1.09098939     1.21234273     1.36847076
          17

 c      1.13751921    -0.38072998    -0.04203152
 c     -0.18207231    -0.99923656    -0.42159294
 c     -1.29190949    -0.26674778    -0.14524497
 c     -1.09590584     1.10880795     0.22833487
 c      0.26186037     1.69407143    -0.16027857
 c      1.41557845     0.90598908    -0.13581450
 h     -0.00959190    -2.01051595    -0.48968554
 h     -2.07264136     1.79836216     0.07546727
 h      0.50056000     2.85024851    -0.11078833
 h      2.34189681     1.52976940    -0.19868303
 o      1.89751868    -1.28463179     0.41762751
 h      2.78950196    -1.14126122     0.90599922
 c     -2.71813173    -0.58122937    -0.03460531
 h     -3.57864773     0.19701435    -0.11648754
 h     -3.12635597    -1.50992020    -0.56122148
 h     -2.81427047    -1.12199368     0.94993578
 h     -1.10508787     1.20533070     1.35302069
          17

 c      1.13427815    -0.37405442    -0.03908371
 c     -0.18664874    -1.00157871    -0.44458287
 c     -1.29108198    -0.26862364    -0.14471972
 c     -1.10701728     1.12971403     0.20433600
 c      0.27795331     1.69206043    -0.14969590
 c      1.41030338     0.90292044    -0.12211290
 h     -0.01360970    -1.98683938    -0.48643061
 h     -2.02467310     1.85780012     0.04635624
 h      0.52449221     2.85658227    -0.07939640
 h      2.30788929     1.42645281    -0.23450930
 o      1.89542522    -1.27990056     0.41927368
 h      2.72209958    -1.14683273     0.89989828
 c     -2.71148804    -0.60294591    -0.02181839
 h     -3.54115571     0.19300951    -0.05153558
 h     -3.13260245    -1.48167672    -0.51973414
 h     -2.77815787    -1.15422796     0.94940017
 h     -1.11647411     1.19585792     1.33406247
          17

 c      1.12877942    -0.37142760    -0.03651422
 c     -0.19038321    -1.00014056    -0.46607304
 c     -1.29052723    -0.27047965    -0.14513339
 c     -1.11762771     1.15336019     0.18055012
 c      0.29417077     1.69184092    -0.13780151
 c      1.40329792     0.90412076    -0.10924219
 h     -0.02052744    -2.00122039    -0.48879630
 h     -1.95988075     1.90469037     0.01304417
 h      0.53849454     2.84123170    -0.05137143
 h      2.29168651     1.32520079    -0.26867893
 o      1.89386200    -1.27663219     0.42117003
 h      2.65783049    -1.14404896     0.89157998
 c     -2.70658392    -0.62607827    -0.00812932
 h     -3.48844514     0.18238577     0.01382562
 h     -3.13466739    -1.45324236    -0.48956432
 h     -2.74306215    -1.17856277     0.95235852
 h     -1.12557801     1.18496764     1.31110421
          17

 c      1.12072513    -0.37325429    -0.03448210
 c     -0.19298661    -0.99545008    -0.48589160
 c     -1.29038560    -0.27198437    -0.14671102
 c     -1.12682422     1.17883556     0.15719363
 c      0.30988641     1.69365630    -0.12461479
 c      1.39355653     0.90835039    -0.09693308
 h     -0.03137355    -2.04653945    -0.49596798
 h     -1.88660520     1.94157984    -0.02548974
 h      0.54342709     2.80698748    -0.02766281
 h      2.31317349     1.23815482    -0.30390409
 o      1.89102989    -1.27503751     0.42219817
 h      2.62478076    -1.12809908     0.89834777
 c     -2.70241898    -0.64950633     0.00705935
 h     -3.42608226     0.16819142     0.07892446
 h     -3.13867375    -1.43675402    -0.47900110
 h     -2.70912602    -1.19667720     0.96152074
 h     -1.13304769     1.17390844     1.28456593
          17

 c      1.10993069    -0.37951733    -0.03314916
 c     -0.19410815    -0.98924307    -0.50394783
 c     -1.29077887    -0.27277051    -0.14965011
 c     -1.13347626     1.20486216     0.13453163
 c      0.32434305     1.69745916    -0.11022961
 c      1.38186601     0.91487403    -0.08508218
 h     -0.04866496    -2.10256453    -0.50707787
 h     -1.81632166     1.97528340    -0.07100897
 h      0.54116882     2.76175987    -0.00875209
 h      2.37128853     1.16596108    -0.34046152
 o      1.88616560    -1.27522436     0.42179672
 h      2.63474354    -1.09624941     0.92889385
 c     -2.69793980    -0.67261804     0.02413204
 h     -3.36149433     0.15549223     0.14345395
 h     -3.14953755    -1.43982767    -0.49321032
 h     -2.67646702    -1.21072618     0.97845786
 h     -1.13983212     1.16412505     1.25556956
          17

 c      1.09638967    -0.38976536    -0.03267188
 c     -0.19360689    -0.98318873    -0.52019889
 c     -1.29174064    -0.27250483    -0.15412558
 c     -1.13650682     1.22999696     0.11287329
 c      0.33665911     1.70278878    -0.09483066
 c      1.37078538     0.92304209    -0.07398932
 h     -0.07377432    -2.15058482    -0.52154403
 h     -1.76068872     2.01506872    -0.12583871
 h      0.53475136     2.71951912     0.00564671
 h      2.44368682     1.10344380    -0.37349500
 o      1.88054490    -1.27693799     0.42075641
 h      2.66728170    -1.05243009     0.97078682
 c     -2.69256205    -0.69576025     0.04292777
 h     -3.30221156     0.14974506     0.20751116
 h     -3.16674852    -1.45912576    -0.52973705
 h     -2.64524841    -1.22292593     1.00298598
 h     -1.14720430     1.15725299     1.22567443
          17

 c      1.08033591    -0.40320151    -0.03316583
 c     -0.19161825    -0.97839765    -0.53464848
 c     -1.29319087    -0.27094340    -0.16028473
 c     -1.13540249     1.25320997     0.09243312
 c      0.34595635     1.70882401    -0.07867730
 c      1.36275214     0.93170309    -0.06401861
 h     -0.10640090    -2.17888650    -0.53888232
 h     -1.72572517     2.06618291    -0.19128543
 h      0.52791833     2.69848957     0.01659494
 h      2.50797639     1.04826873    -0.39731790
 o      1.87578041    -1.27975236     0.42018791
 h      2.69629980    -1.00375523     1.00656066
 c     -2.68633350    -0.71974366     0.06283141
 h     -3.25325297     0.15356506     0.27106641
 h     -3.18493804    -1.48332296    -0.57911647
 h     -2.61570894    -1.23520217     1.03318408
 h     -1.15666626     1.15505023     1.19665719
          17

 c      1.06223074    -0.41886469    -0.03466866
 c     -0.18850627    -0.97547449    -0.54734204
 c     -1.29495982    -0.26795332    -0.16823344
 c     -1.13047874     1.27437298     0.07313986
 c      0.35162954     1.71501449    -0.06202314
 c      1.35921152     0.93944952    -0.05537301
 h     -0.14513847    -2.18198575    -0.55860234
 h     -1.70875233     2.12417669    -0.26542685
 h      0.52341647     2.71213467     0.02509708
 h      2.55086010     1.00106627    -0.40837595
 o      1.87276131    -1.28330773     0.42075483
 h      2.70661115    -0.95615087     1.02559950
 c     -2.67967069    -0.74495129     0.08322564
 h     -3.21570292     0.16421950     0.33311176
 h     -3.19811720    -1.50125970    -0.63001193
 h     -2.58813597    -1.24901269     1.06595108
 h     -1.16976509     1.15922623     1.17029844
          17

 c      1.04270967    -0.43579669    -0.03712240
 c     -0.18480923    -0.97463878    -0.55836366
 c     -1.29683541    -0.26349603    -0.17801703
 c     -1.12254811     1.29398442     0.05466519
 c      0.35361023     1.72190124    -0.04502897
 c      1.36068041     0.94505247    -0.04811325
 h     -0.18801421    -2.15918536    -0.58021009
 h     -1.70227347     2.17807715    -0.34326735
 h      0.52128998     2.75794585     0.03108650
 h      2.56635575     0.96345928    -0.40514087
 o      1.87176130    -1.28733902     0.42269822
 h      2.69226683    -0.91362846     1.02366006
 c     -2.67301729    -0.77108414     0.10375426
 h     -3.18791425     0.17476404     0.39150773
 h     -3.20225203    -1.50603279    -0.67304294
 h     -2.56280296    -1.26537141     1.09777070
 h     -1.18789648     1.17123474     1.14798757
          17

 c      1.02253077    -0.45314244    -0.04037735
 c     -0.18118978    -0.97574946    -0.56783582
 c     -1.29860381    -0.25759162    -0.18960228
 c     -1.11247861     1.31256530     0.03665804
 c      0.35239941     1.73082654    -0.02780611
 c      1.36690558     0.94772785    -0.04221050
 h     -0.23286513    -2.11432237    -0.60326552
 h     -1.69915588     2.21745371    -0.41908975
 h      0.51967351     2.81974745     0.03391902
 h      2.55304279     0.93710068    -0.38742370
 o      1.87265785    -1.29165663     0.42597094
 h      2.65323174    -0.87852679     1.00079543
 c     -2.66662921    -0.79744957     0.12427814
 h     -3.16768462     0.17756546     0.44377067
 h     -3.19556334    -1.49495690    -0.70183341
 h     -2.53989142    -1.28500622     1.12541225
 h     -1.21213441     1.19212625     1.13015981
          17

 c      1.00253042    -0.47019355    -0.04421263
 c     -0.17836678    -0.97822053    -0.57591438
 c     -1.30007187    -0.25028563    -0.20286558
 c     -1.10103313     1.33037551     0.01892644
 c      0.34893308     1.74288469    -0.01051381
 c      1.37691116     0.94721673    -0.03755013
 h     -0.27779268    -2.05677652    -0.62752365
 h     -1.69456529     2.23577643    -0.48825621
 h      0.51674869     2.87985862     0.03349495
 h      2.51330785     0.92333343    -0.35614853
 o      1.87497634    -1.29618053     0.43026282
 h      2.59489389    -0.85096008     0.96110209
 c     -2.66051958    -0.82326237     0.14474735
 h     -3.15345178     0.16694209     0.48794046
 h     -3.17815124    -1.46850067    -0.71291622
 h     -2.51940631    -1.30855101     1.14644673
 h     -1.24307135     1.22248746     1.11587109
          17

 c      0.98357946    -0.48639882    -0.04836793
 c     -0.17701007    -0.98093330    -0.58276967
 c     -1.30107638    -0.24162681    -0.21758809
 c     -1.08888227     1.34741561     0.00148114
 c      0.34442180     1.75841874     0.00661990
 c      1.38895014     0.94371980    -0.03388002
 h     -0.32192106    -2.00243303    -0.65320570
 h     -1.68582782     2.23046212    -0.54778164
 h      0.51154464     2.92597021     0.03048264
 h      2.45502433     0.92293481    -0.31374396
 o      1.87778702    -1.30107757     0.43492521
 h      2.52996912    -0.82664986     0.91410603
 c     -2.65448602    -0.84777289     0.16514235
 h     -3.14448523     0.14005508     0.52301621
 h     -3.15179863    -1.42959966    -0.70575670
 h     -2.50109619    -1.33669656     1.15954522
 h     -1.28068456     1.26241692     1.10282125
          17

 c      0.96654078    -0.50134854    -0.05257736
 c     -0.17764324    -0.98249111    -0.58856946
 c     -1.30148979    -0.23165569    -0.23345701
 c     -1.07662716     1.36349621    -0.01549975
 c      0.34015815     1.77711466     0.02332893
 c      1.40034788     0.93775052    -0.03073069
 h     -0.36598890    -1.97050320    -0.68119202
 h     -1.67199305     2.20217252    -0.59642963
 h      0.50387833     2.95171372     0.02599446
 h      2.39553910     0.93585405    -0.26494419
 o      1.87969749    -1.30692857     0.43897127
 h      2.47891658    -0.79440459     0.87493219
 c     -2.64813721    -0.87029092     0.18550787
 h     -3.14077682     0.09696812     0.54911650
 h     -3.12009845    -1.38346479    -0.68333830
 h     -2.48439813    -1.37026348     1.16455823
 h     -1.32428012     1.31149278     1.08785358
          17

 c      0.95223876    -0.51472910    -0.05659255
 c     -0.18071250    -0.98214797    -0.59352976
 c     -1.30122753    -0.22040501    -0.25007281
 c     -1.06477302     1.37827675    -0.03171215
 c      0.33729856     1.79823345     0.03934498
 c      1.40754304     0.92993966    -0.02744348
 h     -0.41098209    -1.97230445    -0.71233491
 h     -1.65374287     2.15449003    -0.63494546
 h      0.49421720     2.95563597     0.02127808
 h      2.36349947     0.96148005    -0.21649816
 o      1.87959437    -1.31436084     0.44162916
 h      2.45835310    -0.74234442     0.85563741
 c     -2.64089555    -0.89020774     0.20603423
 h     -3.14303804     0.04065029     0.56762119
 h     -3.08864287    -1.33743463    -0.65303711
 h     -2.46843086    -1.41017535     1.16237200
 h     -1.37254546     1.36874253     1.06768193
          17

 c      0.94141570    -0.52629042    -0.06019299
 c     -0.18677622    -0.98058089    -0.59802048
 c     -1.30025896    -0.20791059    -0.26696353
 c     -1.05365347     1.39127106    -0.04673369
 c      0.33666493     1.82074417     0.05442431
 c      1.40757239     0.92084502    -0.02356755
 h     -0.45512534    -2.00181696    -0.74589181
 h     -1.63365786     2.09394550    -0.66661138
 h      0.48369631     2.94085081     0.01751280
 h      2.38316204     0.99958838    -0.17267723
 o      1.87774603    -1.32297320     0.44313303
 h      2.46341596    -0.67544798     0.85259697
 c     -2.63203403    -0.90710266     0.22705105
 h     -3.15286419    -0.02300557     0.58134430
 h     -3.06442668    -1.29991646    -0.62620887
 h     -2.45206549    -1.45730502     1.15453820
 h     -1.42373133     1.43265661     1.03956388
          17

 c      0.93462038    -0.53588505    -0.06320836
 c     -0.19639504    -0.97928675    -0.60252140
 c     -1.29862198    -0.19423334    -0.28360371
 c     -1.04335992     1.40187594    -0.06001516
 c      0.33863501     1.84330804     0.06836587
 c      1.40061510     0.91106659    -0.01923800
 h     -0.49398299    -2.04236383    -0.77931908
 h     -1.61636174     2.02964977    -0.69773696
 h      0.47424114     2.91565259     0.01559724
 h      2.44545940     1.04867464    -0.13095837
 o      1.87518866    -1.33152056     0.44423958
 h      2.47708407    -0.61264941     0.85389309
 c     -2.62086810    -0.92094383     0.24871823
 h     -3.17276862    -0.08587323     0.59441830
 h     -3.05326881    -1.27756948    -0.61367446
 h     -2.43408224    -1.51215285     1.14269686
 h     -1.47593285     1.50127984     1.00178069
          17

 c      0.93205241    -0.54352872    -0.06557188
 c     -0.20977576    -0.97954169    -0.60743234
 c     -1.29643499    -0.17947739    -0.29943407
 c     -1.03379760     1.40954386    -0.07097304
 c      0.34317708     1.86422352     0.08102481
 c      1.38912518     0.90148579    -0.01472955
 h     -0.52337499    -2.07849509    -0.80969174
 h     -1.60726251     1.97110474    -0.73661809
 h      0.46855266     2.89384192     0.01588836
 h      2.51831654     1.10331829    -0.08730339
 o      1.87266491    -1.33895852     0.44546133
 h      2.48688115    -0.56986581     0.85126420
 c     -2.60711594    -0.93215943     0.27054520
 h     -3.20526506    -0.14021562     0.61126465
 h     -3.05608831    -1.27222053    -0.61812613
 h     -2.41340313    -1.57436009     1.12788832
 h     -1.52736004     1.57238466     0.95386119
          17

 c      0.93347330    -0.54939878    -0.06736651
 c     -0.22658988    -0.98201316    -0.61294881
 c     -1.29389347    -0.16379934    -0.31388684
 c     -1.02497031     1.41411747    -0.07931935
 c      0.34998860     1.88167501     0.09231026
 c      1.37530633     0.89305447    -0.01007460
 h     -0.54102565    -2.10046425    -0.83476125
 h     -1.60891505     1.92398712    -0.78940455
 h      0.46951073     2.89142044     0.01815305
 h      2.57584073     1.15663237    -0.04060089
 o      1.87049184    -1.34473207     0.44698940
 h      2.48729296    -0.55517765     0.84138061
 c     -2.59114401    -0.94130973     0.29145441
 h     -3.25037934    -0.18287455     0.63463282
 h     -3.06822201    -1.28100493    -0.63219201
 h     -2.38934564    -1.64216526     1.10998776
 h     -1.57654538     1.64369656     0.89655777
          17

 c      0.93823046    -0.55376823    -0.06882606
 c     -0.24602840    -0.98681791    -0.61905301
 c     -1.29124660    -0.14740373    -0.32642477
 c     -1.01725377     1.41600392    -0.08540908
 c      0.35866921     1.89453628     0.10213636
 c      1.36051795     0.88653046    -0.00514384
 h     -0.54661775    -2.10380837    -0.85321809
 h     -1.61781248     1.88773214    -0.85550359
 h      0.47882271     2.91709122     0.02218890
 h      2.60470670     1.20296285     0.00827456
 o      1.86872877    -1.34867454     0.44882033
 h      2.47757416    -0.57058049     0.82408963
 c     -2.57387460    -0.94871004     0.31043379
 h     -3.30343104    -0.21707827     0.66435086
 h     -3.08274549    -1.29924899    -0.64474688
 h     -2.36177795    -1.71213699     1.08768296
 h     -1.62248281     1.71311890     0.83155656
          17

 c      0.94537243    -0.55692008    -0.07029083
 c     -0.26696589    -0.99363273    -0.62555731
 c     -1.28876334    -0.13053085    -0.33658795
 c     -1.01126496     1.41593341    -0.09012798
 c      0.36882833     1.90303227     0.11036307
 c      1.34562000     0.88239742     0.00023298
 h     -0.54146760    -2.08845711    -0.86470374
 h     -1.62612339     1.85809510    -0.92826959
 h      0.49604930     2.96463244     0.02862514
 h      2.59968778     1.23834721     0.05781877
 o      1.86724874    -1.35095916     0.45081457
 h      2.46083664    -0.61302485     0.80169937
 c     -2.55644651    -0.95447678     0.32692677
 h     -3.35610269    -0.24941302     0.69814868
 h     -3.09366376    -1.32260897    -0.64692112
 h     -2.33106397    -1.77954261     1.05917429
 h     -1.66460593     1.77884660     0.76100092
          17

 c      0.95381249    -0.55907901    -0.07213807
 c     -0.28813596    -1.00171286    -0.63214595
 c     -1.28669642    -0.11345594    -0.34403044
 c     -1.00750612     1.41463116    -0.09444975
 c      0.38004705     1.90831061     0.11682623
 c      1.33126177     0.88086783     0.00622162
 h     -0.52835288    -2.05885049    -0.86993424
 h     -1.62616445     1.83094351    -0.99969662
 h      0.51922569     3.01813546     0.03863333
 h      2.55992785     1.26017092     0.10643854
 o      1.86565419    -1.35218892     0.45266376
 h      2.44514390    -0.67308243     0.77945407
 c     -2.53986836    -0.95875541     0.34076240
 h     -3.39973162    -0.28567518     0.73333675
 h     -3.09702279    -1.34766979    -0.63386446
 h     -2.29783407    -1.83927039     1.02315985
 h     -1.70260964     1.83935497     0.68704547
          17

 c      0.96250511    -0.56037742    -0.07470419
 c     -0.30827405    -1.00983377    -0.63839557
 c     -1.28525249    -0.09650785    -0.34853599
 c     -1.00618497     1.41270346    -0.09914598
 c      0.39179753     1.91158480     0.12141414
 c      1.31795279     0.88189503     0.01297070
 h     -0.51139454    -2.02481661    -0.87095821
 h     -1.61284840     1.80370774    -1.06362578
 h      0.54609295     3.06223948     0.05305607
 h      2.48771377     1.26696628     0.15264510
 o      1.86312450    -1.35349276     0.45383468
 h      2.44522366    -0.73333260     0.76609975
 c     -2.52483812    -0.96179805     0.35197860
 h     -3.42768885    -0.32902894     0.76782385
 h     -3.09088964    -1.37192372    -0.60438299
 h     -2.26271201    -1.88685409     0.97953899
 h     -1.73626575     1.89333893     0.61163136
          17

 c      0.97060110    -0.56084838    -0.07821547
 c     -0.32624565    -1.01633803    -0.64380831
 c     -1.28457771    -0.08009226    -0.35001236
 c     -1.00723721     1.41066164    -0.10474212
 c      0.40342807     1.91374487     0.12409922
 c      1.30593353     0.88516315     0.02058498
 h     -0.49546340    -2.00117487    -0.87110325
 h     -1.58378174     1.77521143    -1.11639960
 h      0.57473530     3.08680487     0.07207688
 h      2.38946918     1.25875235     0.19534712
 o      1.85868766    -1.35606378     0.45376023
 h      2.47732879    -0.77565771     0.77046250
 c     -2.51170029    -0.96390102     0.36072774
 h     -3.43614679    -0.38003454     0.80043271
 h     -3.07520450    -1.39375854    -0.56043597
 h     -2.22608314    -1.91923588     0.92964373
 h     -1.76534977     1.93969941     0.53650712
          17

 c      0.97752164    -0.56043271    -0.08275896
 c     -0.34120036    -1.01964359    -0.64794371
 c     -1.28476562    -0.06469104    -0.34846867
 c     -1.01040776     1.40895707    -0.11157236
 c      0.41419811     1.91534869     0.12492915
 c      1.29484042     0.89001691     0.02904593
 h     -0.48456849    -2.00200937    -0.87363963
 h     -1.53859694     1.74523460    -1.15649066
 h      0.60369434     3.08701623     0.09536156
 h      2.27917130     1.23827438     0.23473755
 o      1.85235525    -1.35998652     0.45243654
 h      2.54094407    -0.79992764     0.79187898
 c     -2.50043590    -0.96530651     0.36726238
 h     -3.42416586    -0.43715797     0.83101339
 h     -3.05187402    -1.41266106    -0.50707049
 h     -2.18791017    -1.93521392     0.87613512
 h     -1.78970840     1.97762696     0.46334057
          17

 c      0.98291903    -0.55900894    -0.08830836
 c     -0.35268563    -1.01917513    -0.65063885
 c     -1.28587955    -0.05082693    -0.34398492
 c     -1.01531278     1.40798677    -0.11982927
 c      0.42333024     1.91667572     0.12400797
 c      1.28325624     0.89532578     0.03804858
 h     -0.48012639    -2.03008680    -0.87927150
 h     -1.47839442     1.71425862    -1.18416608
 h      0.63196100     3.06262296     0.12228149
 h      2.18330718     1.21295101     0.27432755
 o      1.84534608    -1.36437089     0.45046440
 h      2.61563403    -0.82162816     0.81976457
 c     -2.49063618    -0.96611845     0.37194152
 h     -3.39382231    -0.49714561     0.86066291
 h     -3.02500121    -1.42960565    -0.45251173
 h     -2.14758504    -1.93565412     0.82271976
 h     -1.80942979     2.00675726     0.39379934
          17

 c      0.98659133    -0.55646371    -0.09476393
 c     -0.36057547    -1.01563501    -0.65205715
 c     -1.28796736    -0.03901578    -0.33668492
 c     -1.02147716     1.40807033    -0.12957328
[truncated: 34,518 more chars]
