# Supplementary material for: Photochemical permutation of meta-substituted phenols
Source: Nat Commun. 2025 Aug 13;16:7502. doi: 10.1038/s41467-025-62549-5 (PMC12350626; doi:10.1038/s41467-025-62549-5)
Supplement: Supplementary file 3 — Source Data [file 41467_2025_62549_MOESM3_ESM.zip › Source data/NAMD_trajectories/trajectory088.xyz]

          17

 c      1.21848333    -0.41034127    -0.00909713
 c     -0.08379934    -1.02717153     0.08014602
 c     -1.19946583    -0.23815287    -0.04826361
 c     -1.15646351     1.25607059     0.08579215
 c      0.23560992     1.80270997    -0.07698249
 c      1.30810993     1.02686228    -0.01585855
 h     -0.06693859    -2.17231093     0.24282168
 h     -1.81368812     1.98455748    -0.50131838
 h      0.30000824     2.94983969    -0.05299340
 h      2.35697979     1.35132817    -0.13909591
 o      2.17245013    -1.22395780     0.01120442
 h      2.98710520    -0.55220402    -0.15741002
 c     -2.63970234    -0.92574148    -0.04190037
 h     -2.44456457    -2.13153644    -0.15500532
 h     -3.51372281    -0.53947978     0.70030697
 h     -3.15123813    -0.71442782    -1.04603047
 h     -1.52451011     1.56556810     1.24265280
          17

 c      1.21455341    -0.41370378    -0.01473572
 c     -0.07779092    -1.02318642     0.08143315
 c     -1.20426302    -0.24250153    -0.05160477
 c     -1.15210760     1.26292100     0.09071493
 c      0.23762519     1.80904518    -0.07825745
 c      1.31058246     1.03002293    -0.01803735
 h     -0.09001012    -2.18756511     0.25314055
 h     -1.82497331     1.98060580    -0.47483203
 h      0.30872632     2.93760113    -0.06203181
 h      2.34465236     1.36429128    -0.14255612
 o      2.17248418    -1.22525783     0.01458397
 h      2.94340461    -0.58035185    -0.14383526
 c     -2.63731476    -0.93034291    -0.04590919
 h     -2.45575160    -2.12395389    -0.16029877
 h     -3.52268167    -0.56108799     0.70930627
 h     -3.14429941    -0.73442335    -1.03005041
 h     -1.53161457     1.57130057     1.25337374
          17

 c      1.20756181    -0.41495021    -0.02016207
 c     -0.07137775    -1.02064037     0.08274575
 c     -1.21253076    -0.24678652    -0.05434745
 c     -1.14796881     1.27123185     0.09758922
 c      0.23741936     1.81707170    -0.07903085
 c      1.31516662     1.03050011    -0.02075084
 h     -0.11507193    -2.18160824     0.26113034
 h     -1.83599928     1.96381013    -0.44805011
 h      0.31843188     2.91468878    -0.07583716
 h      2.33199408     1.38299985    -0.14275424
 o      2.17556802    -1.22655582     0.01763233
 h      2.89739064    -0.62774712    -0.12646286
 c     -2.63435676    -0.93582915    -0.05053102
 h     -2.47296103    -2.09226779    -0.15748312
 h     -3.50878199    -0.58928654     0.70755947
 h     -3.13535813    -0.75251637    -1.01190898
 h     -1.53246797     1.56953080     1.24404874
          17

 c      1.19803791    -0.41426113    -0.02534553
 c     -0.06523052    -1.01947574     0.08405161
 c     -1.22372792    -0.25087881    -0.05641358
 c     -1.14411365     1.28050812     0.10642438
 c      0.23521839     1.82587522    -0.07930521
 c      1.32125339     1.02846476    -0.02400070
 h     -0.14016530    -2.15477259     0.26669086
 h     -1.84804594     1.93751360    -0.42364121
 h      0.32921218     2.88945366    -0.09430303
 h      2.32231584     1.40728411    -0.14000930
 o      2.18015360    -1.22872392     0.02061179
 h      2.87094128    -0.67758412    -0.10947780
 c     -2.63076084    -0.94190683    -0.05530108
 h     -2.49383786    -2.04338010    -0.14702321
 h     -3.47335270    -0.62254260     0.69598530
 h     -3.12751880    -0.76669306    -0.99754261
 h     -1.52658650     1.56064813     1.21665180
          17

 c      1.18689970    -0.41198444    -0.03025533
 c     -0.06009912    -1.01924398     0.08525425
 c     -1.23715288    -0.25471864    -0.05773173
 c     -1.14054712     1.29013247     0.11706106
 c      0.23142289     1.83424421    -0.07909424
 c      1.32813005     1.02433356    -0.02778284
 h     -0.16352868    -2.11192051     0.27036535
 h     -1.86319942     1.90613548    -0.40488896
 h      0.34140194     2.87272403    -0.11745086
 h      2.31782578     1.43624917    -0.13466204
 o      2.18417922    -1.23283625     0.02382974
 h      2.89035033    -0.70865101    -0.09777478
 c     -2.62635375    -0.94781043    -0.05990973
 h     -2.51502646    -1.99086195    -0.13019529
 h     -3.42083984    -0.65808570     0.67798956
 h     -3.12369020    -0.77516792    -0.99250028
 h     -1.51440794     1.54580967     1.17597586
          17

 c      1.17535728    -0.40852576    -0.03486865
 c     -0.05670888    -1.01909043     0.08618397
 c     -1.25200482    -0.25828759    -0.05823959
 c     -1.13722462     1.29944757     0.12896971
 c      0.22654534     1.84110480    -0.07842488
 c      1.33514028     1.01873037    -0.03208535
 h     -0.18401826    -2.06296870     0.27356361
 h     -1.88335729     1.87395184    -0.39475389
 h      0.35532222     2.87330532    -0.14551265
 h      2.31861648     1.46795593    -0.12697512
 o      2.18696390    -1.23880491     0.02730355
 h      2.95728017    -0.71821283    -0.09160822
 c     -2.62086436    -0.95225447    -0.06451055
 h     -2.53251411    -1.95521252    -0.10904596
 h     -3.35969302    -0.69157985     0.66042951
 h     -3.12531386    -0.77703941    -0.99933992
 h     -1.49793415     1.52722770     1.13111994
          17

 c      1.16469190    -0.40428166    -0.03916850
 c     -0.05564710    -1.01781494     0.08659978
 c     -1.26743531    -0.26158045    -0.05788917
 c     -1.13408993     1.30785323     0.14103664
 c      0.22117742     1.84604795    -0.07736779
 c      1.34178816     1.01241515    -0.03688173
 h     -0.20151539    -2.02228258     0.27863909
 h     -1.90876411     1.84376980    -0.39457555
 h      0.37058765     2.89226020    -0.17855717
 h      2.32266590     1.49944166    -0.11715037
 o      2.18971651    -1.24532061     0.03075791
 h      3.04260365    -0.72361823    -0.08659694
 c     -2.61388745    -0.95407431    -0.06993949
 h     -2.54301786    -1.95570750    -0.08561235
 h     -3.30221952    -0.71731036     0.65392472
 h     -3.13167138    -0.77271308    -1.01615212
 h     -1.48140556     1.50834853     1.09669311
          17

 c      1.15603663    -0.39963021    -0.04313726
 c     -0.05730742    -1.01427138     0.08625534
 c     -1.28257911    -0.26457788    -0.05665863
 c     -1.13117711     1.31491466     0.15172988
 c      0.21595424     1.84942850    -0.07608173
 c      1.34775001     1.00618390    -0.04212191
 h     -0.21667265    -2.00387278     0.28817473
 h     -1.93714215     1.81646103    -0.40319941
 h      0.38565722     2.92199485    -0.21583508
 h      2.32687956     1.52722312    -0.10543851
 o      2.19365663    -1.25131971     0.03397297
 h      3.11774550    -0.73890182    -0.07931150
 c     -2.60507750    -0.95345485    -0.07737978
 h     -2.54556558    -1.99422594    -0.06121536
 h     -3.26028776    -0.73011469     0.66923779
 h     -3.14047271    -0.76368311    -1.03762755
 h     -1.47053352     1.49303831     1.08988397
          17

 c      1.15026401    -0.39492426    -0.04675532
 c     -0.06196027    -1.00810108     0.08505033
 c     -1.29657533    -0.26722695    -0.05456651
 c     -1.12884363     1.32048966     0.16002570
 c      0.21147086     1.85194211    -0.07481121
 c      1.35281477     1.00076419    -0.04772679
 h     -0.22950739    -2.01256252     0.30323188
 h     -1.96432720     1.79167850    -0.41729494
 h      0.39829695     2.95134729    -0.25565348
 h      2.32842668     1.54806650    -0.09223700
 o      2.19930199    -1.25632757     0.03686197
 h      3.16660197    -0.76916065    -0.06850250
 c     -2.59475939    -0.95189490    -0.08736036
 h     -2.54111341    -2.05326209    -0.03722853
 h     -3.23728634    -0.72860377     0.70864944
 h     -3.14908188    -0.75185753    -1.05756239
 h     -1.46868269     1.48333412     1.11967696
          17

 c      1.14795751    -0.39047919    -0.05000191
 c     -0.06980976    -1.00002913     0.08312578
 c     -1.30860748    -0.26943286    -0.05166819
 c     -1.12787592     1.32472899     0.16624112
 c      0.20818087     1.85418646    -0.07383170
 c      1.35681736     0.99672548    -0.05359027
 h     -0.23841913    -2.04030108     0.32221916
 h     -1.98586333     1.76893783    -0.43260011
 h      0.40643309     2.97081702    -0.29588511
 h      2.32570064     1.55967634    -0.07810456
 o      2.20665282    -1.26023404     0.03941757
 h      3.18259319    -0.81405739    -0.05420848
 c     -2.58409189    -0.95089159    -0.09923872
 h     -2.53111375    -2.11150721    -0.01562527
 h     -3.22638355    -0.71580457     0.76227619
 h     -3.15541825    -0.73897792    -1.07086029
 h     -1.47362217     1.47824441     1.17806527
          17

 c      1.14940711    -0.38657348    -0.05285370
 c     -0.08087874    -0.99128668     0.08077296
 c     -1.31797103    -0.27105563    -0.04803125
 c     -1.12912048     1.32785998     0.17152397
 c      0.20632717     1.85648264    -0.07338902
 c      1.35959469     0.99441871    -0.05958831
 h     -0.24123872    -2.07283354     0.34192255
 h     -1.99837250     1.74825895    -0.44517292
 h      0.40867737     2.97466167    -0.33454046
 h      2.31876328     1.56112209    -0.06369878
 o      2.21533221    -1.26314943     0.04167764
 h      3.16619391    -0.87002163    -0.03719070
 c     -2.57440344    -0.95133512    -0.11181190
 h     -2.51690413    -2.15391399     0.00154963
 h     -3.21794598    -0.69641043     0.81554673
 h     -3.15835972    -0.72635296    -1.07443122
 h     -1.48009484     1.47551435     1.24717037
          17

 c      1.15462058    -0.38345352    -0.05528354
 c     -0.09486773    -0.98294015     0.07828501
 c     -1.32415064    -0.27191778    -0.04371611
 c     -1.13305998     1.33001562     0.17692631
 c      0.20592221     1.85885953    -0.07366095
 c      1.36096352     0.99394978    -0.06559056
 h     -0.23669933    -2.09762695     0.35920995
 h     -2.00027447     1.73031772    -0.45217350
 h      0.40447682     2.96101865    -0.37014407
 h      2.30941580     1.55300074    -0.04967694
 o      2.22447559    -1.26539378     0.04371999
 h      3.12645871    -0.93028669    -0.01884513
 c     -2.56663641    -0.95362843    -0.12398706
 h     -2.49968559    -2.17237404     0.01264475
 h     -3.20525153    -0.67450229     0.85684461
 h     -3.15789103    -0.71478422    -1.06741140
 h     -1.48384977     1.47342759     1.31094078
          17

 c      1.16335793    -0.38132409    -0.05726333
 c     -0.11113088    -0.97565930     0.07588393
 c     -1.32688503    -0.27182615    -0.03877856
 c     -1.13970273     1.33122078     0.18311424
 c      0.20677390     1.86106887    -0.07473526
 c      1.36072159     0.99519214    -0.07147164
 h     -0.22487215    -2.10683972     0.37187190
 h     -1.99205629     1.71637343    -0.45226476
 h      0.39411301     2.93167114    -0.40202823
 h      2.30092760     1.53731783    -0.03659482
 o      2.23240508    -1.26755374     0.04566519
 h      3.08611527    -0.98392928    -0.00124549
 c     -2.56122918    -0.95786204    -0.13494352
 h     -2.48058977    -2.16389529     0.01652558
 h     -3.18516786    -0.65303657     0.87936231
 h     -3.15516111    -0.70454040    -1.05115741
 h     -1.48275433     1.47108440     1.35911461
          17

 c      1.17518601    -0.38030863    -0.05877317
 c     -0.12875048    -0.96975640     0.07370955
 c     -1.32620397    -0.27059808    -0.03328803
 c     -1.14865714     1.33143191     0.19049324
 c      0.20853844     1.86258873    -0.07658826
 c      1.35868942     0.99784110    -0.07711865
 h     -0.20693250    -2.09723838     0.37876613
 h     -1.97631934     1.70814344    -0.44582449
 h      0.37866147     2.89203109    -0.43069696
 h      2.29724980     1.51698454    -0.02484575
 o      2.23673760    -1.27036182     0.04763520
 h      3.08004814    -1.01800483     0.01354528
 c     -2.55818146    -0.96385578    -0.14406159
 h     -2.46067690    -2.12966512     0.01263030
 h     -3.15710664    -0.63408663     0.88019121
 h     -3.15243071    -0.69533640    -1.02908482
 h     -1.47623688     1.46810593     1.38620333
          17

 c      1.18952242    -0.38039457    -0.05981683
 c     -0.14664523    -0.96525857     0.07182318
 c     -1.32243089    -0.26807344    -0.02734768
 c     -1.15925067     1.33056597     0.19936326
 c      0.21078883     1.86265383    -0.07906433
 c      1.35480635     1.00151218    -0.08243292
 h     -0.18480432    -2.06970081     0.37981858
 h     -1.95753245     1.70762998    -0.43493834
 h      0.35984148     2.85088543    -0.45815641
 h      2.30158944     1.49491541    -0.01469040
 o      2.23644083    -1.27405219     0.04963922
 h      3.12322871    -1.02832522     0.02536608
 c     -2.55716482    -0.97106961    -0.15089726
 h     -2.44077469    -2.07571386     0.00115852
 h     -3.12221835    -0.61908805     0.85938585
 h     -3.15269938    -0.68640201    -1.00606372
 h     -1.46464693     1.46441173     1.38991226
          17

 c      1.20567697    -0.38141475    -0.06043344
 c     -0.16367434    -0.96192323     0.07020310
 c     -1.31614581    -0.26410854    -0.02110447
 c     -1.17066947     1.32852487     0.20993383
 c      0.21309403     1.86042498    -0.08189803
 c      1.34925603     1.00584482    -0.08732435
 h     -0.16080533    -2.02923979     0.37612326
 h     -1.94112700     1.71675695    -0.42286848
 h      0.33955460     2.81854713    -0.48767206
 h      2.31476186     1.47307224    -0.00639415
 o      2.23324835    -1.27813200     0.05159617
 h      3.18861332    -1.02340530     0.03566656
 c     -2.55768012    -0.97840951    -0.15530967
 h     -2.42102786    -2.01500142    -0.01657534
 h     -3.08316144    -0.60881620     0.81985659
 h     -3.15877702    -0.67681956    -0.98707102
 h     -1.44896814     1.46015929     1.37059472
          17

 c      1.22290206    -0.38309557    -0.06069665
 c     -0.17872722    -0.95921398     0.06873337
 c     -1.30810664    -0.25856348    -0.01474348
 c     -1.18213312     1.32524016     0.22213903
 c      0.21509510     1.85537645    -0.08484383
 c      1.34253100     1.01054382    -0.09170528
 h     -0.13719094    -1.98522670     0.37008002
 h     -1.93165186     1.73663503    -0.41267035
 h      0.31912297     2.80240710    -0.52216191
 h      2.33443321     1.45212620    -0.00036746
 o      2.22935629    -1.28209866     0.05346728
 h      3.24337568    -1.01271280     0.04538468
 c     -2.55924846    -0.98412762    -0.15768828
 h     -2.40020289    -1.96858361    -0.03802840
 h     -3.04432157    -0.60298014     0.76811754
 h     -3.17196098    -0.66616407    -0.97538815
 h     -1.43086017     1.45582801     1.33205653
          17

 c      1.24043711    -0.38512016    -0.06070321
 c     -0.19082048    -0.95635931     0.06721771
 c     -1.29914531    -0.25130046    -0.00846722
 c     -1.19304814     1.32073241     0.23529642
 c      0.21652805     1.84768420    -0.08786974
 c      1.33536165     1.01534282    -0.09549437
 h     -0.11558381    -1.95031841     0.36514616
 h     -1.93070943     1.76658242    -0.40539889
 h      0.29885313     2.80238708    -0.56178663
 h      2.35597263     1.43196525     0.00283597
 o      2.22610806    -1.28571688     0.05526454
 h      3.26931098    -1.00180322     0.05475922
 c     -2.56147118    -0.98645822    -0.15904613
 h     -2.37595486    -1.95849782    -0.06061439
 h     -3.01217432    -0.59947864     0.71538377
 h     -3.19119593    -0.65501754    -0.97153234
 h     -1.41293859     1.45246596     1.28365532
          17

 c      1.25753146    -0.38717125    -0.06055489
 c     -0.19916124    -0.95268587     0.06547514
 c     -1.29007427    -0.24220339    -0.00246661
 c     -1.20302861     1.31512885     0.24785280
 c      0.21716352     1.83818354    -0.09120953
 c      1.32855690     1.01994653    -0.09862938
 h     -0.09675100    -1.93592594     0.36452247
 h     -1.93639447     1.80365375    -0.39936420
 h      0.27849034     2.81132048    -0.60326622
 h      2.37426198     1.41249714     0.00266258
 o      2.22415610    -1.28893246     0.05702085
 h      3.25995423    -0.99345792     0.06375033
 c     -2.56379794    -0.98518590    -0.16076744
 h     -2.34795180    -1.98963872    -0.08382085
 h     -2.99482929    -0.59412949     0.67702875
 h     -3.21347851    -0.64480457    -0.97376769
 h     -1.39897041     1.45204132     1.24236061
          17

 c      1.27345294    -0.38896043    -0.06033974
 c     -0.20312684    -0.94814441     0.06350020
 c     -1.28162889    -0.23122299     0.00310550
 c     -1.21183454     1.30863345     0.25774106
 c      0.21673667     1.82793493    -0.09521518
 c      1.32285696     1.02400777    -0.10107678
 h     -0.08129598    -1.94538338     0.36906003
 h     -1.94481945     1.84330631    -0.39122299
 h      0.25795623     2.81980036    -0.64170496
 h      2.38528426     1.39415824    -0.00128679
 o      2.22369403    -1.29179948     0.05877316
 h      3.21665870    -0.98868959     0.07225699
 c     -2.56548877    -0.98193942    -0.16404039
 h     -2.32022594    -2.04449984    -0.10868846
 h     -2.99886767    -0.58298237     0.66647708
 h     -3.23505090    -0.63713429    -0.97943061
 h     -1.39298942     1.45729195     1.22946947
          17

 c      1.28749484    -0.39025711    -0.06012034
 c     -0.20224508    -0.94343666     0.06151266
 c     -1.27442001    -0.21844458     0.00814686
 c     -1.21942982     1.30159172     0.26375857
 c      0.21494576     1.81783997    -0.10019331
 c      1.31883700     1.02714702    -0.10283225
 h     -0.07048027    -1.97186013     0.37656816
 h     -1.95220769     1.88073399    -0.37781121
 h      0.23760264     2.82032357    -0.67273905
 h      2.38698671     1.37803373    -0.00917644
 o      2.22441574    -1.29448663     0.06054892
 h      3.14902254    -0.98641332     0.08028387
 c     -2.56617033    -0.97839870    -0.16911470
 h     -2.29831275    -2.10018322    -0.13559722
 h     -3.02423922    -0.56701653     0.68507506
 h     -3.25247026    -0.63325363    -0.98596765
 h     -1.39657140     1.46984322     1.25610297
          17

 c      1.29899126    -0.39091533    -0.05992915
 c     -0.19628371    -0.93952013     0.05982164
 c     -1.26886602    -0.20415535     0.01260179
 c     -1.22602552     1.29461430     0.26663732
 c      0.21150179     1.80847993    -0.10633033
 c      1.31684498     1.02899433    -0.10391673
 h     -0.06590397    -2.00367129     0.38343580
 h     -1.95610769     1.91194820    -0.35730652
 h      0.21805901     2.80875283    -0.69359749
 h      2.37957768     1.36576732    -0.02092671
 o      2.22523947    -1.29737592     0.06234466
 h      3.07905488    -0.98162561     0.08824216
 c     -2.56608378    -0.97525115    -0.17520799
 h     -2.28611577    -2.14055316    -0.16392976
 h     -3.06371200    -0.55261396     0.72116674
 h     -3.26325161    -0.63377627    -0.99148823
 h     -1.40721709     1.48790175     1.31178309
          17

 c      1.30734791    -0.39087923    -0.05976755
 c     -0.18535986    -0.93707567     0.05867547
 c     -1.26513571    -0.18886981     0.01644928
 c     -1.23186053     1.28845128     0.26814434
 c      0.20618184     1.80007815    -0.11366768
 c      1.31695722     1.02923396    -0.10437383
 h     -0.06865856    -2.03030730     0.38649020
 h     -1.95569229     1.93431859    -0.32946096
 h      0.19999951     2.78435604    -0.70339677
 h      2.36548304     1.35939595    -0.03625648
 o      2.22432436    -1.30113558     0.06410268
 h      3.04069496    -0.96419960     0.09730343
 c     -2.56569770    -0.97254073    -0.18124965
 h     -2.28534606    -2.15709965    -0.19264438
 h     -3.10790512    -0.54669493     0.75986867
 h     -3.26617411    -0.63857880    -0.99503462
 h     -1.42070692     1.50731579     1.37540564
          17

 c      1.31210453    -0.39016311    -0.05960514
 c     -0.16995593    -0.93631634     0.05820839
 c     -1.26314807    -0.17329476     0.01968698
 c     -1.23699475     1.28374216     0.26982949
 c      0.19887179     1.79249021    -0.12208287
 c      1.31896274     1.02764713    -0.10426767
 h     -0.07893439    -2.04493317     0.38372931
 h     -1.95171824     1.94681991    -0.29543441
 h      0.18396356     2.74970712    -0.70328553
 h      2.34893467     1.36111095    -0.05477648
 o      2.22072390    -1.30619656     0.06575442
 h      3.05321430    -0.92746825     0.10871251
 c     -2.56535552    -0.97012792    -0.18641329
 h     -2.29599113    -2.14679879    -0.22061393
 h     -3.14920632    -0.55349015     0.79001131
 h     -3.26137853    -0.64678488    -0.99672534
 h     -1.43364920     1.52419039     1.42995101
          17

 c      1.31302929    -0.38884925    -0.05937517
 c     -0.15084885    -0.93702657     0.05844710
 c     -1.26262716    -0.15824996     0.02231411
 c     -1.24128679     1.28089159     0.27271153
 c      0.18959833     1.78519761    -0.13126858
 c      1.32241778     1.02415659    -0.10367774
 h     -0.09605640    -2.04460511     0.37432252
 h     -1.94644579     1.95018881    -0.25760476
 h      0.17024151     2.71078863    -0.69664304
 h      2.33487480     1.37283984    -0.07612122
 o      2.21592857    -1.31197961     0.06733115
 h      3.09605481    -0.88056562     0.12198021
 c     -2.56521052    -0.96779250    -0.19016875
 h     -2.31665152    -2.11100384    -0.24676552
 h     -3.18257961    -0.57447387     0.80505275
 h     -3.25028157    -0.65681081    -0.99778180
 h     -1.44396559     1.53595154     1.46604874
          17

 c      1.31018194    -0.38712481    -0.05897213
 c     -0.12900635    -0.93865231     0.05932540
 c     -1.26317859    -0.14457113     0.02432099
 c     -1.24446154     1.28005202     0.27742274
 c      0.17853438     1.77735934    -0.14074251
 c      1.32680400     1.01887786    -0.10269373
 h     -0.11866035    -2.03006576     0.35848245
 h     -1.94340824     1.94687263    -0.21930612
 h      0.15884615     2.67661303    -0.68892630
 h      2.32704432     1.39557524    -0.10004395
 o      2.21196460    -1.31750151     0.06892495
 h      3.13844800    -0.83839050     0.13542439
 c     -2.56531091    -0.96511003    -0.19218181
 h     -2.34451497    -2.05596573    -0.27025807
 h     -3.20512341    -0.60923376     0.80192502
 h     -3.23522993    -0.66651564    -1.00030437
 h     -1.45046999     1.54123748     1.48002909
          17

 c      1.30390142    -0.38530288    -0.05826327
 c     -0.10548687    -0.94036885     0.06069203
 c     -1.26435970    -0.13301847     0.02568964
 c     -1.24621343     1.28116216     0.28434112
 c      0.16597531     1.76805107    -0.14996880
 c      1.33172714     1.01216568    -0.10141836
 h     -0.14495075    -2.00572726     0.33738918
 h     -1.94674969     1.94046473    -0.18429079
 h      0.14961255     2.65680748    -0.68622298
 h      2.32598783     1.42860868    -0.12635065
 o      2.20998394    -1.32204130     0.07060110
 h      3.16194449    -0.81082375     0.14757927
 c     -2.56571127    -0.96124357    -0.19225872
 h     -2.37516446    -1.99450849    -0.29088986
 h     -3.21570629    -0.65605178     0.78020559
 h     -3.21884907    -0.67349721    -1.00668662
 h     -1.45246467     1.53959528     1.47186317
          17

 c      1.29475550    -0.38379920    -0.05710999
 c     -0.08135768    -0.94116137     0.06232706
 c     -1.26573407    -0.12420159     0.02640490
 c     -1.24634447     1.28403941     0.29358534
 c      0.15229385     1.75673531    -0.15862172
 c      1.33700516     1.00461906    -0.09998101
 h     -0.17309965    -1.97935442     0.31301368
 h     -1.95984949     1.93434802    -0.15577532
 h      0.14239448     2.65654185    -0.69215276
 h      2.32858993     1.46917616    -0.15465829
 o      2.21038163    -1.32517740     0.07238386
 h      3.15910595    -0.80241442     0.15751922
 c     -2.56650640    -0.95488400    -0.19038857
 h     -2.40289934    -1.94625939    -0.30971937
 h     -3.21513595    -0.71201146     0.74223071
 h     -3.20317911    -0.67555834    -1.01867910
 h     -1.44957208     1.53134091     1.44431228
          17

 c      1.28349041    -0.38307420    -0.05538852
 c     -0.05764045    -0.94002980     0.06399480
 c     -1.26690663    -0.11852112     0.02647436
 c     -1.24489839     1.28848699     0.30488973
 c      0.13790724     1.74362321    -0.16678528
 c      1.34258134     0.99701013    -0.09854675
 h     -0.20165292    -1.96016226     0.28752635
 h     -1.98360247     1.93003424    -0.13539015
 h      0.13711592     2.67262168    -0.70555354
 h      2.32968873     1.51292955    -0.18418950
 o      2.21307865    -1.32671527     0.07426561
 h      3.12951285    -0.81395324     0.16481413
 c     -2.56765989    -0.94486043    -0.18692946
 h     -2.42259752    -1.93016593    -0.32901887
 h     -3.20702192    -0.77286443     0.69420771
 h     -3.18897118    -0.67121874    -1.03647158
 h     -1.44183557     1.51766007     1.40334636
          17

 c      1.27099691    -0.38355446    -0.05300510
 c     -0.03532644    -0.93637735     0.06553461
 c     -1.26754382    -0.11612903     0.02595279
 c     -1.24218470     1.29431487     0.31743762
 c      0.12326782     1.72951324    -0.17484350
 c      1.34836597     0.99015622    -0.09730679
 h     -0.22940263    -1.95462759     0.26228931
 h     -2.01557860     1.92650581    -0.12273974
 h      0.13357626     2.69554525    -0.72180264
 h      2.32441229     1.55501325    -0.21381279
 o      2.21756255    -1.32670993     0.07620184
 h      3.07940128    -0.84242185     0.16967257
 c     -2.56869018    -0.93137500    -0.18292916
 h     -2.43230806    -1.94937393    -0.35032096
 h     -3.19895685    -0.83333844     0.64757501
 h     -3.17558047    -0.66002729    -1.05833720
 h     -1.43007430     1.50088449     1.35953536
          17

 c      1.25829313    -0.38554402    -0.04990504
 c     -0.01546553    -0.93035973     0.06691948
 c     -1.26738562    -0.11692424     0.02495902
 c     -1.23865084     1.30125548     0.32980846
 c      0.10884873     1.71532669    -0.18320952
 c      1.35413051     0.98478389    -0.09645497
 h     -0.25452592    -1.96259650     0.23726896
 h     -2.05088537     1.92118657    -0.11586251
 h      0.13130862     2.71495637    -0.73599006
 h      2.30975725     1.59113931    -0.24228464
 o      2.22267347    -1.32560795     0.07807830
 h      3.02512809    -0.87890685     0.17349348
 c     -2.56868065    -0.91609936    -0.18009731
 h     -2.43320447    -1.98853793    -0.37275151
 h     -3.20174551    -0.88880360     0.61740410
 h     -3.16151461    -0.64249765    -1.08109038
 h     -1.41621978     1.48453963     1.32886789
          17

 c      1.24650992    -0.38914103    -0.04607428
 c      0.00078799    -0.92283118     0.06821649
 c     -1.26624510    -0.12059082     0.02367056
 c     -1.23475785     1.30893746     0.34038759
 c      0.09511241     1.70179738    -0.19216198
 c      1.35947744     0.98141452    -0.09616151
 h     -0.27411160    -1.97785530     0.21161523
 h     -2.08396281     1.91152376    -0.11209651
 h      0.12965122     2.72322156    -0.74481933
 h      2.28518014     1.61833544    -0.26853768
 o      2.22641407    -1.32436492     0.07966913
 h      2.99613229    -0.90690512     0.17953741
 c     -2.56692380    -0.90083580    -0.17987662
 h     -2.42738043    -2.02803357    -0.39424973
 h     -3.22301406    -0.93726916     0.61371219
 h     -3.14526980    -0.61971754    -1.10112581
 h     -1.40271546     1.47223611     1.32850830
          17

 c      1.23684191    -0.39417828    -0.04153287
 c      0.01226718    -0.91494215     0.06950261
 c     -1.26399094    -0.12666185     0.02229794
 c     -1.23101442     1.31701714     0.34841866
 c      0.08247889     1.68938860    -0.20181676
 c      1.36384945     0.98027834    -0.09654824
 h     -0.28491909    -1.99235952     0.18468463
 h     -2.11007648     1.89602410    -0.10883181
 h      0.12790186     2.71636012    -0.74698493
 h      2.25263891     1.63541023    -0.29193189
 o      2.22702358    -1.32386135     0.08074493
 h      3.01798460    -0.91194110     0.19120650
 c     -2.56361867    -0.88680712    -0.18245373
 h     -2.41663674    -2.05381472    -0.41316139
 h     -3.25955818    -0.97833331     0.63257091
 h     -3.12600865    -0.59287201    -1.11549830
 h     -1.39048067     1.46538739     1.36499486
          17

 c      1.23041800    -0.40021553    -0.03632435
 c      0.01796706    -0.90774996     0.07081427
 c     -1.26053405    -0.13458599     0.02106220
 c     -1.22797719     1.32523487     0.35460667
 c      0.07128863     1.67829792    -0.21214090
 c      1.36656198     0.98126082    -0.09766539
 h     -0.28453018    -1.99985454     0.15650740
 h     -2.12611473     1.87457459    -0.10400994
 h      0.12545340     2.69393056    -0.74303900
 h      2.21641647     1.64324412    -0.31245559
 o      2.22516635    -1.32378231     0.08138203
 h      3.07811749    -0.89972320     0.20714957
 c     -2.55962612    -0.87480991    -0.18704398
 h     -2.40240009    -2.05828420    -0.42861246
 h     -3.30011909    -1.01070694     0.66067230
 h     -3.10385085    -0.56292893    -1.12257216
 h     -1.37795872     1.46258446     1.42762276
          17

 c      1.22809406    -0.40663562    -0.03050256
 c      0.01725706    -0.90199827     0.07213289
 c     -1.25583657    -0.14377981     0.02018645
 c     -1.22604024     1.33327762     0.36035526
 c      0.06176116     1.66844749    -0.22294719
 c      1.36687592     0.98391176    -0.09947845
 h     -0.27201083    -1.99732624     0.12769346
 h     -2.13099438     1.84841815    -0.09642576
 h      0.12190175     2.65898423    -0.73534640
 h      2.18260670     1.64475270    -0.33082020
 o      2.22288660    -1.32324903     0.08187452
 h      3.14277171    -0.88590516     0.22268779
 c     -2.55574603    -0.86534712    -0.19273273
 h     -2.38588496    -2.03860691    -0.44038145
 h     -3.33372792    -1.03235568     0.68547135
 h     -3.07986495    -0.53049895    -1.12223583
 h     -1.36294719     1.46162020     1.49781296
          17

 c      1.23025583    -0.41279291    -0.02411869
 c      0.01007430    -0.89801743     0.07338602
 c     -1.24993597    -0.15366909     0.01988985
 c     -1.22525301     1.34069917     0.36687108
 c      0.05396509     1.65945413    -0.23387876
 c      1.36413599     0.98755436    -0.10188100
 h     -0.24808391    -1.98526973     0.09915865
 h     -2.12594924     1.82002232    -0.08593306
 h      0.11713023     2.61819145    -0.72814550
 h      2.15781054     1.64406881    -0.34827439
 o      2.22164867    -1.32176985     0.08245690
 h      3.18812419    -0.88043255     0.23423684
 c     -2.55241143    -0.85860516    -0.19881453
 h     -2.36813932    -1.99577912    -0.44887140
 h     -3.35334301    -1.04164431     0.69909323
 h     -3.05586572    -0.49579225    -1.11581228
 h     -1.34423349     1.46100202     1.56001030
          17

 c      1.23672241    -0.41811901    -0.01721639
 c     -0.00298051    -0.89570284     0.07446304
 c     -1.24297456    -0.16372002     0.02037643
 c     -1.22529810     1.34697125     0.37495318
 c      0.04781676     1.65066305    -0.24443711
 c      1.35798136     0.99150108    -0.10474881
 h     -0.21503346    -1.96766348     0.07184799
 h     -2.11464165     1.79283164    -0.07356397
 h      0.11130955     2.58123365    -0.72723390
 h      2.14681291     1.64465518    -0.36594842
 o      2.22214211    -1.31925244     0.08325820
 h      3.20330940    -0.88699649     0.24003534
 c     -2.54974945    -0.85436831    -0.20476452
 h     -2.34987602    -1.93503322    -0.45534155
 h     -3.35555622    -1.03779970     0.69778071
 h     -3.03403184    -0.45869016    -1.10563936
 h     -1.32170058     1.46002504     1.60450732
          17

 c      1.24678447    -0.42215800    -0.00983831
 c     -0.02068952    -0.89459689     0.07524849
 c     -1.23523198    -0.17345118     0.02182063
 c     -1.22558548     1.35158083     0.38511220
 c      0.04312067     1.64139309    -0.25412473
 c      1.34854301     0.99528213    -0.10801728
 h     -0.17629991    -1.95146478     0.04647956
 h     -2.10267103     1.77072978    -0.06137029
 h      0.10468077     2.55777650    -0.73841133
 h      2.15025048     1.64724750    -0.38395995
 o      2.22455568    -1.31583395     0.08433488
 h      3.18602851    -0.90560925     0.23961962
 c     -2.54774000    -0.85186888    -0.21017192
 h     -2.33101855    -1.86725051    -0.46240768
 h     -3.33966131    -1.02095088     0.68079628
 h     -3.01635457    -0.41900878    -1.09428587
 h     -1.29590392     1.45843506     1.62617230
          17

 c      1.25935010    -0.42455094    -0.00203989
 c     -0.04139944    -0.89413992     0.07566035
 c     -1.22715532    -0.18242152     0.02435447
 c     -1.22545355     1.35413609     0.39764138
 c      0.03963555     1.63140005    -0.26270174
 c      1.33646532     0.99871370    -0.11171596
 h     -0.13564462    -1.94457273     0.02338699
 h     -2.09584050     1.75702529    -0.05164580
 h      0.09713630     2.55197334    -0.76456793
 h      2.16425375     1.64951589    -0.40107292
 o      2.22865066    -1.31182853     0.08567764
 h      3.14141076    -0.93340788     0.23370871
 c     -2.54633507    -0.84969594    -0.21476071
 h     -2.31015224    -1.80950428    -0.47447088
 h     -3.30738221    -0.99215321     0.65014464
 h     -3.00405007    -0.37695077    -1.08360632
 h     -1.26773826     1.45620841     1.62307419
          17

 c      1.27313113    -0.42502232     0.00610148
 c     -0.06324257    -0.89408048     0.07566431
 c     -1.21937618    -0.19020156     0.02805875
 c     -1.22444230     1.35445947     0.41252236
 c      0.03711977     1.62114731    -0.27035077
 c      1.32271639     1.00177895    -0.11593037
 h     -0.09625173    -1.95183693     0.00265220
 h     -2.09740470     1.75319925    -0.04556037
 h      0.08805665     2.55935992    -0.80373954
 h      2.18245219     1.64778201    -0.41528541
 o      2.23355393    -1.30778915     0.08717500
 h      3.08528031    -0.96357867     0.22475405
 c     -2.54539189    -0.84619212    -0.21858087
 h     -2.28509074    -1.77978788    -0.49672353
 h     -3.26350079    -0.95347939     0.61133056
 h     -2.99723377    -0.33348996    -1.07417293
 h     -1.23824806     1.45350793     1.59629017
          17

 c      1.28681093    -0.42338354     0.01448901
 c     -0.08428972    -0.89478084     0.07525481
 c     -1.21269406    -0.19634683     0.03296072
 c     -1.22247624     1.35260560     0.42921498
 c      0.03532310     1.61154160    -0.27755707
 c      1.30833927     1.00447376    -0.12073962
 h     -0.06058515    -1.97181645    -0.01549687
 h     -2.10621000     1.75825142    -0.04210477
 h      0.07669931     2.57015216    -0.85039140
 h      2.19852006     1.63902076    -0.42473976
 o      2.23748672    -1.30458725     0.08856828
 h      3.04832370    -0.98400469     0.21759281
 c     -2.54430977    -0.84052579    -0.22240773
 h     -2.25603080    -1.78426278    -0.53146205
 h     -3.21697166    -0.90797189     0.57472340
 h     -2.99506822    -0.29034073    -1.06545746
 h     -1.20847016     1.45079232     1.55115438
          17

 c      1.29917594    -0.41954236     0.02302233
 c     -0.10266166    -0.89709777     0.07443773
 c     -1.20799441    -0.20040078     0.03903917
 c     -1.21981354     1.34875573     0.44644055
 c      0.03396055     1.60347853    -0.28485313
 c      1.29426893     1.00673165    -0.12617722
 h     -0.03089502    -1.99785779    -0.03050003
 h     -2.11756289     1.76928611    -0.03835810
 h      0.06265848     2.57480361    -0.89826195
 h      2.20780142     1.62188395    -0.42833244
 o      2.23866070    -1.30305112     0.08959818
 h      3.06161437    -0.98311315     0.21702351
 c     -2.54184634    -0.83322309    -0.22786524
 h     -2.22794465    -1.81195649    -0.57529381
 h     -3.18031590    -0.85899697     0.55506005
 h     -2.99623924    -0.24951657    -1.05649178
 h     -1.17914897     1.44908009     1.49975176
          17

 c      1.30921845    -0.41349901     0.03161567
 c     -0.11672034    -0.90195574     0.07323550
 c     -1.20607304    -0.20195154     0.04623559
 c     -1.21685946     1.34305939     0.46214831
 c      0.03270120     1.59759959    -0.29265525
 c      1.28123551     1.00840616    -0.13221311
 h     -0.00937465    -2.02212595    -0.04170834
 h     -2.12590340     1.78283920    -0.03079418
 h      0.04597572     2.56693622    -0.94226014
 h      2.20797753     1.59686506    -0.42593068
 o      2.23770295    -1.30306144     0.09038283
 h      3.11774247    -0.96438363     0.22169989
 c     -2.53685070    -0.82540649    -0.23653496
 h     -2.20780939    -1.84553675    -0.62160884
 h     -3.16325979    -0.80903608     0.56406295
 h     -2.99943095    -0.21282443    -1.04649601
 h     -1.15020070     1.45023235     1.46237994
          17

 c      1.31622262    -0.40536667     0.04020587
 c     -0.12532444    -0.90996450     0.07169583
 c     -1.20740667    -0.20073630     0.05446677
 c     -1.21399978     1.33557947     0.47420928
 c      0.03117514     1.59424281    -0.30121665
 c      1.26972466     1.00926165    -0.13874331
 h      0.00220341    -2.03874785    -0.04871845
 h     -2.12704544     1.79598543    -0.01656371
 h      0.02700384     2.54373280    -0.97916031
 h      2.19930099     1.56613894    -0.41837407
 o      2.23689585    -1.30383969     0.09127468
 h      3.18214298    -0.94119990     0.22634961
 c     -2.52927997    -0.81797491    -0.24867476
 h     -2.20086357    -1.87143523    -0.66438995
 h     -3.16412853    -0.75974402     0.59930789
 h     -3.00364300    -0.18152012    -1.03523582
 h     -1.12042639     1.45653709     1.46064699
          17

 c      1.31980604    -0.39541053     0.04874968
 c     -0.12801311    -0.92121674     0.06989236
 c     -1.21199308    -0.19675103     0.06363165
 c     -1.21139935     1.32643714     0.48201917
 c      0.02900376     1.59344389    -0.31062323
 c      1.25995778     1.00897430    -0.14558811
 h      0.00286216    -2.04500420    -0.05154497
 h     -2.11919831     1.80688383     0.00575624
 h      0.00622213     2.50559279    -1.00782671
 h      2.18467517     1.53331683    -0.40738784
 o      2.23787063    -1.30474269     0.09250837
 h      3.22903364    -0.92331884     0.22739169
 c     -2.52006788    -0.81133090    -0.26324867
 h     -2.20953953    -1.88184720    -0.69964948
 h     -3.17221023    -0.71341797     0.64585047
 h     -3.00832930    -0.15617455    -1.02304057
 h     -1.08895542     1.46871962     1.49945736
          17

 c      1.31990095    -0.38406785     0.05721756
 c     -0.12503276    -0.93522484     0.06792799
 c     -1.21933327    -0.19030785     0.07360667
 c     -1.20882778     1.31594974     0.48698048
 c      0.02584407     1.59491643    -0.32076364
 c      1.25189013     1.00717933    -0.15251085
 h     -0.00739340    -2.04158657    -0.05068636
 h     -2.10314180     1.81494961     0.03597100
 h     -0.01594436     2.45599625    -1.02950676
 h      2.16937000     1.50300974    -0.39536541
 o      2.24127675    -1.30534068     0.09417199
 h      3.24655572    -0.91528072     0.22347101
 c     -2.51028083    -0.80548295    -0.27895212
 h     -2.23393191    -1.87353826    -0.72529703
 h     -3.17711764    -0.67299425     0.68798346
 h     -3.01339177    -0.13668679    -1.01062342
 h     -1.05716844     1.48448339     1.56162502
          17

 c      1.31670281    -0.37193916     0.06558401
 c     -0.11721192    -0.95095555     0.06594503
 c     -1.22853723    -0.18200854     0.08423252
 c     -1.20575981     1.30452726     0.49105861
 c      0.02142998     1.59802204    -0.33127048
 c      1.24529210     1.00357911    -0.15926682
 h     -0.02755313    -2.03267782    -0.04714602
 h     -2.08195670     1.82085296     0.07251368
 h     -0.03933644     2.40150445    -1.04828717
 h      2.15970378     1.47988499    -0.38483878
 o      2.24711163    -1.30531174     0.09626964
 h      3.23186593    -0.91834035     0.21455205
 c     -2.50073467    -0.80018941    -0.29476076
 h     -2.27235678    -1.84700679    -0.74086661
 h     -3.17282931    -0.64107177     0.71530129
 h     -3.01906747    -0.12236678    -0.99889925
 h     -1.02774859     1.50006794     1.62474957
          17

 c      1.31061502    -0.35976143     0.07381423
 c     -0.10574755    -0.96697153     0.06412868
 c     -1.23848825    -0.17265941     0.09529385
 c     -1.20159192     1.29255386     0.49572667
 c      0.01560597     1.60181902    -0.34151524
 c      1.23995899     0.99810140    -0.16567745
 h     -0.05581271    -2.02553748    -0.04234096
 h     -2.06036951     1.82632672     0.11295535
 h     -0.06427013     2.35091861    -1.07104167
 h      2.16031125     1.46714643    -0.37762975
 o      2.25487230    -1.30443400     0.09875198
 h      3.18923975    -0.93113043     0.20151000
 c     -2.49204035    -0.79495894    -0.30991281
 h     -2.32166152    -1.80672969    -0.74763546
 h     -3.15710954    -0.61947895     0.72252589
 h     -3.02574205    -0.11206726    -0.98884273
 h     -1.00285685     1.51217590     1.67333635
          17

 c      1.30219887    -0.34836158     0.08185385
 c     -0.09196751    -0.98174764     0.06268334
 c     -1.24801436    -0.16316240     0.10650351
 c     -1.19581926     1.28041074     0.50186753
 c      0.00832984     1.60532389    -0.35080205
 c      1.23594071     0.99102389    -0.17168793
 h     -0.09008656    -2.02831788    -0.03777765
 h     -2.04342002     1.83351863     0.15475842
 h     -0.09147923     2.31217861    -1.10525489
 h      2.17139155     1.46520845    -0.37417203
 o      2.26343081    -1.30269576     0.10151299
 h      3.13257297    -0.94855278     0.18622998
 c     -2.48470390    -0.78896437    -0.32375462
 h     -2.37758380    -1.76197880    -0.74903251
 h     -3.13024445    -0.60928170     0.70799483
 h     -3.03373484    -0.10435290    -0.98135468
 h     -0.98356167     1.51851470     1.69951643
          17

 c      1.29213067    -0.33858429     0.08962923
 c     -0.07715521    -0.99416269     0.06178204
 c     -1.25602003    -0.15441250     0.11750339
 c     -1.18820245     1.26857696     0.50993664
 c     -0.00037630     1.60792862    -0.35878580
 c      1.23356624     0.98296107    -0.17736206
 h     -0.12842951    -2.04558407    -0.03452738
 h     -2.03450343     1.84378961     0.19611865
 h     -0.12147968     2.28770842    -1.15428424
 h      2.18850119     1.47172074    -0.37359373
 o      2.27079341    -1.30046590     0.10438616
 h      3.08963823    -0.95976297     0.17167809
 c     -2.47911467    -0.78108191    -0.33570111
 h     -2.43566057    -1.72622888    -0.75051092
 h     -3.09445319    -0.61079183     0.67293236
 h     -3.04311645    -0.09767922    -0.97714797
 h     -0.96997009     1.51766091     1.70060179
          17

 c      1.28115959    -0.33118959     0.09705650
 c     -0.06249629    -1.00387784     0.06152636
 c     -1.26157091    -0.14720901     0.12788965
 c     -1.17888144     1.25769372     0.52006904
 c     -0.01048415     1.60957414    -0.36575440
 c      1.23323105     0.97471346    -0.18282693
 h     -0.16874454    -2.07465180    -0.03287062
 h     -2.03385203     1.85657073     0.23638712
 h     -0.15380248     2.27288169    -1.21420614
 h      2.20511318     1.48290832    -0.37441272
 o      2.27473757    -1.29832773     0.10723786
 h      3.09235936    -0.95158543     0.16039649
 c     -2.47541914    -0.77036312    -0.34548185
 h     -2.49256474    -1.71174711    -0.75735433
 h     -3.05406422    -0.62338395     0.62193853
 h     -3.05360848    -0.09057682    -0.97666512
 h     -0.96138073     1.50892228     1.67753506
          17

 c      1.27006725    -0.32672748     0.10404561
 c     -0.04909768    -1.01124000     0.06195241
 c     -1.26394250    -0.14217672     0.13725672
 c     -1.16834490     1.24849604     0.53209828
 c     -0.02196268     1.61048330    -0.37243078
 c      1.23516296     0.96706602    -0.18821366
 h     -0.20821599    -2.10699377    -0.03246181
 h     -2.03873899     1.86929301     0.27573234
 h     -0.18707665     2.25969533    -1.27627854
 h      2.21547619     1.49505714    -0.37518101
 o      2.27513080    -1.29617203     0.11013817
 h      3.14035380    -0.92358862     0.15176835
 c     -2.47343392    -0.75681047    -0.35362384
 h     -2.54621438    -1.72069511    -0.77091809
 h     -3.01623956    -0.64523382     0.56457784
 h     -3.06457351    -0.08186772    -0.98000229
 h     -0.95623121     1.49244588     1.63492031
          17

 c      1.25964118    -0.32541670     0.11048302
 c     -0.03796708    -1.01686159     0.06306107
 c     -1.26265259    -0.13969944     0.14523873
 c     -1.15728528     1.24161909     0.54546133
 c     -0.03477652     1.61082166    -0.37957177
 c      1.23933220     0.96058100    -0.19360810
 h     -0.24349307    -2.13310074    -0.03276587
 h     -2.04516632     1.87848908     0.31446109
 h     -0.21981005     2.24100164    -1.33173164
 h      2.21617191     1.50543065    -0.37473422
 o      2.27391200    -1.29316149     0.11325582
 h      3.20132727    -0.88879213     0.14368709
 c     -2.47270231    -0.74148603    -0.36163329
 h     -2.59426732    -1.74348837    -0.78798267
 h     -2.99128323    -0.67354519     0.51645876
 h     -3.07506949    -0.07090242    -0.98680415
 h     -0.95178595     1.46966567     1.58262715
          17

 c      1.25064852    -0.32704446     0.11619091
 c     -0.02990785    -1.02128851     0.06483714
 c     -1.25751328    -0.13984245     0.15152801
 c     -1.14646263     1.23739254     0.55904654
 c     -0.04895443     1.61056290    -0.38774214
 c      1.24548271     0.95539179    -0.19900866
 h     -0.27146095    -2.14612236    -0.03331646
 h     -2.04961898     1.88110353     0.35263217
 h     -0.25104878     2.21196284    -1.37451951
 h      2.20658719     1.51270691    -0.37209540
 o      2.27280395    -1.28866927     0.11669206
 h      3.24741699    -0.85867372     0.13523357
 c     -2.47271136    -0.72570600    -0.37134852
 h     -2.63365307    -1.76677988    -0.80418987
 h     -2.98959494    -0.70586148     0.49465283
 h     -3.08401394    -0.05764874    -0.99621120
 h     -0.94372069     1.44386483     1.53796006
          17

 c      1.24377934    -0.33088579     0.12085510
 c     -0.02523434    -1.02488199     0.06725138
 c     -1.24878215    -0.14209465     0.15585148
 c     -1.13659393     1.23577020     0.57149377
 c     -0.06477858     1.60951475    -0.39731998
 c      1.25319352     0.95095113    -0.20429855
 h     -0.28991610    -2.14315898    -0.03360093
 h     -2.05003376     1.87521887     0.39010638
 h     -0.28080239     2.16929154    -1.40200020
 h      2.18900360     1.51725364    -0.36598283
 o      2.27278244    -1.28258007     0.12050062
 h      3.26434256    -0.83912746     0.12652604
 c     -2.47337947    -0.71037301    -0.38366101
 h     -2.66152251    -1.78023575    -0.81683927
 h     -3.01353964    -0.74103454     0.50475076
 h     -3.09052335    -0.04252398    -1.00694517
 h     -0.92660778     1.41967454     1.52337246
          17

 c      1.23838465    -0.33889963     0.12499595
 c     -0.02479948    -1.02774537     0.07049676
 c     -1.23677211    -0.14899863     0.15875334
 c     -1.12771231     1.23608908     0.57940655
 c     -0.08016532     1.60932910    -0.40789037
 c      1.26119198     0.94912902    -0.20999757
 h     -0.29706717    -2.12369619    -0.03539619
 h     -2.04557748     1.86390569     0.42706675
 h     -0.30766113     2.11852258    -1.41241811
 h      2.16867970     1.52223400    -0.35679360
 o      2.27381437    -1.27442404     0.12467916
 h      3.25096193    -0.83124187     0.11635714
 c     -2.47518553    -0.69581936    -0.39691449
 h     -2.67595872    -1.77929918    -0.82330073
 h     -3.05939690    -0.77927462     0.53482851
 h     -3.09340148    -0.02456880    -1.01842009
 h     -0.89684300     1.39790169     1.55605335
          17

 c      1.23507305    -0.34961855     0.12817232
 c     -0.02895495    -1.02966634     0.07460248
 c     -1.22183003    -0.16038000     0.16011487
 c     -1.11949132     1.23873690     0.58398668
 c     -0.09534704     1.60949947    -0.41905031
 c      1.26883406     0.94865685    -0.21581890
 h     -0.29338974    -2.09245615    -0.03968713
 h     -2.03753239     1.84789272     0.46324422
 h     -0.33298479     2.06093916    -1.41008975
 h      2.15160849     1.53085042    -0.34416930
 o      2.27586571    -1.26452872     0.12926202
 h      3.20921172    -0.83402309     0.10564677
 c     -2.47880638    -0.68221084    -0.40974323
 h     -2.67682257    -1.76247768    -0.82378065
 h     -3.11448791    -0.81842300     0.56750887
 h     -3.09216517    -0.00452939    -1.02967138
 h     -0.85630853     1.37576728     1.62387670
          17

 c      1.23391328    -0.36204396     0.13018772
 c     -0.03724415    -1.03014663     0.07959938
 c     -1.20479723    -0.17562932     0.16003276
 c     -1.11125826     1.24348934     0.58726913
 c     -0.10996779     1.60963241    -0.43010924
 c      1.27523015     0.94867442    -0.22162025
 h     -0.28090462    -2.05847616    -0.04755779
 h     -2.02878492     1.82909713     0.49849002
 h     -0.35856402     2.00048927    -1.40222770
 h      2.14312287     1.54584082    -0.32860480
 o      2.27844007    -1.25343729     0.13426994
 h      3.14892812    -0.84294656     0.09477213
 c     -2.48443918    -0.66963458    -0.42108776
 h     -2.66511827    -1.73136090    -0.81939147
 h     -3.16872094    -0.85537183     0.59038419
 h     -3.08672046     0.01727098    -1.03984603
 h     -0.81032004     1.35015924     1.70176777
          17

 c      1.23459966    -0.37760224     0.13197772
 c     -0.04541352    -1.02766848     0.08559494
 c     -1.18846903    -0.19422592     0.15853597
 c     -1.10331895     1.25105282     0.59188997
 c     -0.12222074     1.60615735    -0.43868066
 c      1.27958738     0.95038566    -0.22848703
 h     -0.26196624    -2.01301282    -0.06229142
 h     -2.02269982     1.80781924     0.52926278
 h     -0.38561096     1.94612661    -1.39795870
 h      2.14720766     1.56581583    -0.31497841
 o      2.28021870    -1.24187482     0.13953110
 h      3.07170962    -0.83954701     0.08332401
 c     -2.49206409    -0.65846382    -0.43008412
 h     -2.64326892    -1.69614679    -0.81700561
 h     -3.21362292    -0.88353257     0.59277470
 h     -3.07467280     0.04225183    -1.04822203
 h     -0.76273156     1.32206613     1.76477140
          17

 c      1.23720547    -0.39290410     0.13264729
 c     -0.05676803    -1.02147367     0.09235458
 c     -1.17072442    -0.21537952     0.15547476
 c     -1.09430307     1.26001587     0.59823225
 c     -0.13237176     1.59972938    -0.44471968
 c      1.28203350     0.95248858    -0.23489788
 h     -0.24173386    -1.99538243    -0.08311960
 h     -2.02392540     1.78633292     0.55731713
 h     -0.41683873     1.90260115    -1.40771261
 h      2.15872924     1.58868458    -0.30441230
 o      2.27863904    -1.23114452     0.14527856
 h      3.03772449    -0.81306398     0.06909512
 c     -2.50209539    -0.64848473    -0.43593657
 h     -2.61041529    -1.65521912    -0.81743667
 h     -3.24577959    -0.90150512     0.57294332
 h     -3.05895285     0.06872649    -1.05526266
 h     -0.71795498     1.29218183     1.80173909
          17

 c      1.24120502    -0.40679995     0.13204653
 c     -0.07012823    -1.01185630     0.09981019
 c     -1.15277124    -0.23784770     0.15099896
 c     -1.08383438     1.26978271     0.60666396
 c     -0.14040849     1.59032710    -0.44807633
 c      1.28286546     0.95462743    -0.24076972
 h     -0.22187228    -2.01189352    -0.11101791
 h     -2.03423724     1.76611256     0.58281568
 h     -0.45271629     1.86968815    -1.43277083
 h      2.17259564     1.61084313    -0.29622986
 o      2.27316538    -1.22207285     0.15167702
 h      3.06102427    -0.75561742     0.04963320
 c     -2.51405124    -0.63910668    -0.43827120
 h     -2.56914659    -1.61780840    -0.82522386
 h     -3.26348299    -0.90786701     0.53097190
 h     -3.03998903     0.09638058    -1.06127964
 h     -0.67853619     1.26208626     1.80789019
          17

 c      1.24592897    -0.41821470     0.13010971
 c     -0.08413220    -1.00094951     0.10758843
 c     -1.13618704    -0.26021350     0.14530389
 c     -1.07190070     1.27992567     0.61722614
 c     -0.14650385     1.57824558    -0.44934167
 c      1.28241109     0.95664239    -0.24606179
 h     -0.20121000    -2.05052681    -0.14345486
 h     -2.05202930     1.74692040     0.60600068
 h     -0.49095678     1.84466904    -1.46581031
 h      2.18340728     1.62843693    -0.29014986
 o      2.26630956    -1.21388209     0.15854969
 h      3.10822607    -0.68576833     0.02784944
 c     -2.52738608    -0.62971403    -0.43693707
 h     -2.52174711    -1.59262965    -0.84486497
 h     -3.26678170    -0.90217723     0.46928496
 h     -3.01802518     0.12466878    -1.06666088
 h     -0.64599707     1.23347837     1.78237706
          17

 c      1.25064480    -0.42619091     0.12681170
 c     -0.09696591    -0.99170893     0.11513421
 c     -1.12290049    -0.28090845     0.13859869
 c     -1.05882902     1.29021166     0.62968824
 c     -0.15097495     1.56389402    -0.44940555
 c      1.28091237     0.95840216    -0.25075133
 h     -0.17878838    -2.09233409    -0.17556818
 h     -2.07268099     1.72734170     0.62710409
 h     -0.52785633     1.82419289    -1.49620855
 h      2.18715585     1.63862648    -0.28614699
 o      2.26056495    -1.20571235     0.16561266
 h      3.14652760    -0.62379988     0.00843226
 c     -2.54144312    -0.62009705    -0.43233361
 h     -2.46995669    -1.58209782    -0.87837227
 h     -3.25846264    -0.88544940     0.39374854
 h     -2.99310824     0.15281164    -1.07173141
 h     -0.62075282     1.20794461     1.72800849
          17

 c      1.25462404    -0.42997483     0.12214700
 c     -0.10646997    -0.98675607     0.12195770
 c     -1.11497249    -0.29837716     0.13107384
 c     -1.04519978     1.30054281     0.64340446
 c     -0.15418550     1.54765536    -0.44902751
 c      1.27848118     0.95972396    -0.25482367
 h     -0.15513554    -2.12284335    -0.20275151
 h     -2.09036648     1.70592337     0.64638284
 h     -0.55992611     1.80554495    -1.51510955
 h      2.18193851     1.64015595    -0.28430020
 o      2.25732091    -1.19725644     0.17268449
 h      3.16035125    -0.58063814    -0.00547742
 c     -2.55514962    -0.61054074    -0.42577974
 h     -2.41604011    -1.58001196    -0.92343821
 h     -3.24654517    -0.86119801     0.31608728
 h     -2.96518101     0.17987936    -1.07662348
 h     -0.60129476     1.18662978     1.65290338
          17

 c      1.25722963    -0.42908716     0.11613135
 c     -0.11071926    -0.98783495     0.12774115
 c     -1.11410522    -0.31139686     0.12288263
 c     -1.03183920     1.31092301     0.65702609
 c     -0.15649344     1.52984494    -0.44868149
 c      1.27509288     0.96035565    -0.25827044
 h     -0.13156534    -2.13447071    -0.22176576
 h     -2.09994775     1.68203530     0.66424662
 h     -0.58467525     1.78694965    -1.51729025
 h      2.16810877     1.63350944    -0.28471234
 o      2.25722401    -1.18851728     0.17967979
 h      3.14497679    -0.56079320    -0.01226047
 c     -2.56669978    -0.60134865    -0.41955746
 h     -2.36372668    -1.57613562    -0.97441471
 h     -3.24690408    -0.83635952     0.25541305
 h     -2.93426904     0.20489187    -1.08118139
 h     -0.58238373     1.16942554     1.57369779
          17

 c      1.25800562    -0.42337612     0.10881377
 c     -0.10873258    -0.99554905     0.13232150
 c     -1.12101273    -0.31942822     0.11415151
 c     -1.01985204     1.32149037     0.66843795
 c     -0.15823522     1.51071285    -0.44856259
 c      1.27059732     0.95998381    -0.26109121
 h     -0.10940018    -2.12514478    -0.23076914
 h     -2.09821142     1.65617729     0.68132731
 h     -0.60079427     1.76746561    -1.50122306
 h      2.14819209     1.62088790    -0.28747234
 o      2.26042211    -1.17960169     0.18657691
 h      3.10198348    -0.56491624    -0.01143117
 c     -2.57404064    -0.59257017    -0.41603823
 h     -2.31762541    -1.56199301    -1.02492471
 h     -3.27798268    -0.81884957     0.23068234
 h     -2.90073606     0.22701186    -1.08504194
 h     -0.55350605     1.15377855     1.51627622
          17

 c      1.25673464    -0.41306611     0.10029309
 c     -0.10085207    -1.00925984     0.13564206
 c     -1.13504135    -0.32276062     0.10502061
 c     -1.01015275     1.33239449     0.67586690
 c     -0.15970144     1.49045146    -0.44862208
 c      1.26475278     0.95827209    -0.26329943
 h     -0.08959520    -2.09738222    -0.22930378
 h     -2.08468093     1.62995237     0.69836833
 h     -0.60825577     1.74688488    -1.46894330
 h      2.12650769     1.60593781    -0.29263361
 o      2.26651426    -1.17071945     0.19342877
 h      3.03953286    -0.58934481    -0.00397001
 c     -2.57659620    -0.58443000    -0.41594062
 h     -2.28197102    -1.53319665    -1.06983164
 h     -3.34179643    -0.81052165     0.24232497
 h     -2.86549702     0.24585317    -1.08790256
 h     -0.50390824     1.13580727     1.50289638
          17

 c      1.25345067    -0.39879164     0.09073590
 c     -0.08853288    -1.02719827     0.13774886
 c     -1.15435568    -0.32232844     0.09568598
 c     -1.00233005     1.34334870     0.67974572
 c     -0.16108769     1.46919158    -0.44856831
 c      1.25731177     0.95495964    -0.26493471
 h     -0.07258269    -2.05892759    -0.21871221
 h     -2.06227394     1.60589798     0.71601547
 h     -0.60858363     1.72577673    -1.42624424
 h      2.10811181     1.59292910    -0.30019578
 o      2.27424454    -1.16242340     0.20044808
 h      2.97703742    -0.62226574     0.00617867
 c     -2.57573191    -0.57742504    -0.41823372
 h     -2.25980681    -1.48922792    -1.10597002
 h     -3.41954052    -0.80646909     0.27201984
 h     -2.83005965     0.26162553    -1.08965996
 h     -0.43578978     1.11570809     1.53035430
          17

 c      1.24842492    -0.38158265     0.08038977
 c     -0.07374762    -1.04672148     0.13885270
 c     -1.17653806    -0.31933087     0.08641727
 c     -0.99470706     1.35358523     0.68214983
 c     -0.16244511     1.44698986    -0.44783793
 c      1.24817006     0.95003055    -0.26608316
 h     -0.05822360    -2.02423260    -0.20285976
 h     -2.03715515     1.58710218     0.73476742
 h     -0.60515530     1.70563729    -1.38275088
 h      2.09685671     1.58524487    -0.31007992
 o      2.28128402    -1.15588376     0.20811553
 h      2.94869949    -0.64003813     0.01036841
 c     -2.57320497    -0.57182828    -0.42169647
 h     -2.25271121    -1.43273635    -1.13226372
 h     -3.49036135    -0.80154860     0.30128867
 h     -2.79637296     0.27503703    -1.09032617
 h     -0.36388796     1.09868419     1.57634916
          17

 c      1.24214847    -0.36278627     0.06957807
 c     -0.05842473    -1.06477839     0.13933733
 c     -1.19917004    -0.31489983     0.07753867
 c     -0.98560283     1.36233997     0.68493949
 c     -0.16369688     1.42385083    -0.44569456
 c      1.23750716     0.94388631    -0.26690196
 h     -0.04593306    -2.01305989    -0.18782113
 h     -2.01682783     1.57651363     0.75507342
 h     -0.60280776     1.68873998    -1.35040188
 h      2.09340493     1.58385690    -0.32205650
 o      2.28573312    -1.15190962     0.21683299
 h      2.98000754    -0.62411904     0.00097643
 c     -2.57034236    -0.56747876    -0.42554569
 h     -2.26067967    -1.36923743    -1.14998253
 h     -3.54121113    -0.79304286     0.31913514
 h     -2.76653824     0.28713641    -1.08991716
 h     -0.30236118     1.08988526     1.62105107
          17

 c      1.23528637    -0.34396009     0.05868025
 c     -0.04413796    -1.07899465     0.13948315
 c     -1.22016169    -0.30993410     0.06938582
 c     -0.97407449     1.36912705     0.68925502
 c     -0.16480775     1.39983630    -0.44163395
 c      1.22580247     0.93738332    -0.26763243
 h     -0.03503640    -2.03992835    -0.17816195
 h     -2.00649533     1.57609545     0.77724907
 h     -0.60572852     1.67701201    -1.33866779
 h      2.09484298     1.58703117    -0.33566540
 o      2.28853476    -1.14922751     0.22618063
 h      3.05018691    -0.58964951    -0.01652429
 c     -2.56812305    -0.56383257    -0.42925496
 h     -2.28203774    -1.30696384    -1.16323155
 h     -3.56582771    -0.78004703     0.32041748
 h     -2.74248541     0.29911889    -1.08835354
 h     -0.25955655     1.09207906     1.65322221
          17

 c      1.22857196    -0.32676609     0.04811054
 c     -0.03203092    -1.08889953     0.13909011
 c     -1.23785368    -0.30507126     0.06226164
 c     -0.96008465     1.37376669     0.69576275
 c     -0.16604093     1.37521899    -0.43589463
 c      1.21371911     0.93166864    -0.26858140
 h     -0.02502543    -2.10028538    -0.17224550
 h     -2.00584299     1.58627368     0.80113878
 h     -0.61450365     1.67022170    -1.34863910
 h      2.09630782     1.59155458    -0.35021495
 o      2.29155333    -1.14603860     0.23543341
 h      3.12366175    -0.56098876    -0.03172253
 c     -2.56733912    -0.56009862    -0.43234765
 h     -2.31374291    -1.25584452    -1.17883211
 h     -3.56216303    -0.76262554     0.30348491
 h     -2.72570780     0.31208045    -1.08539168
 h     -0.23911935     1.10602478     1.66782310
          17

 c      1.22269544    -0.31282504     0.03828609
 c     -0.02288197    -1.09557334     0.13764411
 c     -1.25100473    -0.30074104     0.05640013
 c     -0.94433107     1.37633176     0.70485878
 c     -0.16799940     1.35050696    -0.42948618
 c      1.20193725     0.92791249    -0.27007424
 h     -0.01549092    -2.17435077    -0.16420822
 h     -2.00926193     1.60602779     0.82590317
 h     -0.62576554     1.66552727    -1.37256894
 h      2.09318595     1.59439503    -0.36490130
 o      2.29581129    -1.14132679     0.24413145
 h      3.17886201    -0.55089148    -0.03837097
 c     -2.56853632    -0.55551157    -0.43449447
 h     -2.35259453    -1.22430362    -1.20383165
 h     -3.53129049    -0.74142832     0.26923876
 h     -2.71710108     0.32676479    -1.08063176
 h     -0.24155480     1.13111416     1.66370761
          17

 c      1.21823642    -0.30351009     0.02957418
 c     -0.01717446    -1.10031843     0.13475247
 c     -1.25876201    -0.29723459     0.05193842
 c     -0.92790982     1.37708516     0.71665338
 c     -0.17140189     1.32628731    -0.42367736
 c      1.19102172     0.92702865    -0.27239104
 h     -0.00614160    -2.24211784    -0.14921707
 h     -2.00916509     1.63343684     0.85021969
 h     -0.63493800     1.65906249    -1.39944733
 h      2.08257950     1.59382024    -0.37898189
 o      2.30163767    -1.13469463     0.25205773
 h      3.20623306    -0.56319440    -0.03399285
 c     -2.57175875    -0.54968235    -0.43594474
 h     -2.39677170    -1.21475105    -1.24050212
 h     -3.47819542    -0.71774513     0.22170900
 h     -2.71691433     0.34337805    -1.07361851
 h     -0.26456384     1.16557843     1.64314972
          17

 c      1.21563680    -0.29971750     0.02223184
 c     -0.01513032    -1.10401748     0.13028303
 c     -1.26065078    -0.29474433     0.04890294
 c     -0.91209262     1.37644159     0.73076671
 c     -0.17687229     1.30305851    -0.41950956
 c      1.18134477     0.92942306    -0.27570114
 h      0.00306591    -2.29030663    -0.12521335
 h     -1.99927063     1.66625685     0.87268325
 h     -0.63871893     1.64762922    -1.42006878
 h      2.06393383     1.58988371    -0.39193014
 o      2.30898521    -1.12610562     0.25914618
 h      3.20316856    -0.59698634    -0.01834068
 c     -2.57625292    -0.54266381    -0.43789314
 h     -2.44579612    -1.22229021    -1.28373376
 h     -3.41463176    -0.69399256     0.17013519
 h     -2.72480564     0.36156286    -1.06399578
 h     -0.30203298     1.20631552     1.61324583
          17

 c      1.21519190    -0.30170332     0.01636267
 c     -0.01672491    -1.10712765     0.12430258
 c     -1.25657000    -0.29337069     0.04721266
 c     -0.89831166     1.37493489     0.74603263
 c     -0.18485298     1.28115259    -0.41758938
 c      1.17304162     0.93483204    -0.28001865
 h      0.01187017    -2.31204163    -0.09224704
 h     -1.97627345     1.70233654     0.89209631
 h     -0.63586061     1.62937764    -1.42882491
 h      2.03919919     1.58454102    -0.40355000
 o      2.31746913    -1.11582329     0.26546989
 h      3.17319982    -0.64756744     0.00685666
 c     -2.58027319    -0.53461764    -0.44238659
 h     -2.49904822    -1.23840969    -1.32443100
 h     -3.36243084    -0.67432079     0.13134385
 h     -2.73998104     0.38060505    -1.05164881
 h     -0.34230125     1.24877785     1.58859002
          17

 c      1.21704801    -0.30907045     0.01190990
 c     -0.02169089    -1.10980222     0.11700530
 c     -1.24676383    -0.29310886     0.04669384
 c     -0.88803300     1.37309379     0.76052497
 c     -0.19556361     1.26071768    -0.41805239
 c      1.16599473     0.94233012    -0.28520080
 h      0.01972082    -2.30525768    -0.05163796
 h     -1.94039322     1.73993687     0.90758361
 h     -0.62708038     1.60387695    -1.42381148
 h      2.01260215     1.58145078    -0.41402297
 o      2.32609706    -1.10451247     0.27131659
 h      3.13008520    -0.70475987     0.03672737
 c     -2.58167169    -0.52559901    -0.45156007
 h     -2.55494127    -1.25522699    -1.35444522
 h     -3.34738396    -0.66356753     0.12543376
 h     -2.76136822     0.39982915    -1.03679819
 h     -0.36910891     1.28807412     1.59067345
          17

 c      1.22120255    -0.32090949     0.00868349
 c     -0.02951745    -1.11193941     0.10867726
 c     -1.23176800    -0.29383065     0.04709331
 c     -0.88194647     1.37118296     0.77276878
 c     -0.20894932     1.24171561    -0.42059037
 c      1.15988714     0.95054366    -0.29099513
 h      0.02584100    -2.27216258    -0.00550898
 h     -1.89551613     1.77808304     0.91865133
 h     -0.61489807     1.57211790    -1.40686294
 h      1.98960294     1.58515802    -0.42380534
 o      2.33282756    -1.09336558     0.27730217
 h      3.10474871    -0.75086038     0.06149164
 c     -2.58002580    -0.51583006    -0.46593806
 h     -2.61108580    -1.26728097    -1.36885540
 h     -3.37441705    -0.66286709     0.15752192
 h     -2.78775671     0.41897113    -1.02002427
 h     -0.37129167     1.32175197     1.63396561
          17

 c      1.22749764    -0.33600373     0.00639802
 c     -0.03946531    -1.11312918     0.09967716
 c     -1.21239041    -0.29527381     0.04808173
 c     -0.87915199     1.36914189     0.78327177
 c     -0.22463939     1.22392503    -0.42448906
 c      1.15436721     0.95802402    -0.29712317
 h      0.02938214    -2.22008248     0.04350801
 h     -1.84876230     1.81690558     0.92533638
 h     -0.60356403     1.53659699    -1.38389904
 h      1.97461236     1.59934639    -0.43329412
 o      2.33537854    -1.08358252     0.28411886
 h      3.13277330    -0.76911612     0.07059279
 c     -2.57718737    -0.50582394    -0.48391633
 h     -2.66477206    -1.27161895    -1.36605594
 h     -3.42100988    -0.66822628     0.21128457
 h     -2.81786957     0.43815877    -1.00210047
 h     -0.35309569     1.35027269     1.70849543
          17

 c      1.23559546    -0.35300805     0.00470297
 c     -0.05061346    -1.11255560     0.09039444
 c     -1.18972465    -0.29703254     0.04926202
 c     -0.87792021     1.36684172     0.79369886
 c     -0.24198075     1.20697226    -0.42868387
 c      1.14926316     0.96363241    -0.30336868
 h      0.02975179    -2.16297050     0.09279388
 h     -1.80864749     1.85753997     0.92832499
 h     -0.59870565     1.50117127    -1.36471222
 h      1.96836660     1.62476455    -0.44238137
 o      2.33437578    -1.07511976     0.29170254
 h      3.20524275    -0.76396650     0.06612883
 c     -2.57508509    -0.49599844    -0.50336756
 h     -2.71348908    -1.26755458    -1.34726258
 h     -3.46285446    -0.67490578     0.26718480
 h     -2.85035472     0.45746840    -0.98367870
 h     -0.32698653     1.37404384     1.79002022
          17

 c      1.24497882    -0.37059721     0.00321450
 c     -0.06190608    -1.10911591     0.08116009
 c     -1.16512371    -0.29853879     0.05019451
 c     -0.87686992     1.36426054     0.80533598
 c     -0.26019887     1.19043451    -0.43201702
 c      1.14466706     0.96673089    -0.30962286
 h      0.02696649    -2.12047164     0.14078342
 h     -1.78173425     1.90102259     0.92866525
 h     -0.60589865     1.46999180    -1.36006269
 h      1.96724888     1.65849220    -0.45027756
 o      2.33257010    -1.06733293     0.29951923
 h      3.28148917    -0.75060283     0.05829217
 c     -2.57468723    -0.48643325    -0.52254556
 h     -2.75538662    -1.25674167    -1.31630797
 h     -3.48611257    -0.67981417     0.31272369
 h     -2.88372059     0.47654566    -0.96515483
 h     -0.30294438     1.39247271     1.85868403
          17

 c      1.25501221    -0.38758423     0.00155461
 c     -0.07213826    -1.10220829     0.07218306
 c     -1.14013612    -0.29904497     0.05043136
 c     -0.87540115     1.36158527     0.81878380
 c     -0.27865952     1.17402225    -0.43380061
 c      1.14080104     0.96711824    -0.31586827
 h      0.02131083    -2.10900647     0.18762843
 h     -1.76954170     1.94648434     0.92721220
 h     -0.62805275     1.44544145    -1.37522141
 h      1.96532805     1.69527031    -0.45582692
 o      2.33201394    -1.05998138     0.30727435
 h      3.33332942    -0.73816578     0.05380906
 c     -2.57622028    -0.47686165    -0.54003558
 h     -2.78967933    -1.24339710    -1.27954693
 h     -3.48506785    -0.68129817     0.34158807
 h     -2.91632039     0.49455294    -0.94678587
 h     -0.28642496     1.40466559     1.90339889
          17

 c      1.26502067    -0.40298674    -0.00061347
 c     -0.07989552    -1.09282570     0.06367641
 c     -1.11642244    -0.29763344     0.04955567
 c     -0.87358622     1.35923743     0.83417938
 c     -0.29704362     1.15769328    -0.43421820
 c      1.13781245     0.96485236    -0.32213489
 h      0.01217228    -2.12870935     0.23346210
 h     -1.76845129     1.99038861     0.92447287
 h     -0.66371363     1.42692667    -1.40535542
 h      1.95709082     1.72957693    -0.45800177
 o      2.33377906    -1.05315422     0.31492333
 h      3.34876982    -0.73018454     0.05543957
 c     -2.57950555    -0.46677356    -0.55461582
 h     -2.81682424    -1.23388985    -1.24506088
 h     -3.45841421    -0.67854466     0.35115802
 h     -2.94647349     0.51043346    -0.92892590
 h     -0.27977385     1.40986804     1.91946171
          17

 c      1.27436115    -0.41606426    -0.00355535
 c     -0.08367036    -1.08335733     0.05601885
 c     -1.09561203    -0.29330399     0.04721658
 c     -0.87183734     1.35774023     0.85132531
 c     -0.31527295     1.14156523    -0.43403675
 c      1.13565414     0.96010099    -0.32846478
 h     -0.00192214    -2.16450540     0.27618137
 h     -1.77251850     2.02777859     0.92094242
 h     -0.70829339     1.41207813    -1.43886357
 h      1.93905237     1.75706389    -0.45620479
 o      2.33832773    -1.04705695     0.32253761
 h      3.32535576    -0.72743092     0.06379749
 c     -2.58416518    -0.45565939    -0.56535020
 h     -2.83799341    -1.23454177    -1.22031732
 h     -3.40745030    -0.67126429     0.34127201
 h     -2.97269808     0.52335756    -0.91223104
 h     -0.28330575     1.40759547     1.90649041
          17

 c      1.28248936    -0.42635228    -0.00743831
 c     -0.08221390    -1.07626128     0.04966745
 c     -1.07906064    -0.28516367     0.04314754
 c     -0.87065557     1.35752551     0.86965946
 c     -0.33332968     1.12576497    -0.43402542
 c      1.13406101     0.95305504    -0.33489348
 h     -0.02187349    -2.19923477     0.31232518
 h     -1.77632772     2.05419157     0.91741117
 h     -0.75656034     1.39868059    -1.46415717
 h      1.91019997     1.77518803    -0.45033240
 o      2.34559631    -1.04193252     0.33025338
 h      3.26811443    -0.72868484     0.07785091
 c     -2.58973442    -0.44336024    -0.57187450
 h     -2.85372011    -1.24777831    -1.20894217
 h     -3.33594542    -0.65973362     0.31441193
 h     -2.99396454     0.53314979    -0.89773800
 h     -0.29535929     1.39771212     1.86818490
          17

 c      1.28902070    -0.43368630    -0.01230816
 c     -0.07489128    -1.07317057     0.04500281
 c     -1.06756633    -0.27266874     0.03716604
 c     -0.87060707     1.35880528     0.88811167
 c     -0.35115304     1.11036972    -0.43465311
 c      1.13257448     0.94388066    -0.34144294
 h     -0.04730259    -2.22117770     0.33893936
 h     -1.77632911     2.06682826     0.91500443
 h     -0.80412437     1.38557397    -1.47334980
 h      1.87188672     1.78343736    -0.44071916
 o      2.35471887    -1.03812550     0.33832610
 h      3.19336268    -0.72931474     0.09376643
 c     -2.59561336    -0.43022285    -0.57464902
 h     -2.86298509    -1.26991079    -1.20946441
 h     -3.25136669    -0.64529516     0.27743341
 h     -3.00987027     0.54048602    -0.88677122
 h     -0.31126812     1.38051120     1.81386980
          17

 c      1.29376289    -0.43819922    -0.01808032
 c     -0.06187328    -1.07468133     0.04227164
 c     -1.06119135    -0.25580890     0.02916544
 c     -0.87245289     1.36153688     0.90494944
 c     -0.36861558     1.09542521    -0.43607407
 c      1.13058184     0.93269487    -0.34812283
 h     -0.07674656    -2.22448804     0.35432158
 h     -1.77112871     2.06494880     0.91506746
 h     -0.84784564     1.37272497    -1.46281753
 h      1.82753535     1.78342005    -0.42803864
 o      2.36360308    -1.03628353     0.34727657
 h      3.13530607    -0.71803520     0.10248282
 c     -2.60082455    -0.41682021    -0.57507194
 h     -2.86393199    -1.29318208    -1.21728558
 h     -3.16682195    -0.63136981     0.24476954
 h     -3.02067411     0.54670157    -0.88066087
 h     -0.32166310     1.35659522     1.76062779
          17

 c      1.29670297    -0.44027212    -0.02456305
 c     -0.04409686    -1.08045868     0.04157400
 c     -1.05931204    -0.23514239     0.01911479
 c     -0.87708683     1.36547080     0.91806414
 c     -0.38551360     1.08098697    -0.43820747
 c      1.12737113     0.91957814    -0.35494153
 h     -0.10805524    -2.20798291     0.35809799
 h     -1.76160517     2.05002696     0.91899726
 h     -0.88591558     1.36110345    -1.43283993
 h      1.78206167     1.77867481    -0.41315382
 o      2.36988118    -1.03719462     0.35772156
 h      3.13148928    -0.68009082     0.09270122
 c     -2.60397949    -0.40353386    -0.57532601
 h     -2.85521605    -1.30963660    -1.22739808
 h     -3.10004323    -0.62393893     0.23906110
 h     -3.02718001     0.55324027    -0.88031935
 h     -0.31326198     1.32623559     1.73051589
          17

 c      1.29798502    -0.44046606    -0.03150103
 c     -0.02301797    -1.08943940     0.04283856
 c     -1.06088238    -0.21168510     0.00707112
 c     -0.88471533     1.37017420     0.92631698
 c     -0.40153777     1.06715535    -0.44079897
 c      1.12222517     0.90465748    -0.36192558
 h     -0.13881067    -2.17478666     0.35131250
 h     -1.75129147     2.02597188     0.92804752
 h     -0.91805869     1.35265400    -1.38744874
 h      1.74075497     1.77373800    -0.39690534
 o      2.37409435    -1.04050106     0.36938887
 h      3.17291397    -0.61852952     0.06706233
 c     -2.60413156    -0.39059426    -0.57710530
 h     -2.83662505    -1.31357084    -1.23587546
 h     -3.06269510    -0.62798188     0.27720306
 h     -3.03050418     0.56107091    -0.88589516
 h     -0.27832889     1.28915941     1.73528626
          17

 c      1.29791979    -0.43949718    -0.03858711
 c     -0.00025693    -1.10002051     0.04579091
 c     -1.06478331    -0.18673611    -0.00679585
 c     -0.89396845     1.37488057     0.93058833
 c     -0.41622832     1.05409877    -0.44343610
 c      1.11457368     0.88826296    -0.36913444
 h     -0.16696118    -2.13295756     0.33666990
 h     -1.74656110     1.99903469     0.94317947
 h     -0.94588560     1.35038906    -1.33441093
 h      1.70764638     1.77219398    -0.37993032
 o      2.37860673    -1.04479422     0.38127494
 h      3.22099727    -0.55276606     0.03970395
 c     -2.60165904    -0.37850078    -0.57983223
 h     -2.80898278    -1.30229346    -1.24039398
 h     -3.04995449    -0.64136569     0.34951234
 h     -3.03176820     0.57038570    -0.89673094
 h     -0.22501372     1.24667367     1.76417831
          17

 c      1.29695532    -0.43822280    -0.04545981
 c      0.02273326    -1.11024318     0.04995777
 c     -1.07010934    -0.16171795    -0.02217676
 c     -0.90264774     1.37853680     0.93263073
 c     -0.42896680     1.04207540    -0.44559873
 c      1.10413399     0.87108364    -0.37665541
 h     -0.19173087    -2.09571357     0.31856151
 h     -1.75493186     1.97621340     0.96506454
 h     -0.97286427     1.35833538    -1.28425342
 h      1.68416531     1.77459178    -0.36268398
 o      2.38484559    -1.04887885     0.39258425
 h      3.25110852    -0.49824114     0.02113716
 c     -2.59749438    -0.36780387    -0.58150658
 h     -2.77389266    -1.27619444    -1.24039209
 h     -3.04977992    -0.65715917     0.43000776
 h     -3.03177765     0.58046502    -0.91151919
 h     -0.17009387     1.20271577     1.79710971
          17

 c      1.29560737    -0.43756884    -0.05172749
 c      0.04483136    -1.11819639     0.05478080
 c     -1.07629667    -0.13806430    -0.03862249
 c     -0.90910160     1.38027686     0.93378857
 c     -0.43910317     1.03149913    -0.44691183
 c      1.09093753     0.85416677    -0.38457749
 h     -0.21403269    -2.07807985     0.30194244
 h     -1.78048439     1.96170500     0.99404015
 h     -1.00272869     1.38060357    -1.24677238
 h      1.66910791     1.77801247    -0.34567060
 o      2.39323503    -1.05199560     0.40284759
 h      3.25399548    -0.46306099     0.01642411
 c     -2.59225154    -0.35860693    -0.58045976
 h     -2.73353296    -1.23878638    -1.23722075
 h     -3.05352706    -0.66961729     0.49757957
 h     -3.03084879     0.58976716    -0.92852861
 h     -0.12725600     1.16177026     1.81952562
          17

 c      1.29439895    -0.43839948    -0.05701338
 c      0.06512276    -1.12280275     0.05985538
 c     -1.08310178    -0.11712758    -0.05558726
 c     -0.91282365     1.37979367     0.93486021
 c     -0.44624551     1.02306366    -0.44754435
 c      1.07524951     0.83870657    -0.39295826
 h     -0.23476726    -2.08817246     0.28979608
 h     -1.81970570     1.95422655     1.02967202
 h     -1.03612042     1.41918552    -1.22584744
 h      1.65983916     1.77774578    -0.32963846
 o      2.40368028    -1.05368335     0.41179935
 h      3.22858939    -0.45059624     0.02734335
 c     -2.58619581    -0.35050597    -0.57570556
 h     -2.69038777    -1.19653830    -1.23424418
 h     -3.05677409    -0.67566737     0.54053423
 h     -3.02888174     0.59637998    -0.94586686
 h     -0.10423906     1.12723823     1.82437073
          17

 c      1.29381232    -0.44137173    -0.06100341
 c      0.08262645    -1.12434509     0.06507244
 c     -1.09048915    -0.10007447    -0.07249854
 c     -0.91422269     1.37724276     0.93633198
 c     -0.45045770     1.01777888    -0.44829793
 c      1.05747596     0.82575217    -0.40179892
 h     -0.25202934    -2.12084932     0.28171332
 h     -1.86290767     1.94853950     1.07030755
 h     -1.06871660     1.47211661    -1.21770443
 h      1.65365413     1.76955817    -0.31555627
 o      2.41575604    -1.05374064     0.41933649
 h      3.17934374    -0.46041786     0.05322216
 c     -2.57944650    -0.34283660    -0.56671692
 h     -2.64679010    -1.15756184    -1.23621378
 h     -3.05749180    -0.67412481     0.55361640
 h     -3.02559623     0.59866131    -0.96172837
 h     -0.10419823     1.10115208     1.80963650
          17

 c      1.29422858    -0.44683292    -0.06348449
 c      0.09629780    -1.12399945     0.07048928
 c     -1.09847329    -0.08775177    -0.08882821
 c     -0.91408721     1.37292432     0.93846795
 c     -0.45214942     1.01674031    -0.45019777
 c      1.03811185     0.81598051    -0.41102947
 h     -0.26144161    -2.16256410     0.27557771
 h     -1.89942757     1.93913714     1.11331367
 h     -1.09351506     1.53421958    -1.21482240
 h      1.64861787     1.75116857    -0.30444246
 o      2.42859457    -1.05236319     0.42559168
 h      3.11815389    -0.48625548     0.08987427
 c     -2.57211261    -0.33506087    -0.55338435
 h     -2.60443134    -1.12840585    -1.24708689
 h     -3.05495937    -0.66498038     0.53558723
 h     -3.02077410     0.59578680    -0.97461045
 h     -0.12685171     1.08426605     1.77675898
          17

 c      1.29586268    -0.45478438    -0.06436716
 c      0.10527354    -1.12301673     0.07614907
 c     -1.10695673    -0.08055549    -0.10414453
 c     -0.91329309     1.36711265     0.94121782
 c     -0.45188209     1.02076627    -0.45403317
 c      1.01772273     0.80958219    -0.42050466
 h     -0.25895326    -2.20011065     0.26971289
 h     -1.92130215     1.92242753     1.15576075
 h     -1.10437549     1.59943504    -1.21050889
 h      1.64393638     1.72278710    -0.29717624
 o      2.44055762    -1.05047523     0.43110637
 h      3.06950960    -0.51082364     0.12693453
 c     -2.56430881    -0.32709756    -0.53621667
 h     -2.56433134    -1.11055200    -1.26704207
 h     -3.04964740    -0.64926659     0.48881471
 h     -3.01440351     0.58800952    -0.98348886
 h     -0.16824901     1.07584251     1.73070078
          17

 c      1.29872962    -0.46490752    -0.06369056
 c      0.10904325    -1.12230849     0.08201819
 c     -1.11561669    -0.07836572    -0.11813023
 c     -0.91284964     1.36008465     0.94402391
 c     -0.45030375     1.03015853    -0.46016949
 c      0.99692604     0.80625807    -0.43001662
 h     -0.24253162    -2.22463225     0.26353190
 h     -1.92431283     1.89710790     1.19498196
 h     -1.09770893     1.66255423    -1.20070649
 h      1.64009437     1.68707865    -0.29434729
 o      2.44943541    -1.04968226     0.43674605
 h      3.06709986    -0.50678779     0.14934690
 c     -2.55604224    -0.31928155    -0.51653305
 h     -2.52737194    -1.10020882    -1.29165053
 h     -3.04407507    -0.62960077     0.42085284
 h     -3.00670244     0.57659455    -0.98793249
 h     -0.21917566     1.07287815     1.68148025
          17

 c      1.30265147    -0.47662900    -0.06161023
 c      0.10748411    -1.12236501     0.08798932
 c     -1.12388702    -0.08060020    -0.13056317
 c     -0.91401514     1.35221130     0.94567481
 c     -0.44813914     1.04466764    -0.46855830
 c      0.97636267     0.80531102    -0.43932498
 h     -0.21236353    -2.23190121     0.25734431
 h     -1.90802812     1.86394383     1.22890944
 h     -1.07260617     1.71994243    -1.18398284
 h      1.63878828     1.64867912    -0.29616716
 o      2.45470747    -1.05037158     0.44263038
 h      3.11775184    -0.46728893     0.15454914
 c     -2.54700824    -0.31195125    -0.49650837
 h     -2.49469409    -1.09158550    -1.31427963
 h     -3.04479307    -0.61138320     0.34743747
 h     -2.99805524     0.56354382    -0.98813325
 h     -0.26377105     1.06923881     1.64551587
          17

 c      1.30726326    -0.48922936    -0.05836446
 c      0.10084902    -1.12325699     0.09389514
 c     -1.13103332    -0.08636480    -0.14127778
 c     -0.91787569     1.34383171     0.94470938
 c     -0.44612168     1.06358175    -0.47881599
 c      0.95669457     0.80582924    -0.44818521
 h     -0.17059502    -2.22191442     0.25211385
 h     -1.87610927     1.82571944     1.25639461
 h     -1.03060431     1.76989304    -1.16122964
 h      1.64242692     1.61307680    -0.30252268
 o      2.45824080    -1.05098846     0.44791465
 h      3.19034068    -0.41747686     0.15593881
 c     -2.53647002    -0.30510322    -0.47891359
 h     -2.46757244    -1.08003002    -1.32913974
 h     -3.06382724    -0.60331789     0.29240908
 h     -2.98891769     0.55130240    -0.98484779
 h     -0.28425579     1.05731408     1.64071437
          17

 c      1.31201862    -0.50195954    -0.05423314
 c      0.08973539    -1.12462094     0.09951946
 c     -1.13626474    -0.09463513    -0.15013261
 c     -0.92407719     1.33470997     0.94069029
 c     -0.44485031     1.08583952    -0.49029573
 c      0.93865738     0.80692815    -0.45635815
 h     -0.12106469    -2.19904815     0.24934248
 h     -1.83696954     1.78737729     1.27774432
 h     -0.97561842     1.81309861    -1.13563882
 h      1.65296658     1.58482962    -0.31322419
 o      2.46176320    -1.05019367     0.45197767
 h      3.25598848    -0.37982793     0.16378238
 c     -2.52385268    -0.29865343    -0.46580930
 h     -2.44708385    -1.06321589    -1.33294295
 h     -3.11201624    -0.61285660     0.27372283
 h     -2.97972393     0.54250829    -0.97922288
 h     -0.27534692     1.03452697     1.67120037
          17

 c      1.31624219    -0.51412302    -0.04950368
 c      0.07501094    -1.12565705     0.10460789
 c     -1.13881954    -0.10439239    -0.15699924
 c     -0.93047573     1.32382986     0.93464428
 c     -0.44464231     1.11011359    -0.50214606
 c      0.92310640     0.80796220    -0.46360815
 h     -0.06881588    -2.17234371     0.25102594
 h     -1.80325684     1.75565214     1.29528444
 h     -0.91380556     1.85324534    -1.11272707
 h      1.67048593     1.56591867    -0.32830984
 o      2.46613940    -1.04744448     0.45463269
 h      3.29965547    -0.36449360     0.18165793
 c     -2.51004422    -0.29310792    -0.45696640
 h     -2.43390062    -1.04113672    -1.32527244
 h     -3.18407503    -0.63792733     0.28485157
 h     -2.97079725     0.53958768    -0.97239383
 h     -0.24899729     1.00622711     1.72184549
          17

 c      1.31923288    -0.52510421    -0.04445111
 c      0.05766928    -1.12530072     0.10889952
 c     -1.13805738    -0.11470727    -0.16176973
 c     -0.93467127     1.31007733     0.92788654
 c     -0.44549694     1.13492550    -0.51341523
 c      0.91097709     0.80859803    -0.46971085
 h     -0.01897789    -2.15393724     0.25942470
 h     -1.78736769     1.73689355     1.31252995
 h     -0.85251545     1.89673812    -1.09948180
 h      1.69258710     1.55540578    -0.34811699
 o      2.47168124    -1.04267757     0.45592250
 h      3.31513215    -0.37413170     0.20958538
 c     -2.49715197    -0.28931913    -0.45082172
 h     -2.42831919    -1.01582993    -1.30830892
 h     -3.26132543    -0.66929529     0.30566579
 h     -2.96217016     0.54396960    -0.96483845
 h     -0.22078218     0.97968875     1.77307487
          17

 c      1.32037581    -0.53436777    -0.03932850
 c      0.03866282    -1.12275030     0.11220692
 c     -1.13358691    -0.12479315    -0.16437666
 c     -0.93543562     1.29293045     0.92141576
 c     -0.44724329     1.15894212    -0.52330986
 c      0.90313778     0.80874168    -0.47448242
 h      0.02463459    -2.15331452     0.27630761
 h     -1.79360831     1.73327657     1.33090579
 h     -0.79771305     1.94968002    -1.10153699
 h      1.71523056     1.55055201    -0.37302348
 o      2.47834048    -1.03611205     0.45600471
 h      3.30174512    -0.40693765     0.24575519
 c     -2.48712225    -0.28775069    -0.44607829
 h     -2.43038296    -0.99112409    -1.28650698
 h     -3.32691423    -0.69869624     0.32122716
 h     -2.95340769     0.55548706    -0.95601956
 h     -0.20089458     0.95970753     1.81131556
          17

 c      1.31922594    -0.54146251    -0.03435720
 c      0.01886228    -1.11807781     0.11452161
 c     -1.12538394    -0.13402468    -0.16482049
 c     -0.93296905     1.27261659     0.91607503
 c     -0.44973894     1.18141449    -0.53151774
 c      0.90021170     0.80842271    -0.47781380
 h      0.05966076    -2.17040640     0.30186499
 h     -1.81525077     1.74117115     1.34741613
 h     -0.75150188     2.01265530    -1.11945556
 h      1.73430918     1.54832938    -0.40310866
 o      2.48563273    -1.02827212     0.45513319
 h      3.26528801    -0.45618035     0.28671586
 c     -2.48117756    -0.28830493    -0.44193636
 h     -2.43994735    -0.97210513    -1.26611385
 h     -3.37090374    -0.72122223     0.32465374
 h     -2.94366762     0.57250105    -0.94465601
 h     -0.19405040     0.94842321     1.82943246
          17

 c      1.31555636    -0.54603907    -0.02971078
 c     -0.00085068    -1.11220833     0.11604550
 c     -1.11385413    -0.14191972    -0.16319771
 c     -0.92823375     1.24981812     0.91252817
 c     -0.45285814     1.20229369    -0.53824336
 c      0.90245508     0.80771388    -0.47968851
 h      0.08402250    -2.19586856     0.33438516
 h     -1.84049360     1.75380483     1.35675431
 h     -0.71270773     2.07898217    -1.14814987
 h      1.74693628     1.54641067    -0.43798072
 o      2.49227347    -1.02020655     0.45368498
 h      3.22354277    -0.50657840     0.32681372
 c     -2.47984719    -0.29055406    -0.43788649
 h     -2.45668592    -0.96367030    -1.25368373
 h     -3.38862771    -0.73441681     0.31400539
 h     -2.93202970     0.59254139    -0.92934526
 h     -0.20131321     0.94615247     1.82479721
          17

 c      1.30937506    -0.54786020    -0.02550338
 c     -0.01955262    -1.10632741     0.11711371
 c     -1.09981818    -0.14809599    -0.15971710
 c     -0.92230288     1.22534499     0.91104003
 c     -0.45633256     1.22184386    -0.54390023
 c      0.90971471     0.80669043    -0.48018149
 h      0.09551886    -2.21795215     0.37109006
 h     -1.85916026     1.76463152     1.35459696
 h     -0.67953875     2.13882343    -1.18020758
 h      1.75210699     1.54356343    -0.47680689
 o      2.49591222    -1.01361103     0.45210949
 h      3.21050326    -0.53234922     0.35898013
 c     -2.48308788    -0.29407213    -0.43370782
 h     -2.48002940    -0.96813910    -1.25334388
 h     -3.37884156    -0.73735822     0.29012070
 h     -2.91789621     0.61303554    -0.90913423
 h     -0.22096154     0.95183827     1.79842453
          17

 c      1.30089416    -0.54678654    -0.02180051
 c     -0.03634741    -1.10142279     0.11809494
 c     -1.08442225    -0.15222104    -0.15469143
 c     -0.91619289     1.20000636     0.91130059
 c     -0.45969796     1.24022597    -0.54881494
 c      0.92144977     0.80540745    -0.47944684
 h      0.09240525    -2.22772565     0.40915284
 h     -1.86503922     1.76879118     1.33891252
 h     -0.65114583     2.18383195    -1.20914461
 h      1.75085927     1.53972766    -0.51847242
 o      2.49487346    -1.00961324     0.45058108
 h      3.24942572    -0.51679056     0.38051927
 c     -2.49036573    -0.29864976    -0.42960484
 h     -2.50899035    -0.98350811    -1.26460430
 h     -3.34335516    -0.73050412     0.25615165
 h     -2.90127317     0.63186605    -0.88383094
 h     -0.24806678     0.96302141     1.75564106
          17

 c      1.29046101    -0.54277297    -0.01863578
 c     -0.05044253    -1.09814891     0.11932780
 c     -1.06899425    -0.15397596    -0.14850476
 c     -0.91099497     1.17459987     0.91229574
 c     -0.46236576     1.25734302    -0.55312311
 c      0.93680732     0.80389424    -0.47769703
 h      0.07388080    -2.22038679     0.44625514
 h     -1.85567278     1.76329127     1.30983665
 h     -0.62768623     2.20897103    -1.23061515
 h      1.74603849     1.53590228    -0.56180802
 o      2.49059479    -1.00729111     0.44888842
 h      3.31508991    -0.47601750     0.39516053
 c     -2.50064366    -0.30421264    -0.42626445
 h     -2.54203642    -1.00423434    -1.28299776
 h     -3.28835516    -0.71643960     0.21855069
 h     -2.88287181     0.64769087    -0.85404137
 h     -0.27317180     0.97567070     1.70778555
          17

 c      1.27852714    -0.53591088    -0.01599616
 c     -0.06120225    -1.09681187     0.12108273
 c     -1.05487037    -0.15305381    -0.14156789
 c     -0.90792568     1.14984628     0.91236929
 c     -0.46371593     1.27285418    -0.55678738
 c      0.95475071     0.80218098    -0.47517658
 h      0.04021929    -2.19498867     0.48083883
 h     -1.83189282     1.74699935     1.26926762
 h     -0.60991475     2.21254984    -1.24246381
 h      1.74159790     1.53372230    -0.60582653
 o      2.48526201    -1.00529098     0.44687514
 h      3.37127597    -0.43290469     0.40587701
 c     -2.51224786    -0.31050255    -0.42486111
 h     -2.57727615    -1.02382634    -1.30277490
 h     -3.22706956    -0.70148649     0.18926696
 h     -2.86405706     0.66004160    -0.82098955
 h     -0.28220836     0.98482915     1.67212572
          17

 c      1.26563813    -0.52647786    -0.01380143
 c     -0.06820356    -1.09732490     0.12351680
 c     -1.04321295    -0.14920304    -0.13428354
 c     -0.90777418     1.12613382     0.90998778
 c     -0.46316010     1.28622073    -0.55964193
 c      0.97421865     0.80037060    -0.47215017
 h     -0.00726219    -2.15430790     0.51238375
 h     -1.79796790     1.72098506     1.22063583
 h     -0.59886274     2.19600745    -1.24467567
 h      1.74138930     1.53461267    -0.64978735
 o      2.48005394    -1.00287291     0.44450855
 h      3.39811546    -0.40006923     0.41351909
 c     -2.52291769    -0.31686096    -0.42698916
 h     -2.61285946    -1.03699501    -1.31908652
 h     -3.17998363    -0.69633829     0.18654291
 h     -2.84669930     0.66924847    -0.78620631
 h     -0.26297254     0.98728222     1.66352457
          17

 c      1.25240602    -0.51496334    -0.01189832
 c     -0.07128669    -1.09912549     0.12661253
 c     -1.03484976    -0.14229699    -0.12703279
 c     -0.90986066     1.10325043     0.90494799
 c     -0.46017187     1.29672747    -0.56141066
 c      0.99427433     0.79873462    -0.46891739
 h     -0.06636980    -2.10511854     0.54187288
 h     -1.76222603     1.68923419     1.16880875
 h     -0.59568886     2.16400234    -1.23959934
 h      1.74781433     1.53874463    -0.69297619
 o      2.47537014    -0.99973007     0.44179162
 h      3.38826071    -0.38262168     0.41815139
 c     -2.53089330    -0.32268868    -0.43382526
 h     -2.64726473    -1.04052818    -1.32884848
 h     -3.16263105    -0.70980970     0.22539193
 h     -2.83296337     0.67629410    -0.75123274
 h     -0.21690531     0.98414222     1.68074339
          17

 c      1.23946964    -0.50206596    -0.01006481
 c     -0.07055298    -1.10117993     0.13014131
 c     -1.03019007    -0.13239207    -0.12017314
 c     -0.91210173     1.08053869     0.89824848
 c     -0.45429444     1.30349735    -0.56169165
 c      1.01418542     0.79776487    -0.46583964
 h     -0.13453025    -2.05776535     0.57213083
 h     -1.73668151     1.65882306     1.11961428
 h     -0.60166117     2.12448672    -1.23221259
 h      1.76112027     1.54448297    -0.73433806
 o      2.47117206    -0.99578281     0.43872629
 h      3.34148918    -0.38148799     0.41968906
 c     -2.53638896    -0.32831474    -0.44463006
 h     -2.67938271    -1.03344803    -1.33102441
 h     -3.16848614    -0.73816647     0.29978382
 h     -2.82501994     0.68254682    -0.71740804
 h     -0.15869210     0.97896578     1.70858628
          17

 c      1.22745933    -0.48864705    -0.00802546
 c     -0.06631265    -1.10229594     0.13375749
 c     -1.02925449    -0.11976871    -0.11404305
 c     -0.91237028     1.05739899     0.89103283
 c     -0.44514770     1.30561075    -0.56000200
 c      1.03341053     0.79811510    -0.46334365
 h     -0.20948391    -2.02271930     0.60685438
 h     -1.73280576     1.63733088     1.07819375
 h     -0.61813926     2.08746539    -1.22942528
 h      1.77979446     1.54886533    -0.77232267
 o      2.46702441    -0.99117915     0.43530661
 h      3.26415211    -0.39347418     0.41806737
 c     -2.54072774    -0.33454864    -0.45716083
 h     -2.70858580    -1.01705072    -1.32683819
 h     -3.17896636    -0.76952675     0.38746825
 h     -2.82465617     0.68900223    -0.68563344
 h     -0.10434168     0.97453482     1.73195751
          17

 c      1.21696442    -0.47563570    -0.00548447
 c     -0.05909083    -1.10174537     0.13728606
 c     -1.03176780    -0.10494588    -0.10897873
 c     -0.90970141     1.03384900     0.88426281
 c     -0.43247144     1.30246395    -0.55604067
 c      1.05153145     0.80045449    -0.46188100
 h     -0.28894455    -2.00407238     0.64749205
 h     -1.75358237     1.62720836     1.04688430
 h     -0.64609590     2.06092053    -1.23691377
 h      1.80162423     1.54877522    -0.80514082
 o      2.46185453    -0.98652197     0.43152435
 h      3.17323416    -0.40772853     0.41323390
 c     -2.54483486    -0.34167624    -0.46921050
 h     -2.73488080    -0.99493161    -1.31994649
 h     -3.18080720    -0.79469784     0.46826979
 h     -2.83291199     0.69534978    -0.65625468
 h     -0.06478241     0.97204963     1.74191972
          17

 c      1.20849196    -0.46389718    -0.00217755
 c     -0.04973513    -1.09959283     0.14094880
 c     -1.03725010    -0.08866316    -0.10532975
 c     -0.90452824     1.01068963     0.87880340
 c     -0.41624274     1.29420793    -0.55007738
 c      1.06819389     0.80529815    -0.46185514
 h     -0.36886745    -1.99665346     0.69080124
 h     -1.79057726     1.62346520     1.02519366
 h     -0.68478276     2.04581426    -1.25454366
 h      1.82467088     1.54203628    -0.83124138
 o      2.45373089    -0.98319087     0.42738908
 h      3.10031913    -0.40078059     0.40499403
 c     -2.54902452    -0.34929506    -0.47910578
 h     -2.75898805    -0.97251221    -1.31610024
 h     -3.16833674    -0.80940933     0.52980466
 h     -2.84994180     0.69978545    -0.62924714
 h     -0.04583122     0.97154314     1.73482411
          17

 c      1.20240779    -0.45409798     0.00206930
 c     -0.03939715    -1.09633280     0.14521826
 c     -1.04509523    -0.07182005    -0.10344928
 c     -0.89801024     0.98906212     0.87538150
 c     -0.39677701     1.28175941    -0.54301206
 c      1.08307040     0.81287074    -0.46354552
 h     -0.44301498    -1.99099210     0.73063738
 h     -1.83041820     1.61819732     1.01169194
 h     -0.73062431     2.03604133    -1.27559658
 h      1.84782766     1.52801388    -0.84975268
 o      2.44112133    -0.98254584     0.42293737
 h      3.07229719    -0.34956685     0.39317132
 c     -2.55328330    -0.35667519    -0.48567595
 h     -2.78200778    -0.95534273    -1.32132622
 h     -3.14029516    -0.81255460     0.56555524
 h     -2.87514222     0.69976625    -0.60451691
 h     -0.04944299     0.97235396     1.71064684
          17

 c      1.19890334    -0.44660094     0.00730128
 c     -0.02931469    -1.09240480     0.15051823
 c     -1.05463271    -0.05537783    -0.10366095
 c     -0.89140223     0.96997065     0.87445269
 c     -0.37467531     1.26635701    -0.53598732
 c      1.09584078     0.82302901    -0.46705295
 h     -0.50473591    -1.97934450     0.76144248
 h     -1.86176088     1.60540965     1.00525717
 h     -0.77795009     2.02352484    -1.29107408
 h      1.87102276     1.50774447    -0.86073572
 o      2.42519333    -0.98369789     0.41816112
 h      3.07515711    -0.26734619     0.37898477
 c     -2.55751978    -0.36320730    -0.48833737
 h     -2.80448903    -0.94643327    -1.33856599
 h     -3.09763378    -0.80475044     0.57268469
 h     -2.90741754     0.69311015    -0.58208000
 h     -0.07400675     0.97346714     1.67253536
          17

 c      1.19800608    -0.44144344     0.01343874
 c     -0.02058789    -1.08802373     0.15707968
 c     -1.06516784    -0.04024521    -0.10621564
 c     -0.88593899     0.95408917     0.87601755
 c     -0.35068421     1.24917310    -0.53000065
 c      1.10620689     0.83526058    -0.47227752
 h     -0.54868656    -1.95773349     0.77992721
 h     -1.87758221     1.58238355     1.00525418
 h     -0.82077144     2.00241269    -1.29387428
 h      1.89516448     1.48369656    -0.86519229
 o      2.40812663    -0.98460148     0.41301681
 h      3.08010301    -0.18651224     0.36476371
 c     -2.56168644    -0.36864821    -0.48723247
 h     -2.82554686    -0.94472731    -1.36527313
 h     -3.04278816    -0.78787003     0.55133623
 h     -2.94544132     0.67879296    -0.56208524
 h     -0.11326485     0.97381526     1.62770706
          17

 c      1.19956504    -0.43839612     0.02029889
 c     -0.01405061    -1.08319751     0.16493403
 c     -1.07600376    -0.02717668    -0.11124932
 c     -0.88299620     0.94171766     0.87941746
 c     -0.32560355     1.23117756    -0.52574887
 c      1.11395388     0.84876664    -0.47894126
 h     -0.57152012    -1.92557357     0.78516520
 h     -1.87497602     1.54927375     1.01139465
 h     -0.85405149     1.97019164    -1.28021593
 h      1.92175042     1.45916624    -0.86478066
 o      2.39131621    -0.98392945     0.40750969
 h      3.07151063    -0.12870929     0.35240065
 c     -2.56572438    -0.37301284    -0.48321651
 h     -2.84305170    -0.94636185    -1.39461939
 h     -2.97997360    -0.76544903     0.50568600
 h     -2.98786789     0.65721948    -0.54476419
 h     -0.15456878     0.97263739     1.58895993
          17

 c      1.20320616    -0.43705313     0.02761695
 c     -0.01020227    -1.07775038     0.17392745
 c     -1.08645558    -0.01671318    -0.11875763
 c     -0.88400139     0.93277428     0.88341376
 c     -0.30025690     1.21312543    -0.52361066
 c      1.11905434     0.86261163    -0.48666102
 h     -0.57215406    -1.88512906     0.77841959
 h     -1.85492219     1.50867942     1.02363601
 h     -0.87428026     1.92737915    -1.24953956
 h      1.95200483     1.43733695    -0.86124465
 o      2.37551688    -0.98113290     0.40170827
 h      3.04467225    -0.10383650     0.34306967
 c     -2.56937690    -0.37624578    -0.47784094
 h     -2.85466752    -0.94720271    -1.41891584
 h     -2.91617300    -0.74395294     0.44712540
 h     -3.03349201     0.63005023    -0.53034593
 h     -0.18024754     0.96973721     1.57327537
          17

 c      1.20829521    -0.43691681     0.03506402
 c     -0.00914676    -1.07129079     0.18370035
 c     -1.09587164    -0.00917762    -0.12859862
 c     -0.88948796     0.92683668     0.88706472
 c     -0.27546600     1.19555041    -0.52365608
 c      1.12179241     0.87588722    -0.49504595
 h     -0.55226244    -1.84165328     0.76337215
 h     -1.82294303     1.46573109     1.04221990
 h     -0.87990062     1.87723868    -1.20429020
 h      1.98573470     1.42033213    -0.85577559
 o      2.36118611    -0.97615457     0.39573332
 h      3.00060306    -0.11463093     0.33742196
 c     -2.57205322    -0.37791351    -0.47347566
 h     -2.85870478    -0.94448958    -1.43226304
 h     -2.86173698    -0.73431555     0.39821348
 h     -3.08133497     0.59970474    -0.51890971
 h     -0.17831034     0.96501539     1.59157111
          17

 c      1.21393819    -0.43745791     0.04226293
 c     -0.01054050    -1.06314078     0.19363787
 c     -1.10367108    -0.00469807    -0.14050145
 c     -0.89801793     0.92320350     0.89070465
 c     -0.25198258     1.17872712    -0.52564185
 c      1.12283553     0.88782160    -0.50376508
 h     -0.51699606    -1.80407254     0.74669760
 h     -1.79012587     1.42835173     1.06796297
 h     -0.87202005     1.82593153    -1.15001801
 h      2.02064776     1.40882594    -0.84872206
 o      2.34856950    -0.96936628     0.38975411
 h      2.94481715    -0.15764662     0.33563627
 c     -2.57308509    -0.37727780    -0.47276350
 h     -2.85441818    -0.93732112    -1.43176986
 h     -2.82693889    -0.74984632     0.38715423
 h     -3.13059212     0.56868525    -0.51019119
 h     -0.15426526     0.95762767     1.63728862
          17

 c      1.21905428    -0.43814125     0.04880497
 c     -0.01366267    -1.05236056     0.20289506
 c     -1.10938721    -0.00322192    -0.15405522
 c     -0.90687987     0.92094542     0.89537654
 c     -0.23038593     1.16262599    -0.52901377
 c      1.12318241     0.89780224    -0.51255070
 h     -0.47464184    -1.78470155     0.73777804
 h     -1.77153635     1.40604243     1.10252662
 h     -0.85528647     1.78274486    -1.09537790
 h      2.05279336     1.40242210    -0.83983334
 o      2.33752302    -0.96179310     0.38399752
 h      2.88986866    -0.21958728     0.33717606
 c     -2.57245950    -0.37416114    -0.47635138
 h     -2.84202343    -0.92668693    -1.41815589
 h     -2.81328276    -0.79517488     0.42121681
 h     -3.18041133     0.53898756    -0.50349648
 h     -0.12429561     0.94650139     1.69301033
          17

 c      1.22254782    -0.43841611     0.05427070
 c     -0.01780975    -1.03818292     0.21072416
 c     -1.11270539    -0.00453233    -0.16870896
 c     -0.91387804     0.91923612     0.90185495
 c     -0.21105651     1.14697800    -0.53304141
 c      1.12398767     0.90534605    -0.52116276
 h     -0.43272499    -1.79437869     0.74487372
 h     -1.77798296     1.40509036     1.14726573
 h     -0.83751627     1.75900243    -1.05062584
 h      2.07788034     1.40038169    -0.82876308
 o      2.32716366    -0.95549861     0.37875866
 h      2.85993501    -0.27111690     0.34042502
 c     -2.57086101    -0.36941044    -0.48205245
 h     -2.82270844    -0.91544743    -1.39593806
 h     -2.81309005    -0.86014936     0.47698193
 h     -3.22955484     0.51171555    -0.49784523
 h     -0.10215848     0.93123957     1.74340739
          17

 c      1.22357368    -0.43768194     0.05825776
 c     -0.02284610    -1.02084984     0.21705997
 c     -1.11347840    -0.00827247    -0.18382949
 c     -0.91846870     0.91784198     0.91060128
 c     -0.19443848     1.13161589    -0.53719083
 c      1.12632941     0.91006642    -0.52936086
 h     -0.39229694    -1.83304114     0.76830621
 h     -1.80652118     1.42329209     1.20039884
 h     -0.82564647     1.76368175    -1.02326635
 h      2.09263788     1.40219267    -0.81544428
 o      2.31631790    -0.95281261     0.37432931
 h      2.88204057    -0.27932795     0.34359356
 c     -2.56894266    -0.36399522    -0.48716680
 h     -2.79854896    -0.90809489    -1.37276297
 h     -2.81835871    -0.93048055     0.52755932
 h     -3.27611877     0.48692904    -0.49223311
 h     -0.09531886     0.91214539     1.77919740
          17

 c      1.22175485    -0.43529006     0.06041697
 c     -0.02914573    -1.00181350     0.22260492
 c     -1.11171338    -0.01395723    -0.19879571
 c     -0.92140427     0.91705733     0.92194401
 c     -0.18145234     1.11695651    -0.54149855
 c      1.13098414     0.91166461    -0.53690123
 h     -0.34897553    -1.88757021     0.79961670
 h     -1.84358415     1.45177841     1.25653121
 h     -0.81967393     1.79731407    -1.01348797
 h      2.09568615     1.40783271    -0.80021550
 o      2.30574112    -0.95349925     0.37084252
 h      2.94937819    -0.25288147     0.34699775
 c     -2.56708634    -0.35846349    -0.48985811
 h     -2.77196633    -0.90962624    -1.35724835
 h     -2.82416700    -0.99564085     0.55724480
 h     -3.31763798     0.46395690    -0.48590638
 h     -0.10623005     0.88992800     1.79602491
          17

 c      1.21721342    -0.43066955     0.06049897
 c     -0.03702590    -0.98292059     0.22825725
 c     -1.10755878    -0.02099405    -0.21307559
 c     -0.92372850     0.91725270     0.93595909
 c     -0.17336581     1.10402812    -0.54646103
 c      1.13826547     0.90993788    -0.54354276
 h     -0.29921034    -1.94102036     0.82842658
 h     -1.87556589     1.48112670     1.30950698
 h     -0.81264117     1.85123698    -1.01523271
 h      2.08789255     1.41783661    -0.78378452
 o      2.29759290    -0.95569373     0.36835197
 h      3.02886190    -0.22611117     0.35144195
 c     -2.56553813    -0.35318146    -0.48928806
 h     -2.74469581    -0.92301183    -1.35494969
 h     -2.82783241    -1.04919817     0.55947068
 h     -3.35158659     0.44202303    -0.47853532
 h     -0.13370600     0.86549289     1.79328692
          17

 c      1.21048863    -0.42350033     0.05840296
 c     -0.04646132    -0.96569419     0.23468432
 c     -1.10130847    -0.02873198    -0.22625968
 c     -0.92633592     0.91864406     0.95229049
 c     -0.17114036     1.09398940    -0.55259871
 c      1.14793440     0.90479622    -0.54905975
 h     -0.24285028    -1.98036265     0.84739399
 h     -1.89382170     1.50453823     1.35460465
 h     -0.79675851     1.91314291    -1.02126290
 h      2.07228281     1.43328576    -0.76713334
 o      2.29324851    -0.95827323     0.36689873
 h      3.09560260    -0.21978851     0.35674841
 c     -2.56450618    -0.34870718    -0.48554475
 h     -2.71717821    -0.94673886    -1.36497749
 h     -2.82787371    -1.08737114     0.53275792
 h     -3.37599389     0.42081419    -0.47021949
 h     -0.17308979     0.83972401     1.77418039
          17

 c      1.20242614    -0.41378959     0.05419764
 c     -0.05711310    -0.95115077     0.24225642
 c     -1.09341107    -0.03652613    -0.23807240
 c     -0.93005242     0.92131504     0.97004219
 c     -0.17501875     1.08772814    -0.56019379
 c      1.15923354     0.89628632    -0.55327044
 h     -0.18226065    -1.99803375     0.85279788
 h     -1.89446494     1.51801735     1.38895490
 h     -0.76758911     1.97207563    -1.02629733
 h      2.05328308     1.45560346    -0.75132300
 o      2.29306442    -0.96083517     0.36647195
 h      3.13709623    -0.24083686     0.36233189
 c     -2.56410487    -0.34584923    -0.47937845
 h     -2.68916212    -0.97515643    -1.38106334
 h     -2.82355244    -1.10821529     0.47868911
 h     -3.38993924     0.40080716    -0.46138853
 h     -0.21547721     0.81306494     1.74671141
          17

 c      1.19404270    -0.40186448     0.04811699
 c     -0.06841717    -0.93983948     0.25109696
 c     -1.08446964    -0.04379726    -0.24836382
 c     -0.93575241     0.92530716     0.98779574
 c     -0.18453972     1.08574342    -0.56925681
 c      1.17109995     0.88465868    -0.55608728
 h     -0.12104960    -1.99107699     0.84370814
 h     -1.87720912     1.51985598     1.41130348
 h     -0.72449952     2.02023935    -1.02749080
 h      2.03509469     1.48584325    -0.73716620
 o      2.29675155    -0.96328621     0.36700213
 h      3.14839987    -0.28917792     0.36757866
 c     -2.56424220    -0.34540544    -0.47183215
 h     -2.66068948    -1.00128096    -1.39582466
 h     -2.81487649    -1.11185414     0.40172539
 h     -3.39379504     0.38332985    -0.45267622
 h     -0.24758610     0.78488130     1.72390661
          17

 c      1.18638049    -0.38834157     0.04054679
 c     -0.07965831    -0.93186724     0.26110577
 c     -1.07521507    -0.05007539    -0.25708712
 c     -0.94403510     0.93062198     1.00404155
 c     -0.19873483     1.08814904    -0.57957209
 c      1.18248267     0.87049444    -0.55757635
 h     -0.06328945    -1.96061381     0.82149041
 h     -1.84506446     1.51051683     1.42194689
 h     -0.66981478     2.05324949    -1.02403608
 h      2.01971475     1.52343688    -0.72489163
 o      2.30356836    -0.96573233     0.36838010
 h      3.13043739    -0.36013730     0.37191857
 c     -2.56455756    -0.34779611    -0.46409419
 h     -2.63244161    -1.01925343    -1.40402312
 h     -2.80304078    -1.10207099     0.31054245
 h     -3.38914197     0.37036068    -0.44479458
 h     -0.25610782     0.75346798     1.71903129
          17

 c      1.18038224    -0.37409975     0.03200943
 c     -0.09005839    -0.92683553     0.27192996
 c     -1.06644637    -0.05502542    -0.26426367
 c     -0.95435032     0.93697775     1.01802807
 c     -0.21632978     1.09466631    -0.59074105
 c      1.19257456     0.85481538    -0.55799080
 h     -0.01295131    -1.91245629     0.79000466
 h     -1.80514028     1.49316579     1.42316382
 h     -0.60806609     2.07033085    -1.01686208
 h      2.00610778     1.56523987    -0.71409166
 o      2.31219559    -0.96862136     0.37047499
 h      3.09323467    -0.44279157     0.37485823
 c     -2.56441060    -0.35266640    -0.45762822
 h     -2.60553643    -1.02530630    -1.40360189
 h     -2.79132318    -1.08949266     0.22033572
 h     -3.37829111     0.36403163    -0.43839097
 h     -0.23751217     0.71830832     1.73533238
          17

 c      1.17680696    -0.36023854     0.02314248
 c     -0.09891178    -0.92370831     0.28290712
 c     -1.05894518    -0.05844986    -0.26993628
 c     -0.96462741     0.94352012     1.02991722
 c     -0.23590993     1.10458379    -0.60220376
 c      1.20084009     0.83905877    -0.55775473
 h      0.02693543    -1.85865278     0.75624231
 h     -1.76972964     1.47445293     1.41995835
 h     -0.54540032     2.07488588    -1.00857168
 h      1.99137000     1.60595749    -0.70404931
 o      2.32029628    -0.97302740     0.37314733
 h      3.06387800    -0.51600411     0.37603282
 c     -2.56294717    -0.35864621    -0.45418793
 h     -2.58120111    -1.01784879    -1.39557434
 h     -2.78558845    -1.09356011     0.15257753
 h     -3.36348901     0.36587124    -0.43387903
 h     -0.20154659     0.68253535     1.76338898
          17

 c      1.17618407    -0.34798297     0.01465595
 c     -0.10575302    -0.92080560     0.29308623
 c     -1.05338139    -0.06026399    -0.27413466
 c     -0.97215002     0.94900508     1.03999699
 c     -0.25607717     1.11675077    -0.61326119
 c      1.20691475     0.82489697    -0.55740997
 h      0.05545636    -1.81776540     0.73016627
 h     -1.75469878     1.46357896     1.41963388
 h     -0.48870062     2.07481686    -1.00331245
 h      1.97273374     1.63980404    -0.69415738
 o      2.32482429    -0.98035328     0.37627858
 h      3.08248825    -0.55385487     0.37504527
 c     -2.55945764    -0.36415741    -0.45493161
 h     -2.56052915    -0.99739495    -1.38365710
 h     -2.79127732    -1.13238134     0.12393218
 h     -3.34618295     0.37611231    -0.43130661
 h     -0.16258131     0.65150157     1.79057763
          17

 c      1.17878035    -0.33852905     0.00725611
 c     -0.11040200    -0.91640392     0.30154817
 c     -1.05024025    -0.06045220    -0.27687592
 c     -0.97494668     0.95250677     1.04840509
 c     -0.27562726     1.12976481    -0.62316651
 c      1.21050360     0.81397498    -0.55754054
 h      0.07383091    -1.80822641     0.72110439
 h     -1.77098125     1.46670652     1.42775110
 h     -0.44403265     2.08077227    -1.00588680
 h      1.94891750     1.66224688    -0.68415759
 o      2.32522882    -0.99048270     0.37981119
 h      3.15231737    -0.55570873     0.37119103
 c     -2.55394593    -0.36918059    -0.45914799
 h     -2.54437208    -0.96660224    -1.37383090
 h     -2.80732216    -1.20166068     0.13070298
 h     -3.32674820     0.39347293    -0.43035479
 h     -0.13172929     0.62996330     1.80821353
          17

 c      1.18461397    -0.33287695     0.00154985
 c     -0.11271324    -0.90997790     0.30798995
 c     -1.04980180    -0.05903606    -0.27818470
 c     -0.97277738     0.95406399     1.05548732
 c     -0.29370595     1.14247654    -0.63133008
 c      1.21132514     0.80761350    -0.55866071
 h      0.08250775    -1.83420948     0.73108786
 h     -1.81467018     1.48057292     1.44315361
 h     -0.41497183     2.10073487    -1.01959509
 h      1.92056908     1.67113814    -0.67421332
 o      2.32389134    -1.00189515     0.38369904
 h      3.23285078    -0.54431533     0.36424727
 c     -2.54701992    -0.37493417    -0.46489317
 h     -2.53332393    -0.93006191    -1.37350908
 h     -2.82734622    -1.27906970     0.15581192
 h     -3.30462537     0.41537685    -0.43045450
 h     -0.11510121     0.62090522     1.81225291
          17

 c      1.19352120    -0.33166642    -0.00204986
 c     -0.11239309    -0.90254415     0.31283044
 c     -1.05214704    -0.05607459    -0.27809412
 c     -0.96678055     0.95444421     1.06174688
 c     -0.30982426     1.15450480    -0.63751915
 c      1.20907437     0.80651637    -0.56108203
 h      0.07927733    -1.88181420     0.75371782
 h     -1.87039421     1.49527758     1.45970090
 h     -0.40234030     2.13428128    -1.04408050
 h      1.89029232     1.66732884    -0.66491110
 o      2.32277091    -1.01348816     0.38786688
 h      3.29208775    -0.53615293     0.35475393
 c     -2.53934750    -0.38229998    -0.47042226
 h     -2.52773144    -0.89297386    -1.38962647
 h     -2.84545770    -1.34478697     0.18419200
 h     -3.27878014     0.43849279    -0.43093498
 h     -0.11456633     0.62554674     1.80208280
          17

 c      1.20520413    -0.33502996    -0.00340032
 c     -0.10920749    -0.89558182     0.31668041
 c     -1.05714870    -0.05168028    -0.27662188
 c     -0.95849030     0.95448730     1.06743348
 c     -0.32373549     1.16618590    -0.64184290
 c      1.20338876     0.81056817    -0.56481919
 h      0.06174243    -1.93166506     0.78029237
 h     -1.92237289     1.50176771     1.47159388
 h     -0.40542861     2.17315141    -1.07555079
 h      1.86255092     1.65495003    -0.65720477
 o      2.32277326    -1.02474481     0.39222682
 h      3.31587986    -0.53836340     0.34351620
 c     -2.53143572    -0.39156938    -0.47477707
 h     -2.52769298    -0.85863705    -1.42515873
 h     -2.85807809    -1.38766173     0.20650160
 h     -3.24837850     0.45947109    -0.43112833
 h     -0.12827530     0.64350618     1.77992024
          17

 c      1.21923791    -0.34255040    -0.00264777
 c     -0.10317022    -0.89016501     0.31995562
 c     -1.06445660    -0.04602210    -0.27374953
 c     -0.94942364     0.95484205     1.07232269
 c     -0.33533387     1.17806785    -0.64456138
 c      1.19386843     0.81884367    -0.56958560
 h      0.02943205    -1.96892986     0.80421080
 h     -1.95967223     1.49489058     1.47554519
 h     -0.42299088     2.20697224    -1.10897555
 h      1.84318067     1.64092854    -0.65225940
 o      2.32421177    -1.03544955     0.39669351
 h      3.30041237    -0.55325021     0.33133268
 c     -2.52363648    -0.40282257    -0.47788305
 h     -2.53297582    -0.82692121    -1.47622721
 h     -2.86338046    -1.40283155     0.21748495
 h     -3.21334836     0.47558948    -0.43041597
 h     -0.15023551     0.67272303     1.75114048
          17

 c      1.23505004    -0.35337621    -0.00016787
 c     -0.09453369    -0.88681556     0.32282660
 c     -1.07350333    -0.03930753    -0.26941948
 c     -0.94113057     0.95599811     1.07570032
 c     -0.34462876     1.19051624    -0.64592431
 c      1.18022407     0.82993332    -0.57489011
 h     -0.01626489    -1.98497880     0.82158130
 h     -1.97620164     1.47292309     1.47043698
 h     -0.45347157     2.22768100    -1.13991124
 h      1.83775471     1.63269572    -0.65113780
 o      2.32703188    -1.04557658     0.40119767
 h      3.24868585    -0.58014658     0.31882851
 c     -2.51619059    -0.41605247    -0.48031535
 h     -2.54285989    -0.79561178    -1.53338364
 h     -2.86068304    -1.38932311     0.21450457
 h     -3.17462828     0.48513874    -0.42826234
 h     -0.16968570     0.70943130     1.72474634
          17

 c      1.25189440    -0.36643697     0.00353967
 c     -0.08371011    -0.88561585     0.32528449
 c     -1.08353923    -0.03175720    -0.26354845
 c     -0.93510248     0.95827223     1.07657070
 c     -0.35174485     1.20359480    -0.64610987
 c      1.16255315     0.84250569    -0.58018662
 h     -0.07278818    -1.97612845     0.83063508
 h     -1.96979511     1.43662343     1.45665022
 h     -0.49500480     2.23084951    -1.16521043
 h      1.84857910     1.63411224    -0.65440587
 o      2.33068379    -1.05536000     0.40571765
 h      3.17269195    -0.61433758     0.30598890
 c     -2.50923672    -0.43103587    -0.48290228
 h     -2.55614637    -0.76283333    -1.58597058
 h     -2.85033684    -1.34940236     0.19716537
 h     -3.13413714     0.48757401    -0.42425682
 h     -0.17309999     0.74922096     1.71164797
          17

 c      1.26884353    -0.38064646     0.00794858
 c     -0.07120082    -0.88629977     0.32719260
 c     -1.09369295    -0.02358686    -0.25605154
 c     -0.93210320     0.96161895     1.07424187
 c     -0.35691700     1.21708257    -0.64521742
 c      1.14154641     0.85572172    -0.58499676
 h     -0.13693595    -1.94276195     0.83136975
 h     -1.94224242     1.38886131     1.43584910
 h     -0.54549492     2.21556446    -1.18317816
 h      1.87241551     1.64291763    -0.66194440
 o      2.33369963    -1.06553557     0.41036800
 h      3.10032233    -0.64324076     0.29076403
 c     -2.50275843    -0.44715169    -0.48651741
 h     -2.57139613    -0.72821252    -1.62550866
 h     -2.83422081    -1.28966605     0.16815951
 h     -3.09455255     0.48350375    -0.41814261
 h     -0.15210595     0.78971832     1.71819932
          17

 c      1.28481935    -0.39501401     0.01256356
 c     -0.05753974    -0.88826539     0.32829380
 c     -1.10304635    -0.01500230    -0.24687202
 c     -0.93139181     0.96551846     1.06883362
 c     -0.36046987     1.23051880    -0.64326439
 c      1.11838266     0.86918771    -0.58896496
 h     -0.20534910    -1.88944722     0.82569096
 h     -1.90063877     1.33481869     1.41135377
 h     -0.60284109     2.18412792    -1.19367369
 h      1.90160792     1.65275912    -0.67311108
 o      2.33383689    -1.07736214     0.41549754
 h      3.07325109    -0.64629810     0.26758797
 c     -2.49647171    -0.46316531    -0.49217677
 h     -2.58720026    -0.69279751    -1.64686092
 h     -2.81693367    -1.22360397     0.13550589
 h     -3.05894887     0.47453008    -0.40981629
 h     -0.11135041     0.83185825     1.74010266
          17

 c      1.29869484    -0.40867586     0.01694288
 c     -0.04322708    -0.89055690     0.32819273
 c     -1.11071226    -0.00619847    -0.23600568
 c     -0.93089046     0.96918328     1.06092294
 c     -0.36278027     1.24325828    -0.64017324
 c      1.09440085     0.88267133    -0.59186863
 h     -0.27528575    -1.82544856     0.81782330
 h     -1.85922396     1.28214553     1.38883770
 h     -0.66530606     2.14174094    -1.19823199
 h      1.92750544     1.65729986    -0.68703145
 o      2.33081134    -1.09119678     0.42131157
 h      3.10329692    -0.61805989     0.23354741
 c     -2.48973363    -0.47713832    -0.50120152
 h     -2.60236061    -0.65859070    -1.64834422
 h     -2.80684558    -1.17286252     0.11454369
 h     -3.03034236     0.46292860    -0.39930160
 h     -0.06460810     0.87736528     1.76599153
          17

 c      1.30947633    -0.42091509     0.02071494
 c     -0.02864885    -0.89198372     0.32639312
 c     -1.11589919     0.00264026    -0.22352487
 c     -0.92811567     0.97188500     1.05092282
 c     -0.36423211     1.25457827    -0.63578352
 c      1.07083332     0.89591487    -0.59360343
 h     -0.34563033    -1.76366154     0.81407041
 h     -1.83771817     1.23945896     1.37589847
 h     -0.73186142     2.09557733    -1.19985307
 h      1.94314217     1.65261594    -0.70281692
 o      2.32724660    -1.10574691     0.42740457
 h      3.15599018    -0.57995672     0.19570600
 c     -2.48182110    -0.48720671    -0.51467128
 h     -2.61600250    -0.62810949    -1.63203019
 h     -2.81290889    -1.15802732     0.12170968
 h     -3.01122794     0.45117896    -0.38670506
 h     -0.02525073     0.92642263     1.78518323
          17

 c      1.31646958    -0.43121329     0.02360581
 c     -0.01409367    -0.89158995     0.32251615
 c     -1.11796503     0.01133708    -0.20959528
 c     -0.92153097     0.97332758     1.03914857
 c     -0.36520633     1.26388628    -0.62994948
 c      1.04869239     0.90859244    -0.59415548
 h     -0.41658172    -1.71542348     0.82035303
 h     -1.84952792     1.21198395     1.37798888
 h     -0.80197598     2.05256724    -1.20188355
 h      1.94430772     1.63758056    -0.71971225
 o      2.32543906    -1.11978152     0.43326768
 h      3.20019042    -0.55218037     0.16255964
 c     -2.47272509    -0.49319755    -0.53184262
 h     -2.62774473    -0.60403650    -1.60472189
 h     -2.83532794    -1.17911943     0.15671176
 h     -3.00315290     0.44125617    -0.37218594
 h     -0.00181242     0.97766961     1.79096598
          17

 c      1.31935641    -0.43926985     0.02545037
 c     -0.00001743    -0.88924733     0.31664273
 c     -1.11648249     0.01970000    -0.19447599
 c     -0.91166569     0.97382951     1.02626595
 c     -0.36615008     1.27096654    -0.62271058
 c      1.02872982     0.92031790    -0.59357129
 h     -0.48648391    -1.68368221     0.83809230
 h     -1.88833269     1.19869566     1.39335081
 h     -0.87440594     2.01654315    -1.20607533
 h      1.92978295     1.61352507    -0.73722593
 o      2.32646114    -1.13265382     0.43857275
 h      3.22154528    -0.54463561     0.13915256
 c     -2.46320380    -0.49638227    -0.54998368
 h     -2.63802887    -0.58890777    -1.57861168
 h     -2.86467030    -1.21781831     0.20137980
 h     -3.00630423     0.43365675    -0.35604468
 h      0.00207631     1.02897728     1.78039264
          17

 c      1.31820428    -0.44498046     0.02618676
 c      0.01275226    -0.88563874     0.30937446
 c     -1.11129676     0.02749224    -0.17849701
 c     -0.90045819     0.97399525     1.01319134
 c     -0.36765827     1.27605141    -0.61438778
 c      1.01139186     0.93064381    -0.59192298
 h     -0.54943404    -1.66302245     0.86322614
 h     -1.93478114     1.19561130     1.41483697
 h     -0.94584730     1.98719249    -1.21140105
 h      1.90152357     1.58396971    -0.75530984
 o      2.33059159    -1.14404240     0.44311685
 h      3.21562671    -0.56082031     0.12783228
 c     -2.45399436    -0.49783926    -0.56606578
 h     -2.64817532    -0.58467216    -1.56871346
 h     -2.89104080    -1.25677763     0.23748269
 h     -3.01932916     0.42693797    -0.33896335
 h     -0.01315615     1.07807358     1.75357236
          17

 c      1.31342684    -0.44839396     0.02584181
 c      0.02321025    -0.88167038     0.30151870
 c     -1.10253035     0.03442195    -0.16203098
 c     -0.88994679     0.97435818     1.00063423
 c     -0.37041937     1.27963359    -0.60549237
 c      0.99675886     0.93904844    -0.58926994
 h     -0.59751420    -1.64615031     0.88959827
 h     -1.97153779     1.19950588     1.43525652
 h     -1.01116188     1.96182287    -1.21492415
 h      1.86494241     1.55447372    -0.77460121
 o      2.33759852    -1.15379568     0.44677385
 h      3.18375158    -0.60041516     0.12906430
 c     -2.44555697    -0.49801649    -0.57809450
 h     -2.65915138    -0.59203802    -1.58466968
 h     -2.90819637    -1.28617754     0.25440926
 h     -3.03966857     0.41841004    -0.32216110
 h     -0.04325705     1.12306189     1.71364300
          17

 c      1.30570902    -0.44966240     0.02450891
 c      0.03049056    -0.87806209     0.29380186
 c     -1.09054750     0.04015584    -0.14547549
 c     -0.88185990     0.97527855     0.98886195
 c     -0.37503727     1.28221450    -0.59654701
 c      0.98453825     0.94495851    -0.58563064
 h     -0.62423866    -1.62829232     0.91210460
 h     -1.98843506     1.20855016     1.44958685
 h     -1.06504008     1.93781763    -1.21366297
 h      1.82855893     1.53207616    -0.79659934
 o      2.34672589    -1.16197996     0.44953903
 h      3.13366208    -0.65882862     0.14087929
 c     -2.43827983    -0.49706211    -0.58567821
 h     -2.66962553    -0.60995448    -1.62287817
 h     -2.91288640    -1.30171808     0.24771459
 h     -3.06422850     0.40539072    -0.30725672
 h     -0.07972473     1.16305756     1.66731883
          17

 c      1.29591354    -0.44899170     0.02231875
 c      0.03403562    -0.87527836     0.28677529
 c     -1.07591707     0.04434314    -0.12924760
 c     -0.87769855     0.97694312     0.97772824
 c     -0.38187017     1.28416118    -0.58796057
 c      0.97425575     0.94788999    -0.58100173
 h     -0.62598524    -1.60778564     0.92766634
 h     -1.98120844     1.22181291     1.45479262
 h     -1.10355745     1.91392175    -1.20587265
 h      1.80142498     1.52337387    -0.82333020
 o      2.35639073    -1.16911256     0.45169784
 h      3.08480615    -0.72391400     0.15643951
 c     -2.43254305    -0.49509777    -0.58961383
 h     -2.67610155    -0.63577710    -1.66957819
 h     -2.90372300    -1.30236239     0.21676928
 h     -3.09003855     0.38621167    -0.29592742
 h     -0.11012028     1.19882601     1.62476201
          17

 c      1.28498959    -0.44660063     0.01940683
 c      0.03366042    -0.87357170     0.28080493
 c     -1.05938833     0.04663685    -0.11378701
 c     -0.87855918     0.97944412     0.96699921
 c     -0.39095474     1.28566537    -0.57997650
 c      0.96567028     0.94771313    -0.57546647
 h     -0.60207475    -1.58546731     0.93523808
 h     -1.94978958     1.23890327     1.44932451
 h     -1.12499054     1.89048340    -1.19152271
 h      1.78811993     1.53120751    -0.85600223
 o      2.36395309    -1.17631147     0.45399729
 h      3.07239134    -0.77411529     0.16164895
 c     -2.42855452    -0.49226233    -0.59105213
 h     -2.67496594    -0.66606506    -1.71024395
 h     -2.88079324    -1.28960445     0.16379393
 h     -3.11474630     0.36073130    -0.28955071
 h     -0.12200187     1.23235805     1.59627226
          17

 c      1.27387987    -0.44269010     0.01588205
 c      0.02960013    -0.87299731     0.27604761
 c     -1.04187024     0.04672154    -0.09955663
 c     -0.88451246     0.98300009     0.95690353
 c     -0.40198740     1.28673623    -0.57265175
 c      0.95904023     0.94481917    -0.56932408
 h     -0.55475995    -1.56440064     0.93596207
 h     -1.89798064     1.25998678     1.43311645
 h     -1.13016482     1.86935612    -1.17241366
 h      1.78560418     1.55262111    -0.89341706
 o      2.36743640    -1.18425248     0.45702133
 h      3.12067619    -0.79561576     0.14546723
 c     -2.42618345    -0.48859625    -0.59112064
 h     -2.66384599    -0.69734840    -1.73483397
 h     -2.84605056    -1.26821579     0.09431499
 h     -3.13696615     0.33044467    -0.28892502
 h     -0.11075624     1.26428829     1.58568238
          17

 c      1.26340584    -0.43744200     0.01181432
 c      0.02255375    -0.87337961     0.27239186
 c     -1.02440323     0.04436579    -0.08701427
 c     -0.89423111     0.98806499     0.94823044
 c     -0.41433212     1.28719169    -0.56583863
 c      0.95489722     0.93997113    -0.56307483
 h     -0.48935859    -1.55010644     0.93372283
 h     -1.83457765     1.28628522     1.40833388
 h     -1.12258976     1.85378658    -1.15218975
 h      1.78598670     1.58065448    -0.93200949
 o      2.36807208    -1.19194350     0.46013449
 h      3.20357129    -0.80209754     0.11690763
 c     -2.42486220    -0.48382052    -0.59100123
 h     -2.64176922    -0.72651482    -1.73841986
 h     -2.80425215    -1.24824337     0.01851651
 h     -3.15648780     0.29823999    -0.29409228
 h     -0.08296595     1.29178609     1.58785489
          17

 c      1.25418306    -0.43105546     0.00725520
 c      0.01364721    -0.87431736     0.26943715
 c     -1.00812289     0.03950195    -0.07654015
 c     -0.90535290     0.99502719     0.94167444
 c     -0.42707781     1.28667314    -0.55919903
 c      0.95363916     0.93401377    -0.55726735
 h     -0.41361738    -1.55042422     0.93529932
 h     -1.77498363     1.32113594     1.38059961
 h     -1.10804025     1.84806577    -1.13598376
 h      1.78162334     1.60786152    -0.96744384
 o      2.36795706    -1.19821884     0.46239954
 h      3.28240898    -0.81069850     0.09027043
 c     -2.42361459    -0.47716677    -0.59198697
 h     -2.60887407    -0.75095427    -1.72055410
 h     -2.76313129    -1.24623538    -0.04877500
 h     -3.17425001     0.26775891    -0.30429233
 h     -0.05046757     1.31026108     1.59405764
          17

 c      1.24662196    -0.42377308     0.00226311
 c      0.00416135    -0.87542383     0.26671059
 c     -0.99421479     0.03230234    -0.06836130
 c     -0.91521150     1.00385423     0.93732159
 c     -0.43921872     1.28475582    -0.55232975
 c      0.95533728     0.92769368    -0.55236339
 h     -0.33483998    -1.57279190     0.94780237
 h     -1.73925969     1.37050183     1.35857846
 h     -1.09274691     1.85627370    -1.12898761
 h      1.76784640     1.62851294    -0.99605966
 o      2.36821813    -1.20254118     0.46330030
 h      3.33508192    -0.82890114     0.07337533
 c     -2.42145653    -0.46784563    -0.59493774
 h     -2.56612852    -0.76874426    -1.68509858
 h     -2.72956156    -1.27851966    -0.09457780
 h     -3.19193637     0.24242655    -0.31812302
 h     -0.02360983     1.31614618     1.59746089
          17

 c      1.24098374    -0.41587290    -0.00308850
 c     -0.00484905    -0.87685788     0.26418906
 c     -0.98385659     0.02320140    -0.06253877
 c     -0.92203446     1.01429199     0.93501883
 c     -0.44995485     1.28118002    -0.54501819
 c      0.95975247     0.92159659    -0.54867927
 h     -0.25624290    -1.61818994     0.97260489
 h     -1.74029388     1.43919423     1.34816721
 h     -1.08021335     1.87984413    -1.13378818
 h      1.74330017     1.63924812    -1.01550137
 o      2.36922195    -1.20476469     0.46263964
 h      3.35246968    -0.85816375     0.06904057
 c     -2.41802897    -0.45631092    -0.59932816
 h     -2.51512478    -0.77914308    -1.64057567
 h     -2.70325536    -1.34471516    -0.11831417
 h     -3.21116719     0.22447526    -0.33396125
 h     -0.00893421     1.30790624     1.59458582
          17

 c      1.23742327    -0.40765437    -0.00870684
 c     -0.01258364    -0.87955427     0.26254346
 c     -0.97813157     0.01283322    -0.05900435
 c     -0.92599109     1.02651052     0.93502601
 c     -0.45889968     1.27605123    -0.53744246
 c      0.96640455     0.91611550    -0.54636759
 h     -0.17770607    -1.67827094     1.00251993
 h     -1.77140485     1.52356911     1.34598268
 h     -1.06924240     1.91560258    -1.14838915
 h      1.70954981     1.63918306    -1.02493168
 o      2.37091808    -1.20493316     0.46039763
 h      3.33279052    -0.89712072     0.07730259
 c     -2.41353719    -0.44429505    -0.60342271
 h     -2.45778274    -0.78329818    -1.59988874
 h     -2.67880461    -1.42588234    -0.12948301
 h     -3.23248854     0.21431145    -0.35053476
 h     -0.00925890     1.28585523     1.58482914
          17

 c      1.23600585    -0.39943740    -0.01446841
 c     -0.01828172    -0.88470486     0.26268818
 c     -0.97789825     0.00191174    -0.05758338
 c     -0.92852538     1.04108604     0.93773212
 c     -0.46599492     1.26979226    -0.53008536
 c      0.97461294     0.91140472    -0.54539702
 h     -0.09965919    -1.74059380     1.02701059
 h     -1.81402558     1.61235695     1.34356543
 h     -1.05556438     1.95661529    -1.16724276
 h      1.67081963     1.63010588    -1.02524141
 o      2.37287885    -1.20322864     0.45671275
 h      3.28083484    -0.94234289     0.09567576
 c     -2.40828761    -0.43341493    -0.60540619
 h     -2.39576238    -0.78405208    -1.57717459
 h     -2.65235564    -1.50113783    -0.13705191
 h     -3.25472809     0.21051300    -0.36732360
 h     -0.02392211     1.25184051     1.57006786
          17

 c      1.23671259    -0.39156370    -0.02021054
 c     -0.02124158    -0.89312749     0.26526348
 c     -0.98362952    -0.00889901    -0.05798383
 c     -0.93117613     1.05841389     0.94302774
 c     -0.47127989     1.26290793    -0.52346158
 c      0.98351502     0.90733269    -0.54552916
 h     -0.02439137    -1.79480874     1.03798556
 h     -1.85191294     1.69418151     1.33471761
 h     -1.03504301     1.99508196    -1.18416084
 h      1.63381407     1.61676451    -1.01930374
 o      2.37401058    -1.20001610     0.45199403
 h      3.21251250    -0.98754149     0.11733204
 c     -2.40257444    -0.42466435    -0.60430261
 h     -2.33016633    -0.78350438    -1.58048078
 h     -2.62308922    -1.55677734    -0.14600527
 h     -3.27527014     0.21053667    -0.38451433
 h     -0.04851236     1.20897200     1.55474831
          17

 c      1.23944424    -0.38438541    -0.02573762
 c     -0.02100693    -0.90501729     0.27047242
 c     -0.99528502    -0.01909156    -0.05979186
 c     -0.93522849     1.07848434     0.95018637
 c     -0.47475392     1.25578701    -0.51791088
 c      0.99213807     0.90350323    -0.54634153
 h      0.04491656    -1.83471600     1.03135675
 h     -1.87533230     1.76128957     1.31710138
 h     -1.00548544     2.02467611    -1.19444321
 h      1.60685748     1.60646765    -1.01172680
 o      2.37209137    -1.19589310     0.44711327
 h      3.16230055    -1.02278895     0.12808272
 c     -2.39663701    -0.41877153    -0.60039493
 h     -2.26259349    -0.78029218    -1.60599118
 h     -2.59192438    -1.58573895    -0.15854855
 h     -3.29103020     0.21168623    -0.40260028
 h     -0.07486264     1.16100568     1.54579943
          17

 c      1.24400892    -0.37824463    -0.03084075
 c     -0.01747434    -0.91997865     0.27811478
 c     -1.01227841    -0.02835591    -0.06249040
 c     -0.94163391     1.10102987     0.95815325
 c     -0.47635269     1.24862345    -0.51353071
 c      0.99961408     0.89947334    -0.54738286
 h      0.10517095    -1.85794160     1.00644248
 h     -1.87973583     1.80950503     1.29100313
 h     -0.96685369     2.04150079    -1.19558644
 h      1.59729516     1.60655410    -1.00715039
 o      2.36469881    -1.19137988     0.44307259
 h      3.16895671    -1.03972888     0.11185572
 c     -2.39058019    -0.41637026    -0.59483846
 h     -2.19628032    -0.77056598    -1.64164158
 h     -2.56052259    -1.58530149    -0.17541249
 h     -3.29943198     0.21182078    -0.42198016
 h     -0.09356445     1.11114973     1.55083745
          17

 c      1.25010081    -0.37344614    -0.03532265
 c     -0.01088001    -0.93714116     0.28764799
 c     -1.03354344    -0.03653922    -0.06549790
 c     -0.95063563     1.12568113     0.96604405
 c     -0.47596584     1.24140276    -0.51018253
 c      1.00549987     0.89515117    -0.54844108
 h      0.15390896    -1.86555485     0.96538662
 h     -1.86439794     1.83759125     1.25823056
 h     -0.92090982     2.04430432    -1.18732726
 h      1.60765492     1.61981244    -1.00723951
 o      2.35260316    -1.18629379     0.43965875
 h      3.22230512    -1.04196893     0.07233096
 c     -2.38441648    -0.41785160    -0.58895092
 h     -2.13548249    -0.75108092    -1.67514363
 h     -2.53093924    -1.55607065    -0.19638302
 h     -3.29901053     0.20968106    -0.44276008
 h     -0.10008413     1.06126851     1.57386818
          17

 c      1.25731023    -0.37024635    -0.03900656
 c     -0.00171846    -0.95525339     0.29823048
 c     -1.05765595    -0.04354966    -0.06820136
 c     -0.96142961     1.15187121     0.97348074
 c     -0.47345035     1.23389848    -0.50751541
 c      1.00991078     0.89099475    -0.54966093
 h      0.18974115    -1.86246854     0.91314898
 h     -1.83237044     1.84738318     1.22168056
 h     -0.87086888     2.03462398    -1.17163834
 h      1.63413297     1.64213534    -1.00937075
 o      2.33869935    -1.18019838     0.43580907
 h      3.28014200    -1.03794420     0.02710889
 c     -2.37816122    -0.42317888    -0.58387530
 h     -2.08417057    -0.72073655    -1.69814667
 h     -2.50563095    -1.50272643    -0.22017181
 h     -3.28967434     0.20497394    -0.46472173
 h     -0.09904588     1.01299793     1.61207928
          17

 c      1.26516179    -0.36883754    -0.04173874
 c      0.00933345    -0.97272553     0.30876583
 c     -1.08297359    -0.04925964    -0.06997939
 c     -0.97236667     1.17859875     0.98041537
 c     -0.46864754     1.22567392    -0.50498977
 c      1.01330961     0.88774043    -0.55135388
 h      0.21289654    -1.85835403     0.85764089
 h     -1.79173152     1.84495821     1.18535637
 h     -0.82107035     2.01692392    -1.15272867
 h      1.66926867     1.66543597    -1.00878526
 o      2.32505084    -1.17291570     0.43079612
 h      3.31459644    -1.03244371    -0.01132174
 c     -2.37186711    -0.43166404    -0.58062001
 h     -2.04531611    -0.68048683    -1.70649899
 h     -2.48763937    -1.43671019    -0.24365502
 h     -3.27274204     0.19833844    -0.48736537
 h     -0.10062024     0.96926466     1.65798697
          17

 c      1.27313979    -0.36930710    -0.04340316
 c      0.02148073    -0.98775370     0.31804762
 c     -1.10777950    -0.05346282    -0.07022486
 c     -0.98137181     1.20432985     0.98676496
 c     -0.46143133     1.21614550    -0.50194086
 c      1.01621687     0.88598891    -0.55374131
 h      0.22544311    -1.86707351     0.80855362
 h     -1.75702251     1.84204333     1.15425082
 h     -0.77637025     1.99809304    -1.13653624
 h      1.70558667     1.68209467    -1.00143822
 o      2.31273739    -1.16447161     0.42431499
 h      3.31424829    -1.02737584    -0.03705570
 c     -2.36559547    -0.44169300    -0.58021283
 h     -2.02071998    -0.63281366    -1.69940094
 h     -2.48080505    -1.37972914    -0.26076526
 h     -3.25079885     0.19123283    -0.50997874
 h     -0.11403553     0.93391144     1.70386674
          17

 c      1.28069795    -0.37159345    -0.04394431
 c      0.03395535    -0.99884963     0.32514616
 c     -1.13042191    -0.05590809    -0.06837352
 c     -0.98644207     1.22729630     0.99233272
 c     -0.45180423     1.20479867    -0.49775591
 c      1.01907156     0.88598547    -0.55683951
 h      0.22997480    -1.90075325     0.77312994
 h     -1.74632327     1.85378893     1.13297395
 h     -0.74095680     1.98520324    -1.12886967
 h      1.73747324     1.68722795    -0.98521020
 o      2.30231531    -1.15500457     0.41631182
 h      3.27679043    -1.02332730    -0.04800063
 c     -2.35941209    -0.45100788    -0.58364334
 h     -2.01094550    -0.58126438    -1.67895284
 h     -2.48937962    -1.36028219    -0.26336094
 h     -3.22736117     0.18573801    -0.53170319
 h     -0.14450084     0.91038942     1.74414039
          17

 c      1.28726537    -0.37546428    -0.04338619
 c      0.04621697    -1.00567849     0.32983153
 c     -1.14943814    -0.05638843    -0.06393408
 c     -0.98672719     1.24646991     0.99702026
 c     -0.43999969     1.19153423    -0.49215070
 c      1.02220665     0.88758834    -0.56046154
 h      0.22716930    -1.95978201     0.75134847
 h     -1.76860188     1.88821861     1.12293465
 h     -0.71693775     1.98166547    -1.13235436
 h      1.76161267     1.67905470    -0.95987770
 o      2.29397851    -1.14474114     0.40693068
 h      3.20654654    -1.02007728    -0.04498669
 c     -2.35358382    -0.45853059    -0.59121068
 h     -2.01507668    -0.53001653    -1.65053942
 h     -2.51544554    -1.39152790    -0.24821739
 h     -3.20631176     0.18420936    -0.55156919
 h     -0.19298147     0.90084122     1.77584989
          17

 c      1.29226065    -0.38053477    -0.04183497
 c      0.05792779    -1.00916006     0.33247262
 c     -1.16367140    -0.05483175    -0.05652350
 c     -0.98330405     1.26229699     1.00088660
 c     -0.42649842     1.17686077    -0.48532023
 c      1.02583723     0.89031535    -0.56425719
 h      0.21579173    -2.03129261     0.73720102
 h     -1.81400031     1.93799440     1.12156402
 h     -0.70385387     1.98497376    -1.14469822
 h      1.77706690     1.65872196    -0.92678808
 o      2.28736403    -1.13401341     0.39661760
 h      3.11756920    -1.01629121    -0.03346969
 c     -2.34885634    -0.46561963    -0.60192179
 h     -2.03035773    -0.48331656    -1.62361161
 h     -2.55567982    -1.45561004    -0.22279408
 h     -3.19092418     0.18851167    -0.56849942
 h     -0.25666584     0.90562962     1.79875530
          17

 c      1.29511530    -0.38631524    -0.03946721
 c      0.06873544    -1.01064270     0.33357082
 c     -1.17239589    -0.05135110    -0.04592906
 c     -0.97828730     1.27601112     1.00386851
 c     -0.41193097     1.16170834    -0.47778642
 c      1.03001616     0.89340782    -0.56775523
 h      0.19502618    -2.09859731     0.72421534
 h     -1.86384304     1.98868464     1.12497355
 h     -0.69957178     1.98864483    -1.16028490
 h      1.78550057     1.63019352    -0.88859415
 o      2.28107130    -1.12331728     0.38638814
 h      3.04112313    -1.00845937    -0.02787384
 c     -2.34625450    -0.47424520    -0.61403572
 h     -2.05240067    -0.44467006    -1.61092475
 h     -2.60326469    -1.52468409    -0.19846311
 h     -3.18261269     0.19891428    -0.58135715
 h     -0.32941736     0.92308603     1.81575568
          17

 c      1.29531245    -0.39225528    -0.03652249
 c      0.07816939    -1.01124074     0.33350989
 c     -1.17539090    -0.04624552    -0.03218199
 c     -0.97369423     1.28875552     1.00556932
 c     -0.39694927     1.14707771    -0.47011459
 c      1.03458229     0.89591065    -0.57041687
 h      0.16556239    -2.14876609     0.70832000
 h     -1.90319149     2.02901412     1.12989618
 h     -0.70155015     1.98597501    -1.17321088
 h      1.79136618     1.59999944    -0.84891051
 o      2.27302143    -1.11329509     0.37772986
 h      3.01969876    -0.99116859    -0.04995245
 c     -2.34658276    -0.48543800    -0.62598130
 h     -2.07687257    -0.41609658    -1.62345256
 h     -2.65179773    -1.57955246    -0.18349419
 h     -3.18040005     0.21358536    -0.58913047
 h     -0.40261456     0.94956409     1.83324835
          17

 c      1.29245129    -0.39777233    -0.03331067
 c      0.08565958    -1.01167930     0.33254694
 c     -1.17290942    -0.03996924    -0.01558495
 c     -0.97100780     1.30131760     1.00536944
 c     -0.38214220     1.13381397    -0.46273260
 c      1.03919321     0.89682668    -0.57172761
 h      0.12921681    -2.17422918     0.68777683
 h     -1.92370522     2.05299903     1.13386353
 h     -0.70760856     1.97236914    -1.17921206
 h      1.80109127     1.57597931    -0.81152742
 o      2.26361147    -1.10430360     0.37092252
 h      3.05648870    -0.96412372    -0.10177110
 c     -2.35009176    -0.49925679    -0.63704148
 h     -2.10183680    -0.39844770    -1.66250490
 h     -2.69664673    -1.61060251    -0.18222810
 h     -3.18159489     0.22914494    -0.59120272
 h     -0.46743774     0.98046091     1.85966584
          17

 c      1.28634502    -0.40232250    -0.03018533
 c      0.09059666    -1.01234410     0.33086046
 c     -1.16555940    -0.03308436     0.00333649
 c     -0.97097587     1.31404365     1.00289245
 c     -0.36799989     1.12253055    -0.45588448
 c      1.04355317     0.89540494    -0.57132311
 h      0.08830835    -2.17201815     0.66244987
 h     -1.92223369     2.05865180     1.13489657
 h     -0.71621362     1.94595343    -1.17624094
 h      1.82012309     1.56426167    -0.77911930
 o      2.25587478    -1.09627442     0.36471959
 h      3.11157861    -0.93383410    -0.16074152
 c     -2.35649763    -0.51514175    -0.64742779
 h     -2.12787122    -0.39242792    -1.71808691
 h     -2.73474747    -1.61425728    -0.19625981
 h     -3.18304347     0.24177557    -0.58755097
 h     -0.51858667     1.01256416     1.90044712
          17

 c      1.27710588    -0.40552691    -0.02745862
 c      0.09240614    -1.01330942     0.32857451
 c     -1.15415407    -0.02620349     0.02393298
 c     -0.97354299     1.32678219     0.99847817
 c     -0.35490126     1.11359146    -0.44964129
 c      1.04773834     0.89144431    -0.56907243
 h      0.04521816    -2.14326572     0.63336998
 h     -1.89963133     2.04696617     1.13133269
 h     -0.72659865     1.90751784    -1.16452529
 h      1.84901594     1.56590842    -0.75232416
 o      2.25209836    -1.08912573     0.35812227
 h      3.15398773    -0.90577115    -0.20862009
 c     -2.36522958    -0.53221878    -0.65772451
 h     -2.15607414    -0.39867267    -1.77583511
 h     -2.76430493    -1.59094398    -0.22526458
 h     -3.18216288     0.24824311    -0.57876606
 h     -0.55616395     1.04574907     1.95278056
          17

 c      1.26517260    -0.40726333    -0.02532144
 c      0.09061835    -1.01426835     0.32574489
 c     -1.13957856    -0.01993033     0.04552959
 c     -0.97802379     1.33897695     0.99306722
 c     -0.34309845     1.10710410    -0.44389966
 c      1.05225617     0.88532591    -0.56503990
 h      0.00201178    -2.09383034     0.60273279
 h     -1.86088310     2.02196731     1.12194385
 h     -0.73893269     1.86038592    -1.14660274
 h      1.88260756     1.57659182    -0.73018731
 o      2.25324123    -1.08280874     0.35068407
 h      3.16998137    -0.88270196    -0.23709122
 c     -2.37559762    -0.54944653    -0.66844026
 h     -2.18674676    -0.41716485    -1.82364768
 h     -2.78500196    -1.54519766    -0.26700669
 h     -3.17751315     0.24658032    -0.56591281
 h     -0.58337874     1.08180961     2.00682058
          17

 c      1.25128794    -0.40769340    -0.02381091
 c      0.08494606    -1.01439157     0.32232640
 c     -1.12269971    -0.01480755     0.06749345
 c     -0.98325185     1.34977176     0.98764758
 c     -0.33269253     1.10292796    -0.43836847
 c      1.05774958     0.87775571    -0.55938094
 h     -0.04013128    -2.03582229     0.57411926
 h     -1.81647310     1.99172059     1.10631953
 h     -0.75451830     1.81013543    -1.12727753
 h      1.91330517     1.58960689    -0.71135967
 o      2.25940118    -1.07722750     0.34223359
 h      3.15551913    -0.86578432    -0.24359625
 c     -2.38677551    -0.56554084    -0.67997739
 h     -2.21929595    -0.44696979    -1.85384040
 h     -2.79900750    -1.48763431    -0.31656765
 h     -3.16899848     0.23647101    -0.55030213
 h     -0.60336275     1.12222206     2.05164814
          17

 c      1.23643185    -0.40722793    -0.02282450
 c      0.07536452    -1.01231203     0.31817445
 c     -1.10432539    -0.01127679     0.08926346
 c     -0.98761123     1.35804468     0.98286796
 c     -0.32363270     1.10075563    -0.43261314
 c      1.06467618     0.86949772    -0.55227498
 h     -0.08164475    -1.98784698     0.55236117
 h     -1.78325188     1.96892421     1.08515034
 h     -0.77562649     1.76349403    -1.11285389
 h      1.93469903     1.59892867    -0.69483299
 o      2.27006699    -1.07223754     0.33276458
 h      3.11276835    -0.85501523    -0.22937293
 c     -2.39767506    -0.57879732    -0.69277145
 h     -2.25248002    -0.48627970    -1.86301062
 h     -2.81258698    -1.43742513    -0.36542479
 h     -3.15784724     0.21941614    -0.53323734
 h     -0.61798891     1.16724405     2.07935944
          17

 c      1.22172768    -0.40644419    -0.02216616
 c      0.06209464    -1.00670549     0.31318447
 c     -1.08520012    -0.00964402     0.11034959
 c     -0.98948700     1.36275901     0.97902151
 c     -0.31579937     1.10031619    -0.42623638
 c      1.07317177     0.86123877    -0.54390853
 h     -0.12431743    -1.96850884     0.54185178
 h     -1.77913263     1.96676922     1.05945495
 h     -0.80428844     1.72584764    -1.10887684
 h      1.94318801     1.60060373    -0.68006147
 o      2.28406155    -1.06774112     0.32255547
 h      3.05202105    -0.84846617    -0.20090213
 c     -2.40700340    -0.58737811    -0.70719389
 h     -2.28452390    -0.53249941    -1.85188842
 h     -2.83549274    -1.41887214    -0.40302061
 h     -3.14643463     0.19864390    -0.51577027
 h     -0.62801776     1.21609705     2.08599748
          17

 c      1.20833513    -0.40597457    -0.02160757
 c      0.04538466    -0.99750576     0.30755994
 c     -1.06602442    -0.01004242     0.13031356
 c     -0.98845620     1.36386216     0.97621629
 c     -0.30916700     1.10160524    -0.41913446
 c      1.08304696     0.85352715    -0.53447218
 h     -0.16862535    -1.98259251     0.54336003
 h     -1.80892793     1.98813917     1.02891709
 h     -0.84017373     1.69850245    -1.11709716
 h      1.93825536     1.59308737    -0.66687855
 o      2.29921386    -1.06389353     0.31249978
 h      2.99814237    -0.83984348    -0.17461758
 c     -2.41397440    -0.59074433    -0.72291942
 h     -2.31310538    -0.58240358    -1.82598566
 h     -2.87282140    -1.44378434    -0.42363806
 h     -3.13787597     0.17854543    -0.49853626
 h     -0.63337481     1.26734274     2.07132341
          17

 c      1.19731913    -0.40639618    -0.02094853
 c      0.02537910    -0.98626815     0.30186700
 c     -1.04750152    -0.01239496     0.14875089
 c     -0.98571961     1.36256542     0.97432061
 c     -0.30389771     1.10490562    -0.41157575
 c      1.09381331     0.84671428    -0.52414908
 h     -0.21169062    -2.01708985     0.55324051
 h     -1.85928189     2.02197743     0.99253857
 h     -0.87952363     1.67842712    -1.13447538
 h      1.92244535     1.57737528    -0.65544707
 o      2.31253661    -1.06124143     0.30413336
 h      2.98906181    -0.81716976    -0.17674548
 c     -2.41898325    -0.59055361    -0.73847446
 h     -2.33549016    -0.63272372    -1.79639394
 h     -2.91747812    -1.49887704    -0.43066291
 h     -3.13515972     0.16337181    -0.48184018
 h     -0.63321216     1.31921346     2.03881249
          17

 c      1.18950132    -0.40815093    -0.02006080
 c      0.00237001    -0.97511858     0.29675835
 c     -1.03040392    -0.01638477     0.16529437
 c     -0.98300119     1.36042065     0.97273103
 c     -0.30025475     1.11056794    -0.40400508
 c      1.10469690     0.84089035    -0.51309453
 h     -0.24933692    -2.05351571     0.56636372
 h     -1.91173018     2.05353780     0.95086548
 h     -0.91654944     1.66078630    -1.15535094
 h      1.90135084     1.55717681    -0.64627212
 o      2.32289750    -1.05998990     0.29789286
 h      3.03464737    -0.77525111    -0.21509288
 c     -2.42302420    -0.58909875    -0.75181206
 h     -2.34908853    -0.68122600    -1.77817018
 h     -2.95742278    -1.56124821    -0.43073130
 h     -3.13984919     0.15552085    -0.46613612
 h     -0.62582927     1.37002359     1.99593615
          17

 c      1.18535818    -0.41152503    -0.01888672
 c     -0.02291290    -0.96587640     0.29273831
 c     -1.01561919    -0.02143788     0.17963604
 c     -0.98166867     1.35857896     0.97039863
 c     -0.29844193     1.11878690    -0.39680538
 c      1.11470007     0.83586929    -0.50141745
 h     -0.27864043    -2.07806340     0.57858765
 h     -1.95296492     2.07230609     0.90613799
 h     -0.94575623     1.64149112    -1.17430989
 h      1.88306531     1.53862601    -0.64019546
 o      2.33209344    -1.05939180     0.29229554
 h      3.10018847    -0.72554182    -0.26598383
 c     -2.42695390    -0.58786453    -0.76129929
 h     -2.35229279    -0.72712685    -1.78321109
 h     -2.98409338    -1.61390904    -0.42856480
 h     -3.15123310     0.15466366    -0.45258335
 h     -0.60871245     1.41871074     1.95353575
          17

 c      1.18499917    -0.41667497    -0.01739863
 c     -0.04924774    -0.95988807     0.29010887
 c     -1.00414299    -0.02674051     0.19154715
 c     -0.98256410     1.35768725     0.96622887
 c     -0.29850648     1.12951103    -0.39019494
 c      1.12282738     0.83132630    -0.48918811
 h     -0.29852383    -2.08342335     0.58730001
 h     -1.97589833     2.07276966     0.86127731
 h     -0.96336814     1.61822331    -1.18774075
 h      1.87591579     1.52838687    -0.63814357
 o      2.34179815    -1.05869833     0.28601650
 h      3.15455911    -0.68045370    -0.30775364
 c     -2.43131081    -0.58753817    -0.76650677
 h     -2.34505140    -0.76959560    -1.81129505
 h     -2.99339577    -1.64759128    -0.42655182
 h     -3.16672689     0.15839612    -0.44307319
 h     -0.57942627     1.46514043     1.92220343
          17

 c      1.18820652    -0.42364633    -0.01557271
 c     -0.07507066    -0.95808317     0.28899300
 c     -0.99700166    -0.03132556     0.20088189
 c     -0.98596735     1.35806294     0.95969032
 c     -0.30031290     1.14245140    -0.38422972
 c      1.12846445     0.82711455    -0.47649302
 h     -0.30941637    -2.06765292     0.59121869
 h     -1.97795667     2.05304870     0.81915584
 h     -0.96776820     1.59044887    -1.19426745
 h      1.88431529     1.52987629    -0.64042818
 o      2.35272618    -1.05754155     0.27846565
 h      3.18326801    -0.64677204    -0.33032197
 c     -2.43634363    -0.58846447    -0.76812994
 h     -2.32875116    -0.80622488    -1.85061290
 h     -2.98415144    -1.65813679    -0.42563210
 h     -3.18309035     0.16364676    -0.43968649
 h     -0.53783232     1.50943243     1.90608727
          17

 c      1.19451634    -0.43237252    -0.01339040
 c     -0.09873282    -0.96091668     0.28935516
 c     -0.99509581    -0.03424433     0.20756915
 c     -0.99154221     1.35987544     0.95108782
 c     -0.30354014     1.15712538    -0.37882538
 c      1.13162522     0.82349584    -0.46349256
 h     -0.31294439    -2.03359350     0.59030585
 h     -1.96011854     2.01410087     0.78223370
 h     -0.95955152     1.55917635    -1.19483869
 h      1.90595324     1.54058505    -0.64604030
 o      2.36504855    -1.05581210     0.26948463
 h      3.18172765    -0.62736940    -0.33053167
 c     -2.44205304    -0.59081876    -0.76722204
 h     -2.30558704    -0.83375188    -1.88677623
 h     -2.95704072    -1.64474225    -0.42585632
 h     -3.19752745     0.16780512    -0.44409222
 h     -0.48784654     1.55067737     1.90026637
          17

 c      1.20330565    -0.44266356    -0.01085101
 c     -0.11877592    -0.96813130     0.29099177
 c     -0.99899688    -0.03479690     0.21160345
 c     -0.99839703     1.36313679     0.94121710
 c     -0.30768223     1.17290868    -0.37376186
 c      1.13279408     0.82099149    -0.45040257
 h     -0.31186996    -1.98959812     0.58604829
 h     -1.92744441     1.95999672     0.75222810
 h     -0.94148706     1.52669611    -1.19280446
 h      1.93363260     1.55378326    -0.65279562
 o      2.37863838    -1.05357101     0.25916435
 h      3.15122033    -0.62248561    -0.30930387
 c     -2.44820089    -0.59452816    -0.76467935
 h     -2.27793022    -0.84951696    -1.90910542
 h     -2.91445469    -1.60988466    -0.42640313
 h     -3.20829507     0.16926192    -0.45721325
 h     -0.43633793     1.58677747     1.89523383
          17

 c      1.21386056    -0.45420461    -0.00797765
 c     -0.13413930    -0.97849005     0.29350372
 c     -1.00878417    -0.03273867     0.21303745
 c     -1.00515514     1.36752308     0.93092314
 c     -0.31208171     1.18910343    -0.36870085
 c      1.13256950     0.82003646    -0.43741506
 h     -0.31007206    -1.95065414     0.58191064
 h     -1.89100911     1.89897657     0.72949552
 h     -0.91815550     1.49612172    -1.19367898
 h      1.95945836     1.56248893    -0.65820773
 o      2.39301138    -1.05109363     0.24787650
 h      3.09969491    -0.62888530    -0.27220749
 c     -2.45427252    -0.59908895    -0.76119112
 h     -2.24795462    -0.85212288    -1.91176502
 h     -2.86106087    -1.56088389    -0.42502501
 h     -3.21492156     0.16752179    -0.47914113
 h     -0.39045980     1.61548521     1.88267793
          17

 c      1.22542302    -0.46657348    -0.00481196
 c     -0.14426362    -0.98992443     0.29634662
 c     -1.02401667    -0.02835498     0.21197170
 c     -1.00999653     1.37229089     0.92095040
 c     -0.31605104     1.20504243    -0.36329752
 c      1.13143948     0.82076807    -0.42463721
 h     -0.31190718    -1.93599989     0.58282959
 h     -1.86924464     1.84360995     0.71230832
 h     -0.89466283     1.47047075    -1.20374193
 h      1.97755034     1.56197036    -0.66023867
 o      2.40699254    -1.04908943     0.23650150
 h      3.04690848    -0.63623122    -0.23313865
 c     -2.45943512    -0.60333740    -0.75738445
 h     -2.21744944    -0.84150925    -1.89298970
 h     -2.80448687    -1.51242492    -0.41700201
 h     -3.21819984     0.16307095    -0.50918547
 h     -0.35584066     1.63527217     1.85793215
          17

 c      1.23723022    -0.47926405    -0.00141220
 c     -0.14915353    -1.00059191     0.29910950
 c     -1.04385314    -0.02235673     0.20853639
 c     -1.01123660     1.37666232     0.91185273
 c     -0.31908494     1.22021314    -0.35745285
 c      1.12971920     0.82299700    -0.41207754
 h     -0.32020366    -1.95797779     0.59199586
 h     -1.88172363     1.80605325     0.69786300
 h     -0.87433930     1.45148788    -1.22699482
 h      1.98481473     1.55033999    -0.65762379
 o      2.41857579    -1.04890129     0.22652770
 h      3.02652722    -0.62397723    -0.21579065
 c     -2.46266967    -0.60550239    -0.75387494
 h     -2.18761249    -0.81892184    -1.85455652
 h     -2.75414571    -1.48577879    -0.39492631
 h     -3.22002967     0.15709284    -0.54599533
 h     -0.33584157     1.64558251     1.82013092
          17

 c      1.24855914    -0.49170441     0.00213370
 c     -0.14938001    -1.01005878     0.30182811
 c     -1.06723098    -0.01566485     0.20287211
 c     -1.00877715     1.38058753     0.90367637
 c     -0.32101868     1.23431712    -0.35155705
 c      1.12753301     0.82626375    -0.39965972
 h     -0.33429651    -2.01040216     0.60722698
 h     -1.93219981     1.78894922     0.68638508
 h     -0.85703943     1.43913664    -1.26223766
 h      1.98095674     1.52840217    -0.64996604
 o      2.42674897    -1.05144757     0.21874640
 h      3.05710238    -0.57857774    -0.23259138
 c     -2.46328256    -0.60425595    -0.75085078
 h     -2.15862348    -0.78693231    -1.80212533
 h     -2.71596014    -1.49609187    -0.35314456
 h     -3.22308855     0.15110686    -0.58774641
 h     -0.33105237     1.64684171     1.77206173
          17

 c      1.25877821    -0.50329317     0.00570626
 c     -0.14587327    -1.01896781     0.30484513
 c     -1.09301330    -0.00919752     0.19513271
 c     -1.00455343     1.38472246     0.89584626
 c     -0.32197617     1.24721167    -0.34645598
 c      1.12478908     0.82990533    -0.38723889
 h     -0.35090406    -2.07440441     0.62267268
 h     -2.00353128     1.78521611     0.68221143
 h     -0.83990549     1.43228311    -1.30332027
 h      1.96848699     1.49944255    -0.63777912
 o      2.43326699    -1.05577907     0.21202059
 h      3.11358458    -0.51667376    -0.26494051
 c     -2.46134942    -0.60003761    -0.74735353
 h     -2.12897183    -0.74940588    -1.74601447
 h     -2.68840658    -1.53629828    -0.29538197
 h     -3.23019188     0.14648966    -0.63241141
 h     -0.33869448     1.64056508     1.72035763
          17

 c      1.26738659    -0.51347782     0.00919018
 c     -0.13963363    -1.02797996     0.30845493
 c     -1.12008794    -0.00372278     0.18551113
 c     -1.00117988     1.38963220     0.88749474
 c     -0.32219004     1.25880561    -0.34315267
 c      1.12118537     0.83311553    -0.37461464
 h     -0.36641623    -2.13207234     0.63305413
 h     -2.07368061     1.78687262     0.68942164
 h     -0.81965086     1.42974401    -1.34233480
 h      1.95267855     1.46890987    -0.62247066
 o      2.44016656    -1.06057794     0.20506942
 h      3.16593294    -0.46078580    -0.29182460
 c     -2.45744509    -0.59435801    -0.74148417
 h     -2.09520206    -0.71101947    -1.70025566
 h     -2.66695817    -1.58510808    -0.23313133
 h     -3.24322670     0.14372526    -0.67806922
 h     -0.35234691     1.62946669     1.67547877
          17

 c      1.27402340    -0.52183297     0.01251076
 c     -0.13156924    -1.03735655     0.31276359
 c     -1.14742117     0.00021286     0.17426527
 c     -1.00085757     1.39546943     0.87779333
 c     -0.32187111     1.26900099    -0.34250464
 c      1.11629541     0.83505277    -0.36156343
 h     -0.37803244    -2.17195080     0.63533651
 h     -2.12706664     1.78923192     0.70937992
 h     -0.79417926     1.43080315    -1.37267845
 h      1.94067290     1.44342985    -0.60604309
 o      2.44849573    -1.06511388     0.19728907
 h      3.19873583    -0.42348060    -0.30319835
 c     -2.45219493    -0.58839144    -0.73158569
 h     -2.05370596    -0.67593943    -1.67667445
 h     -2.64866355    -1.62438383    -0.17760337
 h     -3.26212141     0.14175491    -0.72306633
 h     -0.36340627     1.61685722     1.64965295
          17

 c      1.27846807    -0.52810713     0.01564702
 c     -0.12244405    -1.04702139     0.31771194
 c     -1.17406676     0.00230225     0.16172839
 c     -1.00489606     1.40218905     0.86638446
 c     -0.32117221     1.27768464    -0.34505297
 c      1.10980162     0.83504934    -0.34791559
 h     -0.38389366    -2.18847463     0.62846495
 h     -2.15539137     1.79036096     0.74116808
 h     -0.76301044     1.43523351    -1.39051618
 h      1.93873280     1.42857070    -0.59023116
 o      2.45860100    -1.06906826     0.18849428
 h      3.20644902    -0.40986455    -0.29599668
 c     -2.44596106    -0.58268044    -0.71729253
 h     -2.00469132    -0.64663492    -1.67634466
 h     -2.63240566    -1.64406945    -0.13614720
 h     -3.28460316     0.13809797    -0.76589846
 h     -0.36592882     1.60476944     1.65086079
          17

 c      1.28063941    -0.53223744     0.01862938
 c     -0.11286445    -1.05666910     0.32312095
 c     -1.19914948     0.00246523     0.14830079
 c     -1.01345194     1.40978922     0.85379773
 c     -0.32020065     1.28473742    -0.35094529
 c      1.10180977     0.83284826    -0.33365135
 h     -0.38300698    -2.18058119     0.61283580
 h     -2.15571927     1.78996762     0.78247637
 h     -0.72713205     1.44318590    -1.39520614
 h      1.94845996     1.42616285    -0.57536190
 o      2.47040277    -1.07234024     0.17871060
 h      3.18896253    -0.42062856    -0.27079556
 c     -2.43876378    -0.57735832    -0.69956610
 h     -1.95364861    -0.62427595    -1.68920784
 h     -2.61803080    -1.64023156    -0.11250892
 h     -3.30690660     0.12975190    -0.80498175
 h     -0.36162155     1.59244015     1.67664494
          17

 c      1.28059086    -0.53434537     0.02153234
 c     -0.10326671    -1.06577380     0.32871309
 c     -1.22184064     0.00083226     0.13443465
 c     -1.02573103     1.41825605     0.84123628
 c     -0.31904045     1.29003835    -0.35989267
 c      1.09294516     0.82866348    -0.31892350
 h     -0.37533763    -2.15136830     0.59006536
 h     -2.12957016     1.78897023     0.83018465
 h     -0.68876584     1.45514568    -1.38947249
 h      1.96551716     1.43361759    -0.56004444
 o      2.48341248    -1.07506056     0.16815358
 h      3.15138086    -0.45188505    -0.23140182
 c     -2.43052713    -0.57234093    -0.67991687
 h     -1.90809188    -0.60967172    -1.70243392
 h     -2.60584973    -1.61308669    -0.10770411
 h     -3.32494491     0.11428026    -0.83858124
 h     -0.35818466     1.57748372     1.71575023
          17

 c      1.27850238    -0.53471610     0.02446425
 c     -0.09389437    -1.07349453     0.33411244
 c     -1.24133666    -0.00226996     0.12062226
 c     -1.04040051     1.42735780     0.82992018
 c     -0.31777098     1.29345911    -0.37115989
 c      1.08409871     0.82300784    -0.30397644
 h     -0.36217160    -2.10896035     0.56302862
 h     -2.08366286     1.78974818     0.88084832
 h     -0.65109236     1.47197398    -1.37941150
 h      1.98238737     1.44594531    -0.54208087
 o      2.49649939    -1.07784634     0.15735662
 h      3.10789493    -0.49124242    -0.18678707
 c     -2.42130329    -0.56741019    -0.65983650
 h     -1.87415114    -0.60350071    -1.70664529
 h     -2.59654875    -1.56666780    -0.12025610
 h     -3.33538208     0.09058785    -0.86497909
 h     -0.36342611     1.55804885     1.75528691
          17

 c      1.27467173    -0.53375365     0.02754913
 c     -0.08477943    -1.07856664     0.33885334
 c     -1.25685493    -0.00633808     0.10738304
 c     -1.05571833     1.43652397     0.82064467
 c     -0.31649422     1.29485937    -0.38366817
 c      1.07608630     0.81648191    -0.28905010
 h     -0.34656164    -2.06762388     0.53583080
 h     -2.03158662     1.79681993     0.93151983
 h     -0.61765748     1.49490710    -1.37352505
 h      1.99206953     1.45823483    -0.51957074
 o      2.50761900    -1.08215406     0.14728794
 h      3.08641345    -0.51253785    -0.15278908
 c     -2.41128812    -0.56215401    -0.64071340
 h     -1.85549451    -0.60619103    -1.69703614
 h     -2.59141854    -1.51004825    -0.14564145
 h     -3.33635738     0.05928380    -0.88277318
 h     -0.38194037     1.53355613     1.78539060
          17

 c      1.26951109    -0.53190959     0.03089900
 c     -0.07581458    -1.07948049     0.34246395
 c     -1.26764971    -0.01073256     0.09524338
 c     -1.06964937     1.44487811     0.81364685
 c     -0.31538871     1.29411199    -0.39631199
 c      1.06944628     0.80966323    -0.27433531
 h     -0.33288641    -2.04558092     0.51292614
 h     -1.99294809     1.81691693     0.98097498
 h     -0.59121534     1.52519764    -1.37959495
 h      1.99007318     1.46699189    -0.49143785
 o      2.51487941    -1.08940552     0.13871136
 h      3.11220176    -0.49039465    -0.14174624
 c     -2.40071317    -0.55583313    -0.62391320
 h     -1.85348598    -0.61784280    -1.67255896
 h     -2.59279175    -1.45895291    -0.17560840
 h     -3.32795282     0.02279243    -0.89118414
 h     -0.41481001     1.50436913     1.80023607
          17

 c      1.26353163    -0.52960534     0.03458980
 c     -0.06701967    -1.07532827     0.34465884
 c     -1.27305097    -0.01475088     0.08470370
 c     -1.08067903     1.45157087     0.80871474
 c     -0.31475534     1.29117714    -0.40841712
 c      1.06438135     0.80306852    -0.25997046
 h     -0.32418465    -2.05500717     0.49697535
 h     -1.98369638     1.85590012     1.02954257
 h     -0.57246546     1.56316301    -1.40006368
 h      1.97485925     1.47053153    -0.45746580
 o      2.51893974    -1.09866213     0.13109474
 h      3.17055130    -0.43778174    -0.14506643
 c     -2.38975941    -0.54755356    -0.61063859
 h     -1.86739425    -0.63821742    -1.63537375
 h     -2.60395046    -1.43325857    -0.19975140
 h     -3.31255906    -0.01468807    -0.89032334
 h     -0.46018110     1.47129925     1.79778545
          17

 c      1.25731225    -0.52720543     0.03866097
 c     -0.05880669    -1.06671209     0.34546320
 c     -1.27251934    -0.01772951     0.07618862
 c     -1.08896059     1.45634545     0.80554355
 c     -0.31497656     1.28617370    -0.41995611
 c      1.06078390     0.79712151    -0.24605069
 h     -0.31922751    -2.09125545     0.48748729
 h     -2.00262048     1.91289850     1.07560858
 h     -0.55990475     1.60724805    -1.43009079
 h      1.94780902     1.46909483    -0.41816465
 o      2.52157130    -1.10792827     0.12356111
 h      3.22979817    -0.38515106    -0.14848817
 c     -2.37869015    -0.53723325    -0.60133430
 h     -1.89426766    -0.66683167    -1.59112176
 h     -2.62674784    -1.44446272    -0.21168682
 h     -3.29500510    -0.04751560    -0.88130643
 h     -0.51371193     1.43526001     1.77975360
          17

 c      1.25144879    -0.52502706     0.04312058
 c     -0.05184611    -1.05534870     0.34508736
 c     -1.26572024    -0.01914018     0.06997801
 c     -1.09604948     1.45962293     0.80385059
 c     -0.31639939     1.27936571    -0.43129394
 c      1.05827235     0.79211129    -0.23263328
 h     -0.31388710    -2.13730010     0.48233559
 h     -2.03433091     1.97981790     1.11392153
 h     -0.55103170     1.65415745    -1.46061959
 h      1.91317059     1.46498463    -0.37460562
 o      2.52380362    -1.11596464     0.11569020
 h      3.27065903    -0.35117360    -0.14496035
 c     -2.36813286    -0.52639573    -0.59524288
 h     -1.92880333    -0.70335303    -1.54943002
 h     -2.65824468    -1.48418271    -0.21344892
 h     -3.28176023    -0.06963206    -0.86594185
 h     -0.56890430     1.39702684     1.75205926
          17

 c      1.24649927    -0.52334367     0.04794647
 c     -0.04673301    -1.04298966     0.34375666
 c     -1.25261526    -0.01865880     0.06612572
 c     -1.10366406     1.46205370     0.80307020
 c     -0.31924366     1.27107925    -0.44278104
 c      1.05623595     0.78816161    -0.21974260
 h     -0.30457929    -2.17615082     0.47971965
 h     -2.06313001     2.04695192     1.13880484
 h     -0.54364726     1.69992499    -1.48293573
 h      1.87770557     1.46254766    -0.32817495
 o      2.52598948    -1.12222926     0.10738341
 h      3.28513811    -0.34349452    -0.13252807
 c     -2.35900754    -0.51719170    -0.59092377
 h     -1.96433324    -0.74813007    -1.52254589
 h     -2.69203389    -1.53292252    -0.21068191
 h     -3.27845188    -0.07635963    -0.84587512
 h     -0.61773149     1.35693884     1.72497670
          17

 c      1.24293718    -0.52237910     0.05308835
 c     -0.04381492    -1.03091074     0.34165958
 c     -1.23353972    -0.01619676     0.06439890
 c     -1.11299263     1.46421370     0.80234443
 c     -0.32357219     1.26162519    -0.45453322
 c      1.05396987     0.78527639    -0.20739197
 h     -0.28965338    -2.19659057     0.47868504
 h     -2.07914869     2.10668163     1.14673199
 h     -0.53642139     1.74094823    -1.49118604
 h      1.84917775     1.46725671    -0.28014327
 o      2.52812095    -1.12656920     0.09869236
 h      3.27144529    -0.36364167    -0.11158427
 c     -2.35215256    -0.51110980    -0.58721280
 h     -1.99583988    -0.80159477    -1.51960030
 h     -2.72220942    -1.57406180    -0.20719984
 h     -3.28655110    -0.06604868    -0.82172673
 h     -0.65255129     1.31472746     1.71056113
          17

 c      1.24111322    -0.52229984     0.05847311
 c     -0.04316190    -1.01990270     0.33895453
 c     -1.20922726    -0.01189587     0.06428068
 c     -1.12444458     1.46649567     0.80110588
 c     -0.32929447     1.25126054    -0.46640316
 c      1.05095757     0.78352246    -0.19561477
 h     -0.26916808    -2.19310723     0.47892968
 h     -2.07775847     2.15393665     1.13647323
 h     -0.52892394     1.77457107    -1.48291247
 h      1.83313840     1.48318969    -0.23119625
 o      2.52990670    -1.12914657     0.08976429
 h      3.23270346    -0.40821673    -0.08399062
 c     -2.34804984    -0.50883011    -0.58387275
 h     -2.02277461    -0.86183942    -1.53959911
 h     -2.74497885    -1.59774903    -0.20426379
 h     -3.30205478    -0.04041653    -0.79312207
 h     -0.66966224     1.27032508     1.71570834
          17

 c      1.24122481    -0.52320810     0.06401201
 c     -0.04456914    -1.01035910     0.33577570
 c     -1.18077537    -0.00608378     0.06504355
 c     -1.13760554     1.46898969     0.79959446
 c     -0.33617890     1.24016924    -0.47801747
 c      1.04714839     0.78324788    -0.18445995
 h     -0.24444280    -2.16480478     0.48062151
 h     -2.05804769     2.18579187     1.10850802
 h     -0.52149649     1.79942574    -1.45888808
 h      1.82979928     1.51011281    -0.18147485
 o      2.53059219    -1.13061850     0.08085896
 h      3.17978434    -0.46600075    -0.05336009
 c     -2.34681316    -0.51057500    -0.58142102
 h     -2.04789897    -0.92338898    -1.57222510
 h     -2.75840095    -1.59938316    -0.20162436
 h     -3.31751875    -0.00350798    -0.75958934
 h     -0.67149852     1.22559059     1.73670418
          17

 c      1.24329878    -0.52512039     0.06960264
 c     -0.04756335    -1.00228921     0.33222688
 c     -1.14956372     0.00079774     0.06586194
 c     -1.15148023     1.47143184     0.79857398
 c     -0.34386374     1.22844372    -0.48880356
 c      1.04295061     0.78507245    -0.17393876
 h     -0.21784338    -2.11528373     0.48441159
 h     -2.02228252     2.20151506     1.06470326
 h     -0.51513768     1.81579245    -1.42294474
 h      1.83424267     1.54319264    -0.13123752
 o      2.52860014    -1.13250420     0.07236603
 h      3.13711069    -0.51213223    -0.02534873
 c     -2.34829808    -0.51623875    -0.58045000
 h     -2.07406251    -0.97927551    -1.60535055
 h     -2.76191995    -1.57802297    -0.19825807
 h     -3.32536569     0.03977143    -0.72137862
 h     -0.66445797     1.18462929     1.76278075
          17

 c      1.24719156    -0.52792332     0.07512253
 c     -0.05142902    -0.99523277     0.32836416
 c     -1.11714147     0.00826476     0.06592479
 c     -1.16477877     1.47324346     0.79869640
 c     -0.35186897     1.21607042    -0.49802016
 c      1.03895389     0.78962182    -0.16398479
 h     -0.19272464    -2.05370533     0.49167534
 h     -1.97640468     2.20344005     1.00830291
 h     -0.51138752     1.82595931    -1.38170519
 h      1.83969531     1.57572999    -0.08135618
 o      2.52196013    -1.13677383     0.06461150
 h      3.13618408    -0.51488589    -0.00458488
 c     -2.35213921    -0.52533498    -0.58125318
 h     -2.10272671    -1.02358347    -1.63014535
 h     -2.75634677    -1.53613951    -0.19243617
 h     -3.32010647     0.08475257    -0.67967491
 h     -0.65519938     1.15218731     1.78345270
          17

 c      1.25260763    -0.53133096     0.08042372
 c     -0.05528337    -0.98818195     0.32417179
 c     -1.08510637     0.01583916     0.06452394
 c     -1.17602330     1.47352677     0.80020652
 c     -0.35962047     1.20296137    -0.50486403
 c      1.03566409     0.79726510    -0.15446723
 h     -0.17318795    -1.99576560     0.50491035
 h     -1.93086186     2.19838691     0.94373789
 h     -0.51208196     1.83408132    -1.34351634
 h      1.84050987     1.60205553    -0.03318715
 o      2.51083131    -1.14335131     0.05749911
 h      3.17608230    -0.47576804     0.01099397
 c     -2.35772573    -0.53691150    -0.58388153
 h     -2.13413329    -1.05247682    -1.64188022
 h     -2.74434171    -1.48065039    -0.18116947
 h     -3.29907749     0.12758906    -0.63638046
 h     -0.64877286     1.13216401     1.79209329
          17

 c      1.25914381    -0.53489283     0.08533492
 c     -0.05821875    -0.97987767     0.31957677
 c     -1.05499719     0.02306180     0.06111230
 c     -1.18369173     1.47113237     0.80302564
 c     -0.36649782     1.18910289    -0.50871542
 c      1.03340254     0.80800650    -0.14523302
 h     -0.16314695    -1.96031050     0.52764717
 h     -1.89944933     2.19752818     0.87541894
 h     -0.51883139     1.84468398    -1.31581850
 h      1.83338992     1.61889535     0.01184110
 o      2.49739932    -1.15027029     0.05080900
 h      3.22507985    -0.42708492     0.02535191
 c     -2.36417967    -0.54948763    -0.58835296
 h     -2.16781099    -1.06427638    -1.63914035
 h     -2.73102268    -1.42418903    -0.15922784
 h     -3.26235086     0.16554499    -0.59375703
 h     -0.64830793     1.12703150     1.78614527
          17

 c      1.26634158    -0.53805138     0.08967133
 c     -0.05949025    -0.96982045     0.31461167
 c     -1.02821306     0.02948208     0.05533576
 c     -1.18680144     1.46520011     0.80695897
 c     -0.37189834     1.17481691    -0.50944536
 c      1.03230937     0.82149518    -0.13614942
 h     -0.16471458    -1.95755463     0.56245584
 h     -1.89261651     2.21038565     0.80569350
 h     -0.53232369     1.85984315    -1.30170729
 h      1.81754055     1.62563311     0.05258941
 o      2.48341137    -1.15611712     0.04449340
 h      3.25930114    -0.39279819     0.03965315
 c     -2.37045540    -0.56127030    -0.59473509
 h     -2.20288977    -1.05943936    -1.62328354
 h     -2.72322042    -1.38298068    -0.11911965
 h     -3.21237224     0.19721594    -0.55406783
 h     -0.65497084     1.13763347     1.76669121
          17

 c      1.27371338    -0.54021156     0.09325371
 c     -0.05862873    -0.95907082     0.30965162
 c     -1.00595545     0.03464070     0.04704448
 c     -1.18566748     1.45598917     0.81163852
 c     -0.37528883     1.16092598    -0.50752317
 c      1.03235004     0.83707949    -0.12713919
 h     -0.17727983    -1.97955230     0.60788720
 h     -1.90892857     2.23535518     0.73512949
 h     -0.55192550     1.87736835    -1.29864715
 h      1.79458946     1.62428441     0.08849702
 o      2.46981804    -1.16033368     0.03859850
 h      3.26819236    -0.38350673     0.05351302
 c     -2.37572210    -0.57100009    -0.60276026
 h     -2.23818111    -1.04079423    -1.59877751
 h     -2.72534343    -1.36685301    -0.05552073
 h     -3.15352396     0.22275821    -0.51925823
 h     -0.66755316     1.16293074     1.73869701
          17

 c      1.28075226    -0.54080758     0.09593190
 c     -0.05541042    -0.94954499     0.30536157
 c     -0.98917668     0.03805322     0.03629000
 c     -1.18177379     1.44480642     0.81616961
 c     -0.37623029     1.14862297    -0.50379125
 c      1.03330457     0.85387147    -0.11820752
 h     -0.19825556    -2.00796596     0.65870508
 h     -1.93699026     2.26052863     0.66558397
 h     -0.57590083     1.89206882    -1.30076579
 h      1.76848464     1.61940418     0.11984056
 o      2.45712525    -1.16284117     0.03319145
 h      3.24886954    -0.40234960     0.06615206
 c     -2.37974516    -0.57869182    -0.61112140
 h     -2.27219293    -1.01388393    -1.57419681
 h     -2.73518852    -1.37003380     0.02727734
 h     -3.09152016     0.24393976    -0.49067873
 h     -0.68184861     1.19985597     1.71176008
          17

 c      1.28694560    -0.53936067     0.09760116
 c     -0.04979619    -0.94286727     0.30240961
 c     -0.97852268     0.03921216     0.02330511
 c     -1.17692766     1.43309351     0.81910857
 c     -0.37439669     1.13915173    -0.49913014
 c      1.03479064     0.87084062    -0.10945236
 h     -0.22434396    -2.02671763     0.70890847
 h     -1.96471850     2.27342068     0.60090090
 h     -0.60197883     1.89861284    -1.30220015
 h      1.74496763     1.61751831     0.14785047
 o      2.44554593    -1.16386252     0.02833290
 h      3.20358229    -0.44769365     0.07682293
 c     -2.38268317    -0.58503328    -0.61756135
 h     -2.30344706    -0.98644599    -1.56195092
 h     -2.74656069    -1.37803957     0.11617673
 h     -3.03243454     0.26361286    -0.46892308
 h     -0.69104419     1.24410099     1.69930923
          17

 c      1.29180428    -0.53552471     0.09820651
 c     -0.04191811    -0.93993214     0.30128067
 c     -0.97426813     0.03763502     0.00845509
 c     -1.17253257     1.42176844     0.81912519
 c     -0.36960743     1.13350663    -0.49423951
 c      1.03639948     0.88699915    -0.10103120
 h     -0.25228441    -2.02635840     0.75368962
 h     -1.98416050     2.26634125     0.54520754
 h     -0.62785465     1.89354638    -1.29902869
 h      1.72985728     1.62526802     0.17431897
 o      2.43487138    -1.16399360     0.02405394
 h      3.14148244    -0.51173224     0.08519143
 c     -2.38466569    -0.59054982    -0.61996528
 h     -2.33128895    -0.96548331    -1.57309478
 h     -2.75427549    -1.37912601     0.19730212
 h     -2.98149621     0.28449922    -0.45396468
 h     -0.68926334     1.29243558     1.71244402
          17

 c      1.29491138    -0.52911418     0.09773874
 c     -0.03208906    -0.94093936     0.30223178
 c     -0.97625942     0.03295717    -0.00783731
 c     -1.16911369     1.41110432     0.81595485
 c     -0.36187138     1.13222343    -0.48954555
 c      1.03794258     0.90168184    -0.09306602
 h     -0.27913181    -2.00330215     0.78988034
 h     -1.99158287     2.23641405     0.50165768
 h     -0.65151870     1.87603135    -1.28980537
 h      1.72616694     1.64623913     0.20047824
 o      2.42407139    -1.16450045     0.02030129
 h      3.08453357    -0.57548004     0.09224598
 c     -2.38568695    -0.59557220    -0.61748279
 h     -2.35635968    -0.95315232    -1.60820077
 h     -2.75568964    -1.36735066     0.26067924
 h     -2.94214042     0.30777408    -0.44560325
 h     -0.67697851     1.34429527     1.75026517
          17

 c      1.29599256    -0.52009561     0.09622893
 c     -0.02079446    -0.94551262     0.30529419
 c     -0.98389560     0.02503280    -0.02516274
 c     -1.16638388     1.40101630     0.81050253
 c     -0.35142039     1.13526725    -0.48516875
 c      1.03961541     0.91473351    -0.08554943
 h     -0.30242208    -1.95861590     0.81602127
 h     -1.98654854     2.18440811     0.47204841
 h     -0.67153488     1.84794825    -1.27557910
 h      1.73220503     1.67871601     0.22591467
 o      2.41120946    -1.16730937     0.01687244
 h      3.06830791    -0.60894168     0.10133626
 c     -2.38573662    -0.60031058    -0.61068701
 h     -2.37977281    -0.94664606    -1.65542992
 h     -2.75014161    -1.34108554     0.30062803
 h     -2.91574922     0.33225220    -0.44386489
 h     -0.66105419     1.39977853     1.79940208
          17

 c      1.29498568    -0.50854229     0.09374798
 c     -0.00864189    -0.95277158     0.31026091
 c     -0.99616887     0.01399752    -0.04315558
 c     -1.16371137     1.39130497     0.80403614
 c     -0.33870164     1.14203965    -0.48092829
 c      1.04188675     0.92641240    -0.07835534
 h     -0.32051839    -1.89780180     0.83276854
 h     -1.97169474     2.11427157     0.45665012
 h     -0.68734734     1.81370817    -1.25980101
 h      1.74278408     1.71675186     0.24874353
 o      2.39559340    -1.17311404     0.01362162
 h      3.10746980    -0.60160884     0.11480786
 c     -2.38490008    -0.60469554    -0.60080532
 h     -2.40208514    -0.94202495    -1.69892251
 h     -2.73833182    -1.30155739     0.31506841
 h     -2.90207328     0.35473905    -0.44899164
 h     -0.64932510     1.45732948     1.84381982
          17

 c      1.29206590    -0.49461399     0.09040574
 c      0.00375091    -0.96136156     0.31663803
 c     -1.01176237     0.00026133    -0.06147619
 c     -1.16034796     1.38161018     0.79761387
 c     -0.32432253     1.15152767    -0.47640830
 c      1.04524855     0.93712105    -0.07133557
 h     -0.33331322    -1.83131136     0.84375717
 h     -1.95351447     2.03344690     0.45376410
 h     -0.69945061     1.77952306    -1.24783555
 h      1.75216950     1.75329840     0.26677281
 o      2.37928222    -1.18033564     0.01074853
 h      3.17164844    -0.57906173     0.12933292
 c     -2.38332571    -0.60831382    -0.58911870
 h     -2.42316072    -0.93679932    -1.72621999
 h     -2.72221760    -1.25248339     0.30551811
 h     -2.89991059     0.37131435    -0.46108549
 h     -0.64705865     1.51397752     1.87188469
          17

 c      1.28761722    -0.47859398     0.08633745
 c      0.01589970    -0.96956112     0.32361499
 c     -1.02918255    -0.01556078    -0.07977428
 c     -1.15537778     1.37132548     0.79202112
 c     -0.30899939     1.16258948    -0.47113203
 c      1.05005749     0.94719965    -0.06440194
 h     -0.34295164    -1.77412779     0.85615827
 h     -1.94325242     1.95281386     0.45924712
 h     -0.70895214     1.75165644    -1.24535411
 h      1.75619357     1.78263755     0.27845892
 o      2.36436383    -1.18744993     0.00850449
 h      3.22839364    -0.56531446     0.14068089
 c     -2.38113103    -0.61046707    -0.57692976
 h     -2.44247839    -0.93021287    -1.73014948
 h     -2.70542188    -1.20064792     0.27829354
 h     -2.90763437     0.37870986    -0.47975678
 h     -0.65663640     1.56638839     1.87745115
          17

 c      1.28218338    -0.46090074     0.08168489
 c      0.02744682    -0.97572507     0.33025157
 c     -1.04689338    -0.03274825    -0.09766829
 c     -1.14785462     1.35980094     0.78776762
 c     -0.29356597     1.17429467    -0.46482907
 c      1.05648975     0.95684614    -0.05755636
 h     -0.35296114    -1.74116424     0.87861907
 h     -1.95465642     1.88367890     0.46751767
 h     -0.71627513     1.73396277    -1.25554488
 h      1.75295828     1.80137151     0.28325758
 o      2.35184926    -1.19370244     0.00702056
 h      3.26084961    -0.57101111     0.14659324
 c     -2.37831463    -0.61022767    -0.56576418
 h     -2.45938621    -0.92279552    -1.70825917
 h     -2.69384381    -1.15667537     0.24623526
 h     -2.92349922     0.37519526    -0.50399058
 h     -0.67812927     1.61148045     1.85893056
          17

 c      1.27641748    -0.44204810     0.07658402
 c      0.03786019    -0.97906544     0.33599802
 c     -1.06341885    -0.05056832    -0.11474538
 c     -1.13753415     1.34688608     0.78482141
 c     -0.27898253     1.18612037    -0.45762965
 c      1.06453733     0.96609950    -0.05089204
 h     -0.36432750    -1.73831321     0.91515080
 h     -1.99501558     1.83099153     0.47536215
 h     -0.71994233     1.72652702    -1.27701533
 h      1.74287923     1.80868771     0.28163873
 o      2.34202629    -1.19876522     0.00634296
 h      3.26256717    -0.59902795     0.14626767
 c     -2.37477807    -0.60661982    -0.55725883
 h     -2.47325207    -0.91608553    -1.66247444
 h     -2.69508305    -1.13349520     0.22711921
 h     -2.94585058     0.36093121    -0.53222546
 h     -0.70953844     1.64683598     1.81887979
          17

 c      1.27102007    -0.42259671     0.07116222
 c      0.04621592    -0.97994036     0.34102535
 c     -1.07740950    -0.06833893    -0.13057292
 c     -1.12555186     1.33313078     0.78236400
 c     -0.26622962     1.19788519    -0.45000650
 c      1.07399830     0.97483438    -0.04458947
 h     -0.37269781    -1.75889954     0.96113695
 h     -2.05719548     1.79033117     0.48449669
 h     -0.71689761     1.72665992    -1.30450648
 h      1.72863122     1.80649657     0.27504140
 o      2.33475458    -1.20253210     0.00646740
 h      3.23329587    -0.64812026     0.13979085
 c     -2.37064604    -0.59921448    -0.55216645
 h     -2.48363196    -0.91276755    -1.59987549
 h     -2.71420019    -1.13899326     0.23278856
 h     -2.97332013     0.33795530    -0.56255878
 h     -0.74666755     1.67139194     1.76461338
          17

 c      1.26664943    -0.40313441     0.06554669
 c      0.05149318    -0.97923346     0.34588341
 c     -1.08769411    -0.08545876    -0.14471679
 c     -1.11394788     1.31919519     0.77898700
 c     -0.25611665     1.20955329    -0.44254318
 c      1.08446526     0.98276532    -0.03890738
 h     -0.37136638    -1.79055931     1.00726204
 h     -2.12511757     1.75379032     0.49853105
 h     -0.70406148     1.73096119    -1.33156674
 h      1.71500474     1.79945854     0.26577886
 o      2.32945515    -1.20513604     0.00733091
 h      3.17952576    -0.71300258     0.12821756
 c     -2.36665217    -0.58866751    -0.54926645
 h     -2.49059263    -0.91723985    -1.53399858
 h     -2.74844531    -1.16844244     0.25777195
 h     -3.00495837     0.30981915    -0.59300167
 h     -0.78318721     1.68652342     1.70906900
          17

 c      1.26383370    -0.38427462     0.05987651
 c      0.05298264    -0.97770175     0.35102585
 c     -1.09334162    -0.10142705    -0.15677562
 c     -1.10469638     1.30532486     0.77313284
 c     -0.24913842     1.22108900    -0.43573778
 c      1.09536917     0.98951029    -0.03414819
 h     -0.35538740    -1.82246921     1.04510691
 h     -2.18399675     1.71571275     0.51941238
 h     -0.67961789     1.73669537    -1.35283473
 h      1.70815433     1.79424476     0.25665418
 o      2.32476748    -1.20713859     0.00876212
 h      3.12013135    -0.78162574     0.11430567
 c     -2.36391323    -0.57622740    -0.54605518
 h     -2.49497671    -0.93583247    -1.48333602
 h     -2.78927489    -1.20889292     0.28642994
 h     -3.04011988     0.28071416    -0.62176234
 h     -0.81185069     1.69647234     1.66927601
          17

 c      1.26291918    -0.36664129     0.05431182
 c      0.05043919    -0.97577132     0.35664348
 c     -1.09373100    -0.11586780    -0.16642995
 c     -1.09911384     1.29150529     0.76380892
 c     -0.24542795     1.23239964    -0.42992012
 c      1.10614198     0.99479191    -0.03057273
 h     -0.32282519    -1.84750630     1.06922220
 h     -2.22435021     1.67358334     0.54690045
 h     -0.64346699     1.74223530    -1.36511325
 h      1.71357740     1.79708902     0.24999919
 o      2.31818865    -1.20966229     0.01044660
 h      3.09221010    -0.83343384     0.10299218
 c     -2.36347432    -0.56305473    -0.54058639
 h     -2.49759842    -0.97423082    -1.46194004
 h     -2.82826614    -1.24820068     0.30601793
 h     -3.07801711     0.25425953    -0.64753503
 h     -0.82755030     1.70565283     1.65862574
          17

 c      1.26405029    -0.35082334     0.04903775
 c      0.04405591    -0.97356898     0.36269182
 c     -1.08861767    -0.12854860    -0.17349227
 c     -1.09767721     1.27798287     0.75137353
 c     -0.24477558     1.24332407    -0.42523869
 c      1.11645203     0.99873412    -0.02828768
 h     -0.27431666    -1.86188115     1.07702046
 h     -2.24159214     1.62700700     0.57934265
 h     -0.59716248     1.74709069    -1.36770637
 h      1.73330843     1.81016452     0.24645078
 o      2.30767572    -1.21349572     0.01215661
 h      3.12600205    -0.85415974     0.09763688
 c     -2.36621629    -0.55031127    -0.53273308
 h     -2.49754494    -1.03179565    -1.46750836
 h     -2.85964687    -1.27829155     0.31025925
 h     -3.11715152     0.23255619    -0.66964282
 h     -0.83001417     1.71353320     1.67692547
          17

 c      1.26715917    -0.33731873     0.04425579
 c      0.03439416    -0.97098264     0.36894575
 c     -1.07819910    -0.13937922    -0.17794445
 c     -1.10021546     1.26535812     0.73736750
 c     -0.24668711     1.25363108    -0.42165515
 c      1.12631287     1.00197705    -0.02720404
 h     -0.21244106    -1.86466660     1.06839411
 h     -2.23509018     1.57690131     0.61435349
 h     -0.54363553     1.75187904    -1.36249583
 h      1.76469773     1.82998265     0.24459279
 o      2.29464470    -1.21787706     0.01405256
 h      3.19791068    -0.85557791     0.09520581
 c     -2.37277439    -0.53927494    -0.52375284
 h     -2.49260420    -1.10020609    -1.48457865
 h     -2.88013274    -1.29462439     0.29761817
 h     -3.15507262     0.21603741    -0.68792733
 h     -0.82258718     1.71424917     1.71154181
          17

 c      1.27199162    -0.32650234     0.04016160
 c      0.02232278    -0.96769356     0.37502341
 c     -1.06315177    -0.14837743    -0.17994960
 c     -1.10616075     1.25418809     0.72358740
 c     -0.25047720     1.26302271    -0.41893997
 c      1.13595991     1.00543254    -0.02711212
 h     -0.14122617    -1.85790859     1.04565498
 h     -2.20823301     1.52523564     0.64921822
 h     -0.48670602     1.75822482    -1.35371200
 h      1.80212617     1.84970981     0.24190115
 o      2.28169849    -1.22178598     0.01634567
 h      3.26660979    -0.85461020     0.09178000
 c     -2.38331818    -0.53101398    -0.51503262
 h     -2.48136307    -1.16868728    -1.49763692
 h     -2.88836780    -1.29528590     0.26948969
 h     -3.18878876     0.20409535    -0.70255947
 h     -0.80914545     1.70138940     1.74750803
          17

 c      1.27816667    -0.31858423     0.03692396
 c      0.00893587    -0.96320134     0.38040546
 c     -1.04459037    -0.15560692    -0.17983148
 c     -1.11454796     1.24470282     0.71148529
 c     -0.25539596     1.27117418    -0.41673109
 c      1.14564884     1.00991096    -0.02778454
 h     -0.06551633    -1.84695331     1.01353420
 h     -2.16972922     1.47509663     0.68122664
 h     -0.43032187     1.76827068    -1.34688727
 h      1.83973192     1.86278050     0.23598135
 o      2.27039646    -1.22477236     0.01910246
 h      3.30810282    -0.85957767     0.08579822
 c     -2.39744788    -0.52612056    -0.50754532
 h     -2.46396827    -1.22836783    -1.49725810
 h     -2.88482509    -1.28085426     0.22963399
 h     -3.21557910     0.19594942    -0.71394578
 h     -0.79264423     1.67112804     1.77375854
          17

 c      1.28523293    -0.31354845     0.03467121
 c     -0.00457342    -0.95693737     0.38452949
 c     -1.02394906    -0.16110660    -0.17803417
 c     -1.12388906     1.23678887     0.70202647
 c     -0.26075573     1.27783498    -0.41470533
 c      1.15553684     1.01588235    -0.02903147
 h      0.01007219    -1.83973277     0.97832206
 h     -2.13495911     1.43061405     0.70821226
 h     -0.37773001     1.78357115    -1.34661374
 h      1.87310674     1.86501111     0.22522092
 o      2.26142172    -1.22676048     0.02230771
 h      3.31285459    -0.87308974     0.07710363
 c     -2.41423215    -0.52464274    -0.50197979
 h     -2.44169806    -1.27330047    -1.47960319
 h     -2.87229334    -1.25521209     0.18475845
 h     -3.23367931     0.19122393    -0.72270764
 h     -0.77508260     1.62242148     1.78390420
          17

 c      1.29270936    -0.31111437     0.03348507
 c     -0.01703149    -0.94858638     0.38702532
 c     -1.00282872    -0.16483203    -0.17508176
 c     -1.13238762     1.23013883     0.69569753
 c     -0.26599376     1.28294913    -0.41278629
 c      1.16564804     1.02339739    -0.03071688
 h      0.08209794    -1.84346047     0.94529276
 h     -2.12315540     1.39591942     0.72927262
 h     -0.33113588     1.80384274    -1.35408499
 h      1.89988846     1.85515599     0.20891721
 o      2.25497888    -1.22785864     0.02591859
 h      3.27939363    -0.89505957     0.06609667
 c     -2.43229699    -0.52604598    -0.49902536
 h     -2.41640177    -1.30014275    -1.44467534
 h     -2.85664239    -1.22692466     0.14564246
 h     -3.24259011     0.19008639    -0.72967194
 h     -0.75772502     1.55629452     1.77536621
          17

 c      1.30011122    -0.31076279     0.03340444
 c     -0.02728951    -0.93849061     0.38795942
 c     -0.98285124    -0.16662199    -0.17154728
 c     -1.13892881     1.22448971     0.69256319
 c     -0.27064768     1.28669163    -0.41120685
 c      1.17586173     1.03209874    -0.03276462
 h      0.14790921    -1.85995046     0.91584185
 h     -2.14581330     1.37297649     0.74476155
 h     -0.29206615     1.82667173    -1.36652499
 h      1.91993907     1.83485442     0.18721685
 o      2.25085952    -1.22831405     0.02988284
 h      3.21322838    -0.92336334     0.05343683
 c     -2.45000936    -0.52927756    -0.49945197
 h     -2.39012119    -1.30794780    -1.39535591
 h     -2.84639244    -1.20887723     0.12667331
 h     -3.24301194     0.19308620    -0.73580292
 h     -0.74109893     1.47529350     1.74894555
          17

 c      1.30696806    -0.31182557     0.03443677
 c     -0.03417073    -0.92769350     0.38779850
 c     -0.96552689    -0.16620656    -0.16802117
 c     -1.14400877     1.21973524     0.69234044
 c     -0.27431394     1.28938682    -0.41036091
 c      1.18589488     1.04128022    -0.03516047
 h      0.20436871    -1.88452346     0.88761988
 h     -2.19607389     1.36066644     0.75516783
 h     -0.26186235     1.84850862    -1.37901858
 h      1.93545604     1.80841305     0.16100499
 o      2.24813743    -1.22858191     0.03414467
 h      3.13161117    -0.95256349     0.03991374
 c     -2.46595181    -0.53329989    -0.50361497
 h     -2.36479337    -1.29859978    -1.33739894
 h     -2.84846704    -1.21141415     0.13964962
 h     -3.23652980     0.20086756    -0.74207858
 h     -0.72472206     1.38318053     1.70924825
          17

 c      1.31284446    -0.31360422     0.03656905
 c     -0.03655709    -0.91751521     0.38710939
 c     -0.95212096    -0.16326529    -0.16506014
 c     -1.14920371     1.21581215     0.69436637
 c     -0.27666097     1.29138221    -0.41058521
 c      1.19530260     1.05000609    -0.03793781
 h      0.24775286    -1.90970599     0.85738100
 h     -2.25531855     1.35662317     0.76076985
 h     -0.24178648     1.86602807    -1.38691066
 h      1.95077193     1.78217508     0.13167792
 o      2.24464511    -1.22946345     0.03867364
 h      3.07173859    -0.97155790     0.02592235
 c     -2.47950445    -0.53783843    -0.51058380
 h     -2.34182557    -1.27800759    -1.28009251
 h     -2.86241716    -1.23193826     0.18395277
 h     -3.22512422     0.21383912    -0.74934221
 h     -0.70672422     1.28443082     1.66528377
          17

 c      1.31736597    -0.31545213     0.03977379
 c     -0.03362264    -0.90906957     0.38628715
 c     -0.94351996    -0.15754518    -0.16311409
 c     -1.15604726     1.21264929     0.69765401
 c     -0.27747646     1.29295447    -0.41201540
 c      1.20356993     1.05733205    -0.04113680
 h      0.27480522    -1.92916836     0.82316525
 h     -2.30610013     1.35896381     0.76227637
 h     -0.23285374     1.87700683    -1.38726569
 h      1.97104199     1.76280155     0.10065460
 o      2.23790129    -1.23184747     0.04353289
 h      3.07600922    -0.96792985     0.01029702
 c     -2.49081486    -0.54307522    -0.51815073
 h     -2.32143757    -1.25715580    -1.23646984
 h     -2.88182942    -1.25691136     0.24685875
 h     -3.21053916     0.23175096    -0.75815173
 h     -0.68407516     1.18307284     1.62895685
          17

 c      1.32024890    -0.31680992     0.04401030
 c     -0.02505956    -0.90298406     0.38542914
 c     -0.94012446    -0.14900295    -0.16245678
 c     -1.16539569     1.21021903     0.70138775
 c     -0.27669964     1.29425864    -0.41454256
 c      1.21033658     1.06261202    -0.04475255
 h      0.28359410    -1.93936496     0.78475335
 h     -2.33731856     1.36653065     0.76096558
 h     -0.23565231     1.88067532    -1.37938871
 h      1.99942622     1.75443539     0.06875139
 o      2.22877143    -1.23564608     0.04876874
 h      3.13396601    -0.94534527    -0.00798142
 c     -2.50031878    -0.54885988    -0.52390806
 h     -2.30250462    -1.24959162    -1.22008758
 h     -2.90025091    -1.27311025     0.31321454
 h     -3.19375738     0.25331182    -0.76869361
 h     -0.65494065     1.08191530     1.60913690
          17

 c      1.32134816    -0.31727113     0.04922131
 c     -0.01117602    -0.89930927     0.38431561
 c     -0.94181751    -0.13788456    -0.16315281
 c     -1.17716436     1.20845675     0.70550851
 c     -0.27442410     1.29529637    -0.41782111
 c      1.21561686     1.06570787    -0.04872416
 h      0.27381991    -1.93981104     0.74336082
 h     -2.34400909     1.37861272     0.75831643
 h     -0.25023430     1.87782797    -1.36491188
 h      2.03449955     1.75659873     0.03598345
 o      2.22031186    -1.24009608     0.05424557
 h      3.20016271    -0.91828240    -0.02710224
 c     -2.50833296    -0.55501431    -0.52644436
 h     -2.28452803    -1.26248897    -1.23651895
 h     -2.91366655    -1.27275283     0.37131670
 h     -3.17496615     0.27622226    -0.78080145
 h     -0.62218285     0.98388758     1.60531029
          17

 c      1.32069704    -0.31665892     0.05533438
 c      0.00715138    -0.89755187     0.38247088
 c     -0.94804195    -0.12469050    -0.16507557
 c     -1.19044201     1.20709440     0.71056488
 c     -0.27087589     1.29590663    -0.42129768
 c      1.21977575     1.06692411    -0.05298806
 h      0.24682363    -1.93312811     0.70125091
 h     -2.32643909     1.39482597     0.75569740
 h     -0.27612297     1.87078476    -1.34761340
 h      2.07063313     1.76495843     0.00207516
 o      2.21454417    -1.24465976     0.05978644
 h      3.24474686    -0.89664005    -0.04457500
 c     -2.51481382    -0.56195076    -0.52584004
 h     -2.27012787    -1.29030233    -1.27800948
 h     -2.92016721    -1.25280386     0.41363079
 h     -3.15394680     0.29762980    -0.79402715
 h     -0.59309077     0.89401909     1.60964189
          17

 c      1.31851800    -0.31504133     0.06226671
 c      0.02862356    -0.89679660     0.37929067
 c     -0.95795682    -0.11005424    -0.16797019
 c     -1.20383972     1.20567982     0.71710440
 c     -0.26636949     1.29580898    -0.42429765
 c      1.22328318     1.06676390    -0.05753872
 h      0.20536678    -1.92493483     0.66132320
 h     -2.29011626     1.41530281     0.75428963
 h     -0.31246492     1.86298015    -1.33262096
 h      2.10091188     1.77402828    -0.03292614
 o      2.21232024    -1.24903836     0.06526338
 h      3.25545285    -0.88503927    -0.05861692
 c     -2.51947343    -0.57031566    -0.52306609
 h     -2.26374655    -1.32101199    -1.32978414
 h     -2.91926254    -1.21341915     0.43608550
 h     -3.13049309     0.31464279    -0.80773740
 h     -0.57539340     0.81864421     1.61413395
          17

 c      1.31521598    -0.31269353     0.06992722
 c      0.05171754    -0.89595459     0.37420999
 c     -0.97059944    -0.09460277    -0.17152432
 c     -1.21569602     1.20368278     0.72536473
 c     -0.26125878     1.29472264    -0.42621983
 c      1.22648626     1.06572147    -0.06244682
 h      0.15295894    -1.92251037     0.62641566
 h     -2.24640339     1.44122500     0.75511610
 h     -0.35818629     1.85784310    -1.32450597
 h      2.11979477     1.77936041    -0.06847696
 o      2.21383854    -1.25302588     0.07060101
 h      3.22954178    -0.88523464    -0.06819205
 c     -2.52201671    -0.58037588    -0.51924557
 h     -2.26877708    -1.34465504    -1.37845947
 h     -2.91160841    -1.15722701     0.43781201
 h     -3.10470659     0.32478054    -0.82125443
 h     -0.57441317     0.76324008     1.61424594
          17

 c      1.31136624    -0.31001749     0.07821114
 c      0.07486139    -0.89419620     0.36687719
 c     -0.98500555    -0.07886920    -0.17542018
 c     -1.22424434     1.20054724     0.73528715
 c     -0.25591501     1.29253691    -0.42678900
 c      1.22951331     1.06417602    -0.06784099
 h      0.09293796    -1.93107059     0.59823241
 h     -2.21132481     1.47529945     0.75898979
 h     -0.41183964     1.85716639    -1.32468789
 h      2.12427796     1.77843157    -0.10370785
 o      2.21883038    -1.25648252     0.07578115
 h      3.17106822    -0.89686174    -0.07308502
 c     -2.52219290    -0.59185341    -0.51547144
 h     -2.28658010    -1.35582320    -1.41486245
 h     -2.89924499    -1.08939516     0.42192059
 h     -3.07717346     0.32640901    -0.83403819
 h     -0.59246807     0.73122654     1.60889021
          17

 c      1.30769319    -0.30744946     0.08699038
 c      0.09649585    -0.89138833     0.35725842
 c     -1.00027826    -0.06326714    -0.17936337
 c     -1.22822819     1.19582496     0.74659826
 c     -0.25074539     1.28940890    -0.42618560
 c      1.23226107     1.06234580    -0.07387557
 h      0.02837326    -1.94951341     0.57658963
 h     -2.19840424     1.52075438     0.76629499
 h     -0.47106984     1.86021795    -1.33014611
 h      2.11415320     1.77083014    -0.13767371
 o      2.22637988    -1.25944033     0.08089066
 h      3.09395818    -0.91611559    -0.07467589
 c     -2.51970937    -0.60401664    -0.51297153
 h     -2.31680746    -1.35289455    -1.43362714
 h     -2.88624378    -1.01788372     0.39722057
 h     -3.04902650     0.31912969    -0.84587933
 h     -0.62889892     0.72354822     1.59981660
          17

 c      1.30502119    -0.30536872     0.09611093
 c      0.11504492    -0.88811130     0.34559731
 c     -1.01561874    -0.04811272    -0.18309520
 c     -1.22783000     1.18952992     0.75880174
 c     -0.24620133     1.28569977    -0.42491654
 c      1.23440571     1.06025942    -0.08069595
 h     -0.03704217    -1.97048858     0.55982992
 h     -2.20812911     1.57787754     0.77679985
 h     -0.53232847     1.86452938    -1.33489464
 h      2.09202588     1.75829300    -0.16960007
 o      2.23446058    -1.26234722     0.08624411
 h      3.02952379    -0.93232062    -0.07790311
 c     -2.51416679    -0.61587242    -0.51319836
 h     -2.35784327    -1.33711936    -1.43258934
 h     -2.87900945    -0.95247742     0.37888344
 h     -3.02191149     0.30406773    -0.85705366
 h     -0.67968600     0.73819920     1.59188473
          17

 c      1.30417921    -0.30402885     0.10540357
 c      0.12897124    -0.88523486     0.33227935
 c     -1.03033844    -0.03365996    -0.18639203
 c     -1.22472239     1.18238215     0.77104829
 c     -0.24273666     1.28182178    -0.42354538
 c      1.23542262     1.05774481    -0.08840496
 h     -0.09872760    -1.98495693     0.54595366
 h     -2.22787768     1.64188576     0.78974899
 h     -0.59134738     1.86752860    -1.33282234
 h      2.06318423     1.74466415    -0.19912098
 o      2.24028921    -1.26605384     0.09241006
 h      3.02099492    -0.92882073    -0.09168929
 c     -2.50522599    -0.62651677    -0.51729090
 h     -2.40702461    -1.31249217    -1.41310658
 h     -2.88408938    -0.90084155     0.38251877
 h     -2.99788192     0.28396679    -0.86835847
 h     -0.73691627     0.76961226     1.59420714
          17

 c      1.30585843    -0.30353741     0.11470141
 c      0.13697005    -0.88348266     0.31770595
 c     -1.04386661    -0.02013135    -0.18905497
 c     -1.22105508     1.17553888     0.78211533
 c     -0.24074159     1.27812165    -0.42248534
 c      1.23466088     1.05447586    -0.09703849
 h     -0.15211193    -1.98630102     0.53340489
 h     -2.24263360     1.70537402     0.80404274
 h     -0.64401451     1.86769088    -1.31972693
 h      2.03475709     1.73531964    -0.22642736
 o      2.24352220    -1.27057690     0.09955210
 h      3.07302067    -0.90341791    -0.11844657
 c     -2.49304337    -0.63541333    -0.52486363
 h     -2.46086512    -1.28640571    -1.38139845
 h     -2.90291234    -0.86413314     0.41103889
 h     -2.97918841     0.26284023    -0.88091058
 h     -0.79002359     0.80945707     1.61982888
          17

 c      1.31044986    -0.30392187     0.12385751
 c      0.13820450    -0.88321162     0.30221083
 c     -1.05575552    -0.00774884    -0.19090183
 c     -1.21837530     1.16994464     0.79101369
 c     -0.24048906     1.27483138    -0.42192301
 c      1.23155019     1.05012863    -0.10657503
 h     -0.19367225    -1.97178754     0.52129345
 h     -2.24232328     1.76166360     0.81831491
 h     -0.68709840     1.86492961    -1.29406190
 h      2.01340393     1.73535758    -0.25208727
 o      2.24668669    -1.27480392     0.10710986
 h      3.14480358    -0.87312896    -0.14893646
 c     -2.47838152    -0.64211762    -0.53370500
 h     -2.51586108    -1.27008319    -1.34945102
 h     -2.93003501    -0.83868341     0.45153342
 h     -2.96783389     0.24487448    -0.89565328
 h     -0.83120536     0.85116271     1.67852865
          17

 c      1.31791346    -0.30524302     0.13275422
 c      0.13247638    -0.88433586     0.28602009
 c     -1.06567734     0.00324569    -0.19177482
 c     -1.21709421     1.16585360     0.79802855
 c     -0.24210086     1.27205132    -0.42182489
 c      1.22589390     1.04462085    -0.11698925
 h     -0.22156879    -1.94263922     0.50940519
 h     -2.22269053     1.80619093     0.83100653
 h     -0.71871218     1.86063656    -1.25700125
 h      2.00206346     1.74681328    -0.27642075
 o      2.25180535    -1.27786097     0.11455041
 h      3.20344972    -0.85179684    -0.17417891
 c     -2.46216149    -0.64599660    -0.54116719
 h     -2.56991133    -1.27566157    -1.33116389
 h     -2.95771933    -0.82071421     0.48731555
 h     -2.96487905     0.23283186    -0.91281646
 h     -0.86077132     0.89445209     1.76504468
          17

 c      1.32774598    -0.30764474     0.14129028
 c      0.12026641    -0.88629804     0.26925287
 c     -1.07340647     0.01260349    -0.19155364
 c     -1.21684311     1.16310199     0.80462565
 c     -0.24553099     1.26973681    -0.42195396
 c      1.21800378     1.03823880    -0.12829731
 h     -0.23604744    -1.90410911     0.49826540
 h     -2.18395468     1.83660424     0.84054536
 h     -0.73865766     1.85768115    -1.21229735
 h      1.99843967     1.76711508    -0.29893442
 o      2.25976591    -1.27937316     0.12160979
 h      3.23399716    -0.84549550    -0.18934824
 c     -2.44522236    -0.64671529    -0.54584863
 h     -2.62202774    -1.30796913    -1.33171533
 h     -2.97981404    -0.80789588     0.50687509
 h     -2.96985399     0.22690566    -0.93172788
 h     -0.88397453     0.94217878     1.86061810
          17

 c      1.33907341    -0.31131385     0.14934931
 c      0.10265242    -0.88809139     0.25194262
 c     -1.07879759     0.02011562    -0.19015822
 c     -1.21703567     1.16153440     0.81233973
 c     -0.25056414     1.26768884    -0.42189021
 c      1.20853370     1.03150195    -0.14053798
 h     -0.23969416    -1.86569126     0.48930658
 h     -2.12988715     1.85281447     0.84557978
 h     -0.74861214     1.86033608    -1.16587395
 h      1.99689265     1.79050918    -0.31847421
 o      2.27080342    -1.27924981     0.12820461
 h      3.23181168    -0.85580725    -0.19244001
 c     -2.42852227    -0.64470852    -0.54808738
 h     -2.66942221    -1.35975353    -1.34263707
 h     -2.99248018    -0.79891589     0.50483894
 h     -2.98072036     0.22481172    -0.95106528
 h     -0.90498977     0.99520284     1.94607020
          17

 c      1.35081969    -0.31638740     0.15676970
 c      0.08111308    -0.88844146     0.23407515
 c     -1.08178450     0.02565877    -0.18755198
 c     -1.21699198     1.16099651     0.82216036
 c     -0.25685555     1.26559413    -0.42111720
 c      1.19820134     1.02490362    -0.15371337
 h     -0.23699751    -1.83999413     0.48482508
 h     -2.06779958     1.85754684     0.84513051
 h     -0.75172874     1.87365284    -1.12460425
 h      1.99160290     1.81088526    -0.33386029
 o      2.28473999    -1.27757783     0.13437829
 h      3.19873639    -0.88151353    -0.18347603
 c     -2.41315471    -0.64079641    -0.54903678
 h     -2.70703633    -1.41799347    -1.35081885
 h     -2.99382690    -0.79303902     0.48042143
 h     -2.99443670     0.22299074    -0.96933020
 h     -0.92537296     1.05181257     2.00876880
          17

 c      1.36188542    -0.32287315     0.16333309
 c      0.05720711    -0.88632721     0.21569539
 c     -1.08240613     0.02922192    -0.18375162
 c     -1.21585751     1.16115169     0.83453095
 c     -0.26405887     1.26317541    -0.41922211
 c      1.18761289     1.01873235    -0.16774399
 h     -0.23231400    -1.83770343     0.48694987
 h     -2.00867778     1.85707346     0.83855726
 h     -0.75112909     1.90166053    -1.09384221
 h      1.97855327     1.82374829    -0.34437682
 o      2.30087421    -1.27465844     0.14034815
 h      3.14468726    -0.91796624    -0.16531089
 c     -2.40006198    -0.63567642    -0.54982364
 h     -2.72991606    -1.47142007    -1.34703002
 h     -2.98381666    -0.78996914     0.43652699
 h     -3.00779297     0.21809779    -0.98531673
 h     -0.94494103     1.10904536     2.04247024
          17

 c      1.37128555    -0.33061790     0.16877348
 c      0.03226362    -0.88169576     0.19708941
 c     -1.08084946     0.03091718    -0.17883759
 c     -1.21268494     1.16146005     0.84950438
 c     -0.27199355     1.26042225    -0.41612134
 c      1.17720252     1.01301536    -0.18245709
 h     -0.22726467    -1.86000414     0.49552929
 h     -1.96550417     1.86045510     0.82527099
 h     -0.74786025     1.94475129    -1.07474517
 h      1.95613214     1.82694307    -0.34993643
 o      2.31754599    -1.27117016     0.14667639
 h      3.09433321    -0.95444248    -0.14639058
 c     -2.38978137    -0.62979989    -0.55141948
 h     -2.73465164    -1.51272172    -1.32724951
 h     -2.96474989    -0.78990856     0.38003370
 h     -3.01813834     0.20803448    -0.99844047
 h     -0.96259362     1.16364500     2.04563512
          17

 c      1.37823473    -0.33932152     0.17279529
 c      0.00736064    -0.87562210     0.17885089
 c     -1.07749102     0.03097387    -0.17296009
 c     -1.20688670     1.16154161     0.86681803
 c     -0.28067786     1.25770919    -0.41209346
 c      1.16720974     1.00752769    -0.19759703
 h     -0.22087365    -1.89706608     0.50721981
 h     -1.94772457     1.87481383     0.80449962
 h     -0.74037711     1.99846299    -1.06392164
 h      1.92516905     1.82079645    -0.35106571
 o      2.33203361    -1.26818422     0.15435364
 h      3.08854837    -0.97399463    -0.14205912
 c     -2.38230206    -0.62341607    -0.55480257
 h     -2.71947501    -1.53803269    -1.29125185
 h     -2.94207051    -0.79375233     0.32259881
 h     -3.02385557     0.19236996    -1.00889796
 h     -0.97661678     1.21252647     2.02074506
          17

 c      1.38218105    -0.34856850     0.17509056
 c     -0.01647611    -0.86970431     0.16171527
 c     -1.07291243     0.02972714    -0.16633332
 c     -1.19876654     1.16167921     0.88575172
 c     -0.29018001     1.25566513    -0.40757623
 c      1.15765101     1.00182674    -0.21284765
 h     -0.21209126    -1.93499630     0.51723976
 h     -1.95511173     1.89896990     0.77604100
 h     -0.72620219     2.05514255    -1.05588403
 h      1.88886766     1.80813363    -0.34881710
 o      2.34304806    -1.26618375     0.16388964
 h      3.14499884    -0.96945840    -0.16002510
 c     -2.37706584    -0.61660876    -0.56096237
 h     -2.68402830    -1.54635549    -1.24151190
 h     -2.92414166    -0.80313197     0.27974268
 h     -3.02464435     0.17236544    -1.01770992
 h     -0.98460047     1.25318818     1.97522215
          17

 c      1.38279613    -0.35788775     0.17536168
 c     -0.03817102    -0.86544955     0.14635512
 c     -1.06787403     0.02761430    -0.15921240
 c     -1.18944654     1.16270639     0.90481200
 c     -0.30045918     1.25492695    -0.40293810
 c      1.14831845     0.99531285    -0.22786581
 h     -0.20118768    -1.96252574     0.52153336
 h     -1.97885520     1.92385806     0.74166615
 h     -0.70382445     2.10686225    -1.04579211
 h      1.85247637     1.79401805    -0.34458500
 o      2.35262014    -1.26445383     0.17449418
 h      3.22852294    -0.95328522    -0.18731234
 c     -2.37328485    -0.60934368    -0.57039557
 h     -2.62930586    -1.53980958    -1.18293963
 h     -2.91845511    -0.81943523     0.26456183
 h     -3.02166287     0.15076705    -1.02668975
 h     -0.98314363     1.28450559     1.92368669
          17

 c      1.37995469    -0.36686489     0.17335460
 c     -0.05664175    -0.86402471     0.13328075
 c     -1.06323914     0.02516365    -0.15186022
 c     -1.18030551     1.16534952     0.92167430
 c     -0.31130982     1.25595577    -0.39837924
 c      1.13887282     0.98736064    -0.24232535
 h     -0.18953248    -1.97315304     0.51764327
 h     -2.00818249     1.93918788     0.70521039
 h     -0.67344005     2.14749244    -1.03075491
 h      1.82209972     1.78453665    -0.33976754
 o      2.36289974    -1.26228712     0.18527005
 h      3.30180496    -0.93763346    -0.20931332
 c     -2.37047352    -0.60153240    -0.58232174
 h     -2.55775132    -1.52475413    -1.12299795
 h     -2.92556126    -0.84160945     0.27828850
 h     -3.01741234     0.13130142    -1.03830031
 h     -0.96775117     1.30774084     1.88857340
          17

 c      1.37371570    -0.37523422     0.16888753
 c     -0.07091035    -0.86618026     0.12280955
 c     -1.05985910     0.02294511    -0.14452217
 c     -1.17248186     1.16990232     0.93409682
 c     -0.32238201     1.25895082    -0.39394081
 c      1.12904932     0.97756305    -0.25596219
 h     -0.17899438    -1.96494581     0.50473909
 h     -2.03468461     1.93797545     0.67136794
 h     -0.63681874     2.17359967    -1.01000782
 h      1.80231630     1.78413531    -0.33533959
 o      2.37483503    -1.25935014     0.19575726
 h      3.34613703    -0.92787208    -0.21858328
 c     -2.36856120    -0.59294814    -0.59473854
 h     -2.47296513    -1.51259220    -1.07111334
 h     -2.93893412    -0.86556144     0.30979222
 h     -3.01506767     0.11761724    -1.05523450
 h     -0.93436742     1.32592946     1.89084042
          17

 c      1.36430167    -0.38291049     0.16186507
 c     -0.08022888    -0.87215616     0.11504264
 c     -1.05843053     0.02148508    -0.13740849
 c     -1.16646103     1.17648557     0.94164768
 c     -0.33321986     1.26381429    -0.38954631
 c      1.11886271     0.96597977    -0.26859504
 h     -0.17153750    -1.94033777     0.48356747
 h     -2.05317999     1.91725733     0.64452159
 h     -0.59691528     2.18478882    -0.98475923
 h      1.79383206     1.79275996    -0.33165232
 o      2.38858455    -1.25549422     0.20578168
 h      3.35482450    -0.92546086    -0.21251169
 c     -2.36764631    -0.58322223    -0.60551369
 h     -2.37831155    -1.51626974    -1.03564971
 h     -2.95091959    -0.88643336     0.34457669
 h     -3.01711867     0.11172690    -1.07962093
 h     -0.88349711     1.34028608     1.93116351
          17

 c      1.35207980    -0.38998278     0.15228537
 c     -0.08418112    -0.88153180     0.10983183
 c     -1.05936137     0.02118763    -0.13066420
 c     -1.16196719     1.18520816     0.94583021
 c     -0.34331070     1.27013742    -0.38501899
 c      1.10861777     0.95315470    -0.28010584
 h     -0.16902609    -1.90670589     0.45661952
 h     -2.06144393     1.87749195     0.62808993
 h     -0.55745241     2.18392361    -0.95806006
 h      1.79346347     1.80560427    -0.32869312
 o      2.40384510    -1.25065224     0.21532920
 h      3.32804985    -0.92977045    -0.19135544
 c     -2.36790138    -0.57245924    -0.61342969
 h     -2.27607107    -1.53991340    -1.01896437
 h     -2.95647316    -0.90063741     0.37123383
 h     -3.02395603     0.11281984    -1.11213409
 h     -0.82178340     1.34889935     1.98917239
          17

 c      1.33754532    -0.39668587     0.14024427
 c     -0.08272171    -0.89311777     0.10676408
 c     -1.06270668     0.02228190    -0.12434338
 c     -1.15829684     1.19593107     0.94848683
 c     -0.35214602     1.27722402    -0.38008452
 c      1.09872668     0.93987834    -0.29040619
 h     -0.17316571    -1.87709751     0.42829211
 h     -2.06020316     1.82213127     0.62419086
 h     -0.52241717     2.17702938    -0.93456592
 h      1.79638621     1.81573800    -0.32648684
 o      2.41983856    -1.24486497     0.22456130
 h      3.27323418    -0.93790220    -0.15852080
 c     -2.36940054    -0.56167230    -0.61837855
 h     -2.16988107    -1.57327058    -1.01668581
 h     -2.95337472    -0.90625940     0.38263181
 h     -3.03348734     0.11747911    -1.15158375
 h     -0.75798423     1.34976762     2.04230673
          17

 c      1.32130709    -0.40335895     0.12593559
 c     -0.07615216    -0.90517974     0.10525446
 c     -1.06820145     0.02480518    -0.11841639
 c     -1.15456741     1.20812075     0.95093785
 c     -0.35930280     1.28422139    -0.37442573
 c      1.08952475     0.92692257    -0.29942245
 h     -0.18544671    -1.86799034     0.40398367
 h     -2.05370561     1.75746170     0.63331901
 h     -0.49534491     2.17199877    -0.91968513
 h      1.79842147     1.81702819    -0.32526624
 o      2.43497313    -1.23843468     0.23398077
 h      3.21067331    -0.94250798    -0.12323309
 c     -2.37195383    -0.55212980    -0.62085217
 h     -2.06642967    -1.60064968    -1.02262924
 h     -2.94152961    -0.90279876     0.37526985
 h     -3.04202895     0.12112031    -1.19525933
 h     -0.69940421     1.34253073     2.07594335
          17

 c      1.30407471    -0.41037388     0.10964039
 c     -0.06511064    -0.91631607     0.10482913
 c     -1.07535300     0.02863663    -0.11279861
 c     -1.14973863     1.22092588     0.95402116
 c     -0.36452852     1.29042315    -0.36783534
 c      1.08118850     0.91489232    -0.30709900
 h     -0.20658598    -1.89018344     0.38706169
 h     -2.05022259     1.69200964     0.65412095
 h     -0.47853223     2.17529013    -0.91765127
 h      1.79712397     1.80566383    -0.32541475
 o      2.44659456    -1.23210886     0.24458717
 h      3.17795364    -0.92930364    -0.10298047
 c     -2.37516831    -0.54464752    -0.62153626
 h     -1.97346092    -1.61056497    -1.03233424
 h     -2.92263763    -0.89105271     0.34895141
 h     -3.04571376     0.11956201    -1.23975930
 h     -0.65110487     1.32813034     2.08298513
          17

 c      1.28664645    -0.41803676     0.09169932
 c     -0.05064624    -0.92641043     0.10537599
 c     -1.08354181     0.03356116    -0.10737755
 c     -1.14273529     1.23342037     0.95823816
 c     -0.36778477     1.29561030    -0.36040054
 c      1.07371754     0.90417083    -0.31340846
 h     -0.23512281    -1.93901805     0.37624151
 h     -2.06031924     1.63436155     0.68406192
 h     -0.47265040     2.18809083    -0.92927159
 h      1.79203537     1.78059632    -0.32734866
 o      2.45281946    -1.22651563     0.25709346
 h      3.20157616    -0.88669303    -0.11091786
 c     -2.37850619    -0.53946969    -0.62126070
 h     -1.89760871    -1.59765930    -1.04333304
 h     -2.90041650    -0.87333573     0.30733492
 h     -3.04158895     0.10999176    -1.28182733
 h     -0.61612715     1.30813998     2.06149324
          17

 c      1.26990795    -0.42651663     0.07247689
 c     -0.03423556    -0.93639985     0.10701117
 c     -1.09209881     0.03932240    -0.10202946
 c     -1.13296955     1.24494700     0.96367320
 c     -0.36922285     1.30010413    -0.35254422
 c      1.06693176     0.89489510    -0.31835867
 h     -0.26691999    -1.99817019     0.36747419
 h     -2.09061731     1.58954651     0.72150187
 h     -0.47700350     2.20565877    -0.95140120
 h      1.78472008     1.74361030    -0.33142626
 o      2.45513349    -1.22099029     0.27065343
 h      3.25613259    -0.82473894    -0.13547300
 c     -2.38124201    -0.53639146    -0.62111154
 h     -1.84364368    -1.56111350    -1.05440980
 h     -2.88119033    -0.85389865     0.25912252
 h     -3.02816112     0.09133116    -1.31896202
 h     -0.59544998     1.28435024     2.01367770
          17

 c      1.25482382    -0.43584225     0.05233531
 c     -0.01759337    -0.94734228     0.10980861
 c     -1.10037082     0.04566317    -0.09662415
 c     -1.12095664     1.25527873     0.96981318
 c     -0.36911955     1.30447569    -0.34487610
 c      1.06048876     0.88694251    -0.32198989
 h     -0.29676217    -2.05122821     0.35739842
 h     -2.13719367     1.55738909     0.76709135
 h     -0.49005783     2.22053670    -0.97869283
 h      1.77875338     1.69921456    -0.33792123
 o      2.45581504    -1.21441871     0.28399780
 h      3.30475750    -0.76132635    -0.15836451
 c     -2.38244926    -0.53488484    -0.62243656
 h     -1.81431698    -1.50329401    -1.06512525
 h     -2.87387523    -0.83886057     0.21806579
 h     -3.00555934     0.06429436    -1.34985083
 h     -0.58719068     1.25852930     1.94670903
          17

 c      1.24236761    -0.44592948     0.03162012
 c     -0.00242035    -0.95994084     0.11371672
 c     -1.10778439     0.05235965    -0.09102203
 c     -1.10829382     1.26443449     0.97548429
 c     -0.36781601     1.30922693    -0.33800349
 c      1.05394318     0.87997333    -0.32436761
 h     -0.32011515    -2.08742710     0.34448678
 h     -2.18743079     1.53504500     0.82220526
 h     -0.50987863     2.22614138    -1.00580369
 h      1.77929557     1.65392826    -0.34704037
 o      2.45608373    -1.20610063     0.29635222
 h      3.32805180    -0.70797768    -0.16924449
 c     -2.38126845    -0.53428376    -0.62635309
 h     -1.80991284    -1.42966734    -1.07591135
 h     -2.88702448    -0.83413608     0.19757454
 h     -2.97555449     0.03138412    -1.37474363
 h     -0.58495249     1.23205421     1.87497180
          17

 c      1.23339068    -0.45662194     0.01065440
 c      0.00980229    -0.97450488     0.11859217
 c     -1.11389248     0.05923106    -0.08507744
 c     -1.09710568     1.27249093     0.97896793
 c     -0.36567192     1.31464600    -0.33241791
 c      1.04690113     0.87359521    -0.32557862
 h     -0.33387813    -2.10172374     0.32867371
 h     -2.22771865     1.52004857     0.88680222
 h     -0.53443893     2.21845822    -1.02868692
 h      1.79147759     1.61422522    -0.35893441
 o      2.45638763    -1.19570542     0.30732786
 h      3.31936750    -0.67041000    -0.16396748
 c     -2.37753821    -0.53401281    -0.63275743
 h     -1.82700890    -1.35001846    -1.08887143
 h     -2.92248800    -0.84144988     0.20002185
 h     -2.94149529    -0.00317102    -1.39569094
 h     -0.57673995     1.20508669     1.82074097
          17

 c      1.22846369    -0.46774778    -0.01025467
 c      0.01798890    -0.99096980     0.12423153
 c     -1.11839573     0.06610797    -0.07866193
 c     -1.08921945     1.27955028     0.97884943
 c     -0.36302969     1.32079174    -0.32845617
 c      1.03927721     0.86761930    -0.32573769
 h     -0.33658208    -2.09373706     0.31087392
 h     -2.24840674     1.51119878     0.95900449
 h     -0.56185505     2.19629157    -1.04507907
 h      1.81747975     1.58346468    -0.37361483
 o      2.45677758    -1.18313061     0.31674840
 h      3.27884966    -0.65078165    -0.14180474
 c     -2.37216986    -0.53348827    -0.64000596
 h     -1.85678785    -1.28013001    -1.10919873
 h     -2.97297994    -0.85730786     0.21419223
 h     -2.90793110    -0.03384216    -1.41620912
 h     -0.54994207     1.17615112     1.80460881
          17

 c      1.22773996    -0.47917540    -0.03079710
 c      0.02160885    -1.00882272     0.13037126
 c     -1.12114487     0.07277016    -0.07170050
 c     -1.08504748     1.28558085     0.97558426
 c     -0.36018509     1.32751137    -0.32628523
 c      1.03147841     0.86218993    -0.32500470
 h     -0.32864995    -2.06764598     0.29278378
 h     -2.24482478     1.50826731     1.03567340
 h     -0.59060858     2.16108036    -1.05472063
 h      1.85437889     1.56032066    -0.39074225
 o      2.45697738    -1.16849577     0.32462445
 h      3.21237476    -0.64779487    -0.10500091
 c     -2.36671336    -0.53186982    -0.64583455
 h     -1.88599414    -1.23986811    -1.14534969
 h     -3.02747261    -0.87644749     0.22517763
 h     -2.87950707    -0.05498011    -1.43985866
 h     -0.50375638     1.14450613     1.82645975
          17

 c      1.23089532    -0.49083871    -0.05064079
 c      0.02079532    -1.02695005     0.13667040
 c     -1.12212177     0.07890817    -0.06417993
 c     -1.08352670     1.29025354     0.97131999
 c     -0.35736498     1.33445344    -0.32586274
 c      1.02430650     0.85763306    -0.32359203
 h     -0.31294898    -2.03334345     0.27688173
 h     -2.21682458     1.51163733     1.11315517
 h     -0.61980483     2.11669621    -1.05955335
 h      1.89519988     1.54050890    -0.40949254
 o      2.45617347    -1.15232038     0.33128175
 h      3.13501905    -0.65387845    -0.06076365
 c     -2.36235260    -0.52866212    -0.64873892
 h     -1.90546975    -1.24133992    -1.20282809
 h     -3.07667111    -0.89458668     0.22234979
 h     -2.85918775    -0.06261929    -1.46796602
 h     -0.45038560     1.11256033     1.86654125
          17

 c      1.23717835    -0.50270599    -0.06943422
 c      0.01631605    -1.04356021     0.14271001
 c     -1.12140275     0.08414359    -0.05611945
 c     -1.08315566     1.29311192     0.96816088
 c     -0.35471175     1.34109721    -0.32689624
 c      1.01866706     0.85419778    -0.32174642
 h     -0.29514540    -2.00743940     0.26631668
 h     -2.16835971     1.52216001     1.18808623
 h     -0.64942817     2.06899959    -1.06371141
 h      1.93210218     1.51980447    -0.42868247
 o      2.45267954    -1.13585389     0.33757648
 h      3.07656960    -0.65005924    -0.02454416
 c     -2.35922976    -0.52457568    -0.64901435
 h     -1.91822077    -1.27711004    -1.27487001
 h     -3.11458773    -0.90884476     0.20065954
 h     -2.84696511    -0.05585033    -1.49806150
 h     -0.40297214     1.08399660     1.90462644
          17

 c      1.24556754    -0.51469953    -0.08684365
 c      0.00926829    -1.05660368     0.14806640
 c     -1.11913024     0.08808276    -0.04754074
 c     -1.08251615     1.29375460     0.96736243
 c     -0.35228405     1.34685609    -0.32889436
 c      1.01531499     0.85191778    -0.31972139
 h     -0.28203330    -2.00911744     0.26410025
 h     -2.10729442     1.54119809     1.25825895
 h     -0.68031001     2.02453835    -1.07266259
 h      1.95892750     1.49580472    -0.44704178
 o      2.44468910    -1.12067124     0.34450158
 h      3.06969295    -0.61272767    -0.01347971
 c     -2.35700769    -0.52088566    -0.64825493
 h     -1.93271134    -1.32871674    -1.34655885
 h     -3.13816170    -0.91748007     0.15938335
 h     -2.84025734    -0.03665327    -1.52465870
 h     -0.36945756     1.06156474     1.92833703
          17

 c      1.25497360    -0.52661221    -0.10260660
 c      0.00050406    -1.06499996     0.15247632
 c     -1.11550791     0.09036803    -0.03846275
 c     -1.08031979     1.29187255     0.96938471
 c     -0.35010603     1.35127841    -0.33136912
 c      1.01471415     0.85061014    -0.31775978
 h     -0.27680620    -2.04666603     0.27142383
 h     -2.04436991     1.57065235     1.32328432
 h     -0.71336186     1.98814583    -1.09088404
 h      1.97226941     1.46826134    -0.46345385
 o      2.43292295    -1.10660233     0.35170074
 h      3.10780791    -0.54697294    -0.02242640
 c     -2.35546090    -0.51844539    -0.64818873
 h     -1.95433541    -1.38018085    -1.40520005
 h     -3.14693209    -0.91987390     0.10109309
 h     -2.83553246    -0.00848092    -1.54175327
 h     -0.35307338     1.04664346     1.93189531
          17

 c      1.26436926    -0.53809224    -0.11655656
 c     -0.00965103    -1.06944159     0.15593413
 c     -1.11080413     0.09070849    -0.02891660
 c     -1.07558289     1.28727725     0.97415183
 c     -0.34825515     1.35422083    -0.33409902
 c      1.01698220     0.84993245    -0.31608087
 h     -0.27673314    -2.10861112     0.28682108
 h     -1.98979992     1.61246443     1.38414919
 h     -0.74820300     1.96080696    -1.11902797
 h      1.97174458     1.43882396    -0.47714083
 o      2.41981439    -1.09218761     0.35800698
 h      3.15761779    -0.47943775    -0.03240819
 c     -2.35439086    -0.51750487    -0.65020860
 h     -1.98449137    -1.42143130    -1.44351816
 h     -3.14344045    -0.91684196     0.03143378
 h     -2.82971473     0.02516429    -1.54496059
 h     -0.35380369     1.03944524     1.91382706
          17

 c      1.27280288    -0.54870239    -0.12861241
 c     -0.02106341    -1.07150939     0.15859195
 c     -1.10534481     0.08888570    -0.01896668
 c     -1.06802588     1.28002620     0.98134095
 c     -0.34689580     1.35581411    -0.33721359
 c      1.02186994     0.84943919    -0.31486409
 h     -0.27710481    -2.17418127     0.30744730
 h     -1.94824914     1.66710379     1.44098557
 h     -0.78248555     1.93990243    -1.15321221
 h      1.96010890     1.41074750    -0.48782974
 o      2.40717228    -1.07654612     0.36276312
 h      3.19599278    -0.42834384    -0.03172881
 c     -2.35336100    -0.51787089    -0.65539947
 h     -2.02225624    -1.44680195    -1.45848411
 h     -3.13409675    -0.91107617    -0.04079125
 h     -2.82081008     0.06155431    -1.53241375
 h     -0.36886033     1.03907889     1.87616984
          17

 c      1.27938508    -0.55798535    -0.13876203
 c     -0.03346917    -1.07255561     0.16062632
 c     -1.09949022     0.08475255    -0.00872481
 c     -1.05830341     1.27058515     0.99049788
 c     -0.34620726     1.35625760    -0.34102121
 c      1.02876238     0.84862700    -0.31423349
 h     -0.27488116    -2.22624934     0.33059236
 h     -1.91697512     1.73193365     1.49099178
 h     -0.81272696     1.92149391    -1.18716860
 h      1.94317929     1.38859195    -0.49587656
 o      2.39603103    -1.05949319     0.36582970
 h      3.21236841    -0.40128711    -0.01625068
 c     -2.35161346    -0.51908198    -0.66456663
 h     -2.06547408    -1.45346795    -1.44993856
 h     -3.12908851    -0.90701287    -0.10454137
 h     -2.80804124     0.09912492    -1.50485932
 h     -0.39194391     1.04326477     1.82539160
          17

 c      1.28330812    -0.56550626    -0.14704808
 c     -0.04644110    -1.07339966     0.16218788
 c     -1.09360173     0.07823865     0.00164989
 c     -1.04784548     1.25984549     1.00078534
 c     -0.34628757     1.35564368    -0.34577471
 c      1.03676670     0.84700106    -0.31425813
 h     -0.26909036    -2.25471117     0.35421112
 h     -1.88936771     1.80139698     1.52929685
 h     -0.83570381     1.90238755    -1.21498642
 h      1.92884363     1.37751496    -0.50220058
 o      2.38699051    -1.04122509     0.36734191
 h      3.20319007    -0.39996902     0.01429688
 c     -2.34838553    -0.52063932    -0.67798766
 h     -2.11107029    -1.44099131    -1.42019730
 h     -3.13856528    -0.90877212    -0.15009622
 h     -2.79183389     0.13768330    -1.46544928
 h     -0.41161409     1.04783336     1.77447824
          17

 c      1.28389704    -0.57088391    -0.15355096
 c     -0.05945842    -1.07442830     0.16339974
 c     -1.08801264     0.06936080     0.01196327
 c     -1.03847502     1.24893458     1.01078603
 c     -0.34710986     1.35389936    -0.35153772
 c      1.04497310     0.84421137    -0.31499161
 h     -0.26011014    -2.25519751     0.37691591
 h     -1.85935545     1.86884199     1.55151725
 h     -0.84934504     1.88094853    -1.23269627
 h      1.92419246     1.38161522    -0.50775610
 o      2.38031820    -1.02218135     0.36759947
 h      3.16980376    -0.42207610     0.05779954
 c     -2.34355655    -0.52224294    -0.69498747
 h     -2.15498619    -1.41222106    -1.37472687
 h     -3.16536608    -0.91650068    -0.17397667
 h     -2.77371389     0.17840868    -1.41922580
 h     -0.41139846     1.04698132     1.74261741
          17

 c      1.28068076    -0.57382823    -0.15836068
 c     -0.07196214    -1.07570316     0.16435777
 c     -1.08301498     0.05822359     0.02199968
 c     -1.03152477     1.23879956     1.01929054
 c     -0.34851995     1.35080093    -0.35815574
 c      1.05281250     0.84023923    -0.31654329
 h     -0.24912050    -2.22777091     0.39794021
 h     -1.82328515     1.92822204     1.55528486
 h     -0.85307131     1.85713779    -1.23883211
 h      1.93158795     1.40165341    -0.51264074
 o      2.37575893    -1.00311470     0.36706968
 h      3.12067746    -0.45978000     0.10929852
 c     -2.33790269    -0.52361394    -0.71384553
 h     -2.19217247    -1.37573890    -1.32367195
 h     -3.20252771    -0.92549110    -0.17971371
 h     -2.75587739     0.22327821    -1.37196084
 h     -0.37843826     1.03642337     1.74443644
          17

 c      1.27347384    -0.57417753    -0.16154371
 c     -0.08338399    -1.07696136     0.16511115
 c     -1.07885980     0.04501723     0.03153320
 c     -1.02668234     1.22977003     1.02656960
 c     -0.35024205     1.34600493    -0.36526617
 c      1.06019743     0.83548100    -0.31910951
 h     -0.23788238    -2.17694159     0.41732489
 h     -1.78006400     1.97501803     1.54042223
 h     -0.84790692     1.83236172    -1.23459814
 h      1.94722151     1.43402052    -0.51568716
 o      2.37205960    -0.98534443     0.36645178
 h      3.07799370    -0.49537713     0.15951334
 c     -2.33263257    -0.52386033    -0.73221263
 h     -2.21723321    -1.34848239    -1.28276696
 h     -3.23906633    -0.92960355    -0.17378355
 h     -2.74022664     0.27354495    -1.32839110
 h     -0.31713735     1.01766115     1.77493451
          17

 c      1.26243982    -0.57190934    -0.16312633
 c     -0.09316349    -1.07751206     0.16561341
 c     -1.07575555     0.03003961     0.04034687
 c     -1.02234673     1.22165487     1.03384752
 c     -0.35188729     1.33907595    -0.37230249
 c      1.06729404     0.83062275    -0.32291805
 h     -0.22869796    -2.11294673     0.43647350
 h     -1.73088163     2.00675082     1.50869349
 h     -0.83649251     1.80933268    -1.22385146
 h      1.96386041     1.47219729    -0.51509666
 o      2.36693403    -0.97067825     0.36653490
 h      3.07762771    -0.50256206     0.19690217
 c     -2.32880958    -0.52146366    -0.74790819
 h     -2.22638969    -1.35104226    -1.26859930
 h     -3.26579522    -0.92443507    -0.16216060
 h     -2.72739958     0.32792883    -1.29097912
 h     -0.24520847     0.99622006     1.81588525
          17

 c      1.24806785    -0.56711398    -0.16311700
 c     -0.10077534    -1.07615612     0.16565716
 c     -1.07386369     0.01373248     0.04825065
 c     -1.01685160     1.21406823     1.04196887
 c     -0.35298706     1.32953148    -0.37854001
 c      1.07419616     0.82642566    -0.32814682
 h     -0.22428977    -2.05278175     0.45893880
 h     -1.67903615     2.02351645     1.46362517
 h     -0.82277019     1.79173207    -1.21252726
 h      1.97466751     1.50926923    -0.50940828
 o      2.35956640    -0.95972353     0.36747942
 h      3.13004589    -0.47372672     0.21940808
 c     -2.32701724    -0.51579493    -0.76003676
 h     -2.21991102    -1.38881290    -1.28601842
 h     -3.27696818    -0.90803171    -0.14936540
 h     -2.71670948     0.38234761    -1.26025903
 h     -0.17930233     0.97709322     1.85168594
          17

 c      1.23107526    -0.55997385    -0.16153318
 c     -0.10579415    -1.07154186     0.16490838
 c     -1.07331049    -0.00330737     0.05507432
 c     -1.00891451     1.20649532     1.05105868
 c     -0.35309160     1.31694124    -0.38327014
 c      1.08077746     0.82356812    -0.33488068
 h     -0.22710737    -2.01618196     0.49008672
 h     -1.62983857     2.02859709     1.41026006
 h     -0.81087757     1.78324071    -1.20673865
 h      1.97522527     1.53967702    -0.49800541
 o      2.35194851    -0.95123901     0.36883335
 h      3.20026509    -0.43043463     0.23454646
 c     -2.32734585    -0.50797139    -0.76915861
 h     -2.20184582    -1.44389532    -1.32476765
 h     -3.26990701    -0.88042316    -0.13857649
 h     -2.70688826     0.43153695    -1.23602764
 h     -0.12980499     0.96331448     1.87377232
          17

 c      1.21234668    -0.55076426    -0.15839213
 c     -0.10802022    -1.06328778     0.16323951
 c     -1.07421397    -0.02035780     0.06064189
 c     -0.99759456     1.19826917     1.06077407
 c     -0.35193367     1.30108886    -0.38609544
 c      1.08671348     0.82255717    -0.34310302
 h     -0.23775728    -2.01261357     0.53325628
 h     -1.59002340     2.02839879     1.35437821
 h     -0.80330388     1.78586651    -1.20957909
 h      1.96394063     1.55996467    -0.48114549
 o      2.34592523    -0.94407223     0.37028940
 h      3.25499579    -0.39217790     0.24718174
 c     -2.32956884    -0.49950708    -0.77621861
 h     -2.17732295    -1.49317626    -1.37121904
 h     -3.24469072    -0.84319644    -0.13167138
 h     -2.69677013     0.47084237    -1.21813244
 h     -0.10198987     0.95637495     1.87872056
          17

 c      1.19290654    -0.53982524    -0.15370543
 c     -0.10757549    -1.05271274     0.16110931
 c     -1.07669186    -0.03663648     0.06476069
 c     -0.98232591     1.18873985     1.07061636
 c     -0.34954088     1.28210638    -0.38713446
 c      1.09153853     0.82366863    -0.35270397
 h     -0.25396491    -2.03266654     0.58524159
 h     -1.56582579     2.03016727     1.30090506
 h     -0.79965185     1.79859232    -1.21888944
 h      1.94190939     1.56907047    -0.45980552
 o      2.34222522    -0.93767030     0.37173111
 h      3.27804488    -0.36797627     0.25864310
 c     -2.33322121    -0.49130511    -0.78194223
 h     -2.15080835    -1.52124773    -1.41565090
 h     -3.20450387    -0.79937244    -0.12879379
 h     -2.68562661     0.49722322    -1.20671502
 h     -0.09759681     0.95668626     1.86636989
          17

 c      1.17387688    -0.52752353    -0.14748741
 c     -0.10483000    -1.04194189     0.15938598
 c     -1.08082430    -0.05139827     0.06723579
 c     -0.96316618     1.17767617     1.08009916
 c     -0.34618447     1.26045918    -0.38692818
 c      1.09467261     0.82689320    -0.36349370
 h     -0.27174710    -2.05804354     0.63822326
 h     -1.55986297     2.03730581     1.25239137
 h     -0.79731871     1.81771755    -1.22843075
 h      1.91284547     1.56859447    -0.43548721
 o      2.34087370    -0.93180992     0.37310442
 h      3.26402822    -0.36069969     0.26886970
 c     -2.33756046    -0.48366289    -0.78690674
 h     -2.12579433    -1.52063330    -1.45227124
 h     -3.15633080    -0.75337543    -0.12752912
 h     -2.67328666     0.50963710    -1.20221239
 h     -0.11504282     0.96364314     1.83940779
          17

 c      1.15641623    -0.51422772    -0.13976293
 c     -0.10027747    -1.03277794     0.15890957
 c     -1.08658654    -0.06402855     0.06789874
 c     -0.94106486     1.16554277     1.08861487
 c     -0.34223422     1.23680764    -0.38615330
 c      1.09544083     0.83190705    -0.37522418
 h     -0.28723007    -2.07398825     0.68474029
 h     -1.56937301     2.04642349     1.20928622
 h     -0.79328339     1.83855184    -1.23119006
 h      1.88292379     1.56292826    -0.40994168
 o      2.34146939    -0.92645319     0.37437220
 h      3.21433607    -0.36947737     0.27729638
 c     -2.34156375    -0.47653713    -0.79172161
 h     -2.10496302    -1.48904358    -1.47776868
 h     -3.11091514    -0.71064438    -0.12238082
 h     -2.66016528     0.50912720    -1.20529575
 h     -0.14798198     0.97529960     1.80450684
          17

 c      1.14164032    -0.50030609    -0.13056769
 c     -0.09447721    -1.02636491     0.16029247
 c     -1.09378728    -0.07409912     0.06663643
 c     -0.91793063     1.15331718     1.09507314
 c     -0.33805758     1.21187421    -0.38539389
 c      1.09316696     0.83813172    -0.38762336
 h     -0.29744963    -2.07244338     0.71985416
 h     -1.58788239     2.04985165     1.17162951
 h     -0.78540855     1.85698637    -1.22190065
 h      1.85975907     1.55851065    -0.38476189
 o      2.34312158    -0.92181948     0.37552503
 h      3.13847671    -0.38863593     0.28280415
 c     -2.34417680    -0.46977186    -0.79696074
 h     -2.09023629    -1.42787405    -1.49063025
 h     -3.07987255    -0.67628927    -0.10646673
 h     -2.64723688     0.49872370    -1.21677151
 h     -0.18275478     0.98791586     1.77459705
          17

 c      1.13051801    -0.48614352    -0.11994331
 c     -0.08801893    -1.02325408     0.16390080
 c     -1.10204598    -0.08138616     0.06340799
 c     -0.89629438     1.14203715     1.09781981
 c     -0.33398981     1.18637090    -0.38505237
 c      1.08742148     0.84496127    -0.40042930
 h     -0.30042836    -2.05075230     0.74114998
 h     -1.60840915     2.04040176     1.14003364
 h     -0.77287937     1.87029278    -1.19793940
 h      1.84961341     1.56125157    -0.36104600
 o      2.34409587    -0.91868170     0.37663745
 h      3.06012501    -0.40308590     0.28295774
 c     -2.34487032    -0.46321055    -0.80270411
 h     -2.08245541    -1.34245897    -1.49159253
 h     -3.06948416    -0.65307296    -0.07681967
 h     -2.63592743     0.48304089    -1.23737080
 h     -0.19908136     0.99649822     1.76866702
          17

 c      1.12374311    -0.47215255    -0.10794192
 c     -0.08146087    -1.02348046     0.16985170
 c     -1.11082582    -0.08587124     0.05824014
 c     -0.87800719     1.13230721     1.09564817
 c     -0.33033408     1.16096361    -0.38534869
 c      1.07833779     0.85206893    -0.41338885
 h     -0.29516021    -2.01048352     0.74850883
 h     -1.62566837     2.01409029     1.11549617
 h     -0.75622035     1.87742856    -1.15935126
 h      1.85377501     1.57300569    -0.33958805
 o      2.34187859    -0.91849869     0.37792086
 h      3.01682620    -0.38648169     0.27345179
 c     -2.34402442    -0.45651728    -0.80806972
 h     -2.08053925    -1.24387718    -1.48541418
 h     -3.07703340    -0.64072197    -0.03868534
 h     -2.62785456     0.46730909    -1.26730517
 h     -0.18324490     0.99803697     1.80022335
          17

 c      1.12162204    -0.45874710    -0.09464963
 c     -0.07523891    -1.02653680     0.17796000
 c     -1.11950842    -0.08773113     0.05121182
 c     -0.86285998     1.12403759     1.08921361
 c     -0.32736108     1.13623852    -0.38634369
 c      1.06669152     0.85948807    -0.42622495
 h     -0.28180763    -1.95762371     0.74450889
 h     -1.63692757     1.97063027     1.09892593
 h     -0.73724507     1.87925242    -1.10866441
 h      1.86753489     1.59054639    -0.32148065
 o      2.33559666    -0.92181400     0.37947801
 h      3.02254767    -0.32717523     0.25245867
 c     -2.34272568    -0.44876758    -0.81129092
 h     -2.08033685    -1.15080994    -1.48346135
 h     -3.09451917    -0.63736112    -0.00270233
 h     -2.62438863     0.45584595    -1.30559000
 h     -0.14357010     0.99430717     1.86147060
          17

 c      1.12406086    -0.44629303    -0.08019674
 c     -0.06956116    -1.03126978     0.18764180
 c     -1.12746987    -0.08730505     0.04245728
 c     -0.84944783     1.11671913     1.08039492
 c     -0.32530345     1.11266215    -0.38795570
 c      1.05364327     0.86736990    -0.43863164
 h     -0.26214198    -1.90390291     0.73552172
 h     -1.64212904     1.91300869     1.09093268
 h     -0.71896653     1.87873044    -1.05057653
 h      1.88302671     1.60824102    -0.30828898
 o      2.32731280    -0.92689862     0.38099469
 h      3.04717955    -0.25016440     0.22562662
 c     -2.34227760    -0.43855088    -0.81038060
 h     -2.07518553    -1.08542212    -1.50230490
 h     -3.11422792    -0.64103703     0.02102694
 h     -2.62619681     0.45068471    -1.34949949
 h     -0.09990665     0.98900659     1.93120229
          17

 c      1.13064376    -0.43507068    -0.06474709
 c     -0.06435549    -1.03589441     0.19788936
 c     -1.13412919    -0.08505227     0.03218170
 c     -0.83653430     1.10972485     1.07088441
 c     -0.32436044     1.09057159    -0.39000663
 c      1.04042630     0.87570636    -0.45030691
 h     -0.23968978    -1.86702517     0.73220586
 h     -1.64388890     1.84692788     1.09182946
 h     -0.70521746     1.88067706    -0.99113711
 h      1.89283627     1.62126441    -0.30162126
 o      2.31906328    -0.93186729     0.38210050
 h      3.06251675    -0.18339817     0.19996580
 c     -2.34355561    -0.42522305    -0.80455836
 h     -2.06153905    -1.05772464    -1.54991394
 h     -3.13112352    -0.65016734     0.02608897
 h     -2.63304280     0.45125253    -1.39465863
 h     -0.06724997     0.98459105     1.99131058
          17

 c      1.14071361    -0.42523731    -0.04850829
 c     -0.05941888    -1.03862099     0.20763546
 c     -1.13898207    -0.08151765     0.02066176
 c     -0.82330163     1.10240842     1.06180759
 c     -0.32473770     1.07027351    -0.39234443
 c      1.02816105     0.88422825    -0.46098746
 h     -0.21814955    -1.86397181     0.74549970
 h     -1.64718753     1.77982890     1.10170323
 h     -0.69965466     1.89019710    -0.93603560
 h      1.89192520     1.62708173    -0.30265931
 o      2.31190993    -0.93566054     0.38259677
 h      3.05675191    -0.14209171     0.17999100
 c     -2.34662063    -0.40964575    -0.79520871
 h     -2.04355454    -1.05758623    -1.61394739
 h     -3.14291078    -0.66347627     0.01015946
 h     -2.64392292     0.45511953    -1.43581923
 h     -0.05293321     0.98201575     2.03104646
          17

 c      1.15343241    -0.41679068    -0.03175251
 c     -0.05472164    -1.03892634     0.21656950
 c     -1.14164537    -0.07730722     0.00821626
 c     -0.80927434     1.09424050     1.05386726
 c     -0.32670526     1.05226180    -0.39499747
 c      1.01775750     0.89244045    -0.47046989
 h     -0.19835378    -1.89683305     0.77723911
 h     -1.65766766     1.71872954     1.12046365
 h     -0.70430130     1.90976756    -0.88855586
 h      1.87813065     1.62562431    -0.31193354
 o      2.30636915    -0.93781381     0.38243049
 h      3.02773621    -0.13252049     0.16814150
 c     -2.35113395    -0.39309884    -0.78467667
 h     -2.02812520    -1.06879491    -1.67428431
 h     -3.14959186    -0.68004491    -0.02555479
 h     -2.65741017     0.45924932    -1.46792882
 h     -0.05913598     0.98128559     2.04512867
          17

 c      1.16780175    -0.40957802    -0.01481498
 c     -0.05042886    -1.03781479     0.22533497
 c     -1.14189954    -0.07306644    -0.00482840
 c     -0.79445260     1.08502610     1.04749155
 c     -0.33058759     1.03736095    -0.39821594
 c      1.00982406     0.89969737    -0.47862218
 h     -0.17836044    -1.95017448     0.81796047
 h     -1.67816458     1.66732614     1.14764315
 h     -0.71867790     1.93712384    -0.84892935
 h      1.85227227     1.61916324    -0.32927270
 o      2.30269578    -0.93825569     0.38165732
 h      2.97869354    -0.15537046     0.16541290
 c     -2.35672748    -0.37644783    -0.77498690
 h     -2.01987041    -1.07986513    -1.71651105
 h     -3.15331835    -0.69958984    -0.07682151
 h     -2.67206930     0.46124756    -1.48710775
 h     -0.08471642     0.98178509     2.03201468
          17

 c      1.18266644    -0.40335401     0.00193706
 c     -0.04664689    -1.03665100     0.23478298
 c     -1.13971790    -0.06945454    -0.01815626
 c     -0.77950932     1.07498981     1.04285934
 c     -0.33663402     1.02659703    -0.40234965
 c      1.00456547     0.90526724    -0.48538579
 h     -0.15645836    -2.00470804     0.85574803
 h     -1.70604831     1.62481153     1.18189579
 h     -0.74035941     1.96628341    -0.81571235
 h      1.81826735     1.61223979    -0.35385780
 o      2.30086941    -0.93735066     0.38045770
 h      2.91847234    -0.20505216     0.17104841
 c     -2.36299170    -0.36014776    -0.76758818
 h     -2.02072324    -1.08447729    -1.73349508
 h     -3.15825703    -0.72277335    -0.13701645
 h     -2.68679846     0.46018714    -1.49128064
 h     -0.12549989     0.98237329     1.99383595
          17

 c      1.19676951    -0.39783789     0.01814277
 c     -0.04332149    -1.03634267     0.24544898
 c     -1.13526999    -0.06710427    -0.03146577
 c     -0.76576640     1.06460942     1.03972834
 c     -0.34487277     1.02090757    -0.40768783
 c      1.00173925     0.90838889    -0.49076079
 h     -0.13239450    -2.04666391     0.88239133
 h     -1.73453176     1.58775027     1.22077365
 h     -0.76630429     1.99057020    -0.78757007
 h      1.78284599     1.61133713    -0.38442683
 o      2.30031245    -0.93621296     0.37922914
 h      2.86558290    -0.26460346     0.18091563
 c     -2.36945526    -0.34446158    -0.76338348
 h     -2.03087731    -1.07947422    -1.72305041
 h     -3.16944941    -0.75104262    -0.19868018
 h     -2.70106339     0.45701958    -1.48049820
 h     -0.17322657     0.98132032     1.93830278
          17

 c      1.20890491    -0.39273353     0.03347918
 c     -0.04028987    -1.03726146     0.25751159
 c     -1.12888908    -0.06656695    -0.04447046
 c     -0.75502469     1.05438704     1.03708902
 c     -0.35506391     1.02091594    -0.41437263
 c      1.00078994     0.90840631    -0.49476932
 h     -0.10696714    -2.06859838     0.89384679
 h     -1.75639575     1.55277887     1.26120076
 h     -0.79388052     2.00501236    -0.76411779
 h      1.75365976     1.62327213    -0.41975552
 o      2.29964618    -0.93694599     0.37867001
 h      2.85087918    -0.30187685     0.18598385
 c     -2.37576036    -0.32968834    -0.76263772
 h     -2.04937860    -1.06369909    -1.68637890
 h     -3.18999314    -0.78535209    -0.25604764
 h     -2.71508434     0.45475693    -1.45705787
 h     -0.21384805     0.97616504     1.88205598
          17

 c      1.21815200    -0.38771497     0.04767919
 c     -0.03735997    -1.03937771     0.27088226
 c     -1.12100930    -0.06825687    -0.05691023
 c     -0.74924024     1.04472185     1.03317973
 c     -0.36675136     1.02682052    -0.42238341
 c      1.00119276     0.90506213    -0.49742523
 h     -0.08149361    -2.06784275     0.88915237
 h     -1.76664290     1.51795520     1.30022047
 h     -0.82135947     2.00737312    -0.74598215
 h      1.73529216     1.65160398    -0.45919532
 o      2.29798902    -0.94102731     0.37931555
 h      2.89517043    -0.29544798     0.17959954
 c     -2.38189639    -0.31631822    -0.76487275
 h     -2.07419232    -1.03800513    -1.62799990
 h     -3.21835794    -0.82428908    -0.30665728
 h     -2.72994338     0.45829894    -1.42527130
 h     -0.22879942     0.96391416     1.84987196
          17

 c      1.22404799    -0.38244782     0.06054070
 c     -0.03436625    -1.04233109     0.28525157
 c     -1.11209794    -0.07240953    -0.06857835
 c     -0.74951230     1.03579183     1.02695565
 c     -0.37933965     1.03833454    -0.43156243
 c      1.00274730     0.89878166    -0.49876537
 h     -0.05751828    -2.04576054     0.86985356
 h     -1.76332779     1.48286991     1.33552474
 h     -0.84814857     1.99845187    -0.73463141
 h      1.72622080     1.69328491    -0.50252798
 o      2.29689744    -0.94716403     0.38085311
 h      2.97704206    -0.26856770     0.16829313
 c     -2.38822658    -0.30488353    -0.76894156
 h     -2.10185569    -1.00644607    -1.55702759
 h     -3.24900435    -0.86368043    -0.35036729
 h     -2.74732147     0.47330336    -1.39038329
 h     -0.20633449     0.94264044     1.85738582
          17

 c      1.22658599    -0.37669898     0.07194611
 c     -0.03118481    -1.04538030     0.30007089
 c     -1.10260170    -0.07905631    -0.07934665
 c     -0.75505390     1.02741781     1.01971675
 c     -0.39214858     1.05465015    -0.44163592
 c      1.00550795     0.89060212    -0.49892607
 h     -0.03663282    -2.00842691     0.84023641
 h     -1.74755538     1.44835982     1.36576097
 h     -0.87495410     1.98212768    -0.73220122
 h      1.72054573     1.73952115    -0.54911029
 o      2.29842188    -0.95359521     0.38278288
 h      3.06333949    -0.25141963     0.16096146
 c     -2.39536391    -0.29543401    -0.77323247
 h     -2.12695163    -0.97835072    -1.48900941
 h     -3.27566323    -0.89825490    -0.38730845
 h     -2.76848535     0.50360285    -1.35644441
 h     -0.15385994     0.91371130     1.89200042
          17

 c      1.22613357    -0.37043544     0.08188199
 c     -0.02773799    -1.04728121     0.31450433
 c     -1.09291437    -0.08800935    -0.08916042
 c     -0.76393959     1.01915880     1.01373928
 c     -0.40446141     1.07448603    -0.45219583
 c      1.00948891     0.88180578    -0.49817568
 h     -0.02023423    -1.96823374     0.80797170
 h     -1.72333051     1.41624858     1.39086099
 h     -0.90376884     1.96485409    -0.74122172
 h      1.71230137     1.78004758    -0.59742106
 o      2.30360196    -0.95946768     0.38484792
 h      3.13345304    -0.25818512     0.16176337
 c     -2.40404737    -0.28713769    -0.77602643
 h     -2.14259293    -0.96821215    -1.44456193
 h     -3.29388008    -0.92355185    -0.41689117
 h     -2.79292347     0.54830894    -1.32443438
 h     -0.08922198     0.88093895     1.92824366
          17

 c      1.22335059    -0.36382935     0.09043368
 c     -0.02401081    -1.04634252     0.32749805
 c     -1.08337568    -0.09887443    -0.09802817
 c     -0.77423217     1.01052513     1.01046700
 c     -0.41561451     1.09630541    -0.46270900
 c      1.01449879     0.87360019    -0.49687451
 h     -0.00918517    -1.94355313     0.78347202
 h     -1.69730024     1.38910989     1.41235691
 h     -0.93717038     1.95371582    -0.76400786
 h      1.69801794     1.80660367    -0.64539348
 o      2.31263897    -0.96448608     0.38694175
 h      3.17732302    -0.29243180     0.17164862
 c     -2.41479520    -0.27896576    -0.77637236
 h     -2.14433906    -0.98612091    -1.43834558
 h     -3.30164861    -0.93683936    -0.43793238
 h     -2.81806215     0.60145649    -1.29262389
 h     -0.02754843     0.84819942     1.94795279
          17

 c      1.21910860    -0.35718764     0.09775313
 c     -0.02005285    -1.04118837     0.33821467
 c     -1.07430235    -0.11109215    -0.10602516
 c     -0.78432539     1.00110302     1.01028812
 c     -0.42516238     1.11870744    -0.47262411
 c      1.02015550     0.86696203    -0.49540817
 h     -0.00369684    -1.95021105     0.77499332
 h     -1.67757810     1.36974360     1.43318175
 h     -0.97647527     1.95287198    -0.80154224
 h      1.67705683     1.81421359    -0.69097902
 o      2.32522036    -0.96860456     0.38902495
 h      3.19117762    -0.35246345     0.18996341
 c     -2.42743075    -0.27100164    -0.77488680
 h     -2.13495945    -1.02469394    -1.46680441
 h     -3.29907591    -0.93727501    -0.44911733
 h     -2.84049338     0.65481039    -1.25863023
 h      0.02162032     0.81849709     1.94270913
          17

 c      1.21441451    -0.35085287     0.10401503
 c     -0.01594674    -1.03199758     0.34661769
 c     -1.06602849    -0.12399006    -0.11329758
 c     -0.79308041     0.99065114     1.01296488
 c     -0.43303575     1.14075928    -0.48152644
 c      1.02595658     0.86256071    -0.49412454
 h     -0.00367720    -1.98729127     0.78193872
 h     -1.67079284     1.36004668     1.45635273
 h     -1.01974683     1.96082389    -0.85232264
 h      1.65116740     1.80135606    -0.73260549
 o      2.34059669    -0.97199732     0.39112540
 h      3.17716758    -0.43237846     0.21473204
 c     -2.44119090    -0.26416547    -0.77301813
 h     -2.12194041    -1.06537668    -1.51493306
 h     -3.28805742    -0.92591501    -0.44929206
 h     -2.85736546     0.70096192    -1.22092353
 h      0.05287550     0.79399111     1.91025343
          17

 c      1.21033093    -0.34512443     0.10938038
 c     -0.01180009    -1.02045628     0.35334819
 c     -1.05891129    -0.13684031    -0.12004294
 c     -0.80003739     0.97919757     1.01805553
 c     -0.43951515     1.16197898    -0.48921573
 c      1.03131814     0.86068775    -0.49327323
 h     -0.00881266    -2.03768957     0.79638707
 h     -1.67852683     1.35968012     1.48291698
 h     -1.06184313     1.97154780    -0.91226988
 h      1.62417728     1.77009544    -0.76959334
 o      2.35732939    -0.97523034     0.39339974
 h      3.14807690    -0.51978909     0.24186217
 c     -2.45511802    -0.25913881    -0.77195546
 h     -2.11213641    -1.09267002    -1.56898517
 h     -3.27227678    -0.90581091    -0.43741859
 h     -2.86703114     0.73484194    -1.17919545
 h      0.06374343     0.77613692     1.85203165
          17

 c      1.20788372    -0.34021128     0.11397441
 c     -0.00776070    -1.00850299     0.35910789
 c     -1.05329318    -0.14891914    -0.12646966
 c     -0.80550482     0.96705817     1.02507140
 c     -0.44502322     1.18206879    -0.49566172
 c      1.03557079     0.86118419    -0.49294319
 h     -0.01832319    -2.08241253     0.81026162
 h     -1.69647097     1.36577030     1.51107360
 h     -1.09659162     1.97819836    -0.97593488
 h      1.60194371     1.72642625    -0.80265999
 o      2.37279437    -0.97947205     0.39621111
 h      3.13583550    -0.59283062     0.26403596
 c     -2.46822066    -0.25608569    -0.77238640
 h     -2.11014159    -1.09804709    -1.61995495
 h     -3.25700886    -0.88180310    -0.41238315
 h     -2.86913374     0.75408550    -1.13419769
 h      0.05483134     0.76562328     1.77272191
          17

 c      1.20794550    -0.33619300     0.11787311
 c     -0.00400166    -0.99758385     0.36436246
 c     -1.04944958    -0.15955634    -0.13275866
 c     -0.81048415     0.95475816     1.03330264
 c     -0.44992455     1.20071075    -0.50091166
 c      1.03796511     0.86344581    -0.49302128
 h     -0.03106550    -2.10864064     0.81860156
 h     -1.71720517     1.37407505     1.53746208
 h     -1.11894122     1.97582724    -1.03796918
 h      1.59202975     1.67997943    -0.83433798
 o      2.38402513    -0.98587358     0.39994069
 h      3.17908699    -0.63053268     0.27391955
 c     -2.47957855    -0.25492266    -0.77462975
 h     -2.11881191    -1.07807425    -1.66231043
 h     -3.24771141    -0.85923278    -0.37318490
 h     -2.86450349     0.75909415    -1.08749003
 h      0.03173738     0.76192797     1.68131306
          17

 c      1.21109653    -0.33301448     0.12110604
 c     -0.00068465    -0.98856809     0.36934143
 c     -1.04754776    -0.16816978    -0.13903479
 c     -0.81667298     0.94295092     1.04154684
 c     -0.45442816     1.21751409    -0.50502527
 c      1.03780319     0.86668217    -0.49325187
 h     -0.04581703    -2.10999019     0.81928585
 h     -1.73361778     1.38051658     1.55907919
 h     -1.12594136     1.96214684    -1.09405744
 h      1.60187772     1.64109164    -0.86838530
 o      2.39131993    -0.99395032     0.40442694
 h      3.26721359    -0.63903382     0.27329520
 c     -2.48855945    -0.25568909    -0.77868754
 h     -2.13985823    -1.03248676    -1.69266937
 h     -3.24718911    -0.84147548    -0.32005325
 h     -2.85502765     0.75310359    -1.04118205
 h      0.00852856     0.76254121     1.59252923
          17

 c      1.21756491    -0.33055574     0.12368166
 c      0.00208330    -0.98182087     0.37408775
 c     -1.04762495    -0.17429753    -0.14535228
 c     -0.82630011     0.93230190     1.04824269
 c     -0.45855814     1.23203395    -0.50804418
 c      1.03477833     0.87045713    -0.49347557
 h     -0.06149168    -2.08507601     0.81222591
 h     -1.74083629     1.38213079     1.57430264
 h     -1.11690768     1.93733545    -1.14138402
 h      1.63475035     1.61472492    -0.90714697
 o      2.39723155    -1.00247076     0.40922434
 h      3.35643579    -0.63716474     0.26880991
 c     -2.49501311    -0.25872478    -0.78417483
 h     -2.17397834    -0.96351626    -1.70952699
 h     -3.25346578    -0.82818496    -0.25602038
 h     -2.84342314     0.74195021    -0.99751992
 h      0.00770795     0.76326802     1.52445708
          17

 c      1.22726411    -0.32872281     0.12560527
 c      0.00428508    -0.97721464     0.37846062
 c     -1.04958313    -0.17762929    -0.15169741
 c     -0.84071986     0.92314254     1.05246310
 c     -0.46215184     1.24379157    -0.50997100
 c      1.02926480     0.87499603    -0.49387986
 h     -0.07731083    -2.03709020     0.79910332
 h     -1.73711589     1.37752563     1.58307102
 h     -1.09335861     1.90372416    -1.17897132
 h      1.68646513     1.59706331    -0.94871814
 o      2.40346331    -1.01070970     0.41404777
 h      3.41809409    -0.63580878     0.26461282
 c     -2.49924149    -0.26442719    -0.79026710
 h     -2.22053104    -0.87634051    -1.71423117
 h     -3.26091938    -0.81632790    -0.18719326
 h     -2.83270477     0.73277983    -0.95820484
 h      0.04423302     0.76201795     1.48706455
          17

 c      1.23985474    -0.32746939     0.12687057
 c      0.00601343    -0.97404204     0.38209506
 c     -1.05320050    -0.17802610    -0.15800841
 c     -0.85874272     0.91519845     1.05456514
 c     -0.46487148     1.25228645    -0.51071973
 c      1.02218129     0.88082283    -0.49492849
 h     -0.09305383    -1.97485769     0.78376001
 h     -1.72436977     1.36713271     1.58684658
 h     -1.05892405     1.86555301    -1.20804638
 h      1.74720625     1.57973061    -0.98775020
 o      2.41070811    -1.01834416     0.41875540
 h      3.44049981    -0.63919576     0.26249582
 c     -2.50184036    -0.27270586    -0.79567948
 h     -2.27694719    -0.78009875    -1.71337166
 h     -3.26347734    -0.80279146    -0.12115895
 h     -2.82525341     0.73130030    -0.92366145
 h      0.10592040     0.76201737     1.47461128
          17

 c      1.25480149    -0.32676781     0.12745255
 c      0.00749216    -0.97090956     0.38436534
 c     -1.05815979    -0.17550902    -0.16420251
 c     -0.87774463     0.90791592     1.05523601
 c     -0.46625849     1.25702700    -0.51006749
 c      1.01460351     0.88823177    -0.49706599
 h     -0.10947309    -1.91430943     0.77283401
 h     -1.70802325     1.35322096     1.58858980
 h     -1.01894751     1.82850584    -1.23216512
 h      1.80624052     1.55588371    -1.01869001
 o      2.41910907    -1.02522829     0.42327397
 h      3.42129655    -0.64844160     0.26305749
 c     -2.50354781    -0.28263151    -0.79863009
 h     -2.33878393    -0.68757465    -1.72114220
 h     -3.25693055    -0.78603872    -0.06498629
 h     -2.82196389     0.73899731    -0.89285373
 h      0.16652694     0.76784217     1.47627977
          17

 c      1.27143002    -0.32657800     0.12731741
 c      0.00906939    -0.96599376     0.38448903
 c     -1.06409036    -0.17022389    -0.17020259
 c     -0.89543929     0.90080900     1.05474705
 c     -0.46586662     1.25762788    -0.50771704
 c      1.00750896     0.89709809    -0.50051999
 h     -0.12847236    -1.87588408     0.77491905
 h     -1.69573045     1.33938894     1.59238051
 h     -0.97924773     1.79849967    -1.25630020
 h      1.85498360     1.52253239    -1.03784149
 o      2.42839867    -1.03133772     0.42758097
 h      3.36511151    -0.66247760     0.26597690
 c     -2.50496785    -0.29283933    -0.79729979
 h     -2.40210114    -0.60998311    -1.75452769
 h     -3.23965956    -0.76634008    -0.02385850
 h     -2.82222128     0.75284451    -0.86390255
 h      0.20591630     0.78159933     1.48470659
          17

 c      1.28898557    -0.32682666     0.12643251
 c      0.01106959    -0.95815875     0.38198187
 c     -1.07060378    -0.16239975    -0.17594634
 c     -0.91039578     0.89357529     1.05307617
 c     -0.46346041     1.25398187    -0.50352931
 c      1.00170542     0.90694050    -0.50526212
 h     -0.15169946    -1.87195207     0.79555908
 h     -1.69451373     1.32911044     1.60196225
 h     -0.94400283     1.77961943    -1.28421102
 h      1.88784279     1.48013452    -1.04374961
 o      2.43767410    -1.03686919     0.43175082
 h      3.28711903    -0.67651981     0.26927428
 c     -2.50627358    -0.30238882    -0.79127950
 h     -2.46629934    -0.54959470    -1.81634606
 h     -3.21262652    -0.74545343    -0.00018441
 h     -2.82464627     0.76757865    -0.83498394
 h      0.21374842     0.80300272     1.49592126
          17

 c      1.30667128    -0.32740837     0.12477712
 c      0.01354946    -0.94800861     0.37714651
 c     -1.07730997    -0.15232234    -0.18137112
 c     -0.92210327     0.88619101     1.05026992
 c     -0.45914763     1.24639760    -0.49779062
 c      0.99780955     0.91704095    -0.51103901
 h     -0.17793851    -1.89485376     0.83160396
 h     -1.70712766     1.32368836     1.61834537
 h     -0.91417735     1.77244713    -1.31545519
 h      1.90229701     1.43172176    -1.03703553
 o      2.44494811    -1.04248731     0.43607282
 h      3.22036547    -0.67827972     0.26746133
 c     -2.50735260    -0.31080216    -0.78211057
 h     -2.53186735    -0.50213394    -1.88925760
 h     -3.17926610    -0.72641646     0.00702840
 h     -2.82786646     0.77810074    -0.80494152
 h      0.18677641     0.83041326     1.50774878
          17

 c      1.32365513    -0.32819501     0.12235170
 c      0.01630104    -0.93718357     0.37083946
 c     -1.08382443    -0.14034085    -0.18640384
 c     -0.93094883     0.87893959     1.04662250
 c     -0.45330611     1.23555694    -0.49123583
 c      0.99618073     0.92654239    -0.51740364
 h     -0.20337114    -1.92521759     0.87379944
 h     -1.73071098     1.32138250     1.63855120
 h     -0.88812290     1.77439789    -1.34510150
 h      1.89919474     1.38235074    -1.02033787
 o      2.44781205    -1.04921251     0.44101610
 h      3.20568615    -0.65012454     0.25224630
 c     -2.50803419    -0.31757195    -0.77195689
 h     -2.59732220    -0.46404733    -1.95188795
 h     -3.14537524    -0.71351194     0.00249483
 h     -2.83094913     0.78077977    -0.77343688
 h      0.12721058     0.86149612     1.51917371
          17

 c      1.33909754    -0.32904221     0.11917698
 c      0.01905105    -0.92711472     0.36390973
 c     -1.08977929    -0.12688557    -0.19096341
 c     -0.93807450     0.87227384     1.04251307
 c     -0.44638173     1.22233287    -0.48479730
 c      0.99679811     0.93451573    -0.52372748
 h     -0.22413439    -1.94636790     0.91316441
 h     -1.75921762     1.31870470     1.65703021
 h     -0.86355520     1.78161698    -1.36644747
 h      1.88351149     1.33881062    -0.99845581
 o      2.44667877    -1.05692222     0.44652851
 h      3.24042610    -0.59336353     0.22390844
 c     -2.50807313    -0.32209648    -0.76262792
 h     -2.65974276    -0.43408821    -1.99003619
 h     -3.11842991    -0.71195816    -0.00588941
 h     -2.83359994     0.77400814    -0.74072669
 h      0.04337057     0.89363520     1.53086613
          17

 c      1.35225087    -0.32982127     0.11529354
 c      0.02157428    -0.91863186     0.35696644
 c     -1.09484117    -0.11247162    -0.19496332
 c     -0.94524914     0.86660057     1.03804476
 c     -0.43873091     1.20762592    -0.47932623
 c      0.99917616     0.94002299    -0.52922959
 h     -0.23763559    -1.94872499     0.94361335
 h     -1.78692666     1.31237761     1.66813999
 h     -0.83896726     1.79067834    -1.37389203
 h      1.86480591     1.30909437    -0.97822931
 o      2.44425367    -1.06420837     0.45193465
 h      3.28589578    -0.53037259     0.19290301
 c     -2.50723833    -0.32390365    -0.75533614
 h     -2.71595477    -0.41215194    -1.99694115
 h     -3.10513856    -0.72655256    -0.00991847
 h     -2.83625199     0.75838725    -0.70729329
 h     -0.04843166     0.92454435     1.54685710
          17

 c      1.36254392    -0.33046038     0.11076026
 c      0.02371642    -0.91207018     0.35038871
 c     -1.09873220    -0.09769287    -0.19831417
 c     -0.95460371     0.86211148     1.03280988
 c     -0.43056593     1.19228283    -0.47543405
 c      1.00254313     0.94223750    -0.53311927
 h     -0.24256337    -1.92846647     0.96179715
 h     -1.81047097     1.30044332     1.66769746
 h     -0.81400935     1.79938588    -1.36434427
 h      1.85499983     1.30085034    -0.96701076
 o      2.44242973    -1.06992856     0.45667043
 h      3.31556718    -0.47938640     0.16796146
 c     -2.50560063    -0.32293437    -0.75048900
 h     -2.76302160    -0.39842747    -1.97097318
 h     -3.10744464    -0.75913110    -0.00615099
 h     -2.84010015     0.73670153    -0.67348480
 h     -0.12516643     0.95323590     1.57573165
          17

 c      1.36959440    -0.33095516     0.10563993
 c      0.02540237    -0.90740814     0.34436399
 c     -1.10126013    -0.08320704    -0.20093476
 c     -0.96758507     0.85877808     1.02629440
 c     -0.42196142     1.17706152    -0.47344071
 c      1.00644409     0.94067464    -0.53492013
 h     -0.23867438    -1.88596300     0.96662071
 h     -1.82930755     1.28249830     1.65344780
 h     -0.78936827     1.80702932    -1.33754546
 h      1.86140845     1.31841532    -0.96897928
 o      2.44202162    -1.07349533     0.46043417
 h      3.31905917    -0.44962592     0.15357492
 c     -2.50366654    -0.31968842    -0.74760143
 h     -2.79847908    -0.39308547    -1.91451771
 h     -3.12072926    -0.80683352     0.00167489
 h     -2.84703634     0.71355020    -0.63922635
 h     -0.16924315     0.98003219     1.62563859
          17

 c      1.37318937    -0.33136463     0.09999009
 c      0.02666012    -0.90429671     0.33887345
 c     -1.10234981    -0.06971059    -0.20277510
 c     -0.98373057     0.85658377     1.01883561
 c     -0.41287565     1.16259609    -0.47337913
 c      1.01129239     0.93540216    -0.53473720
 h     -0.22682823    -1.82552151     0.95940118
 h     -1.84538954     1.25956105     1.62509342
 h     -0.76658119     1.81453946    -1.29602579
 h      1.88034746     1.36022809    -0.98206216
 o      2.44325674    -1.07465823     0.46308702
 h      3.29448899    -0.44474151     0.15156929
 c     -2.50210905    -0.31504026    -0.74553969
 h     -2.82087279    -0.39625401    -1.83467116
 h     -3.13671834    -0.86331336     0.00617262
 h     -2.85932609     0.69425315    -0.60391937
 h     -0.18342516     1.00408664     1.69333595
          17

 c      1.37326981    -0.33181600     0.09387576
 c      0.02765495    -0.90197762     0.33360892
 c     -1.10205269    -0.05788990    -0.20383183
 c     -1.00125203     0.85560811     1.01156085
 c     -0.40316540     1.14934510    -0.47502128
 c      1.01809381     0.92699853    -0.53312040
 h     -0.20933242    -1.75638997     0.94488806
 h     -1.86258758     1.23385788     1.58426427
 h     -0.74786016     1.82462232    -1.24483531
 h      1.90019084     1.41951552    -0.99953948
 o      2.44598724    -1.07339973     0.46460345
 h      3.24523343    -0.46449463     0.16189100
 c     -2.50136799    -0.30982756    -0.74269432
 h     -2.83098740    -0.40822510    -1.74568022
 h     -3.14760626    -0.92150573     0.00117978
 h     -2.87888636     0.68284416    -0.56673709
 h     -0.18424226     1.02250009     1.76489562
          17

 c      1.36993693    -0.33251719     0.08739331
 c      0.02870514    -0.89921027     0.32787144
 c     -1.10052533    -0.04835129    -0.20414555
 c     -1.01835895     0.85585014     1.00546088
 c     -0.39261457     1.13756621    -0.47795719
 c      1.02772603     0.91632452    -0.53071948
 h     -0.19025910    -1.69374509     0.93254791
 h     -1.88611297     1.20852274     1.53431702
 h     -0.73571805     1.84143271    -1.19056971
 h      1.90947253     1.48740415    -1.01412596
 o      2.44959383    -1.07002534     0.46511588
 h      3.18145395    -0.50334575     0.18188710
 c     -2.50141917    -0.30447688    -0.73690347
 h     -2.83345955    -0.42997117    -1.67115679
 h     -3.14805206    -0.97556223    -0.01616148
 h     -2.90637634     0.68000022    -0.52736859
 h     -0.18659965     1.03247767     1.82646970
          17

 c      1.36348359    -0.33375179     0.08068103
 c      0.03018000    -0.89457700     0.32071356
 c     -1.09798199    -0.04154863    -0.20378267
 c     -1.03373491     0.85716304     1.00102941
 c     -0.38101773     1.12740529    -0.48178305
 c      1.04055171     0.90434180    -0.52808819
 h     -0.17450202    -1.65542371     0.93499998
 h     -1.92134104     1.18688865     1.47935592
 h     -0.73207856     1.86897038    -1.13914996
 h      1.90118202     1.55543139    -1.02032477
 o      2.45261714    -1.06546842     0.46506738
 h      3.12579629    -0.54572120     0.20390963
 c     -2.50191025    -0.29889969    -0.72594085
 h     -2.83558656    -0.46328255    -1.63767556
 h     -3.13537606    -1.02159287    -0.04546185
 h     -2.94074353     0.68259832    -0.48672389
 h     -0.19920259     1.03264144     1.86927787
          17

 c      1.35444905    -0.33583537     0.07390494
 c      0.03219437    -0.88750096     0.31167932
 c     -1.09463303    -0.03771966    -0.20281016
 c     -1.04663921     0.85936734     0.99845977
 c     -0.36831534     1.11910940    -0.48632566
 c      1.05640072     0.89202820    -0.52564814
 h     -0.16451677    -1.65040396     0.95935665
 h     -1.97115124     1.17123693     1.42234018
 h     -0.73699812     1.90823241    -1.09320798
 h      1.87301807     1.61663898    -1.01483888
 o      2.45266829    -1.06139174     0.46526803
 h      3.11451857    -0.56470299     0.21455771
 c     -2.50283945    -0.29286468    -0.70930640
 h     -2.83956043    -0.50793763    -1.65320839
 h     -3.10923596    -1.05789172    -0.08373353
 h     -2.97961206     0.68540439    -0.44687275
 h     -0.22604129     1.02293760     1.88913018
          17

 c      1.34364912    -0.33904683     0.06722827
 c      0.03440589    -0.87896541     0.30147681
 c     -1.09064719    -0.03684322    -0.20128771
 c     -1.05704231     0.86237148     0.99784942
 c     -0.35468335     1.11316147    -0.49168892
 c      1.07466983     0.88032142    -0.52369684
 h     -0.15825846    -1.67060016     0.99922139
 h     -2.03296939     1.16182348     1.36381124
 h     -0.74803662     1.95542253    -1.05154807
 h      1.82648572     1.66600072    -0.99634873
 o      2.44858487    -1.05856814     0.46608624
 h      3.16327152    -0.54825170     0.20777079
 c     -2.50481582    -0.28648492    -0.68894240
 h     -2.83892905    -0.55807211    -1.69876560
 h     -3.07139366    -1.08513526    -0.12612730
 h     -3.02011452     0.68333964    -0.41025436
 h     -0.26787816     1.00426315     1.88527417
          17

 c      1.33209415    -0.34358157     0.06078725
 c      0.03624585    -0.87074037     0.29146168
 c     -1.08615853    -0.03863299    -0.19928067
 c     -1.06563000     0.86615304     0.99910093
 c     -0.34049154     1.11014082    -0.49806106
 c      1.09442412     0.87003208    -0.52239996
 h     -0.15188282    -1.69969367     1.04060070
 h     -2.09875545     1.15726043     1.30287367
 h     -0.76108619     2.00339852    -1.01134405
 h      1.76622956     1.70089041    -0.96535220
 o      2.44218247    -1.05571206     0.46685384
 h      3.24000390    -0.51803788     0.19443326
 c     -2.50831764    -0.28007478    -0.66746241
 h     -2.82659216    -0.60500062    -1.74917548
 h     -3.02553852    -1.10661772    -0.16673910
 h     -3.05962597     0.67288418    -0.37888526
 h     -0.32240036     0.97830855     1.86045585
          17

 c      1.32082472    -0.34954336     0.05468106
 c      0.03721140    -0.86438081     0.28280542
 c     -1.08128903    -0.04256486    -0.19686555
 c     -1.07362505     0.87064344     1.00160027
 c     -0.32618863     1.11044769    -0.50550018
 c      1.11449446     0.86170555    -0.52175933
 h     -0.14267636    -1.72431117     1.07152651
 h     -2.15832674     1.15582341     1.23926333
 h     -0.77189120     2.04485432    -0.97056252
 h      1.69972041     1.72192496    -0.92418384
 o      2.43550759    -1.05158958     0.46692858
 h      3.30937721    -0.49562552     0.18537597
 c     -2.51326520    -0.27383753    -0.64687427
 h     -2.79971019    -0.64159720    -1.78739776
 h     -2.97667152    -1.12798629    -0.19961424
 h     -3.09629554     0.65259239    -0.35395581
 h     -0.38311967     0.94755116     1.82249483
          17

 c      1.31076994    -0.35692998     0.04895836
 c      0.03696591    -0.86093720     0.27623318
 c     -1.07616649    -0.04793345    -0.19412724
 c     -1.08261537     0.87567181     1.00395174
 c     -0.31220912     1.11413274    -0.51385668
 c      1.13358524     0.85546200    -0.52158657
 h     -0.12956770    -1.73681661     1.08500341
 h     -2.20287828     1.15641085     1.17435831
 h     -0.77713790     2.07459422    -0.92888224
 h      1.63677378     1.73396864    -0.87694176
 o      2.42962286    -1.04575778     0.46606909
 h      3.35247044    -0.49035299     0.18524434
 c     -2.51918580    -0.26793564    -0.62845139
 h     -2.75890047    -0.66336833    -1.80463543
 h     -2.92954111    -1.15530762    -0.22021229
 h     -3.12942875     0.62318477    -0.33568993
 h     -0.43794841     0.91497010     1.78642582
          17

 c      1.30265700    -0.36562456     0.04360653
 c      0.03535882    -0.86100934     0.27207554
 c     -1.07093501    -0.05393698    -0.19115532
 c     -1.09421899     0.88105052     1.00421467
 c     -0.29891547     1.12087504    -0.52280897
 c      1.15043729     0.85095864    -0.52155086
 h     -0.11270339    -1.73419129     1.07827127
 h     -2.22681219     1.15882390     1.11087918
 h     -0.77491094     2.09038913    -0.88752689
 h      1.58804275     1.74595424    -0.82867322
 o      2.42494386    -1.03823837     0.46427048
 h      3.36149520    -0.50433483     0.19503492
 c     -2.52549812    -0.26282370    -0.61287575
 h     -2.70660133    -0.66789749    -1.79721506
 h     -2.88676700    -1.19138567    -0.22687222
 h     -3.15972592     0.58741766    -0.32332587
 h     -0.47143282     0.88289456     1.77230102
          17

 c      1.29695353    -0.37541742     0.03855957
 c      0.03244394    -0.86479605     0.27032716
 c     -1.06575718    -0.05977535    -0.18803955
 c     -1.10908996     0.88668533     1.00115848
 c     -0.28654564     1.13003043    -0.53194172
 c      1.16408204     0.84769423    -0.52134979
 h     -0.09312650    -1.71708502     1.05201746
 h     -2.22845973     1.16374329     1.05211411
 h     -0.76486555     2.09317132    -0.84882701
 h      1.56198567     1.76708164    -0.78333581
 o      2.42152239    -1.02929475     0.46165259
 h      3.33522534    -0.53591924     0.21383935
 c     -2.53163371    -0.25943199    -0.60037348
 h     -2.64619802    -0.65434308    -1.76475288
 h     -2.84847385    -1.23337913    -0.22099983
 h     -3.18921502     0.54956796    -0.31525665
 h     -0.47593901     0.85192458     1.79157947
          17

 c      1.29383708    -0.38605114     0.03372383
 c      0.02849282    -0.87204726     0.27062023
 c     -1.06080393    -0.06473048    -0.18484837
 c     -1.12611545     0.89245162     0.99534767
 c     -0.27515747     1.14069017    -0.54081529
 c      1.17406239     0.84558916    -0.52088901
 h     -0.07268925    -1.69012181     1.01063825
 h     -2.21063174     1.17272673     1.00117516
 h     -0.74835335     2.08709233    -0.81581627
 h      1.56190530     1.80002546    -0.74182720
 o      2.41901735    -1.01941485     0.45845112
 h      3.27940306    -0.57986558     0.23893819
 c     -2.53701736    -0.25889877    -0.59079967
 h     -2.58170644    -0.62347525    -1.71011558
 h     -2.81372340    -1.27449180    -0.20577853
 h     -3.22051662     0.51419933    -0.30944253
 h     -0.46067812     0.82243668     1.83517043
          17

 c      1.29319767    -0.39725262     0.02900232
 c      0.02397863    -0.88193546     0.27212392
 c     -1.05622970    -0.06820971    -0.18158492
 c     -1.14315301     0.89802755     0.98825988
 c     -0.26460388     1.15175509    -0.54900733
 c      1.18041473     0.84521026    -0.52025085
 h     -0.05400532    -1.66327957     0.96339027
 h     -2.18114374     1.18833282     0.96039922
 h     -0.72838034     2.07925176    -0.79179367
 h      1.58580480     1.83826644    -0.70249801
 o      2.41631067    -1.00946707     0.45509276
 h      3.21283049    -0.62475237     0.26453810
 c     -2.54111756    -0.26203548    -0.58354756
 h     -2.51751202    -0.57828631    -1.64120852
 h     -2.78190807    -1.30766084    -0.18477864
 h     -3.25529804     0.48433241    -0.30412568
 h     -0.44236521     0.79621152     1.88407224
          17

 c      1.29467185    -0.40871734     0.02429584
 c      0.01949398    -0.89302670     0.27353446
 c     -1.05214318    -0.06975987    -0.17815614
 c     -1.15802508     0.90294342     0.98111445
 c     -0.25460024     1.16210137    -0.55615665
 c      1.18346692     0.84735779    -0.51950512
 h     -0.04004896    -1.65232828     0.92450418
 h     -2.15230764     1.21418624     0.93088005
 h     -0.70889149     2.07813864    -0.77966242
 h      1.62867797     1.87078443    -0.66341466
 o      2.41104421    -1.00086542     0.45227230
 h      3.17489636    -0.65043261     0.28058491
 c     -2.54363085    -0.26893508    -0.57727660
 h     -2.45755460    -0.52473860    -1.57414903
 h     -2.75311133    -1.32798704    -0.16134705
 h     -3.29273773     0.46013003    -0.29851667
 h     -0.43381822     0.77556847     1.92326303
          17

 c      1.29768199    -0.42005625     0.01947515
 c      0.01559071    -0.90383280     0.27356905
 c     -1.04859582    -0.06906163    -0.17438014
 c     -1.16904039     0.90673554     0.97463965
 c     -0.24490754     1.17090543    -0.56203468
 c      1.18366677     0.85257252    -0.51859780
 h     -0.03305525    -1.67268884     0.90741132
 h     -2.13688877     1.25421888     0.91238811
 h     -0.69300826     2.09005084    -0.78103087
 h      1.68463388     1.88780637    -0.62370531
 o      2.40126906    -0.99477188     0.45055822
 h      3.20001530    -0.64121181     0.27936820
 c     -2.54465480    -0.27901869    -0.56989848
 h     -2.40369995    -0.47083729    -1.53345826
 h     -2.72788908    -1.33346262    -0.13849040
 h     -3.32941313     0.43929708    -0.29288505
 h     -0.44175902     0.76233520     1.94449106
          17

 c      1.30146743    -0.43075654     0.01434736
 c      0.01262931    -0.91399102     0.27193262
 c     -1.04559722    -0.06591402    -0.17003720
 c     -1.17554113     0.90920043     0.96918903
 c     -0.23553157     1.17797949    -0.56660776
 c      1.18151139     0.86094429    -0.51735845
 h     -0.03348216    -1.72597334     0.91348197
 h     -2.14008586     1.31017126     0.90406289
 h     -0.68115008     2.11523452    -0.79551137
 h      1.74794295     1.88327235    -0.58358985
 o      2.38890767    -0.99067906     0.44972084
 h      3.26340111    -0.60890110     0.26662612
 c     -2.54457809    -0.29156382    -0.55977502
 h     -2.35568189    -0.42196992    -1.53849541
 h     -2.70703080    -1.32512110    -0.11863016
 h     -3.36078477     0.41880677    -0.28796149
 h     -0.46830599     0.75755745     1.94452807
          17

 c      1.30515715    -0.44024486     0.00868353
 c      0.01078042    -0.92449356     0.26940661
 c     -1.04314033    -0.06023932    -0.16494282
 c     -1.17816405     0.91062858     0.96481254
 c     -0.22674984     1.18378494    -0.57003008
 c      1.17753519     0.87213240    -0.51554548
 h     -0.04033865    -1.79741507     0.93115692
 h     -2.15527939     1.37900733     0.90515544
 h     -0.67098868     2.14761016    -0.82081839
 h      1.81349572     1.85500842    -0.54399863
 o      2.37715352    -0.98763304     0.44934296
 h      3.32166282    -0.57288827     0.25158244
 c     -2.54355499    -0.30604342    -0.54749483
 h     -2.31535750    -0.37810932    -1.58319520
 h     -2.69144920    -1.30735321    -0.10297725
 h     -3.38292720     0.39644819    -0.28422431
 h     -0.51211640     0.76146407     1.92394379
          17

 c      1.30787093    -0.44801037     0.00228628
 c      0.01009876    -0.93657632     0.26691776
 c     -1.04121780    -0.05211214    -0.15900168
 c     -1.17836771     0.91174370     0.96125104
 c     -0.21895963     1.18910212    -0.57256608
 c      1.17228900     0.88545114    -0.51289056
 h     -0.05212456    -1.86869860     0.94703682
 h     -2.16968125     1.45368757     0.91480053
 h     -0.65927517     2.17841992    -0.85361231
 h      1.87715668     1.80429150    -0.50623434
 o      2.36796708    -0.98518077     0.44925907
 h      3.35107749    -0.54405291     0.23929261
 c     -2.54130931    -0.32175344    -0.53527917
 h     -2.28774253    -0.33853543    -1.64344312
 h     -2.68208644    -1.28806280    -0.09095228
 h     -3.39344100     0.37138763    -0.28164477
 h     -0.56841956     0.77335296     1.88749897
          17

 c      1.30882069    -0.45370290    -0.00495299
 c      0.01056058    -0.95095060     0.26499468
 c     -1.03981752    -0.04178336    -0.15221507
 c     -1.17783982     0.91344281     0.95781477
 c     -0.21252198     1.19468709    -0.57450188
 c      1.16628733     0.89995846    -0.50913614
 h     -0.06732578    -1.92672124     0.95233953
 h     -2.17220137     1.52636164     0.93149531
 h     -0.64358930     2.20004493    -0.89043667
 h      1.93619774     1.73540575    -0.47170614
 o      2.36226985    -0.98317974     0.44944379
 h      3.34324067    -0.52703818     0.23185449
 c     -2.53745748    -0.33766619    -0.52521064
 h     -2.27692972    -0.30468494    -1.69774974
 h     -2.67971120    -1.27743471    -0.08036729
 h     -3.39171041     0.34415535    -0.27976325
 h     -0.62824773     0.79135336     1.84598640
          17

 c      1.30739739    -0.45719058    -0.01301351
 c      0.01207739    -0.96772992     0.26377165
 c     -1.03890638    -0.02968461    -0.14465769
 c     -1.17822026     0.91660040     0.95328966
 c     -0.20768496     1.20109937    -0.57608671
 c      1.15994585     0.91455479    -0.50406662
 h     -0.08456565    -1.96438220     0.94291124
 h     -2.15661430     1.59063788     0.95301814
 h     -0.62303607     2.20782566    -0.92833539
 h      1.98968754     1.65499126    -0.44169923
 o      2.36032935    -0.98158478     0.44989470
 h      3.29803867    -0.52323046     0.22986150
 c     -2.53170582    -0.35284919    -0.51859355
 h     -2.28432809    -0.27893585    -1.73352183
 h     -2.68449557    -1.28406546    -0.06897014
 h     -3.37895771     0.31654489    -0.27774486
 h     -0.67853420     0.81245379     1.81732727
          17

 c      1.30322096    -0.45859452    -0.02171605
 c      0.01451491    -0.98655769     0.26311062
 c     -1.03842450    -0.01641629    -0.13645913
 c     -1.18069358     0.92191318     0.94648841
 c     -0.20455163     1.20864825    -0.57750499
 c      1.15355306     0.92812651    -0.49753125
 h     -0.10265714    -1.97920747     0.91785325
 h     -2.12142191     1.64237270     0.97661825
 h     -0.59825797     2.20046682    -0.96520665
 h      2.03838419     1.57082747    -0.41722958
 o      2.36179062    -0.98042499     0.45060807
 h      3.22268380    -0.53095102     0.23251639
 c     -2.52389151    -0.36698201    -0.51597214
 h     -2.30925843    -0.26341667    -1.74486483
 h     -2.69543370    -1.30990671    -0.05680148
 h     -3.35811797     0.29138319    -0.27437548
 h     -0.70702667     0.83368850     1.81996257
          17

 c      1.29614690    -0.45828822    -0.03071824
 c      0.01771643    -1.00668225     0.26266466
 c     -1.03829269    -0.00271760    -0.12781255
 c     -1.18527458     0.92973599     0.93762594
 c     -0.20306564     1.21736772    -0.57885602
 c      1.14732763     0.93972357    -0.48945002
 h     -0.12070652    -1.97276428     0.87887937
 h     -2.06909270     1.67997995     0.99929943
 h     -0.57126142     2.18001638    -1.00010201
 h      2.08364498     1.49011192    -0.39906325
 o      2.36537963    -0.97999626     0.45166588
 h      3.13654726    -0.54251184     0.23622673
 c     -2.51401370    -0.38045830    -0.51728599
 h     -2.34970385    -0.25963138    -1.73017164
 h     -2.71015203    -1.34902426    -0.04692887
 h     -3.33322823     0.27190043    -0.26812511
 h     -0.71146871     0.85399439     1.85651818
          17

 c      1.28624110    -0.45684222    -0.03955006
 c      0.02153478    -1.02693406     0.26186846
 c     -1.03842788     0.01059670    -0.11898158
 c     -1.19080383     0.94007582     0.92857299
 c     -0.20301679     1.22699830    -0.58012010
 c      1.14153316     0.94868867    -0.47980270
 h     -0.13840859    -1.95139546     0.83059027
 h     -2.00560392     1.70487688     1.01826251
 h     -0.54518929     2.15171819    -1.03355155
 h      2.12569984     1.41809015    -0.38786562
 o      2.36859181    -0.98119331     0.45341199
 h      3.07677916    -0.53948120     0.23217295
 c     -2.50227757    -0.39397987    -0.52205356
 h     -2.40263213    -0.26835887    -1.69151091
 h     -2.72551145    -1.39162436    -0.04361847
 h     -3.30812163     0.26059980    -0.25741239
 h     -0.70004713     0.87383444     1.91027438
          17

 c      1.27376211    -0.45490322    -0.04769358
 c      0.02586898    -1.04566186     0.25990431
 c     -1.03875949     0.02273495    -0.11028132
 c     -1.19571254     0.95264944     0.92142237
 c     -0.20408535     1.23702610    -0.58112852
 c      1.13652441     0.95466099    -0.46862156
 h     -0.15662537    -1.92760951     0.78106595
 h     -1.94015853     1.72212528     1.03155685
 h     -0.52385934     2.12324001    -1.06767631
 h      2.16269044     1.35788625    -0.38424792
 o      2.36915894    -0.98494270     0.45621068
 h      3.07596358    -0.50271610     0.21092918
 c     -2.48913445    -0.40809405    -0.52938919
 h     -2.46414371    -0.28942674    -1.63592234
 h     -2.73848955    -1.42869487    -0.05016284
 h     -3.28486267     0.25800118    -0.24110591
 h     -0.68253111     0.89350707     1.96088771
          17

 c      1.25918182    -0.45306723    -0.05466041
 c      0.03067713    -1.06089251     0.25581155
 c     -1.03924594     0.03302781    -0.10204833
 c     -1.19851199     0.96686889     0.91751589
 c     -0.20593103     1.24686555    -0.58161130
 c      1.13264824     0.95749931    -0.45600178
 h     -0.17778279    -1.91893211     0.74075524
 h     -1.88417694     1.74045242     1.03860963
 h     -0.51077317     2.10235991    -1.10542539
 h      2.19136188     1.31119485    -0.38860173
 o      2.36799523    -0.99031792     0.45951598
 h      3.11589636    -0.44325327     0.17794513
 c     -2.47522769    -0.42300671    -0.53780930
 h     -2.53010422    -0.32130236    -1.57795319
 h     -2.74671884    -1.45418583    -0.06790875
 h     -3.26301728     0.26208847    -0.21904121
 h     -0.66544169     0.91278744     1.99465610
          17

 c      1.24320912    -0.45181652    -0.06002712
 c      0.03584174    -1.07116326     0.24897727
 c     -1.03988464     0.04099462    -0.09461794
 c     -1.19806351     0.98201631     0.91740656
 c     -0.20830752     1.25616597    -0.58136500
 c      1.13010366     0.95721327    -0.44211228
 h     -0.20434704    -1.93877202     0.71687942
 h     -1.84796869     1.76942189     1.03995840
 h     -0.50771560     2.09328195    -1.14851915
 h      2.20857527     1.27896756    -0.40090808
 o      2.36714475    -0.99552615     0.46234156
 h      3.15999232    -0.38676719     0.14616365
 c     -2.46115461    -0.43860617    -0.54523271
 h     -2.59787564    -0.36105997    -1.53950959
 h     -2.74865915    -1.46547359    -0.09609846
 h     -3.24038772     0.26895022    -0.19220924
 h     -0.65215089     0.93127584     2.00482763
          17

 c      1.22675500    -0.45149136    -0.06346135
 c      0.04085265    -1.07658032     0.23967386
 c     -1.04069479     0.04636711    -0.08829584
 c     -1.19392596     0.99774053     0.92113714
 c     -0.21112668     1.26499668    -0.58042469
 c      1.12886076     0.95393823    -0.42719771
 h     -0.23519665    -1.98431913     0.70721510
 h     -1.83559692     1.81310558     1.03600939
 h     -0.51394761     2.09438883    -1.19540290
 h      2.21247487     1.26169806    -0.42066482
 o      2.36763758    -0.99942419     0.46403105
 h      3.18750432    -0.34930004     0.12373388
 c     -2.44725614    -0.45445947    -0.54997389
 h     -2.66729491    -0.40566219    -1.53846805
 h     -2.74366376    -1.46353484    -0.13187876
 h     -3.21453410     0.27409768    -0.16251073
 h     -0.64388915     0.94864107     1.98953070
          17

 c      1.21085428    -0.45227845    -0.06473980
 c      0.04476546    -1.07855267     0.22881437
 c     -1.04167695     0.04908510    -0.08330203
 c     -1.18648632     1.01436192     0.92838464
 c     -0.21441287     1.27370190    -0.57904855
 c      1.12864630     0.94792915    -0.41157148
 h     -0.26516528    -2.03956179     0.70291515
 h     -1.84295545     1.86626084     1.02632090
 h     -0.52680378     2.09990040    -1.24142804
 h      2.20299720     1.25947883    -0.44693796
 o      2.36971386    -1.00149463     0.46425592
 h      3.19049491    -0.33758303     0.11410480
 c     -2.43385056    -0.46978958    -0.55224741
 h     -2.73685065    -0.45314374    -1.57159190
 h     -2.73211325    -1.45329221    -0.17046810
 h     -3.18399854     0.27360611    -0.13228610
 h     -0.64011382     0.96471787     1.95085707
          17

 c      1.19657763    -0.45422568    -0.06374262
 c      0.04653230    -1.07865683     0.21732061
 c     -1.04278966     0.04928363    -0.07972156
 c     -1.17668740     1.03253622     0.93831406
 c     -0.21820799     1.28259292    -0.57753531
 c      1.12897667     0.93954891    -0.39559781
 h     -0.28855262    -2.08814128     0.69571035
 h     -1.86152552     1.91821119     1.01051736
 h     -0.54302745     2.10348076    -1.28100388
 h      2.18187440     1.27202498    -0.47850199
 o      2.37323459    -1.00159391     0.46289082
 h      3.16759832    -0.35302936     0.11803098
 c     -2.42145208    -0.48364651    -0.55378887
 h     -2.80057226    -0.50147621    -1.61920350
 h     -2.71551956    -1.44345337    -0.20588493
 h     -3.14885891     0.26478592    -0.10385449
 h     -0.63798324     0.97952792     1.89566265
          17

 c      1.18493917    -0.45728169    -0.06042988
 c      0.04527673    -1.07805881     0.20585452
 c     -1.04395690     0.04726814    -0.07750628
 c     -1.16575495     1.05275876     0.94934779
 c     -0.22251283     1.29174765    -0.57605605
 c      1.12923518     0.92925455    -0.37966847
 h     -0.30149608    -2.11945529     0.68071022
 h     -1.88293964     1.95896373     0.98933414
 h     -0.55976876     2.10065032    -1.30960435
 h      2.15218339     1.29862191    -0.51399030
 o      2.37776980    -0.99989445     0.45998585
 h      3.12262322    -0.39255374     0.13395309
 c     -2.41049900    -0.49517596    -0.55629476
 h     -2.85141562    -0.54788231    -1.66276408
 h     -2.69608538    -1.44439151    -0.23243196
 h     -3.11085753     0.24656486    -0.07904862
 h     -0.63109678     0.99316070     1.83735560
          17

 c      1.17679612    -0.46135183    -0.05481149
 c      0.04042102    -1.07746083     0.19482232
 c     -1.04508227     0.04346784    -0.07652040
 c     -1.15506582     1.07518268     0.95926388
 c     -0.22727484     1.30096279    -0.57458214
 c      1.12880129     0.91759697    -0.36418677
 h     -0.30227648    -2.12852763     0.65595715
 h     -1.90096205     1.98205605     0.96467426
 h     -0.57501479     2.08949412    -1.32473340
 h      2.11730266     1.33790899    -0.55194871
 o      2.38237590    -0.99705475     0.45586035
 h      3.06796359    -0.44573433     0.15642044
 c     -2.40119675    -0.50400185    -0.56074561
 h     -2.88441666    -0.58951747    -1.69131232
 h     -2.67528513    -1.46316139    -0.24666016
 h     -3.07334176     0.21971342    -0.05872345
 h     -0.60921576     1.00552576     1.79515148
          17

 c      1.17274866    -0.46634871    -0.04692559
 c      0.03176693    -1.07713777     0.18441449
 c     -1.04606159     0.03837604    -0.07660320
 c     -1.14568307     1.09962693     0.96614497
 c     -0.23239332     1.30977904    -0.57287989
 c      1.12720518     0.90523888    -0.34956967
 h     -0.29105916    -2.11489040     0.62163406
 h     -1.91184231     1.98485906     0.93906826
 h     -0.58773828     2.07059200    -1.32623867
 h      2.07948533     1.38745707    -0.59068462
 o      2.38516167    -0.99454653     0.45129040
 h      3.03141482    -0.48958694     0.17309709
 c     -2.39361557    -0.51058695    -0.56745362
 h     -2.89700338    -0.62399807    -1.69989674
 h     -2.65253332    -1.49865658    -0.24861337
 h     -3.04098483     0.18678691    -0.04240362
 h     -0.56359388     1.01656823     1.78414767
          17

 c      1.17306191    -0.47220099    -0.03684291
 c      0.01955789    -1.07689787     0.17460897
 c     -1.04680131     0.03249944    -0.07761824
 c     -1.13751476     1.12553690     0.96964600
 c     -0.23772801     1.31752446    -0.57052459
 c      1.12421995     0.89295876    -0.33625869
 h     -0.26986738    -2.08261391     0.57986070
 h     -1.91448773     1.96836401     0.91506975
 h     -0.59800170     2.04681812    -1.31643785
 h      2.03902111     1.44341151    -0.62799217
 o      2.38385757    -0.99416360     0.44726666
 h      3.04736851    -0.49660437     0.16877246
 c     -2.38773451    -0.51609942    -0.57629126
 h     -2.88844922    -0.64954171    -1.68741380
 h     -2.62575905    -1.54238219    -0.24111892
 h     -3.01904489     0.15147317    -0.02837389
 h     -0.49692180     1.02743440     1.80154936
          17

 c      1.17761985    -0.47880707    -0.02470175
 c      0.00449360    -1.07596609     0.16514640
 c     -1.04724118     0.02632902    -0.07946833
 c     -1.12931509     1.15198933     0.97069436
 c     -0.24312049     1.32337440    -0.56692110
 c      1.11982633     0.88159043    -0.32470367
 h     -0.24279801    -2.04167492     0.53501649
 h     -1.91089167     1.93714507     0.89481814
 h     -0.60700355     2.02299634    -1.30002231
 h      1.99481959     1.50068206    -0.66110384
 o      2.37883190    -0.99573947     0.44373983
 h      3.10966744    -0.47137657     0.14559230
 c     -2.38340414    -0.52182378    -0.58681630
 h     -2.85969665    -0.66506647    -1.65599374
 h     -2.59318232    -1.58381660    -0.22797683
 h     -3.01193171     0.11714719    -0.01456915
 h     -0.42289452     1.04066443     1.83079218
          17

 c      1.18593502    -0.48597406    -0.01073782
 c     -0.01234719    -1.07294225     0.15555015
 c     -1.04737622     0.02032048    -0.08209304
 c     -1.11949487     1.17784229     0.97026772
 c     -0.24844270     1.32646563    -0.56138253
 c      1.11411871     0.87189435    -0.31529903
 h     -0.21577439    -2.00894847     0.49376421
 h     -1.90655388     1.89912223     0.87974603
 h     -0.61676645     2.00489821    -1.28318124
 h      1.94588951     1.55384743    -0.68710605
 o      2.37258620    -0.99773753     0.43989896
 h      3.17999370    -0.44117397     0.11864769
 c     -2.38034226    -0.52862783    -0.59814720
 h     -2.81386699    -0.67048107    -1.61215835
 h     -2.55433496    -1.61467002    -0.21270870
 h     -3.02146551     0.08519615    -0.00013563
 h     -0.35604604     1.05873409     1.85615499
          17

 c      1.19722587    -0.49336250     0.00470779
 c     -0.02976843    -1.06629219     0.14535119
 c     -1.04727274     0.01487639    -0.08546995
 c     -1.10663699     1.20196612     0.96892226
 c     -0.25369400     1.32610663    -0.55333031
 c      1.10724145     0.86441855    -0.30830611
 h     -0.19449297    -2.00324454     0.46275641
 h     -1.90972710     1.86391882     0.87046551
 h     -0.62910026     1.99709747    -1.27135231
 h      1.89249236     1.59829899    -0.70355432
 o      2.36699487    -0.99927748     0.43529057
 h      3.23153828    -0.42341126     0.09791459
 c     -2.37811217    -0.53675908    -0.60868248
 h     -2.75726151    -0.66717151    -1.56946734
 h     -2.51006104    -1.63019091    -0.19820244
 h     -3.04603770     0.05447626     0.01346409
 h     -0.30625265     1.08308179     1.86839460
          17

 c      1.21051344    -0.50044105     0.02118724
 c     -0.04681825    -1.05561821     0.13453526
 c     -1.04707236     0.01033809    -0.08961435
 c     -1.08982571     1.22360954     0.96685340
 c     -0.25912163     1.32201915    -0.54254518
 c      1.09937180     0.85940022    -0.30379839
 h     -0.18120824    -2.03105356     0.44360636
 h     -1.92755776     1.83875516     0.86717267
 h     -0.64417145     2.00045157    -1.26641534
 h      1.83650357     1.63111349    -0.70894395
 o      2.36307874    -1.00018744     0.42985731
 h      3.25252083    -0.42464673     0.08742962
 c     -2.37610877    -0.54594576    -0.61604932
 h     -2.69922695    -0.65809757    -1.54967004
 h     -2.46214494    -1.62896992    -0.18674040
 h     -3.08143526     0.02245359     0.02287246
 h     -0.27860559     1.11402312     1.86368635
          17

 c      1.22468121    -0.50649857     0.03816155
 c     -0.06282605    -1.04226644     0.12366424
 c     -1.04697712     0.00698650    -0.09455429
 c     -1.06905949     1.24273643     0.96397381
 c     -0.26524142     1.31441757    -0.52925234
 c      1.09072179     0.85672927    -0.30164230
 h     -0.17484071    -2.07959351     0.43150720
 h     -1.96024326     1.82431849     0.87041487
 h     -0.65999910     2.01142542    -1.26583397
 h      1.78127605     1.65155754    -0.70296835
 o      2.36141667    -1.00066133     0.42374730
 h      3.23957305    -0.44593418     0.08817552
 c     -2.37388277    -0.55570531    -0.61808368
 h     -2.64738951    -0.64611069    -1.57290961
 h     -2.41290901    -1.61268364    -0.17991725
 h     -3.12257060    -0.01310448     0.02435759
 h     -0.27431003     1.15090630     1.84199089
          17

 c      1.23851514    -0.51072506     0.05504079
 c     -0.07717091    -1.02826679     0.11346052
 c     -1.04721890     0.00503576    -0.10028753
 c     -1.04535389     1.25993035     0.95993680
 c     -0.27269969     1.30385651    -0.51396039
 c      1.08152776     0.85596677    -0.30151175
 h     -0.17394616    -2.12895378     0.42004202
 h     -1.99970102     1.81560438     0.88108897
 h     -0.67351347     2.02402577    -1.26466272
 h      1.73134158     1.66131723    -0.68658897
 o      2.36227608    -1.00111799     0.41723227
 h      3.19530366    -0.48478866     0.09912671
 c     -2.37163716    -0.56561239    -0.61476077
 h     -2.60119147    -0.63161589    -1.63678499
 h     -2.36479761    -1.58633190    -0.17824319
 h     -3.16489428    -0.05313556     0.01523279
 h     -0.29077502     1.19222218     1.80675727
          17

 c      1.25078474    -0.51233083     0.07124632
 c     -0.08921387    -1.01528456     0.10448506
 c     -1.04804143     0.00461185    -0.10675305
 c     -1.02040673     1.27596309     0.95410987
 c     -0.28207516     1.29101707    -0.49724154
 c      1.07202488     0.85641405    -0.30293416
 h     -0.17792937    -2.16387010     0.40480447
 h     -2.03454167     1.80654992     0.89955930
 h     -0.68205093     2.03240285    -1.25823755
 h      1.69196959     1.66439537    -0.66189185
 o      2.36538177    -1.00226047     0.41074505
 h      3.13115255    -0.53369188     0.11623387
 c     -2.36991491    -0.57515440    -0.60823398
 h     -2.55544329    -0.61404900    -1.71686265
 h     -2.31990644    -1.55855643    -0.18069201
 h     -3.20505885    -0.09719487    -0.00551222
 h     -0.32068148     1.23572748     1.76604694
          17

 c      1.26038539    -0.51066541     0.08627824
 c     -0.09838588    -1.00438011     0.09709120
 c     -1.04969111     0.00571392    -0.11382586
 c     -0.99624336     1.29147008     0.94551499
 c     -0.29372739     1.27658019    -0.47961641
 c      1.06244142     0.85724816    -0.30537175
 h     -0.18670390    -2.17596375     0.38369740
 h     -2.05520756     1.79314423     0.92506814
 h     -0.68419473     2.03241180    -1.24369660
 h      1.66827618     1.66622636    -0.63153733
 o      2.36934784    -1.00531638     0.40504164
 h      3.07516717    -0.57561615     0.12940177
 c     -2.36901407    -0.58358235    -0.60096916
 h     -2.50726249    -0.59419085    -1.78831573
 h     -2.27952745    -1.54057379    -0.18488795
 h     -3.24112847    -0.14381934    -0.03726408
 h     -0.35121380     1.27884699     1.73388313
          17

 c      1.26650232    -0.50529724     0.09975539
 c     -0.10429261    -0.99608298     0.09145822
 c     -1.05239309     0.00816061    -0.12131716
 c     -0.97476668     1.30682161     0.93311542
 c     -0.30770873     1.26118808    -0.46154183
 c      1.05304876     0.85775105    -0.30833455
 h     -0.20025907    -2.16227237     0.35624278
 h     -2.05606498     1.77395807     0.95577219
 h     -0.67996269     2.02214502    -1.22042271
 h      1.66361468     1.67153359    -0.59775060
 o      2.37178374    -1.01191370     0.40115730
 h      3.06911077    -0.58571223     0.12306932
 c     -2.36891187    -0.59023360    -0.59473278
 h     -2.45682272    -0.57386111    -1.83591055
 h     -2.24410704    -1.54204108    -0.18864839
 h     -3.27265023    -0.19093137    -0.07810825
 h     -0.36751611     1.31954580     1.72715762
          17

 c      1.26873038    -0.49603834     0.11141165
 c     -0.10678846    -0.99042707     0.08760745
 c     -1.05632030     0.01153385    -0.12897734
 c     -0.95687083     1.32213132     0.91689131
 c     -0.32372125     1.24543524    -0.44344446
 c      1.04424125     0.85757176    -0.31147806
 h     -0.21847248    -2.12427593     0.32313380
 h     -2.03575892     1.74970396     0.98906844
 h     -0.67072837     2.00205687    -1.19011448
 h      1.67776549     1.68166674    -0.56142927
 o      2.37238187    -1.02225789     0.39924958
 h      3.11888102    -0.56058432     0.09493714
 c     -2.36934207    -0.59504655    -0.59048288
 h     -2.40577663    -0.55499671    -1.85264876
 h     -2.21406679    -1.56531267    -0.19221566
 h     -3.30055867    -0.23619725    -0.12525345
 h     -0.36309250     1.35676629     1.75320187
          17

 c      1.26713678    -0.48298394     0.12110406
 c     -0.10598403    -0.98687863     0.08540089
 c     -1.06157275     0.01515730    -0.13649752
 c     -0.94202480     1.33738296     0.89858991
 c     -0.34110973     1.22984796    -0.42576075
 c      1.03655568     0.85682544    -0.31460939
 h     -0.24117591    -2.06845233     0.28616519
 h     -1.99727122     1.72280333     1.02209107
 h     -0.65903781     1.97502196    -1.15680424
 h      1.70640988     1.69369517    -0.52227397
 o      2.37349328    -1.03475321     0.39831147
 h      3.18483865    -0.52417887     0.06061778
 c     -2.36985509    -0.59867598    -0.58854594
 h     -2.35624906    -0.53924028    -1.83685385
 h     -2.19070405    -1.60397231    -0.19858695
 h     -3.32667999    -0.27742403    -0.17558577
 h     -0.34487544     1.38945831     1.80103757
          17

 c      1.26224251    -0.46657674     0.12883882
 c     -0.10217240    -0.98421497     0.08454839
 c     -1.06816936     0.01814729    -0.14350850
 c     -0.92903362     1.35249236     0.88082483
 c     -0.35890896     1.21485932    -0.40897077
 c      1.03057244     0.85594326    -0.31760649
 h     -0.26856569    -2.00789184     0.24827174
 h     -1.94805164     1.69708803     1.05245376
 h     -0.64823385     1.94611935    -1.12658353
 h      1.74262398     1.70229189    -0.47983635
 o      2.37670867    -1.04797626     0.39746573
 h      3.23576666    -0.49568700     0.03280278
 c     -2.36997192    -0.60208330    -0.58885215
 h     -2.31041075    -0.52786893    -1.79087935
 h     -2.17590719    -1.64737939    -0.21142179
 h     -3.35270371    -0.31298282    -0.22630359
 h     -0.32409098     1.41612935     1.85147876
          17

 c      1.25489157    -0.44759415     0.13475517
 c     -0.09571683    -0.98061091     0.08467194
 c     -1.07604781     0.01953390    -0.14959295
 c     -0.91672882     1.36729287     0.86594229
 c     -0.37597315     1.20083841    -0.39365511
 c      1.02676127     0.85545008    -0.32034779
 h     -0.30182063    -1.96199942     0.21299959
 h     -1.89964695     1.67734436     1.07909106
 h     -0.64170823     1.92143005    -1.10636708
 h      1.77919439     1.70250312    -0.43438604
 o      2.38234330    -1.06103261     0.39622173
 h      3.25814511    -0.48391848     0.01732915
 c     -2.36939963    -0.60610164    -0.59099979
 h     -2.27016694    -0.52172962    -1.72179556
 h     -2.17118021    -1.68579437    -0.23310835
 h     -3.37899111    -0.34205909    -0.27538836
 h     -0.30825823     1.43550993     1.88921575
          17

 c      1.24609236    -0.42704864     0.13907920
 c     -0.08705044    -0.97446401     0.08547781
 c     -1.08506639     0.01841689    -0.15431665
 c     -0.90421620     1.38160907     0.85566535
 c     -0.39118126     1.18821767    -0.38060182
 c      1.02538125     0.85583040    -0.32270041
 h     -0.34243738    -1.94787365     0.18273554
 h     -1.86504141     1.66817895     1.10250096
 h     -0.64181658     1.90545893    -1.10130625
 h      1.81031018     1.69145332    -0.38707042
 o      2.39004845    -1.07331529     0.39431552
 h      3.24816877    -0.49198514     0.01618217
 c     -2.36818290    -0.61128931    -0.59407602
 h     -2.23656716    -0.52094777    -1.64391964
 h     -2.17703973    -1.71265837    -0.26423424
 h     -3.40404196    -0.36455292    -0.32165843
 h     -0.30043594     1.44692072     1.90561952
          17

 c      1.23689487    -0.40605707     0.14208085
 c     -0.07693425    -0.96571052     0.08689535
 c     -1.09499756     0.01411555    -0.15727023
 c     -0.89118825     1.39541468     0.85116461
 c     -0.40364996     1.17761293    -0.37086042
 c      1.02645260     0.85748193    -0.32454405
 h     -0.38869329    -1.96580802     0.15728796
 h     -1.85267501     1.67218468     1.12345663
 h     -0.64908743     1.89860371    -1.11214481
 h      1.83237847     1.66886415    -0.33964365
 o      2.39914698    -1.08442542     0.39164359
 h      3.20786211    -0.51950456     0.02894588
 c     -2.36675063    -0.61797789    -0.59645067
 h     -2.20877114    -0.52441518    -1.58116832
 h     -2.19292843    -1.72494756    -0.30379025
 h     -3.42506418    -0.38072430    -0.36449456
 h     -0.30072692     1.45020475     1.89739913
          17

 c      1.22829947    -0.38573439     0.14404579
 c     -0.06657765    -0.95581285     0.08896558
 c     -1.10550531     0.00627313    -0.15811752
 c     -0.87818945     1.40890908     0.85312264
 c     -0.41287150     1.16974559    -0.36555266
 c      1.02976001     0.86068855    -0.32579816
 h     -0.43384451    -1.99976342     0.13532012
 h     -1.86141360     1.68880392     1.14103204
 h     -0.66242108     1.89717979    -1.13499462
 h      1.84439062     1.63705691    -0.29408617
 o      2.40860443    -1.09428366     0.38831835
 h      3.14637241    -0.56145046     0.05210967
 c     -2.36580783    -0.62628983    -0.59628285
 h     -2.18384524    -0.52989058    -1.56077937
 h     -2.21734296    -1.72322111    -0.34942471
 h     -3.43920728    -0.39083193    -0.40351004
 h     -0.30722354     1.44560180     1.86557373
          17

 c      1.22117164    -0.36712362     0.14525506
 c     -0.05729221    -0.94648824     0.09168659
 c     -1.11612740    -0.00509547    -0.15664858
 c     -0.86640789     1.42239568     0.86149610
 c     -0.41876108     1.16520593    -0.36547462
 c      1.03486068     0.86557484    -0.32643888
 h     -0.46969474    -2.03195466     0.11620290
 h     -1.88232980     1.71517705     1.15263313
 h     -0.67997753     1.89589182    -1.16368220
 h      1.84816174     1.60083264    -0.25221193
 o      2.41668178    -1.10344008     0.38484498
 h      3.08578938    -0.60354494     0.07630006
 c     -2.36591474    -0.63596217    -0.59329386
 h     -2.16020665    -0.53592805    -1.59175567
 h     -2.24801461    -1.71198781    -0.39768370
 h     -3.44471018    -0.39490950    -0.43830572
 h     -0.31589674     1.43367787     1.81608087
          17

 c      1.21617471    -0.35112906     0.14595973
 c     -0.05013934    -0.93897024     0.09500155
 c     -1.12629525    -0.01961880    -0.15281814
 c     -0.85725365     1.43609980     0.87508550
 c     -0.42162199     1.16428543    -0.37077877
 c      1.04110803     0.87206111    -0.32650668
 h     -0.49004409    -2.05088393     0.10013260
 h     -1.90458002     1.74788662     1.15596003
 h     -0.69994628     1.89022636    -1.19231647
 h      1.84828023     1.56706994    -0.21527184
 o      2.42082199    -1.11324561     0.38219257
 h      3.06292765    -0.61978502     0.08518049
 c     -2.36713350    -0.64623718    -0.58946019
 h     -2.14070014    -0.54315121    -1.65574049
 h     -2.28225334    -1.69976731    -0.44459460
 h     -3.44148188    -0.39269569    -0.46838726
 h     -0.31952185     1.41512036     1.76180537
          17

 c      1.21373438    -0.33844565     0.14635091
 c     -0.04580442    -0.93395403     0.09883411
 c     -1.13539258    -0.03664388    -0.14673734
 c     -0.85212489     1.45012273     0.89148109
 c     -0.42202839     1.16695396    -0.38093606
 c      1.04774157     0.87988994    -0.32610306
 h     -0.49142048    -2.05134584     0.08765297
 h     -1.91935474     1.78404474     1.15043889
 h     -0.72091262     1.87752107    -1.21668594
 h      1.85105758     1.54345513    -0.18369363
 o      2.41975547    -1.12434378     0.38083439
 h      3.09580323    -0.59671126     0.07076180
 c     -2.36924374    -0.65615961    -0.58722566
 h     -2.12937155    -0.55260440    -1.72717795
 h     -2.31758606    -1.69712962    -0.48673140
 h     -3.43108321    -0.38367681    -0.49323870
 h     -0.30714816     1.39006369     1.72267074
          17

 c      1.21403560    -0.32950847     0.14653807
 c     -0.04457632    -0.93169364     0.10310940
 c     -1.14283522    -0.05535437    -0.13862465
 c     -0.85195957     1.46449876     0.90811316
 c     -0.42065460     1.17290422    -0.39492050
 c      1.05411771     0.88877314    -0.32535005
 h     -0.47274932    -2.03282246     0.07933886
 h     -1.92117204     1.82161851     1.13734754
 h     -0.74200008     1.85714241    -1.23476509
 h      1.86176578     1.53593528    -0.15730788
 o      2.41526256    -1.13521651     0.37992082
 h      3.15536380    -0.55652939     0.04649263
 c     -2.37198179    -0.66509330    -0.58820470
 h     -2.12841218    -0.56456673    -1.78816240
 h     -2.35244057    -1.71165162    -0.52212908
 h     -3.41636053    -0.36720399    -0.51240058
 h     -0.26920449     1.35761687     1.71561465
          17

 c      1.21703480    -0.32448251     0.14654464
 c     -0.04632942    -0.93202708     0.10776560
 c     -1.14815786    -0.07489508    -0.12875577
 c     -0.85632506     1.47907329     0.92390383
 c     -0.41811674     1.18160025    -0.41142965
 c      1.06000031     0.89857135    -0.32430790
 h     -0.43521594    -1.99902169     0.07562643
 h     -1.90834504     1.85954989     1.11929748
 h     -0.76297534     1.83038092    -1.24688593
 h      1.88133290     1.54608121    -0.13614049
 o      2.40937427    -1.14423888     0.37855407
 h      3.20935200    -0.52403201     0.02680158
 c     -2.37509631    -0.67311654    -0.59316879
 h     -2.13815283    -0.57869126    -1.82905031
 h     -2.38623796    -1.74286245    -0.55020441
 h     -3.40072241    -0.34273421    -0.52550208
 h     -0.20869147     1.31799141     1.73814972
          17

 c      1.22248458    -0.32326921     0.14631436
 c     -0.05049808    -0.93429317     0.11276596
 c     -1.15109323    -0.09446497    -0.11743473
 c     -0.86341686     1.49331937     0.93910494
 c     -0.41487268     1.19233309    -0.42901865
 c      1.06562428     0.90931757    -0.32292365
 h     -0.38254329    -1.95893336     0.07666070
 h     -1.88332001     1.89796469     1.09966368
 h     -0.78436420     1.80020035    -1.25567777
 h      1.90559169     1.57074306    -0.12097698
 o      2.40315614    -1.15060810     0.37631470
 h      3.24130858    -0.51150874     0.01858763
 c     -2.37841313    -0.68091058    -0.60237822
 h     -2.15781229    -0.59435273    -1.84546125
 h     -2.41882382    -1.78274532    -0.57091450
 h     -3.38698975    -0.31023597    -0.53227771
 h     -0.14121408     1.27496452     1.77222433
          17

 c      1.22997982    -0.32552036     0.14572624
 c     -0.05610535    -0.93723910     0.11811404
 c     -1.15162328    -0.11337465    -0.10498795
 c     -0.87108884     1.50648107     0.95393925
 c     -0.41118698     1.20430413    -0.44620689
 c      1.07146408     0.92106233    -0.32106205
 h     -0.32098139    -1.92814714     0.08214089
 h     -1.85245482     1.93839097     1.08206240
 h     -0.80741071     1.77058441    -1.26545441
 h      1.92785554     1.60425417    -0.11304304
 o      2.39705477    -1.15406468     0.37308195
 h      3.24500583    -0.52310640     0.02404188
 c     -2.38191467    -0.68925515    -0.61577513
 h     -2.18591412    -0.61082073    -1.83639613
 h     -2.45001907    -1.82093976    -0.58421255
 h     -3.37620156    -0.27066814    -0.53259403
 h     -0.08302483     1.23409728     1.80129911
          17

 c      1.23901741    -0.33066384     0.14461741
 c     -0.06198550    -0.93933156     0.12385370
 c     -1.14999320    -0.13107413    -0.09177383
 c     -0.87752471     1.51781213     0.96817042
 c     -0.40717376     1.21675486    -0.46165555
 c      1.07795613     0.93372338    -0.31857501
 h     -0.25727257    -1.92554971     0.09139898
 h     -1.82430425     1.98351360     1.06972411
 h     -0.83351699     1.74521109    -1.28057571
 h      1.94203942     1.64093951    -0.11330936
 o      2.39118204    -1.15466790     0.36889765
 h      3.21997145    -0.55845358     0.04282092
 c     -2.38576166    -0.69862731    -0.63297750
 h     -2.22034880    -0.62728311    -1.80409144
 h     -2.47960802    -1.84906444    -0.59003263
 h     -3.36713687    -0.22628300    -0.52652239
 h     -0.04473134     1.20017026     1.81629815
          17

 c      1.24905388    -0.33794705     0.14280950
 c     -0.06716754    -0.93991628     0.13003206
 c     -1.14669290    -0.14714295    -0.07819666
 c     -0.88153798     1.52676206     0.98132218
 c     -0.40291483     1.22911695    -0.47439827
 c      1.08535106     0.94704244    -0.31535380
 h     -0.19475643    -1.96009357     0.10393539
 h     -1.80570539     2.03573824     1.06483934
 h     -0.86307485     1.72584565    -1.30303123
 h      1.94431211     1.67648317    -0.12207778
 o      2.38531044    -1.15278897     0.36395680
 h      3.17163410    -0.61283106     0.07221243
 c     -2.39023959    -0.70909112    -0.65311119
 h     -2.25822914    -0.64275583    -1.75565790
 h     -2.50746708    -1.86224482    -0.58839437
 h     -3.35697913    -0.18049076    -0.51446274
 h     -0.03158389     1.17640368     1.81379871
          17

 c      1.25953989    -0.34650505     0.14013349
 c     -0.07092534    -0.94010055     0.13667628
 c     -1.14240190    -0.16125553    -0.06471315
 c     -0.88279627     1.53316824     0.99287756
 c     -0.39857556     1.24107851    -0.48397160
 c      1.09367170     0.96060976    -0.31135375
 h     -0.13333392    -2.02053875     0.11970094
 h     -1.79758024     2.09483531     1.06828854
 h     -0.89447414     1.71168722    -1.33093106
 h      1.93350756     1.70836580    -0.13889968
 o      2.37856174    -1.14930090     0.35870458
 h      3.11634535    -0.67419211     0.10560625
 c     -2.39566398    -0.72037293    -0.67452497
 h     -2.29577340    -0.65588655    -1.70626104
 h     -2.53366079    -1.85913661    -0.57944638
 h     -3.34265446    -0.13726714    -0.49725523
 h     -0.04491781     1.16448166     1.79389093
          17

 c      1.26993399    -0.35543986     0.13644711
 c     -0.07250247    -0.94183903     0.14382256
 c     -1.13787591    -0.17316486    -0.05181649
 c     -0.88180454     1.53734807     1.00228671
 c     -0.39441782     1.25250664    -0.49032272
 c      1.10270336     0.97389636    -0.30660277
 h     -0.07350775    -2.08571576     0.13858065
 h     -1.79464668     2.15687538     1.07991620
 h     -0.92433684     1.70030813    -1.35937034
 h      1.91107946     1.73597910    -0.16264122
 o      2.36899602    -1.14577033     0.35392612
 h      3.08798113    -0.72019027     0.13111016
 c     -2.40226491    -0.73197791    -0.69469399
 h     -2.32880848    -0.66482736    -1.68037237
 h     -2.55851269    -1.84166559    -0.56344868
 h     -3.32200186    -0.10037552    -0.47620112
 h     -0.08255747     1.16441839     1.75957901
          17

 c      1.27971444    -0.36386986     0.13164004
 c     -0.07112967    -0.94666440     0.15151820
 c     -1.13378196    -0.18272207    -0.03998760
 c     -0.87967028     1.54002258     1.00882523
 c     -0.39072110     1.26331217    -0.49358632
 c      1.11199171     0.98628085    -0.30119993
 h     -0.01751158    -2.13847213     0.16009093
 h     -1.78924458     2.21574587     1.09893440
 h     -0.94878899     1.68918892    -1.38273858
 h      1.88090689     1.76069246    -0.19162504
 o      2.35486606    -1.14357081     0.35025577
 h      3.11825880    -0.73254849     0.13946358
 c     -2.41002325    -0.74322676    -0.71121720
 h     -2.35452617    -0.66789834    -1.70048324
 h     -2.58268232    -1.81485428    -0.54067981
 h     -3.29439512    -0.07267517    -0.45294128
 h     -0.13772911     1.17381609     1.71773722
          17

 c      1.28837039    -0.37094153     0.12563103
 c     -0.06625947    -0.95530229     0.15978529
 c     -1.13054083    -0.18991605    -0.02962799
 c     -0.87795642     1.54221838     1.01138607
 c     -0.38769735     1.27336022    -0.49390147
 c      1.12088903     0.99709813    -0.29529508
 h      0.03191345    -2.16923237     0.18354915
 h     -1.77512749     2.26553644     1.12413044
 h     -0.96469361     1.67669007    -1.39660708
 h      1.84864528     1.78559929    -0.22393304
 o      2.33771572    -1.14226581     0.34734699
 h      3.18808752    -0.72309632     0.13734014
 c     -2.41856709    -0.75319754    -0.72379285
 h     -2.37291672    -0.66541909    -1.76451837
 h     -2.60721732    -1.78635690    -0.51129644
 h     -3.26093305    -0.05560259    -0.42920761
 h     -0.19699401     1.18652317     1.68108235
          17

 c      1.29539370    -0.37587612     0.11837477
 c     -0.05771964    -0.96776965     0.16859073
 c     -1.12824685    -0.19490606    -0.02101972
 c     -0.87845632     1.54513485     1.00849993
 c     -0.38544988     1.28243879    -0.49132839
 c      1.12870523     1.00575947    -0.28904649
 h      0.07240772    -2.17437765     0.20828647
 h     -1.74912453     2.30211047     1.15392846
 h     -0.97029420     1.66232688    -1.39860495
 h      1.82016133     1.81430916    -0.25785809
 o      2.32054120    -1.14093582     0.34461530
 h      3.25677302    -0.71228111     0.13541713
 c     -2.42730163    -0.76087902    -0.73411027
 h     -2.38557802    -0.66013095    -1.84764476
 h     -2.63335373    -1.76455401    -0.47540319
 h     -3.22436883    -0.04882759    -0.40656001
 h     -0.24120016     1.19259621     1.66775025
          17

 c      1.30030923    -0.37804031     0.10987275
 c     -0.04573642    -0.98350987     0.17783439
 c     -1.12669157    -0.19802442    -0.01432794
 c     -0.88216248     1.54957350     0.99925857
 c     -0.38395874     1.29026396    -0.48583369
 c      1.13493094     1.01195077    -0.28258855
 h      0.10232218    -2.15478736     0.23376003
 h     -1.71151044     2.32384714     1.18645767
 h     -0.96542963     1.64670369    -1.38870656
 h      1.79922467     1.84857824    -0.29221373
 o      2.30537310    -1.13929170     0.34182182
 h      3.29970440    -0.71053412     0.13884358
 c     -2.43560360    -0.76566104    -0.74391719
 h     -2.39416095    -0.65528449    -1.92486894
 h     -2.66180763    -1.75468535    -0.43369962
 h     -3.18885680    -0.05012425    -0.38613693
 h     -0.25734822     1.18436607     1.69042616
          17

 c      1.30273554    -0.37701830     0.10018202
 c     -0.03087847    -1.00142554     0.18734820
 c     -1.12545546    -0.19973931    -0.00962536
 c     -0.88815220     1.55520104     0.98457063
 c     -0.38307596     1.29649780    -0.47730543
 c      1.13937692     1.01579281    -0.27604534
 h      0.12096926    -2.11600483     0.25968209
 h     -1.66590825     2.33205502     1.21980533
 h     -0.95158005     1.63136152    -1.36933479
 h      1.78607699     1.88632273    -0.32612806
 o      2.29330562    -1.13743683     0.33894854
 h      3.30688558    -0.72114284     0.14898726
 c     -2.44295444    -0.76769026    -0.75413389
 h     -2.39997348    -0.65325029    -1.98061200
 h     -2.69192089    -1.75567456    -0.38850379
 h     -3.15940120    -0.05566473    -0.36846342
 h     -0.25196742     1.16485929     1.74151652
          17

 c      1.30245526    -0.37267285     0.08942741
 c     -0.01397255    -1.01979939     0.19689075
 c     -1.12402999    -0.20058204    -0.00691311
 c     -0.89444874     1.56088739     0.96651925
 c     -0.38253142     1.30077256    -0.46557783
 c      1.14211559     1.01779003    -0.26956576
 h      0.12903612    -2.06992808     0.28630269
 h     -1.61860167     2.33091571     1.25251281
 h     -0.93174009     1.61857660    -1.34524854
 h      1.77822024     1.92206751    -0.35856668
 o      2.28483692    -1.13558224     0.33605514
 h      3.27646919    -0.74402599     0.16549278
 c     -2.44902111    -0.76770075    -0.76493963
 h     -2.40398629    -0.65535298    -2.00720440
 h     -2.72160642    -1.76124627    -0.34397281
 h     -3.14073157    -0.06107578    -0.35357792
 h     -0.24163868     1.14375260     1.80040266
          17

 c      1.29947684    -0.36518688     0.07781586
 c      0.00398700    -1.03626536     0.20612982
 c     -1.12193448    -0.20106902    -0.00613720
 c     -0.89937261     1.56550058     0.94698761
 c     -0.38197673     1.30273331    -0.45050641
 c      1.14331486     1.01860484    -0.26333075
 h      0.12886548    -2.03595473     0.31485522
 h     -1.57701711     2.32648389     1.28397379
 h     -0.90981739     1.61095656    -1.32272481
 h      1.77244328     1.94940004    -0.38816880
 o      2.27989341    -1.13395558     0.33322999
 h      3.21349953    -0.77660388     0.18685264
 c     -2.45369352    -0.76650771    -0.77603292
 h     -2.40685833    -0.66213194    -2.00217253
 h     -2.74820071    -1.76400971    -0.30499254
 h     -3.13575616    -0.06312287    -0.34165661
 h     -0.23858862     1.12881934     1.84931817
          17

 c      1.29406991    -0.35506531     0.06564193
 c      0.02199388    -1.04838504     0.21466624
 c     -1.11880154    -0.20163680    -0.00720780
 c     -0.90196320     1.56828618     0.92732829
 c     -0.38109432     1.30210589    -0.43216000
 c      1.14311623     1.01884886    -0.25752798
 h      0.12350301    -2.03500244     0.34749161
 h     -1.54733091     2.32434531     1.31403895
 h     -0.88925428     1.61067553    -1.30746255
 h      1.76633760     1.96325717    -0.41348187
 o      2.27749831    -1.13288929     0.33061298
 h      3.13476505    -0.81218208     0.20993129
 c     -2.45708857    -0.76462443    -0.78676054
 h     -2.40892423    -0.67354657    -1.96727642
 h     -2.76935488    -1.75852233    -0.27579259
 h     -3.14444738    -0.06102139    -0.33374984
 h     -0.24828581     1.12384257     1.87779298
          17

 c      1.28676763    -0.34305848     0.05327181
 c      0.03923311    -1.05513045     0.22221534
 c     -1.11441806    -0.20260509    -0.01001552
 c     -0.90199621     1.56902808     0.90864612
 c     -0.37972327     1.29877859    -0.41108343
 c      1.14159212     1.01897569    -0.25232017
 h      0.11448916    -2.07281350     0.38528811
 h     -1.53221493     2.32681165     1.34164518
 h     -0.87138107     1.61852191    -1.30174063
 h      1.75886615     1.96105275    -0.43330250
 o      2.27521426    -1.13304648     0.32844944
 h      3.07784789    -0.83680141     0.22921192
 c     -2.45949535    -0.76219148    -0.79608153
 h     -2.41011898    -0.68901067    -1.90959377
 h     -2.78348176    -1.74223559    -0.25914668
 h     -3.16401155    -0.05632202    -0.33187411
 h     -0.27176141     1.12971058     1.88096709
          17

 c      1.27831790    -0.33001743     0.04110164
 c      0.05505362    -1.05751304     0.22879968
 c     -1.10871523    -0.20417876    -0.01444246
 c     -0.89987908     1.56804849     0.89205336
 c     -0.37788592     1.29283585    -0.38842766
 c      1.13873223     1.01924859    -0.24782202
 h      0.10187119    -2.13305151     0.42604472
 h     -1.53054486     2.33213160     1.36378863
 h     -0.85492191     1.63342125    -1.30305514
 h      1.75045771     1.94303750    -0.44695369
 o      2.27008420    -1.13517640     0.32694140
 h      3.08707819    -0.83435078     0.23954018
 c     -2.46126846    -0.75909407    -0.80241771
 h     -2.40981165    -0.70735150    -1.84431210
 h     -2.78991143    -1.71545192    -0.25602930
 h     -3.19015790    -0.05158536    -0.33831343
 h     -0.30737962     1.14541813     1.85788496
          17

 c      1.26956818    -0.31675893     0.02951154
 c      0.06877325    -1.05728577     0.23464222
 c     -1.10172862    -0.20648059    -0.02036758
 c     -0.89646369     1.56603194     0.87862179
 c     -0.37568025     1.28451051    -0.36580124
 c      1.13442874     1.01973097    -0.24408287
 h      0.08627981    -2.19259326     0.46555500
 h     -1.53918017     2.33643855     1.37616233
 h     -0.83722301     1.65287789    -1.30567730
 h      1.74303084     1.91240729    -0.45449475
 o      2.26264716    -1.13879749     0.32584114
 h      3.15112645    -0.80887799     0.24304073
 c     -2.46271704    -0.75505342    -0.80364176
 h     -2.40663983    -0.72708916    -1.79605391
 h     -2.78901763    -1.68131513    -0.26531452
 h     -3.21853275    -0.04897355    -0.35474236
 h     -0.35131275     1.16831401     1.81137455
          17

 c      1.26134733    -0.30404070     0.01885117
 c      0.07968999    -1.05581074     0.23996481
 c     -1.09356507    -0.20957410    -0.02766389
 c     -0.89290344     1.56384971     0.86903824
 c     -0.37316095     1.27409867    -0.34495068
 c      1.12848363     1.02028216    -0.24107312
 h      0.06930985    -2.23453938     0.49999118
 h     -1.55492545     2.33620115     1.37474721
 h     -0.81592986     1.67392617    -1.30357942
 h      1.73996440     1.87513291    -0.45683405
 o      2.25574674    -1.14264369     0.32473365
 h      3.22239300    -0.77763546     0.24469861
 c     -2.46398266    -0.74957848    -0.79801788
 h     -2.39890087    -0.74744299    -1.78874187
 h     -2.78242782    -1.64614880    -0.28336446
 h     -3.24570927    -0.04944120    -0.38165427
 h     -0.39691802     1.19360980     1.74981118
          17

 c      1.25437349    -0.29259864     0.00944433
 c      0.08721829    -1.05387954     0.24491296
 c     -1.08438587    -0.21346561    -0.03619264
 c     -0.89060990     1.56250597     0.86312720
 c     -0.37031445     1.26190236    -0.32744822
 c      1.12067165     1.02062156    -0.23869327
 h      0.05279920    -2.24989063     0.52676408
 h     -1.57547308     2.32942281     1.35701528
 h     -0.78991625     1.69392529    -1.29255924
 h      1.74556308     1.83886042    -0.45555722
 o      2.25114810    -1.14582942     0.32336643
 h      3.27055311    -0.75201759     0.24699444
 c     -2.46487876    -0.74194824    -0.78610322
 h     -2.38603780    -0.76873178    -1.82323674
 h     -2.77309910    -1.61949460    -0.30405883
 h     -3.26968800    -0.05251151    -0.41815821
 h     -0.43360307     1.21348373     1.69010627
          17

 c      1.24918387    -0.28315939     0.00158872
 c      0.09098262    -1.05185547     0.24955158
 c     -1.07440704    -0.21809690    -0.04581095
 c     -0.89107558     1.56303208     0.85976152
 c     -0.36711049     1.24821073    -0.31445536
 c      1.11090132     1.02053215    -0.23683069
 h      0.03833986    -2.23546836     0.54446464
 h     -1.59954491     2.31573289     1.32239257
 h     -0.75946336     1.71102106    -1.27113350
 h      1.76333624     1.81019651    -0.45223153
 o      2.24948653    -1.14786656     0.32160360
 h      3.28345023    -0.73714378     0.25065581
 c     -2.46489676    -0.73153069    -0.77063149
 h     -2.36937419    -0.79079203    -1.87663386
 h     -2.76449238    -1.61169321    -0.32065897
 h     -3.28996545    -0.05650803    -0.46216597
 h     -0.44801076     1.21786034     1.65650631
          17

 c      1.24609662    -0.27641287    -0.00445139
 c      0.09085409    -1.04976315     0.25386104
 c     -1.06390344    -0.22334106    -0.05639201
 c     -0.89509196     1.56591903     0.85808519
 c     -0.36356716     1.23329114    -0.30657125
 c      1.09944912     1.02010443    -0.23544056
 h      0.02708018    -2.19261285     0.55278200
 h     -1.62690400     2.29618959     1.27228963
 h     -0.72612644     1.72444333    -1.24078085
 h      1.79341318     1.79144983    -0.44743991
 o      2.25082152    -1.14848860     0.31936685
 h      3.25845551    -0.73479671     0.25570032
 c     -2.46351951    -0.71832072    -0.75426375
 h     -2.35084901    -0.81228717    -1.92458704
 h     -2.75844923    -1.62764178    -0.32960498
 h     -3.30720111    -0.05912460    -0.51090079
 h     -0.43276622     1.20111767     1.66460520
          17

 c      1.24520496    -0.27294917    -0.00845831
 c      0.08695895    -1.04724446     0.25771101
 c     -1.05320241    -0.22899922    -0.06784098
 c     -0.90194072     1.57048298     0.85886462
 c     -0.35979922     1.21737234    -0.30375560
 c      1.08707457     1.01975185    -0.23456734
 h      0.01957958    -2.12767975     0.55279145
 h     -1.65858738     2.27324674     1.20994462
 h     -0.69252471     1.73478406    -1.20589246
 h      1.83133606     1.77990007    -0.44049052
 o      2.25481843    -1.14760639     0.31662017
 h      3.19965550    -0.74426699     0.26176421
 c     -2.46050036    -0.70322403    -0.73846378
 h     -2.33190872    -0.83147727    -1.95209797
 h     -2.75379279    -1.66192644    -0.33245181
 h     -3.32251141    -0.05818576    -0.56148099
 h     -0.39559949     1.16951386     1.70458767
          17

 c      1.24639406    -0.27317537    -0.01027727
 c      0.07968147    -1.04339215     0.26080874
 c     -1.04267045    -0.23478918    -0.08009646
 c     -0.90998753     1.57532560     0.86339129
 c     -0.35605261     1.20063873    -0.30534620
 c      1.07487446     1.01993188    -0.23427480
 h      0.01559494    -2.05420245     0.54771293
 h     -1.69687361     2.25043240     1.13981009
 h     -0.66198584     1.74411766    -1.17315411
 h      1.86977390     1.77045537    -0.43016004
 o      2.26054388    -1.14541109     0.31337774
 h      3.12108800    -0.76078388     0.26801810
 c     -2.45585964    -0.68766837    -0.72377999
 h     -2.31333064    -0.84682731    -1.95230703
 h     -2.74771010    -1.70204675    -0.33331652
 h     -3.33646679    -0.05243304    -0.61134252
 h     -0.35223330     1.13574669     1.75446791
          17

 c      1.24937651    -0.27723435    -0.00983407
 c      0.06964701    -1.03665895     0.26266639
 c     -1.03270133    -0.24033884    -0.09312616
 c     -0.91772415     1.57917869     0.87216274
 c     -0.35271218     1.18326440    -0.31028060
 c      1.06401226     1.02084771    -0.23456349
 h      0.01396098    -1.99437616     0.54358245
 h     -1.74393654     2.23091273     1.06622952
 h     -0.63783250     1.75544102    -1.14974393
 h      1.90144529     1.75877513    -0.41560827
 o      2.26595350    -1.14263803     0.30972212
 h      3.05484635    -0.77142487     0.27290421
 c     -2.44977003    -0.67295385    -0.71037210
 h     -2.29537863    -0.85722262    -1.92353025
 h     -2.73792422    -1.73541331    -0.33552571
 h     -3.34827309    -0.04197584    -0.65833172
 h     -0.31570226     1.11028297     1.79780548
          17

 c      1.25374478    -0.28494194    -0.00715336
 c      0.05763273    -1.02551516     0.26278351
 c     -1.02371555    -0.24518601    -0.10692212
 c     -0.92427937     1.58129928     0.88489859
 c     -0.35028037     1.16552089    -0.31750378
 c      1.05549646     1.02233882    -0.23534251
 h      0.01318581    -1.97186201     0.54743204
 h     -1.79904946     2.21527213     0.99231631
 h     -0.62233209     1.77099676    -1.14032401
 h      1.92109654     1.74274364    -0.39677269
 o      2.26823613    -1.14052679     0.30577484
 h      3.04573074    -0.75611225     0.27468381
 c     -2.44248836    -0.65992995    -0.69824377
 h     -2.27790718    -0.86208785    -1.86789019
 h     -2.72352263    -1.75319531    -0.34046081
 h     -3.35577159    -0.02808626    -0.70052363
 h     -0.29386115     1.09925944     1.82633579
          17

 c      1.25903281    -0.29576699    -0.00237065
 c      0.04442525    -1.01015158     0.26117162
 c     -1.01617497    -0.24878260    -0.12149720
 c     -0.92951889     1.58149123     0.90086896
 c     -0.34931844     1.14790805    -0.32630941
 c      1.05002766     1.02393318    -0.23644795
 h      0.01266559    -1.99209604     0.56137619
 h     -1.85692516     2.20081037     0.92038875
 h     -0.61593848     1.79035050    -1.14467942
 h      1.92630478     1.72265841    -0.37433389
 o      2.26722234    -1.13929078     0.30155846
 h      3.09742626    -0.71252793     0.27374992
 c     -2.43430992    -0.64897845    -0.68720325
 h     -2.26028354    -0.86163844    -1.79176621
 h     -2.70481841    -1.75089591    -0.34779489
 h     -3.35627735    -0.01250601    -0.73607715
 h     -0.29057543     1.10544672     1.83722502
          17

 c      1.26476160    -0.30890427     0.00428092
 c      0.03082190    -0.99294610     0.25854507
 c     -1.01058221    -0.25052742    -0.13687409
 c     -0.93383584     1.57990042     0.91902440
 c     -0.35032855     1.13115469    -0.33637486
 c      1.04788560     1.02494966    -0.23767630
 h      0.01245272    -2.03650632     0.58038020
 h     -1.90949915     2.18342413     0.85322131
 h     -0.61749284     1.81013366    -1.15827292
 h      1.91778353     1.70103822    -0.34952082
 o      2.26571968    -1.13778996     0.29704081
 h      3.16705413    -0.66145569     0.27188576
 c     -2.42553666    -0.64005249    -0.67666482
 h     -2.24104120    -0.85741016    -1.70773145
 h     -2.68307100    -1.72800299    -0.35589048
 h     -3.34761095     0.00326192    -0.76332966
 h     -0.30677623     1.12915272     1.83121770
          17

 c      1.27044205    -0.32342080     0.01250515
 c      0.01769599    -0.97676693     0.25582419
 c     -1.00742310    -0.24984680    -0.15305401
 c     -0.93788123     1.57682281     0.93800614
 c     -0.35361524     1.11606134    -0.34755957
 c      1.04885911     1.02458512    -0.23881800
 h      0.01210760    -2.08135769     0.59771695
 h     -1.94921770     2.15991433     0.79437677
 h     -0.62510546     1.82571729    -1.17501847
 h      1.89951464     1.68239945    -0.32386320
 o      2.26594991    -1.13520595     0.29226700
 h      3.22138240    -0.61967966     0.26998966
 c     -2.41647160    -0.63265699    -0.66548589
 h     -2.21739751    -0.85285615    -1.63608559
 h     -2.66037101    -1.68799466    -0.36197627
 h     -3.32877766     0.01837993    -0.78107089
 h     -0.34044563     1.16834534     1.81260748
          17

 c      1.27555992    -0.33838283     0.02197479
 c      0.00590394    -0.96374965     0.25373790
 c     -1.00705355    -0.24629626    -0.16996838
 c     -0.94248779     1.57267534     0.95607499
 c     -0.35920535     1.10332908    -0.35970680
 c      1.05227229     1.02200163    -0.23969416
 h      0.01066848    -2.11056365     0.60891941
 h     -1.97106654     2.12893378     0.74757488
 h     -0.63693729     1.83312609    -1.18971222
 h      1.87824101     1.67271306    -0.29886432
 o      2.26899047    -1.13133486     0.28734060
 h      3.24571331    -0.59482369     0.26823298
 c     -2.40735160    -0.62588455    -0.65238422
 h     -2.18581823    -0.85258857    -1.59954256
 h     -2.63965655    -1.63881357    -0.36220974
 h     -3.30023292     0.03285199    -0.78881653
 h     -0.38548047     1.21810351     1.79085445
          17

 c      1.27958562    -0.35293188     0.03235482
 c     -0.00388083    -0.95513441     0.25273718
 c     -1.00957304    -0.23965171    -0.18742905
 c     -0.94871025     1.56801439     0.97102801
 c     -0.36685079     1.09346753    -0.37255326
 c      1.05720689     1.01648132    -0.24019651
 h      0.00708343    -2.11620182     0.61197763
 h     -1.97319657     2.09093405     0.71589605
 h     -0.65158067     1.83009877    -1.19909925
 h      1.86123028     1.67774911    -0.27559212
 o      2.27529127    -1.12631360     0.28238650
 h      3.23567372    -0.58928526     0.26653455
 c     -2.39807147    -0.61873785    -0.63727583
 h     -2.14544008    -0.85875169    -1.60671948
 h     -2.62459374    -1.59276261    -0.35199933
 h     -3.26394769     0.04763160    -0.78695075
 h     -0.43057479     1.27045310     1.78240818
          17

 c      1.28201472    -0.36633757     0.04332220
 c     -0.01128856    -0.95139515     0.25300129
 c     -1.01474074    -0.22996850    -0.20509960
 c     -0.95750398     1.56328647     0.98062619
 c     -0.37608368     1.08676300    -0.38571813
 c      1.06290696     1.00768372    -0.24031105
 h      0.00044219    -2.09613856     0.60660580
 h     -1.95732111     2.04802847     0.70109244
 h     -0.66818231     1.81645484    -1.20210548
 h      1.85228170     1.70004730    -0.25443534
 o      2.28490308    -1.12046758     0.27753083
 h      3.19329793    -0.60216357     0.26473597
 c     -2.38803036    -0.61059966    -0.62182611
 h     -2.10089945    -0.86880460    -1.64415108
 h     -2.61874825    -1.56313630    -0.32721790
 h     -3.22330979     0.06465663    -0.77670180
 h     -0.46261610     1.31744187     1.80643463
          17

 c      1.28243678    -0.37805077     0.05458658
 c     -0.01628994    -0.95230864     0.25443933
 c     -1.02196336    -0.21759272    -0.22249291
 c     -0.96871709     1.55827463     0.98406919
 c     -0.38628210     1.08327058    -0.39872613
 c      1.06906305     0.99584602    -0.24009871
 h     -0.00995903    -2.05305177     0.59393008
 h     -1.92975773     2.00420185     0.70287322
 h     -0.68649271     1.79420141    -1.19986931
 h      1.84918193     1.73653021    -0.23533376
 o      2.29732843    -1.11434057     0.27288808
 h      3.12880434    -0.62814538     0.26262215
 c     -2.37658979    -0.60160628    -0.60804796
 h     -2.05935628    -0.87865978    -1.69069697
 h     -2.62374083    -1.55623861    -0.28652038
 h     -3.18260819     0.08651212    -0.75992290
 h     -0.47754105     1.35742945     1.86826649
          17

 c      1.28062130    -0.38775849     0.06591151
 c     -0.01914773    -0.95690590     0.25667814
 c     -1.03034798    -0.20311212    -0.23899106
 c     -0.98064809     1.55209354     0.98276949
 c     -0.39673210     1.08282152    -0.41103113
 c      1.07568739     0.98170726    -0.23965058
 h     -0.02462264    -1.99550795     0.57682383
 h     -1.90272855     1.96562620     0.71831426
 h     -0.70690167     1.76748643    -1.19569930
 h      1.84569566     1.77946550    -0.21823735
 o      2.31101907    -1.10893672     0.26855300
 h      3.06780350    -0.65305315     0.25987146
 c     -2.36363043    -0.59276993    -0.59712548
 h     -2.02665039    -0.88555966    -1.73038877
 h     -2.63784227    -1.56604189    -0.23297130
 h     -3.14586335     0.11543667    -0.73864256
 h     -0.48401787     1.39467567     1.95091226
          17

 c      1.27659738    -0.39540070     0.07712629
 c     -0.02030756    -0.96335716     0.25905096
 c     -1.03880872    -0.18726174    -0.25389142
 c     -0.99100988     1.54381477     0.97896157
 c     -0.40669699     1.08507821    -0.42204486
 c      1.08278316     0.96623409    -0.23906364
 h     -0.04397960    -1.94028875     0.56064455
 h     -1.89308122     1.93984746     0.74240493
 h     -0.73034103     1.74203890    -1.19455616
 h      1.83569237     1.81982065    -0.20328130
 o      2.32323153    -1.10585013     0.26459862
 h      3.05298896    -0.65172519     0.25603260
 c     -2.34968869    -0.58541804    -0.58942904
 h     -2.00639087    -0.88829595    -1.75418694
 h     -2.65688634    -1.57922014    -0.17274911
 h     -3.11525573     0.15184374    -0.71452620
 h     -0.49288227     1.43253817     2.03075663
          17

 c      1.27068769    -0.40110778     0.08811871
 c     -0.02027104    -0.96916365     0.26068785
 c     -1.04620737    -0.17081951    -0.26647450
 c     -0.99821315     1.53296702     0.97430651
 c     -0.41550706     1.08968060    -0.43124403
 c      1.09014508     0.95038856    -0.23844304
 h     -0.06876566    -1.91127067     0.55291930
 h     -1.91375077     1.93203424     0.77093739
 h     -0.75776445     1.72355421    -1.20140896
 h      1.81560919     1.85003294    -0.19066673
 o      2.33271178    -1.10577651     0.26106311
 h      3.10160477    -0.61248893     0.25087986
 c     -2.33578240    -0.58046616    -0.58494184
 h     -2.00048794    -0.88666186    -1.75790137
 h     -2.67633199    -1.58348862    -0.11240333
 h     -3.09026313     0.19336038    -0.68862866
 h     -0.51021433     1.47124459     2.09083802
          17

 c      1.26348576    -0.40511947     0.09881805
 c     -0.01952198    -0.97243513     0.26093409
 c     -1.05151019    -0.15451097    -0.27607820
 c     -1.00233502     1.51984360     0.96952740
 c     -0.42266903     1.09644825    -0.43837656
 c      1.09734741     0.93500939    -0.23790766
 h     -0.10000751    -1.92548683     0.55907407
 h     -1.96210380     1.94023199     0.80330875
 h     -0.78909499     1.71531026    -1.21858076
 h      1.78486321     1.86523077    -0.18050423
 o      2.34155351    -1.10730808     0.25793715
 h      3.17638362    -0.55700223     0.24477679
 c     -2.32312447    -0.57818701    -0.58350508
 h     -2.00973059    -0.88113898    -1.74055030
 h     -2.69252236    -1.57124598    -0.05719590
 h     -3.06836828     0.23535546    -0.66161871
 h     -0.53752372     1.50908834     2.12215932
          17

 c      1.25579230    -0.40775701     0.10917933
 c     -0.01861906    -0.97347112     0.25985601
 c     -1.05393450    -0.13894050    -0.28215872
 c     -1.00481849     1.50531614     0.96475966
 c     -0.42794381     1.10547717    -0.44360405
 c      1.10381899     0.92074261    -0.23758269
 h     -0.13725605    -1.97525847     0.57683822
 h     -2.02189868     1.95641355     0.84059315
 h     -0.82235604     1.71680926    -1.24400815
 h      1.74548859     1.86363234    -0.17273358
 o      2.35175063    -1.10895461     0.25519331
 h      3.24048306    -0.50783990     0.23824783
 c     -2.31283174    -0.57834443    -0.58482595
 h     -2.03401457    -0.87290873    -1.70399206
 h     -2.70303965    -1.53950332    -0.01068078
 h     -3.04667687     0.27258267    -0.63416814
 h     -0.57348488     1.54361263     2.12136867
          17

 c      1.24849732    -0.40940487     0.11917003
 c     -0.01825778    -0.97405559     0.25803098
 c     -1.05304051    -0.12458203    -0.28433032
 c     -1.00732882     1.49031558     0.95993495
 c     -0.43132153     1.11701780    -0.44740416
 c      1.10890434     0.90797528    -0.23758715
 h     -0.17744755    -2.03654644     0.59867163
 h     -2.07589442     1.97194128     0.88231027
 h     -0.85400045     1.72479323    -1.27226258
 h      1.70180446     1.84688087    -0.16708255
 o      2.36404046    -1.10990472     0.25280576
 h      3.27638272    -0.47615458     0.23171695
 c     -2.30571736    -0.58034615    -0.58835153
 h     -2.07219287    -0.86414844    -1.65387231
 h     -2.70677786    -1.48901766     0.02535371
 h     -3.02321697     0.30075145    -0.60715273
 h     -0.61500890     1.57226896     2.08932778
          17

 c      1.24244294    -0.41047829     0.12875978
 c     -0.01908798    -0.97577985     0.25601863
 c     -1.04876327    -0.11179842    -0.28239885
 c     -1.01115813     1.47553252     0.95477940
 c     -0.43291879     1.13125353    -0.45032574
 c      1.11189695     0.89676467    -0.23802701
 h     -0.21658748    -2.08830373     0.61777383
 h     -2.11274370     1.98061444     0.92605494
 h     -0.88016027     1.73540708    -1.29722109
 h      1.66017421     1.82042658    -0.16302049
 o      2.37842376    -1.10976315     0.25075572
 h      3.27827402    -0.46602232     0.22549568
 c     -2.30219152    -0.58328036    -0.59308997
 h     -2.12174678    -0.85854692    -1.60159918
 h     -2.70411268    -1.42384026     0.05116291
 h     -2.99748624     0.31741553    -0.58162330
 h     -0.65749024     1.59287677     2.03140626
          17

 c      1.23830928    -0.41139708     0.13791313
 c     -0.02152788    -0.97950680     0.25418330
 c     -1.04139172    -0.10085241    -0.27639851
 c     -1.01724076     1.46134642     0.94857389
 c     -0.43288898     1.14814863    -0.45279800
 c      1.11209502     0.88683644    -0.23899324
 h     -0.25137929    -2.11836749     0.63002727
 h     -2.12718085     1.97888584     0.96849062
 h     -0.89773281     1.74568996    -1.31413048
 h      1.62836871     1.79318458    -0.15975090
 o      2.39451604    -1.10837793     0.24903433
 h      3.24692752    -0.47743795     0.21977942
 c     -2.30220390    -0.58591143    -0.59757865
 h     -2.17900220    -0.86150809    -1.56509583
 h     -2.69721593    -1.35126147     0.06970222
 h     -2.97050500     0.32233056    -0.55866396
 h     -0.69446648     1.60425148     1.95933316
          17

 c      1.23653726    -0.41257456     0.14658539
 c     -0.02569406    -0.98551171     0.25273563
 c     -1.03150105    -0.09189445    -0.26660662
 c     -1.02630377     1.44780256     0.93996463
 c     -0.43137447     1.16740024    -0.45505652
 c      1.10895262     0.87779982    -0.24055060
 h     -0.27964154    -2.12154538     0.63347409
 h     -2.11857185     1.96531057     1.00613610
 h     -0.90487491     1.75405755    -1.32044628
 h      1.61371596     1.77474502    -0.15639910
 o      2.41154258    -1.10588881     0.24764964
 h      3.19004838    -0.50568835     0.21454123
 c     -2.30514831    -0.58688608    -0.60051899
 h     -2.24087595    -0.87836660    -1.56188464
 h     -2.69017315    -1.28137390     0.08721718
 h     -2.94469742     0.31761813    -0.53923002
 h     -0.71727480     1.60704964     1.89282318
          17

 c      1.23729328    -0.41441368     0.15472086
 c     -0.03140116    -0.99365143     0.25178319
 c     -1.01985062    -0.08493345    -0.25350238
 c     -1.03880789     1.43465574     0.92737966
 c     -0.42847799     1.18844807    -0.45714332
 c      1.10232732     0.86960195    -0.24270343
 h     -0.30028898    -2.09753469     0.62770233
 h     -2.09012318     1.94024431     1.03581406
 h     -0.90114329     1.76030849    -1.31603369
 h      1.62005610     1.76983996    -0.15249962
 o      2.42801346    -1.10301798     0.24664832
 h      3.12761622    -0.53678996     0.20916007
 c     -2.30992991    -0.58534029    -0.60203445
 h     -2.30639842    -0.90994536    -1.59357198
 h     -2.68801553    -1.22476580     0.11208481
 h     -2.92366054     0.30776198    -0.52403505
 h     -0.71652672     1.60362337     1.85453604
          17

 c      1.24047521    -0.41727329     0.16224798
 c     -0.03818810    -1.00339165     0.25132892
 c     -1.00728341    -0.07981367    -0.23768260
 c     -1.05446573     1.42160979     0.91044879
 c     -0.42423454     1.21051314    -0.45893119
 c      1.09263373     0.86281098    -0.24536044
 h     -0.31348396    -2.05065734     0.61381375
 h     -2.04916680     1.90607380     1.05513811
 h     -0.88755313     1.76556012    -1.30325386
 h      1.64574378     1.77472408    -0.14841002
 o      2.44148342    -1.10137434     0.24615288
 h      3.09588296    -0.54283780     0.20179220
 c     -2.31550504    -0.58143701    -0.60359450
 h     -2.37468464    -0.95093263    -1.64288394
 h     -2.69401724    -1.18775595     0.15001158
 h     -2.91158283     0.29894752    -0.51355443
 h     -0.68754528     1.59502687     1.85311672
          17

 c      1.24575542    -0.42138835     0.16906939
 c     -0.04533623    -1.01368479     0.25121351
 c     -0.99466379    -0.07622471    -0.21979109
 c     -1.07175868     1.40844770     0.89070183
 c     -0.41859667     1.23266513    -0.46014063
 c      1.08071712     0.85833330    -0.24834235
 h     -0.32122985    -1.99146911     0.59504512
 h     -2.00816011     1.86791960     1.06339943
 h     -0.86657466     1.77215585    -1.28693992
 h      1.68485548     1.78006964    -0.14510476
 o      2.45031144    -1.10217745     0.24629515
 h      3.11968498    -0.50274853     0.19041734
 c     -2.32139886    -0.57619092    -0.60634190
 h     -2.44302640    -0.99388269    -1.68889732
 h     -2.70727984    -1.16899003     0.19871412
 h     -2.91199861     0.29711223    -0.50811666
 h     -0.63508831     1.57879660     1.87411276
          17

 c      1.25266151    -0.42679361     0.17505051
 c     -0.05186806    -1.02281471     0.25104004
 c     -0.98285039    -0.07373778    -0.20048141
 c     -1.08824744     1.39477256     0.87017775
 c     -0.41146524     1.25393155    -0.46037745
 c      1.06758754     0.85689165    -0.25141832
 h     -0.32824757    -1.93891373     0.57763085
 h     -1.98425916     1.83370316     1.06254528
 h     -0.84176299     1.78324777    -1.27373144
 h      1.73010977     1.77669215    -0.14360309
 o      2.45603397    -1.10410381     0.24699586
 h      3.17468756    -0.43683209     0.17634630
 c     -2.32770090    -0.57074144    -0.61033746
 h     -2.50771485    -1.03273273    -1.71730569
 h     -2.72378330    -1.16186863     0.24905944
 h     -2.92607538     0.30511767    -0.50802001
 h     -0.57006157     1.55190437     1.89517443
          17

 c      1.26066663    -0.43331413     0.18001314
 c     -0.05664943    -1.02872022     0.25026041
 c     -0.97267337    -0.07185058    -0.18039969
 c     -1.10163047     1.38004954     0.85027502
 c     -0.40278491     1.27345868    -0.45929138
 c      1.05425143     0.85873735    -0.25432940
 h     -0.34141689    -1.91697878     0.56976269
 h     -1.99268371     1.81097319     1.05638846
 h     -0.81662032     1.80160163    -1.27002470
 h      1.77499552     1.75879577    -0.14461981
 o      2.46082376    -1.10523417     0.24806832
 h      3.22704204    -0.37557681     0.16256426
 c     -2.33480525    -0.56574576    -0.61499792
 h     -2.56516186    -1.06355801    -1.72096239
 h     -2.73932971    -1.15936375     0.29090966
 h     -2.95162404     0.32116002    -0.51359968
 h     -0.50369289     1.51344492     1.90019329
          17

 c      1.26924546    -0.44059569     0.18374240
 c     -0.05885266    -1.03044639     0.24867171
 c     -0.96490661    -0.07002833    -0.16017196
 c     -1.11100233     1.36413886     0.83189201
 c     -0.39267296     1.29070583    -0.45685030
 c      1.04165263     0.86363530    -0.25680396
 h     -0.36475993    -1.93799032     0.57566294
 h     -2.03465959     1.80085009     1.04710144
 h     -0.79296545     1.82777443    -1.27884364
 h      1.81465809     1.72448066    -0.14851079
 o      2.46585106    -1.10453249     0.24938020
 h      3.25902616    -0.33579009     0.15115337
 c     -2.34317606    -0.56130145    -0.61960043
 h     -2.61236806    -1.08425832    -1.69780181
 h     -2.75115314    -1.15641156     0.31696619
 h     -2.98388298     0.34003625    -0.52509044
 h     -0.44492997     1.46446823     1.88113961
          17

 c      1.27789130    -0.44816027     0.18600870
 c     -0.05840319    -1.02924891     0.24680952
 c     -0.96022808    -0.06775208    -0.14038690
 c     -1.11704189     1.34744895     0.81576960
 c     -0.38147965     1.30554513    -0.45350086
 c      1.03063658     0.87096537    -0.25857801
 h     -0.39445204    -1.98947737     0.59076455
 h     -2.09561072     1.79718906     1.03353504
 h     -0.77018494     1.85912378    -1.29803215
 h      1.84623705     1.67526349    -0.15532553
 o      2.47158826    -1.10162458     0.25085972
 h      3.26423624    -0.32399840     0.14319834
 c     -2.35317305    -0.55717305    -0.62347364
 h     -2.64712400    -1.09435872    -1.64959421
 h     -2.75806023    -1.15008642     0.32355390
 h     -3.01739304     0.35593633    -0.54236485
 h     -0.40017934     1.40709409     1.83571353
          17

 c      1.28610776    -0.45549441     0.18660006
 c     -0.05568195    -1.02733950     0.24549659
 c     -0.95915765    -0.06459059    -0.12157155
 c     -1.12099841     1.33049718     0.80240815
 c     -0.36971460     1.31816322    -0.45003066
 c      1.02188920     0.87983593    -0.25941949
 h     -0.42262072    -2.04806429     0.60673072
 h     -2.15683214     1.79232459     1.01370444
 h     -0.74619381     1.89083922    -1.32170009
 h      1.86918730     1.61554539    -0.16486205
 o      2.47814861    -1.09650049     0.25247428
 h      3.24226205    -0.34111401     0.13911592
 c     -2.36492585    -0.55296162    -0.62597664
 h     -2.66834199    -1.09535073    -1.58207834
 h     -2.76016087    -1.13921599     0.31035691
 h     -3.04755709     0.36453728    -0.56479816
 h     -0.37354159     1.34399811     1.76569693
          17

 c      1.29340307    -0.46213725     0.18535342
 c     -0.05108985    -1.02640902     0.24531853
 c     -0.96199148    -0.06027011    -0.10417427
 c     -1.12396227     1.31359521     0.79188429
 c     -0.35791628     1.32885911    -0.44727722
 c      1.01585742     0.88918708    -0.25915025
 h     -0.44287356    -2.09569610     0.61735407
 h     -2.20414382     1.78102915     0.98694072
 h     -0.71899359     1.91798523    -1.34332126
 h      1.88564008     1.55206463    -0.17672953
 o      2.48533140    -1.08946769     0.25423297
 h      3.19794041    -0.38305493     0.13859331
 c     -2.37823081    -0.54809084    -0.62639216
 h     -2.67670315    -1.09171341    -1.50618697
 h     -2.75875418    -1.12423810     0.28040544
 h     -3.07139933     0.36381592    -0.59133241
 h     -0.36654142     1.27816932     1.67676685
          17

 c      1.29930889    -0.46774177     0.18217823
 c     -0.04496624    -1.02731638     0.24653164
 c     -0.96876670    -0.05470805    -0.08856628
 c     -1.12684500     1.29684708     0.78374171
 c     -0.34655908     1.33788773    -0.44591517
 c      1.01270073     0.89791354    -0.25765650
 h     -0.45152584    -2.12251593     0.61953800
 h     -2.22921285     1.76088978     0.95411349
 h     -0.68755817     1.93695735    -1.35795342
 h      1.90031772     1.49290685    -0.19048137
 o      2.49238120    -1.08136755     0.25623241
 h      3.14501746    -0.43713272     0.13982715
 c     -2.39247115    -0.54169436    -0.62389174
 h     -2.67523769    -1.09203339    -1.43883652
 h     -2.75645943    -1.10745245     0.24057108
 h     -3.08781678     0.35413405    -0.62067005
 h     -0.37682203     1.21255834     1.57947538
          17

 c      1.30342362    -0.47209681     0.17706885
 c     -0.03764082    -1.03026630     0.24914641
 c     -0.97926895    -0.04800879    -0.07505528
 c     -1.13063942     1.28027371     0.77692825
 c     -0.33600450     1.34538705    -0.44636551
 c      1.01235831     0.90503965    -0.25488315
 h     -0.44691924    -2.12460197     0.61240004
 h     -2.22847300     1.73164674     0.91718902
 h     -0.65200623     1.94604498    -1.36309424
 h      1.91905572     1.44565556    -0.20584093
 o      2.49759104    -1.07394401     0.25875039
 h      3.11214888    -0.47612589     0.13802419
 c     -2.40669961    -0.53272078    -0.61789758
 h     -2.66812584    -1.10730727    -1.39873772
 h     -2.75734339    -1.09336424     0.20183007
 h     -3.09766107     0.33811955    -0.65154310
 h     -0.39605197     1.14933545     1.49043186
          17

 c      1.30547156    -0.47510534     0.17010472
 c     -0.02944318    -1.03498171     0.25300115
 c     -0.99307835    -0.04042464    -0.06390137
 c     -1.13644622     1.26393477     0.76999380
 c     -0.32646558     1.35135098    -0.44876053
 c      1.01475066     0.90992138    -0.25082340
 h     -0.42889542    -2.10231922     0.59661019
 h     -2.20269219     1.69487397     0.87883139
 h     -0.61349227     1.94556430    -1.35887480
 h      1.94563354     1.41509264    -0.22289146
 o      2.49904276    -1.06911696     0.26216228
 h      3.13089072    -0.47009817     0.12678736
 c     -2.42003640    -0.52066382    -0.60891783
 h     -2.65661067    -1.14284344    -1.39416670
 h     -2.76629210    -1.08797172     0.17716817
 h     -3.10371488     0.32044383    -0.68303753
 h     -0.41011628     1.08891859     1.43024126
          17

 c      1.30534049    -0.47674094     0.16144038
 c     -0.02064519    -1.04075299     0.25778133
 c     -1.00963604    -0.03230146    -0.05532645
 c     -1.14464699     1.24784733     0.76193573
 c     -0.31797335     1.35561592    -0.45291403
 c      1.01995512     0.91235070    -0.24552838
 h     -0.39890489    -2.06045426     0.57433257
 h     -2.15811820     1.65432743     0.84209129
 h     -0.57406009     1.93789857    -1.34813400
 h      1.97900436     1.40199263    -0.24196549
 o      2.49739144    -1.06636662     0.26637531
 h      3.19157653    -0.42837969     0.10721349
 c     -2.43202072    -0.50635839    -0.59858444
 h     -2.63750138    -1.19155484    -1.41596151
 h     -2.78673321    -1.09535914     0.17532188
 h     -3.11023844     0.30708372    -0.71490235
 h     -0.40803911     1.03080459     1.41342232
          17

 c      1.30308507    -0.47704863     0.15129845
 c     -0.01134592    -1.04635162     0.26299082
 c     -1.02830648    -0.02401997    -0.04949583
 c     -1.15372905     1.23158063     0.75304682
 c     -0.31036007     1.35785712    -0.45831318
 c      1.02815590     0.91249307    -0.23914025
 h     -0.36070583    -2.01002715     0.54965205
 h     -2.10885488     1.61682384     0.81005933
 h     -0.53637750     1.92739507    -1.33626315
 h      2.01373890     1.40390424    -0.26328010
 o      2.49491009    -1.06375652     0.27091025
 h      3.25843011    -0.38310868     0.08659565
 c     -2.44258216    -0.49168008    -0.58831382
 h     -2.60753417    -1.23986624    -1.44726857
 h     -2.81800475    -1.11338067     0.19475758
 h     -3.12146728     0.30337403    -0.74755748
 h     -0.39395716     0.97746179     1.43802262
          17

 c      1.29892026    -0.47616901     0.13996814
 c     -0.00138267    -1.04993260     0.26793643
 c     -1.04842738    -0.01595873    -0.04648437
 c     -1.16071285     1.21420099     0.74452513
 c     -0.30329301     1.35765071    -0.46421957
 c      1.03942698     0.91074610    -0.23191725
 h     -0.32095481    -1.97007555     0.52886768
 h     -2.07670027     1.59222757     0.78531908
 h     -0.50316031     1.91961957    -1.33003421
 h      2.04300027     1.41688267    -0.28665944
 o      2.49307977    -1.06011255     0.27540555
 h      3.30762602    -0.35404898     0.07028758
 c     -2.45195809    -0.47852781    -0.57862677
 h     -2.56629187    -1.27632090    -1.47418499
 h     -2.85574179    -1.13425538     0.22579034
 h     -3.13920665     0.31123244    -0.78144930
 h     -0.38243769     0.93468113     1.49028290
          17

 c      1.29322579    -0.47431840     0.12779030
 c      0.00949384    -1.04947922     0.27189144
 c     -1.06934628    -0.00850184    -0.04627282
 c     -1.16315194     1.19496297     0.73765918
 c     -0.29637100     1.35465324    -0.46995711
 c      1.05357316     0.90762246    -0.22422787
 h     -0.28722499    -1.96283405     0.51876743
 h     -2.07986059     1.58904011     0.76909555
 h     -0.47628599     1.91943008    -1.33466472
 h      2.06118677     1.43685651    -0.31149323
 o      2.49250127    -1.05500344     0.27966814
 h      3.32870846    -0.34873827     0.06082238
 c     -2.46062617    -0.46808975    -0.56960449
 h     -2.51567585    -1.29408516    -1.48817797
 h     -2.89466344    -1.14939088     0.25762418
 h     -3.16139643     0.32784039    -0.81610386
 h     -0.38592756     0.90764219     1.55543522
          17

 c      1.28656384    -0.47172270     0.11512082
 c      0.02105736    -1.04429235     0.27452278
 c     -1.09043478    -0.00206700    -0.04878153
 c     -1.16096967     1.17415921     0.73355448
 c     -0.28924515     1.34881924    -0.47524903
 c      1.07012011     0.90366999    -0.21651692
 h     -0.26197844    -1.99646614     0.52177549
 h     -2.11501998     1.60667625     0.76085977
 h     -0.45613251     1.92856550    -1.35037875
 h      2.06510737     1.46035194    -0.33680804
 o      2.49328522    -1.04837677     0.28360358
 h      3.31855420    -0.36846392     0.05905458
 c     -2.46915178    -0.46077422    -0.56134269
 h     -2.45874366    -1.29016559    -1.48490892
 h     -2.93051302    -1.15265830     0.28240993
 h     -3.18322670     0.34728963    -0.84985601
 h     -0.41052604     0.89880084     1.62207311
          17

 c      1.27967622    -0.46857104     0.10229480
 c      0.03238142    -1.03579716     0.27606660
 c     -1.11108156     0.00291549    -0.05389770
 c     -1.15598397     1.15306092     0.73308896
 c     -0.28169494     1.34045149    -0.48028301
 c      1.08837309     0.89941601    -0.20925579
 h     -0.24044068    -2.05557700     0.53398508
 h     -2.16116095     1.63596561     0.75909573
 h     -0.44177378     1.94491077    -1.37180313
 h      2.05424197     1.48484725    -0.36139692
 o      2.49518787    -1.04044655     0.28719912
 h      3.27937501    -0.41021254     0.06448563
 c     -2.47800282    -0.45648683    -0.55402717
 h     -2.39904035    -1.26448536    -1.46311749
 h     -2.96054388    -1.14097362     0.29574108
 h     -3.19957753     0.36347017    -0.88047147
 h     -0.45729011     0.90810094     1.68210664
          17

 c      1.27342433    -0.46503183     0.08961366
 c      0.04235525    -1.02620466     0.27694964
 c     -1.13068060     0.00608879    -0.06145717
 c     -1.15015803     1.13314945     0.73684465
 c     -0.27363706     1.33003435    -0.48544810
 c      1.10746707     0.89532514    -0.20289339
 h     -0.21649427    -2.11659559     0.54960234
 h     -2.19812795     1.66679696     0.76213560
 h     -0.43177629     1.96414250    -1.39097313
 h      2.03069788     1.50900577    -0.38403754
 o      2.49743979    -1.03182109     0.29058551
 h      3.22155766    -0.46461667     0.07429396
 c     -2.48743717    -0.45483614    -0.54782575
 h     -2.34024562    -1.21976389    -1.42447955
 h     -2.98346137    -1.11390843     0.29608146
 h     -3.20675183     0.37196931    -0.90597211
 h     -0.52398758     0.93371578     1.73020725
          17

 c      1.26868081    -0.46128394     0.07734684
 c      0.05009723    -1.01725260     0.27747899
 c     -1.14862628     0.00727780    -0.07118961
 c     -1.14488570     1.11564327     0.74501439
 c     -0.26510368     1.31802936    -0.49103471
 c      1.12641127     0.89175889    -0.19781544
 h     -0.18670730    -2.16200013     0.56445420
 h     -2.21408667     1.69207969     0.76841711
 h     -0.42484555     1.98191222    -1.40080323
 h      1.99894772     1.53286395    -0.40376583
 o      2.49830004    -1.02383143     0.29419519
 h      3.17094470    -0.51071824     0.08083185
 c     -2.49748439    -0.45514716    -0.54274798
 h     -2.28568993    -1.16225747    -1.37448185
 h     -2.99944920    -1.07344108     0.28448078
 h     -3.20307453     0.37069970    -0.92518660
 h     -0.60598005     0.97257251     1.76389132
          17

 c      1.26619693    -0.45750817     0.06572645
 c      0.05503261    -1.00998789     0.27779782
 c     -1.16431159     0.00656405    -0.08266278
 c     -1.14108341     1.10138741     0.75729251
 c     -0.25622474     1.30476685    -0.49709170
 c      1.14416483     0.88894644    -0.19431551
 h     -0.15025792    -2.18228017     0.57631069
 h     -2.20424402     1.70779553     0.77643957
 h     -0.42008753     1.99510669    -1.39682826
 h      1.96506889     1.55779647    -0.42007331
 o      2.49528617    -1.01834282     0.29876749
 h      3.16572645    -0.51926120     0.07167762
 c     -2.50799504    -0.45637436    -0.53853332
 h     -2.23732551    -1.10278992    -1.32375671
 h     -3.01047494    -1.02405337     0.26485254
 h     -3.18893272     0.35998552    -0.93806287
 h     -0.69657851     1.02071260     1.78426507
          17

 c      1.26646344    -0.45384926     0.05493159
 c      0.05688316    -1.00490483     0.27792061
 c     -1.17713712     0.00428562    -0.09526318
 c     -1.13935245     1.09083946     0.77280497
 c     -0.24720744     1.29042517    -0.50341601
 c      1.15976675     0.88701147    -0.19259299
 h     -0.10798880    -2.17378470     0.58430798
 h     -2.16870676     1.71233300     0.78463015
 h     -0.41706392     2.00228224    -1.37753354
 h      1.93520303     1.58584573    -0.43285088
 o      2.48814005    -1.01558884     0.30444745
 h      3.21030117    -0.48765535     0.04420860
 c     -2.51869791    -0.45716708    -0.53471855
 h     -2.19454845    -1.05589012    -1.28742527
 h     -3.02068176    -0.97276638     0.24442002
 h     -3.16672764     0.34263086    -0.94590227
 h     -0.78759630     1.07380062     1.79689457
          17

 c      1.26962582    -0.45041008     0.04508793
 c      0.05567212    -1.00203086     0.27775202
 c     -1.18654044     0.00094578    -0.10824656
 c     -1.13993750     1.08404069     0.79022791
 c     -0.23830246     1.27503912    -0.50959487
 c      1.17251278     0.88607266    -0.19278472
 h     -0.06186125    -2.13736900     0.58864891
 h     -2.11184956     1.70642275     0.79117556
 h     -0.41580926     2.00381354    -1.34419224
 h      1.91357949     1.61828680    -0.44196733
 o      2.47933688    -1.01392608     0.31047057
 h      3.26742545    -0.44389997     0.01068654
 c     -2.52910981    -0.45644272    -0.53111621
 h     -2.15547430    -1.03375825    -1.27815442
 h     -3.03601885    -0.92806788     0.23293322
 h     -3.14078859     0.32397608    -0.95152616
 h     -0.87071829     1.12790759     1.81116806
          17

 c      1.27548358    -0.44728461     0.03629138
 c      0.05173683    -1.00088797     0.27707462
 c     -1.19205733    -0.00292844    -0.12083907
 c     -1.14249339     1.08056222     0.80823785
 c     -0.22975209     1.25851398    -0.51506594
 c      1.18207802     0.88635329    -0.19500966
 h     -0.01474050    -2.07883600     0.59080353
 h     -2.04316149     1.69397580     0.79385277
 h     -0.41684516     2.00200273    -1.30055449
 h      1.90125845     1.65420709    -0.44681411
 o      2.47090790    -1.01212656     0.31617131
 h      3.30791536    -0.40957413    -0.01796573
 c     -2.53836072    -0.45421452    -0.52828061
 h     -2.12179187    -1.03846564    -1.29623977
 h     -3.06165559    -0.89669182     0.23855124
 h     -3.11679300     0.31127007    -0.95905562
 h     -0.93953528     1.18005942     1.83619751
          17

 c      1.28354506    -0.44455624     0.02861328
 c      0.04567652    -1.00035490     0.27550694
 c     -1.19337803    -0.00691639    -0.13234829
 c     -1.14588369     1.07949179     0.82610359
 c     -0.22175132     1.24066033    -0.51920851
 c      1.18848549     0.88817677    -0.19937111
 h      0.02991650    -2.01080094     0.59423038
 h     -1.97842901     1.68346818     0.78997826
 h     -0.42114900     2.00089191    -1.25213216
 h      1.89651815     1.69039145    -0.44630129
 o      2.46386819    -1.00970547     0.32122605
 h      3.31921553    -0.39423377    -0.03617352
 c     -2.54555601    -0.45158669    -0.52698988
 h     -2.10000039    -1.06286752    -1.33050287
 h     -3.09784247    -0.87988668     0.26174154
 h     -3.09995712     0.31126857    -0.97264752
 h     -0.99082159     1.22782899     1.87496776
          17

 c      1.29311755    -0.44225638     0.02208372
 c      0.03820176    -0.99864350     0.27247123
 c     -1.19037360    -0.01076505    -0.14223098
 c     -1.14842924     1.07960093     0.84386959
 c     -0.21444998     1.22130553    -0.52149629
 c      1.19197512     0.89183621    -0.20591445
 h      0.06899017    -1.95345467     0.60506743
 h     -1.93734277     1.68731098     0.77661801
 h     -0.42988995     2.00513372    -1.20458572
 h      1.89633502     1.72260377    -0.43933647
 o      2.45866542    -1.00656969     0.32552016
 h      3.29809142    -0.40091845    -0.04163064
 c     -2.55044754    -0.44982837    -0.52756127
 h     -2.09681833    -1.09761223    -1.36776156
 h     -3.13897798    -0.87348258     0.29436449
 h     -3.09232881     0.32637388    -0.99410498
 h     -1.02406991     1.26859534     1.92268915
          17

 c      1.30340317    -0.44032358     0.01667297
 c      0.02994795    -0.99397498     0.26735872
 c     -1.18309577    -0.01438269    -0.15011135
 c     -1.14897238     1.08001223     0.86197921
 c     -0.20800579     1.20051032    -0.52169408
 c      1.19288925     0.89744311    -0.21458305
 h      0.10094616    -1.92717046     0.63043189
 h     -1.93210747     1.71413857     0.75156454
 h     -0.44378962     2.01761345    -1.16142204
 h      1.89775442     1.74715932    -0.42533470
 o      2.45539349    -1.00285705     0.32908219
 h      3.24715664    -0.42870818    -0.03425343
 c     -2.55348722    -0.44959902    -0.53001808
 h     -2.11596416    -1.13507153    -1.39817677
 h     -3.17726031    -0.87156111     0.32537098
 h     -3.09165997     0.35272384    -1.02134784
 h     -1.04035743     1.29971911     1.97061502
          17

 c      1.31357403    -0.43859610     0.01228979
 c      0.02147381    -0.98602686     0.26004635
 c     -1.17177464    -0.01779408    -0.15577585
 c     -1.14789388     1.08098198     0.88071040
 c     -0.20265696     1.17877182    -0.51995907
 c      1.19161852     0.90484282    -0.22519942
 h      0.12519747    -1.93588767     0.67239356
 h     -1.95616592     1.75897385     0.71567997
 h     -0.46241557     2.03718139    -1.12265202
 h      1.89862601     1.76192027    -0.40444504
 o      2.45368000    -0.99900345     0.33214291
 h      3.17654343    -0.47158805    -0.01716926
 c     -2.55539250    -0.45090140    -0.53439881
 h     -2.15799682    -1.16986063    -1.41567254
 h     -3.20622421    -0.86928865     0.34591697
 h     -3.09325248     0.38259432    -1.04960993
 h     -1.04154313     1.31923759     2.01035283
          17

 c      1.32281547    -0.43685088     0.00880377
 c      0.01341739    -0.97622575     0.25116433
 c     -1.15681976    -0.02108145    -0.15914724
 c     -1.14649947     1.08348912     0.89987828
 c     -0.19874517     1.15701045    -0.51672801
 c      1.18857491     0.91361029    -0.23747167
 h      0.14008862    -1.96380283     0.72471150
 h     -1.99183489     1.80754600     0.67380116
 h     -0.48409050     2.05879198    -1.08581657
 h      1.89790337     1.76668202    -0.37754090
 o      2.45227430    -0.99602535     0.33534682
 h      3.11026961    -0.51384878    -0.00017986
 c     -2.55677698    -0.45340703    -0.54075879
 h     -2.22107438    -1.19848875    -1.41715075
 h     -3.22190489    -0.86360678     0.35088205
 h     -3.09259352     0.40832712    -1.07391021
 h     -1.02975262     1.32624100     2.03604660
          17

 c      1.33037707    -0.43484457     0.00606629
 c      0.00645061    -0.96640769     0.24166406
 c     -1.13881377    -0.02434530    -0.16025477
 c     -1.14589629     1.08829883     0.91893088
 c     -0.19665497     1.13634076    -0.51249808
 c      1.18415414     0.92310039    -0.25102004
 h      0.14343513    -1.99110017     0.77780796
 h     -2.02385146     1.84713442     0.63239860
 h     -0.50656880     2.07597038    -1.04824310
 h      1.89573007     1.76315642    -0.34604908
 o      2.44898751    -0.99557693     0.33985317
 h      3.08692027    -0.52928002    -0.00138698
 c     -2.55801972    -0.45668640    -0.54906181
 h     -2.30151925    -1.21925937    -1.40213097
 h     -3.22276226    -0.85298439     0.33863735
 h     -3.08670150     0.42458246    -1.09063054
 h     -1.00703941     1.32090207     2.04511696
          17

 c      1.33566062    -0.43232144     0.00390558
 c      0.00113857    -0.95793275     0.23238950
 c     -1.11849381    -0.02769231    -0.15921371
 c     -1.14668451     1.09565272     0.93709568
 c     -0.19671838     1.11782675    -0.50767475
 c      1.17868384     0.93253626    -0.26542144
 h      0.13400028    -2.00427243     0.82375428
 h     -2.04328893     1.87028633     0.59735235
 h     -0.52788489     2.08335251    -1.00855583
 h      1.89332543     1.75461631    -0.31166420
 o      2.44309411    -0.99825331     0.34617117
 h      3.12123502    -0.50859941    -0.02849360
 c     -2.55925876    -0.46024817    -0.55911146
 h     -2.39416137    -1.23266026    -1.37301199
 h     -3.20954902    -0.83714126     0.31080944
 h     -3.07432925     0.42886631    -1.09797480
 h     -0.97513922     1.30439868     2.03854589
          17

 c      1.33830995    -0.42904279     0.00213052
 c     -0.00210316    -0.95163409     0.22397601
 c     -1.09672194    -0.03123397    -0.15621372
 c     -1.14910294     1.10536986     0.95342770
 c     -0.19914235     1.10233527    -0.50252218
 c      1.17241220     0.94113323    -0.28026148
 h      0.11179468    -1.99658271     0.85739959
 h     -2.04610199     1.87382530     0.57327958
 h     -0.54688920     2.07805536    -0.96705472
 h      1.89249455     1.74505731    -0.27601111
 o      2.43675832    -1.00258259     0.35326984
 h      3.18088783    -0.47555075    -0.06460389
 c     -2.56036895    -0.46348819    -0.57055212
 h     -2.49286296    -1.24203304    -1.33551280
 h     -3.18551919    -0.81699076     0.27260984
 h     -3.05581084     0.42148324    -1.09597988
 h     -0.93521057     1.27877818     2.02100463
          17

 c      1.33824202    -0.42487099     0.00057452
 c     -0.00298570    -0.94796967     0.21687941
 c     -1.07444115    -0.03508083    -0.15151036
 c     -1.15317800     1.11699112     0.96687632
 c     -0.20397031     1.09046008    -0.49716886
 c      1.16557347     0.94824956    -0.29517077
 h      0.07780595    -1.96608715     0.87594710
 h     -2.03152164     1.85754967     0.56350296
 h     -0.56348515     2.06018865    -0.92556139
 h      1.89466026     1.73785754    -0.24042587
 o      2.43198714    -1.00717335     0.36009748
 h      3.23414603    -0.45204727    -0.09274983
 c     -2.56087686    -0.46570861    -0.58298000
 h     -2.59163392    -1.25351615    -1.29809480
 h     -3.15674142    -0.79466875     0.23341459
 h     -3.03295597     0.40559862    -1.08652365
 h     -0.88758249     1.24660810     2.00024995
          17

 c      1.33561841    -0.41982964    -0.00086626
 c     -0.00133762    -0.94708088     0.21138291
 c     -1.05261413    -0.03932474    -0.14541463
 c     -1.15871955     1.12986423     0.97654637
 c     -0.21107116     1.08246968    -0.49162566
 c      1.15846675     0.95351704    -0.30982721
 h      0.03378584    -1.91464047     0.87876915
 h     -2.00174527     1.82395359     0.56982737
 h     -0.57876227     2.03306840    -0.88718480
 h      1.89980535     1.73450589    -0.20604120
 o      2.42964567    -1.01133161     0.36611957
 h      3.26549387    -0.44783068    -0.10477257
 c     -2.55993986    -0.46640193    -0.59615695
 h     -2.68595234    -1.27348856    -1.26887598
 h     -3.13141126    -0.77311714     0.20600725
 h     -3.00898499     0.38739207    -1.07334698
 h     -0.83195386     1.21028577     1.98443509
          17

 c      1.33079900    -0.41410798    -0.00222228
 c      0.00288103    -0.94871752     0.20752972
 c     -1.03214922    -0.04401348    -0.13828170
 c     -1.16508580     1.14311448     0.98218665
 c     -0.22014833     1.07827860    -0.48580665
 c      1.15146977     0.95687849    -0.32393480
 h     -0.01789316    -1.84838787     0.86807956
 h     -1.96320833     1.77914985     0.59165204
 h     -0.59504297     2.00314238    -0.85604405
 h      1.90612222     1.73426158    -0.17408472
 o      2.42988235    -1.01473776     0.37110546
 h      3.26929939    -0.46563276    -0.09796701
 c     -2.55668516    -0.46576609    -0.61003610
 h     -2.77273292    -1.30383410    -1.25122440
 h     -3.11650625    -0.75445689     0.20183112
 h     -2.98813071     0.37551033    -1.06164112
 h     -0.76875428     1.17147813     1.97733112
          17

 c      1.32429579    -0.40803038    -0.00345790
 c      0.00958259    -0.95208136     0.20498198
 c     -1.01383695    -0.04913122    -0.13050105
 c     -1.17079243     1.15546229     0.98454745
 c     -0.23078494     1.07751367    -0.47957144
 c      1.14496470     0.95851646    -0.33721008
 h     -0.07467842    -1.77925580     0.85047687
 h     -1.92924496     1.73462165     0.62442301
 h     -0.61553443     1.97882960    -0.83664724
 h      1.91071727     1.73495098    -0.14604882
 o      2.43242415    -1.01726658     0.37499398
 h      3.24562957    -0.50434865    -0.07279439
 c     -2.55085652    -0.46483601    -0.62435398
 h     -2.84885293    -1.33996497    -1.24276725
 h     -3.11299878    -0.73787639     0.22339441
 h     -2.97426666     0.37834700    -1.05642501
 h     -0.70101093     1.13151327     1.97557451
          17

 c      1.31673373    -0.40200942    -0.00448531
 c      0.01862460    -0.95582356     0.20295187
 c     -0.99831821    -0.05459281    -0.12248717
 c     -1.17345564     1.16517800     0.98511878
 c     -0.24256268     1.07976655    -0.47281482
 c      1.13922987     0.95873419    -0.34939256
 h     -0.13500087    -1.72488362     0.83768478
 h     -1.92074363     1.70688812     0.65952183
 h     -0.64307787     1.96729189    -0.83260765
 h      1.91081775     1.73420883    -0.12355326
 o      2.43656059    -1.01902182     0.37792859
 h      3.20095593    -0.55883731    -0.03324201
 c     -2.54307366    -0.46476882    -0.63841620
 h     -2.91061148    -1.37403736    -1.23864613
 h     -3.11541800    -0.71995925     0.26233616
 h     -2.96862628     0.39911805    -1.05990376
 h     -0.63435743     1.09222538     1.97160470
          17

 c      1.30882924    -0.39647871    -0.00518823
 c      0.02985079    -0.95869409     0.20062969
 c     -0.98607945    -0.06025022    -0.11467120
 c     -1.17096740     1.17089392     0.98513728
 c     -0.25522930     1.08493855    -0.46558354
 c      1.13436285     0.95785397    -0.36026970
 h     -0.19894236    -1.70126913     0.84146988
 h     -1.95458038     1.70796119     0.69058967
 h     -0.67822592     1.97025444    -0.84505255
 h      1.90474580     1.73043799    -0.10802975
 o      2.44080263    -1.02055170     0.38045689
 h      3.15391624    -0.61684696     0.01021961
 c     -2.53444481    -0.46602608    -0.65145893
 h     -2.95457390    -1.39902218    -1.23463654
 h     -3.11650404    -0.69735647     0.30573306
 h     -2.96864840     0.43305682    -1.07028531
 h     -0.57482375     1.05595202     1.95884479
          17

 c      1.30138952    -0.39179709    -0.00546527
 c      0.04280127    -0.96065879     0.19810829
 c     -0.97745038    -0.06591762    -0.10748674
 c     -1.16336487     1.17279882     0.98469145
 c     -0.26877348     1.09333469    -0.45812152
 c      1.13025269     0.95614959    -0.36969894
 h     -0.26502948    -1.70997563     0.86262319
 h     -2.02388996     1.73211290     0.72137815
 h     -0.71836123     1.98283048    -0.87198936
 h      1.89240051     1.72329518    -0.10041456
 o      2.44256586    -1.02299785     0.38369047
 h      3.14064389    -0.65709678     0.03838053
 c     -2.52603199    -0.46831414    -0.66292890
 h     -2.97838837    -1.41051607    -1.22820435
 h     -3.11098181    -0.66847343     0.34235549
 h     -2.96956404     0.47038927    -1.08358107
 h     -0.52669671     1.02483835     1.93438117
          17

 c      1.29527774    -0.38816658    -0.00527556
 c      0.05641521    -0.96284876     0.19643613
 c     -0.97258865    -0.07141537    -0.10133587
 c     -1.15239417     1.17212267     0.98321855
 c     -0.28332839     1.10537669    -0.45078892
 c      1.12658341     0.95381045    -0.37761917
 h     -0.32689840    -1.73852567     0.89006316
 h     -2.10426657     1.76264672     0.75979568
 h     -0.75894646     1.99679964    -0.90928783
 h      1.87535578     1.71384126    -0.10093813
 o      2.43995756    -1.02707469     0.38838356
 h      3.18700581    -0.66603110     0.03826547
 c     -2.51853922    -0.47097923    -0.67244993
 h     -2.98112894    -1.40698990    -1.21848714
 h     -3.09638205    -0.63345245     0.36477753
 h     -2.96687845     0.50144180    -1.09609569
 h     -0.49178951     1.00035064     1.89895605
          17

 c      1.29129694    -0.38561517    -0.00465187
 c      0.06931299    -0.96644427     0.19668987
 c     -0.97146183    -0.07660469    -0.09655545
 c     -1.13982551     1.16996330     0.98024949
 c     -0.29902155     1.12125196    -0.44393510
 c      1.12287532     0.95093058    -0.38404719
 h     -0.37628026    -1.77287249     0.91150572
 h     -2.17391494     1.78595052     0.80971382
 h     -0.79550325     2.00467961    -0.95229918
 h      1.85662962     1.70439558    -0.10907291
 o      2.43453626    -1.03184165     0.39370109
 h      3.26565265    -0.65758685     0.02284618
 c     -2.51223276    -0.47328050    -0.67972068
 h     -2.96347410    -1.38980203    -1.20617986
 h     -3.07257114    -0.59359951     0.36920869
 h     -2.95763736     0.51945521    -1.10556354
 h     -0.46947349     0.98312834     1.85624612
          17

 c      1.29005279    -0.38405955    -0.00366592
 c      0.08022520    -0.97209055     0.19946596
 c     -0.97384980    -0.08138881    -0.09340121
 c     -1.12693639     1.16701352     0.97546759
 c     -0.31588502     1.14075459    -0.43782066
 c      1.11858243     0.94753273    -0.38905384
 h     -0.40681805    -1.80377138     0.91935171
 h     -2.21977936     1.79467251     0.87080762
 h     -0.82480295     2.00173404    -0.99697996
 h      1.84004978     1.69798674    -0.12374300
 o      2.42870424    -1.03618833     0.39857407
 h      3.33749510    -0.64918792     0.00922748
 c     -2.50695374    -0.47444258    -0.68446246
 h     -2.92794611    -1.36356342    -1.19366079
 h     -3.04129158    -0.55091791     0.35509705
 h     -2.94057135     0.52113850    -1.11124994
 h     -0.45676021     0.97292044     1.81231072
          17

 c      1.29185423    -0.38338566    -0.00238743
 c      0.08820173    -0.97990263     0.20490179
 c     -0.97937331    -0.08569660    -0.09203979
 c     -1.11466899     1.16371198     0.96860794
 c     -0.33382332     1.16329771    -0.43259325
 c      1.11322790     0.94364437    -0.39272410
 h     -0.41496653    -1.82655812     0.91045157
 h     -2.23537643     1.78576234     0.94060692
 h     -0.84521829     1.98625406    -1.04041328
 h      1.82910279     1.69727398    -0.14379369
 o      2.42381977    -1.03960140     0.40248506
 h      3.38126451    -0.64907535     0.00585431
 c     -2.50214009    -0.47363986    -0.68643066
 h     -2.87899931    -1.33653771    -1.18517077
 h     -3.00607340    -0.50781479     0.32529844
 h     -2.91591819     0.50656119    -1.11384586
 h     -0.44866672     0.96862165     1.77473653
          17

 c      1.29665997    -0.38349943    -0.00086162
 c      0.09268874    -0.98958343     0.21279394
 c     -0.98753687    -0.08947195    -0.09253722
 c     -1.10372067     1.16035426     0.95953016
 c     -0.35259903     1.18799559    -0.42828289
 c      1.10654051     0.93940244    -0.39511808
 h     -0.39966613    -1.83984836     0.88475745
 h     -2.21840659     1.75869005     1.01567181
 h     -0.85673706     1.95923453    -1.08109674
 h      1.82555107     1.70319607    -0.16851016
 o      2.42047051    -1.04193595     0.40527413
 h      3.38883547    -0.65976167     0.01548452
 c     -2.49689302    -0.47013096    -0.68553335
 h     -2.82216065    -1.31948985    -1.18616381
 h     -2.97245025    -0.46684006     0.28682478
 h     -2.88532924     0.47927104    -1.11554269
 h     -0.43962654     0.96866019     1.75060854
          17

 c      1.30407387    -0.38434215     0.00089743
 c      0.09357188    -1.00047151     0.22264587
 c     -0.99777456    -0.09267715    -0.09484309
 c     -1.09439352     1.15708085     0.94844352
 c     -0.37182459     1.21376234    -0.42479629
 c      1.09852888     0.93510990    -0.39626040
 h     -0.36227190    -1.84525847     0.84481863
 h     -2.17000684     1.71477095     1.09210759
 h     -0.86089775     1.92392673    -1.11919582
 h      1.82864735     1.71420355    -0.19778842
 o      2.41882881    -1.04323062     0.40696260
 h      3.35938170    -0.68095398     0.03799522
 c     -2.49017374    -0.46373040    -0.68208355
 h     -2.76165677    -1.32079997    -1.20053590
 h     -2.94802202    -0.43032755     0.25119367
 h     -2.85184453     0.44656843    -1.12026598
 h     -0.42606546     0.97178333     1.74332425
          17

 c      1.31339073    -0.38587534     0.00290288
 c      0.09120485    -1.01149378     0.23364201
 c     -1.00949274    -0.09530817    -0.09877587
 c     -1.08635707     1.15380384     0.93604355
 c     -0.39097769     1.23942910    -0.42192199
 c      1.08944856     0.93118414    -0.39616697
 h     -0.30701739    -1.84844676     0.79618898
 h     -2.09566878     1.65744786     1.16608964
 h     -0.86053236     1.88512910    -1.15661685
 h      1.83555453     1.72676105    -0.23179921
 o      2.41867059    -1.04368341     0.40773128
 h      3.29895407    -0.70992728     0.07073360
 c     -2.48109840    -0.45532106    -0.67690737
 h     -2.69854603    -1.34007884    -1.22682561
 h     -2.94112827    -0.39998329     0.23166767
 h     -2.81953603     0.41876195    -1.13355044
 h     -0.40823779     0.97759925     1.75044965
          17

 c      1.32368616    -0.38803952     0.00518223
 c      0.08636538    -1.02109373     0.24463621
 c     -1.02210357    -0.09741519    -0.10401697
 c     -1.07852727     1.15014880     0.92329674
 c     -0.40947248     1.26390164    -0.41939061
 c      1.07969788     0.92802999    -0.39488166
 h     -0.24121010    -1.86064819     0.74775684
 h     -2.00754469     1.59321922     1.23516959
 h     -0.85900782     1.84786133    -1.19636281
 h      1.84259636     1.73674874    -0.27047576
 o      2.41902919    -1.04376722     0.40803636
 h      3.22587875    -0.73966066     0.10666203
 c     -2.46924675    -0.44652602    -0.67083931
 h     -2.63215782    -1.36820725    -1.25808970
 h     -2.95703603    -0.37689579     0.23536287
 h     -2.79213800     0.40538143    -1.16086651
 h     -0.38920226     0.98622781     1.76496159
          17

 c      1.33393104    -0.39069168     0.00775280
 c      0.07997646    -1.02748532     0.25439662
 c     -1.03504059    -0.09910693    -0.11012096
 c     -1.06915963     1.14547371     0.91094567
 c     -0.42678375     1.28634150    -0.41703269
 c      1.06971140     0.92592482    -0.39249548
 h     -0.17293932    -1.89655287     0.70920108
 h     -1.92600996     1.53201035     1.30072168
 h     -0.85892663     1.81558804    -1.24070908
 h      1.84648256     1.74081140    -0.31323768
 o      2.41769480    -1.04441601     0.40877588
 h      3.17865581    -0.75598111     0.13177559
 c     -2.45494551    -0.43858544    -0.66414678
 h     -2.56260621    -1.39388496    -1.28594836
 h     -2.99416743    -0.36204038     0.25678315
 h     -2.77091033     0.40896977    -1.20397915
 h     -0.37204682     0.99753199     1.77870213
          17

 c      1.34310183    -0.39353234     0.01058359
 c      0.07260348    -1.02970344     0.26224028
 c     -1.04775381    -0.10051802    -0.11655267
 c     -1.05653890     1.13917559     0.89924155
 c     -0.44254328     1.30627248    -0.41497329
 c      1.05988014     0.92496426    -0.38915017
 h     -0.10608599    -1.96280693     0.68398184
 h     -1.87350642     1.48378137     1.36860249
 h     -0.86104698     1.78911854    -1.28899643
 h      1.84506225     1.73713679    -0.35902651
 o      2.41250059    -1.04659534     0.41081522
 h      3.19565609    -0.74482361     0.13291368
 c     -2.43919505    -0.43175817    -0.65680521
 h     -2.49141240    -1.40866175    -1.30392335
 h     -3.04506274    -0.35625036     0.28208119
 h     -2.75400538     0.42296996    -1.25857693
 h     -0.35796223     1.01074154     1.78514216
          17

 c      1.35025921    -0.39608380     0.01357244
 c      0.06437765    -1.02849228     0.26831625
 c     -1.05969094    -0.10175713    -0.12274816
 c     -1.04041391     1.13129084     0.88853261
 c     -0.45651992     1.32352337    -0.41369348
 c      1.05049538     0.92506237    -0.38503590
 h     -0.03995569    -2.04795716     0.66643814
 h     -1.85799890     1.45127328     1.44164328
 h     -0.86440230     1.76718776    -1.33708447
 h      1.83766689     1.72571303    -0.40652422
 o      2.40490816    -1.05000056     0.41376034
 h      3.25825915    -0.71333647     0.11753145
 c     -2.42322644    -0.42570571    -0.64899051
 h     -2.42093970    -1.40808493    -1.30830335
 h     -3.10056336    -0.35971517     0.29797264
 h     -2.73827622     0.43683456    -1.31639400
 h     -0.34599837     1.02460338     1.78042573
          17

 c      1.35461965    -0.39779068     0.01658761
 c      0.05544560    -1.02551656     0.27304132
 c     -1.07028125    -0.10287559    -0.12816600
 c     -1.02232818     1.12252343     0.87990190
 c     -0.46853158     1.33806945    -0.41387641
 c      1.04172336     0.92598025    -0.38037364
 h      0.02548478    -2.13144952     0.64864514
 h     -1.86814702     1.42933910     1.51227521
 h     -0.86739707     1.74801402    -1.37909801
 h      1.82519849     1.70824075    -0.45445184
 o      2.39795340    -1.05373383     0.41672477
 h      3.32252796    -0.67855524     0.10118530
 c     -2.40815644    -0.42003611    -0.64111680
 h     -2.35381337    -1.39125976    -1.29791591
 h     -3.15269240    -0.37182648     0.29595953
 h     -2.72119499     0.44180142    -1.36911289
 h     -0.33381905     1.03774762     1.76336935
          17

 c      1.35561609    -0.39816703     0.01953558
 c      0.04614243    -1.02219843     0.27663347
 c     -1.07894435    -0.10385558    -0.13230768
 c     -1.00427622     1.11363712     0.87459351
 c     -0.47840417     1.34990026    -0.41614594
 c      1.03360689     0.92737678    -0.37538583
 h      0.08782381    -2.19668268     0.62587852
 h     -1.88776644     1.41181909     1.56877243
 h     -0.86881537     1.73043680    -1.40979582
 h      1.80996146     1.68777435    -0.50185156
 o      2.39343455    -1.05726771     0.41922861
 h      3.36269131    -0.65100739     0.09259699
 c     -2.39488642    -0.41448720    -0.63365385
 h     -2.29253406    -1.36049883    -1.27392856
 h     -3.19552596    -0.39137750     0.27228233
 h     -2.70147146     0.43291755    -1.41056039
 h     -0.31843179     1.04896130     1.73530773
          17

 c      1.35293392    -0.39689002     0.02240064
 c      0.03688425    -1.01939143     0.27909445
 c     -1.08512771    -0.10461380    -0.13472731
 c     -0.98781401     1.10516126     0.87328762
 c     -0.48598619     1.35895215    -0.42084694
 c      1.02610066     0.92888711    -0.37027698
 h      0.14359632    -2.23432710     0.59669375
 h     -1.90532722     1.39496757     1.60279754
 h     -0.86826798     1.71425695    -1.42610634
 h      1.79507960     1.66800495    -0.54823903
 o      2.39202213    -1.06036173     0.42108879
 h      3.36881770    -0.63535188     0.09499738
 c     -2.38410261    -0.40885881    -0.62697105
 h     -2.23910508    -1.32143219    -1.23993209
 h     -3.22528837    -0.41682607     0.22683805
 h     -2.67890876     0.40872544    -1.43719628
 h     -0.29643515     1.05730038     1.69999130
          17

 c      1.34652078    -0.39383311     0.02525228
 c      0.02807567    -1.01750146     0.28031628
 c     -1.08836790    -0.10502172    -0.13504818
 c     -0.97398233     1.09743114     0.87598847
 c     -0.49116770     1.36508132    -0.42792159
 c      1.01915085     0.93022825    -0.36524078
 h      0.18941785    -2.24063213     0.56154540
 h     -1.91421964     1.37708604     1.61059000
 h     -0.86628235     1.70017621    -1.42780424
 h      1.78342443     1.65214500    -0.59348820
 o      2.39372764    -1.06287811     0.42224020
 h      3.33927197    -0.63310181     0.10888269
 c     -2.37625835    -0.40291246    -0.62125369
 h     -2.19453667    -1.28311548    -1.20197572
 h     -3.24056225    -0.44650018     0.16254500
 h     -2.65416576     0.37062751    -1.44812778
 h     -0.26427884     1.06215145     1.66289685
          17

 c      1.33657026    -0.38906380     0.02823293
 c      0.02007872    -1.01662272     0.28014877
 c     -1.08836737    -0.10493624    -0.13299009
 c     -0.96335666     1.09066303     0.88227792
[truncated: 34,518 more chars]
