# Supplementary material for: Photochemical permutation of meta-substituted phenols
Source: Nat Commun. 2025 Aug 13;16:7502. doi: 10.1038/s41467-025-62549-5 (PMC12350626; doi:10.1038/s41467-025-62549-5)
Supplement: Supplementary file 3 — Source Data [file 41467_2025_62549_MOESM3_ESM.zip › Source data/NAMD_trajectories/trajectory089.xyz]

          17

 c      1.15553552    -0.49598517     0.00821299
 c     -0.12406651    -1.01610767     0.10221766
 c     -1.24221459    -0.24057257    -0.00030210
 c     -1.18064158     1.27051416     0.00389680
 c      0.22055645     1.79626658     0.05652371
 c      1.36732432     1.00665863    -0.03477365
 h     -0.25411782    -2.16279672     0.19535276
 h     -1.77226863     1.62732849    -0.91424769
 h      0.48429174     2.80976959     0.04727075
 h      2.19797523     1.61432405    -0.11788914
 o      2.25929411    -1.17250090    -0.03245037
 h      3.21825351    -0.71283781    -0.22103452
 c     -2.62842464    -0.90503666    -0.04454408
 h     -2.48566884    -1.92384470    -0.05770650
 h     -3.24379831    -0.58446419     0.83021105
 h     -3.19789112    -0.64259457    -0.98583420
 h     -1.82898630     1.71591960     0.65182991
          17

 c      1.15426568    -0.49871472     0.00223499
 c     -0.11826214    -1.01286653     0.10357431
 c     -1.24614715    -0.24463807    -0.00375027
 c     -1.17575961     1.27616125     0.00656574
 c      0.22327192     1.80065830     0.05474828
 c      1.36679529     1.01008376    -0.03656127
 h     -0.27344458    -2.17817971     0.20565194
 h     -1.77930245     1.63094405    -0.88924389
 h      0.49040676     2.81450800     0.04095708
 h      2.19986330     1.62612569    -0.12333179
 o      2.25868000    -1.17424986    -0.02877901
 h      3.16412190    -0.73227797    -0.20740682
 c     -2.62599964    -0.90799972    -0.04816481
 h     -2.49269796    -1.94239975    -0.06576596
 h     -3.26292374    -0.60286628     0.84238623
 h     -3.19145663    -0.66213530    -0.97008879
 h     -1.84732786     1.73206449     0.68647672
          17

 c      1.15506740    -0.49802652    -0.00400990
 c     -0.11247039    -1.01245283     0.10500996
 c     -1.25187296    -0.24783468    -0.00679396
 c     -1.17076374     1.28133046     0.00772413
 c      0.22524367     1.80382982     0.05261891
 c      1.36305125     1.01131952    -0.03806306
 h     -0.28727408    -2.17255668     0.21367661
 h     -1.77862594     1.63503432    -0.86576977
 h      0.49218390     2.83776952     0.03573832
 h      2.22481939     1.63940758    -0.12990837
 o      2.25972285    -1.17717609    -0.02522711
 h      3.08747923    -0.75604491    -0.18990905
 c     -2.62294013    -0.90907614    -0.05145141
 h     -2.49869062    -1.98049514    -0.07191994
 h     -3.27758979    -0.62235533     0.84781917
 h     -3.18450222    -0.67809678    -0.95303012
 h     -1.87232381     1.75324100     0.73876569
          17

 c      1.15793238    -0.49406554    -0.01047795
 c     -0.10710772    -1.01476768     0.10652855
 c     -1.25898934    -0.25005623    -0.00938934
 c     -1.16658878     1.28636968     0.00856052
 c      0.22655060     1.80640317     0.05013950
 c      1.35711068     1.01089203    -0.03939448
 h     -0.29437656    -2.14649957     0.21941340
 h     -1.77192381     1.64104300    -0.84589292
 h      0.48816567     2.87208150     0.03155287
 h      2.26282519     1.64748741    -0.13655526
 o      2.26056924    -1.18201973    -0.02145226
 h      3.01773351    -0.77021358    -0.17421495
 c     -2.61915176    -0.90954552    -0.05384599
 h     -2.50439211    -2.02494670    -0.07597170
 h     -3.28575225    -0.64283223     0.84470937
 h     -3.18041173    -0.68856584    -0.94017115
 h     -1.89274563     1.77206362     0.79655905
          17

 c      1.16270394    -0.48708717    -0.01709208
 c     -0.10247193    -1.01921290     0.10807540
 c     -1.26701704    -0.25124133    -0.01149775
 c     -1.16379075     1.29139922     0.01000593
 c      0.22730689     1.80918787     0.04731879
 c      1.35015659     1.00937002    -0.04068663
 h     -0.29446401    -2.10537981     0.22333638
 h     -1.76162310     1.65051760    -0.83161169
 h      0.47686568     2.90739645     0.02840063
 h      2.30233528     1.64362481    -0.14204498
 o      2.25865765    -1.18992685    -0.01698015
 h      2.99574052    -0.75372374    -0.16829626
 c     -2.61455012    -0.91064314    -0.05504391
 h     -2.51029939    -2.06312157    -0.07792467
 h     -3.28680479    -0.66357999     0.83323575
 h     -3.18172311    -0.69234661    -0.93571716
 h     -1.90132430     1.78377573     0.85063262
          17

 c      1.16906805    -0.47737337    -0.02375699
 c     -0.09871593    -1.02463178     0.10952088
 c     -1.27544291    -0.25137018    -0.01308540
 c     -1.16259408     1.29636776     0.01266641
 c      0.22759526     1.81282639     0.04417433
 c      1.34315010     1.00714120    -0.04204448
 h     -0.28849993    -2.06019457     0.22659150
 h     -1.75025779     1.66471821    -0.82438156
 h      0.45773275     2.93516026     0.02623551
 h      2.33429147     1.62382058    -0.14542325
 o      2.25377911    -1.20090563    -0.01180052
 h      3.02603346    -0.70391447    -0.17287386
 c     -2.60919099    -0.91320324    -0.05515660
 h     -2.51636156    -2.08658799    -0.07802275
 h     -3.28162474    -0.68341551     0.81544299
 h     -3.18876239    -0.68939102    -0.94046622
 h     -1.89466681     1.78609123     0.89509730
          17

 c      1.17664294    -0.46522928    -0.03037310
 c     -0.09584078    -1.02936460     0.11065575
 c     -1.28376594    -0.25047006    -0.01412537
 c     -1.16305702     1.30118034     0.01684655
 c      0.22747030     1.81763535     0.04073264
 c      1.33671045     1.00441451    -0.04353604
 h     -0.27877616    -2.02718902     0.23108306
 h     -1.73967920     1.68412042    -0.82440023
 h      0.43136431     2.95006944     0.02491488
 h      2.35315558     1.58715534    -0.14612790
 o      2.24836811    -1.21333919    -0.00644541
 h      3.07160260    -0.64436347    -0.18006949
 c     -2.60327682    -0.91762504    -0.05472184
 h     -2.52208567    -2.09138858    -0.07670262
 h     -3.27252327    -0.70080908     0.79498786
 h     -3.19937860    -0.68076215    -0.95147781
 h     -1.87198519     1.77830109     0.92649218
          17

 c      1.18507243    -0.45106463    -0.03683545
 c     -0.09377634    -1.03177190     0.11124419
 c     -1.29153274    -0.24862474    -0.01459950
 c     -1.16517281     1.30578121     0.02256563
 c      0.22697559     1.82357597     0.03702758
 c      1.33113363     1.00129330    -0.04519832
 h     -0.26784974    -2.02201248     0.23889481
 h     -1.73057918     1.70808691    -0.83014268
 h      0.39932706     2.95041825     0.02421343
 h      2.35684267     1.53530170    -0.14398339
 o      2.24427400    -1.22573667    -0.00134669
 h      3.10389146    -0.59619669    -0.18361021
 c     -2.59706755    -0.92392906    -0.05450911
 h     -2.52668761    -2.07757262    -0.07454645
 h     -3.26286901    -0.71405090     0.77650597
 h     -3.21005609    -0.66817547    -0.96380789
 h     -1.83426623     1.76072556     0.94316283
          17

 c      1.19403574    -0.43544152    -0.04303315
 c     -0.09256900    -1.03121800     0.11115568
 c     -1.29835239    -0.24598261    -0.01449952
 c     -1.16885899     1.31015562     0.02956608
 c      0.22613994     1.83026704     0.03309818
 c      1.32642112     0.99782426    -0.04704224
 h     -0.25638178    -2.04837568     0.25081595
 h     -1.72265312     1.73495930    -0.83859088
 h      0.36390161     2.93814795     0.02385851
 h      2.34679482     1.47215492    -0.13918970
 o      2.24221447    -1.23718874     0.00328075
 h      3.11124154    -0.57041567    -0.18071441
 c     -2.59081835    -0.93176272    -0.05523539
 h     -2.52919450    -2.04922236    -0.07225067
 h     -3.25610125    -0.72157274     0.76434073
 h     -3.21738144    -0.65347834    -0.97267617
 h     -1.78414121     1.73467925     0.94539032
          17

 c      1.20320935    -0.41906898    -0.04885447
 c     -0.09242681    -1.02840223     0.11044216
 c     -1.30389906    -0.24275177    -0.01382672
 c     -1.17386145     1.31425643     0.03729420
 c      0.22496471     1.83700853     0.02898495
 c      1.32227601     0.99400945    -0.04905237
 h     -0.24270850    -2.09435277     0.26552459
 h     -1.71522601     1.76252445    -0.84604214
 h      0.32780233     2.91887062     0.02356319
 h      2.32842326     1.40364083    -0.13231608
 o      2.24227408    -1.24714587     0.00734428
 h      3.09140558    -0.57159556    -0.17058208
 c     -2.58480785    -0.94034043    -0.05732354
 h     -2.52852953    -2.01495512    -0.07057377
 h     -3.25425938    -0.72242657     0.76085781
 h     -3.21895922    -0.63831682    -0.97475557
 h     -1.72633755     1.70285775     0.93642092
          17

 c      1.21222240    -0.40277950    -0.05419247
 c     -0.09354314    -1.02454356     0.10925710
 c     -1.30791309    -0.23918086    -0.01259134
 c     -1.17965029     1.31790092     0.04482878
 c      0.22342685     1.84286176     0.02472417
 c      1.31812530     0.98983140    -0.05118932
 h     -0.22491931    -2.14215755     0.28061650
 h     -1.70788012     1.78858211    -0.84898284
 h      0.29378263     2.90121686     0.02305758
 h      2.31111955     1.33716089    -0.12421667
 o      2.24417020    -1.25530449     0.01082583
 h      3.04782296    -0.60004795    -0.15360491
 c     -2.57937969    -0.94844783    -0.06079303
 h     -2.52365307    -1.98760589    -0.07021349
 h     -3.25693440    -0.71671475     0.76538752
 h     -3.21373159    -0.62397650    -0.96858663
 h     -1.66827551     1.66986930     0.92418274
          17

 c      1.22063826    -0.38749504    -0.05895252
 c     -0.09596374    -1.02060078     0.10774897
 c     -1.31020512    -0.23553057    -0.01081399
 c     -1.18544163     1.32073762     0.05088535
 c      0.22150081     1.84689109     0.02034144
 c      1.31333399     0.98535245    -0.05340836
 h     -0.20234570    -2.17748933     0.29391983
 h     -1.70080014     1.81138462    -0.84470552
 h      0.26412388     2.89424786     0.02211638
 h      2.30584722     1.28000610    -0.11573239
 o      2.24720825    -1.26169972     0.01379527
 h      2.99063408    -0.65069184    -0.13152529
 c     -2.57488867    -0.95477659    -0.06531604
 h     -2.51384840    -1.98034727    -0.07162098
 h     -3.26155162    -0.70566800     0.77473670
 h     -3.20203659    -0.61127224    -0.95463174
 h     -1.61950268     1.64202452     0.92185653
          17

 c      1.22798831    -0.37416913    -0.06306461
 c     -0.09957407    -1.01708233     0.10602309
 c     -1.31066355    -0.23204260    -0.00852988
 c     -1.19050561     1.32242214     0.05428755
 c      0.21917436     1.84857070     0.01584776
 c      1.30769462     0.98086083    -0.05569041
 h     -0.17558128    -2.19194886     0.30399318
 h     -1.69486450     1.82989834    -0.83173264
 h      0.24029465     2.90286164     0.02055708
 h      2.31918803     1.23704983    -0.10723872
 o      2.24996760    -1.26700482     0.01646771
 h      2.94162971    -0.70866194    -0.10826448
 c     -2.57155573    -0.95865178    -0.07036107
 h     -2.49916862    -1.99864286    -0.07489231
 h     -3.26469013    -0.69128457     0.78481982
 h     -3.18563199    -0.60040177    -0.93529504
 h     -1.58800551     1.62486113     0.94271263
          17

 c      1.23387703    -0.36368534    -0.06649874
 c     -0.10413249    -1.01412750     0.10414293
 c     -1.30926532    -0.22891747    -0.00579415
 c     -1.19460002     1.32292384     0.05492822
 c      0.21643450     1.84806286     0.01124212
 c      1.30179535     0.97689091    -0.05804747
 h     -0.14604475    -2.18227637     0.31014398
 h     -1.69163307     1.84395751    -0.81018048
 h      0.22306979     2.92460354     0.01819446
 h      2.34836567     1.20968105    -0.09851499
 o      2.25019000    -1.27263527     0.01919445
 h      2.93553206    -0.74810333    -0.08967998
 c     -2.56933793    -0.96048068    -0.07531338
 h     -2.48077952    -2.03564087    -0.07987086
 h     -3.26337457    -0.67577697     0.79215855
 h     -3.16763076    -0.59081780    -0.91483568
 h     -1.57507098     1.61927193     0.98903698
          17

 c      1.23811190    -0.35673345    -0.06927118
 c     -0.10930547    -1.01157856     0.10213100
 c     -1.30609372    -0.22629692    -0.00268225
 c     -1.19793990     1.32252336     0.05401804
 c      0.21325268     1.84606367     0.00651911
 c      1.29675109     0.97405600    -0.06048880
 h     -0.11562046    -2.14963668     0.31241481
 h     -1.69327381     1.85431495    -0.78189734
 h      0.21284033     2.95136201     0.01480396
 h      2.38340719     1.19693825    -0.08915369
 o      2.24661919    -1.27926252     0.02211106
 h      2.99022336    -0.75623014    -0.07793504
 c     -2.56792178    -0.96133636    -0.07957056
 h     -2.46073575    -2.07745105    -0.08632489
 h     -3.25576840    -0.66111827     0.79463411
 h     -3.15201860    -0.58133268    -0.89873130
 h     -1.57560845     1.62137796     1.04922231
          17

 c      1.24072720    -0.35370792    -0.07143394
 c     -0.11469930    -1.00896308     0.09995485
 c     -1.30134880    -0.22425143     0.00071482
 c     -1.20077576     1.32150333     0.05321095
 c      0.20959668     1.84339145     0.00167303
 c      1.29362086     0.97285266    -0.06299357
 h     -0.08636387    -2.09989183     0.31171963
 h     -1.70232662     1.86249810    -0.75008309
 h      0.20971238     2.97394249     0.01013897
 h      2.41336182     1.19707351    -0.07897412
 o      2.24086005    -1.28559805     0.02494193
 h      3.07739449    -0.75277438    -0.06846644
 c     -2.56685580    -0.96225379    -0.08268462
 h     -2.44132380    -2.11113645    -0.09401762
 h     -3.24138058    -0.64878214     0.79165999
 h     -3.14241849    -0.57071593    -0.89201564
 h     -1.58327172     1.62624934     1.10767964
          17

 c      1.24187998    -0.35466377    -0.07305927
 c     -0.11989069    -1.00542424     0.09750161
 c     -1.29533684    -0.22277887     0.00429421
 c     -1.20319093     1.31999484     0.05383712
 c      0.20545533     1.84067920    -0.00330438
 c      1.29308335     0.97355112    -0.06551292
 h     -0.06010208    -2.04443959     0.31011674
 h     -1.72113175     1.87028375    -0.71826592
 h      0.21345522     2.98539934     0.00396661
 h      2.43023564     1.20828487    -0.06808342
 o      2.23500657    -1.29035787     0.02744799
 h      3.16096316    -0.75845992    -0.05721586
 c     -2.56573784    -0.96385309    -0.08454781
 h     -2.42451143    -2.12831702    -0.10269542
 h     -3.22105800    -0.63961188     0.78411811
 h     -3.14041605    -0.55870107    -0.89696923
 h     -1.59344222     1.63027930     1.15291274
          17

 c      1.24175716    -0.35931688    -0.07423366
 c     -0.12447957    -0.99978075     0.09457386
 c     -1.28844285    -0.22181503     0.00794325
 c     -1.20518785     1.31805598     0.05667892
 c      0.20086220     1.83826039    -0.00842585
 c      1.29538741     0.97616743    -0.06798356
 h     -0.03790471    -1.99950275     0.31084587
 h     -1.75089619     1.87874426    -0.68886974
 h      0.22348101     2.98222585    -0.00391604
 h      2.42987376     1.22893335    -0.05675411
 o      2.23024109    -1.29308343     0.02956266
 h      3.21993910    -0.78167002    -0.04284533
 c     -2.56432820    -0.96627595    -0.08548693
 h     -2.41168817    -2.12538945    -0.11207619
 h     -3.19687117    -0.63375690     0.77420974
 h     -3.14470793    -0.54662582    -0.91185964
 h     -1.60332059     1.63135643     1.17877943
          17

 c      1.24054526    -0.36708637    -0.07505827
 c     -0.12810974    -0.99104528     0.09098222
 c     -1.28110148    -0.22124447     0.01154188
 c     -1.20684380     1.31580178     0.06200255
 c      0.19591177     1.83615301    -0.01370657
 c      1.30038213     0.98048985    -0.07033987
 h     -0.01999363    -1.97998715     0.31721436
 h     -1.79079197     1.88736854    -0.66220373
 h      0.23890038     2.96451583    -0.01368823
 h      2.41177778     1.25768542    -0.04529500
 o      2.22707487    -1.29382412     0.03131166
 h      3.24480334    -0.82340254    -0.02545817
 c     -2.56252919    -0.96926128    -0.08615209
 h     -2.40355053    -2.10308039    -0.12188300
 h     -3.17181551    -0.63070703     0.76513041
 h     -3.15192496    -0.53699133    -0.93195283
 h     -1.61125733     1.62840132     1.18312430
          17

 c      1.23844041    -0.37717535    -0.07564548
 c     -0.13039151    -0.97929478     0.08674023
 c     -1.27377158    -0.22090672     0.01496688
 c     -1.20838244     1.31344672     0.06967396
 c      0.19075848     1.83406567    -0.01915905
 c      1.30752570     0.98612649    -0.07252417
 h     -0.00678763    -1.98910223     0.33022936
 h     -1.83778221     1.89404438    -0.63673027
 h      0.25864689     2.93594762    -0.02553146
 h      2.37910468     1.29369990    -0.03393944
 o      2.22564161    -1.29288805     0.03276072
 h      3.23272998    -0.88114695    -0.00575959
 c     -2.56032246    -0.97221479    -0.08726658
 h     -2.39997227    -2.06652076    -0.13193424
 h     -3.14917887    -0.62953512     0.76035338
 h     -3.15829656    -0.53235866    -0.95175210
 h     -1.61631685     1.62105663     1.16665220
          17

 c      1.23567218    -0.38868389    -0.07610765
 c     -0.13085174    -0.96583275     0.08213798
 c     -1.26690442    -0.22060966     0.01809944
 c     -1.21011633     1.31123427     0.07927678
 c      0.18559171     1.83142722    -0.02478621
 c      1.31588241     0.99255071    -0.07449860
 h      0.00025910    -2.01610580     0.34761580
 h     -1.88740795     1.89598381    -0.61037254
 h      0.28166950     2.90353678    -0.03967492
 h      2.33884322     1.33689845    -0.02272607
 o      2.22571080    -1.29077127     0.03399688
 h      3.18711461    -0.94977064     0.01522097
 c     -2.55776708    -0.97420983    -0.08937639
 h     -2.39984874    -2.02564668    -0.14227158
 h     -3.13158818    -0.62940366     0.76246372
 h     -3.16089385    -0.53446881    -0.96675599
 h     -1.61825904     1.60966911     1.13278124
          17

 c      1.23252817    -0.40072915    -0.07654219
 c     -0.12905165    -0.95236500     0.07758172
 c     -1.26089654    -0.22015721     0.02083523
 c     -1.21230431     1.30931563     0.09014394
 c      0.18059375     1.82751412    -0.03057473
 c      1.32421645     0.99914683    -0.07625611
 h     -0.00047911    -2.04548466     0.36560390
 h     -1.93499997     1.89084637    -0.58178087
 h      0.30711322     2.87626391    -0.05644770
 h      2.30099508     1.38813088    -0.01139788
 o      2.22637286    -1.28819303     0.03511422
 h      3.12226974    -1.02057727     0.03631156
 c     -2.55502746    -0.97405749    -0.09268403
 h     -2.40118021    -1.99422849    -0.15322552
 h     -3.12014898    -0.63012849     0.77201159
 h     -3.15815196    -0.54385923    -0.97427606
 h     -1.61794144     1.59553952     1.08845668
          17

 c      1.22936410    -0.41253159    -0.07702018
 c     -0.12473909    -0.94027614     0.07342351
 c     -1.25603855    -0.21937703     0.02309318
 c     -1.21500078     1.30764751     0.10130363
 c      0.17591284     1.82175065    -0.03649545
 c      1.33133311     1.00531676    -0.07781517
 h     -0.00972977    -2.06498866     0.38088421
 h     -1.97666296     1.87741897    -0.55089359
 h      0.33421607     2.86166716    -0.07626783
 h      2.27502731     1.44843043     0.00050802
 o      2.22547735    -1.28613313     0.03616832
 h      3.07216495    -1.08040639     0.05687405
 c     -2.55231249    -0.97073822    -0.09701856
 h     -2.40188728    -1.98469312    -0.16517976
 h     -3.11426416    -0.63236897     0.78719622
 h     -3.15001680    -0.55976477    -0.97373834
 h     -1.61797601     1.58128283     1.04528124
          17

 c      1.22657339    -0.42342315    -0.07758601
 c     -0.11792324    -0.93043935     0.06990623
 c     -1.25247921    -0.21813558     0.02481896
 c     -1.21800049     1.30597543     0.11153996
 c      0.17168377     1.81406864    -0.04252010
 c      1.33658704     1.01069496    -0.07918337
 h     -0.02714477    -2.06761053     0.39126190
 h     -2.00981220     1.85577963    -0.51888001
 h      0.36173749     2.86170326    -0.09946510
 h      2.26439384     1.51679586     0.01321714
 o      2.22029938    -1.28547324     0.03709866
 h      3.08018018    -1.11759214     0.07805059
 c     -2.54970907    -0.96412916    -0.10193504
 h     -2.40115369    -1.99985199    -0.17797274
 h     -3.11222372    -0.63726437     0.80462640
 h     -3.13801810    -0.58013079    -0.96685997
 h     -1.62276663     1.57067223     1.01871146
          17

 c      1.22449880    -0.43278219    -0.07827008
 c     -0.10889168    -0.92326695     0.06717017
 c     -1.25021128    -0.21634603     0.02598159
 c     -1.22102397     1.30398245     0.11989912
 c      0.16806359     1.80499744    -0.04864909
 c      1.34007654     1.01531389    -0.08031816
 h     -0.05156198    -2.05092092     0.39562636
 h     -2.03336808     1.82717618    -0.48779936
 h      0.38744920     2.87171009    -0.12601272
 h      2.26461631     1.58839382     0.02627224
 o      2.21121424    -1.28626749     0.03785595
 h      3.14181577    -1.13444067     0.10084483
 c     -2.54708134    -0.95522225    -0.10683864
 h     -2.39976811    -2.03066121    -0.19060407
 h     -3.11204509    -0.64584230     0.82051765
 h     -3.12523671    -0.60182002    -0.95765177
 h     -1.63615411     1.56691150     1.02175634
          17

 c      1.22338000    -0.44001538    -0.07909442
 c     -0.09817970    -0.91876251     0.06526004
 c     -1.24907615    -0.21397224     0.02656604
 c     -1.22406612     1.30152997     0.12644316
 c      0.16520761     1.79538330    -0.05492473
 c      1.34231741     1.01949400    -0.08113432
 h     -0.08127651    -2.01651352     0.39391860
 h     -2.04776580     1.79383265    -0.46017405
 h      0.40843605     2.88362597    -0.15543860
 h      2.26739700     1.65574556     0.03865654
 o      2.20125849    -1.28822234     0.03857950
 h      3.21193237    -1.13962480     0.12332659
 c     -2.54414434    -0.94551119    -0.11108301
 h     -2.39903608    -2.06323026    -0.20172740
 h     -3.11209094    -0.65859890     0.83165498
 h     -3.11578550    -0.62123047    -0.95170099
 h     -1.65729436     1.57001740     1.05567282
          17

 c      1.22338276    -0.44462748    -0.08006135
 c     -0.08648612    -0.91650459     0.06410837
 c     -1.24879059    -0.21101674     0.02656944
 c     -1.22742025     1.29868400     0.13224833
 c      0.16319797     1.78603513    -0.06141725
 c      1.34383188     1.02358635    -0.08154341
 h     -0.11428711    -1.97030756     0.38732519
 h     -2.05485707     1.75872622    -0.43856128
 h      0.42193058     2.88997682    -0.18699082
 h      2.26555932     1.71155387     0.04928008
 o      2.19268458    -1.29125986     0.03943514
 h      3.25843989    -1.13812235     0.14308433
 c     -2.54063710    -0.93630695    -0.11414068
 h     -2.39977975    -2.08598147    -0.21027357
 h     -3.11138205    -0.67534960     0.83596824
 h     -3.11336386    -0.63537040    -0.95409487
 h     -1.68035337     1.57681012     1.10957604
          17

 c      1.22463532    -0.44628740    -0.08114147
 c     -0.07455639    -0.91560337     0.06350590
 c     -1.24899410    -0.20749864     0.02600351
 c     -1.23133282     1.29552867     0.13862121
 c      0.16198654     1.77753075    -0.06819760
 c      1.34496832     1.02780224    -0.08148247
 h     -0.14868111    -1.92312313     0.37856226
 h     -2.05759383     1.72523784    -0.42516223
 h      0.42595765     2.88596815    -0.21987644
 h      2.25507117     1.75054537     0.05731427
 o      2.18655627    -1.29540359     0.04052194
 h      3.26777714    -1.13211240     0.15861245
 c     -2.53649887    -0.92844418    -0.11585047
 h     -2.40209971    -2.09205459    -0.21568822
 h     -3.10971445    -0.69526385     0.83282004
 h     -3.11926819    -0.64290374    -0.96654698
 h     -1.69872102     1.58354118     1.16932479
          17

 c      1.22723891    -0.44486555    -0.08226988
 c     -0.06305281    -0.91481803     0.06311900
 c     -1.24930517    -0.20344369     0.02489784
 c     -1.23581300     1.29207977     0.14653017
 c      0.16138399     1.77016574    -0.07531376
 c      1.34588203     1.03216316    -0.08092367
 h     -0.18318773    -1.88932089     0.37157740
 h     -2.05923213     1.69657039    -0.42140242
 h      0.41959593     2.86996940    -0.25345766
 h      2.23506468     1.77003049     0.06229915
 o      2.18322434    -1.30064477     0.04188052
 h      3.23688515    -1.12268983     0.16917233
 c     -2.53193297    -0.92227593    -0.11653451
 h     -2.40550209    -2.07907552    -0.21792850
 h     -3.10767471    -0.71698858     0.82308641
 h     -3.13148791    -0.64431197    -0.98612165
 h     -1.70797227     1.58761619     1.22384751
          17

 c      1.23126288    -0.44044817    -0.08335075
 c     -0.05249603    -0.91308783     0.06264339
 c     -1.24937367    -0.19889736     0.02330165
 c     -1.24073194     1.28835290     0.15648568
 c      0.16108608     1.76395265    -0.08277307
 c      1.34654319     1.03649997    -0.07987747
 h     -0.21717422    -1.88055503     0.36967354
 h     -2.06204027     1.67500682    -0.42739506
 h      0.40302810     2.84346559    -0.28742722
 h      2.20751105     1.77004236     0.06417530
 o      2.18249990    -1.30691181     0.04349605
 h      3.17033946    -1.11023331     0.17477492
 c     -2.52730144    -0.91776134    -0.11684789
 h     -2.40904046    -2.04870653    -0.21744695
 h     -3.10655266    -0.73881701     0.80901392
 h     -3.14585058    -0.64108119    -1.00693902
 h     -1.70606675     1.58769487     1.26609019
          17

 c      1.23672804    -0.43333005    -0.08426837
 c     -0.04335837    -0.91023235     0.06202663
 c     -1.24891690    -0.19395343     0.02128524
 c     -1.24599309     1.28445310     0.16859773
 c      0.16071665     1.75862777    -0.09052660
 c      1.34671931     1.04045154    -0.07839810
 h     -0.24925901    -1.89752788     0.37289128
 h     -2.06620275     1.66138745    -0.44150076
 h      0.37749179     2.81093603    -0.32200964
 h      2.17721483     1.75359316     0.06333718
 o      2.18344707    -1.31413695     0.04525469
 h      3.08382164    -1.09340755     0.17690937
 c     -2.52296834    -0.91450600    -0.11749990
 h     -2.41138303    -2.00679083    -0.21523089
 h     -3.10806207    -0.75890379     0.79374844
 h     -3.15799646    -0.63477495    -1.02303330
 h     -1.69259625     1.58327322     1.29200910
          17

 c      1.24356661    -0.42397630    -0.08490443
 c     -0.03615459    -0.90695978     0.06147676
 c     -1.24773202    -0.18878079     0.01894003
 c     -1.25159046     1.28059500     0.18266075
 c      0.15987814     1.75369227    -0.09845895
 c      1.34595664     1.04346427    -0.07658769
 h     -0.27626561    -1.92991483     0.37797534
 h     -2.06984075     1.65516734    -0.46043449
 h      0.34505910     2.77934115    -0.35812323
 h      2.15187729     1.72686873     0.06067366
 o      2.18397025    -1.32245996     0.04685448
 h      3.01117932    -1.06627944     0.18004814
 c     -2.51922442    -0.91174706    -0.11902543
 h     -2.41085969    -1.96365201    -0.21282142
 h     -3.11378580    -0.77553744     0.78046040
 h     -3.16469186    -0.62657435    -1.03020966
 h     -1.66823198     1.57438980     1.29978782
          17

 c      1.25155693    -0.41294832    -0.08515769
 c     -0.03135419    -0.90419484     0.06125255
 c     -1.24569188    -0.18362426     0.01637571
 c     -1.25753381     1.27704763     0.19822240
 c      0.15821773     1.74856833    -0.10640676
 c      1.34365976     1.04488245    -0.07457997
 h     -0.29436258    -1.96436117     0.38091790
 h     -2.07013667     1.65496040    -0.48001177
 h      0.30808160     2.75629115    -0.39724579
 h      2.14101505     1.69826524     0.05738858
 o      2.18159195    -1.33229153     0.04787471
 h      2.99291396    -1.01817954     0.19070792
 c     -2.51629243    -0.90845574    -0.12165866
 h     -2.40567250    -1.93269020    -0.21210245
 h     -3.12444434    -0.78743510     0.77125941
 h     -3.16428551    -0.61717855    -1.02665975
 h     -1.63460578     1.56159726     1.28988074
          17

 c      1.26032111    -0.40082485    -0.08495389
 c     -0.02926956    -0.90258135     0.06151274
 c     -1.24273154    -0.17877552     0.01371628
 c     -1.26372558     1.27404121     0.21458457
 c      0.15548419     1.74290163    -0.11423202
 c      1.33941312     1.04423436    -0.07248471
 h     -0.30067339    -1.99052297     0.37880330
 h     -2.06463837     1.65916188    -0.49607842
 h      0.26846139     2.74658890    -0.44061069
 h      2.15211712     1.67496378     0.05434270
 o      2.17667849    -1.34333568     0.04831901
 h      3.02532668    -0.95017663     0.20891327
 c     -2.51432125    -0.90379540    -0.12531523
 h     -2.39453384    -1.92481312    -0.21465271
 h     -3.13934702    -0.79395383     0.76644882
 h     -3.15677707    -0.60679349    -1.01302351
 h     -1.59452357     1.54618665     1.26597849
          17

 c      1.26940909    -0.38821481    -0.08423523
 c     -0.02999326    -0.90238568     0.06229244
 c     -1.23884014    -0.17452312     0.01109628
 c     -1.26986851     1.27167091     0.23071674
 c      0.15153645     1.73682507    -0.12192528
 c      1.33343929     1.04159318    -0.07031779
 h     -0.29388796    -2.00250656     0.37013137
 h     -2.05207593     1.66638770    -0.50520101
 h      0.22736458     2.74921728    -0.48805393
 h      2.18526338     1.65860258     0.05125564
 o      2.17180959    -1.35427249     0.04862411
 h      3.06953691    -0.87998189     0.22792772
 c     -2.51331265    -0.89776158    -0.12966033
 h     -2.37760702    -1.94093375    -0.22097434
 h     -3.15642239    -0.79511170     0.76462789
 h     -3.14385214    -0.59507185    -0.99238573
 h     -1.55225585     1.53059770     1.23671258
          17

 c      1.27836646    -0.37579360    -0.08295150
 c     -0.03337511    -0.90355212     0.06352515
 c     -1.23406664    -0.17110921     0.00865660
 c     -1.27545886     1.26984079     0.24520788
 c      0.14629173     1.73090787    -0.12964192
 c      1.32668551     1.03758170    -0.06800326
 h     -0.27422209    -1.99851181     0.35460061
 h     -2.03265625     1.67571105    -0.50506320
 h      0.18567520     2.75789699    -0.53762399
 h      2.23210846     1.64512201     0.04679842
 o      2.16873676    -1.36387556     0.04913100
 h      3.09883961    -0.82362623     0.24252293
 c     -2.51305048    -0.89125985    -0.13418924
 h     -2.35683674    -1.97122287    -0.23044074
 h     -3.17281913    -0.79142551     0.76351147
 h     -3.12882893    -0.58106512    -0.97011793
 h     -1.51327523     1.51859917     1.21655276
          17

 c      1.28674781    -0.36427357    -0.08106207
 c     -0.03903086    -0.90573164     0.06505864
 c     -1.22853549    -0.16870987     0.00653629
 c     -1.27992633     1.26834120     0.25664912
 c      0.13968548     1.72583940    -0.13763555
 c      1.32038256     1.03300610    -0.06544975
 h     -0.24327578    -1.98066569     0.33297482
 h     -2.00811467     1.68679338    -0.49476627
 h      0.14452697     2.76463913    -0.58638858
 h      2.28083685     1.62894925     0.03955787
 o      2.16813139    -1.37135268     0.04999717
 h      3.10280695    -0.79007051     0.25036411
 c     -2.51314113    -0.88550568    -0.13832304
 h     -2.33518982    -2.00220753    -0.24197355
 h     -3.18571376    -0.78367984     0.76090181
 h     -3.11605966    -0.56339764    -0.95295801
 h     -1.48246818     1.51412861     1.22150612
          17

 c      1.29411812    -0.35432778    -0.07854156
 c     -0.04637245    -0.90825899     0.06666125
 c     -1.22246006    -0.16743521     0.00486028
 c     -1.28285677     1.26708952     0.26462780
 c      0.13168280     1.72214281    -0.14616070
 c      1.31557872     1.02855166    -0.06260925
 h     -0.20388505    -1.95541482     0.30708301
 h     -1.98171110     1.69999817    -0.47514826
 h      0.10536783     2.76294055    -0.63158036
 h      2.32126991     1.60635020     0.02873786
 o      2.17009065    -1.37623668     0.05127220
 h      3.07972545    -0.78334448     0.25084305
 c     -2.51317616    -0.88145243    -0.14160830
 h     -2.31563073    -2.02303785    -0.25461014
 h     -3.19296956    -0.77273034     0.75538061
 h     -3.10929109    -0.54094203    -0.94670067
 h     -1.46142221     1.51834953     1.25762646
          17

 c      1.30005296    -0.34651672    -0.07538392
 c     -0.05466063    -0.91016847     0.06804396
 c     -1.21614929    -0.16732478     0.00372867
 c     -1.28401453     1.26624789     0.27024110
 c      0.12231286     1.72004986    -0.15540137
 c      1.31294171     1.02469701    -0.05949033
 h     -0.15967927    -1.93348415     0.27963778
 h     -1.95804261     1.71643353    -0.44886019
 h      0.06972032     2.74914818    -0.67133490
 h      2.34685823     1.57617765     0.01424981
 o      2.17436763    -1.37832908     0.05293380
 h      3.03332184    -0.80383461     0.24453297
 c     -2.51292940    -0.87955017    -0.14397478
 h     -2.30053224    -2.02742534    -0.26766998
 h     -3.19351777    -0.75937677     0.74663654
 h     -3.10953724    -0.51389747    -0.95326632
 h     -1.44825071     1.52823411     1.31497031
          17

 c      1.30415332    -0.34122766    -0.07160199
 c     -0.06310508    -0.91046131     0.06893954
 c     -1.21000630    -0.16833021     0.00321160
 c     -1.28318545     1.26603795     0.27527437
 c      0.11169092     1.71948363    -0.16542612
 c      1.31273869     1.02171764    -0.05615111
 h     -0.11408185    -1.92693161     0.25336284
 h     -1.94225473     1.73764659    -0.41964874
 h      0.03891159     2.72266299    -0.70504505
 h      2.35478314     1.53946133    -0.00346536
 o      2.18028458    -1.37779209     0.05486259
 h      2.97423426    -0.84704199     0.23358242
 c     -2.51242698    -0.87972366    -0.14582443
 h     -2.29146727    -2.01343684    -0.28075277
 h     -3.18748206    -0.74428908     0.73550234
 h     -3.11437343    -0.48436577    -0.96967184
 h     -1.44015849     1.53901000     1.37656951
          17

 c      1.30609215    -0.33863822    -0.06721959
 c     -0.07095701    -0.90872735     0.06922685
 c     -1.20451556    -0.17029865     0.00334563
 c     -1.28018686     1.26659949     0.28120107
 c      0.10002889     1.72007758    -0.17615860
 c      1.31484758     1.01968405    -0.05268982
 h     -0.06942181    -1.94203914     0.22954950
 h     -1.93841438     1.76466503    -0.39064914
 h      0.01385727     2.68585414    -0.73360645
 h      2.34585548     1.49899802    -0.02363164
 o      2.18635538    -1.37540246     0.05675534
 h      2.92569225    -0.89956822     0.22302920
 c     -2.51183838    -0.88145529    -0.14784509
 h     -2.28910186    -1.98321532    -0.29378056
 h     -3.17609422    -0.72796949     0.72377930
 h     -3.11947618    -0.45569844    -0.99001021
 h     -1.43502232     1.54679459     1.42856760
          17

 c      1.30569958    -0.33871277    -0.06225391
 c     -0.07749811    -0.90558851     0.06896873
 c     -1.20020786    -0.17297810     0.00413111
 c     -1.27504012     1.26805879     0.28881146
 c      0.08764123     1.72121114    -0.18736130
 c      1.31873251     1.01844463    -0.04923255
 h     -0.02743133    -1.97410475     0.20758936
 h     -1.94768599     1.79667244    -0.36258357
 h     -0.00510253     2.64389373    -0.75964570
 h      2.32484768     1.45919078    -0.04533219
 o      2.19015416    -1.37258722     0.05809717
 h      2.92489190    -0.93847445     0.22110174
 c     -2.51134099    -0.88386800    -0.15071943
 h     -2.29303344    -1.94323471    -0.30715283
 h     -3.16137631    -0.71076792     0.71383262
 h     -3.12076805    -0.43124047    -1.00832343
 h     -1.43141035     1.54923713     1.46286684
          17

 c      1.30303803    -0.34122565    -0.05669783
 c     -0.08201468    -0.90234374     0.06830511
 c     -1.19759381    -0.17605487     0.00553525
 c     -1.26807123     1.27061278     0.29829034
 c      0.07494137     1.72209929    -0.19865425
 c      1.32341543     1.01763319    -0.04591117
 h      0.00971451    -2.01121094     0.18618044
 h     -1.96775248     1.83047291    -0.33351147
 h     -0.01826097     2.60400672    -0.78742577
 h      2.30080264     1.42583855    -0.06778269
 o      2.19043341    -1.37002501     0.05864030
 h      2.98890585    -0.95356194     0.23149588
 c     -2.51108164    -0.88577911    -0.15490639
 h     -2.30167649    -1.90446695    -0.32193553
 h     -3.14557243    -0.69299464     0.70792753
 h     -3.11563498    -0.41341544    -1.02033239
 h     -1.42824200     1.54520113     1.47601590
          17

 c      1.29836898    -0.34579512    -0.05052390
 c     -0.08389281    -0.90027004     0.06734467
 c     -1.19706920    -0.17921574     0.00750098
 c     -1.25984203     1.27448103     0.30945091
 c      0.06240938     1.72199949    -0.20961828
 c      1.32761989     1.01676211    -0.04283058
 h      0.03948123    -2.04169880     0.16450489
 h     -1.99400815     1.86144647    -0.30039280
 h     -0.02635486     2.57326967    -0.82174105
 h      2.28550568     1.40513617    -0.09066757
 o      2.18907275    -1.36677174     0.05881684
 h      3.08437193    -0.96138787     0.24692278
 c     -2.51118306    -0.88588923    -0.16053973
 h     -2.31266467    -1.88034484    -0.33972595
 h     -3.13047906    -0.67512697     0.70743567
 h     -3.10323209    -0.40331969    -1.02398476
 h     -1.42459221     1.53444862     1.46800655
          17

 c      1.29205401    -0.35193043    -0.04370643
 c     -0.08276679    -0.90023540     0.06613722
 c     -1.19881197    -0.18221528     0.00995747
 c     -1.25099679     1.27978068     0.32189851
 c      0.05052047     1.72051319    -0.22000157
 c      1.33027662     1.01543570    -0.04005381
 h      0.05967198    -2.05798132     0.14242577
 h     -2.02140277     1.88517129    -0.26090394
 h     -0.03012700     2.55512863    -0.86552796
 h      2.28802904     1.40127667    -0.11417422
 o      2.18831841    -1.36204103     0.05911057
 h      3.17234367    -0.97674184     0.25932155
 c     -2.51168047    -0.88331963    -0.16745900
 h     -2.32420370    -1.88038004    -0.36163862
 h     -3.11700985    -0.65798927     0.71228310
 h     -3.08447051    -0.40055027    -1.01956706
 h     -1.41969193     1.51758382     1.44211889
          17

 c      1.28450550    -0.35908790    -0.03623436
 c     -0.07862426    -0.90262300     0.06468774
 c     -1.20271083    -0.18491963     0.01282890
 c     -1.24212061     1.28642817     0.33502349
 c      0.03968106     1.71775944    -0.22989798
 c      1.33111946     1.01358436    -0.03764511
 h      0.06887446    -2.05696092     0.12022696
 h     -2.04577023     1.89858221    -0.21432307
 h     -0.03003763     2.54726596    -0.91773061
 h      2.30812209     1.41393602    -0.13833654
 o      2.18935775    -1.35572350     0.05976250
 h      3.23138600    -1.00397588     0.26464287
 c     -2.51241941    -0.87820893    -0.17532698
 h     -2.33639626    -1.90321111    -0.38684532
 h     -3.10522246    -0.64274896     0.72094273
 h     -3.06200047    -0.40310358    -1.00981147
 h     -1.41311192     1.49618515     1.40582274
          17

 c      1.27618735    -0.36671685    -0.02811220
 c     -0.07183228    -0.90735699     0.06297467
 c     -1.20835860    -0.18731269     0.01604026
 c     -1.23363375     1.29411022     0.34789754
 c      0.03021490     1.71422275    -0.23970487
 c      1.33069007     1.01147319    -0.03572303
 h      0.06660556    -2.03964935     0.09836952
 h     -2.06446902     1.90042354    -0.16158622
 h     -0.02644694     2.54322242    -0.97368126
 h      2.33633172     1.43846449    -0.16233022
 o      2.19263234    -1.34804959     0.06085326
 h      3.25250808    -1.04202116     0.26152045
 c     -2.51307878    -0.87163380    -0.18368298
 h     -2.35072500    -1.93771180    -0.41253426
 h     -3.09469552    -0.63071122     0.73090514
 h     -3.04006808    -0.40746817    -0.99984184
 h     -1.40504527     1.47285813     1.37193351
          17

 c      1.26761948    -0.37429160    -0.01935764
 c     -0.06308974    -0.91392036     0.06096610
 c     -1.21511251    -0.18946712     0.01951950
 c     -1.22573910     1.30234381     0.35934998
 c      0.02237430     1.71043560    -0.24990615
 c      1.32977624     1.00949058    -0.03444500
 h      0.05335575    -2.01125062     0.07733550
 h     -2.07665925     1.89128715    -0.10498767
 h     -0.01994220     2.53598396    -1.02750957
 h      2.36066735     1.46858785    -0.18465546
 o      2.19815360    -1.33937741     0.06237727
 h      3.23388748    -1.08752468     0.25004719
 c     -2.51331941    -0.86494162    -0.19195858
 h     -2.36845717    -1.97059285    -0.43544228
 h     -3.08498375    -0.62303457     0.73935905
 h     -3.02374600    -0.40929754    -0.99619284
 h     -1.39625309     1.45063559     1.35723984
          17

 c      1.25936808    -0.38134901    -0.00999855
 c     -0.05332337    -0.92136993     0.05863762
 c     -1.22219618    -0.19149533     0.02319667
 c     -1.21848143     1.31062842     0.36858824
 c      0.01634392     1.70676367    -0.26088215
 c      1.32896123     1.00796320    -0.03395618
 h      0.03053172    -1.98145496     0.05747725
 h     -2.08345942     1.87348336    -0.04777083
 h     -0.01142194     2.52046539    -1.07429385
 h      2.37192913     1.49871605    -0.20379188
 o      2.20550003    -1.33013128     0.06425105
 h      3.18067047    -1.13557686     0.23160890
 c     -2.51295984    -0.85918623    -0.19965657
 h     -2.38984770    -1.99181328    -0.45311978
 h     -3.07596882    -0.62048824     0.74386590
 h     -3.01709743    -0.40500459    -1.00411507
 h     -1.38691573     1.43139369     1.37460806
          17

 c      1.25202193    -0.38752624    -0.00007304
 c     -0.04353902    -0.92848524     0.05599342
 c     -1.22881514    -0.19349371     0.02700393
 c     -1.21186750     1.31855710     0.37600927
 c      0.01223273     1.70334582    -0.27282524
 c      1.32850202     1.00708698    -0.03435765
 h      0.00006939    -1.96314863     0.03883813
 h     -2.08790603     1.85072734     0.00641361
 h     -0.00196807     2.49426886    -1.11105648
 h      2.36518307     1.52481268    -0.21862277
 o      2.21344327    -1.32081576     0.06625986
 h      3.11077661    -1.17927383     0.20972218
 c     -2.51211699    -0.85487576    -0.20664597
 h     -2.41421991    -1.99585945    -0.46427466
 h     -3.06803110    -0.62331499     0.74287118
 h     -3.02102661    -0.39363367    -1.02422625
 h     -1.37511533     1.41481239     1.42274132
          17

 c      1.24615948    -0.39257237     0.01036723
 c     -0.03466159    -0.93426267     0.05307401
 c     -1.23425702    -0.19549558     0.03088040
 c     -1.20585421     1.32576436     0.38301942
 c      0.01005923     1.70010629    -0.28571145
 c      1.32835505     1.00691480    -0.03569498
 h     -0.03626075    -1.96690888     0.02110721
 h     -2.09431190     1.82743082     0.05426199
 h      0.00731617     2.45761847    -1.13708900
 h      2.33949903     1.54453853    -0.22859533
 o      2.21934026    -1.31201733     0.06798887
 h      3.06459073    -1.20973444     0.19114773
 c     -2.51119674    -0.85197138    -0.21325092
 h     -2.44028060    -1.98139614    -0.46871296
 h     -3.06206195    -0.63119031     0.73597739
 h     -3.03284258    -0.37723782    -1.05177675
 h     -1.35753909     1.39960651     1.48749096
          17

 c      1.24228731    -0.39629042     0.02125009
 c     -0.02747168    -0.93857115     0.04992890
 c     -1.23796210    -0.19745465     0.03477677
 c     -1.20030530     1.33189239     0.39106403
 c      0.00973918     1.69677670    -0.29928135
 c      1.32819735     1.00735151    -0.03794937
 h     -0.07691226    -1.99336619     0.00397607
 h     -2.10655720     1.80744870     0.09368340
 h      0.01542023     2.41313058    -1.15414440
 h      2.29769086     1.55738139    -0.23382641
 o      2.22027815    -1.30416117     0.06905370
 h      3.08738639    -1.22078054     0.18228679
 c     -2.51071500    -0.85002221    -0.22002054
 h     -2.46638877    -1.95105274    -0.46731459
 h     -3.05934241    -0.64326550     0.72394256
 h     -3.04800306    -0.35936046    -1.07942992
 h     -1.33162556     1.38510433     1.55247341
          17

 c      1.24074035    -0.39844889     0.03247957
 c     -0.02265559    -0.94220555     0.04657827
 c     -1.23955756    -0.19927168     0.03865423
 c     -1.19511154     1.33668307     0.40104741
 c      0.01109016     1.69292334    -0.31303426
 c      1.32741392     1.00813551    -0.04102332
 h     -0.11965790    -2.03238981    -0.01240326
 h     -2.12582732     1.79278740     0.12434133
 h      0.02148821     2.36549038    -1.16656344
 h      2.24645460     1.56502957    -0.23525185
 o      2.21729300    -1.29720785     0.06966731
 h      3.16340150    -1.21495917     0.18022286
 c     -2.51110743    -0.84827040    -0.22742786
 h     -2.49078406    -1.91172009    -0.46211970
 h     -3.06131749    -0.65827303     0.70843743
 h     -3.06217916    -0.34327580    -1.10057041
 h     -1.29644767     1.37147536     1.60553887
          17

 c      1.24162910    -0.39879137     0.04393864
 c     -0.02078799    -0.94623950     0.04301457
 c     -1.23886329    -0.20084295     0.04247936
 c     -1.19031968     1.34005289     0.41331698
 c      0.01383687     1.68801528    -0.32628370
 c      1.32513233     1.00880723    -0.04473208
 h     -0.16132888    -2.07042304    -0.02745556
 h     -2.14953554     1.78324372     0.14747602
 h      0.02484091     2.32058545    -1.18078378
 h      2.19622916     1.57169665    -0.23466646
 o      2.21366663    -1.29103597     0.07026896
 h      3.24275097    -1.19728601     0.17857394
 c     -2.51263477    -0.84570094    -0.23569940
 h     -2.51184926    -1.87453588    -0.45629191
 h     -3.06926115    -0.67470021     0.69157198
 h     -3.07232213    -0.33112721    -1.11096170
 h     -1.25239366     1.35932696     1.63939177
          17

 c      1.24483991    -0.39713795     0.05549338
 c     -0.02220911    -0.95145780     0.03923233
 c     -1.23588795    -0.20209133     0.04622110
 c     -1.18609021     1.34205924     0.42784113
 c      0.01762108     1.68158569    -0.33834797
 c      1.32044165     1.00877887    -0.04883678
 h     -0.19862605    -2.09689436    -0.04054113
 h     -2.17250084     1.77720975     0.16517226
 h      0.02494125     2.28357902    -1.20329454
 h      2.15898297     1.58323458    -0.23427292
 o      2.21149789    -1.28563168     0.07109740
 h      3.29483580    -1.17104984     0.17420931
 c     -2.51536988    -0.84124448    -0.24479440
 h     -2.52839563    -1.85239460    -0.45344284
 h     -3.08387029    -0.69102695     0.67525948
 h     -3.07692753    -0.32373658    -1.10908819
 h     -1.20067124     1.34937553     1.65047511
          17

 c      1.25004030    -0.39347238     0.06699459
 c     -0.02692630    -0.95818686     0.03525207
 c     -1.23082202    -0.20296295     0.04985309
 c     -1.18254871     1.34280931     0.44433466
 c      0.02202107     1.67345270    -0.34886124
 c      1.31287468     1.00762647    -0.05314883
 h     -0.22890635    -2.10608403    -0.05120691
 h     -2.18923339     1.77281992     0.17964766
 h      0.02134933     2.25643824    -1.23714261
 h      2.14269259     1.60376211    -0.23544530
 o      2.21171223    -1.28099563     0.07224755
 h      3.30757686    -1.13851830     0.16632675
 c     -2.51922983    -0.83431617    -0.25448775
 h     -2.53974511    -1.85341020    -0.45607711
 h     -3.10489687    -0.70598107     0.66060062
 h     -3.07606790    -0.32056595    -1.09612951
 h     -1.14299433     1.34228909     1.63837523
          17

 c      1.25670307    -0.38798866     0.07828059
 c     -0.03458911    -0.96632730     0.03113215
 c     -1.22403009    -0.20339989     0.05336014
 c     -1.17967663     1.34238297     0.46225707
 c      0.02657001     1.66382308    -0.35797048
 c      1.30282934     1.00542597    -0.05763237
 h     -0.25054246    -2.09685246    -0.05928978
 h     -2.19568315     1.76869732     0.19287535
 h      0.01379202     2.23696703    -1.27972490
 h      2.14629241     1.63183648    -0.23759882
 o      2.21460198    -1.27708478     0.07375463
 h      3.27861891    -1.10156685     0.15511207
 c     -2.52401206    -0.82532367    -0.26444006
 h     -2.54553885    -1.87493948    -0.46435988
 h     -3.13098073    -0.71870768     0.64756422
 h     -3.07147959    -0.31961335    -1.07600909
 h     -1.08133180     1.33861072     1.60627573
          17

 c      1.26415313    -0.38110705     0.08918508
 c     -0.04451297    -0.97539843     0.02697629
 c     -1.21604421    -0.20331075     0.05674627
 c     -1.17729966     1.34078477     0.48070335
 c      0.03077682     1.65317698    -0.36621165
 c      1.29140629     1.00271770    -0.06237828
 h     -0.26308941    -2.07240408    -0.06498631
 h     -2.19002846     1.76425254     0.20646097
 h      0.00234022     2.22047308    -1.32427911
 h      2.16128041     1.66098588    -0.23868113
 o      2.21997423    -1.27381155     0.07562084
 h      3.21295186    -1.06156467     0.14130037
 c     -2.52939220    -0.81549594    -0.27416573
 h     -2.54569239    -1.90568649    -0.47670007
 h     -3.15981604    -0.72877623     0.63514760
 h     -3.06655464    -0.31741266    -1.05525069
 h     -1.01742459     1.33870588     1.56228364
          17

 c      1.27162016    -0.37346573     0.09955051
 c     -0.05573207    -0.98454227     0.02293966
 c     -1.20754440    -0.20255807     0.06004248
 c     -1.17516080     1.33791371     0.49832386
 c      0.03416455     1.64207110    -0.37421436
 c      1.27986652     1.00016645    -0.06749812
 h     -0.26743004    -2.04057732    -0.06894774
 h     -2.17289931     1.75977587     0.22158208
 h     -0.01251163     2.20232603    -1.36333865
 h      2.17766999     1.68382825    -0.23666549
 o      2.22690810    -1.27112653     0.07780982
 h      3.12689055    -1.01797891     0.12622925
 c     -2.53493645    -0.80623047    -0.28305047
 h     -2.54056498    -1.93295467    -0.49122797
 h     -3.18864428    -0.73605371     0.62194026
 h     -3.06561135    -0.30968426    -1.04171550
 h     -0.95184698     1.34275209     1.52027374
          17

 c      1.27828251    -0.36586841     0.10924429
 c     -0.06710218    -0.99256300     0.01922615
 c     -1.19930317    -0.20097591     0.06330996
 c     -1.17298396     1.33354918     0.51360382
 c      0.03631998     1.63100656    -0.38248581
 c      1.26925852     0.99831660    -0.07306248
 h     -0.26573261    -2.01365476    -0.07232764
 h     -2.14739328     1.75647886     0.23886771
 h     -0.02995338     2.17950020    -1.39123445
 h      2.18793862     1.69504802    -0.23045082
 o      2.23332673    -1.26926506     0.08024619
 h      3.05522203    -0.96459933     0.11178910
 c     -2.54024024    -0.79855500    -0.29059291
 h     -2.53096256    -1.94734869    -0.50660891
 h     -3.21488527    -0.74055718     0.60677438
 h     -3.07183136    -0.29318555    -1.04145412
 h     -0.88335439     1.35083340     1.49657319
          17

 c      1.28331637    -0.35915111     0.11816746
 c     -0.07749547    -0.99821325     0.01605684
 c     -1.19209401    -0.19841650     0.06662971
 c     -1.17033773     1.32738274     0.52571662
 c      0.03692416     1.62036276    -0.39132426
 c      1.26031049     0.99751419    -0.07908752
 h     -0.26069416    -2.00509553    -0.07652415
 h     -2.11885405     1.75645538     0.25825210
 h     -0.04909213     2.15095998    -1.40509797
 h      2.18797099     1.69212679    -0.21995092
 o      2.23687850    -1.26880865     0.08290186
 h      3.03773055    -0.88924240     0.09897789
 c     -2.54513324    -0.79285779    -0.29672392
 h     -2.51794531    -1.94381320    -0.52214560
 h     -3.23665712    -0.74236613     0.58916721
 h     -3.08485161    -0.26795875    -1.05523378
 h     -0.81077832     1.36297723     1.50004339
          17

 c      1.28600342    -0.35401491     0.12624868
 c     -0.08605129    -1.00084193     0.01359940
 c     -1.18659928    -0.19479524     0.07007984
 c     -1.16640060     1.31913679     0.53512828
 c      0.03575003     1.61035501    -0.40078720
 c      1.25342514     0.99787232    -0.08553073
 h     -0.25396456    -2.02183009    -0.08243875
 h     -2.09380750     1.76228940     0.27908570
 h     -0.06923352     2.11751139    -1.40516775
 h      2.17688875     1.67519082    -0.20585011
 o      2.23813847    -1.26946469     0.08588315
 h      3.06823491    -0.79399340     0.08647143
 c     -2.54971426    -0.78888423    -0.30185242
 h     -2.50261779    -1.92133776    -0.53770472
 h     -3.25305412    -0.74159349     0.56948230
 h     -3.10060190    -0.23766351    -1.07831636
 h     -0.73684665     1.37874888     1.52498018
          17

 c      1.28587098    -0.35094706     0.13342463
 c     -0.09228774    -1.00087019     0.01191038
 c     -1.18335229    -0.19011020     0.07371588
 c     -1.16017662     1.30873130     0.54302077
 c      0.03265713     1.60100761    -0.41065992
 c      1.24867005     0.99922573    -0.09229123
 h     -0.24530270    -2.05854146    -0.08983837
 h     -2.07741919     1.77596031     0.30077824
 h     -0.09013711     2.08157921    -1.39495835
 h      2.15700725     1.64690747    -0.18934050
 o      2.23962338    -1.26979907     0.08926478
 h      3.10890021    -0.69950303     0.07331922
 c     -2.55417190    -0.78591806    -0.30659559
 h     -2.48595828    -1.88281054    -0.55375496
 h     -3.26419617    -0.73839116     0.54888913
 h     -3.11366451    -0.20753921    -1.10369216
 h     -0.66813065     1.39682626     1.55742889
          17

 c      1.28271526    -0.35022678     0.13962477
 c     -0.09600049    -0.99943137     0.01095886
 c     -1.18270503    -0.18445365     0.07756207
 c     -1.15106240     1.29640607     0.55040905
 c      0.02761459     1.59215708    -0.42044592
 c      1.24574234     1.00110648    -0.09922333
 h     -0.23362844    -2.10170729    -0.09763851
 h     -2.07052577     1.79732375     0.32358214
 h     -0.11219227     2.04694619    -1.38118053
 h      2.13410485     1.61253315    -0.17191655
 o      2.24291524    -1.26858418     0.09303423
 h      3.13514299    -0.62332247     0.05991716
 c     -2.55861125    -0.78294733    -0.31148427
 h     -2.46863070    -1.83523123    -0.57154492
 h     -3.27109328    -0.73299071     0.52916744
 h     -3.11959475    -0.18218755    -1.12525324
 h     -0.61133372     1.41523040     1.58492089
          17

 c      1.27653011    -0.35195430     0.14476872
 c     -0.09714672    -0.99764638     0.01069214
 c     -1.18480022    -0.17802848     0.08160707
 c     -1.13910564     1.28273420     0.55785685
 c      0.02072437     1.58351454    -0.42946278
 c      1.24397482     1.00279381    -0.10616665
 h     -0.21834399    -2.13782142    -0.10465499
 h     -2.06903185     1.82346556     0.34862535
 h     -0.13640309     2.01802202    -1.37256146
 h      2.11718867     1.57950414    -0.15509890
 o      2.24856311    -1.26513071     0.09715202
 h      3.13756488    -0.57467450     0.04707239
 c     -2.56301630    -0.77877956    -0.31681137
 h     -2.45077534    -1.78936010    -0.59322008
 h     -3.27532029    -0.72577882     0.51233768
 h     -3.11584473    -0.16451602    -1.13912456
 h     -0.57092512     1.43182060     1.59991212
          17

 c      1.26744922    -0.35607875     0.14877245
 c     -0.09582107    -0.99624251     0.01107440
 c     -1.18955772    -0.17115238     0.08580202
 c     -1.12482643     1.26850171     0.56560052
 c      0.01218988     1.57481452    -0.43712761
 c      1.24255463     1.00351392    -0.11299061
 h     -0.19966171    -2.15769894    -0.11003418
 h     -2.06639936     1.84970637     0.37712848
 h     -0.16391499     1.99820838    -1.37653111
 h      2.11586786     1.55536656    -0.14000338
 o      2.25658591    -1.25911967     0.10157918
 h      3.11451020    -0.55728245     0.03554611
 c     -2.56728567    -0.77230439    -0.32261938
 h     -2.43203966    -1.75680122    -0.62130069
 h     -3.27852159    -0.71737162     0.50013590
 h     -3.10180123    -0.15549149    -1.14383155
 h     -0.54882864     1.44462307     1.59923947
          17

 c      1.25573115    -0.36241848     0.15155801
 c     -0.09226850    -0.99551645     0.01209338
 c     -1.19668742    -0.16423649     0.09006233
 c     -1.10893476     1.25453170     0.57369809
 c      0.00222142     1.56598783    -0.44332785
 c      1.24101822     1.00277791    -0.11962412
 h     -0.17838018    -2.15701490    -0.11333340
 h     -2.05672790     1.87131026     0.40965901
 h     -0.19508974     1.98800278    -1.39493548
 h      2.13464236     1.54397086    -0.12704508
 o      2.26667928    -1.25051825     0.10628772
 h      3.06905860    -0.57079690     0.02586093
 c     -2.57123082    -0.76301313    -0.32880325
 h     -2.41228576    -1.74388441    -0.65698435
 h     -3.28188202    -0.70862401     0.49347228
 h     -3.07866007    -0.15407587    -1.14026498
 h     -0.54467795     1.45202738     1.58320526
          17

 c      1.24177642    -0.37067176     0.15306075
 c     -0.08688085    -0.99540010     0.01375577
 c     -1.20572715    -0.15773913     0.09427339
 c     -1.09217996     1.24154041     0.58205444
 c     -0.00904279     1.55719741    -0.44852685
 c      1.23960463     1.00056953    -0.12603493
 h     -0.15564800    -2.13588794    -0.11450740
 h     -2.03647148     1.88472275     0.44590185
 h     -0.22892138     1.98463307    -1.42285159
 h      2.16891954     1.54331117    -0.11618299
 o      2.27811813    -1.23968894     0.11128737
 h      3.01058071    -0.60904107     0.01786422
 c     -2.57452689    -0.75137170    -0.33521741
 h     -2.39259020    -1.74738591    -0.69841323
 h     -3.28577128    -0.70052794     0.49207156
 h     -3.04937871    -0.15713557    -1.13180493
 h     -0.55578921     1.45302048     1.55550280
          17

 c      1.22617815    -0.38040075     0.15322444
 c     -0.08017406    -0.99549886     0.01608387
 c     -1.21609203    -0.15209295     0.09829430
 c     -1.07532717     1.23003906     0.59034516
 c     -0.02154207     1.54868929    -0.45348274
 c      1.23901488     0.99714193    -0.13218479
 h     -0.13284407    -2.09892888    -0.11393965
 h     -2.00493676     1.88814799     0.48478188
 h     -0.26348114     1.98361258    -1.45193504
 h      2.20798408     1.54776898    -0.10732540
 o      2.28937223    -1.22774051     0.11670680
 h      2.96062647    -0.65444527     0.00947163
 c     -2.57673216    -0.73856690    -0.34164026
 h     -2.37521814    -1.75752419    -0.74113956
 h     -3.28970148    -0.69402000     0.49444268
 h     -3.01847759    -0.15959233    -1.12429072
 h     -0.57676543     1.44755852     1.52396586
          17

 c      1.20978973    -0.39099021     0.15197476
 c     -0.07273980    -0.99509113     0.01911626
 c     -1.22712438    -0.14758916     0.10195065
 c     -1.05914073     1.22027512     0.59797134
 c     -0.03529124     1.54060858    -0.45890115
 c      1.23991094     0.99267062    -0.13801269
 h     -0.11150065    -2.05572652    -0.11250536
 h     -1.96433854     1.88180318     0.52470188
 h     -0.29688502     1.98041997    -1.47460033
 h      2.24096741     1.55177239    -0.10024209
 o      2.29794699    -1.21669810     0.12291094
 h      2.95529163    -0.67568735    -0.00505199
 c     -2.57742754    -0.72590269    -0.34773648
 h     -2.36258289    -1.76420340    -0.78026088
 h     -3.29260108    -0.68978051     0.49822416
 h     -2.99111661    -0.15552031    -1.12480584
 h     -0.59942641     1.43689598     1.50106361
          17

 c      1.19367244    -0.40168911     0.14914361
 c     -0.06499400    -0.99319334     0.02290729
 c     -1.23819188    -0.14407111     0.10499603
 c     -1.04423034     1.21223360     0.60439295
 c     -0.05050682     1.53291435    -0.46532991
 c      1.24262790     0.98701308    -0.14345239
 h     -0.09311543    -2.02027132    -0.11131468
 h     -1.91976335     1.86810254     0.56390182
 h     -0.32808743     1.97082118    -1.48618596
 h      2.26013550     1.55174751    -0.09381926
 o      2.30260308    -1.20770495     0.13023541
 h      3.01105847    -0.65738381    -0.03048386
 c     -2.57640209    -0.71429774    -0.35329987
 h     -2.35643329    -1.76051176    -0.81202521
 h     -3.29320170    -0.68807487     0.50085094
 h     -2.97119294    -0.14073983    -1.13836762
 h     -0.61481753     1.42313013     1.50117920
          17

 c      1.18113612    -0.41016613     0.14523766
 c     -0.06061611    -0.99005254     0.02739117
 c     -1.24864533    -0.14378016     0.10779314
 c     -1.03016653     1.20582459     0.60679773
 c     -0.06615095     1.52670312    -0.47184553
 c      1.24677346     0.98006125    -0.14863296
 h     -0.07820789    -2.00466355    -0.11785163
 h     -1.87884326     1.85369408     0.60184783
 h     -0.35573684     1.95602915    -1.48586312
 h      2.26334979     1.54537792    -0.08828697
 o      2.30464359    -1.19934417     0.13849837
 h      3.09620859    -0.62154118    -0.06335722
 c     -2.57385140    -0.70432933    -0.35761682
 h     -2.35674260    -1.74378590    -0.83357594
 h     -3.29372428    -0.68985936     0.49913836
 h     -2.95819326    -0.11301139    -1.16431304
 h     -0.61509653     1.40642954     1.53678208
          17

 c      1.17326978    -0.41544171     0.14014425
 c     -0.06034538    -0.98556459     0.03250630
 c     -1.25792181    -0.14674644     0.11026452
 c     -1.01635256     1.20112072     0.60617999
 c     -0.08195017     1.52169038    -0.47815995
 c      1.25200408     0.97160535    -0.15358669
 h     -0.06761529    -2.01411819    -0.13279643
 h     -1.84960114     1.84368387     0.63765561
 h     -0.38039105     1.93566831    -1.47530004
 h      2.25004152     1.53268570    -0.08322554
 o      2.30629914    -1.19031865     0.14722268
 h      3.17318475    -0.59300693    -0.09517426
 c     -2.57022389    -0.69566665    -0.36125905
 h     -2.36337287    -1.71429638    -0.84443154
 h     -3.29397594    -0.69470848     0.49170403
 h     -2.94987935    -0.07696858    -1.19597491
 h     -0.60250273     1.38452200     1.59891084
          17

 c      1.17061793    -0.41647031     0.13332450
 c     -0.06410974    -0.98028036     0.03792081
 c     -1.26539038    -0.15218201     0.11205331
 c     -1.00210878     1.19875477     0.60461460
 c     -0.09858804     1.51730316    -0.48384786
 c      1.25798304     0.96055070    -0.15823996
 h     -0.06164464    -2.04231100    -0.15395249
 h     -1.83727226     1.84096201     0.67199889
 h     -0.40447640     1.90704100    -1.45994024
 h      2.22245109     1.51636406    -0.07489488
 o      2.30911515    -1.18044403     0.15625860
 h      3.22180710    -0.58330638    -0.12101986
 c     -2.56612495    -0.68757337    -0.36502622
 h     -2.37551546    -1.67551640    -0.84602055
 h     -3.29405126    -0.70189415     0.47830186
 h     -2.94327659    -0.03928714    -1.22470600
 h     -0.58294025     1.35449104     1.67037543
          17

 c      1.17202234    -0.41490135     0.12553487
 c     -0.07131702    -0.97577282     0.04351636
 c     -1.27115507    -0.16012128     0.11383469
 c     -0.98782747     1.19770962     0.60330667
 c     -0.11342283     1.51376193    -0.48857541
 c      1.26318621     0.94885675    -0.16324783
 h     -0.06054936    -2.07505306    -0.17832902
 h     -1.84071738     1.84518424     0.70441591
 h     -0.42841832     1.87771530    -1.44428945
 h      2.18811958     1.49891779    -0.06705248
 o      2.31328619    -1.16943096     0.16526950
 h      3.23598099    -0.59421861    -0.13822396
 c     -2.56187376    -0.67930472    -0.36929469
 h     -2.39156841    -1.63440501    -0.84174102
 h     -3.29503459    -0.71028625     0.45968017
 h     -2.93580885    -0.00459199    -1.24369835
 h     -0.56135214     1.31613708     1.73372768
          17

 c      1.18045148    -0.41120740     0.11690690
 c     -0.08830364    -0.97913255     0.04451883
 c     -1.27036862    -0.17043006     0.11594073
 c     -0.97052043     1.19180611     0.60548635
 c     -0.12599568     1.51408618    -0.49459871
 c      1.26648469     0.93957467    -0.16640248
 h     -0.06633682    -2.07481040    -0.19755564
 h     -1.85359231     1.85577549     0.73737157
 h     -0.45135172     1.85977135    -1.43685735
 h      2.14892429     1.47622696    -0.07466651
 o      2.31760746    -1.15622163     0.17517745
 h      3.23837620    -0.61318539    -0.13532038
 c     -2.55840209    -0.67035123    -0.37460364
 h     -2.41087724    -1.59400013    -0.83007034
 h     -3.29348190    -0.71735881     0.44085119
 h     -2.92857719     0.02458240    -1.24887553
 h     -0.54005234     1.27502703     1.77324781
          17

 c      1.19258994    -0.40454353     0.10697627
 c     -0.10831005    -0.98336923     0.04501924
 c     -1.26642526    -0.18293077     0.11737932
 c     -0.95441388     1.18913744     0.61127830
 c     -0.13682848     1.51237250    -0.49838872
 c      1.26758296     0.92863126    -0.16971596
 h     -0.07757764    -2.06748091    -0.21382191
 h     -1.86813489     1.86098644     0.76442936
 h     -0.47899181     1.84553445    -1.44292128
 h      2.12514050     1.46673022    -0.08222582
 o      2.32318101    -1.14232536     0.18479185
 h      3.20466126    -0.64930975    -0.12040319
 c     -2.55590305    -0.65903865    -0.38054176
 h     -2.42917855    -1.57302845    -0.82492782
 h     -3.29420538    -0.72379370     0.42028066
 h     -2.91874448     0.04440626    -1.23861241
 h     -0.52189244     1.22831137     1.78381466
          17

 c      1.20726975    -0.39573670     0.09594821
 c     -0.12995785    -0.98826490     0.04499069
 c     -1.25966137    -0.19712561     0.11822987
 c     -0.94026417     1.18967270     0.62093669
 c     -0.14555354     1.50851321    -0.50002642
 c      1.26572827     0.91634383    -0.17353117
 h     -0.09454418    -2.05516058    -0.22717208
 h     -1.87777482     1.85648492     0.78484652
 h     -0.51080153     1.83512128    -1.46108509
 h      2.12484212     1.47546736    -0.08943950
 o      2.32953821    -1.12824540     0.19428984
 h      3.14377796    -0.69601763    -0.09651653
 c     -2.55443490    -0.64503164    -0.38687453
 h     -2.44519598    -1.57752607    -0.83027542
 h     -3.29855484    -0.72860862     0.40025900
 h     -2.90673786     0.05551212    -1.21442476
 h     -0.50698691     1.17829607     1.76410341
          17

 c      1.22331054    -0.38588922     0.08410189
 c     -0.15175874    -0.99357804     0.04444121
 c     -1.25065865    -0.21237048     0.11856726
 c     -0.92855451     1.19311629     0.63428389
 c     -0.15214254     1.50259016    -0.50003689
 c      1.26133141     0.90388842    -0.17811636
 h     -0.11723400    -2.04166625    -0.23819316
 h     -1.87897773     1.84048528     0.79854869
 h     -0.54408655     1.82669677    -1.48449967
 h      2.14324132     1.49943704    -0.09716228
 o      2.33522623    -1.11493428     0.20420726
 h      3.08087073    -0.73901988    -0.07252670
 c     -2.55383295    -0.62916380    -0.39354264
 h     -2.45936519    -1.60163002    -0.84435277
 h     -3.30714413    -0.73099723     0.38263197
 h     -2.89406997     0.06098264    -1.18090920
 h     -0.49447623     1.12754742     1.71668162
          17

 c      1.23963748    -0.37628150     0.07177396
 c     -0.17219115    -0.99916885     0.04339396
 c     -1.24026961    -0.22787619     0.11845047
 c     -0.91955851     1.19900567     0.65053705
 c     -0.15679848     1.49474944    -0.49903668
 c      1.25551912     0.89306023    -0.18370744
 h     -0.14529749    -2.03168435    -0.24783417
 h     -1.87107382     1.81347025     0.80629757
 h     -0.57525223     1.81790633    -1.50469632
 h      2.16739781     1.52990402    -0.10674739
 o      2.33749850    -1.10389010     0.21559866
 h      3.06226374    -0.75509692    -0.06562763
 c     -2.55381409    -0.61308808    -0.40039538
 h     -2.47281828    -1.63208052    -0.86203282
 h     -3.31941822    -0.73036609     0.36823861
 h     -2.88343199     0.06668539    -1.14589388
 h     -0.48177911     1.07846073     1.64963907
          17

 c      1.25533710    -0.36815746     0.05930993
 c     -0.18977119    -1.00512729     0.04185791
 c     -1.22959263    -0.24273806     0.11791816
 c     -0.91345401     1.20682918     0.66809309
 c     -0.15982779     1.48512307    -0.49744849
 c      1.24932947     0.88567228    -0.19055491
 h     -0.17805115    -2.02933420    -0.25703386
 h     -1.85628608     1.77802716     0.80976824
 h     -0.60109145     1.80696203    -1.51484505
 h      2.18508736     1.55808884    -0.11919050
 o      2.33521125    -1.09575836     0.22901606
 h      3.10982616    -0.73518696    -0.08492671
 c     -2.55409018    -0.59855506    -0.40697044
 h     -2.48642120    -1.65611861    -0.87857935
 h     -3.33368946    -0.72629429     0.35683441
 h     -2.87824591     0.08046036    -1.11914381
 h     -0.46319454     1.03219418     1.57895391
          17

 c      1.26966733    -0.36247638     0.04699642
 c     -0.20313483    -1.01185224     0.03979202
 c     -1.21985626    -0.25600273     0.11699140
 c     -0.91034402     1.21614318     0.68470265
 c     -0.16156899     1.47382098    -0.49542017
 c      1.24337475     0.88310092    -0.19889567
 h     -0.21454864    -2.03656519    -0.26623378
 h     -1.84003476     1.73878548     0.81152448
 h     -0.61943851     1.79299529    -1.51108501
 h      2.18862685     1.57810705    -0.13490620
 o      2.33120599    -1.08940097     0.24348678
 h      3.18315643    -0.69963683    -0.11502087
 c     -2.55450002    -0.58681624    -0.41276291
 h     -2.50055763    -1.66518287    -0.89116680
 h     -3.34769112    -0.71848564     0.34753761
 h     -2.88096161     0.10855970    -1.10812143
 h     -0.42959277     0.98730559     1.52680741
          17

 c      1.28205904    -0.35975079     0.03501365
 c     -0.21116284    -1.01999280     0.03708702
 c     -1.21220421    -0.26678854     0.11567804
 c     -0.90982089     1.22646687     0.69868439
 c     -0.16236174     1.46095016    -0.49287326
 c      1.23789474     0.88601568    -0.20888585
 h     -0.25360735    -2.05236231    -0.27507169
 h     -1.83078413     1.70191719     0.81471651
 h     -0.62939093     1.77600088    -1.49275532
 h      2.17481694     1.58727991    -0.15383238
 o      2.32823441    -1.08380977     0.25799971
 h      3.24332129    -0.66694617    -0.13973668
 c     -2.55515247    -0.57820423    -0.41770655
 h     -2.51523455    -1.65515532    -0.89878168
 h     -3.35929441    -0.70676402     0.33943569
 h     -2.89088537     0.15081135    -1.11309823
 h     -0.37425193     0.94144238     1.50824255
          17

 c      1.29207925    -0.35997946     0.02342062
 c     -0.21316858    -1.03021488     0.03358913
 c     -1.20743089    -0.27445085     0.11397546
 c     -0.91041618     1.23694823     0.71016556
 c     -0.16251370     1.44662527    -0.48955722
 c      1.23287505     0.89425542    -0.22055522
 h     -0.29374511    -2.07336532    -0.28252288
 h     -1.83760298     1.67331976     0.82234879
 h     -0.63146862     1.75673583    -1.46236578
 h      2.14428159     1.58587018    -0.17556734
 o      2.32764611    -1.07857275     0.27205580
 h      3.27303554    -0.64552591    -0.15111526
 c     -2.55639370    -0.57213631    -0.42221837
 h     -2.53021027    -1.62586950    -0.90190543
 h     -3.36703471    -0.69109619     0.33200227
 h     -2.90420990     0.20017479    -1.12749433
 h     -0.30243186     0.89704131     1.51771137
          17

 c      1.29939529    -0.36270584     0.01217131
 c     -0.20906556    -1.04289815     0.02915594
 c     -1.20576500    -0.27872042     0.11187264
 c     -0.91036999     1.24659900     0.72033476
 c     -0.16226762     1.43095441    -0.48505806
 c      1.22807981     0.90683674    -0.23380211
 h     -0.33313820    -2.09540532    -0.28735970
 h     -1.86435189     1.65562518     0.83624927
 h     -0.62780096     1.73668485    -1.42549957
 h      2.10152960     1.57723407    -0.19944863
 o      2.32997012    -1.07355277     0.28545086
 h      3.26715621    -0.63845995    -0.14611151
 c     -2.55859082    -0.56749700    -0.42679187
 h     -2.54511039    -1.58109272    -0.90253822
 h     -3.37034925    -0.67161976     0.32525455
 h     -2.91634171     0.24733496    -1.14292495
 h     -0.22849443     0.86137727     1.53882274
          17

 c      1.30377340    -0.36719504     0.00115874
 c     -0.19940151    -1.05793798     0.02370910
 c     -1.20681132    -0.27975049     0.10934379
 c     -0.90887349     1.25485542     0.73025837
 c     -0.16179394     1.41402637    -0.47883901
 c      1.22300463     0.92207406    -0.24841755
 h     -0.36969887    -2.11494505    -0.28859509
 h     -1.90539589     1.64695432     0.85643700
 h     -0.62204389     1.71795537    -1.39019058
 h      2.05553282     1.56829495    -0.22461581
 o      2.33526865    -1.06871164     0.29812749
 h      3.22686116    -0.64616144    -0.12435108
 c     -2.56196041    -0.56293881    -0.43165005
 h     -2.55956134    -1.52894980    -0.90451113
 h     -3.36957955    -0.64868084     0.31972976
 h     -2.92379162     0.28478855    -1.15300240
 h     -0.16557790     0.84105315     1.55876589
          17

 c      1.30511156    -0.37265874    -0.00972334
 c     -0.18522360    -1.07474222     0.01725873
 c     -1.20967935    -0.27804716     0.10634437
 c     -0.90612192     1.26158846     0.74061959
 c     -0.16125934     1.39594560    -0.47041869
 c      1.21691693     0.93784280    -0.26411778
 h     -0.40126112    -2.12988046    -0.28574029
 h     -1.94878618     1.64318440     0.88150406
 h     -0.61844934     1.70275652    -1.36483432
 h      2.01900964     1.56899212    -0.25017497
 o      2.34310297    -1.06411561     0.31018347
 h      3.15996055    -0.66616792    -0.08841553
 c     -2.56652390    -0.55702470    -0.43665523
 h     -2.57335965    -1.48147627    -0.91345807
 h     -3.36579081    -0.62287682     0.31632584
 h     -2.92466952     0.30818569    -1.15424048
 h     -0.12175815     0.83957767     1.57101802
          17

 c      1.30347753    -0.37843888    -0.02053071
 c     -0.16783472    -1.09237517     0.00989863
 c     -1.21322274    -0.27431713     0.10281738
 c     -0.90269237     1.26684219     0.75181770
 c     -0.16099537     1.37692711    -0.45968960
 c      1.20928058     0.95211308    -0.28056860
 h     -0.42581518    -2.13976523    -0.27886908
 h     -1.98272453     1.64074565     0.90952673
 h     -0.61993136     1.69222933    -1.35444390
 h      2.00314337     1.58818169    -0.27541922
 o      2.35213773    -1.06013211     0.32206165
 h      3.08704758    -0.69002636    -0.04697851
 c     -2.57213426    -0.54854975    -0.44145708
 h     -2.58659914    -1.45070653    -0.93506704
 h     -3.36044686    -0.59507927     0.31603537
 h     -2.91852695     0.31631386    -1.14573794
 h     -0.10087867     0.85774806     1.57335143
          17

 c      1.29913209    -0.38408603    -0.03125203
 c     -0.14855535    -1.10974718     0.00178760
 c     -1.21627783    -0.26931060     0.09870705
 c     -0.89914226     1.27070080     0.76403463
 c     -0.16163402     1.35737748    -0.44714491
 c      1.20045115     0.96364506    -0.29741723
 h     -0.44174567    -2.14567948    -0.26856343
 h     -1.99908878     1.63762806     0.93871373
 h     -0.62646942     1.68542794    -1.35777711
 h      2.00910594     1.62685776    -0.29988963
 o      2.35968947    -1.05772864     0.33481831
 h      3.04869543    -0.69892160    -0.01897695
 c     -2.57852774    -0.53716357    -0.44581640
 h     -2.59957342    -1.44124915    -0.97112527
 h     -3.35501343    -0.56640375     0.31962246
 h     -2.90620085     0.31106047    -1.12893926
 h     -0.10369719     0.89433419     1.56636875
          17

 c      1.29253944    -0.38932749    -0.04183840
 c     -0.12856383    -1.12577627    -0.00687513
 c     -1.21783140    -0.26370957     0.09397038
 c     -0.89595131     1.27329473     0.77721182
 c     -0.16403299     1.33785232    -0.43374728
 c      1.19171763     0.97216551    -0.31434420
 h     -0.44802120    -2.14985745    -0.25576517
 h     -1.99400258     1.63323020     0.96764786
 h     -0.63561558     1.67960261    -1.36843803
 h      2.02695377     1.67686819    -0.32313747
 o      2.36345389    -1.05775480     0.34935077
 h      3.07825574    -0.67595055    -0.02089081
 c     -2.58537015    -0.52368591    -0.44976717
 h     -2.61249746    -1.44692870    -1.01708519
 h     -3.35056258    -0.53810657     0.32729628
 h     -2.88982861     0.29770005    -1.10780646
 h     -0.12794651     0.94629632     1.55334904
          17

 c      1.28435204    -0.39399668    -0.05224047
 c     -0.10882521    -1.13950595    -0.01587833
 c     -1.21710697    -0.25806953     0.08858283
 c     -0.89362828     1.27484549     0.79094203
 c     -0.16902968     1.31890845    -0.42055625
 c      1.18453185     0.97788418    -0.33109888
 h     -0.44424826    -2.15508464    -0.24155949
 h     -1.96763791     1.62806285     0.99532724
 h     -0.64445549     1.67152661    -1.37867381
 h      2.04368778     1.72701334    -0.34460042
 o      2.36485622    -1.05922501     0.36470651
 h      3.14903940    -0.63413455    -0.03944794
 c     -2.59227783    -0.50967112    -0.45336177
 h     -2.62539576    -1.45625023    -1.06466628
 h     -3.34748059    -0.51142318     0.33845420
 h     -2.87281278     0.28500319    -1.08896866
 h     -0.16724199     1.00866748     1.54116571
          17

 c      1.27533963    -0.39801292    -0.06240416
 c     -0.09007101    -1.15019207    -0.02502800
 c     -1.21358720    -0.25279263     0.08253898
 c     -0.89278627     1.27565258     0.80435192
 c     -0.17721974     1.30096013    -0.40843466
 c      1.17988698     0.98105111    -0.34749431
 h     -0.43051175    -2.16388406    -0.22691974
 h     -1.92446953     1.62372513     1.02120190
 h     -0.65109266     1.65862837    -1.38236529
 h      2.04967162     1.76826004    -0.36368706
 o      2.36624472    -1.06066870     0.37948482
 h      3.21920261    -0.59475503    -0.05402273
 c     -2.59886006    -0.49671532    -0.45642134
 h     -2.63818440    -1.45918375    -1.10602279
 h     -3.34542456    -0.48739842     0.35164128
 h     -2.85911029     0.28357635    -1.08046417
 h     -0.20989132     1.07482151     1.54132480
          17

 c      1.26628945    -0.40137551    -0.07225806
 c     -0.07282007    -1.15736705    -0.03416737
 c     -1.20700015    -0.24812378     0.07585125
 c     -0.89386051     1.27590558     0.81628101
 c     -0.18883384     1.28420501    -0.39793485
 c      1.17815188     0.98183546    -0.36338687
 h     -0.40707793    -2.17764498    -0.21250388
 h     -1.87407793     1.62313917     1.04532431
 h     -0.65510146     1.63950303    -1.37616566
 h      2.03995575     1.79504341    -0.37990482
 o      2.36874202    -1.06125573     0.39293025
 h      3.26640779    -0.56912680    -0.05424329
 c     -2.60484164    -0.48583373    -0.45873360
 h     -2.65075045    -1.44971458    -1.13572860
 h     -3.34358103    -0.46677293     0.36482915
 h     -2.85139744     0.30080839    -1.08768286
 h     -0.24143399     1.13847656     1.56750598
          17

 c      1.25793936    -0.40414277    -0.08171441
 c     -0.05741949    -1.16087238    -0.04318062
 c     -1.19729572    -0.24416837     0.06854070
 c     -0.89631375     1.27541315     0.82613130
 c     -0.20369959     1.26861622    -0.38929853
 c      1.17911836     0.98033475    -0.37865902
 h     -0.37415939    -2.19600187    -0.19858660
 h     -1.83098103     1.63060371     1.06855585
 h     -0.65747218     1.61408248    -1.35970628
 h      2.01358232     1.80494323    -0.39294786
 o      2.37263517    -1.06061293     0.40472690
 h      3.28205465    -0.56148203    -0.03674603
 c     -2.61016416    -0.47703464    -0.46044422
 h     -2.66299155    -1.42570125    -1.15098899
 h     -3.34107352    -0.44995485     0.37592419
 h     -2.84945527     0.33551627    -1.10901777
 h     -0.25427045     1.19681371     1.62545536
          17

 c      1.25095076    -0.40639774    -0.09067432
 c     -0.04407820    -1.16084336    -0.05198072
 c     -1.18462504    -0.24092642     0.06062027
 c     -0.89852079     1.27375880     0.83461486
 c     -0.22126561     1.25397292    -0.38249386
 c      1.18209224     0.97655382    -0.39320603
 h     -0.33193127    -2.21679270    -0.18515212
 h     -1.80984876     1.65043229     1.09212416
 h     -0.66049263     1.58371180    -1.33565616
 h      1.97302757     1.79852739    -0.40274089
 o      2.37781442    -1.05860994     0.41477588
 h      3.26445075    -0.57246715    -0.00157067
 c     -2.61489734    -0.46946210    -0.46203492
 h     -2.67486212    -1.38834876    -1.15151048
 h     -3.33730297    -0.43704134     0.38327900
 h     -2.85086899     0.37904771    -1.13677324
 h     -0.25379288     1.24991606     1.70504864
          17

 c      1.24589937    -0.40821910    -0.09902872
 c     -0.03287822    -1.15764656    -0.06049278
 c     -1.16931345    -0.23832982     0.05208801
 c     -0.89921779     1.27086776     0.84327777
 c     -0.24068065     1.23990739    -0.37725153
 c      1.18597637     0.97032296    -0.40693170
 h     -0.28079611    -2.23664025    -0.17207608
 h     -1.81589978     1.68347895     1.11568077
 h     -0.66759099     1.55108386    -1.30962143
 h      1.92423758     1.77985412    -0.40942776
 o      2.38384757    -1.05532701     0.42315084
 h      3.21758503    -0.59968581     0.04858648
 c     -2.61905516    -0.46190379    -0.46392371
 h     -2.68644955    -1.34215683    -1.13969679
 h     -3.33213068    -0.42784968     0.38605365
 h     -2.85299290     0.42127930    -1.16210681
 h     -0.25069337     1.29746157     1.78822207
          17

 c      1.24326716    -0.40967422    -0.10665658
 c     -0.02376512    -1.15179370    -0.06864194
 c     -1.15182682    -0.23627265     0.04293580
 c     -0.89849107     1.26725109     0.85368259
 c     -0.26094054     1.22597865    -0.37314346
 c      1.18936831     0.96121704    -0.41975722
 h     -0.22170613    -2.25186889    -0.15929173
 h     -1.84118689     1.72498781     1.13601365
 h     -0.68277963     1.51974893    -1.28909313
 h      1.87663648     1.75712409    -0.41328411
 o      2.38970128    -1.05120271     0.43020496
 h      3.15544814    -0.63530163     0.10667880
 c     -2.62250262    -0.45310622    -0.46616703
 h     -2.69807788    -1.29516079    -1.12104591
 h     -3.32592339    -0.42195564     0.38440205
 h     -2.85401328     0.45468278    -1.17841204
 h     -0.25276503     1.33797658     1.85984053
          17

 c      1.24342872    -0.41083620    -0.11342634
 c     -0.01653174    -1.14386195    -0.07634759
 c     -1.13274266    -0.23462704     0.03316314
 c     -0.89722135     1.26371906     0.86695500
 c     -0.28111016     1.21179095    -0.36978461
 c      1.19079241     0.94865905    -0.43164188
 h     -0.15635029    -2.25938703    -0.14687599
 h     -1.87216458     1.76712820     1.14890059
 h     -0.70927322     1.49299010    -1.28050617
 h      1.84133654     1.74146484    -0.41456601
 o      2.39316930    -1.04733932     0.43676733
 h      3.11103557    -0.66117324     0.15823682
 c     -2.62496501    -0.44189887    -0.46844440
 h     -2.71036643    -1.25819546    -1.10369773
 h     -3.31949085    -0.41875224     0.37948198
 h     -2.85301972     0.47516047    -1.18202113
 h     -0.26360799     1.36968268     1.91069007
          17

 c      1.24662927    -0.41181172    -0.11920623
 c     -0.01081282    -1.13443582    -0.08352508
 c     -1.11272700    -0.23324308     0.02278926
 c     -0.89627817     1.26101204     0.88361651
 c     -0.30055250     1.19712021    -0.36710470
 c      1.18918082     0.93243046    -0.44260145
 h     -0.08714412    -2.25733481    -0.13505005
 h     -1.89762308     1.80271309     1.15145698
 h     -0.74766414     1.47252267    -1.28532664
 h      1.82592413     1.74122241    -0.41346486
 o      2.39147432    -1.04518734     0.44380103
 h      3.12694851    -0.65406517     0.18701124
 c     -2.62609525    -0.42748062    -0.47032926
 h     -2.72399914    -1.24105744    -1.09536849
 h     -3.31391169    -0.41753798     0.37325483
 h     -2.84981065     0.48170324    -1.17189281
 h     -0.28394394     1.39109415     1.93645473
          17

 c      1.25294775    -0.41276818    -0.12387918
 c     -0.00609968    -1.12406833    -0.09009445
 c     -1.09251462    -0.23193830     0.01185997
 c     -0.89623602     1.25964131     0.90357842
 c     -0.31901767     1.18195339    -0.36541413
 c      1.18431033     0.91329368    -0.45270027
 h     -0.01704349    -2.24545644    -0.12411808
 h     -1.91100359     1.82678941     1.14278167
 h     -0.79521451     1.45814584    -1.29877596
 h      1.82930047     1.75500761    -0.41039664
 o      2.38507465    -1.04454668     0.45101799
 h      3.19552098    -0.61771881     0.19730652
 c     -2.62558087    -0.40993305    -0.47168763
 h     -2.73904408    -1.24619324    -1.09830105
 h     -3.31020227    -0.41763462     0.36800115
 h     -2.84480416     0.47627124    -1.14945974
 h     -0.31256416     1.40123204     1.93667264
          17

 c      1.26227071    -0.41394990    -0.12734105
 c     -0.00176706    -1.11326000    -0.09598615
 c     -1.07288688    -0.23049021     0.00044559
 c     -0.89742614     1.25985916     0.92614361
 c     -0.33653415     1.16641837    -0.36515325
 c      1.17665677     0.89290000    -0.46202397
 h      0.05075567    -2.22521399    -0.11437910
 h     -1.90984929     1.83672515     1.12362057
 h     -0.84705617     1.44861400    -1.31273409
 h      1.84333776     1.77270741    -0.40629505
 o      2.37690137    -1.04400262     0.45746973
 h      3.27113936    -0.57579994     0.20457425
 c     -2.62322623    -0.39042753    -0.47271043
 h     -2.75445542    -1.26656470    -1.10781274
 h     -3.30881788    -0.41849253     0.36555732
 h     -2.83912116     0.46420594    -1.11892466
 h     -0.34635252     1.39980502     1.91493947
          17

 c      1.27430137    -0.41565385    -0.12949380
 c      0.00288112    -1.10245388    -0.10114136
 c     -1.05464067    -0.22864719    -0.01136766
 c     -0.90008769     1.26163879     0.94993237
 c     -0.35322405     1.15069869    -0.36659504
 c      1.16688837     0.87309835    -0.47067158
 h      0.11315107    -2.19962582    -0.10604139
 h     -1.89510879     1.83205171     1.09594077
 h     -0.89805005     1.44269093    -1.31964082
 h      1.85883811     1.78290818    -0.40243207
 o      2.36895336    -1.04267943     0.46268536
 h      3.32400669    -0.54361689     0.21702840
 c     -2.61894166    -0.37082921    -0.47347432
 h     -2.76848726    -1.29067490    -1.11651345
 h     -3.30920300    -0.41969576     0.36659323
 h     -2.83473159     0.45457021    -1.08750407
 h     -0.37945132     1.38752751     1.88051635
          17

 c      1.28858185    -0.41815205    -0.13026295
 c      0.00853904    -1.09204124    -0.10551203
 c     -1.03854231    -0.22616477    -0.02348567
 c     -0.90448710     1.26464188     0.97281951
 c     -0.36916678     1.13499738    -0.36972993
 c      1.15556130     0.85542379    -0.47875596
 h      0.16742080    -2.17278313    -0.09915744
 h     -1.87110957     1.81458265     1.06262199
 h     -0.94400252     1.43966847    -1.31459616
 h      1.86905372     1.77779054    -0.40005318
 o      2.36217529    -1.04027133     0.46657292
 h      3.34192951    -0.52745851     0.23708456
 c     -2.61270146    -0.35307945    -0.47368196
 h     -2.77945940    -1.30828837    -1.11859605
 h     -3.30976491    -0.42084791     0.37045005
 h     -2.83420434     0.45847337    -1.06403672
 h     -0.40225842     1.36634369     1.85008579
          17

 c      1.30450622    -0.42158869    -0.12963547
 c      0.01581315    -1.08237509    -0.10905934
 c     -1.02526483    -0.22286619    -0.03581191
 c     -0.91075937     1.26826064     0.99234930
 c     -0.38432917     1.11953604    -0.37430940
 c      1.14307095     0.84091337    -0.48638651
 h      0.21138604    -2.14905151    -0.09359803
 h     -1.84598356     1.78872212     1.02709933
 h     -0.98214645     1.43946861    -1.29580948
 h      1.87023226     1.75403474    -0.40017486
 o      2.35700125    -1.03676327     0.46921165
 h      3.32174304    -0.52910497     0.26473069
 c     -2.60458577    -0.33852068    -0.47297607
 h     -2.78616224    -1.31272319    -1.11113947
 h     -3.30836400    -0.42145756     0.37567381
 h     -2.83937827     0.48330014    -1.05449847
 h     -0.40324335     1.33865472     1.84415242
          17

 c      1.32131926    -0.42589950    -0.12769809
 c      0.02514333    -1.07378624    -0.11175027
 c     -1.01531847    -0.21871257    -0.04825261
 c     -0.91823560     1.27180317     1.00711978
 c     -0.39853574     1.10455738    -0.37993659
 c      1.12968080     0.83005280    -0.49364200
 h      0.24341721    -2.13210375    -0.08907113
 h     -1.83131234     1.76122229     0.99276448
 h     -1.01131053     1.44264335    -1.26444320
 h      1.86132541     1.71242304    -0.40351797
 o      2.35355946    -1.03233607     0.47078326
 h      3.26621229    -0.54743981     0.29873217
 c     -2.59487148    -0.32736015    -0.47140822
 h     -2.78794291    -1.30100274    -1.09380417
 h     -3.30298942    -0.42092682     0.38081671
 h     -2.84962070     0.52654197    -1.05758060
 h     -0.37747883     1.30548213     1.87211789
          17

 c      1.33811383    -0.43079233    -0.12465768
 c      0.03674608    -1.06659324    -0.11355387
 c     -1.00899362    -0.21385208    -0.06071863
 c     -0.92517232     1.27465371     1.01772096
 c     -0.41146285     1.09031698    -0.38612065
 c      1.11552263     0.82274908    -0.50055497
 h      0.26234810    -2.12408323    -0.08518091
 h     -1.83841057     1.73894836     0.96234176
 h     -1.03204497     1.45043700    -1.22435291
 h      1.84404318     1.65771952    -0.41045867
 o      2.35150965    -1.02745524     0.47158395
 h      3.18673353    -0.57704701     0.33650548
 c     -2.58397888    -0.31881048    -0.46939136
 h     -2.78475455    -1.27367707    -1.06844730
 h     -3.29225593    -0.41862052     0.38502343
 h     -2.86195104     0.57739685    -1.06624620
 h     -0.33355542     1.26688356     1.92211506
          17

 c      1.35385448    -0.43580026    -0.12083344
 c      0.05058528    -1.06110070    -0.11444083
 c     -1.00633220    -0.20861904    -0.07312099
 c     -0.92997287     1.27642473     1.02562187
 c     -0.42266323     1.07706622    -0.39229846
 c      1.10054553     0.81833743    -0.50712028
 h      0.26743923    -2.12519347    -0.08149517
 h     -1.87074256     1.72472285     0.93800852
 h     -1.04658867     1.46485307    -1.18153157
 h      1.82337827     1.59888489    -0.42096296
 o      2.34949387    -1.02316387     0.47206857
 h      3.11199207    -0.60347733     0.37340951
 c     -2.57228267    -0.31166215    -0.46728231
 h     -2.77731966    -1.23501206    -1.03910964
 h     -3.27562847    -0.41396777     0.38827731
 h     -2.87286563     0.62387092    -1.07293852
 h     -0.28648590     1.22425287     1.97378383
          17

 c      1.36745700    -0.44036986    -0.11662607
 c      0.06635936    -1.05758482    -0.11439096
 c     -1.00713120    -0.20348341    -0.08536482
 c     -0.93226817     1.27708257     1.03191311
 c     -0.43165294     1.06505037    -0.39791145
 c      1.08448770     0.81571760    -0.51331794
 h      0.25848688    -2.13382503    -0.07759830
 h     -1.92019359     1.71580449     0.92215870
 h     -1.05818357     1.48837793    -1.14269015
 h      1.80760759     1.54832867    -0.43461989
 o      2.34501683    -1.02118701     0.47276298
 h      3.08951255    -0.60163255     0.40416328
 c     -2.55998008    -0.30462991    -0.46512406
 h     -2.76736085    -1.19327637    -1.01208722
 h     -3.25344421    -0.40658403     0.39139249
 h     -2.87965245     0.65727329    -1.07254261
 h     -0.24838626     1.18025504     2.01194197
          17

 c      1.37791636    -0.44393394    -0.11247801
 c      0.08349949    -1.05627322    -0.11340969
 c     -1.01097415    -0.19896191    -0.09734625
 c     -0.93261180     1.27676203     1.03710777
 c     -0.43809308     1.05455715    -0.40258020
 c      1.06707874     0.81378026    -0.51911862
 h      0.23603981    -2.14709693    -0.07311809
 h     -1.97272464     1.70719829     0.91729038
 h     -1.06932180     1.52292973    -1.11281165
 h      1.80536784     1.51788702    -0.45103330
 o      2.33765651    -1.02223013     0.47385030
 h      3.13420627    -0.56312378     0.42955356
 c     -2.54709214    -0.29650844    -0.46267233
 h     -2.75753101    -1.15959335    -0.99508559
 h     -3.22677625    -0.39639969     0.39579425
 h     -2.88068268     0.67299410    -1.06266310
 h     -0.22628204     1.13765458     2.02870116
          17

 c      1.38445387    -0.44598367    -0.10880280
 c      0.10119544    -1.05732871    -0.11153825
 c     -1.01727467    -0.19551648    -0.10895332
 c     -0.93176052     1.27552896     1.04137238
 c     -0.44199194     1.04599998    -0.40626615
 c      1.04855746     0.81203170    -0.52445640
 h      0.20156663    -2.16159094    -0.06774819
 h     -2.01569448     1.69505243     0.92512649
 h     -1.07977749     1.56827696    -1.09300834
 h      1.81920898     1.51206734    -0.47043915
 o      2.33060143    -1.02499606     0.47530240
 h      3.20304234    -0.51169411     0.45394050
 c     -2.53359363    -0.28652748    -0.45965358
 h     -2.75041867    -1.14324901    -0.99420347
 h     -3.19715271    -0.38376268     0.40310673
 h     -2.87532609     0.67008485    -1.04312714
 h     -0.22323574     1.09871954     2.02136436
          17

 c      1.38665519    -0.44617596    -0.10588018
 c      0.11846641    -1.06083658    -0.10884592
 c     -1.02531474    -0.19346599    -0.12007426
 c     -0.93034529     1.27332655     1.04467486
 c     -0.44375310     1.03992736    -0.40924586
 c      1.02994467     0.81079779    -0.52923252
 h      0.15745582    -2.17408385    -0.06126088
 h     -2.04072989     1.67754060     0.94615819
 h     -1.08638026     1.62130442    -1.08067655
 h      1.84236666     1.52571963    -0.49360487
 o      2.32653094    -1.02829747     0.47723445
 h      3.25884532    -0.46837045     0.47835260
 c     -2.51959875    -0.27487730    -0.45607584
 h     -2.74688017    -1.14532172    -1.00989842
 h     -3.16617907    -0.36946841     0.41461500
 h     -2.86397569     0.65115875    -1.01576584
 h     -0.23932087     1.06501239     1.99094719
          17

 c      1.38453399    -0.44440445    -0.10379418
 c      0.13425193    -1.06678680    -0.10541889
 c     -1.03427316    -0.19293256    -0.13060956
 c     -0.92887716     1.27003574     1.04676712
 c     -0.44402423     1.03690034    -0.41191196
 c      1.01262746     0.81077857    -0.53337462
 h      0.10683903    -2.18215033    -0.05349309
 h     -2.04371410     1.65450043     0.97970568
 h     -1.08487139     1.67698280    -1.07171065
 h      1.86359265     1.54920063    -0.52096297
 o      2.32660785    -1.03153851     0.47975267
 h      3.28522376    -0.44273029     0.50196542
 c     -2.50541127    -0.26280274    -0.45220659
 h     -2.74558432    -1.15804076    -1.03647528
 h     -3.13516922    -0.35466595     0.43074030
 h     -2.84835172     0.62285552    -0.98464298
 h     -0.27157179     1.03709413     1.94218146
          17

 c      1.37850864    -0.44080248    -0.10243502
 c      0.14750384    -1.07505198    -0.10135009
 c     -1.04325571    -0.19383325    -0.14048280
 c     -0.92786419     1.26557096     1.04705423
 c     -0.44349755     1.03732920    -0.41458615
 c      0.99782176     0.81257918    -0.53686438
 h      0.05326992    -2.18460626    -0.04431828
 h     -2.02445943     1.62705096     1.02410773
 h     -1.07197427     1.73009174    -1.06261255
 h      1.87326374     1.57389249    -0.55216207
 o      2.33106533    -1.03437386     0.48284215
 h      3.27706612    -0.43810247     0.52371282
 c     -2.49139506    -0.25212642    -0.44821408
 h     -2.74432536    -1.17077578    -1.06586209
 h     -3.10493352    -0.34064247     0.45074159
 h     -2.83187098     0.59607574    -0.95621430
 h     -0.31295355     1.01382495     1.88477869
          17

 c      1.36930411    -0.43570274    -0.10154410
 c      0.15727727    -1.08536696    -0.09673030
 c     -1.05133218    -0.19591002    -0.14964691
 c     -0.92785655     1.25996677     1.04448535
 c     -0.44277597     1.04137000    -0.41744270
 c      0.98635205     0.81655367    -0.53971650
 h      0.00031501    -2.18172434    -0.03361295
 h     -1.98713853     1.59756063     1.07692447
 h     -1.04640102     1.77652273    -1.05143723
 h      1.86568077     1.59410616    -0.58624991
 o      2.33956872    -1.03655594     0.48636142
 h      3.23531506    -0.45442062     0.54276819
 c     -2.47788905    -0.24463403    -0.44398961
 h     -2.74133240    -1.17524129    -1.09115535
 h     -3.07584136    -0.32857441     0.47282730
 h     -2.81912309     0.58372477    -0.93798153
 h     -0.35140074     0.99141391     1.83453695
          17

 c      1.35781847    -0.42957510    -0.10077789
 c      0.16281051    -1.09731287    -0.09164313
 c     -1.05758669    -0.19878831    -0.15808519
 c     -0.92912019     1.25332446     1.03785431
 c     -0.44229495     1.04889633    -0.42050871
 c      0.97863178     0.82281089    -0.54194715
 h     -0.04886105    -2.17521938    -0.02122959
 h     -1.94133792     1.56985068     1.13538819
 h     -1.00900148     1.81393490    -1.03795413
 h      1.83900173     1.60701274    -0.62200639
 o      2.35122637    -1.03802445     0.49006246
 h      3.16769495    -0.48749520     0.55888649
 c     -2.46534174    -0.24139021    -0.43942509
 h     -2.73571109    -1.16700887    -1.10787137
 h     -3.04810034    -0.31936458     0.49464370
 h     -2.81330192     0.59396674    -0.93442102
 h     -0.37262701     0.96392129     1.80945852
          17

 c      1.34499066    -0.42295452    -0.09977354
 c      0.16358547    -1.11031726    -0.08616453
 c     -1.06118619    -0.20204920    -0.16581123
 c     -0.93086550     1.24545618     1.02682039
 c     -0.44226826     1.05950862    -0.42369083
 c      0.97467140     0.83121979    -0.54354759
 h     -0.09182246    -2.16796736    -0.00698422
 h     -1.90172531     1.54900628     1.19740581
 h     -0.96259478     1.84210382    -1.02360617
 h      1.79494246     1.61245132    -0.65823718
 o      2.36424426    -1.03925139     0.49357734
 h      3.09513674    -0.52426494     0.57331310
 c     -2.45447969    -0.24223870    -0.43477451
 h     -2.72744581    -1.14522039    -1.11396882
 h     -3.02205682    -0.31360568     0.51388951
 h     -2.81343108     0.62393450    -0.94325264
 h     -0.36966762     0.92781617     1.81688875
          17

 c      1.33169389    -0.41635993    -0.09820877
 c      0.15936066    -1.12368639    -0.08036715
 c     -1.06147137    -0.20529455    -0.17286883
 c     -0.93130542     1.23569679     1.01250642
 c     -0.44265713     1.07255589    -0.42680263
 c      0.97405924     0.84136298    -0.54445914
 h     -0.12701250    -2.16342327     0.00933464
 h     -1.88195730     1.53953105     1.26229345
 h     -0.91165975     1.86314923    -1.01142360
 h      1.73892862     1.61324861    -0.69412070
 o      2.37558375    -1.04165829     0.49635998
 h      3.05807330    -0.53695247     0.59038502
 c     -2.44614079    -0.24606281    -0.43054123
 h     -2.71740496    -1.11219567    -1.10980891
 h     -2.99835767    -0.31161880     0.52880368
 h     -2.81531045     0.66243707    -0.95722077
 h     -0.34850586     0.88624461     1.84595161
          17

 c      1.31866291    -0.41021179    -0.09584918
 c      0.15016647    -1.13667678    -0.07432829
 c     -1.05805677    -0.20819264    -0.17932961
 c     -0.92923141     1.22345287     0.99675978
 c     -0.44319336     1.08719290    -0.42960153
 c      0.97595845     0.85247576    -0.54454628
 h     -0.15367733    -2.16475861     0.02792014
 h     -1.88405627     1.54213493     1.32883381
 h     -0.86167547     1.88129933    -1.00560935
 h      1.68019507     1.61573399    -0.72970217
 o      2.38295515    -1.04641924     0.49788523
 h      3.08569825    -0.50291506     0.61502096
 c     -2.44090011    -0.25142422    -0.42707013
 h     -2.70745698    -1.07341859    -1.09844440
 h     -2.97795399    -0.31351201     0.53845709
 h     -2.81471588     0.69762523    -0.96882735
 h     -0.32036662     0.84585995     1.87839156
          17

 c      1.30645850    -0.40479868    -0.09256332
 c      0.13627241    -1.14859589    -0.06812871
 c     -1.05090879    -0.21050324    -0.18528694
 c     -0.92480877     1.20865410     0.98142719
 c     -0.44349305     1.10252988    -0.43187917
 c      0.97927208     0.86352833    -0.54358761
 h     -0.17158831    -2.17387431     0.04885049
 h     -1.89713279     1.55310101     1.39245916
 h     -0.81784670     1.90144822    -1.01033152
 h      1.63012439     1.62880098    -0.76621812
 o      2.38786522    -1.05210974     0.49822715
 h      3.14825755    -0.44237622     0.64383999
 c     -2.43885372    -0.25690943    -0.42431703
 h     -2.70051120    -1.03743798    -1.08587176
 h     -2.96200014    -0.31924026     0.54288407
 h     -2.80911033     0.72117982    -0.97286113
 h     -0.29386507     0.81211924     1.89991451
          17

 c      1.29547828    -0.40032790    -0.08829516
 c      0.11815831    -1.15890252    -0.06183098
 c     -1.04037617    -0.21208524    -0.19084769
 c     -0.91884775     1.19160611     0.96803352
 c     -0.44323139     1.11788294    -0.43360747
 c      0.98311493     0.87365579    -0.54136048
 h     -0.18073818    -2.19065450     0.07197374
 h     -1.90736997     1.56712861     1.44648142
 h     -0.78353864     1.92641131    -1.02773586
 h      1.59727802     1.65914357    -0.80518109
 o      2.39250024    -1.05676928     0.49773621
 h      3.20627692    -0.38513660     0.66990454
 c     -2.43964605    -0.26129083    -0.42191900
 h     -2.69996476    -1.01420964    -1.07993712
 h     -2.95169268    -0.32866569     0.54305182
 h     -2.79770631     0.72876518    -0.96661012
 h     -0.27364757     0.78805885     1.90242801
          17

 c      1.28597594    -0.39697876    -0.08303656
 c      0.09649207    -1.16726665    -0.05545904
 c     -1.02716346    -0.21288345    -0.19612179
 c     -0.91209035     1.17273982     0.95760446
 c     -0.44224996     1.13296455    -0.43503524
 c      0.98727477     0.88272311    -0.53784435
 h     -0.18124007    -2.21284585     0.09682272
 h     -1.90519227     1.57972004     1.48508831
 h     -0.75957073     1.95477497    -1.05643288
 h      1.58244691     1.70496680    -0.84600627
 o      2.39784781    -1.05935432     0.49663091
 h      3.24007114    -0.34691749     0.68884682
 c     -2.44268359    -0.26385168    -0.41953818
 h     -2.70807561    -1.01058683    -1.08650715
 h     -2.94807041    -0.34160990     0.54063305
 h     -2.78110466     0.71951653    -0.94946423
 h     -0.26141719     0.77473442     1.88269139
          17

 c      1.27808158    -0.39490629    -0.07681481
 c      0.07212166    -1.17357189    -0.04899117
 c     -1.01225918    -0.21288863    -0.20121274
 c     -0.90505169     1.15252148     0.95060484
 c     -0.44052424     1.14782171    -0.43661994
 c      0.99209977     0.89131124    -0.53329922
 h     -0.17348696    -2.23664557     0.12262469
 h     -1.88616985     1.58776909     1.50468026
 h     -0.74495138     1.98159642    -1.09194400
 h      1.58009932     1.75629574    -0.88505951
 o      2.40413310    -1.05945148     0.49500182
 h      3.24270236    -0.33370234     0.69866325
 c     -2.44738537    -0.26477101    -0.41721542
 h     -2.72419968    -1.02568566    -1.10507064
 h     -2.95175702    -0.35788245     0.53752130
 h     -2.76112650     0.69599686    -0.92279664
 h     -0.25660720     0.77159648     1.84129534
          17

 c      1.27182522    -0.39420200    -0.06969391
 c      0.04607013    -1.17787731    -0.04236324
 c     -0.99684287    -0.21208242    -0.20621242
 c     -0.89811895     1.13146680     0.94688729
 c     -0.43807137     1.16259782    -0.43883983
 c      0.99803056     0.90014758    -0.52809901
 h     -0.15840946    -2.25773110     0.14841780
 h     -1.84989489     1.58943919     1.50396306
 h     -0.73812530     2.00110611    -1.12864125
 h      1.58378059     1.80150111    -0.91750873
 o      2.41122101    -1.05698055     0.49286829
 h      3.21351066    -0.34643247     0.69876159
 c     -2.45325764    -0.26511703    -0.41526999
 h     -2.74501469    -1.05170414    -1.12913174
 h     -2.96265854    -0.37725679     0.53512812
 h     -2.74088992     0.66481869    -0.89024169
 h     -0.25609853     0.77636787     1.78285612
          17

 c      1.26715761    -0.39486274    -0.06177764
 c      0.01951281    -1.18036318    -0.03547869
 c     -0.98218476    -0.21038042    -0.21119861
 c     -0.89169445     1.11016926     0.94559273
 c     -0.43489509     1.17732917    -0.44203493
 c      1.00532888     0.90968226    -0.52255001
 h     -0.13760474    -2.27229332     0.17323272
 h     -1.79931762     1.58418438     1.48394500
 h     -0.73773990     2.00894569    -1.16153459
 h      1.58915767     1.83205246    -0.93936557
 o      2.41867732    -1.05215688     0.49017880
 h      3.15709146    -0.38157007     0.68992803
 c     -2.45981838    -0.26647016    -0.41386339
 h     -2.76645974    -1.07904791    -1.15080718
 h     -2.97974355    -0.39937990     0.53377508
 h     -2.72478477     0.63705926    -0.85781007
 h     -0.25307551     0.78459940     1.71706984
          17

 c      1.26396647    -0.39678182    -0.05321071
 c     -0.00628134    -1.18127190    -0.02822349
 c     -0.96953992    -0.20760164    -0.21623420
 c     -0.88622490     1.08923873     0.94514759
 c     -0.43097053     1.19186039    -0.44634241
 c      1.01404494     0.91998961    -0.51682314
 h     -0.11325852    -2.27781154     0.19627796
 h     -1.74105858     1.57324503     1.44832590
 h     -0.74287041     2.00307373    -1.18721359
 h      1.59431302     1.84352906    -0.94824355
 o      2.42551994    -1.04572451     0.48673030
 h      3.08724457    -0.42731362     0.67559971
 c     -2.46660047    -0.27042154    -0.41283292
 h     -2.78523135    -1.10010829    -1.16428860
 h     -3.00110486    -0.42367325     0.53264120
 h     -2.71754898     0.62581606    -0.83240418
 h     -0.23638818     0.78983490     1.65853074
          17

 c      1.26208842    -0.39975857    -0.04417821
 c     -0.03004457    -1.18084218    -0.02048876
 c     -0.96003982    -0.20348214    -0.22136664
 c     -0.88179449     1.06899167     0.94376650
 c     -0.42623896     1.20583804    -0.45170465
 c      1.02404729     0.93080407    -0.51095213
 h     -0.08790769    -2.27351364     0.21709250
 h     -1.68620718     1.56058398     1.40406095
 h     -0.75303378     1.98387797    -1.20422380
 h      1.59931561     1.83523181    -0.94342490
 o      2.42976468    -1.03942190     0.48201482
 h      3.03428413    -0.45618406     0.66435005
 c     -2.47331506    -0.27785260    -0.41199366
 h     -2.79921041    -1.11035611    -1.16672046
 h     -3.02433181    -0.44933252     0.53032636
 h     -2.72201621     0.63857654    -0.81789561
 h     -0.19472743     0.78636135     1.62073821
          17

 c      1.26131545    -0.40350665    -0.03490479
 c     -0.05063084    -1.17923286    -0.01220367
 c     -0.95458865    -0.19774064    -0.22662504
 c     -0.87733100     1.04904468     0.94044537
 c     -0.42059784     1.21873899    -0.45790295
 c      1.03502446     0.94155136    -0.50484181
 h     -0.06413004    -2.26054111     0.23564730
 h     -1.64947193     1.55314965     1.36077469
 h     -0.76822220     1.95403257    -1.21323167
 h      1.60607646     1.80999677    -0.92590852
 o      2.42915397    -1.03542239     0.47539269
 h      3.03376612    -0.43416001     0.66728960
 c     -2.47997343    -0.28837285    -0.41145104
 h     -2.80741493    -1.10830524    -1.15800467
 h     -3.04699556    -0.47543637     0.52560831
 h     -2.73743804     0.67049552    -0.81230513
 h     -0.12716207     0.77389697     1.60561053
          17

 c      1.26139860    -0.40766100    -0.02564829
 c     -0.06713347    -1.17645054    -0.00337027
 c     -0.95377992    -0.19017152    -0.23200989
 c     -0.87089549     1.02860900     0.93534450
 c     -0.41389130     1.22992572    -0.46459129
 c      1.04645136     0.95135579    -0.49827209
 h     -0.04423436    -2.24183112     0.25238855
 h     -1.64267382     1.55746738     1.32677375
 h     -0.78897877     1.91813175    -1.21695476
 h      1.61858700     1.77440448    -0.89857345
 o      2.42436152    -1.03326456     0.46709986
 h      3.07601227    -0.36987096     0.68225344
 c     -2.48675356    -0.30063290    -0.41145054
 h     -2.80997295    -1.09544127    -1.14068098
 h     -3.06703122    -0.50107800     0.51795763
 h     -2.76062432     0.70813409    -0.81015706
 h     -0.04650332     0.75763100     1.60337677
          17

 c      1.26206040    -0.41181996    -0.01667465
 c     -0.07895873    -1.17231818     0.00592445
 c     -0.95784478    -0.18073262    -0.23747817
 c     -0.86135646     1.00747073     0.92937414
 c     -0.40592479     1.23875226    -0.47136305
 c      1.05759304     0.95909950    -0.49092306
 h     -0.03002427    -2.22160310     0.26817300
 h     -1.66485926     1.57279366     1.30362335
 h     -0.81628040     1.88175545    -1.21945277
 h      1.64295164     1.73837715    -0.86598110
 o      2.41786327    -1.03075256     0.45800146
 h      3.12384952    -0.30027200     0.69755261
 c     -2.49376762    -0.31303433    -0.41204158
 h     -2.80822560    -1.07633866    -1.12007799
 h     -3.08295609    -0.52548711     0.50772910
 h     -2.78815164     0.73813304    -0.80646083
 h      0.03055882     0.74341030     1.60295397
          17

 c      1.26299981    -0.41560545    -0.00823124
 c     -0.08584286    -1.16651911     0.01552698
 c     -0.96664420    -0.16959856    -0.24293541
 c     -0.84902501     0.98628232     0.92363333
 c     -0.39654504     1.24473394    -0.47789256
 c      1.06768083     0.96370715    -0.48250901
 h     -0.02270990    -2.20431984     0.28404240
 h     -1.70268904     1.59032574     1.28700637
 h     -0.85083346     1.84976121    -1.22437092
 h      1.68560986     1.71201692    -0.83276213
 o      2.41126227    -1.02656901     0.44871629
 h      3.15466633    -0.24872886     0.70557972
 c     -2.50095297    -0.32410489    -0.41295425
 h     -2.80470760    -1.05841766    -1.10413284
 h     -3.09396941    -0.54815900     0.49613311
 h     -2.81741667     0.75155572    -0.79828424
 h      0.09153999     0.73492102     1.59752639
          17

 c      1.26388415    -0.41871210    -0.00052977
 c     -0.08781240    -1.15872594     0.02525852
 c     -0.97970844    -0.15714131    -0.24823643
 c     -0.83487241     0.96597267     0.91894505
 c     -0.38578325     1.24770453    -0.48411281
 c      1.07633077     0.96468157    -0.47302734
 h     -0.02298254    -2.19317972     0.30084909
 h     -1.74066967     1.59999876     1.27215879
 h     -0.89176835     1.82454789    -1.23271873
 h      1.74869448     1.69950253    -0.80065217
 o      2.40532452    -1.02027133     0.43958246
 h      3.15971294    -0.22481440     0.70322483
 c     -2.50812751    -0.33268469    -0.41375590
 h     -2.80237398    -1.04991384    -1.10147349
 h     -3.09993599    -0.56897926     0.48501639
 h     -2.84673535     0.74417085    -0.78455955
 h      0.12939686     0.73365552     1.58433893
          17

 c      1.26435478    -0.42091688     0.00625722
 c     -0.08512666    -1.14875328     0.03496190
 c     -0.99629685    -0.14386500    -0.25319821
 c     -0.81988033     0.94729253     0.91571301
 c     -0.37395477     1.24783590    -0.49026659
 c      1.08387284     0.96235528    -0.46284454
 h     -0.03114695    -2.18877234     0.31886694
 h     -1.76753996     1.59511168     1.25649553
 h     -0.93576625     1.80572067    -1.24206311
 h      1.82638765     1.69616997    -0.76741361
 o      2.40041553    -1.01186023     0.43078948
 h      3.13709314    -0.23109842     0.68973279
 c     -2.51516505    -0.33824363    -0.41422217
 h     -2.80279485    -1.05544407    -1.11704750
 h     -3.10124843    -0.58830162     0.47647404
 h     -2.87526946     0.71581305    -0.76561265
 h      0.14144839     0.73954862     1.56348180
          17

 c      1.26405165    -0.42207420     0.01199528
 c     -0.07822891    -1.13664251     0.04453017
 c     -1.01546374    -0.13031251    -0.25761967
 c     -0.80494266     0.93073759     0.91395357
 c     -0.36161059     1.24549844    -0.49676474
 c      1.09113260     0.95750118    -0.45246737
 h     -0.04712370    -2.18874833     0.33765520
 h     -1.77686597     1.57273827     1.23942956
 h     -0.97763874     1.79144825    -1.24803057
 h      1.90747127     1.69306842    -0.72943823
 o      2.39663498    -1.00163328     0.42242161
 h      3.08949147    -0.26539660     0.66597965
 c     -2.52211785    -0.34116427    -0.41460642
 h     -2.80484714    -1.07262414    -1.14852050
 h     -3.09854456    -0.60691781     0.47232227
 h     -2.90318904     0.67026865    -0.74298142
 h      0.12893529     0.75137444     1.53741348
          17

 c      1.26265755    -0.42210914     0.01658909
 c     -0.06772854    -1.12263601     0.05390305
 c     -1.03612333    -0.11698852    -0.26130612
 c     -0.79101535     0.91660776     0.91329777
 c     -0.34938034     1.24109475    -0.50397690
 c      1.09895023     0.95084052    -0.44230193
 h     -0.07028647    -2.18877176     0.35627172
 h     -1.76606348     1.53289689     1.22169161
 h     -1.01189687     1.78010401    -1.24658911
 h      1.98073366     1.68269744    -0.68445279
 o      2.39364942    -0.99032954     0.41439969
 h      3.02658189    -0.31829012     0.63533582
 c     -2.52911408    -0.34263248    -0.41544397
 h     -2.80568740    -1.09403961    -1.18788447
 h     -3.09234974    -0.62587947     0.47354833
 h     -2.93217543     0.61571996    -0.71950057
 h      0.09786508     0.76684752     1.51131946
          17

 c      1.25995413    -0.42101522     0.01998765
 c     -0.05439746    -1.10709073     0.06304196
 c     -1.05711689    -0.10431165    -0.26409323
 c     -0.77925481     0.90503923     0.91294575
 c     -0.33781812     1.23496507    -0.51209850
 c      1.10789249     0.94287533    -0.43259187
 h     -0.09931780    -2.18409136     0.37368139
 h     -1.73610286     1.47813543     1.20497161
 h     -1.03412953     1.77112624    -1.23545123
 h      2.03797930     1.66101776    -0.63212565
 o      2.39022732    -0.97958292     0.40632456
 h      2.97209602    -0.36576595     0.60607572
 c     -2.53615645    -0.34425369    -0.41712939
 h     -2.80269350    -1.11194414    -1.22614988
 h     -3.08280596    -0.64620196     0.47993884
 h     -2.96592349     0.56454478    -0.69918004
 h      0.06035902     0.78271864     1.49379548
          17

 c      1.25588571    -0.41883274     0.02218869
 c     -0.03916220    -1.09039916     0.07190200
 c     -1.07728212    -0.09259920    -0.26587066
 c     -0.77079488     0.89593600     0.91175056
 c     -0.32730438     1.22736117    -0.52110685
 c      1.11817447     0.93392737    -0.42345761
 h     -0.13225408    -2.17088161     0.38912401
 h     -1.69255806     1.41385564     1.19195667
 h     -1.04176624     1.76519776    -1.21446260
 h      2.07457219     1.62712385    -0.57357780
 o      2.38424628    -0.97191287     0.39750255
 h      2.96346171    -0.36958939     0.59093252
 c     -2.54309295    -0.34755018    -0.41975529
 h     -2.79441657    -1.12104310    -1.25644441
 h     -3.06966557    -0.66857532     0.49007789
 h     -3.00929884     0.52980182    -0.68598589
 h      0.03304779     0.79546373     1.49585124
          17

 c      1.25060588    -0.41559550     0.02323177
 c     -0.02308484    -1.07294213     0.08041138
 c     -1.09552653    -0.08207606    -0.26660657
 c     -0.76577433     0.88880321     0.90873148
 c     -0.31799595     1.21844988    -0.53076755
 c      1.12964282     0.92420238    -0.41495547
 h     -0.16671978    -2.14704165     0.40234815
 h     -1.64769934     1.34898201     1.18670517
 h     -1.03443285     1.76418792    -1.18550011
 h      2.08929606     1.58264813    -0.51081430
 o      2.37546609    -0.96790030     0.38790871
 h      3.00794820    -0.32289425     0.59191648
 c     -2.54987982    -0.35328477    -0.42328386
 h     -2.78057739    -1.11901116    -1.27484028
 h     -3.05255833    -0.69322547     0.50172255
 h     -3.06474191     0.51759517    -0.68139313
 h      0.02763819     0.80287408     1.52485559
          17

 c      1.24448561    -0.41132282     0.02318354
 c     -0.00731622    -1.05505886     0.08847021
 c     -1.11090434    -0.07289399    -0.26636629
 c     -0.76245919     0.88274453     0.90375881
 c     -0.30981115     1.20831908    -0.54067226
 c      1.14176361     0.91380955    -0.40712424
 h     -0.20027600    -2.11254253     0.41372360
 h     -1.62043247     1.29511388     1.19474685
 h     -1.01404761     1.77107918    -1.15216202
 h      2.08456917     1.53161354    -0.44627683
 o      2.36636824    -0.96543267     0.37840562
 h      3.06940856    -0.26235109     0.59688891
 c     -2.55684875    -0.36110152    -0.42770601
 h     -2.76182773    -1.10622582    -1.28033278
 h     -3.03134527    -0.71995904     0.51235402
 h     -3.12875710     0.52270004    -0.68317155
 h      0.04057516     0.80503597     1.57688856
          17

 c      1.23808861    -0.40609974     0.02213170
 c      0.00698588    -1.03702035     0.09596743
 c     -1.12269035    -0.06513998    -0.26531185
 c     -0.75845622     0.87700496     0.89759142
 c     -0.30246418     1.19699130    -0.55032169
 c      1.15361241     0.90274903    -0.40002023
 h     -0.23080737    -2.06947271     0.42427838
 h     -1.62656499     1.26092897     1.22063329
 h     -0.98439717     1.78971170    -1.11906758
 h      2.06713162     1.48061451    -0.38233896
 o      2.35894199    -0.96292766     0.36964970
 h      3.11878596    -0.21609286     0.59674573
 c     -2.56454076    -0.36994434    -0.43293468
 h     -2.73960107    -1.08558274    -1.27491988
 h     -3.00636550    -0.74832913     0.51968812
 h     -3.19347732     0.53369208    -0.68720008
 h      0.05796038     0.80323579     1.63905885
          17

 c      1.23211307    -0.40015248     0.02018617
 c      0.01874581    -1.01901105     0.10279875
 c     -1.13043637    -0.05883308    -0.26368330
 c     -0.75300109     0.87162444     0.89159661
 c     -0.29559283     1.18449903    -0.55927239
 c      1.16392846     0.89093938    -0.39376886
 h     -0.25686598    -2.02182044     0.43566131
 h     -1.66323118     1.24544310     1.26258618
 h     -0.94965659     1.82374598    -1.09038606
 h      2.04803732     1.43855528    -0.32056883
 o      2.35409395    -0.95978686     0.36193067
 h      3.14318899    -0.19584709     0.58787565
 c     -2.57332406    -0.37863398    -0.43862445
 h     -2.71598693    -1.06249065    -1.26388408
 h     -2.97851496    -0.77785936     0.52207807
 h     -3.25095176     0.54018739    -0.68981413
 h      0.06728134     0.79860352     1.69810575
          17

 c      1.22730976    -0.39389418     0.01748649
 c      0.02705676    -1.00113932     0.10888319
 c     -1.13399361    -0.05392044    -0.26176267
 c     -0.74707156     0.86719033     0.88737895
 c     -0.28897834     1.17106252    -0.56730963
 c      1.17144608     0.87841334    -0.38860548
 h     -0.27784729    -1.97484053     0.44996352
 h     -1.71191950     1.24102965     1.31218137
 h     -0.91201676     1.87448193    -1.06789566
 h      2.03925089     1.41435808    -0.26114449
 o      2.35211392    -0.95588643     0.35534081
 h      3.13848574    -0.20490426     0.56946957
 c     -2.58322225    -0.38611823    -0.44415435
 h     -2.69336386    -1.04437105    -1.25544351
 h     -2.94917299    -0.80825225     0.51877812
 h     -3.29552005     0.53564822    -0.68866304
 h      0.06177153     0.79181656     1.74466515
          17

 c      1.22438400    -0.38794141     0.01420758
 c      0.03124675    -0.98349688     0.11418453
 c     -1.13349460    -0.05028558    -0.25983152
 c     -0.74196570     0.86420528     0.88623066
 c     -0.28269104     1.15727311    -0.57451006
 c      1.17556371     0.86570133    -0.38480342
 h     -0.29383496    -1.93383893     0.46931449
 h     -1.75459402     1.24074001     1.36005733
 h     -0.87034432     1.93870720    -1.05011043
 h      2.04605027     1.41225575    -0.20364486
 o      2.35291166    -0.95135559     0.34985988
 h      3.10572509    -0.24177098     0.54222545
 c     -2.59397685    -0.39163126    -0.44886532
 h     -2.67363191    -1.03839854    -1.25812737
 h     -2.92002958    -0.83951231     0.51003779
 h     -3.32414664     0.51722402    -0.68259973
 h      0.03958197     0.78326611     1.77343778
          17

 c      1.22389621    -0.38308711     0.01055778
 c      0.03090857    -0.96626031     0.11874272
 c     -1.12930687    -0.04777047    -0.25814004
 c     -0.73862938     0.86289814     0.88885080
 c     -0.27699279     1.14408048    -0.58111472
 c      1.17670711     0.85401082    -0.38249523
 h     -0.30507667    -1.90251378     0.49526074
 h     -1.78045550     1.24058792     1.39938658
 h     -0.82156952     2.00887859    -1.03357006
 h      2.06278759     1.42906776    -0.14910937
 o      2.35593601    -0.94666754     0.34534677
 h      3.05268952    -0.29886808     0.50855207
 c     -2.60516122    -0.39497932    -0.45249043
 h     -2.65751783    -1.04752543    -1.27575391
 h     -2.89285251    -0.87194682     0.49698201
 h     -3.33627945     0.48521998    -0.67143483
 h      0.00243528     0.77317574     1.78258353
          17

 c      1.22617377    -0.38019353     0.00675401
 c      0.02591120    -0.94977585     0.12270295
 c     -1.12198163    -0.04619453    -0.25689247
 c     -0.73771970     0.86330994     0.89530643
 c     -0.27211232     1.13256893    -0.58732760
 c      1.17587143     0.84486596    -0.38160842
 h     -0.31141700    -1.88164915     0.52813425
 h     -1.78487742     1.23881422     1.42606023
 h     -0.76330010     2.07571914    -1.01499665
 h      2.07811832     1.45710844    -0.10054800
 o      2.35975165    -0.94304418     0.34146427
 h      3.00094334    -0.35624953     0.47384294
 c     -2.61618682    -0.39673754    -0.45536723
 h     -2.64479641    -1.06835855    -1.30453868
 h     -2.86921897    -0.90601203     0.48121031
 h     -3.33410180     0.44317269    -0.65587137
 h     -0.04483150     0.76155738     1.77379748
          17

 c      1.23124604    -0.37999691     0.00297362
 c      0.01642884    -0.93455962     0.12631911
 c     -1.11221347    -0.04535519    -0.25624419
 c     -0.73981181     0.86539746     0.90501540
 c     -0.26810597     1.12371449    -0.59320021
 c      1.17398549     0.83956522    -0.38194975
 h     -0.31220149    -1.86903491     0.56680772
 h     -1.76739854     1.23504641     1.43806304
 h     -0.69532748     2.13097361    -0.99256418
 h      2.08219611     1.48868861    -0.06147956
 o      2.36179657    -0.94270623     0.33770732
 h      2.99014474    -0.37809430     0.44615191
 c     -2.62621138    -0.39812299    -0.45812799
 h     -2.63512317    -1.09357808    -1.33605811
 h     -2.85027110    -0.94200090     0.46415848
 h     -3.32325885     0.39845272    -0.63759394
 h     -0.09397391     0.74797264     1.75319864
          17

 c      1.23880808    -0.38286167    -0.00070542
 c      0.00298322    -0.92121040     0.12991702
 c     -1.10081244    -0.04501201    -0.25630633
 c     -0.74547284     0.86909462     0.91674358
 c     -0.26484426     1.11824065    -0.59862005
 c      1.17165037     0.83884042    -0.38327877
 h     -0.30676134    -1.86065829     0.60901851
 h     -1.73101086     1.23003524     1.43525079
 h     -0.61973260     2.16897717    -0.96610043
 h      2.06934617     1.51828351    -0.03463013
 o      2.36088284    -0.94670884     0.33397584
 h      3.03920417    -0.34807123     0.42736185
 c     -2.63411275    -0.40069396    -0.46125294
 h     -2.62845605    -1.11583243    -1.36220421
 h     -2.83659591    -0.97969221     0.44655283
 h     -3.31309056     0.36222583    -0.61914296
 h     -0.13333241     0.73115310     1.73189477
          17

 c      1.24823817    -0.38863636    -0.00434824
 c     -0.01353732    -0.91030242     0.13383879
 c     -1.08867733    -0.04486795    -0.25715618
 c     -0.75497830     0.87428836     0.92887379
 c     -0.26205690     1.11654505    -0.60334857
 c      1.16914971     0.84274036    -0.38532928
 h     -0.29504281    -1.85229468     0.65203960
 h     -1.68291650     1.22597033     1.41983997
 h     -0.54037316     2.18734587    -0.93684588
 h      2.03782434     1.54287618    -0.02145810
 o      2.35933320    -0.95319114     0.33074487
 h      3.11279951    -0.29759644     0.41064390
 c     -2.63875330    -0.40590045    -0.46493795
 h     -2.62495427    -1.12983180    -1.37776408
 h     -2.82826987    -1.01819840     0.42834102
 h     -3.31382557     0.34604175    -0.60293433
 h     -0.15057941     0.70904117     1.72284986
          17

 c      1.25869099    -0.39672029    -0.00815511
 c     -0.03191357    -0.90231365     0.13839490
 c     -1.07675529    -0.04456392    -0.25885097
 c     -0.76757428     0.88062323     0.94011657
 c     -0.25938749     1.11864199    -0.60706844
 c      1.16652712     0.85065907    -0.38782517
 h     -0.27795213    -1.84071903     0.69334753
 h     -1.63626289     1.22727137     1.39753875
 h     -0.46227470     2.18742963    -0.90717936
 h      1.98927908     1.56188812    -0.02203535
 o      2.35948801    -0.96041882     0.32834490
 h      3.17598902    -0.25656101     0.39162425
 c     -2.63959262    -0.41438673    -0.46923904
 h     -2.62473918    -1.13281326    -1.38083963
 h     -2.82499233    -1.05614398     0.40911341
 h     -3.32968449     0.35418275    -0.58961753
 h     -0.13980891     0.68038452     1.73194923
          17

 c      1.26922089    -0.40623942    -0.01240373
 c     -0.05071206    -0.89758434     0.14382574
 c     -1.06598352    -0.04369406    -0.26143295
 c     -0.78104702     0.88727293     0.94997554
 c     -0.25645818     1.12410894    -0.60942158
 c      1.16361147     0.86144603    -0.39053863
 h     -0.25731690    -1.82433916     0.73111564
 h     -1.61015115     1.24096030     1.37792208
 h     -0.39101049     2.17477519    -0.88038860
 h      1.92870766     1.57745196    -0.03486519
 o      2.36249575    -0.96766672     0.32687580
 h      3.21263022    -0.23833329     0.36945330
 c     -2.63702865    -0.42561875    -0.47415131
 h     -2.62773196    -1.12452577    -1.37270815
 h     -2.82620466    -1.09201882     0.38862224
 h     -3.35498974     0.37958599    -0.57781103
 h     -0.10666428     0.64707973     1.75246585
          17

 c      1.27891946    -0.41623956    -0.01736835
 c     -0.06845830    -0.89627623     0.15026321
 c     -1.05721241    -0.04185131    -0.26492073
 c     -0.79282324     0.89322008     0.95854171
 c     -0.25295154     1.13208638    -0.61004550
 c      1.16000249     0.87354563    -0.39336631
 h     -0.23559798    -1.80341367     0.76454331
 h     -1.62097101     1.27363601     1.37006026
 h     -0.33191538     2.15904503    -0.86032357
 h      1.86455818     1.59494891    -0.05667695
 o      2.36877678    -0.97471841     0.32632411
 h      3.21746797    -0.24724535     0.34472513
 c     -2.63196479    -0.43832932    -0.47948702
 h     -2.63361965    -1.10726775    -1.35787980
 h     -2.83116486    -1.12448056     0.36705697
 h     -3.37916053     0.40948246    -0.56571819
 h     -0.06398429     0.61387317     1.77189893
          17

 c      1.28704013    -0.42586116    -0.02324283
 c     -0.08382089    -0.89832240     0.15768907
 c     -1.05111522    -0.03870942    -0.26928845
 c     -0.80192321     0.89806181     0.96645071
 c     -0.24870373     1.14145837    -0.60863729
 c      1.15515503     0.88520539    -0.39634182
 h     -0.21548722    -1.77998054     0.79401505
 h     -1.66682041     1.32444387     1.37436532
 h     -0.28914687     2.15189887    -0.85066360
 h      1.80758696     1.62257771    -0.08287963
 o      2.37831048    -0.98156885     0.32661199
 h      3.19104662    -0.28306953     0.31850933
 c     -2.62523756    -0.45111890    -0.48476657
 h     -2.64194459    -1.08582807    -1.34412407
 h     -2.83899398    -1.15255160     0.34505380
 h     -3.39318869     0.43265344    -0.55232906
 h     -0.02424918     0.58589790     1.78055023
          17

 c      1.29307743    -0.43447563    -0.03008616
 c     -0.09576234    -0.90338979     0.16590893
 c     -1.04811001    -0.03410917    -0.27443038
 c     -0.80914793     0.90222448     0.97460508
 c     -0.24377190     1.15130445    -0.60505399
 c      1.14872633     0.89492375    -0.39949057
 h     -0.19948361    -1.75745636     0.82102015
 h     -1.72872396     1.38411529     1.38343578
 h     -0.26505759     2.16177427    -0.85370243
 h      1.76666497     1.66753164    -0.10963710
 o      2.39058851    -0.98842682     0.32761228
 h      3.14002697    -0.34075231     0.29192954
 c     -2.61740337    -0.46275918    -0.48930198
 h     -2.65227566    -1.06645209    -1.34122314
 h     -2.84871055    -1.17573692     0.32354494
 h     -3.39184916     0.44206605    -0.53746345
 h      0.00389915     0.56703917     1.77376000
          17

 c      1.29678843    -0.44175999    -0.03780100
 c     -0.10362560    -0.91090083     0.17457381
 c     -1.04832051    -0.02810393    -0.28012492
 c     -0.81571258     0.90637930     0.98355434
 c     -0.23843652     1.16136506    -0.59939734
 c      1.14101597     0.90206968    -0.40262156
 h     -0.18952267    -1.73975927     0.84767384
 h     -1.78690929     1.44203324     1.39008924
 h     -0.26030880     2.18858363    -0.86923994
 h      1.74355613     1.72940634    -0.13644422
 o      2.40424735    -0.99601768     0.32919104
 h      3.08286494    -0.40549314     0.26536580
 c     -2.60875648    -0.47242885    -0.49254400
 h     -2.66428188    -1.05391381    -1.35695374
 h     -2.85925888    -1.19406061     0.30353169
 h     -3.37337952     0.43469942    -0.52141676
 h      0.01585832     0.55958866     1.75090809
          17

 c      1.29817040    -0.44767575    -0.04614951
 c     -0.10714627    -0.92014348     0.18326513
 c     -1.05158087    -0.02094386    -0.28602753
 c     -0.82254246     0.91105213     0.99329018
 c     -0.23316655     1.17203395    -0.59199985
 c      1.13293417     0.90702311    -0.40536150
 h     -0.18674205    -1.72998091     0.87576538
 h     -1.82861416     1.49064494     1.39059147
 h     -0.27422577     2.22400600    -0.89457771
 h      1.73311815     1.79851184    -0.16570417
 o      2.41667173    -1.00598588     0.33135280
 h      3.05637182    -0.44670893     0.23622294
 c     -2.59940057    -0.47996456    -0.49452266
 h     -2.67744437    -1.04823904    -1.39191452
 h     -2.86953199    -1.20801169     0.28585505
 h     -3.33896266     0.41109494    -0.50467603
 h      0.01063743     0.56429896     1.71443122
          17

 c      1.29742136    -0.45235292    -0.05480340
 c     -0.10640790    -0.93042863     0.19161477
 c     -1.05747595    -0.01300990    -0.29169886
 c     -0.83035001     0.91661643     1.00332423
 c     -0.22858360     1.18392205    -0.58331361
 c      1.12551153     0.91063261    -0.40739732
 h     -0.19141279    -1.72910797     0.90565138
 h     -1.84735011     1.52563129     1.38391622
 h     -0.30490076     2.25683370    -0.92563182
 h      1.72851342     1.86176396    -0.19983694
 o      2.42562900    -1.01962950     0.33425731
 h      3.09050734    -0.43916414     0.19907463
 c     -2.58927767    -0.48587690    -0.49590775
 h     -2.69066881    -1.04491296    -1.43878093
 h     -2.87839135    -1.21840362     0.27101735
 h     -3.29282668     0.37553878    -0.48777010
 h     -0.00896236     0.58026873     1.66962454
          17

 c      1.29489883    -0.45597482    -0.06340402
 c     -0.10176483    -0.94119817     0.19938931
 c     -1.06540280    -0.00473249    -0.29665152
 c     -0.83988098     0.92339511     1.01276997
 c     -0.22539899     1.19746917    -0.57379203
 c      1.11952267     0.91367381    -0.40861005
 h     -0.20297952    -1.73562223     0.93571174
 h     -1.84083327     1.54505549     1.37062991
 h     -0.34935638     2.27771150    -0.95816809
 h      1.72486188     1.90848064    -0.23965676
 o      2.43231307    -1.03536515     0.33760538
 h      3.16080271    -0.40412993     0.15590888
 c     -2.57811608    -0.49113492    -0.49761704
 h     -2.70240757    -1.03834103    -1.48698710
 h     -2.88469491    -1.22618786     0.25910020
 h     -3.24277192     0.33672084    -0.47113422
 h     -0.03557721     0.60463833     1.62485530
          17

 c      1.29106894    -0.45874771    -0.07159583
 c     -0.09374713    -0.95202928     0.20649195
 c     -1.07463562     0.00347377    -0.30039827
 c     -0.85197168     0.93167972     1.02045899
 c     -0.22431432     1.21279112    -0.56381897
 c      1.11539471     0.91664960    -0.40904934
 h     -0.22015847    -1.74629923     0.96281188
 h     -1.81017171     1.54904630     1.35235319
 h     -0.40394149     2.28098408    -0.98856617
 h      1.71986075     1.93221620    -0.28453748
 o      2.43876395    -1.05096324     0.34075391
 h      3.22944953    -0.37367448     0.11437946
 c     -2.56542382    -0.49692271    -0.50044155
 h     -2.71112981    -1.02455377    -1.52741754
 h     -2.88735701    -1.23229022     0.24980932
 h     -3.19976795     0.30730875    -0.45486626
 h     -0.05746355     0.63274549     1.59084811
          17

 c      1.28643483    -0.46089261    -0.07904767
 c     -0.08297735    -0.96257452     0.21290156
 c     -1.08438590     0.01124910    -0.30248730
 c     -0.86709095     0.94151803     1.02526998
 c     -0.22591314     1.22966883    -0.55367701
 c      1.11322245     0.91978703    -0.40887389
 h     -0.24110788    -1.75756083     0.98341592
 h     -1.76078722     1.54049245     1.33183249
 h     -0.46480878     2.26483176    -1.01420995
 h      1.71332072     1.93052257    -0.33303438
 o      2.44592511    -1.06519522     0.34320067
 h      3.27640690    -0.36414414     0.08007450
 c     -2.55078448    -0.50419682    -0.50490781
 h     -2.71564515    -1.00185777    -1.55428324
 h     -2.88544837    -1.23751422     0.24261354
 h     -3.17403714     0.29913505    -0.43859042
 h     -0.06305606     0.66002891     1.57689704
          17

 c      1.28148431    -0.46261943    -0.08547511
 c     -0.07010995    -0.97250421     0.21860395
 c     -1.09385788     0.01830759    -0.30252231
 c     -0.88437684     0.95228981     1.02657920
 c     -0.23056959     1.24757866    -0.54352485
 c      1.11277851     0.92305396    -0.40831013
 h     -0.26367989    -1.76658267     0.99464669
 h     -1.70500660     1.52694864     1.31361084
 h     -0.52841322     2.23099845    -1.03378266
 h      1.70686789     1.90463849    -0.38336568
 o      2.45399870    -1.07751705     0.34462872
 h      3.29409992    -0.38121785     0.05589181
 c     -2.53440592    -0.51299039    -0.51122639
 h     -2.71521286    -0.97055925    -1.56531147
 h     -2.87830871    -1.24249445     0.23688555
 h     -3.16824084     0.31446934    -0.42200974
 h     -0.04984260     0.68522974     1.58501700
          17

 c      1.27666831    -0.46410139    -0.09065477
 c     -0.05579024    -0.98147894     0.22354937
 c     -1.10230261     0.02444527    -0.30017152
 c     -0.90125994     0.96253381     1.02427605
 c     -0.23838686     1.26573347    -0.53336819
 c      1.11351241     0.92612942    -0.40761514
 h     -0.28571268    -1.77187767     0.99492656
 h     -1.66381141     1.52240202     1.30472986
 h     -0.59206104     2.18450285    -1.04758958
 h      1.70407733     1.85971144    -0.43380924
 o      2.46284199    -1.08773476     0.34485239
 h      3.28122201    -0.42534591     0.04297226
 c     -2.51721371    -0.52227172    -0.51922914
 h     -2.70962882    -0.93261880    -1.56170614
 h     -2.86562540    -1.24765100     0.23195242
 h     -3.17594194     0.34382808    -0.40572876
 h     -0.02706200     0.71071686     1.60903800
          17

 c      1.27239503    -0.46546744    -0.09442372
 c     -0.04062761    -0.98914564     0.22763690
 c     -1.10906221     0.02953121    -0.29517561
 c     -0.91480578     0.97063010     1.01849444
 c     -0.24916658     1.28316156    -0.52304695
 c      1.11456838     0.92837122    -0.40702495
 h     -0.30531490    -1.77347365     0.98421540
 h     -1.65868059     1.54233136     1.31250453
 h     -0.65442890     2.13300786    -1.05775306
 h      1.71072028     1.80501280    -0.48321273
 o      2.47203196    -1.09593937     0.34382006
 h      3.24161314    -0.49280405     0.04064690
 c     -2.50029588    -0.53062797    -0.52835860
 h     -2.69940443    -0.89139730    -1.54839059
 h     -2.84745373    -1.25317788     0.22707153
 h     -3.18761328     0.37380622    -0.39106782
 h     -0.00791799     0.73937369     1.63996671
          17

 c      1.26903012    -0.46681260    -0.09666947
 c     -0.02517799    -0.99514684     0.23071580
 c     -1.11359301     0.03347661    -0.28736451
 c     -0.92405693     0.97628377     1.00987791
 c     -0.26243228     1.29887920    -0.51229433
 c      1.11491019     0.92895233    -0.40670021
 h     -0.32111074    -1.77285569     0.96396456
 h     -1.69118844     1.58834926     1.33720817
 h     -0.71562780     2.08512037    -1.06775407
 h      1.73395496     1.75219459    -0.53152499
 o      2.48061199    -1.10267806     0.34172686
 h      3.18811263    -0.57291493     0.04459051
 c     -2.48443218    -0.53686320    -0.53771984
 h     -2.68592133    -0.85128622    -1.53410419
 h     -2.82419581    -1.25914881     0.22143391
 h     -3.19576991     0.39399940    -0.37929254
 h     -0.00227353     0.77246292     1.67038238
          17

 c      1.26690015    -0.46821386    -0.09732206
 c     -0.00993300    -0.99914188     0.23260490
 c     -1.11547957     0.03620593    -0.27666768
 c     -0.93026751     0.98076551     0.99966610
 c     -0.27756445     1.31215954    -0.50089503
 c      1.11369006     0.92733954    -0.40673908
 h     -0.33239530    -1.77270224     0.93682219
 h     -1.74196279     1.64546045     1.37023262
 h     -0.77617077     2.04746256    -1.08081163
 h      1.77868481     1.70961793    -0.57948969
 o      2.48657568    -1.10928216     0.33927099
 h      3.15061692    -0.64283010     0.04272463
 c     -2.47001005    -0.54017862    -0.54625503
 h     -2.67117435    -0.81679233    -1.52980545
 h     -2.79656642    -1.26571075     0.21424722
 h     -3.19608762     0.39855473    -0.37118788
 h     -0.01496187     0.80957815     1.69545079
          17

 c      1.26629564    -0.46972691    -0.09636046
 c      0.00467245    -1.00084866     0.23313695
 c     -1.11444637     0.03764992    -0.26310742
 c     -0.93510381     0.98557506     0.98908064
 c     -0.29402116     1.32274219    -0.48886710
 c      1.11073049     0.92378175    -0.40730750
 h     -0.33909243    -1.77629119     0.90600529
 h     -1.79106492     1.69727197     1.40155456
 h     -0.83515021     2.02220869    -1.09777633
 h      1.84246641     1.67663998    -0.62688153
 o      2.48737486    -1.11737540     0.33753933
 h      3.16809628    -0.67554209     0.01714239
 c     -2.45715994    -0.54021483    -0.55317146
 h     -2.65670824    -0.79096104    -1.54380415
 h     -2.76554638    -1.27325410     0.20486489
 h     -3.18686271     0.38538398    -0.36698177
 h     -0.04665877     0.84925868     1.71264062
          17

 c      1.26745957    -0.47135911    -0.09382902
 c      0.01822575    -1.00011241     0.23222184
 c     -1.11036169     0.03775066    -0.24678912
 c     -0.93982159     0.99174806     0.97894628
 c     -0.31145774     1.33079540    -0.47651046
 c      1.10656813     0.91912935    -0.40871995
 h     -0.34141186    -1.78651266     0.87434935
 h     -1.82685723     1.73370764     1.42416458
 h     -0.88943253     2.00729780    -1.11646226
 h      1.91526782     1.64573044    -0.67134031
 o      2.48333371    -1.12657313     0.33647297
 h      3.23484876    -0.67670931    -0.03133938
 c     -2.44590322    -0.53708005    -0.55842366
 h     -2.64235110    -0.77421550    -1.57613532
 h     -2.73230030    -1.28246155     0.19287396
 h     -3.16860766     0.35547464    -0.36634256
 h     -0.09466443     0.88947768     1.72162337
          17

 c      1.27056536    -0.47305383    -0.08983755
 c      0.03030555    -0.99698465     0.22990831
 c     -1.10323966     0.03646779    -0.22789968
 c     -0.94537171     0.99989988     0.96966625
 c     -0.32965092     1.33668407    -0.46428167
 c      1.10201262     0.91423092    -0.41133050
 h     -0.33931292    -1.80475052     0.84337400
 h     -1.84437058     1.75013726     1.43397271
 h     -0.93476184     1.99880053    -1.13302267
 h      1.98480000     1.60941627    -0.70950139
 o      2.47710561    -1.13522807     0.33491560
 h      3.30921924    -0.67268060    -0.08399290
 c     -2.43613245    -0.53132063    -0.56271605
 h     -2.62627456    -0.76486932    -1.61850620
 h     -2.69804171    -1.29416624     0.17802726
 h     -3.14427659     0.31297687    -0.36829916
 h     -0.15321251     0.92798741     1.72457159
          17

 c      1.27569739    -0.47470087    -0.08454204
 c      0.04048830    -0.99176325     0.22640129
 c     -1.09324924     0.03378244    -0.20670679
 c     -0.95257805     1.01036765     0.96128439
 c     -0.34835016     1.34076310    -0.45262913
 c      1.09776350     0.90961009    -0.41539225
 h     -0.33214880    -1.83021721     0.81292411
 h     -1.84269750     1.74533764     1.42881413
 h     -0.96746171     1.99307815    -1.14383935
 h      2.04105898     1.56390823    -0.73861153
 o      2.47053270    -1.14240914     0.33205560
 h      3.36309513    -0.67868680    -0.12730500
 c     -2.42743749    -0.52387785    -0.56703262
 h     -2.60631573    -0.76053808    -1.65982325
 h     -2.66388068    -1.30902931     0.16002801
 h     -3.11998809     0.26582106    -0.37104726
 h     -0.21392810     0.96264127     1.72637062
          17

 c      1.28282404    -0.47614944    -0.07812690
 c      0.04840359    -0.98495313     0.22201397
 c     -1.08072488     0.02970363    -0.18355616
 c     -0.96207777     1.02325172     0.95360900
 c     -0.36718611     1.34328602    -0.44189335
 c      1.09428721     0.90546149    -0.42100276
 h     -0.31881986    -1.86019646     0.78163732
 h     -1.82397436     1.72060345     1.40798015
 h     -0.98547209     1.98773673    -1.14667415
 h      2.07770438     1.50903760    -0.75721830
 o      2.46446515    -1.14783322     0.32755834
 h      3.38458071    -0.69977498    -0.15520642
 c     -2.41900157    -0.51601915    -0.57222102
 h     -2.58102827    -0.75902452    -1.69104241
 h     -2.63074233    -1.32719125     0.13834689
 h     -3.10515728     0.22543766    -0.37186137
 h     -0.26752227     0.99173621     1.73359376
          17

 c      1.29176211    -0.47721777    -0.07079359
 c      0.05382751    -0.97716674     0.21708823
 c     -1.06616663     0.02428223    -0.15886690
 c     -0.97397246     1.03834821     0.94645560
 c     -0.38564578     1.34438215    -0.43226843
 c      1.09182073     0.90173199    -0.42810441
 h     -0.29833051    -1.89102500     0.74785126
 h     -1.79406572     1.68019863     1.37258389
 h     -0.98867993     1.98182913    -1.14111455
 h      2.09194608     1.44726668    -0.76524165
 o      2.45925039    -1.15151791     0.32135073
 h      3.37020291    -0.73637014    -0.16566948
 c     -2.40984742    -0.50899553    -0.57879381
 h     -2.54992044    -0.75855244    -1.70686806
 h     -2.59940171    -1.34811758     0.11226149
 h     -3.10936823     0.20272449    -0.36786774
 h     -0.30718552     1.01428036     1.75123595
          17

 c      1.30214434    -0.47770612    -0.06275076
 c      0.05677054    -0.96902051     0.21193212
 c     -1.05021819     0.01763115    -0.13311906
 c     -0.98737107     1.05498839     0.93984105
 c     -0.40308332     1.34405024    -0.42378694
 c      1.09037144     0.89817872    -0.43648935
 h     -0.27033812    -1.91920334     0.71035638
 h     -1.76490296     1.63303077     1.32688266
 h     -0.97892932     1.97586560    -1.12873209
 h      2.08452076     1.38307268    -0.76399425
 o      2.45492611    -1.15365607     0.31353745
 h      3.32190530    -0.78634595    -0.15937662
 c     -2.39947040    -0.50339642    -0.58678120
 h     -2.51327510    -0.75779936    -1.70581744
 h     -2.57058180    -1.37073235     0.08111586
 h     -3.13525915     0.20052450    -0.35809810
 h     -0.33161272     1.03009382     1.77896582
          17

 c      1.31341215    -0.47741345    -0.05420369
 c      0.05752132    -0.96106620     0.20679167
 c     -1.03363027     0.00994187    -0.10683657
 c     -1.00020993     1.07190873     0.93386279
 c     -0.41875279     1.34215705    -0.41631715
 c      1.08966073     0.89439619    -0.44579138
 h     -0.23543474    -1.94221024     0.66875666
 h     -1.75694936     1.59399452     1.27960275
 h     -0.95982873     1.97176389    -1.11306034
 h      2.06033036     1.32277488    -0.75635905
 o      2.45107911    -1.15465046     0.30448395
 h      3.24933843    -0.84449454    -0.14107881
 c     -2.38817097    -0.49892930    -0.59566560
 h     -2.47191401    -0.75594752    -1.69014323
 h     -2.54502498    -1.39371444     0.04462642
 h     -3.17515187     0.21141841    -0.34472561
 h     -0.34466475     1.03987763     1.81102489
          17

 c      1.32484847    -0.47614798    -0.04534772
 c      0.05663392    -0.95376256     0.20184528
 c     -1.01722355     0.00147779    -0.08057524
 c     -1.01002132     1.08771991     0.92868246
 c     -0.43187297     1.33847115    -0.40960910
 c      1.08904055     0.88984268    -0.45548104
 h     -0.19514755    -1.95894972     0.62351497
 h     -1.79315458     1.57846386     1.24054318
 h     -0.93610632     1.97244058    -1.09905012
 h      2.02932515     1.27434982    -0.74694495
 o      2.44634350    -1.15525951     0.29510697
 h      3.17783044    -0.90020645    -0.12425671
 c     -2.37662701    -0.49493028    -0.60451235
 h     -2.42698868    -0.75277858    -1.66596637
 h     -2.52348963    -1.41580235     0.00308230
 h     -3.21663983     0.22431605    -0.33161117
 h     -0.35242523     1.04520730     1.83980661
          17

 c      1.33565081    -0.47371576    -0.03637840
 c      0.05486113    -0.94747419     0.19720764
 c     -1.00185476    -0.00745748    -0.05490896
 c     -1.01607178     1.10222384     0.92510501
 c     -0.44174795     1.33277862    -0.40343519
 c      1.08755768     0.88393328    -0.46492314
 h     -0.15173068    -1.96989297     0.57579753
 h     -1.87648032     1.58726355     1.21059827
 h     -0.91223241     1.98054140    -1.09148582
 h      2.00551356     1.24634619    -0.74152648
 o      2.43819823    -1.15656188     0.28705012
 h      3.15164306    -0.93818682    -0.13381643
 c     -2.36538944    -0.49084547    -0.61217714
 h     -2.37968318    -0.74870609    -1.64292632
 h     -2.50668110    -1.43605997    -0.04260381
 h     -3.24909182     0.23055476    -0.32230388
 h     -0.36051038     1.04819656     1.85919550
          17

 c      1.34501486    -0.46988213    -0.02752283
 c      0.05304387    -0.94248157     0.19294296
 c     -0.98838701    -0.01653504    -0.03038211
 c     -1.02002333     1.11649249     0.92439487
 c     -0.44792918     1.32506240    -0.39776711
 c      1.08446117     0.87628276    -0.47357042
 h     -0.10781315    -1.97692275     0.52718619
 h     -1.98335009     1.60628401     1.18217869
 h     -0.89077589     1.99644306    -1.09267173
 h      2.00057491     1.24495139    -0.74482211
 o      2.42581719    -1.15896888     0.28112533
 h      3.18900968    -0.95459638    -0.18102951
 c     -2.35475170    -0.48637113    -0.61758373
 h     -2.33080420    -0.74437785    -1.63174125
 h     -2.49515812    -1.45405216    -0.09099828
 h     -3.26580593     0.22534794    -0.31923271
 h     -0.37268208     1.05098976     1.86599711
          17

 c      1.35221754    -0.46436474    -0.01904768
 c      0.05198948    -0.93900123     0.18908824
 c     -0.97765122    -0.02539024    -0.00743852
 c     -1.02398238     1.13153196     0.92728482
 c     -0.45030723     1.31560428    -0.39282710
 c      1.07995445     0.86701079    -0.48120884
 h     -0.06597803    -1.98280454     0.47930600
 h     -2.08676349     1.62230445     1.14954356
 h     -0.87181774     2.01705905    -1.10118005
 h      2.01459008     1.27039456    -0.75763996
 o      2.41204765    -1.16192698     0.27604716
 h      3.25067729    -0.96188627    -0.24334722
 c     -2.34479498    -0.48149693    -0.62016207
 h     -2.28065268    -0.73958092    -1.63898370
 h     -2.48924418    -1.46984407    -0.14039808
 h     -3.26377870     0.20719841    -0.32363217
 h     -0.39044040     1.05541940     1.86026448
          17

 c      1.35672432    -0.45691559    -0.01120499
 c      0.05236977    -0.93721545     0.18567656
 c     -0.97037761    -0.03363823     0.01361904
 c     -1.02938903     1.14778380     0.93367089
 c     -0.44904839     1.30489595    -0.38894617
 c      1.07519390     0.85678317    -0.48796878
 h     -0.02839327    -1.99028435     0.43346207
 h     -2.16918923     1.62874005     1.11144916
 h     -0.85393353     2.03681291    -1.11295781
 h      2.03582784     1.31656928    -0.77686554
 o      2.39957827    -1.16509940     0.27054486
 h      3.29960530    -0.96912734    -0.29847509
 c     -2.33537443    -0.47655431    -0.62018489
 h     -2.22961448    -0.73233991    -1.66278750
 h     -2.48894733    -1.48379436    -0.18917565
 h     -3.24340651     0.17740173    -0.33553822
 h     -0.41298652     1.06283810     1.84539125
          17

 c      1.35827494    -0.44742636    -0.00417364
 c      0.05463518    -0.93728803     0.18274846
 c     -0.96710853    -0.04092663     0.03262615
 c     -1.03709754     1.16529858     0.94276206
 c     -0.44446593     1.29344782    -0.38635361
 c      1.07148825     0.84654251    -0.49410847
 h      0.00339948    -2.00110380     0.39042755
 h     -2.22150785     1.62362009     1.06921768
 h     -0.83561444     2.04984939    -1.12358261
 h      2.05001660     1.37439814    -0.79817206
 o      2.38973483    -1.16846711     0.26404577
 h      3.31899390    -0.97941213    -0.33577505
 c     -2.32602583    -0.47219324    -0.61861241
 h     -2.17886808    -0.71956247    -1.69446522
 h     -2.49389541    -1.49623344    -0.23607827
 h     -3.20895696     0.14015909    -0.35365009
 h     -0.43732329     1.07400888     1.82802890
          17

 c      1.35691531    -0.43600356     0.00196702
 c      0.05895719    -0.93934911     0.18034958
 c     -0.96811672    -0.04699743     0.04953411
 c     -1.04761023     1.18392581     0.95332440
 c     -0.43692931     1.28164706    -0.38505662
 c      1.06972232     0.83724773    -0.49985266
 h      0.02851697    -2.01541083     0.35047229
 h     -2.23981865     1.60738945     1.02519460
 h     -0.81606634     2.05175711    -1.12987954
 h      2.04703101     1.43510674    -0.81803595
 o      2.38299880    -1.17208179     0.25635602
 h      3.30350822    -0.99323106    -0.35139399
 c     -2.31589325    -0.46930093    -0.61663615
 h     -2.13030161    -0.69859548    -1.72389965
 h     -2.50331266    -1.50721592    -0.28033591
 h     -3.16954807     0.10297042    -0.37516927
 h     -0.45890914     1.08910258     1.81704975
          17

 c      1.35298256    -0.42300095     0.00723815
 c      0.06520745    -0.94344867     0.17852030
 c     -0.97334602    -0.05172803     0.06438643
 c     -1.06106047     1.20337451     0.96405665
 c     -0.42682224     1.26970192    -0.38483392
 c      1.07026656     0.82976359    -0.50535452
 h      0.04666398    -2.03187622     0.31358001
 h     -2.22400404     1.58198498     0.98206655
 h     -0.79538978     2.04031572    -1.13054110
 h      2.02197072     1.49161925    -0.83421504
 o      2.37933934    -1.17595691     0.24746792
 h      3.25392864    -1.01001478    -0.34517655
 c     -2.30382477    -0.46886519    -0.61533322
 h     -2.08589382    -0.66815883    -1.74335963
 h     -2.51607386    -1.51650564    -0.32155124
 h     -3.13868223     0.07592895    -0.39619206
 h     -0.47363647     1.10798713     1.82044631
          17

 c      1.34705760    -0.40900792     0.01174804
 c      0.07297626    -0.94950541     0.17728664
 c     -0.98238663    -0.05513409     0.07730316
 c     -1.07692951     1.22317247     0.97405007
 c     -0.41452413     1.25763232    -0.38528146
 c      1.07307064     0.82482693    -0.51070087
 h      0.05804899    -2.04837795     0.27969729
 h     -2.17851928     1.55088194     0.94252209
 h     -0.77453075     2.01567056    -1.12623320
 h      1.97419029     1.53885947    -0.84562204
 o      2.37819575    -1.18006745     0.23760368
 h      3.17770738    -1.02819193    -0.32124687
 c     -2.28890849    -0.47160999    -0.61544306
 h     -2.04716947    -0.62842977    -1.74863779
 h     -2.53083976    -1.52378305    -0.35949379
 h     -3.12852069     0.06762421    -0.41352503
 h     -0.48072358     1.13077295     1.84095651
          17

 c      1.33989216    -0.39479006     0.01566664
 c      0.08163283    -0.95728402     0.17665855
 c     -0.99449445    -0.05733532     0.08847556
 c     -1.09368931     1.24259600     0.98302125
 c     -0.40040367     1.24527810    -0.38585895
 c      1.07774725     0.82299861    -0.51590697
 h      0.06330354    -2.06283008     0.24888720
 h     -2.11572604     1.51981130     0.90871398
 h     -0.75520763     1.98027990    -1.11953882
 h      1.90656621     1.57396605    -0.85224623
 o      2.37811088    -1.18443929     0.22752472
 h      3.09533960    -1.04406576    -0.29274928
 c     -2.27131463    -0.47748595    -0.61720320
 h     -2.01489083    -0.58076813    -1.73901478
 h     -2.54622465    -1.52889453    -0.39395725
 h     -3.14026422     0.07897259    -0.42696661
 h     -0.48386626     1.15805600     1.87439648
          17

 c      1.33231447    -0.38117253     0.01918056
 c      0.09041566    -0.96640934     0.17663360
 c     -1.00866338    -0.05850517     0.09816491
 c     -1.10858903     1.26065508     0.99119342
 c     -0.38482804     1.23233835    -0.38593609
 c      1.08360565     0.82455035    -0.52088489
 h      0.06338577    -2.07383878     0.22135561
 h     -2.06066503     1.49749268     0.88095600
 h     -0.73976547     1.93852547    -1.11464147
 h      1.82545349     1.59699467    -0.85533078
 o      2.37635283    -1.18929131     0.21892991
 h      3.04715251    -1.05024274    -0.28786026
 c     -2.25239397    -0.48565729    -0.62040400
 h     -1.98892749    -0.52734890    -1.71712558
 h     -2.56093550    -1.53195533    -0.42475871
 h     -3.16298683     0.10271875    -0.43887391
 h     -0.48916643     1.19052635     1.91266791
          17

 c      1.32511967    -0.36888585     0.02242656
 c      0.09853342    -0.97640053     0.17720078
 c     -1.02374359    -0.05882629     0.10669723
 c     -1.11825543     1.27631575     0.99906579
 c     -0.36819821     1.21848149    -0.38488734
 c      1.08966568     0.82929617    -0.52539423
 h      0.05946282    -2.08106069     0.19739719
 h     -2.04709588     1.49373764     0.85641124
 h     -0.73071111     1.89555396    -1.11627857
 h      1.74086538     1.61216823    -0.85776741
 o      2.37084828    -1.19479355     0.21322859
 h      3.06362923    -1.04059546    -0.32979129
 c     -2.23387331    -0.49504264    -0.62459393
 h     -1.96825098    -0.47070971    -1.68887080
 h     -2.57385040    -1.53331810    -0.45183979
 h     -3.18279611     0.12930985    -0.45166543
 h     -0.50206266     1.22842872     1.94801266
          17

 c      1.31898284    -0.35845791     0.02544418
 c      0.10525708    -0.98670954     0.17834420
 c     -1.03857163    -0.05847228     0.11444918
 c     -1.12127741     1.28914770     1.00695797
 c     -0.35102142     1.20353419    -0.38226593
 c      1.09477370     0.83649463    -0.52902391
 h      0.05277511    -2.08525084     0.17730967
 h     -2.08864304     1.51223211     0.83228112
 h     -0.72973700     1.85522887    -1.12770345
 h      1.66547221     1.62848187    -0.86419981
 o      2.36333233    -1.20044752     0.20909439
 h      3.11605752    -1.02090027    -0.39762210
 c     -2.21721437    -0.50474044    -0.62922690
 h     -1.95111283    -0.41320075    -1.66268271
 h     -2.58405314    -1.53354054    -0.47537643
 h     -3.18973101     0.15129855    -0.46652834
 h     -0.52542954     1.27130578     1.97544918
          17

 c      1.31442400    -0.35023351     0.02819747
 c      0.11000603    -0.99676801     0.18005228
 c     -1.05208346    -0.05760294     0.12182468
 c     -1.11967707     1.29958064     1.01451558
 c     -0.33399283     1.18764505    -0.37797471
 c      1.09798451     0.84512049    -0.53131346
 h      0.04448965    -2.08801899     0.16131634
 h     -2.16145753     1.54735932     0.81109640
 h     -0.73662643     1.81833808    -1.14861637
 h      1.61054528     1.65639331    -0.87958013
 o      2.35625470    -1.20560773     0.20460743
 h      3.16516992    -1.00013608    -0.46063072
 c     -2.20342313    -0.51413047    -0.63383967
 h     -1.93562969    -0.35661733    -1.64700087
 h     -2.59085068    -1.53340028    -0.49581109
 h     -3.17891969     0.16420416    -0.48349654
 h     -0.55916402     1.31810078     1.99335504
          17

 c      1.31178122    -0.34444489     0.03062138
 c      0.11240298    -1.00603858     0.18232685
 c     -1.06339581    -0.05636285     0.12921589
 c     -1.11636993     1.30827790     1.02100137
 c     -0.31800543     1.17127813    -0.37227315
 c      1.09906055     0.85458881    -0.53205214
 h      0.03559609    -2.09129892     0.14952347
 h     -2.23350568     1.59102889     0.79742280
 h     -0.74903734     1.78275569    -1.17495571
 h      1.58028224     1.69957524    -0.90571866
 o      2.35084261    -1.20988532     0.19877282
 h      3.19147279    -0.98352165    -0.50280371
 c     -2.19300966    -0.52278803    -0.63832469
 h     -1.92074112    -0.30259459    -1.64625049
 h     -2.59379286    -1.53391036    -0.51377633
 h     -3.14962615     0.16606285    -0.50182428
 h     -0.60082732     1.36751133     2.00306184
          17

 c      1.31119542    -0.34123985     0.03264099
 c      0.11228089    -1.01406694     0.18518510
 c     -1.07184761    -0.05490234     0.13694837
 c     -1.11339898     1.31572945     1.02569704
 c     -0.30404042     1.15505186    -0.36560654
 c      1.09853203     0.86513124    -0.53144504
 h      0.02687318    -2.09664937     0.14192673
 h     -2.28452768     1.63713385     0.79373750
 h     -0.76347542     1.74534179    -1.20084306
 h      1.57097517     1.75069684    -0.93931222
 o      2.34753622    -1.21307852     0.19121912
 h      3.18827460    -0.97350047    -0.51817086
 c     -2.18596928    -0.53037018    -0.64306136
 h     -1.90676179    -0.25356854    -1.65862217
 h     -2.59267583    -1.53623988    -0.52996468
 h     -3.10456639     0.15714631    -0.52025335
 h     -0.64661619     1.41833262     2.00810426
          17

 c      1.31261009    -0.34065915     0.03416435
 c      0.10966370    -1.02052791     0.18865455
 c     -1.07701316    -0.05340261     0.14523541
 c     -1.11192976     1.32224106     1.02803210
 c     -0.29300960     1.13957461    -0.35841276
 c      1.09726244     0.87728555    -0.52990302
 h      0.01890722    -2.10462029     0.13846984
 h     -2.30504197     1.68164088     0.80027365
 h     -0.77659784     1.70374888    -1.22089640
 h      1.57577109     1.79741498    -0.97425789
 o      2.34639945    -1.21509667     0.18188721
 h      3.15519656    -0.97101298    -0.50585412
 c     -2.18179931    -0.53663588    -0.64871313
 h     -1.89488549    -0.21297847    -1.67807161
 h     -2.58748133    -1.54144752    -0.54501978
 h     -3.05004292     0.14025933    -0.53716599
 h     -0.69245566     1.46962961     2.01290651
          17

 c      1.31578295    -0.34260281     0.03507492
 c      0.10473479    -1.02524627     0.19276699
 c     -1.07869997    -0.05209267     0.15416057
 c     -1.11253035     1.32802504     1.02769663
 c     -0.28562962     1.12535916    -0.35101385
 c      1.09607906     0.89129181    -0.52776076
 h      0.01211513    -2.11449053     0.13910307
 h     -2.29191365     1.72180424     0.81582973
 h     -0.78606494     1.65718667    -1.23158244
 h      1.58855880     1.82953782    -1.00483670
 o      2.34718126    -1.21595874     0.17098688
 h      3.09722582    -0.97556613    -0.46938374
 c     -2.17953949    -0.54161540    -0.65590186
 h     -1.88625926    -0.18435215    -1.69805718
 h     -2.57826925    -1.55007158    -0.55947821
 h     -2.99646614     0.12142710    -0.55066930
 h     -0.73509509     1.52056709     2.02071293
          17

 c      1.32030929    -0.34682171     0.03524135
 c      0.09780494    -1.02818135     0.19755576
 c     -1.07693745    -0.05124628     0.16369004
 c     -1.11529936     1.33328089     1.02476763
 c     -0.28233649     1.11279471    -0.34358134
 c      1.09563672     0.90692580    -0.52516636
 h      0.00673408    -2.12452062     0.14379336
 h     -2.24617378     1.75575709     0.83817614
 h     -0.79090760     1.60645236    -1.23169264
 h      1.60499690     1.84137147    -1.02705015
 o      2.34904975    -1.21588612     0.15921943
 h      3.02892953    -0.98375604    -0.42026703
 c     -2.17791209    -0.54571163    -0.66501879
 h     -1.88145749    -0.17028994    -1.71382422
 h     -2.56511470    -1.56179334    -0.57373715
 h     -2.95743623     0.10958739    -0.55875890
 h     -0.77266907     1.56989018     2.03171667
          17

 c      1.32565749    -0.35293560     0.03453612
 c      0.08929011    -1.02938826     0.20305564
 c     -1.07196200    -0.05115165     0.17370501
 c     -1.11986676     1.33819910     1.01971600
 c     -0.28322222     1.10214327    -0.33613002
 c      1.09636702     0.92358405    -0.52208622
 h      0.00278182    -2.13256089     0.15249224
 h     -2.17327373     1.78281736     0.86404434
 h     -0.79167536     1.55369818    -1.22246492
 h      1.62240134     1.83136616    -1.03875902
 o      2.35009237    -1.21550666     0.14819924
 h      2.98236214    -0.98607955    -0.38464646
 c     -2.17579194    -0.54943123    -0.67616143
 h     -1.88040659    -0.17196493    -1.72297838
 h     -2.54815433    -1.57543290    -0.58801975
 h     -2.94443812     0.11259932    -0.55989807
 h     -0.80432791     1.61552159     2.04299121
          17

 c      1.33122647    -0.36044934     0.03283543
 c      0.07968486    -1.02897503     0.20930285
 c     -1.06419921    -0.05206865     0.18403682
 c     -1.12525844     1.34282457     1.01326403
 c     -0.28800321     1.09355420    -0.32851297
 c      1.09842802     0.94038847    -0.51832803
 h      0.00002627    -2.13671726     0.16507977
 h     -2.08545281     1.80484239     0.88892841
 h     -0.79048059     1.50210758    -1.20758746
 h      1.63968533     1.80155084    -1.03967533
 o      2.34804687    -1.21570655     0.13983734
 h      2.99546162    -0.96959785    -0.39322243
 c     -2.17287593    -0.55282438    -0.68908410
 h     -1.88244292    -0.18899031    -1.72543933
 h     -2.52769915    -1.58932596    -0.60233834
 h     -2.95897705     0.13053666    -0.55405358
 h     -0.82941980     1.65473083     2.05030381
          17

 c      1.33641436    -0.36876608     0.03000349
 c      0.06952671    -1.02707177     0.21633203
 c     -1.05424499    -0.05418800     0.19449157
 c     -1.12969637     1.34679367     1.00619178
 c     -0.29604532     1.08710480    -0.32044356
 c      1.10164867     0.95624430    -0.51354442
 h     -0.00200302    -2.13586136     0.18132776
 h     -2.00467795     1.82865893     0.90716912
 h     -0.79074433     1.45537445    -1.19279411
 h      1.65765579     1.75741737    -1.03159461
 o      2.34371398    -1.21642545     0.13354353
 h      3.05791425    -0.93752565    -0.43641197
 c     -2.16975618    -0.55538266    -0.70317639
 h     -1.88631648    -0.21939313    -1.72347367
 h     -2.50431183    -1.60182432    -0.61647210
 h     -2.99183152     0.15477495    -0.54315420
 h     -0.84697979     1.68474681     2.05022401
          17

 c      1.34067477    -0.37724491     0.02591191
 c      0.05937750    -1.02382276     0.22417021
 c     -1.04283402    -0.05760580     0.20486014
 c     -1.13096667     1.34928232     0.99912969
 c     -0.30647368     1.08286939    -0.31161409
 c      1.10551531     0.96988788    -0.50723353
 h     -0.00396060    -2.12990665     0.20091955
 h     -1.95847207     1.86612134     0.91331778
 h     -0.79622437     1.41681389    -1.18436713
 h      1.67945119     1.70771891    -1.01863790
 o      2.33979319    -1.21693760     0.12731253
 h      3.12921199    -0.90447867    -0.48165606
 c     -2.16731853    -0.55654823    -0.71753483
 h     -1.89017104    -0.25971413    -1.72175689
 h     -2.47880969    -1.61166640    -0.62996839
 h     -3.03040532     0.17445053    -0.53026237
 h     -0.85574643     1.70337130     2.04124985
          17

 c      1.34354296    -0.38528676     0.02048561
 c      0.04981642    -1.01939246     0.23282854
 c     -1.03078591    -0.06232553     0.21491435
 c     -1.12815716     1.34988656     0.99233569
 c     -0.31836748     1.08099467    -0.30193194
 c      1.10927556     0.98005145    -0.49882047
 h     -0.00659293    -2.11984154     0.22350825
 h     -1.95935231     1.92359575     0.90501749
 h     -0.80927080     1.38824126    -1.18634776
 h      1.71008871     1.66271783    -1.00650868
 o      2.33800966    -1.21685749     0.12000267
 h      3.18377692    -0.87969681    -0.51003797
 c     -2.16626553    -0.55608077    -0.73112130
 h     -1.89172951    -0.30556756    -1.72665550
 h     -2.45222285    -1.61819275    -0.64216703
 h     -3.06449455     0.18158735    -0.51846281
 h     -0.85448144     1.70937165     2.02390875
          17

 c      1.34465135    -0.39240199     0.01373159
 c      0.04142486    -1.01397680     0.24229535
 c     -1.01894548    -0.06826423     0.22440450
 c     -1.12268759     1.34953935     0.98565193
 c     -0.33095716     1.08171866    -0.29172039
 c      1.11225785     0.98584383    -0.48791427
 h     -0.01062235    -2.10750355     0.24877328
 h     -1.99253839     1.99113699     0.88422521
 h     -0.82939056     1.36937967    -1.19812324
 h      1.75353104     1.62984856    -0.99962356
 o      2.33910581    -1.21611249     0.11122198
 h      3.21087342    -0.86689111    -0.51477663
 c     -2.16697151    -0.55402948    -0.74303532
 h     -1.88898999    -0.35283745    -1.74366393
 h     -2.42572663    -1.62142437    -0.65225433
 h     -3.08762698     0.17208627    -0.51027602
 h     -0.84231582     1.70269905     2.00038574
          17

 c      1.34375208    -0.39824624     0.00574196
 c      0.03476298    -1.00782151     0.25253574
 c     -1.00813747    -0.07523140     0.23307296
 c     -1.11668226     1.34967223     0.97869797
 c     -0.34369509     1.08528922    -0.28167190
 c      1.11428968     0.98710071    -0.47460401
 h     -0.01663506    -2.09511325     0.27644114
 h     -2.03501206     2.05221078     0.85519316
 h     -0.85349215     1.35840534    -1.21478333
 h      1.80835356     1.60967705    -0.99762938
 o      2.34328788    -1.21475120     0.10092061
 h      3.20731111    -0.86695844    -0.49484908
 c     -2.16944701    -0.55058785    -0.75285472
 h     -1.88129064    -0.39879052    -1.77366274
 h     -2.40053686    -1.62197103    -0.65936901
 h     -3.09669188     0.14511276    -0.50743605
 h     -0.81891294     1.68455211     1.97416374
          17

 c      1.34074531    -0.40263611    -0.00331600
 c      0.03033735    -1.00124354     0.26349592
 c     -0.99913201    -0.08290669     0.24066958
 c     -1.11166937     1.35125889     0.97106401
 c     -0.35618096     1.09183795    -0.27260595
 c      1.11576060     0.98427627    -0.45943540
 h     -0.02498375    -2.08462986     0.30627049
 h     -2.07077157     2.09496259     0.82243272
 h     -0.87748618     1.35309764    -1.22986096
 h      1.86717238     1.59713821    -0.99555576
 o      2.35036187    -1.21287640     0.08925622
 h      3.17507273    -0.87883505    -0.45285601
 c     -2.17332406    -0.54607676    -0.76077118
 h     -1.86982171    -0.44199730    -1.81147382
 h     -2.37776028    -1.62075806    -0.66276439
 h     -3.09179334     0.10266184    -0.51072558
 h     -0.78438650     1.65711305     1.94955549
          17

 c      1.33570871    -0.40555620    -0.01321367
 c      0.02855308    -0.99463960     0.27510986
 c     -0.99260999    -0.09085244     0.24695851
 c     -1.10851356     1.35475408     0.96247613
 c     -0.36805291     1.10129943    -0.26525206
 c      1.11726469     0.97803866    -0.44309762
 h     -0.03571233    -2.07712761     0.33799770
 h     -2.09138896     2.11345309     0.78994066
 h     -0.89777397     1.35166679    -1.23795153
 h      1.92070055     1.58617538    -0.98733450
 o      2.35954058    -1.21071150     0.07669313
 h      3.12422007    -0.89830474    -0.39656355
 c     -2.17786194    -0.54105316    -0.76737906
 h     -1.85700719    -0.48138636    -1.84853797
 h     -2.35824239    -1.61867941    -0.66197796
 h     -3.07688026     0.04966849    -0.51970713
 h     -0.73933359     1.62282382     1.93041656
          17

 c      1.32891810    -0.40715287    -0.02367841
 c      0.02964870    -0.98846121     0.28730697
 c     -0.98912283    -0.09856647     0.25172110
 c     -1.10759598     1.36032225     0.95297075
 c     -0.37892347     1.11340138    -0.26014578
 c      1.11926043     0.96901874    -0.42618338
 h     -0.04851187    -2.07248983     0.37125919
 h     -2.09318962     2.10568093     0.76108390
 h     -0.91197174     1.35303971    -1.23601180
 h      1.96149397     1.57258948    -0.96848358
 o      2.36890640    -1.20883064     0.06428938
 h      3.08142224    -0.91442864    -0.34335638
 c     -2.18194695    -0.53638376    -0.77336668
 h     -1.84543215    -0.51567856    -1.87679360
 h     -2.34248055    -1.61637797    -0.65692980
 h     -3.06079261    -0.00581029    -0.53239757
 h     -0.68535485     1.58355807     1.91809469
          17

 c      1.32084289    -0.40770409    -0.03442071
 c      0.03362649    -0.98314996     0.30001859
 c     -0.98904364    -0.10555681     0.25476014
 c     -1.10886805     1.36794724     0.94297656
 c     -0.38836135     1.12769941    -0.25758779
 c      1.12193914     0.95777422    -0.40912587
 h     -0.06271339    -2.06955757     0.40554636
 h     -2.07576163     2.07237647     0.73861180
 h     -0.91913766     1.35687337    -1.22376608
 h      1.98525184     1.55448483    -0.93678245
 o      2.37540393    -1.20823979     0.05358518
 h      3.09042767    -0.90881941    -0.31821476
 c     -2.18420261    -0.53312408    -0.77931151
 h     -1.83709127    -0.54347952    -1.89087440
 h     -2.33063024    -1.61425422    -0.64790971
 h     -3.05661839    -0.05383506    -0.54546744
 h     -0.62575918     1.54044411     1.91021559
          17

 c      1.31209691    -0.40755735    -0.04516420
 c      0.04019428    -0.97904660     0.31318002
 c     -0.99251726    -0.11141767     0.25591027
 c     -1.11180367     1.37735517     0.93319776
 c     -0.39589514     1.14363310    -0.25760539
 c      1.12520428     0.94482637    -0.39221120
 h     -0.07733292    -2.06667222     0.44021945
 h     -2.04231038     2.01714469     0.72449559
 h     -0.91986602     1.36349148    -1.20382627
 h      1.99084435     1.53195113    -0.89207172
 o      2.37813519    -1.20914104     0.04475745
 h      3.16071202    -0.87633650    -0.32415995
 c     -2.18353429    -0.53210593    -0.78548529
 h     -1.83300389    -0.56359081    -1.88871442
 h     -2.32259186    -1.61263603    -0.63547920
 h     -3.07555458    -0.08690552    -0.55601737
 h     -0.56559303     1.49450907     1.90173951
          17

 c      1.30335565    -0.40711337    -0.05564661
 c      0.04876826    -0.97631949     0.32672536
 c     -0.99942263    -0.11587469     0.25505297
 c     -1.11527085     1.38782410     0.92440355
 c     -0.40103299     1.16057982    -0.25992082
 c      1.12866966     0.93067831    -0.37559168
 h     -0.09117314    -2.06231913     0.47461380
 h     -2.00193621     1.94782219     0.71934587
 h     -0.91629022     1.37381160    -1.18163468
 h      1.98034959     1.50694886    -0.83605491
 o      2.37957282    -1.21041514     0.03639565
 h      3.24900729    -0.83376250    -0.33878586
 c     -2.17995116    -0.53350308    -0.79164076
 h     -1.83298969    -0.57526350    -1.87167268
 h     -2.31813199    -1.61188241    -0.62035819
 h     -3.11735033    -0.10467186    -0.56412050
 h     -0.51071710     1.44741048     1.88746670
          17

 c      1.29528623    -0.40686210    -0.06560539
 c      0.05854083    -0.97494153     0.34057457
 c     -1.00936950    -0.11880340     0.25212856
 c     -1.11734610     1.39805173     0.91729517
 c     -0.40331678     1.17791284    -0.26398811
 c      1.13165879     0.91578561    -0.35928625
 h     -0.10297727    -2.05564258     0.50817455
 h     -1.97298977     1.87782351     0.72145000
 h     -0.91168362     1.38912960    -1.16465463
 h      1.95941798     1.48353611    -0.77221040
 o      2.38174960    -1.21112026     0.02752745
 h      3.31975031    -0.79545888    -0.34669307
 c     -2.17461728    -0.53693007    -0.79701868
 h     -1.83554736    -0.57833978    -1.84470177
 h     -2.31697816    -1.61228141    -0.60337217
 h     -3.16978970    -0.11265100    -0.57262950
 h     -0.46653044     1.40158028     1.86412406
          17

 c      1.28848846    -0.40739561    -0.07477938
 c      0.06858385    -0.97471363     0.35461750
 c     -1.02174020    -0.12022221     0.24713805
 c     -1.11563270     1.40649295     0.91238470
 c     -0.40244299     1.19507454    -0.26919073
 c      1.13323753     0.90052556    -0.34320260
 h     -0.11159557    -2.04670839     0.54058731
 h     -1.98045071     1.82267693     0.72718621
 h     -0.90919494     1.41059241    -1.15997100
 h      1.93724871     1.46794409    -0.70537644
 o      2.38549683    -1.21079612     0.01780099
 h      3.35708432    -0.76814927    -0.34247611
 c     -2.16906097    -0.54188630    -0.80057735
 h     -1.83795853    -0.57328039    -1.81621813
 h     -2.31882349    -1.61388292    -0.58547149
 h     -3.21792908    -0.11704702    -0.58456046
 h     -0.43684244     1.35980699     1.83135963
          17

 c      1.28345190    -0.40937769    -0.08292443
 c      0.07796508    -0.97531661     0.36870219
 c     -1.03576329    -0.12026635     0.24013860
 c     -1.10908620     1.41245165     0.90961638
 c     -0.39842122     1.21165212    -0.27516719
 c      1.13243383     0.88527403    -0.32725196
 h     -0.11613575    -2.03650155     0.57186564
 h     -2.03540703     1.78805645     0.73557932
 h     -0.90991263     1.43841855    -1.17074073
 h      1.92425395     1.46714499    -0.64017115
 o      2.39100713    -1.20924733     0.00715063
 h      3.35589902    -0.75434137    -0.32534938
 c     -2.16455772    -0.54800163    -0.80127251
 h     -1.83694047    -0.56102885    -1.79637565
 h     -2.32326041    -1.61648987    -0.56776180
 h     -3.25077359    -0.12199593    -0.60152217
 h     -0.42288018     1.32454315     1.79211129
          17

 c      1.28052486    -0.41348908    -0.08982969
 c      0.08585719    -0.97637450     0.38263187
 c     -1.05060222    -0.11912591     0.23124655
 c     -1.09941802     1.41645979     0.90819074
 c     -0.39164362     1.22740353    -0.28199743
 c      1.12873363     0.87067678    -0.31154515
 h     -0.11606285    -2.02666951     0.60237581
 h     -2.11924466     1.76605979     0.75066346
 h     -0.91183002     1.47144505    -1.19430563
 h      1.92634445     1.48484818    -0.57843038
 o      2.39812448    -1.20643942    -0.00434813
 h      3.31720968    -0.75404334    -0.29675260
 c     -2.16190419    -0.55505673    -0.79845913
 h     -1.83017494    -0.54277492    -1.79255039
 h     -2.32972545    -1.61984275    -0.55146255
 h     -3.26246829    -0.12944540    -0.62363816
 h     -0.42256078     1.29726388     1.75267572
          17

 c      1.27989063    -0.42034129    -0.09533063
 c      0.09161610    -0.97751754     0.39617290
 c     -1.06543548    -0.11696670     0.22065049
 c     -1.08943439     1.41925565     0.90704273
 c     -0.38277747     1.24221109    -0.29004639
 c      1.12245781     0.85785765    -0.29643889
 h     -0.11122462    -2.01904416     0.63276464
 h     -2.20325762     1.74744816     0.77617670
 h     -0.91091416     1.50747819    -1.22398205
 h      1.94051979     1.51784651    -0.51841508
 o      2.40626733    -1.20255191    -0.01647546
 h      3.24937931    -0.76392522    -0.26035702
 c     -2.16134330    -0.56292117    -0.79229657
 h     -1.81794696    -0.51998771    -1.80443562
 h     -2.33751012    -1.62387862    -0.53776155
 h     -3.25156423    -0.13966385    -0.64990426
 h     -0.43061556     1.27815018     1.72206995
          17

 c      1.28154392    -0.43034674    -0.09932150
 c      0.09481764    -0.97844045     0.40907192
 c     -1.07950438    -0.11388633     0.20861246
 c     -1.08134516     1.42123592     0.90524825
 c     -0.37256830     1.25600359    -0.29965531
 c      1.11452399     0.84814672    -0.28231652
 h     -0.10179579    -2.01501565     0.66379577
 h     -2.26710496     1.72781303     0.81264553
 h     -0.90312352     1.54409371    -1.25253242
 h      1.95769526     1.55758007    -0.45719970
 o      2.41398398    -1.19823604    -0.02877275
 h      3.17526138    -0.77322660    -0.22354691
 c     -2.16259760    -0.57149041    -0.78371885
 h     -1.80310697    -0.49478467    -1.82424162
 h     -2.34583454    -1.62888522    -0.52762437
 h     -3.22060644    -0.15148802    -0.67851541
 h     -0.44031017     1.26626981     1.70972884
          17

 c      1.28526206    -0.44356836    -0.10176847
 c      0.09525885    -0.97894823     0.42108017
 c     -1.09213270    -0.10991308     0.19544950
 c     -1.07635815     1.42249749     0.90231578
 c     -0.36169375     1.26869962    -0.31094236
 c      1.10593085     0.84254159    -0.26937480
 h     -0.08818488    -2.01494229     0.69613881
 h     -2.30021234     1.70626164     0.85830734
 h     -0.88575227     1.57926300    -1.27454847
 h      1.96877784     1.59489378    -0.39305921
 o      2.41860394    -1.19493301    -0.04053999
 h      3.13802979    -0.75894461    -0.19741739
 c     -2.16497295    -0.58069725    -0.77397111
 h     -1.78933984    -0.46997938    -1.84186938
 h     -2.35395063    -1.63543707    -0.52165633
 h     -3.17650095    -0.16218297    -0.70717308
 h     -0.44705624     1.26047400     1.72103412
          17

 c      1.29058208    -0.45961319    -0.10272070
 c      0.09293916    -0.97897144     0.43198063
 c     -1.10273486    -0.10501918     0.18150719
 c     -1.07472041     1.42291156     0.89843021
 c     -0.35070376     1.28018276    -0.32375341
 c      1.09747413     0.84139555    -0.25758827
 h     -0.07097671    -2.01786218     0.73019282
 h     -2.29847204     1.68357311     0.91027912
 h     -0.85786685     1.61166371    -1.28730714
 h      1.96785138     1.62306718    -0.32588062
 o      2.41854514    -1.19377222    -0.05148329
 h      3.16512112    -0.70402577    -0.18639366
 c     -2.16744735    -0.59059174    -0.76417629
 h     -1.77958583    -0.44860130    -1.84943733
 h     -2.36125438    -1.64413118    -0.52006478
 h     -3.13086721    -0.16720107    -0.73352426
 h     -0.45138094     1.26048501     1.75345834
          17

 c      1.29682680    -0.47765024    -0.10230536
 c      0.08804004    -0.97854410     0.44161015
 c     -1.11081974    -0.09913497     0.16713529
 c     -1.07598176     1.42219639     0.89433700
 c     -0.34001079     1.29029328    -0.33768392
 c      1.08969406     0.84442085    -0.24677288
 h     -0.05094980    -2.02166138     0.76602088
 h     -2.26233974     1.66138490     0.96515327
 h     -0.82029731     1.64084904    -1.29090037
 h      1.95251344     1.63849433    -0.25655544
 o      2.41613838    -1.19367647    -0.06210167
 h      3.22354171    -0.62800007    -0.18204867
 c     -2.16888860    -0.60135544    -0.75513375
 h     -1.77544728    -0.43336041    -1.84281510
 h     -2.36738566    -1.65525675    -0.52269721
 h     -3.09789598    -0.16085297    -0.75579015
 h     -0.45771090     1.26687137     1.79768232
          17

 c      1.30318819    -0.49657444    -0.10069519
 c      0.08091228    -0.97775941     0.44986687
 c     -1.11599313    -0.09216538     0.15267071
 c     -1.07927313     1.42000501     0.89092212
 c     -0.32989865     1.29882177    -0.35210950
 c      1.08290131     0.85084117    -0.23666603
 h     -0.02914280    -2.02363519     0.80338822
 h     -2.19717044     1.64210332     1.01941362
 h     -0.77545850     1.66741296    -1.28818134
 h      1.92343944     1.64050293    -0.18633544
 o      2.41414008    -1.19320185    -0.07278136
 h      3.27438217    -0.55727734    -0.17759680
 c     -2.16864071    -0.61309482    -0.74728367
 h     -1.77718536    -0.42631551    -1.82149317
 h     -2.37227859    -1.66859245    -0.52909860
 h     -3.08729642    -0.13931023    -0.77312028
 h     -0.47059377     1.28005924     1.84246746
          17

 c      1.30880635    -0.51521560    -0.09807410
 c      0.07205273    -0.97671565     0.45670340
 c     -1.11797036    -0.08400554     0.13842281
 c     -1.08329608     1.41594955     0.88883362
 c     -0.32054688     1.30550670    -0.36623581
 c      1.07717747     0.85955744    -0.22699482
 h     -0.00688064    -2.02117295     0.84188659
 h     -2.11564527     1.62929705     1.07024036
 h     -0.72695691     1.69308893    -1.28439328
 h      1.88418563     1.63128007    -0.11631517
 o      2.41402464    -1.19168891    -0.08360803
 h      3.29925012    -0.50609966    -0.17100436
 c     -2.16709433    -0.62553457    -0.74076379
 h     -1.78385849    -0.42865959    -1.78824639
 h     -2.37612531    -1.68343794    -0.53854216
 h     -3.09727321    -0.10444531    -0.78506364
 h     -0.49224425     1.29961991     1.87857428
          17

 c      1.31284785    -0.53250197    -0.09461594
 c      0.06206230    -0.97547274     0.46211145
 c     -1.11660724    -0.07456236     0.12465497
 c     -1.08613010     1.40956245     0.88823314
 c     -0.31208437     1.31006518    -0.37922960
 c      1.07235226     0.86927225    -0.21753763
 h      0.01428100    -2.01232715     0.88108001
 h     -2.04050623     1.62832943     1.11713684
 h     -0.67872612     1.72044058    -1.28581090
 h      1.84115158     1.61593034    -0.04690053
 o      2.41645550    -1.18898976    -0.09453853
 h      3.29234065    -0.48031176    -0.16231752
 c     -2.16544711    -0.63804280    -0.73544012
 h     -1.79343144    -0.44049904    -1.74909187
 h     -2.37926663    -1.69880057    -0.55003508
 h     -3.11703294    -0.06351768    -0.79096534
 h     -0.52204106     1.32415174     1.90028611
          17

 c      1.31459218    -0.54756783    -0.09047405
 c      0.05159450    -0.97402964     0.46610246
 c     -1.11193455    -0.06378363     0.11156466
 c     -1.08564827     1.40034116     0.88872143
 c     -0.30466815     1.31228673    -0.39047382
 c      1.06804790     0.87861891    -0.20817815
 h      0.03268500    -1.99615280     0.92063648
 h     -1.99946295     1.64584514     1.16283847
 h     -0.63368228     1.75176085    -1.29695888
 h      1.80279880     1.60184058     0.02268258
 o      2.42165095    -1.18518915    -0.10548642
 h      3.25405535    -0.48130891    -0.15231199
 c     -2.16497695    -0.64996203    -0.73086947
 h     -1.80291155    -0.46071500    -1.71313559
 h     -2.38207445    -1.71362350    -0.56232699
 h     -3.13497337    -0.02503691    -0.79022943
 h     -0.55683120     1.35145695     1.90568817
          17

 c      1.31351624    -0.55981936    -0.08577955
 c      0.04130323    -0.97232108     0.46869085
 c     -1.10416833    -0.05169624     0.09926755
 c     -1.08128492     1.38813660     0.88977749
 c     -0.29852350     1.31216004    -0.39982883
 c      1.06390797     0.88641131    -0.19890052
 h      0.04673656    -1.97280443     0.96041765
 h     -2.00401428     1.68521147     1.20854109
 h     -0.59273530     1.78752945    -1.31774671
 h      1.77683189     1.59603545     0.09415833
 o      2.42939617    -1.18055547    -0.11634316
 h      3.19013558    -0.50631330    -0.14213070
 c     -2.16660058    -0.66080966    -0.72638209
 h     -1.80892978    -0.48728983    -1.69089677
 h     -2.38488181    -1.72701040    -0.57394215
 h     -3.14317530     0.00427274    -0.78276615
 h     -0.59147170     1.37887142     1.89666953
          17

 c      1.30936233    -0.56896347    -0.08064806
 c      0.03179530    -0.97023027     0.46988877
 c     -1.09369013    -0.03843484     0.08778691
 c     -1.07491156     1.37355314     0.89129474
 c     -0.29389605     1.30992084    -0.40764774
 c      1.05995080     0.89199432    -0.18965646
 h      0.05506200    -1.94340697     1.00050800
 h     -2.03835394     1.74156105     1.24800399
 h     -0.55512692     1.82579169    -1.34323125
 h      1.76598642     1.60099772     0.16844147
 o      2.43874912    -1.17576620    -0.12698262
 h      3.11574271    -0.54438676    -0.13315692
 c     -2.17071944    -0.67023769    -0.72144572
 h     -1.80925771    -0.51835160    -1.68980596
 h     -2.38796500    -1.73839296    -0.58325053
 h     -3.13777863     0.02020746    -0.76907219
 h     -0.61972946     1.40380801     1.87872235
          17

 c      1.30218125    -0.57497985    -0.07519341
 c      0.02358570    -0.96761475     0.46971922
 c     -1.08101402    -0.02424300     0.07705492
 c     -1.06905939     1.35761511     0.89323758
 c     -0.29096168     1.30597021    -0.41451351
 c      1.05667937     0.89536614    -0.18020365
 h      0.05662681    -1.90971938     1.04115690
 h     -2.07895436     1.80512864     1.27240679
 h     -0.51967941     1.86308182    -1.36630290
 h      1.76658619     1.61303466     0.24361993
 o      2.44758546    -1.17239728    -0.13729492
 h      3.06241270    -0.56869043    -0.12641354
 c     -2.17715409    -0.67795004    -0.71609162
 h     -1.80449913    -0.55311542    -1.70930150
 h     -2.39153515    -1.74756131    -0.58859010
 h     -3.11831103     0.02096919    -0.75010008
 h     -0.63556359     1.42439905     1.85997365
          17

 c      1.29235143    -0.57802361    -0.06954017
 c      0.01705154    -0.96434224     0.46824338
 c     -1.06674925    -0.00946362     0.06692795
 c     -1.06549402     1.34126612     0.89533574
 c     -0.28975480     1.30075113    -0.42095381
 c      1.05477782     0.89690528    -0.17013156
 h      0.05079164    -1.87362272     1.08260250
 h     -2.10964805     1.86679907     1.27636065
 h     -0.48576307     1.89586579    -1.38065576
 h      1.77174271     1.62527974     0.31524423
 o      2.45340621    -1.17240883    -0.14726911
 h      3.06547125    -0.54544996    -0.12125811
 c     -2.18519442    -0.68376941    -0.71091482
 h     -1.79800429    -0.59151003    -1.74106345
 h     -2.39569779    -1.75451907    -0.58842933
 h     -3.08750483     0.00727689    -0.72712844
 h     -0.63462261     1.43980569     1.84850324
          17

 c      1.28056444    -0.57831051    -0.06382578
 c      0.01239305    -0.96032910     0.46559360
 c     -1.05156162     0.00547390     0.05721132
 c     -1.06504367     1.32525602     0.89738761
 c     -0.29013401     1.29466799    -0.42730020
 c      1.05473919     0.89703132    -0.15903297
 h      0.03732361    -1.83655524     1.12478692
 h     -2.12204571     1.91980095     1.25833250
 h     -0.45357788     1.92150807    -1.38230732
 h      1.77525192     1.63154177     0.37838029
 o      2.45648981    -1.17513987    -0.15690421
 h      3.11471554    -0.48280831    -0.11691137
 c     -2.19374082    -0.68781479    -0.70666587
 h     -1.79402420    -0.63309754    -1.77417236
 h     -2.40040081    -1.75926883    -0.58150955
 h     -3.05178986    -0.01702531    -0.70163548
 h     -0.61573429     1.44979077     1.84818304
          17

 c      1.26775536    -0.57608033    -0.05819786
 c      0.00962642    -0.95557052     0.46199466
 c     -1.03613988     0.02007624     0.04768850
 c     -1.06779876     1.31022994     0.89957340
 c     -0.29178310     1.28804743    -0.43365641
 c      1.05672215     0.89604850    -0.14663355
 h      0.01638584    -1.79913367     1.16701806
 h     -2.11250146     1.95935306     1.21921699
 h     -0.42402646     1.93872567    -1.36996769
 h      1.77327824     1.62800683     0.42918191
 o      2.45877337    -1.17818460    -0.16608140
 h      3.17280593    -0.41709527    -0.11451373
 c     -2.20142538    -0.69061691    -0.70391551
 h     -1.79609665    -0.67661740    -1.79957646
 h     -2.40541742    -1.76169322    -0.56691205
 h     -3.02169150    -0.04441416    -0.67502834
 h     -0.58155081     1.45388872     1.85634018
          17

 c      1.25497572    -0.57161098    -0.05281260
 c      0.00859938    -0.95014370     0.45776262
 c     -1.02116933     0.03382444     0.03815011
 c     -1.07334270     1.29676155     0.90234530
 c     -0.29423732     1.28110972    -0.43990079
 c      1.06057858     0.89413029    -0.13283442
 h     -0.01145792    -1.76116821     1.20778535
 h     -2.08033653     1.98226308     1.16139655
 h     -0.39847094     1.94785148    -1.34500493
 h      1.76445736     1.61335542     0.46544831
 o      2.46131568    -1.17998459    -0.17467718
 h      3.21634193    -0.37130629    -0.11525286
 c     -2.20683597    -0.69299217    -0.70297612
 h     -1.80645858    -0.72022192    -1.81165552
 h     -2.41037995    -1.76161558    -0.54404987
 h     -3.00984804    -0.06511411    -0.64821091
 h     -0.53759976     1.45116341     1.86589126
          17

 c      1.24327712    -0.56522109    -0.04782969
 c      0.00901360    -0.94417971     0.45327758
 c     -1.00730909     0.04621923     0.02841843
 c     -1.08092568     1.28525932     0.90608647
 c     -0.29692660     1.27394160    -0.44569489
 c      1.06591070     0.89133707    -0.11772151
 h     -0.04522757    -1.72204723     1.24491640
 h     -2.02766549     1.98719000     1.08848546
 h     -0.37848944     1.95107479    -1.31133790
 h      1.74967866     1.58857076     0.48680816
 o      2.46436495    -1.17985218    -0.18260427
 h      3.23558861    -0.35467643    -0.11968879
 c     -2.20908977    -0.69554696    -0.70391443
 h     -1.82598531    -0.76191358    -1.80824654
 h     -2.41483496    -1.75894849    -0.51262351
 h     -3.02426681    -0.07253022    -0.62153862
 h     -0.49046391     1.44072512     1.86946387
          17

 c      1.23363159    -0.55726259    -0.04340154
 c      0.01046009    -0.93782017     0.44893314
 c     -0.99516965     0.05682127     0.01836510
 c     -1.08949585     1.27578189     0.91087614
 c     -0.29922900     1.26648401    -0.45052077
 c      1.07210845     0.88761340    -0.10158257
 h     -0.08354797    -1.68126978     1.27602612
 h     -1.96059512     1.97593406     1.00534748
 h     -0.36561108     1.95249437    -1.27504591
 h      1.73208969     1.55697477     0.49498142
 o      2.46781091    -1.17755088    -0.18980002
 h      3.22769574    -0.36948088    -0.12796776
 c     -2.20840680    -0.69819077    -0.70648372
 h     -1.85418030    -0.79995809    -1.79056258
 h     -2.41828711    -1.75369119    -0.47260722
 h     -3.06150666    -0.06863437    -0.59571092
 h     -0.44635042     1.42231366     1.86200574
          17

 c      1.22687528    -0.54812357    -0.03965909
 c      0.01247207    -0.93117779     0.44507343
 c     -0.98529124     0.06527857     0.00791717
 c     -1.09760545     1.26780296     0.91646613
 c     -0.30052706     1.25858331    -0.45380335
 c      1.07837641     0.88277688    -0.08492734
 h     -0.12474226    -1.63891402     1.29909392
 h     -1.89126747     1.95581316     0.91764297
 h     -0.36101613     1.95738347    -1.24302653
 h      1.71720359     1.52435070     0.49405392
 o      2.47133592    -1.17315103    -0.19622132
 h      3.19432869    -0.41338963    -0.13993439
 c     -2.20589993    -0.70031694    -0.71003089
 h     -1.88914991    -0.83327822    -1.76345865
 h     -2.42021232    -1.74564301    -0.42434240
 h     -3.10920252    -0.06163981    -0.57242802
 h     -0.41036763     1.39656387     1.84147100
          17

 c      1.22366113    -0.53824582    -0.03669680
 c      0.01459288    -0.92431131     0.44193368
 c     -0.97811843     0.07132900    -0.00294919
 c     -1.10347855     1.26012034     0.92245525
 c     -0.30026045     1.25015746    -0.45514441
 c      1.08381855     0.87656982    -0.06844592
 h     -0.16699841    -1.59589702     1.31296827
 h     -1.83777948     1.94088161     0.82995438
 h     -0.36525139     1.97008894    -1.22035662
 h      1.71230665     1.49831770     0.49000741
 o      2.47427551    -1.16716118    -0.20185508
 h      3.14371069    -0.47732194    -0.15498005
 c     -2.20287957    -0.70132568    -0.71350653
 h     -1.92776913    -0.86186999    -1.73560553
 h     -2.42004151    -1.73408895    -0.36873826
 h     -3.15420805    -0.05959481    -0.55377961
 h     -0.38607480     1.36500714     1.80873723
          17

 c      1.22441732    -0.52814477    -0.03455715
 c      0.01644912    -0.91721834     0.43959874
 c     -0.97397262     0.07478282    -0.01422705
 c     -1.10583809     1.25147461     0.92846825
 c     -0.29797382     1.24141013    -0.45455323
 c      1.08768236     0.86888051    -0.05280469
 h     -0.20857440    -1.55400283     1.31769046
 h     -1.81531526     1.94509382     0.74389289
 h     -0.37801585     1.99136556    -1.20768596
 h      1.72390196     1.48570204     0.48832823
 o      2.47518681    -1.16093948    -0.20674086
 h      3.09729452    -0.53885848    -0.17170473
 c     -2.20041164    -0.70086045    -0.71563856
 h     -1.96643806    -0.88702394    -1.71802517
 h     -2.41716100    -1.71782545    -0.30745373
 h     -3.18714555    -0.06725261    -0.54139462
 h     -0.37477327     1.32990887     1.76763046
          17

 c      1.22932596    -0.51840383    -0.03322118
 c      0.01780616    -0.90984375     0.43799304
 c     -0.97302824     0.07551648    -0.02589871
 c     -1.10513091     1.24174959     0.93386548
 c     -0.29337586     1.23289016    -0.45244460
 c      1.08972026     0.86007959    -0.03833134
 h     -0.24799273    -1.51569508     1.31456786
 h     -1.82254317     1.96855448     0.66139297
 h     -0.39804605     2.01756029    -1.20118197
 h      1.75354505     1.48844461     0.49039650
 o      2.47171954    -1.15676201    -0.21095052
 h      3.09177372    -0.56131033    -0.18832421
 c     -2.19914799    -0.69881770    -0.71537515
 h     -2.00255880    -0.91073808    -1.71922643
 h     -2.41099532    -1.69560710    -0.24289305
 h     -3.20294023    -0.08606617    -0.53607278
 h     -0.37445163     1.29394550     1.72516461
          17

 c      1.23831707    -0.50962721    -0.03260591
 c      0.01858268    -0.90209943     0.43691348
 c     -0.97530093     0.07351187    -0.03794169
 c     -1.10322344     1.23191075     0.93740017
 c     -0.28640088     1.22531535    -0.44939114
 c      1.09031835     0.85111749    -0.02492086
 h     -0.28414234    -1.48372309     1.30592637
 h     -1.84505351     1.99842989     0.58880210
 h     -0.42319520     2.04256862    -1.19513206
 h      1.79609500     1.50216596     0.49263996
 o      2.46306166    -1.15539820    -0.21444762
 h      3.14062535    -0.53264793    -0.20508784
 c     -2.19927712    -0.69536261    -0.71242887
 h     -2.03559194    -0.93423849    -1.73918761
 h     -2.40115796    -1.66676249    -0.17793917
 h     -3.20028769    -0.11486619    -0.53773666
 h     -0.37936222     1.25970312     1.69114821
          17

 c      1.25106525    -0.50236852    -0.03257802
 c      0.01882933    -0.89389800     0.43609542
 c     -0.98063595     0.06891434    -0.05032718
 c     -1.10202117     1.22293890     0.93765929
 c     -0.27722625     1.21931565    -0.44586694
 c      1.09022353     0.84320434    -0.01227881
 h     -0.31622194    -1.46061653     1.29450763
 h     -1.86912135     2.02183006     0.53381455
 h     -0.45075005     2.06057044    -1.18466239
 h      1.84270257     1.51933782     0.48972248
 o      2.45149533    -1.15487601    -0.21715451
 h      3.20981165    -0.48534704    -0.22331679
 c     -2.20058463    -0.69093728    -0.70735632
 h     -2.06632720    -0.95711776    -1.76898207
 h     -2.38759799    -1.63167199    -0.11550736
 h     -3.18159148    -0.15018088    -0.54545957
 h     -0.38214479     1.22910309     1.67559095
          17

 c      1.26699557    -0.49705628    -0.03297929
 c      0.01869020    -0.88520343     0.43528885
 c     -0.98869092     0.06206074    -0.06301784
 c     -1.10260248     1.21540028     0.93379064
 c     -0.26623344     1.21525889    -0.44213288
 c      1.09019804     0.83740196    -0.00018036
 h     -0.34351563    -1.44817783     1.28261703
 h     -1.88673316     2.03120682     0.50185546
 h     -0.47786513     2.06775026    -1.16702059
 h      1.88491950     1.53319684     0.47772844
 o      2.43928017    -1.15353041    -0.21910680
 h      3.26716073    -0.44776942    -0.24283255
 c     -2.20252322    -0.68619497    -0.70111042
 h     -2.09538588    -0.97804929    -1.79660818
 h     -2.37069073    -1.59192660    -0.05808097
 h     -3.15358403    -0.18619218    -0.55749365
 h     -0.37904604     1.20311742     1.68363498
          17

 c      1.28529026    -0.49390307    -0.03364553
 c      0.01835017    -0.87607722     0.43432493
 c     -0.99893010     0.05346359    -0.07595817
 c     -1.10500780     1.20950999     0.92585742
 c     -0.25394187     1.21319350    -0.43822896
 c      1.09085020     0.83439614     0.01144621
 h     -0.36511023    -1.44707277     1.27137665
 h     -1.89451340     2.02349358     0.49546480
 h     -0.50199229     2.06293972    -1.14179029
 h      1.91674454     1.53949043     0.45511775
 o      2.42770714    -1.15075095    -0.22039924
 h      3.29743182    -0.43221948    -0.26273452
 c     -2.20423947    -0.68190388    -0.69460781
 h     -2.12258516    -0.99590149    -1.81230587
 h     -2.35127562    -1.55015130    -0.00737220
 h     -3.12766198    -0.21496640    -0.57143502
 h     -0.37368896     1.18207451     1.71207893
          17

 c      1.30489257    -0.49281990    -0.03441288
 c      0.01799076    -0.86669738     0.43314501
 c     -1.01064144     0.04376537    -0.08905378
 c     -1.10858998     1.20522251     0.91460897
 c     -0.24093575     1.21286305    -0.43400150
 c      1.09260264     0.83442735     0.02253876
 h     -0.37976228    -1.45668418     1.26047855
 h     -1.89225203     1.99870637     0.51471894
 h     -0.52127486     2.04778377    -1.11077931
 h      1.93501494     1.53666323     0.42241421
 o      2.41755505    -1.14652747    -0.22114213
 h      3.29533946    -0.44236927    -0.28212401
 c     -2.20480024    -0.67878141    -0.68852795
 h     -2.14708876    -1.01028141    -1.81042581
 h     -2.33067217    -1.50957607     0.03579825
 h     -3.11712808    -0.22830494    -0.58485994
 h     -0.37447223     1.16608687     1.75173594
          17

 c      1.32451482    -0.49338077    -0.03511371
 c      0.01777671    -0.85734200     0.43177820
 c     -1.02297442     0.03368059    -0.10214887
 c     -1.11247705     1.20224494     0.90105096
 c     -0.22778960     1.21375673    -0.42913811
 c      1.09569060     0.83729932     0.03293166
 h     -0.38606147    -1.47532260     1.24855516
 h     -1.88263431     1.95972204     0.55735564
 h     -0.53490241     2.02669278    -1.07784065
 h      1.93941402     1.52570705     0.38172005
 o      2.40938860    -1.14119207    -0.22145116
 h      3.26106796    -0.47758219    -0.30033041
 c     -2.20384067    -0.67718348    -0.68321882
 h     -2.16773640    -1.02164747    -1.78941656
 h     -2.31065690    -1.47348479     0.07139160
 h     -3.12930576    -0.22183707    -0.59637505
 h     -0.38927191     1.15507328     1.79246026
          17

 c      1.34268160    -0.49486817    -0.03556927
 c      0.01786233    -0.84834908     0.43028834
 c     -1.03499547     0.02393344    -0.11501522
 c     -1.11571609     1.19997125     0.88621914
 c     -0.21501176     1.21520635    -0.42322741
 c      1.10013271     0.84242609     0.04237244
 h     -0.38279775    -1.50067411     1.23387531
 h     -1.87218393     1.91312244     0.61855705
 h     -0.54327546     2.00626169    -1.04836478
 h      1.93272709     1.51020204     0.33636604
 o      2.40353192    -1.13540694    -0.22142998
 h      3.20058191    -0.53304853    -0.31721641
 c     -2.20207836    -0.67689224    -0.67866522
 h     -2.18334789    -1.03134989    -1.75161680
 h     -2.29333244    -1.44465569     0.09987551
 h     -3.15925507    -0.19793956    -0.60594104
 h     -0.42263675     1.14858694     1.82617204
          17

 c      1.35784694    -0.49639624    -0.03558839
 c      0.01839753    -0.84007072     0.42872161
 c     -1.04576437     0.01519177    -0.12736337
 c     -1.11721825     1.19744829     0.87109158
 c     -0.20304380     1.21657524    -0.41588652
 c      1.10568566     0.84891117     0.05054350
 h     -0.36932639    -1.53029847     1.21499212
 h     -1.87217986     1.86967152     0.69139440
 h     -0.54758069     1.99346563    -1.02790302
 h      1.92116469     1.49635976     0.29050829
 o      2.39967071    -1.13036257    -0.22110053
 h      3.13107688    -0.59609382    -0.33420340
 c     -2.20092294    -0.67730230    -0.67451196
 h     -2.19301843    -1.04176820    -1.70338116
 h     -2.28086154    -1.42489360     0.12187443
 h     -3.19405665    -0.16357001    -0.61403499
 h     -0.47540943     1.14569623     1.84767726
          17

 c      1.36861299    -0.49707335    -0.03498228
 c      0.01952038    -0.83283385     0.42707631
 c     -1.05441864     0.00799570    -0.13887467
 c     -1.11603558     1.19371725     0.85638481
 c     -0.19233091     1.21752787    -0.40695878
 c      1.11188230     0.85570427     0.05712444
 h     -0.34577838    -1.56203035     1.19113227
 h     -1.89522066     1.84048888     0.76936264
 h     -0.54856344     1.99264897    -1.01991050
 h      1.91357086     1.49214154     0.24829214
 o      2.39623388    -1.12804487    -0.22024422
 h      3.08891493    -0.64102722    -0.35656933
 c     -2.20171708    -0.67774302    -0.67009029
 h     -2.19635197    -1.05644322    -1.65495924
 h     -2.27513499    -1.41478040     0.13789058
 h     -3.22129206    -0.12611083    -0.62098466
 h     -0.54499718     1.14492881     1.85486427
          17

 c      1.37400766    -0.49613606    -0.03360196
 c      0.02133550    -0.82691071     0.42529919
 c     -1.06024601     0.00269032    -0.14924406
 c     -1.11228719     1.18863330     0.84234099
 c     -0.18338059     1.21821064    -0.39666470
 c      1.11829659     0.86191967     0.06190717
 h     -0.31310075    -1.59423691     1.16233330
 h     -1.94448092     1.82777680     0.84879909
 h     -0.54536707     2.00325512    -1.02401443
 h      1.91780125     1.50420946     0.21252026
 o      2.39147854    -1.13027537    -0.21846122
 h      3.11007278    -0.64370113    -0.39218857
 c     -2.20536936    -0.67765610    -0.66458201
 h     -2.19349496    -1.07955735    -1.61824923
 h     -2.27749073    -1.41371327     0.14823587
 h     -3.23293830    -0.09125688    -0.62696429
 h     -0.62562177     1.14430201     1.84916717
          17

 c      1.37369019    -0.49303916    -0.03138736
 c      0.02388925    -0.82249793     0.42329720
 c     -1.06274133    -0.00060864    -0.15821665
 c     -1.10756338     1.18307491     0.82891059
 c     -0.17670266     1.21916436    -0.38555675
 c      1.12494550     0.86723241     0.06487780
 h     -0.27295253    -1.62594971     1.12939405
 h     -2.00870516     1.82259485     0.92638170
 h     -0.53577726     2.02051463    -1.03644875
 h      1.93546585     1.53368097     0.18381619
 o      2.38686840    -1.13638612    -0.21596858
 h      3.17488573    -0.61802743    -0.43852025
 c     -2.21232715    -0.67674538    -0.65749094
 h     -2.18496234    -1.11384117    -1.60099274
 h     -2.28857610    -1.42016465     0.15316826
 h     -3.22541549    -0.06271241    -0.63214993
 h     -0.70904762     1.14155432     1.83606600
          17

 c      1.36803221    -0.48758336    -0.02839574
 c      0.02716491    -0.81971325     0.42094588
 c     -1.06165132    -0.00200116    -0.16560957
 c     -1.10393919     1.17811992     0.81602544
 c     -0.17266519     1.22105416    -0.37431567
 c      1.13236802     0.87198371     0.06615477
 h     -0.22747428    -1.65688409     1.09365364
 h     -2.07212924     1.81429763     0.99656602
 h     -0.51758816     2.03825156    -1.05212266
 h      1.96076461     1.57507598     0.16130852
 o      2.38492344    -1.14470815    -0.21343428
 h      3.24105641    -0.59101160    -0.48485344
 c     -2.22260023    -0.67515707    -0.64909381
 h     -2.17161083    -1.15786165    -1.60139492
 h     -2.30836248    -1.43201622     0.15306521
 h     -3.19891423    -0.04226620    -0.63678941
 h     -0.78642759     1.13458029     1.82431078
          17

 c      1.35803983    -0.47997971    -0.02478687
 c      0.03108840    -0.81861495     0.41810221
 c     -1.05699952    -0.00177008    -0.17132343
 c     -1.10298677     1.17446204     0.80375135
 c     -0.17137706     1.22443948    -0.36355824
 c      1.14123670     0.87688890     0.06586441
 h     -0.17900609    -1.68727236     1.05664303
 h     -2.12348238     1.79685795     1.05318571
 h     -0.48971430     2.05129417    -1.06653990
 h      1.98494172     1.61980613     0.14391075
 o      2.38666907    -1.15413480    -0.21128544
 h      3.28442413    -0.57699023    -0.52324572
 c     -2.23571369    -0.67348166    -0.64027800
 h     -2.15491448    -1.20596836    -1.60999078
 h     -2.33625722    -1.44685233     0.14849415
 h     -3.15734388    -0.02951000    -0.64124986
 h     -0.85081554     1.12185534     1.82235654
          17

 c      1.34513603    -0.47075349    -0.02078264
 c      0.03553093    -0.81923678     0.41463032
 c     -1.04907649    -0.00034497    -0.17534224
 c     -1.10554167     1.17239485     0.79254874
 c     -0.17265061     1.22966600    -0.35373479
 c      1.15196524     0.88269761     0.06408369
 h     -0.12984452    -1.71750018     1.01970316
 h     -2.15705638     1.76857046     1.09129817
 h     -0.45254548     2.05656007    -1.07677430
 h      2.00082797     1.66004935     0.13088510
 o      2.39198195    -1.16395161    -0.20966695
 h      3.29554148    -0.58113203    -0.54954100
 c     -2.25065518    -0.67257002    -0.63197527
 h     -2.13700061    -1.25111328    -1.61628289
 h     -2.37126590    -1.46221110     0.14022435
 h     -3.10880855    -0.02109269    -0.64611826
 h     -0.89865321     1.10271106     1.83321943
          17

 c      1.33091279    -0.46056834    -0.01662526
 c      0.04031366    -0.82162334     0.41042952
 c     -1.03838746     0.00175033    -0.17771560
 c     -1.11189075     1.17194203     0.78335052
 c     -0.17603693     1.23683378    -0.34508703
 c      1.16457682     0.89001396     0.06084873
 h     -0.08208497    -1.74768531     0.98369106
 h     -2.17088256     1.73018363     1.10764033
 h     -0.40781910     2.05331035    -1.08180537
 h      2.00451376     1.69047499     0.12179745
 o      2.40021431    -1.17362889    -0.20856025
 h      3.27230013    -0.60436770    -0.56195055
 c     -2.26595715    -0.67337129    -0.62480844
 h     -2.12025440    -1.28737361    -1.61299651
 h     -2.41217473    -1.47584136     0.12928820
 h     -3.06527620    -0.01023566    -0.65234145
 h     -0.92915083     1.07747555     1.85270696
          17

 c      1.31693522    -0.45006962    -0.01254536
 c      0.04522252    -0.82584567     0.40544845
 c     -1.02557039     0.00396903    -0.17852866
 c     -1.12196723     1.17293760     0.77722801
 c     -0.18091420     1.24579400    -0.33762463
 c      1.17873505     0.89921338     0.05618346
 h     -0.03756089    -1.77742451     0.94888781
 h     -2.16552090     1.68381290     1.10060776
 h     -0.35830271     2.04310681    -1.08261963
 h      1.99535578     1.70857369     0.11636448
 o      2.41043328    -1.18283531    -0.20782080
 h      3.21803506    -0.64451029    -0.56082452
 c     -2.28009677    -0.67670549    -0.61905319
 h     -2.10683085    -1.31091492    -1.59685118
 h     -2.45772038    -1.48597405     0.11709225
 h     -3.03884911     0.01126467    -0.66123906
 h     -0.94287875     1.04742565     1.87282459
          17

 c      1.30461636    -0.43979080    -0.00874082
 c      0.05003637    -0.83198515     0.39967850
 c     -1.01131460     0.00581441    -0.17787601
 c     -1.13534638     1.17503816     0.77495896
 c     -0.18660877     1.25616890    -0.33112168
 c      1.19380474     0.91037000     0.05012538
 h      0.00215752    -1.80585604     0.91513517
 h     -2.14440367     1.63285219     1.07048972
 h     -0.30734685     2.02952402    -1.08210594
 h      1.97578157     1.71478759     0.11437992
 o      2.42127629    -1.19162426    -0.20707861
 h      3.14479564    -0.69394660    -0.55044879
 c     -2.29218892    -0.68276866    -0.61473637
 h     -2.09826804    -1.32016788    -1.56808510
 h     -2.50671434    -1.49154365     0.10548272
 h     -3.03446979     0.04704021    -0.67406428
 h     -0.94109617     1.01454877     1.88609660
          17

 c      1.29513481    -0.43011153    -0.00536243
 c      0.05456325    -0.84009256     0.39313216
 c     -0.99630241     0.00689134    -0.17585187
 c     -1.15104041     1.17767735     0.77677552
 c     -0.19251964     1.26742703    -0.32517274
 c      1.20889475     0.92317639     0.04273987
 h      0.03575382    -1.83198575     0.88209972
 h     -2.11597827     1.58264765     1.02011112
 h     -0.25830047     2.01725596    -1.08439135
 h      1.95130584     1.71286390     0.11574194
 o      2.43050233    -1.20079998    -0.20546843
 h      3.08083991    -0.73404809    -0.54344798
 c     -2.30231448    -0.69077683    -0.61171743
 h     -2.09519334    -1.31598014    -1.53016653
 h     -2.55810273    -1.49220401     0.09661242
 h     -3.04666354     0.09175486    -0.69125195
 h     -0.92576855     0.98127829     1.88761934
          17

 c      1.28937472    -0.42124681    -0.00250629
 c      0.05867448    -0.85013891     0.38581888
 c     -0.98117469     0.00692494    -0.17255628
 c     -1.16724010     1.18002134     0.78232777
 c     -0.19820367     1.27903864    -0.31934675
 c      1.22291344     0.93691912     0.03412255
 h      0.06217560    -1.85509927     0.84952976
 h     -2.09668011     1.54120058     0.95515140
 h     -0.21396759     2.01034851    -1.09324175
 h      1.93023670     1.70993752     0.12056238
 o      2.43533697    -1.21179703    -0.20166026
 h      3.06533755    -0.73732949    -0.56038056
 c     -2.31109951    -0.69928045    -0.60964890
 h     -2.09707223    -1.30194015    -1.48993498
 h     -2.61092850    -1.48801873     0.09250124
 h     -3.06498092     0.13474173    -0.71223301
 h     -0.89972174     0.95029131     1.87529589
          17

 c      1.28788781    -0.41326894    -0.00021390
 c      0.06233176    -0.86197354     0.37772605
 c     -0.96650799     0.00574936    -0.16810948
 c     -1.18158419     1.18115366     0.79092306
 c     -0.20337696     1.29065058    -0.31339544
 c      1.23474920     0.95065544     0.02439831
 h      0.08067046    -1.87508544     0.81741796
 h     -2.10832737     1.51734135     0.88201437
 h     -0.17646697     2.01025593    -1.11000710
 h      1.92169514     1.71473971     0.12920710
 o      2.43557732    -1.22448971    -0.19548899
 h      3.09919215    -0.70256685    -0.60390024
 c     -2.31920843    -0.70672897    -0.60788828
 h     -2.10208765    -1.28443665    -1.45743349
 h     -2.66416367    -1.47898745     0.09441413
 h     -3.08036507     0.16628837    -0.73591296
 h     -0.86657674     0.92427112     1.84965866
          17

 c      1.29089868    -0.40618601     0.00152402
 c      0.06560779    -0.87531029     0.36880242
 c     -0.95279845     0.00328142    -0.16266340
 c     -1.19277343     1.18071429     0.80190509
 c     -0.20784566     1.30214093    -0.30736401
 c      1.24366606     0.96367128     0.01373687
 h      0.09082332    -1.89257189     0.78603176
 h     -2.16021079     1.51386654     0.80379960
 h     -0.14751528     2.01528537    -1.13269145
 h      1.93116617     1.73274928     0.14188719
 o      2.43354577    -1.23694886    -0.18829542
 h      3.14522096    -0.65839167    -0.65318639
 c     -2.32714662    -0.71186269    -0.60561619
 h     -2.10764291    -1.27113817    -1.44351572
 h     -2.71648565    -1.46476216     0.10239060
 h     -3.08724890     0.18045962    -0.76111548
 h     -0.83019321     0.90544735     1.81411620
          17

 c      1.29833028    -0.40002656     0.00276283
 c      0.06869055    -0.88974509     0.35895547
 c     -0.94046131    -0.00049035    -0.15639519
 c     -1.20182063     1.17925699     0.81446649
 c     -0.21145765     1.31351519    -0.30151123
 c      1.24964840     0.97589519     0.00239585
 h      0.09257246    -1.90882510     0.75582963
 h     -2.23548195     1.52398896     0.72242089
 h     -0.12865473     2.02189371    -1.15700651
 h      1.95673279     1.76174415     0.15780662
 o      2.43092761    -1.24772005    -0.18117198
 h      3.17750832    -0.62642822    -0.69156125
 c     -2.33516043    -0.71405026    -0.60231370
 h     -2.11195778    -1.26705325    -1.45397480
 h     -2.76617853    -1.44476694     0.11523897
 h     -3.08324543     0.17524060    -0.78677676
 h     -0.79361240     0.89495067     1.77539247
          17

 c      1.30983450    -0.39485785     0.00359291
 c      0.07185638    -0.90479600     0.34807516
 c     -0.92984298    -0.00549728    -0.14948524
 c     -1.21063377     1.17765467     0.82730220
 c     -0.21412390     1.32476436    -0.29613315
 c      1.25327436     0.98777087    -0.00926864
 h      0.08620650    -1.92539545     0.72729427
 h     -2.30831622     1.53835039     0.64316239
 h     -0.12116900     2.02650248    -1.17832613
 h      1.99062236     1.79341345     0.17487241
 o      2.42847033    -1.25611403    -0.17465246
 h      3.18582057    -0.61635730    -0.71131280
 c     -2.34313573    -0.71349334    -0.59820509
 h     -2.11555526    -1.27132476    -1.48462086
 h     -2.81128519    -1.41860053     0.13101502
 h     -3.06866543     0.15222686    -0.81210057
 h     -0.75823734     0.89252671     1.74279806
          17

 c      1.32483600    -0.39074721     0.00412269
 c      0.07542099    -0.91996583     0.33606890
 c     -0.92122413    -0.01159519    -0.14210168
 c     -1.22050896     1.17654632     0.83898934
 c     -0.21584833     1.33578315    -0.29143386
 c      1.25529862     0.99978124    -0.02086590
 h      0.07234267    -1.94356431     0.70072295
 h     -2.36098136     1.55064495     0.57291744
 h     -0.12588644     2.02662235    -1.19313860
 h      2.02399606     1.81880609     0.19041457
 o      2.42646614    -1.26186159    -0.16895474
 h      3.16789541    -0.63141920    -0.70981757
 c     -2.35061247    -0.71103831    -0.59406552
 h     -2.12064636    -1.27899175    -1.52385941
 h     -2.84994674    -1.38642301     0.14768857
 h     -3.04652577     0.11670896    -0.83690125
 h     -0.72430178     0.89720991     1.72516885
          17

 c      1.34257895    -0.38771398     0.00446231
 c      0.07968528    -0.93481308     0.32289070
 c     -0.91480954    -0.01858649    -0.13439411
 c     -1.23186124     1.17621104     0.84856122
 c     -0.21672565     1.34635045    -0.28747333
 c      1.25637291     1.01213938    -0.03204407
 h      0.05190459    -1.96376894     0.67604532
 h     -2.38520150     1.55777778     0.51748428
 h     -0.14307240     2.02121461    -1.19968866
 h      2.05008802     1.83179744     0.20204551
 o      2.42496216    -1.26496127    -0.16409549
 h      3.12617501    -0.67095473    -0.68772955
 c     -2.35688139    -0.70781911    -0.59065230
 h     -2.12933484    -1.28508685    -1.55941398
 h     -2.88076184    -1.34912687     0.16368666
 h     -3.02275964     0.07785795    -0.86214326
 h     -0.69281161     0.90866475     1.72667232
          17

 c      1.36216767    -0.38569823     0.00471333
 c      0.08488775    -0.94900262     0.30855592
 c     -0.91071590    -0.02624391    -0.12648819
 c     -1.24439864     1.17663079     0.85571366
 c     -0.21691901     1.35614012    -0.28415302
 c      1.25696669     1.02473184    -0.04252864
 h      0.02612320    -1.98528140     0.65275285
 h     -2.37873833     1.55862816     0.48083462
 h     -0.17243783     2.01067509    -1.19814553
 h      2.06499465     1.82975597     0.20809628
 o      2.42368260    -1.26575188    -0.15981735
 h      3.06914823    -0.72937530    -0.65017090
 c     -2.36111276    -0.70497637    -0.58837037
 h     -2.14262156    -1.28676314    -1.58234100
 h     -2.90304831    -1.30827236     0.17818969
 h     -3.00542976     0.04754513    -0.89020516
 h     -0.66714556     0.92778030     1.74508412
          17

 c      1.38260930    -0.38454701     0.00496123
 c      0.09117025    -0.96231310     0.29314030
 c     -0.90896373    -0.03432925    -0.11848058
 c     -1.25736985     1.17762514     0.86061927
 c     -0.21663331     1.36474462    -0.28121876
 c      1.25735855     1.03716385    -0.05213901
 h     -0.00345128    -2.00634779     0.62998690
 h     -2.34327654     1.55332544     0.46516528
 h     -0.21323152     1.99666117    -1.19053695
 h      2.06760461     1.81320049     0.20777743
 o      2.42166327    -1.26520539    -0.15529971
 h      3.01716376    -0.79165853    -0.61133186
 c     -2.36265924    -0.70327566    -0.58732207
 h     -2.16033334    -1.28344875    -1.58775279
 h     -2.91696088    -1.26585407     0.19118390
 h     -3.00117509     0.03577309    -0.92367954
 h     -0.65239230     0.95585724     1.77397933
          17

 c      1.40288100    -0.38400694     0.00525881
 c      0.09855888    -0.97460319     0.27676927
 c     -0.90947406    -0.04260910    -0.11043775
 c     -1.26972781     1.17894169     0.86367795
 c     -0.21608778     1.37171842    -0.27829652
 c      1.25760812     1.04880852    -0.06080338
 h     -0.03497165    -2.02474202     0.60674503
 h     -2.28454173     1.54330431     0.47062715
 h     -0.26439724     1.98169559    -1.18033858
 h      2.05964739     1.78555199     0.20132020
 o      2.41702389    -1.26505278    -0.14896804
 h      3.00578530    -0.83162858    -0.59737479
 c     -2.36146603    -0.70265570    -0.58756757
 h     -2.18136101    -1.27646064    -1.57446364
 h     -2.92343943    -1.22396281     0.20329368
 h     -3.01026562     0.04461975    -0.96253924
 h     -0.65336864     0.99349279     1.80609369
          17

 c      1.42201871    -0.38371968     0.00559931
 c      0.10695213    -0.98575741     0.25960606
 c     -0.91207502    -0.05086967    -0.10240145
 c     -1.28005772     1.18021932     0.86545197
 c     -0.21549572     1.37665860    -0.27499001
 c      1.25749925     1.05884885    -0.06857547
 h     -0.06638946    -2.03846826     0.58210937
 h     -2.21462787     1.53220408     0.49418480
 h     -0.32472307     1.96834777    -1.17138361
 h      2.04597652     1.75307682     0.19016762
 o      2.40897490    -1.26617215    -0.14002713
 h      3.05355788    -0.83799670    -0.62185669
 c     -2.35810706    -0.70223389    -0.58920816
 h     -2.20390326    -1.26878839    -1.54487895
 h     -2.92395571    -1.18439283     0.21539890
 h     -3.02622031     0.06775131    -1.00290252
 h     -0.67317052     1.04011168     1.83540693
          17

 c      1.43916467    -0.38324668     0.00590998
 c      0.11612616    -0.99564047     0.24183647
 c     -0.91652286    -0.05892291    -0.09439633
 c     -1.28634616     1.18085496     0.86674917
 c     -0.21507023     1.37931225    -0.27103984
 c      1.25654080     1.06635928    -0.07563204
 h     -0.09561502    -2.04633503     0.55542103
 h     -2.15527867     1.52737214     0.52796212
 h     -0.39275276     1.95806227    -1.16608390
 h      2.03434284     1.72430742     0.17693711
 o      2.39981084    -1.26743955    -0.12995174
 h      3.13021011    -0.83271482    -0.66195643
 c     -2.35339511    -0.70079036    -0.59213459
 h     -2.22569121    -1.26515895    -1.50526391
 h     -2.92009406    -1.14830429     0.22813365
 h     -3.04056901     0.09594905    -1.03924644
 h     -0.71258648     1.09402988     1.85797852
          17

 c      1.45356967    -0.38214623     0.00608069
 c      0.12577341    -1.00407574     0.22364429
 c     -0.92252888    -0.06660737    -0.08643481
 c     -1.28629871     1.18005063     0.86847560
 c     -0.21506451     1.37965184    -0.26645703
 c      1.25417725     1.07051758    -0.08220227
 h     -0.12070507    -2.04828919     0.52636487
 h     -2.13432239     1.53914554     0.56063260
 h     -0.46632348     1.95030808    -1.16394886
 h      2.03302628     1.70766046     0.16455416
 o      2.39203757    -1.26793945    -0.12029002
 h      3.20198872    -0.83509973    -0.69343843
 c     -2.34805224    -0.69717027    -0.59580878
 h     -2.24433665    -1.27193443    -1.46535420
 h     -2.91315669    -1.11609844     0.24151031
 h     -3.04671384     0.12163920    -1.06702572
 h     -0.76982731     1.15267420     1.87247353
          17

 c      1.46460522    -0.38006324     0.00599432
 c      0.13555224    -1.01084068     0.20519053
 c     -0.92977664    -0.07379582    -0.07852276
 c     -1.27924256     1.17753812     0.87083140
 c     -0.21580504     1.37785403    -0.26151488
 c      1.25021996     1.07095663    -0.08842128
 h     -0.14003270    -2.04548168     0.49497670
 h     -2.16338901     1.57214558     0.58648523
 h     -0.54212493     1.94284662    -1.16176389
 h      2.04587110     1.70726351     0.15452358
 o      2.38709532    -1.26751555    -0.11178162
 h      3.25149195    -0.85211308    -0.70476197
 c     -2.34258743    -0.69051042    -0.59945570
 h     -2.25797829    -1.29552118    -1.43514254
 h     -2.90401558    -1.08755384     0.25488467
 h     -3.04082626     0.14004700    -1.08364711
 h     -0.84034612     1.21290647     1.88088477
          17

 c      1.47180459    -0.37679290     0.00553750
 c      0.14512651    -1.01567810     0.18660571
 c     -0.93792294    -0.08040617    -0.07066624
 c     -1.26734177     1.17418473     0.87295346
 c     -0.21766497     1.37419428    -0.25660303
 c      1.24512913     1.06795852    -0.09423951
 h     -0.15240662    -2.04008671     0.46158029
 h     -2.22309888     1.61770628     0.60977851
 h     -0.61586845     1.93293621    -1.15535291
 h      2.06896572     1.72057719     0.14590717
 o      2.38569428    -1.26633646    -0.10467247
 h      3.27173147    -0.88451389    -0.69206510
 c     -2.33726155    -0.68053170    -0.60262250
 h     -2.26595175    -1.33839755    -1.41867678
 h     -2.89323980    -1.06210223     0.26724345
 h     -3.02150018     0.14890599    -1.08842003
 h     -0.91754023     1.27167169     1.88861335
          17

 c      1.47491893    -0.37231171     0.00459957
 c      0.15418065    -1.01832776     0.16799707
 c     -0.94659980    -0.08640423    -0.06287275
 c     -1.25353741     1.17121424     0.87390066
 c     -0.22099112     1.36894201    -0.25206226
 c      1.23978085     1.06224659    -0.09949966
 h     -0.15709649    -2.03487532     0.42661797
 h     -2.28544147     1.66254678     0.63547184
 h     -0.68305542     1.91848888    -1.14147959
 h      2.09329252     1.74074430     0.13632145
 o      2.38807736    -1.26464048    -0.09894641
 h      3.26128072    -0.93036421    -0.65541682
 c     -2.33209709    -0.66777656    -0.60548067
 h     -2.26875307    -1.39590074    -1.41102057
 h     -2.88131714    -1.03907563     0.27755224
 h     -2.98951877     0.14831367    -1.08241252
 h     -0.99494522     1.32664552     1.90195800
          17

 c      1.47396659    -0.36679148     0.00307069
 c      0.16241692    -1.01858064     0.14946434
 c     -0.95542680    -0.09179578    -0.05515348
 c     -1.23984329     1.16949504     0.87344590
 c     -0.22602150     1.36230193    -0.24809774
 c      1.23501083     1.05463959    -0.10406825
 h     -0.15373415    -2.03255017     0.39044422
 h     -2.33189522     1.69735092     0.66439452
 h     -0.73982532     1.89865585    -1.11889573
 h      2.10988908     1.76061963     0.12357119
 o      2.39398789    -1.26267836    -0.09434193
 h      3.22423270    -0.98556984    -0.59851726
 c     -2.32690284    -0.65346555    -0.60844759
 h     -2.26735732    -1.45815994    -1.40280707
 h     -2.86881273    -1.01785469     0.28496169
 h     -2.94810105     0.14115791    -1.06861878
 h     -1.06821670     1.37597539     1.92349533
          17

 c      1.46926405    -0.36059112     0.00084361
 c      0.16953948    -1.01634850     0.13111566
 c     -0.96402562    -0.09662295    -0.04752471
 c     -1.22733743     1.16955233     0.87214784
 c     -0.23281948     1.35439493    -0.24475800
 c      1.23135164     1.04586712    -0.10789730
 h     -0.14212808    -2.03496816     0.35312964
 h     -2.35366551     1.71736982     0.69464132
 h     -0.78359424     1.87395992    -1.08864923
 h      2.11272385     1.77496704     0.10641137
 o      2.40230096    -1.26079193    -0.09016360
 h      3.17576144    -1.04256998    -0.53170853
 c     -2.32126903    -0.63915361    -0.61166013
 h     -2.26271052    -1.51475203    -1.38626158
 h     -2.85646455    -0.99792570     0.28891411
 h     -2.90331634     0.13380179    -1.05229384
 h     -1.13484029     1.41740817     1.94985874
          17

 c      1.46142612    -0.35420836    -0.00218407
 c      0.17523917    -1.01172626     0.11307705
 c     -0.97203329    -0.10095774    -0.04000328
 c     -1.21661143     1.17170387     0.87097130
 c     -0.24123371     1.34525386    -0.24193337
 c      1.22897723     1.03653281    -0.11102582
 h     -0.12211360    -2.04251474     0.31437517
 h     -2.34780978     1.72077773     0.72330790
 h     -0.81350518     1.84625407    -1.05407071
 h      2.09921384     1.78092644     0.08456821
 o      2.41040044    -1.25952952    -0.08499636
 h      3.15213303    -1.08895280    -0.47655324
 c     -2.31461667    -0.62644527    -0.61482880
 h     -2.25558988    -1.55758560    -1.35743296
 h     -2.84525018    -0.97888026     0.28924376
 h     -2.86348493     0.13564333    -1.04055693
 h     -1.19255642     1.44822588     1.97442179
          17

 c      1.45130385    -0.34816977    -0.00610494
 c      0.17919004    -1.00501554     0.09549039
 c     -0.97911316    -0.10488869    -0.03259829
 c     -1.20801728     1.17607891     0.87085997
 c     -0.25088668     1.33482657    -0.23935851
 c      1.22771702     1.02711256    -0.11356523
 h     -0.09358136    -2.05392986     0.27359758
 h     -2.31492179     1.70760653     0.74726823
 h     -0.83070596     1.81859111    -1.02058347
 h      2.07001688     1.77801174     0.05857396
 o      2.41521833    -1.25929822    -0.07740866
 h      3.19518573    -1.11422562    -0.45477237
 c     -2.30647199    -0.61658629    -0.61749233
 h     -2.24657706    -1.58167873    -1.31582211
 h     -2.83641604    -0.96039321     0.28627880
 h     -2.83584711     0.15505813    -1.03985341
 h     -1.23864820     1.46603472     1.99134639
          17

 c      1.43984500    -0.34290286    -0.01098138
 c      0.18106875    -0.99669295     0.07849837
 c     -0.98496809    -0.10850114    -0.02530537
 c     -1.20165566     1.18257476     0.87251214
 c     -0.26121244     1.32300029    -0.23664788
 c      1.22706987     1.01792417    -0.11568565
 h     -0.05669625    -2.06667844     0.23015009
 h     -2.25888649     1.67961282     0.76338877
 h     -0.83819339     1.79482383    -0.99502518
 h      2.02897118     1.76832102     0.02962653
 o      2.41743143    -1.25966114    -0.06800405
 h      3.28756180    -1.12249930    -0.45593965
 c     -2.29687406    -0.60987929    -0.61941580
 h     -2.23601669    -1.58530653    -1.26361263
 h     -2.83142373    -0.94218307     0.28086429
 h     -2.82173183     0.19256277    -1.05202094
 h     -1.27024498     1.46942281     1.99768615
          17

 c      1.42798973    -0.33871522    -0.01682218
 c      0.18061174    -0.98734408     0.06222070
 c     -0.98935950    -0.11186405    -0.01810939
 c     -1.19717222     1.19078274     0.87632048
 c     -0.27158020     1.30967810    -0.23341123
 c      1.22624162     1.00906269    -0.11759648
 h     -0.01217911    -2.07770216     0.18354536
 h     -2.18865069     1.64105212     0.76851106
 h     -0.83968949     1.77858110    -0.98391412
 h      1.98307351     1.75688578    -0.00060881
 o      2.41971059    -1.26002129    -0.05817373
 h      3.38121111    -1.12162060    -0.45751009
 c     -2.28642325    -0.60552149    -0.62066342
 h     -2.22396790    -1.57044924    -1.20534177
 h     -2.83176402    -0.92392501     0.27417190
 h     -2.81604425     0.23922405    -1.07350386
 h     -1.28487085     1.45816610     1.99371596
          17

 c      1.41663074    -0.33584894    -0.02357829
 c      0.17768086    -0.97758962     0.04673632
 c     -0.99213174    -0.11502330    -0.01099640
 c     -1.19342696     1.19988676     0.88239129
 c     -0.28149455     1.29490867    -0.22945853
 c      1.22427136     1.00039942    -0.11950692
 h      0.03850998    -2.08421010     0.13361075
 h     -2.12160832     1.60004366     0.75929634
 h     -0.83756596     1.77163845    -0.99070639
 h      1.94151561     1.75123825    -0.03041416
 o      2.42353290    -1.26006201    -0.04863204
 h      3.44760767    -1.11529547    -0.44809543
 c     -2.27591447    -0.60205054    -0.62126921
 h     -2.21016744    -1.54371520    -1.14792033
 h     -2.83862775    -0.90514571     0.26726606
 h     -2.81173873     0.28277316    -1.09872532
 h     -1.28093985     1.43321104     1.98258126
          17

 c      1.40657220    -0.33450560    -0.03114978
 c      0.17230558    -0.96802067     0.03207696
 c     -0.99323252    -0.11801220    -0.00396749
 c     -1.18844938     1.20872815     0.89060363
 c     -0.29073127     1.27899174    -0.22496203
 c      1.22034361     0.99179593    -0.12156675
 h      0.09314237    -2.08429163     0.08053530
 h     -2.08378791     1.56812975     0.73212596
 h     -0.83135803     1.77270098    -1.01376161
 h      1.91241092     1.75854579    -0.05866652
 o      2.42931998    -1.25960771    -0.03961292
 h      3.47536933    -1.10493668    -0.42429944
 c     -2.26605187    -0.59779465    -0.62097080
 h     -2.19401833    -1.51678576    -1.10021828
 h     -2.85254008    -0.88521011     0.26061889
 h     -2.80339481     0.31337359    -1.12312432
 h     -1.25817776     1.39654649     1.96969837
          17

 c      1.39847998    -0.33484708    -0.03939481
 c      0.16470796    -0.95915621     0.01822848
 c     -0.99272123    -0.12086807     0.00295099
 c     -1.18077294     1.21645478     0.90056597
 c     -0.29925917     1.26244966    -0.22041927
 c      1.21419137     0.98350010    -0.12383346
 h      0.14884315    -2.07726988     0.02483102
 h     -2.09404417     1.55307032     0.68503015
 h     -0.81849532     1.77787363    -1.04702823
 h      1.89826701     1.78068210    -0.08521855
 o      2.43697799    -1.25853312    -0.03114819
 h      3.46173271    -1.09112288    -0.38624829
 c     -2.25738522    -0.59126767    -0.61930914
 h     -2.17477091    -1.50338512    -1.07076006
 h     -2.87311665    -0.86346465     0.25384288
 h     -2.78799026     0.32536483    -1.14403109
 h     -1.21782318     1.35090283     1.96180154
          17

 c      1.39283833    -0.33697803    -0.04813653
 c      0.15530919    -0.95142309     0.00513732
 c     -0.99077043    -0.12363734     0.00970612
 c     -1.17132973     1.22323466     0.91134807
 c     -0.30704659     1.24589495    -0.21645189
 c      1.20619654     0.97628628    -0.12630994
 h      0.20233482    -2.06379641    -0.03277107
 h     -2.14186008     1.55101665     0.62321594
 h     -0.79637897     1.78240615    -1.08281556
 h      1.89487004     1.81218242    -0.11044281
 o      2.44604416    -1.25675421    -0.02314748
 h      3.41031060    -1.07379592    -0.33629149
 c     -2.25028968    -0.58185418    -0.61602848
 h     -2.15219673    -1.51079360    -1.06327977
 h     -2.89907099    -0.83947176     0.24580792
 h     -2.76453693     0.31705973    -1.16054063
 h     -1.16235471     1.29915865     1.96514880
          17

 c      1.38991940    -0.34090777    -0.05716733
 c      0.14471433    -0.94515647    -0.00727879
 c     -0.98767127    -0.12635706     0.01623105
 c     -1.16240513     1.22972689     0.92175776
 c     -0.31396249     1.22991191    -0.21360043
 c      1.19707457     0.97109805    -0.12899865
 h      0.25023354    -2.04568569    -0.09146276
 h     -2.19980445     1.55313326     0.55895684
 h     -0.76387338     1.78224735    -1.11434295
 h      1.89496835     1.84384630    -0.13450048
 o      2.45543572    -1.25429259    -0.01533831
 h      3.33519032    -1.05123094    -0.27995436
 c     -2.24490466    -0.57029738    -0.61132573
 h     -2.12739242    -1.53359706    -1.07426953
 h     -2.92847966    -0.81319554     0.23508709
 h     -2.73379447     0.29049513    -1.17345004
 h     -1.09484825     1.24368909     1.98228195
          17

 c      1.38976226    -0.34649939    -0.06625358
 c      0.13367282    -0.94061633    -0.01912158
 c     -0.98383118    -0.12903885     0.02245672
 c     -1.15565403     1.23635539     0.93114863
 c     -0.31979016     1.21499604    -0.21220825
 c      1.18753218     0.96859531    -0.13191037
 h      0.28931282    -2.02553327    -0.15048544
 h     -2.24668492     1.55375447     0.50443956
 h     -0.72168439     1.77478553    -1.13703433
 h      1.89222737     1.86747453    -0.15713791
 o      2.46286874    -1.25148283    -0.00713486
 h      3.27043682    -1.01683325    -0.22800828
 c     -2.24110487    -0.55826401    -0.60561044
 h     -2.10261421    -1.55873419    -1.09592292
 h     -2.95921069    -0.78504604     0.22050631
 h     -2.69830532     0.25152103    -1.18561911
 h     -1.01869209     1.18642720     2.00918037
          17

 c      1.39215323    -0.35342504    -0.07514822
 c      0.12301191    -0.93800823    -0.03050819
 c     -0.97974551    -0.13166687     0.02831794
 c     -1.15169467     1.24318825     0.93959452
 c     -0.32427234     1.20152413    -0.21237583
 c      1.17812221     0.96894778    -0.13504548
 h      0.31672317    -2.00618347    -0.20919205
 h     -2.27180357     1.55081082     0.46808028
 h     -0.67214031     1.75905231    -1.14894638
 h      1.88281038     1.87808954    -0.17788384
 o      2.46534722    -1.24910296     0.00213274
 h      3.26297975    -0.95752238    -0.19271325
 c     -2.23854261    -0.54757711    -0.59913289
 h     -2.08032186    -1.57427015    -1.12042255
 h     -2.98939137    -0.75578708     0.20157426
 h     -2.66231413     0.20955644    -1.20240640
 h     -0.93795097     1.12966573     2.03655885
          17

 c      1.39663244    -0.36115837    -0.08361595
 c      0.11354660    -0.93749270    -0.04156953
 c     -0.97594264    -0.13419782     0.03376239
 c     -1.15042075     1.25004561     0.94745796
 c     -0.32715297     1.18972974    -0.21393561
 c      1.16921667     0.97183803    -0.13837699
 h      0.33019402    -1.99017279    -0.26703488
 h     -2.27131366     1.54413167     0.45481006
 h     -0.61884438     1.73575880    -1.15092538
 h      1.86549853     1.87426601    -0.19628832
 o      2.46307515    -1.24727284     0.01220916
 h      3.31119901    -0.87189799    -0.17154721
 c     -2.23678062    -0.53971437    -0.59191407
 h     -2.06248080    -1.57316215    -1.14183359
 h     -3.01779127    -0.72636761     0.17866552
 h     -2.63055166     0.17530367    -1.23074635
 h     -0.85742820     1.07640860     2.05448195
          17

 c      1.40258206    -0.36905275    -0.09145826
 c      0.10599076    -0.93918412    -0.05244554
 c     -0.97290647    -0.13656890     0.03875980
 c     -1.15130341     1.25662074     0.95500582
 c     -0.32821624     1.17968099    -0.21643911
 c      1.16100902     0.97653437    -0.14184100
 h      0.32818161    -1.97929204    -0.32350218
 h     -2.24546094     1.53444308     0.46703824
 h     -0.56626303     1.70727539    -1.14670165
 h      1.84159217     1.85802867    -0.21210238
 o      2.45917019    -1.24491792     0.02226723
 h      3.36893206    -0.77862205    -0.15259984
 c     -2.23554525    -0.53538756    -0.58406915
 h     -2.05034744    -1.55320547    -1.15625968
 h     -3.04402227    -0.69774349     0.15294532
 h     -2.60542772     0.15548861    -1.27512920
 h     -0.78203109     1.02990877     2.05590788
          17

 c      1.40933013    -0.37646528    -0.09852263
 c      0.10088377    -0.94313862    -0.06327553
 c     -0.97099913    -0.13871753     0.04330440
 c     -1.15351077     1.26254859     0.96232073
 c     -0.32733446     1.17128568    -0.21920111
 c      1.15351277     0.98197050    -0.14533029
 h      0.30996862    -1.97435484    -0.37802929
 h     -2.19806990     1.52315127     0.50493450
 h     -0.51911975     1.67732850    -1.14254658
 h      1.81494462     1.83481994    -0.22541118
 o      2.45582906    -1.24107748     0.03184563
 h      3.40528256    -0.69493948    -0.12945736
 c     -2.23490481    -0.53429275    -0.57619971
 h     -2.04445257    -1.51624903    -1.16170588
 h     -3.06848572    -0.67072151     0.12607582
 h     -2.58516474     0.14890360    -1.33284970
 h     -0.71605164     0.99305957     2.03765709
          17

 c      1.41620385    -0.38285209    -0.10470376
 c      0.09852602    -0.94933062    -0.07418638
 c     -0.97041553    -0.14060974     0.04740813
 c     -1.15581523     1.26740327     0.96941777
 c     -0.32453087     1.16437041    -0.22146862
 c      1.14657799     0.98686363    -0.14869405
 h      0.27575307    -1.97515696    -0.42992937
 h     -2.13825910     1.51273248     0.56572689
 h     -0.48155562     1.64996240    -1.14564080
 h      1.79167184     1.81300957    -0.23669934
 o      2.45405007    -1.23526202     0.04079552
 h      3.40865308    -0.63062670    -0.10041984
 c     -2.23514449    -0.53536633    -0.56927296
 h     -2.04455586    -1.46790449    -1.15831047
 h     -3.09202779    -0.64583918     0.09976053
 h     -2.56568895     0.14903511    -1.39474146
 h     -0.66266745     0.96799855     2.00010160
          17

 c      1.42255370    -0.38782649    -0.10994481
 c      0.09894182    -0.95763871    -0.08528092
 c     -0.97117945    -0.14226123     0.05109001
 c     -1.15633602     1.27064208     0.97641054
 c     -0.32004093     1.15883377    -0.22272760
 c      1.14001874     0.98997331    -0.15175955
 h      0.22670300    -1.98057555    -0.47834627
 h     -2.08395304     1.50761792     0.64241635
 h     -0.45630437     1.62776413    -1.16083260
 h      1.77844202     1.80157969    -0.24668159
 o      2.45424318    -1.22727988     0.04910171
 h      3.37704378    -0.59061855    -0.06569710
 c     -2.23655773    -0.53722436    -0.56408165
 h     -2.04950598    -1.41772064    -1.14896119
 h     -3.11538240    -0.62331395     0.07527944
 h     -2.54369050     0.14942326    -1.45044027
 h     -0.62345040     0.95581887     1.94687261
          17

 c      1.42776955    -0.39118839    -0.11423519
 c      0.10187681    -0.96785115    -0.09663001
 c     -0.97316877    -0.14374621     0.05436976
 c     -1.15259900     1.27162165     0.98341926
 c     -0.31432937     1.15476686    -0.22296952
 c      1.13389377     0.99052722    -0.15438927
 h      0.16495186    -1.98876436    -0.52224779
 h     -2.06191933     1.51442062     0.72484430
 h     -0.44435621     1.61055215    -1.18767623
 h      1.77893397     1.80555340    -0.25575459
 o      2.45649159    -1.21713257     0.05681036
 h      3.31390580    -0.57655020    -0.02628010
 c     -2.23938641    -0.53841377    -0.56088536
 h     -2.05722627    -1.37866899    -1.13950063
 h     -3.13868065    -0.60308960     0.05323780
 h     -2.51774841     0.14615748    -1.49214676
 h     -0.59750992     0.95615072     1.88514733
          17

 c      1.43129871    -0.39292917    -0.11760541
 c      0.10682555    -0.97968467    -0.10827012
 c     -0.97614740    -0.14519890     0.05726575
 c     -1.14316547     1.27002603     0.98987417
 c     -0.30802801     1.15241439    -0.22267628
 c      1.12871564     0.98851692    -0.15654021
 h      0.09354073    -1.99744364    -0.56047049
 h     -2.09000640     1.53776319     0.80738602
 h     -0.44522622     1.59588972    -1.22060854
 h      1.79113018     1.82261141    -0.26345052
 o      2.46047484    -1.20508551     0.06401251
 h      3.22929168    -0.58544040     0.01631362
 c     -2.24380074    -0.53770219    -0.55952575
 h     -2.06542391    -1.36353506    -1.13662663
 h     -3.16132939    -0.58495672     0.03365223
 h     -2.48800088     0.13777278    -1.51547997
 h     -0.58011781     0.96650640     1.82644039
          17

 c      1.43267949    -0.39321068    -0.12012218
 c      0.11308097    -0.99280198    -0.12020355
 c     -0.97979300    -0.14681101     0.05979810
 c     -1.12973824     1.26647829     0.99422062
 c     -0.30180890     1.15202146    -0.22255884
 c      1.12530355     0.98452843    -0.15826343
 h      0.01629834    -2.00429873    -0.59184893
 h     -2.15356596     1.57361168     0.89297389
 h     -0.45745926     1.58082808    -1.25197498
 h      1.80874448     1.84492195    -0.26857037
 o      2.46507853    -1.19200388     0.07083003
 h      3.14578561    -0.60417630     0.06028342
 c     -2.24979748    -0.53461078    -0.55990740
 h     -2.07317050    -1.37780548    -1.14285721
 h     -3.18230041    -0.56865230     0.01626907
 h     -2.45558493     0.12455841    -1.51915203
 h     -0.56205089     0.98209882     1.78620169
          17

 c      1.43161058    -0.39231728    -0.12188481
 c      0.11980481    -1.00682386    -0.13239626
 c     -0.98373378    -0.14880981     0.06200082
 c     -1.11558125     1.26208911     0.99515769
 c     -0.29626443     1.15371409    -0.22328586
 c      1.12442148     0.97932584    -0.15965152
 h     -0.06240933    -2.00741631    -0.61543009
 h     -2.22122285     1.61254752     0.98384546
 h     -0.47909345     1.56325899    -1.27503360
 h      1.82500889     1.86382458    -0.26982478
 o      2.46807365    -1.17975709     0.07731198
 h      3.10292340    -0.60315758     0.10522991
 c     -2.25713163    -0.52970146    -0.56227562
 h     -2.08171926    -1.41579101    -1.15366608
 h     -3.20055962    -0.55389075     0.00086761
 h     -2.42228369     0.10820111    -1.50480963
 h     -0.53331767     0.99804591     1.77804023
          17

 c      1.42805843    -0.39058698    -0.12301063
 c      0.12610491    -1.02133614    -0.14477686
 c     -0.98759775    -0.15142501     0.06393075
 c     -1.10274285     1.25752638     0.99282714
 c     -0.29183284     1.15746521    -0.22532677
 c      1.12650883     0.97357970    -0.16079446
 h     -0.13805823    -2.00567366    -0.63070782
 h     -2.26971321     1.64678324     1.07737697
 h     -0.50804307     1.54235329    -1.28545979
 h      1.83518542     1.87291500    -0.26631560
 o      2.46795032    -1.16979408     0.08329752
 h      3.12707839    -0.55944655     0.15427408
 c     -2.26540433    -0.52419566    -0.56688387
 h     -2.09333822    -1.46527613    -1.16108021
 h     -3.21536247    -0.54035781    -0.01260980
 h     -2.39033130     0.09193052    -1.47746641
 h     -0.49146431     1.01330521     1.80324824
          17

 c      1.42231194    -0.38835417    -0.12360141
 c      0.13111755    -1.03588991    -0.15723586
 c     -0.99105709    -0.15486002     0.06566242
 c     -1.09153237     1.25287728     0.98872789
 c     -0.28875873     1.16310802    -0.22889139
 c      1.13157972     0.96778830    -0.16176518
 h     -0.20639891    -1.99905570    -0.63780017
 h     -2.28755739     1.67175168     1.16865338
 h     -0.54240217     1.51850170    -1.28177620
 h      1.83724450     1.86891272    -0.25767281
 o      2.46646370    -1.16071695     0.08879778
 h      3.19045503    -0.49586722     0.20772150
 c     -2.27418956    -0.51944691    -0.57352446
 h     -2.10982570    -1.51426271    -1.15861989
 h     -3.22638928    -0.52769263    -0.02405940
 h     -2.36217700     0.08088740    -1.44610770
 h     -0.44393183     1.03065346     1.84898382
          17

 c      1.41488794    -0.38594765    -0.12372391
 c      0.13410619    -1.05000122    -0.16961967
 c     -0.99385849    -0.15926959     0.06727335
 c     -1.08145352     1.24805299     0.98468467
 c     -0.28708637     1.17035730    -0.23390299
 c      1.13924225     0.96226152    -0.16262143
 h     -0.26391338    -1.98881183    -0.63754638
 h     -2.27078145     1.68515016     1.25256698
 h     -0.58068655     1.49314703    -1.26543906
 h      1.83180180     1.85166093    -0.24399729
 o      2.46585450    -1.15066741     0.09412345
 h      3.25559670    -0.44294790     0.26081225
 c     -2.28310928    -0.51666465    -0.58145475
 h     -2.13202530    -1.55396506    -1.14306390
 h     -3.23378706    -0.51545832    -0.03326043
 h     -2.34000387     0.08165699    -1.42271794
 h     -0.40087089     1.05275219     1.89834418
          17

 c      1.40638059    -0.38370674    -0.12342014
 c      0.13453904    -1.06315070    -0.18172578
 c     -0.99583764    -0.16474830     0.06882690
 c     -1.07192815     1.24302635     0.98212255
 c     -0.28667755     1.17883621    -0.23998589
 c      1.14875604     0.95709534    -0.16341422
 h     -0.30819115    -1.97744091    -0.63150998
 h     -2.21970671     1.68604965     1.32453861
 h     -0.62207503     1.46856745    -1.24079518
 h      1.82203830     1.82416996    -0.22574207
 o      2.46722498    -1.13880240     0.09956698
 h      3.30210950    -0.41511935     0.30883728
 c     -2.29188159    -0.51666035    -0.58983657
 h     -2.15994873    -1.57902663    -1.11405144
 h     -3.23815040    -0.50311614    -0.03990752
 h     -2.32510008     0.09929545    -1.41735703
 h     -0.36935412     1.08015986     1.93822694
          17

 c      1.39736336    -0.38197805    -0.12272057
 c      0.13212704    -1.07479027    -0.19330647
 c     -0.99692314    -0.17132850     0.07035578
 c     -1.06243136     1.23782231     0.98191838
 c     -0.28724848     1.18812133    -0.24650794
 c      1.15909921     0.95214496    -0.16420174
 h     -0.33813433    -1.96850056    -0.62184884
 h     -2.13792663     1.67462520     1.38084782
 h     -0.66657772     1.44746666    -1.21449399
 h      1.81358953     1.79265355    -0.20353498
 o      2.47091886    -1.12492824     0.10531656
 h      3.32128156    -0.41642328     0.34862971
 c     -2.30033256    -0.51949284    -0.59835252
 h     -2.19295147    -1.58727542    -1.07336220
 h     -3.24039614    -0.49001821    -0.04364243
 h     -2.31772294     0.13275694    -1.43144840
 h     -0.35249772     1.11169515     1.96076389
          17

 c      1.38834654    -0.38109451    -0.12164912
 c      0.12682464    -1.08437734    -0.20408780
 c     -0.99713774    -0.17898426     0.07184864
 c     -1.05233925     1.23242014     0.98442496
 c     -0.28844298     1.19781309    -0.25274328
 c      1.16910185     0.94708524    -0.16506950
 h     -0.35392054    -1.96611791    -0.61102064
 h     -2.03317199     1.65257969     1.41930466
 h     -0.71475279     1.43226552    -1.19359649
 h      1.81363108     1.76549540    -0.17787975
 o      2.47689083    -1.10916825     0.11147294
 h      3.31044494    -0.44585332     0.37834243
 c     -2.30836768    -0.52438478    -0.60725252
 h     -2.22982814    -1.58001364    -1.02454170
 h     -3.24146769    -0.47541565    -0.04416114
 h     -2.31764225     0.17416374    -1.45743266
 h     -0.35024714     1.14517168     1.96239608
          17

 c      1.37976638    -0.38135666    -0.12022313
 c      0.11879100    -1.09145040    -0.21380749
 c     -0.99659731    -0.18763546     0.07324340
 c     -1.04067020     1.22660913     0.98938839
 c     -0.28996750     1.20760874    -0.25814803
 c      1.17772734     0.94167880    -0.16614477
 h     -0.35660025    -1.97408858    -0.60130377
 h     -1.91997909     1.62442623     1.44093878
 h     -0.76655701     1.42433001    -1.18248015
 h      1.82813710     1.74980428    -0.14885945
 o      2.48476595    -1.09190399     0.11803311
 h      3.27205158    -0.49832186     0.39770166
 c     -2.31596363    -0.53001433    -0.61681329
 h     -2.26893889    -1.56284475    -0.97274963
 h     -3.24193321    -0.45850515    -0.04141023
 h     -2.32451636     0.21317329    -1.48513170
 h     -0.35978137     1.17783191     1.94326278
          17

 c      1.37198831    -0.38301504    -0.11845197
 c      0.10831923    -1.09574374    -0.22226690
 c     -0.99550254    -0.19715308     0.07443426
 c     -1.02587791     1.21982031     0.99570576
 c     -0.29172647     1.21733327    -0.26257217
 c      1.18442687     0.93614722    -0.16757033
 h     -0.34735243    -1.99459506    -0.59420100
 h     -1.82269228     1.59925272     1.45271713
 h     -0.81995809     1.42362987    -1.18063763
 h      1.85813447     1.74677630    -0.11629693
 o      2.49357860    -1.07394685     0.12476888
 h      3.21777149    -0.56189462     0.40991283
 c     -2.32317153    -0.53481062    -0.62695161
 h     -2.30855934    -1.54609275    -0.92425217
 h     -3.24171771    -0.43854509    -0.03574568
 h     -2.33784708     0.24110067    -1.50678689
 h     -0.37514809     1.20660514     1.90756503
          17

 c      1.36531054    -0.38622825    -0.11633644
 c      0.09577044    -1.09730407    -0.22937837
 c     -0.99412292    -0.20736998     0.07528791
 c     -1.00633966     1.21122188     1.00142981
 c     -0.29382076     1.22690677    -0.26622521
 c      1.18925061     0.93122056    -0.16943596
 h     -0.32681482    -2.02696734    -0.58997658
 h     -1.77069348     1.58930401     1.46693393
 h     -0.87082622     1.42911155    -1.18356591
 h      1.89862846     1.75073717    -0.08046953
 o      2.50121837    -1.05686394     0.13094249
 h      3.17732722    -0.61264500     0.42617483
 c     -2.33008061    -0.53726728    -0.63727280
 h     -2.34748572    -1.54228912    -0.88481164
 h     -3.24014897    -0.41502305    -0.02793114
 h     -2.35687811     0.25237788    -1.51825253
 h     -0.38663397     1.22850804     1.86455980
          17

 c      1.35994276    -0.39097856    -0.11387234
 c      0.08156057    -1.09653617    -0.23518134
 c     -0.99277755    -0.21809538     0.07565478
 c     -0.98221478     1.20054236     1.00486548
 c     -0.29639480     1.23628489    -0.26948342
 c      1.19259725     0.92775301    -0.17174244
 h     -0.29506927    -2.06729636    -0.58765080
 h     -1.77614443     1.59968443     1.48907890
 h     -0.91430950     1.43940454    -1.18569798
 h      1.94155149     1.75320205    -0.04255068
 o      2.50494452    -1.04251174     0.13536162
 h      3.19082779    -0.62247669     0.46489245
 c     -2.33677567    -0.53654451    -0.64733076
 h     -2.38535173    -1.55893326    -0.85732308
 h     -3.23627933    -0.38781409    -0.01897071
 h     -2.38057836     0.24463249    -1.51856115
 h     -0.38150419     1.24141759     1.82841459
          17

 c      1.35593772    -0.39698637    -0.11106588
 c      0.06620673    -1.09413264    -0.23981686
 c     -0.99182681    -0.22911564     0.07537929
 c     -0.95612158     1.18859951     1.00575638
 c     -0.29948216     1.24542009    -0.27271907
 c      1.19489420     0.92632977    -0.17443089
 h     -0.25234219    -2.10937178    -0.58551080
 h     -1.82138899     1.62157888     1.50942140
 h     -0.94641631     1.45330438    -1.18277149
 h      1.97931753     1.74721172    -0.00432576
 o      2.50506556    -1.03077384     0.13802517
 h      3.25155626    -0.59576873     0.52579451
 c     -2.34335426    -0.53299124    -0.65674241
 h     -2.42203100    -1.59224826    -0.84104946
 h     -3.22928768    -0.35726953    -0.00986923
 h     -2.40768752     0.21872411    -1.50964458
 h     -0.34880792     1.24473044     1.81299191
          17

 c      1.35316022    -0.40372693    -0.10794956
 c      0.05038936    -1.09092872    -0.24347484
 c     -0.99167767    -0.24017557     0.07431232
 c     -0.93068869     1.17649470     1.00505586
 c     -0.30294990     1.25424835    -0.27618735
 c      1.19644290     0.92711453    -0.17742396
 h     -0.19981002    -2.14643656    -0.58181380
 h     -1.87953764     1.64229414     1.51571335
 h     -0.96492211     1.46997405    -1.17280063
 h      2.00656180     1.72906730     0.03234736
 o      2.50431512    -1.02026373     0.14019550
 h      3.31619539    -0.55801758     0.58890576
 c     -2.34994249    -0.52791814    -0.66503241
 h     -2.45690577    -1.63022909    -0.83337155
 h     -3.21879645    -0.32418642    -0.00141287
 h     -2.43687579     0.17905489    -1.49666961
 h     -0.28751448     1.23876237     1.82146259
          17

 c      1.35134036    -0.41053984    -0.10458410
 c      0.03496921    -1.08775514    -0.24634519
 c     -0.99277625    -0.25096172     0.07231901
 c     -0.90699675     1.16500808     1.00433541
 c     -0.30650261     1.26268160    -0.27995218
 c      1.19738810     0.92986798    -0.18065232
 h     -0.13990727    -2.17283860    -0.57530492
 h     -1.93068254     1.65327759     1.50206082
 h     -0.96969234     1.48903486    -1.15623994
 h      2.02054283     1.69834285     0.06594590
 o      2.50450480    -1.01022314     0.14281389
 h      3.35702868    -0.52470838     0.63957804
 c     -2.35663506    -0.52295398    -0.67146357
 h     -2.48896575    -1.66046426    -0.83159698
 h     -3.20506750    -0.28963650     0.00598665
 h     -2.46708115     0.13358340    -1.48840773
 h     -0.20830376     1.22367718     1.84365959
          17

 c      1.35014102    -0.41673329    -0.10105405
 c      0.02092864    -1.08531990    -0.24858589
 c     -0.99556813    -0.26111160     0.06928240
 c     -0.88509898     1.15454798     1.00500639
 c     -0.30969949     1.27059688    -0.28383687
 c      1.19770789     0.93402622    -0.18407845
 h     -0.07608811    -2.18510333    -0.56545894
 h     -1.96311756     1.65032504     1.46788078
 h     -0.96273718     1.51064567    -1.13587687
 h      2.02121988     1.65751131     0.09559074
 o      2.50638405    -1.00044253     0.14631947
 h      3.36337629    -0.50196091     0.67125216
 c     -2.36343035    -0.51952928    -0.67513772
 h     -2.51725990    -1.67454430    -0.83348778
 h     -3.18906535    -0.25470975     0.01233877
 h     -2.49779078     0.09188175    -1.49559904
 h     -0.12584801     1.19971404     1.86559956
          17

 c      1.34921281    -0.42166071    -0.09746162
 c      0.00926170    -1.08411588    -0.25030029
 c     -1.00042530    -0.27025632     0.06510406
 c     -0.86480011     1.14524022     1.00783873
 c     -0.31198486     1.27782465    -0.28741870
 c      1.19719481     0.93878408    -0.18772456
 h     -0.01234498    -2.18246330    -0.55253682
 h     -1.97063487     1.63197034     1.41545199
 h     -0.94798884     1.53556925    -1.11647396
 h      2.01140497     1.61162733     0.12136900
 o      2.51015043    -0.99092776     0.15087376
 h      3.33307901    -0.49160951     0.68183147
 c     -2.37026806    -0.51840996    -0.67549570
 h     -2.54117276    -1.66879702    -0.83715389
 h     -3.17236206    -0.22028451     0.01797543
 h     -2.52856569     0.06014638    -1.52513860
 h     -0.05214534     1.16770599     1.87715788
          17

 c      1.34823784    -0.42478492    -0.09392128
 c      0.00084100    -1.08433881    -0.25151645
 c     -1.00755797    -0.27808707     0.05970013
 c     -0.84593607     1.13701776     1.01295303
 c     -0.31276948     1.28415386    -0.29011889
 c      1.19545980     0.94319433    -0.19169643
 h      0.04734700    -2.16709347    -0.53755015
 h     -1.95073020     1.59852147     1.34872030
 h     -0.93042607     1.56503460    -1.10366868
 h      1.99669310     1.56777949     0.14459986
 o      2.51562624    -0.98179469     0.15643952
 h      3.26946556    -0.49277089     0.67240228
 c     -2.37715264    -0.51940197    -0.67283895
 h     -2.56056071    -1.64395019    -0.84096275
 h     -3.15686894    -0.18692419     0.02330750
 h     -2.55785322     0.03732587    -1.57389661
 h      0.00497273     1.12904130     1.87326668
          17

 c      1.34696379    -0.42573586    -0.09055676
 c     -0.00371486    -1.08582781    -0.25217334
 c     -1.01694290    -0.28441989     0.05299093
 c     -0.82833329     1.12965727     1.01995580
 c     -0.31159280     1.28938031    -0.29142058
 c      1.19204394     0.94633784    -0.19616627
 h      0.09961580    -2.14410123    -0.52216168
 h     -1.90453672     1.55195757     1.27308020
 h     -0.91421918     1.60011236    -1.10168322
 h      1.98418300     1.53359186     0.16760510
 o      2.52210663    -0.97337695     0.16265581
 h      3.18366522    -0.50002009     0.64923087
 c     -2.38418126    -0.52156548    -0.66815894
 h     -2.57593238    -1.60506753    -0.84367417
 h     -3.14443800    -0.15494839     0.02850382
 h     -2.58288388     0.01774185    -1.63041125
 h      0.04116185     1.08541479     1.85277986
          17

 c      1.34521802    -0.42434692    -0.08750066
 c     -0.00413988    -1.08807529    -0.25212895
 c     -1.02829212    -0.28923598     0.04489070
 c     -0.81161850     1.12275058     1.02803461
 c     -0.30829890     1.29339741    -0.29112562
 c      1.18670043     0.94758045    -0.20126689
 h      0.14218241    -2.12095498    -0.50846416
 h     -1.83868986     1.49655197     1.19554282
 h     -0.90070721     1.64068311    -1.11075234
 h      1.97922969     1.51451384     0.19241008
 o      2.52796904    -0.96658365     0.16848809
 h      3.10095104    -0.49770108     0.62938833
 c     -2.39144103    -0.52361222    -0.66249168
 h     -2.58869926    -1.56175643    -0.84474049
 h     -3.13647308    -0.12463144     0.03325256
 h     -2.60091824    -0.00377949    -1.68204994
 h      0.05500641     1.03860320     1.81762730
          17

 c      1.34289120    -0.42065469    -0.08489320
 c     -0.00054577    -1.09036670    -0.25120863
 c     -1.04107063    -0.29267784     0.03530973
 c     -0.79496122     1.11565147     1.03602740
 c     -0.30306940     1.29625555    -0.28944439
 c      1.17968076     0.94678973    -0.20694345
 h      0.17402290    -2.10578972    -0.49851018
 h     -1.76882222     1.43983258     1.12447754
 h     -0.88806341     1.68481905    -1.12657767
 h      1.98201556     1.51146598     0.21888597
 o      2.53099429    -0.96298106     0.17227057
 h      3.05625002    -0.45900011     0.64019442
 c     -2.39893203    -0.52415203    -0.65652173
 h     -2.60122089    -1.52725180    -0.84445549
 h     -3.13372301    -0.09638467     0.03675305
 h     -2.61017457    -0.02977386    -1.71954796
 h      0.04831016     0.99018157     1.77279053
          17

 c      1.33992398    -0.41485451    -0.08286368
 c      0.00664376    -1.09205724    -0.24929109
 c     -1.05455587    -0.29500908     0.02417088
 c     -0.77710970     1.10756970     1.04256928
 c     -0.29627604     1.29813492    -0.28684757
 c      1.17170911     0.94431710    -0.21292750
 h      0.19497377    -2.10447007    -0.49358445
 h     -1.72037458     1.39206980     1.06774338
 h     -0.87299581     1.72927822    -1.14247523
 h      1.98753813     1.52112965     0.24427023
 o      2.53105211    -0.96273410     0.17381681
 h      3.05219547    -0.37941462     0.68570447
 c     -2.40660756    -0.52205442    -0.65058878
 h     -2.61604248    -1.51389053    -0.84334880
 h     -3.13632341    -0.07077332     0.03795989
 h     -2.60995736    -0.06045218    -1.73778238
 h      0.02728064     0.94093003     1.72686665
          17

 c      1.33636675    -0.40727692    -0.08149418
 c      0.01682025    -1.09285366    -0.24638510
 c     -1.06791633    -0.29655140     0.01143380
 c     -0.75758619     1.09808187     1.04632275
 c     -0.28830946     1.29926554    -0.28384783
 c      1.16366919     0.94077929    -0.21886525
 h      0.20502047    -2.11782451    -0.49357243
 h     -1.71525645     1.36110347     1.02983296
 h     -0.85270661     1.77063753    -1.15214248
 h      1.98898444     1.53839119     0.26460544
 o      2.53006187    -0.96384360     0.17488508
 h      3.05917715    -0.28911818     0.73898315
 c     -2.41450369    -0.51703859    -0.64488584
 h     -2.63425760    -1.52560940    -0.84075573
 h     -3.14400593    -0.04835553     0.03595305
 h     -2.60047900    -0.09447496    -1.73524942
 h      0.00364245     0.88985645     1.69237564
          17

 c      1.33242682    -0.39840025    -0.08081306
 c      0.02928663    -1.09288825    -0.24264343
 c     -1.08029237    -0.29761502    -0.00287647
 c     -0.73822943     1.08764540     1.04614621
 c     -0.27950472     1.29985821    -0.28085061
 c      1.15632723     0.93684889    -0.22445124
 h      0.20403418    -2.14134974    -0.49694048
 h     -1.75003816     1.34637403     1.01236957
 h     -0.82584954     1.80622378    -1.15130085
 h      1.98093357     1.55851908     0.27641529
 o      2.52924617    -0.96458060     0.17683114
 h      3.05795392    -0.21385028     0.77914683
 c     -2.42279820    -0.50988915    -0.63955466
 h     -2.65465025    -1.55519393    -0.83423287
 h     -3.15630123    -0.02948766     0.03021886
 h     -2.58274091    -0.12944540    -1.71383654
 h     -0.00819611     0.83380856     1.68302384
          17

 c      1.32842873    -0.38883903    -0.08081529
 c      0.04327683    -1.09255103    -0.23831687
 c     -1.09087059    -0.29844421    -0.01864547
 c     -0.72177697     1.07707671     1.04163464
 c     -0.27013579     1.30006120    -0.27809207
 c      1.15021837     0.93315308    -0.22948781
 h      0.19220240    -2.16763566    -0.50136559
 h     -1.80160487     1.34199458     1.01609908
 h     -0.79268784     1.83460760    -1.13823376
 h      1.96065848     1.57813617     0.27753320
 o      2.52896500    -0.96402337     0.18023658
 h      3.04234910    -0.16618558     0.79735951
 c     -2.43170199    -0.50196872    -0.63453860
 h     -2.67476369    -1.59001122    -0.82087164
 h     -3.17263201    -0.01421700     0.02072404
 h     -2.55852190    -0.16210980    -1.67931453
 h     -0.00174839     0.77032347     1.70486718
          17

 c      1.32475134    -0.37929024    -0.08148000
 c      0.05795210    -1.09226327    -0.23369106
 c     -1.09893916    -0.29920014    -0.03566918
 c     -0.70952127     1.06666559     1.03372887
 c     -0.26041443     1.29992628    -0.27564024
 c      1.14563562     0.93022876    -0.23389433
 h      0.17052597    -2.18935679    -0.50450633
 h     -1.84803800     1.34256372     1.04014759
 h     -0.75500258     1.85587974    -1.11387251
 h      1.92823472     1.59549533     0.26730365
 o      2.52919239    -0.96171824     0.18527152
 h      3.01217183    -0.15106168     0.79121669
 c     -2.44132624    -0.49463710    -0.62938332
 h     -2.69237592    -1.61872531    -0.79879901
 h     -3.19232523    -0.00224949     0.00783844
 h     -2.53028014    -0.18851433    -1.64201969
 h      0.01469275     0.70226793     1.74977145
          17

 c      1.32177488    -0.37045758    -0.08278258
 c      0.07242941    -1.09233298    -0.22903833
 c     -1.10392244    -0.29996516    -0.05367354
 c     -0.70149059     1.05614199     1.02418446
 c     -0.25048351     1.29937556    -0.27340773
 c      1.14264753     0.92847071    -0.23770638
 h      0.14090765    -2.20117509    -0.50451642
 h     -1.87567049     1.34465281     1.08170508
 h     -0.71595588     1.87186797    -1.08175242
 h      1.88638486     1.61063613     0.24661718
 o      2.52972756    -0.95750632     0.19187308
 h      2.97025640    -0.16872625     0.76201921
 c     -2.45165965    -0.48896716    -0.62327896
 h     -2.70611515    -1.63390336    -0.76760813
 h     -3.21461943     0.00704389    -0.00778977
 h     -2.50065473    -0.20467658    -1.61563135
 h      0.02707567     0.63680991     1.80216513
          17

 c      1.31984238    -0.36297500    -0.08470323
 c      0.08584064    -1.09289487    -0.22458697
 c     -1.10540408    -0.30074761    -0.07234230
 c     -0.69742378     1.04511019     1.01470586
 c     -0.24043646     1.29818894    -0.27116413
 c      1.14111888     0.92805644    -0.24107759
 h      0.10590570    -2.20050903    -0.50027457
 h     -1.87751181     1.34626563     1.13675378
 h     -0.67975281     1.88614395    -1.04760897
 h      1.84033085     1.62560964     0.21792514
 o      2.53018009    -0.95161943     0.19969879
 h      2.92287937    -0.21333602     0.71557336
 c     -2.46262567    -0.48559353    -0.61556195
 h     -2.71546871    -1.63199487    -0.72811037
 h     -3.23869730     0.01459548    -0.02532636
 h     -2.47167356    -0.20832881    -1.61116750
 h      0.02545001     0.58087158     1.84843698
          17

 c      1.31923673    -0.35734114    -0.08722821
 c      0.09740358    -1.09388837    -0.22050075
 c     -1.10315010    -0.30148183    -0.09135058
 c     -0.69708040     1.03328126     1.00661222
 c     -0.23039500     1.29606088    -0.26861426
 c      1.14076235     0.92889026    -0.24425899
 h      0.06836385    -2.18775668    -0.49146404
 h     -1.85119517     1.34630270     1.20075944
 h     -0.65074420     1.90326503    -1.01794709
 h      1.79723632     1.64443925     0.18496781
 o      2.52976937    -0.94510767     0.20785384
 h      2.88292804    -0.26628450     0.66648480
 c     -2.47408640    -0.48458277    -0.60638903
 h     -2.72070363    -1.61297470    -0.68198171
 h     -3.26369824     0.02156823    -0.04381319
 h     -2.44470137    -0.20076016    -1.62900383
 h      0.00559366     0.53898680     1.87979902
          17

 c      1.32018312    -0.35386185    -0.09032947
 c      0.10649185    -1.09505044    -0.21686724
 c     -1.09713609    -0.30202661    -0.11039714
 c     -0.70015387     1.02049433     1.00081842
 c     -0.22064026     1.29276790    -0.26558565
 c      1.14127677     0.93066545    -0.24751536
 h      0.03101421    -2.16632012    -0.47858633
 h     -1.79832521     1.34443658     1.26914959
 h     -0.63188249     1.92675872    -0.99731836
 h      1.76443712     1.67189562     0.15170101
 o      2.52713639    -0.94029277     0.21465372
 h      2.87268657    -0.28932835     0.64170276
 c     -2.48575961    -0.48543696    -0.59672934
 h     -2.72290678    -1.58055315    -0.63147175
 h     -3.28863283     0.02920922    -0.06227934
 h     -2.42133219    -0.18643445    -1.65885042
 h     -0.03261270     0.51325295     1.89156520
          17

 c      1.32287568    -0.35260551    -0.09392165
 c      0.11269413    -1.09593718    -0.21370150
 c     -1.08756562    -0.30216431    -0.12922193
 c     -0.70611774     1.00667522     0.99782120
 c     -0.21171271     1.28836647    -0.26220298
 c      1.14255540     0.93311000    -0.25099243
 h     -0.00391310    -2.14228964    -0.46285397
 h     -1.72508926     1.34142755     1.33793403
 h     -0.62340770     1.95679418    -0.98587949
 h      1.74650546     1.71053656     0.12050564
 o      2.52137813    -0.93884601     0.21899951
 h      2.90722628    -0.25576795     0.65835807
 c     -2.49719142    -0.48721519    -0.58770044
 h     -2.72409115    -1.54274289    -0.57904830
 h     -3.31222939     0.03864209    -0.07990153
 h     -2.40369015    -0.17074428    -1.68766578
 h     -0.08637251     0.50355442     1.88231247
          17

 c      1.32746260    -0.35339517    -0.09785418
 c      0.11585228    -1.09602353    -0.21097258
 c     -1.07486544    -0.30160335    -0.14760354
 c     -0.71413900     0.99180954     0.99756623
 c     -0.20436160     1.28322456    -0.25884629
 c      1.14480704     0.93624433    -0.25464180
 h     -0.03494858    -2.12322070    -0.44583808
 h     -1.64329196     1.33981299     1.40481906
 h     -0.62302666     1.98977467    -0.97966788
 h      1.74327415     1.75792504     0.09113585
 o      2.51366091    -0.93894393     0.22217567
 h      2.96902069    -0.19605419     0.69524748
 c     -2.50783208    -0.48869324    -0.58011130
 h     -2.72706299    -1.51137907    -0.52680400
 h     -3.33287635     0.05068263    -0.09608719
 h     -2.39388113    -0.15834089    -1.70564537
 h     -0.14999555     0.50723715     1.85413721
          17

 c      1.33396634    -0.35586659    -0.10197155
 c      0.11606944    -1.09491633    -0.20865007
 c     -1.05965703    -0.29998564    -0.16535249
 c     -0.72324128     0.97600140     0.99922768
 c     -0.19936060     1.27783959    -0.25593434
 c      1.14845350     0.94035823    -0.25827931
 h     -0.06126581    -2.11558195    -0.42880691
 h     -1.56946893     1.34436583     1.47035552
 h     -0.62737970     2.02030628    -0.97324723
 h      1.75089273     1.80719156     0.06161003
 o      2.50562313    -0.93844376     0.22569002
 h      3.03360452    -0.14687390     0.72754740
 c     -2.51716817    -0.48872891    -0.57441977
 h     -2.73454204    -1.49810488    -0.47587873
 h     -3.34877630     0.06575918    -0.11041021
 h     -2.39349010    -0.15262284    -1.70754753
 h     -0.21396604     0.51802427     1.81428354
          17

 c      1.34222108    -0.35953635    -0.10616849
 c      0.11367104    -1.09260104    -0.20675276
 c     -1.04271355    -0.29690625    -0.18231438
 c     -0.73291655     0.95970429     1.00119746
 c     -0.19731230     1.27262541    -0.25376078
 c      1.15388803     0.94576427    -0.26171248
 h     -0.08215502    -2.12178229    -0.41206914
 h     -1.51864715     1.36051422     1.53678956
 h     -0.63346282     2.04352847    -0.96214658
 h      1.76452722     1.85032448     0.02994617
 o      2.49832746    -0.93648066     0.23024956
 h      3.08642340    -0.12514609     0.74346019
 c     -2.52487755    -0.48687292    -0.57077364
 h     -2.74759229    -1.50705742    -0.42679277
 h     -3.35824898     0.08394176    -0.12245902
 h     -2.40337498    -0.15568674    -1.69218942
 h     -0.26429512     0.52495107     1.77708451
          17

 c      1.35186305    -0.36385154    -0.11040421
 c      0.10915900    -1.08952635    -0.20535687
 c     -1.02490929    -0.29194480    -0.19839118
 c     -0.74365369     0.94389063     1.00185163
 c     -0.19852423     1.26779356    -0.25247400
 c      1.16129419     0.95260057    -0.26481535
 h     -0.09661553    -2.13907146    -0.39488069
 h     -1.49533940     1.39000908     1.60323609
 h     -0.63934545     2.05642407    -0.94392381
 h      1.78027295     1.88097690    -0.00487351
 o      2.49242235    -0.93295443     0.23609427
 h      3.12027106    -0.13586084     0.73903199
 c     -2.53089566    -0.48364678    -0.56895024
 h     -2.76487970    -1.53156709    -0.38064898
 h     -3.36001748     0.10502156    -0.13170198
 h     -2.42359002    -0.16827726    -1.66215415
 h     -0.28583486     0.51477289     1.76077531
          17

 c      1.36236268    -0.36822304    -0.11469319
 c      0.10318923    -1.08644287    -0.20455467
 c     -1.00716483    -0.28470828    -0.21356678
 c     -0.75618368     0.92946931     1.00105914
 c     -0.20296123     1.26332380    -0.25211377
 c      1.17058399     0.96076974    -0.26753821
 h     -0.10355977    -2.16128858    -0.37602345
 h     -1.49298874     1.42853135     1.66319723
 h     -0.64439657     2.05826564    -0.91835566
 h      1.79580709     1.89560743    -0.04282474
 o      2.48832852    -0.92812796     0.24325122
 h      3.13208631    -0.17831580     0.71406717
 c     -2.53532865    -0.48012125    -0.56829272
 h     -2.78370078    -1.55932859    -0.33946245
 h     -3.35337996     0.12860900    -0.13744497
 h     -2.45334719    -0.18965591    -1.62419607
 h     -0.27227831     0.48130510     1.77292533
          17

 c      1.37308287    -0.37207333    -0.11908770
 c      0.09655600    -1.08413519    -0.20440347
 c     -0.99038821    -0.27485912    -0.22791476
 c     -0.77033698     0.91652265     1.00063018
 c     -0.21026554     1.25896440    -0.25261794
 c      1.18140257     0.96994746    -0.26989347
 h     -0.10234229    -2.18174079    -0.35447457
 h     -1.50168333     1.46845572     1.70839494
 h     -0.64933224     2.05076183    -0.88734081
 h      1.81048114     1.89370810    -0.08309161
 o      2.48621840    -0.92255092     0.25157240
 h      3.12284418    -0.24710703     0.67140327
 c     -2.53832198    -0.47735648    -0.56773303
 h     -2.80140899    -1.57916576    -0.30528513
 h     -3.33824526     0.15424184    -0.13890560
 h     -2.49115043    -0.21759363    -1.58964796
 h     -0.23213831     0.43161816     1.80127901
          17

 c      1.38336214    -0.37489868    -0.12365343
 c      0.09013480    -1.08320984    -0.20489621
 c     -0.97540861    -0.26213707    -0.24158162
 c     -0.78525633     0.90461984     1.00275228
 c     -0.21982485     1.25424590    -0.25378802
 c      1.19315520     0.97959654    -0.27194268
 h     -0.09308677    -2.19528251    -0.32974418
 h     -1.51361786     1.50249876     1.73283950
 h     -0.65615626     2.03805056    -0.85462101
 h      1.82535897     1.87783816    -0.12433750
 o      2.48571443    -0.91725864     0.26059035
 h      3.10173661    -0.32860278     0.61900325
 c     -2.53996280    -0.47610576    -0.56601203
 h     -2.81607275    -1.58392789    -0.27934524
 h     -3.31504901     0.18147310    -0.13539974
 h     -2.53535850    -0.24910070    -1.57238160
 h     -0.18054841     0.37849054     1.82735566
          17

 c      1.39260916    -0.37632410    -0.12843799
 c      0.08477889    -1.08396925    -0.20595758
 c     -0.96289766    -0.24639971    -0.25475691
 c     -0.80002836     0.89335471     1.00877307
 c     -0.23088101     1.24855306    -0.25530173
 c      1.20504368     0.98898918    -0.27378353
 h     -0.07669555    -2.19925369    -0.30189511
 h     -1.52417194     1.52532691     1.73388578
 h     -0.66776284     2.02608845    -0.82500878
 h      1.84322822     1.85349081    -0.16498332
 o      2.48527713    -0.91415633     0.26927953
 h      3.09526844    -0.39456017     0.57347933
 c     -2.54022941    -0.47664322    -0.56230477
 h     -2.82655676    -1.57069757    -0.26165153
 h     -3.28458525     0.20987474    -0.12660186
 h     -2.58487217    -0.28226115    -1.58153771
 h     -0.13041250     0.33228799     1.83894990
          17

 c      1.40036746    -0.37611112    -0.13344548
 c      0.08119980    -1.08633931    -0.20746270
 c     -0.95329155    -0.22768712    -0.26763407
 c     -0.81388735     0.88245481     1.01912102
 c     -0.24268697     1.24132265    -0.25683724
 c      1.21613958     0.99730632    -0.27553185
 h     -0.05469179    -2.19378393    -0.27140883
 h     -1.53141425     1.53382158     1.71185761
 h     -0.68682710     2.02070442    -0.80272859
 h      1.86810178     1.82808953    -0.20358380
 o      2.48263173    -0.91534484     0.27654240
 h      3.14043118    -0.41310774     0.55226816
 c     -2.53905248    -0.47867318    -0.55688961
 h     -2.83250893    -1.54055649    -0.25084757
 h     -3.24782364     0.23892278    -0.11279597
 h     -2.63869845    -0.31739805    -1.61365891
 h     -0.09036723     0.29935728     1.83107610
          17

 c      1.40630751    -0.37413471    -0.13864704
 c      0.07987518    -1.08983915    -0.20927062
 c     -0.94675012    -0.20628375    -0.28036868
 c     -0.82617674     0.87169160     1.03354380
 c     -0.25469081     1.23233423    -0.25825869
 c      1.22555869     1.00388612    -0.27729534
 h     -0.02899849    -2.18179305    -0.23898407
 h     -1.53574776     1.52717265     1.66973209
 h     -0.71411904     2.02462164    -0.78932175
 h      1.90346386     1.80829872    -0.23925765
 o      2.47833610    -0.92034618     0.28285509
 h      3.22890006    -0.39342361     0.54781290
 c     -2.53642437    -0.48142130    -0.55097684
 h     -2.83449604    -1.49875457    -0.24412901
 h     -3.20580507     0.26781930    -0.09500396
 h     -2.69472985    -0.35562457    -1.65493716
 h     -0.06564651     0.28297253     1.80344810
          17

 c      1.41023909    -0.37042615    -0.14398740
 c      0.08102487    -1.09362649    -0.21125469
 c     -0.94317941    -0.18275135    -0.29304621
 c     -0.83627200     0.86077314     1.05124294
 c     -0.26663476     1.22188772    -0.25970003
 c      1.23273837     1.00851936    -0.27915250
 h     -0.00166548    -2.16851372    -0.20530518
 h     -1.54016899     1.50735208     1.61320678
 h     -0.74750944     2.03581502    -0.78284276
 h      1.94953169     1.79657254    -0.27181078
 o      2.47501393    -0.92728592     0.28933253
 h      3.31906128    -0.36643130     0.54239479
 c     -2.53237604    -0.48377469    -0.54595198
 h     -2.83424319    -1.45489183    -0.23721755
 h     -3.15968343     0.29541436    -0.07488929
 h     -2.74976598    -0.39697363    -1.69050378
 h     -0.05881594     0.28408485     1.75885846
          17

 c      1.41216340    -0.36523421    -0.14935670
 c      0.08464637    -1.09666958    -0.21332299
 c     -0.94230678    -0.15791694    -0.30566623
 c     -0.84356772     0.84930004     1.07090181
 c     -0.27847978     1.21071273    -0.26146209
 c      1.23759466     1.01151741    -0.28117245
 h      0.02545016    -2.15998724    -0.17083472
 h     -1.55084271     1.47971355     1.55059266
 h     -0.78276977     2.04897769    -0.77925233
 h      2.00189236     1.79015897    -0.30129499
 o      2.47424567    -0.93503856     0.29646283
 h      3.38431426    -0.34962159     0.52771960
 c     -2.52689772    -0.48446073    -0.54290244
 h     -2.83444495    -1.42133880    -0.22479019
 h     -3.11088636     0.32035879    -0.05445170
 h     -2.80045778    -0.44014936    -1.70998242
 h     -0.06941079     0.30120602     1.70296341
          17

 c      1.41227777    -0.35900657    -0.15457683
 c      0.09057173    -1.09804548    -0.21541950
 c     -0.94377210    -0.13281772    -0.31814771
 c     -0.84770830     0.83693834     1.09076010
 c     -0.29023344     1.19973835    -0.26384299
 c      1.24039322     1.01346884    -0.28344651
 h      0.05094941    -2.16039015    -0.13579935
 h     -1.57633422     1.45208550     1.49111371
 h     -0.81533969     2.05846807    -0.77453642
 h      2.05318624     1.78370188    -0.32750841
 o      2.47649923    -0.94305484     0.30427431
 h      3.41390500    -0.34951205     0.50200750
 c     -2.51999621    -0.48251209    -0.54245386
 h     -2.83724762    -1.40770070    -0.20216390
 h     -3.06127889     0.34144484    -0.03564170
 h     -2.84395717    -0.48310603    -1.70809428
 h     -0.09205086     0.32931176     1.64518611
          17

 c      1.41092717    -0.35231263    -0.15941827
 c      0.09852783    -1.09722441    -0.21749526
 c     -0.94719787    -0.10862243    -0.33035550
 c     -0.84925182     0.82394115     1.10887252
 c     -0.30181076     1.18991180    -0.26703669
 c      1.24149638     1.01493757    -0.28608726
 h      0.07394401    -2.16958346    -0.10050569
 h     -1.62284495     1.43023688     1.44103631
 h     -0.84164737     2.06037955    -0.76597299
 h      2.09605357     1.77249705    -0.34993906
 o      2.48164960    -0.95100390     0.31258595
 h      3.40517433    -0.36772114     0.46612656
 c     -2.51186301    -0.47785034    -0.54465036
 h     -2.84191965    -1.41398021    -0.16787883
 h     -3.01320396     0.35796170    -0.02002828
 h     -2.87818311    -0.52356505    -1.68373794
 h     -0.11343668     0.35834855     1.59977504
          17

 c      1.40853243    -0.34576131    -0.16363255
 c      0.10818506    -1.09413656    -0.21947297
 c     -0.95222407    -0.08654673    -0.34213531
 c     -0.85013387     0.81145636     1.12353546
 c     -0.31297355     1.18209005    -0.27110108
 c      1.24118897     1.01630566    -0.28920628
 h      0.09390983    -2.18304028    -0.06573661
 h     -1.68773246     1.41280183     1.40136415
 h     -0.85965623     2.05332720    -0.75246906
 h      2.12508205     1.75409366    -0.36799114
 o      2.48918006    -0.95869738     0.32110887
 h      3.36112934    -0.40271549     0.42227137
 c     -2.50288044    -0.47128157    -0.54893995
 h     -2.84460686    -1.43065022    -0.12450275
 h     -2.96934455     0.36986921    -0.00861392
 h     -2.90205881    -0.55938374    -1.63946974
 h     -0.11335337     0.37491030     1.58336030
          17

 c      1.40552053    -0.33993950    -0.16698574
 c      0.11918030    -1.08900845    -0.22124298
 c     -0.95851199    -0.06776024    -0.35334043
 c     -0.85231104     0.80055080     1.13397233
 c     -0.32332923     1.17694554    -0.27594766
 c      1.23960749     1.01774018    -0.29289309
 h      0.11053938    -2.19420847    -0.03280124
 h     -1.76018853     1.39304519     1.37040047
 h     -0.86901980     2.03862813    -0.73451352
 h      2.13752543     1.72852570    -0.38120965
 o      2.49802573    -0.96624027     0.32947981
 h      3.29365235    -0.44783747     0.37372779
 c     -2.49339462    -0.46388449    -0.55431298
 h     -2.84068185    -1.44558459    -0.07669693
 h     -2.93245431     0.37773713    -0.00183087
 h     -2.91600188    -0.58897993    -1.58179312
 h     -0.07999987     0.37232816     1.60445125
          17

 c      1.40227169    -0.33535810    -0.16928458
 c      0.13111421    -1.08215228    -0.22268863
 c     -0.96572373    -0.05327715    -0.36384341
 c     -0.85586331     0.79110341     1.14075380
 c     -0.33236345     1.17485669    -0.28133835
 c      1.23671343     1.01919849    -0.29719960
 h      0.12369119    -2.19719802    -0.00321816
 h     -1.82813328     1.36461422     1.34680826
 h     -0.87115656     2.02033166    -0.71404688
 h      2.13352136     1.69811999    -0.38942712
 o      2.50609057    -0.97440294     0.33733525
 h      3.23178713    -0.48576941     0.32395292
 c     -2.48349601    -0.45649407    -0.55942848
 h     -2.82677952    -1.44950732    -0.02902404
 h     -2.90503496     0.38256475     0.00033600
 h     -2.92266778    -0.61192979    -1.52175580
 h     -0.02545300     0.35818422     1.65537474
          17

 c      1.39909077    -0.33239057    -0.17039260
 c      0.14354181    -1.07383897    -0.22371401
 c     -0.97348610    -0.04383378    -0.37353015
 c     -0.85972372     0.78237846     1.14500658
 c     -0.33950480     1.17581820    -0.28690694
 c      1.23226766     1.02043619    -0.30212795
 h      0.13337627    -2.18834482     0.02168438
 h     -1.88251338     1.32414987     1.33018334
 h     -0.86916643     2.00494580    -0.69417869
 h      2.11625030     1.66730503    -0.39285322
 o      2.51046733    -0.98460415     0.34457653
 h      3.21877876    -0.48933358     0.27261331
 c     -2.47296921    -0.44953854    -0.56276185
 h     -2.80132657    -1.43729930     0.01500348
 h     -2.88902801     0.38558666    -0.00182701
 h     -2.92720050    -0.62947335    -1.47400735
 h      0.02753878     0.34476343     1.72089789
          17

 c      1.39621766    -0.33121378    -0.17024106
 c      0.15596462    -1.06424871    -0.22426756
 c     -0.98134887    -0.03978281    -0.38228694
 c     -0.86300535     0.77378338     1.14761108
 c     -0.34424463     1.17946484    -0.29223540
 c      1.22582319     1.02103368    -0.30762717
 h      0.13972725    -2.16675175     0.04107192
 h     -1.91798742     1.27107114     1.32063183
 h     -0.86710169     2.00008439    -0.67842683
 h      2.09181813     1.64224878    -0.39208910
 o      2.51067584    -0.99682548     0.35134754
 h      3.26095243    -0.45524973     0.21619609
 c     -2.46150270    -0.44312216    -0.56305736
 h     -2.76434211    -1.40745517     0.05309228
 h     -2.88555905     0.38810231    -0.00794173
 h     -2.93519937    -0.64398143    -1.45146662
 h      0.06218846     0.34007479     1.78809820
          17

 c      1.39388341    -0.33180458    -0.16882049
 c      0.16784196    -1.05345718    -0.22435619
 c     -0.98875462    -0.04103391    -0.38998974
 c     -0.86522466     0.76495890     1.14907370
 c     -0.34632570     1.18528464    -0.29699181
 c      1.21683803     1.02049663    -0.31360491
 h      0.14294051    -2.13439425     0.05481670
 h     -1.93255258     1.20678835     1.31841938
 h     -0.86814069     2.01141144    -0.66927583
 h      2.06793307     1.62968414    -0.38795092
 o      2.50915976    -1.00910565     0.35737681
 h      3.31921333    -0.41221692     0.15837457
 c     -2.44911717    -0.43723203    -0.56001820
 h     -2.71721534    -1.36155470     0.08426326
 h     -2.89473736     0.39125885    -0.01774494
 h     -2.94822342    -0.65692356    -1.45707806
 h      0.07005644     0.34742413     1.84830004
          17

 c      1.39234513    -0.33398797    -0.16616146
 c      0.17862062    -1.04143841    -0.22404707
 c     -0.99504021    -0.04706374    -0.39650689
 c     -0.86608500     0.75566588     1.14963993
 c     -0.34591670     1.19291258    -0.30105607
 c      1.20498634     1.01847491    -0.31995452
 h      0.14319876    -2.09600764     0.06361680
 h     -1.92744582     1.13417098     1.32380233
 h     -0.87254254     2.03930211    -0.66682088
 h      2.05054431     1.63442624    -0.38106785
 o      2.50779036    -1.01990474     0.36220721
 h      3.36370101    -0.38288950     0.10602731
 c     -2.43635627    -0.43182083    -0.55446356
 h     -2.66266372    -1.30430561     0.10923355
 h     -2.91548293     0.39572934    -0.03131206
 h     -2.96191518    -0.66762088    -1.48208534
 h      0.04840783     0.36723100     1.89598213
          17

 c      1.39186847    -0.33748111    -0.16232882
 c      0.18776679    -1.02810435    -0.22345601
 c     -0.99948070    -0.05698650    -0.40171200
 c     -0.86529982     0.74571339     1.14936531
 c     -0.34360467     1.20222748    -0.30451488
 c      1.19049858     1.01500607    -0.32657801
 h      0.14059960    -2.05845082     0.06895320
 h     -1.90749346     1.05722230     1.33697187
 h     -0.87743348     2.07844245    -0.66884926
 h      2.04009044     1.65667728    -0.37159656
 o      2.50734824    -1.02850830     0.36551424
 h      3.38188019    -0.37719812     0.06405816
 c     -2.42400766    -0.42664921    -0.54776454
 h     -2.60470830    -1.24382837     0.13108135
 h     -2.94542404     0.40140368    -0.04914643
 h     -2.96945047    -0.67451943    -1.51316690
 h     -0.00159387     0.39817418     1.92795544
          17

 c      1.39269672    -0.34191822    -0.15742143
 c      0.19479294    -1.01343110    -0.22270805
 c     -1.00136398    -0.06966624    -0.40550137
 c     -0.86257347     0.73497273     1.14809002
 c     -0.34019052     1.21318867    -0.30753435
 c      1.17419145     1.01055288    -0.33337196
 h      0.13515000    -2.02895579     0.07266789
 h     -1.88131624     0.98063589     1.35805443
 h     -0.87868427     2.12083847    -0.67227442
 h      2.03129198     1.69169233    -0.35944640
 o      2.50805265    -1.03466114     0.36711504
 h      3.37026113    -0.39813219     0.03525964
 c     -2.41279406    -0.42119967    -0.54130093
 h     -2.54823695    -1.19087812     0.15536649
 h     -2.98102601     0.40737340    -0.07195673
 h     -2.96533272    -0.67681877    -1.53905419
 h     -0.07499322     0.43749094     1.94359077
          17

 c      1.39501201    -0.34686930    -0.15157136
 c      0.19928477    -0.99767035    -0.22186502
 c     -1.00008292    -0.08384601    -0.40780496
 c     -0.85783728     0.72347599     1.14531536
 c     -0.33646111     1.22564771    -0.31024200
 c      1.15715872     1.00579265    -0.34019503
 h      0.12690058    -2.01226029     0.07612611
 h     -1.85983620     0.90884889     1.38695917
 h     -0.87289202     2.15915653    -0.67448327
 h      2.01681404     1.73223434    -0.34474947
 o      2.50981809    -1.03838024     0.36694499
 h      3.33044990    -0.44471923     0.02070315
 c     -2.40329768    -0.41494760    -0.53612809
 h     -2.49785753    -1.15520823     0.18786207
 h     -3.01805493     0.41230713    -0.10019468
 h     -2.94661332    -0.67491843    -1.55261439
 h     -0.16181545     0.48079463     1.94646196
          17

 c      1.39889021    -0.35186646    -0.14494319
 c      0.20093733    -0.98150524    -0.22086224
 c     -0.99524150    -0.09827295    -0.40858505
 c     -0.85173164     0.71152010     1.14005384
 c     -0.33304947     1.23927919    -0.31268152
 c      1.14045295     1.00137273    -0.34685822
 h      0.11616958    -2.00829660     0.07946846
 h     -1.85174588     0.84477269     1.42264902
 h     -0.85829889     2.18843995    -0.67390658
 h      1.99088160     1.77136210    -0.32806055
 o      2.51219186    -1.03998792     0.36511293
 h      3.27022238    -0.51147301     0.01885946
 c     -2.39596041    -0.40783384    -0.53262613
 h     -2.45679586    -1.14020315     0.22977575
 h     -3.05229329     0.41502520    -0.13366694
 h     -2.91271559    -0.67020095    -1.55075955
 h     -0.24591999     0.52213723     1.94706982
          17

 c      1.40425690    -0.35643881    -0.13773493
 c      0.19961879    -0.96597480    -0.21951338
 c     -0.98676288    -0.11179728    -0.40782876
 c     -0.84574076     0.69955363     1.13101116
 c     -0.33037152     1.25358750    -0.31482072
 c      1.12493210     0.99777494    -0.35314005
 h      0.10361964    -2.01255224     0.08166971
 h     -1.85860657     0.78936889     1.46202926
 h     -0.83495070     2.20658124    -0.67010096
 h      1.95076499     1.80394235    -0.31025654
 o      2.51396854    -1.04035017     0.36211034
 h      3.20965944    -0.58459662     0.02227825
 c     -2.39097824    -0.40038461    -0.53036434
 h     -2.42700992    -1.14155079     0.27553236
 h     -3.08023643     0.41501274    -0.17137774
 h     -2.86515340    -0.66484073    -1.53426915
 h     -0.30831677     0.55576979     1.96222949
          17

 c      1.41086755    -0.36014019    -0.13018099
 c      0.19545310    -0.95220988    -0.21757820
 c     -0.97496374    -0.12342414    -0.40555072
 c     -0.84124576     0.68780413     1.11768223
 c     -0.32860485     1.26791868    -0.31657836
 c      1.11120752     0.99526941    -0.35880922
 h      0.09006770    -2.01872664     0.08132485
 h     -1.87492156     0.74253697     1.49991924
 h     -0.80462718     2.21441313    -0.66372125
 h      1.89688083     1.82716979    -0.29233671
 o      2.51280986    -1.04103902     0.35908477
 h      3.18707535    -0.63952443     0.01332783
 c     -2.38816221    -0.39334556    -0.52838072
 h     -2.40982771    -1.15144865     0.31625162
 h     -3.09961212     0.41272865    -0.21159351
 h     -2.80747002    -0.66185689    -1.50809957
 h     -0.33830837     0.57966129     2.00263661
          17

 c      1.41832844    -0.36255693    -0.12255955
 c      0.18887350    -0.94118489    -0.21483531
 c     -0.96055933    -0.13231612    -0.40180704
 c     -0.83860188     0.67617251     1.10138465
 c     -0.32769865     1.28145892    -0.31783696
 c      1.09961225     0.99389650    -0.36365019
 h      0.07620788    -2.02139655     0.07743107
 h     -1.89254179     0.70405655     1.53058809
 h     -0.77069568     2.21571256    -0.65647706
 h      1.83256377     1.84082890    -0.27520773
 o      2.50708209    -1.04305271     0.35703396
 h      3.22978518    -0.66156091    -0.02274910
 c     -2.38692059    -0.38731371    -0.52551531
 h     -2.40605891    -1.16284437     0.34422638
 h     -3.10969750     0.40968204    -0.25215285
 h     -2.74500585    -0.66523031    -1.48163967
 h     -0.34000133     0.59583071     2.05935016
          17

 c      1.42612118    -0.36331483    -0.11519601
 c      0.18061507    -0.93359232    -0.21112438
 c     -0.94459044    -0.13777227    -0.39670412
 c     -0.83753694     0.66453219     1.08435515
 c     -0.32743007     1.29326152    -0.31843988
 c      1.09019062     0.99345175    -0.36748930
 h      0.06244328    -2.01745347     0.06976025
 h     -1.90442074     0.67383776     1.54938166
 h     -0.73764955     2.21669461    -0.65090379
 h      1.76380481     1.84758499    -0.25945152
 o      2.49874843    -1.04540751     0.35523816
 h      3.30843071    -0.66841176    -0.07268909
 c     -2.38642704    -0.38264462    -0.52068101
 h     -2.41583840    -1.17091337     0.35480182
 h     -3.11131496     0.40822626    -0.29093575
 h     -2.68358444    -0.67943136    -1.46681498
 h     -0.32381930     0.60666574     2.11268228
          17

 c      1.43363144    -0.36211640    -0.10843153
 c      0.17164623    -0.92980899    -0.20635777
 c     -0.92829209    -0.13922240    -0.39039794
 c     -0.83771192     0.65289091     1.06843977
 c     -0.32752994     1.30239722    -0.31822832
 c      1.08275486     0.99350314    -0.37020906
 h      0.04884274    -2.00657064     0.05890372
 h     -1.90608771     0.65183084     1.55345528
 h     -0.70995686     2.22408382    -0.64963162
 h      1.69857967     1.85291030    -0.24513424
 o      2.49049447    -1.04708544     0.35261843
 h      3.38269327    -0.67881123    -0.11703095
 c     -2.38594350    -0.37958906    -0.51335414
 h     -2.43856663    -1.17301925     0.34649936
 h     -3.10642243     0.41103612    -0.32637865
 h     -2.62692310    -0.70745116    -1.47173243
 h     -0.29835010     0.61321635     2.14661888
          17

 c      1.44020756    -0.35878294    -0.10257344
 c      0.16303835    -0.92988070    -0.20052674
 c     -0.91293337    -0.13626141    -0.38308378
 c     -0.83880422     0.64136455     1.05476899
 c     -0.32784815     1.30825679    -0.31714184
 c      1.07703687     0.99352679    -0.37174348
 h      0.03517119    -1.99124921     0.04617163
 h     -1.89591161     0.63794469     1.54189370
 h     -0.69040052     2.24159191    -0.65411705
 h      1.64507272     1.86358674    -0.23185047
 o      2.48384420    -1.04779568     0.34868923
 h      3.43104443    -0.69986066    -0.14572959
 c     -2.38504611    -0.37845854    -0.50408549
 h     -2.47299568    -1.16858754     0.32087620
 h     -3.09729825     0.42028803    -0.35785306
 h     -2.57532687    -0.74816984    -1.49394462
 h     -0.26908583     0.61561804     2.15231578
          17

 c      1.44524585    -0.35328722    -0.09785661
 c      0.15579477    -0.93350238    -0.19370589
 c     -0.89965591    -0.12872430    -0.37497505
 c     -0.84041750     0.63012461     1.04389723
 c     -0.32844304     1.31079924    -0.31530322
 c      1.07291234     0.99321325    -0.37204397
 h      0.02095424    -1.97651665     0.03339475
 h     -1.87520722     0.63202377     1.51572942
 h     -0.67912862     2.26721143    -0.66367582
 h      1.60887192     1.88416335    -0.21922244
 o      2.47949873    -1.04760440     0.34335453
 h      3.44499970    -0.73252732    -0.15526378
 c     -2.38355266    -0.37951926    -0.49433291
 h     -2.51747675    -1.15938260     0.28259479
 h     -3.08553073     0.43670361    -0.38573591
 h     -2.52761823    -0.79628764    -1.52232301
 h     -0.23943496     0.61365142     2.12631671
          17

 c      1.44826936    -0.34577836    -0.09442154
 c      0.15068666    -0.94004394    -0.18604316
 c     -0.88933333    -0.11677597    -0.36627302
 c     -0.84199609     0.61936066     1.03592442
 c     -0.32950702     1.31049131    -0.31299652
 c      1.07053230     0.99275852    -0.37103217
 h      0.00559998    -1.96880907     0.02255262
 h     -1.84861711     0.63388751     1.47808658
 h     -0.67434345     2.29422192    -0.67581932
 h      1.59105150     1.91355097    -0.20759309
 o      2.47770372    -1.04669068     0.33669410
 h      3.42283476    -0.77527406    -0.14542871
 c     -2.38136214    -0.38267281    -0.48581292
 h     -2.57042163    -1.14986933     0.23932198
 h     -3.07137301     0.45893514    -0.41110727
 h     -2.48332663    -0.84505515    -1.54493713
 h     -0.21144361     0.60701636     2.06893454
          17

 c      1.44898646    -0.33659496    -0.09230336
 c      0.14813447    -0.94869838    -0.17772475
 c     -0.88248171    -0.10097377    -0.35714260
 c     -0.84281732     0.60925227     1.03051248
 c     -0.33120837     1.30802737    -0.31056776
 c      1.07021854     0.99282757    -0.36859836
 h     -0.01133463    -1.97355434     0.01519778
 h     -1.82434396     0.64344492     1.43421171
 h     -0.67377396     2.31477186    -0.68750817
 h      1.58896515     1.94541975    -0.19813025
 o      2.47827877    -1.04528084     0.32892873
 h      3.36870134    -0.82489254    -0.11890208
 c     -2.37837933    -0.38735610    -0.48002179
 h     -2.63079716    -1.14635413     0.20029025
 h     -3.05395014     0.48381123    -0.43524585
 h     -2.44298471    -0.88863938    -1.55385363
 h     -0.18571468     0.59545353     1.98406114
          17

 c      1.44732908    -0.32626191    -0.09142999
 c      0.14816053    -0.95872774    -0.16893040
 c     -0.87924547    -0.08226556    -0.34771109
 c     -0.84221702     0.59994599     1.02687096
 c     -0.33357417     1.30410060    -0.30834322
 c      1.07223949     0.99423871    -0.36465173
 h     -0.02972290    -1.99220901     0.01192535
 h     -1.81257659     0.66086595     1.39065056
 h     -0.67567226     2.32280250    -0.69619746
 h      1.59857858     1.97184693    -0.19224094
 o      2.48028235    -1.04368270     0.32057249
 h      3.29761392    -0.87579577    -0.08371998
 c     -2.37453299    -0.39288027    -0.47791019
 h     -2.69778210    -1.15343757     0.17261485
 h     -3.03212527     0.50737071    -0.45924694
 h     -2.40757087    -0.92295604    -1.54572496
 h     -0.16032291     0.57879741     1.88027999
          17

 c      1.44346126    -0.31545542    -0.09164020
 c      0.15042668    -0.96962303    -0.15981692
 c     -0.87945450    -0.06191633    -0.33809380
 c     -0.84018870     0.59156540     1.02385276
 c     -0.33644359     1.29931014    -0.30659774
 c      1.07666022     0.99768126    -0.35917032
 h     -0.04855766    -2.02108666     0.01232691
 h     -1.82029850     0.68651126     1.35310676
 h     -0.67913749     2.31526041    -0.70029670
 h      1.61619329     1.98652525    -0.19097745
 o      2.48136072    -1.04234587     0.31275118
 h      3.24568228    -0.91914111    -0.05819450
 c     -2.36990454    -0.39891587    -0.47964853
 h     -2.76903019    -1.16973798     0.15768874
 h     -3.00537094     0.52604001    -0.48391456
 h     -2.37805607    -0.94577029    -1.52102294
 h     -0.12889704     0.55692760     1.77211722
          17

 c      1.43773571    -0.30491438    -0.09273598
 c      0.15434566    -0.98105211    -0.15054010
 c     -0.88272975    -0.04138986    -0.32843382
 c     -0.83787491     0.58428862     1.02035735
 c     -0.33946818     1.29413455    -0.30554476
 c      1.08330200     1.00358308    -0.35222696
 h     -0.06608014    -2.05319118     0.01547480
 h     -1.84536231     0.72020500     1.32453751
 h     -0.68415046     2.29236327    -0.69931694
 h      1.63912470     1.98611192    -0.19477420
 o      2.47844928    -1.04162158     0.30688595
 h      3.25946071    -0.94728149    -0.06538477
 c     -2.36481030    -0.40555531    -0.48470855
 h     -2.83953669    -1.18815479     0.15188991
 h     -2.97422960     0.53741682    -0.50982492
 h     -2.35517288    -0.95685866    -1.48359904
 h     -0.08067787     0.52962184     1.67747218
          17

 c      1.43058287    -0.29531143    -0.09455072
 c      0.15922275    -0.99270718    -0.14128150
 c     -0.88860176    -0.02221962    -0.31893449
 c     -0.83678307     0.57839573     1.01615848
 c     -0.34213645     1.28890251    -0.30531729
 c      1.09176007     1.01205801    -0.34399805
 h     -0.08027685    -2.08129026     0.02047869
 h     -1.87728520     0.76045103     1.30560191
 h     -0.69160274     2.25766632    -0.69397581
 h      1.66590442     1.97050287    -0.20341149
 o      2.47206195    -1.04124591     0.30271578
 h      3.32911346    -0.96301868    -0.10106514
 c     -2.35968260    -0.41293871    -0.49214264
 h     -2.90298851    -1.20037761     0.15034839
 h     -2.94037918     0.54061536    -0.53742011
 h     -2.33927197    -0.95851169    -1.44092044
 h     -0.00901085     0.49685146     1.60746338
          17

 c      1.42242840    -0.28718171    -0.09696921
 c      0.16438622    -1.00421367    -0.13224962
 c     -0.89659384    -0.00588690    -0.30985896
 c     -0.83725284     0.57415115     1.01231307
 c     -0.34381349     1.28375202    -0.30593390
 c      1.10145018     1.02286876    -0.33475258
 h     -0.08939427    -2.10008776     0.02676776
 h     -1.90401188     0.80465773     1.29615914
 h     -0.70333767     2.21796109    -0.68625520
 h      1.69645063     1.94280506    -0.21610267
 o      2.46526821    -1.04083383     0.29884305
 h      3.40512283    -0.97190578    -0.14247921
 c     -2.35490110    -0.42092931    -0.50075629
 h     -2.95383830    -1.20035733     0.14943838
 h     -2.90644526     0.53633991    -0.56707872
 h     -2.33017863    -0.95605129    -1.40432730
 h      0.07714031     0.45999043     1.55961549
          17

 c      1.41367509    -0.28092533    -0.09990429
 c      0.16927608    -1.01511008    -0.12365772
 c     -0.90624573     0.00630051    -0.30147380
 c     -0.83849186     0.57169200     1.01030110
 c     -0.34381534     1.27864481    -0.30728861
 c      1.11166145     1.03542161    -0.32481736
 h     -0.09226486    -2.10708511     0.03413288
 h     -1.91676345     0.84997707     1.29591291
 h     -0.72192363     2.18221693    -0.67907426
 h      1.73223003     1.90903385    -0.23167885
 o      2.45999160    -1.04022380     0.29441196
 h      3.45647055    -0.97613535    -0.17553036
 c     -2.35071957    -0.42910200    -0.50928933
 h     -2.98831600    -1.18509912     0.14722403
 h     -2.87564203     0.52673797    -0.59916063
 h     -2.32715070    -0.95701204    -1.38716737
 h      0.15841070     0.42210794     1.52597397
          17

 c      1.40469400    -0.27680761    -0.10327835
 c      0.17347969    -1.02484724    -0.11569933
 c     -0.91710093     0.01332707    -0.29397934
 c     -0.83957679     0.57106545     1.01118080
 c     -0.34156127     1.27353928    -0.30922725
 c      1.12163889     1.04886849    -0.31452818
 h     -0.08847627    -2.10276402     0.04268887
 h     -1.91099874     0.89388916     1.30449576
 h     -0.74964437     2.15847554    -0.67510812
 h      1.77587072     1.87675202    -0.24889941
 o      2.45696615    -1.03934829     0.28908230
 h      3.47094979    -0.97627356    -0.19462262
 c     -2.34725925    -0.43705839    -0.51692269
 h     -3.00461702    -1.15428569     0.14319367
 h     -2.85124513     0.51492468    -0.63401416
 h     -2.32913504    -0.96731445    -1.39844190
 h      0.21804998     0.38659446     1.50145311
          17

 c      1.39581082    -0.27496906    -0.10700959
 c      0.17674253    -1.03279655    -0.10853936
 c     -0.92868530     0.01457248    -0.28745045
 c     -0.83985330     0.57226009     1.01543465
 c     -0.33679610     1.26867109    -0.31169596
 c      1.13075889     1.06237392    -0.30417756
 h     -0.07842870    -2.09047913     0.05284043
 h     -1.88587752     0.93452119     1.32156485
 h     -0.78664881     2.14958539    -0.67507170
 h      1.82944103     1.85209256    -0.26683722
 o      2.45633142    -1.03815744     0.28275204
 h      3.44566287    -0.97246367    -0.19826859
 c     -2.34452200    -0.44475990    -0.52386784
 h     -3.00301834    -1.10996285     0.13818180
 h     -2.83589075     0.50402585    -0.67192274
 h     -2.33513241    -0.98674866    -1.43580712
 h      0.24641224     0.35615741     1.48451333
          17

 c      1.38729708    -0.27544296    -0.11099867
 c      0.17895458    -1.03828552    -0.10231587
 c     -0.94048902     0.00987916    -0.28180681
 c     -0.83887153     0.57518527     1.02305352
 c     -0.32973985     1.26462090    -0.31480167
 c      1.13876937     1.07541012    -0.29398989
 h     -0.06323618    -2.07595876     0.06524074
 h     -1.84370978     0.97091399     1.34699661
 h     -0.82974010     2.15169223    -0.67711987
 h      1.89178050     1.83662867    -0.28498134
 o      2.45783343    -1.03660625     0.27547398
 h      3.38387700    -0.96468144    -0.18773053
 c     -2.34241239    -0.45236021    -0.53128437
 h     -2.98628993    -1.05658233     0.13469568
 h     -2.83082539     0.49587819    -0.71294035
 h     -2.34421661    -1.00976025    -1.48710480
 h      0.23986817     0.33262972     1.47546136
          17

 c      1.37937068    -0.27817077    -0.11511736
 c      0.18010484    -1.04071524    -0.09713955
 c     -0.95196096    -0.00043457    -0.27681990
 c     -0.83630588     0.57964770     1.03360174
 c     -0.32101769     1.26203126    -0.31870673
 c      1.14587516     1.08780056    -0.28414004
 h     -0.04433704    -2.06585268     0.08064255
 h     -1.78961494     1.00332729     1.38110635
 h     -0.87330244     2.15731524    -0.67815710
 h      1.95744043     1.82723168    -0.30287512
 o      2.46062690    -1.03467413     0.26756441
 h      3.29821878    -0.95243398    -0.16874522
 c     -2.34074097    -0.45975084    -0.54067679
 h     -2.96011541    -1.00092116     0.13738008
 h     -2.83548938     0.49016192    -0.75663015
 h     -2.35542539    -1.03021286    -1.53828976
 h      0.19959881     0.31698090     1.47547131
          17

 c      1.37219978    -0.28299874    -0.11920573
 c      0.18020529    -1.03978432    -0.09307221
 c     -0.96251988    -0.01562703    -0.27215489
 c     -0.83206367     0.58538673     1.04624795
 c     -0.31143884     1.26128517    -0.32348372
 c      1.15254756     1.09949878    -0.27477781
 h     -0.02282834    -2.06506485     0.09952992
 h     -1.73092258     1.03339806     1.42469149
 h     -0.91141659     2.15947823    -0.67554356
 h      2.01865490     1.81900438    -0.31975117
 o      2.46271396    -1.03245210     0.25992869
 h      3.21973847    -0.93346490    -0.15665435
 c     -2.33927111    -0.46646857    -0.55342565
 h     -2.93225525    -0.95071029     0.15247013
 h     -2.84775637     0.48471845    -0.80189644
 h     -2.36781177    -1.04428688    -1.57861736
 h      0.13225617     0.30892466     1.48659895
          17

 c      1.36589358    -0.28965057    -0.12309306
 c      0.17922598    -1.03571032    -0.09008919
 c     -0.97158170    -0.03464443    -0.26742971
 c     -0.82663998     0.59223047     1.05978347
 c     -0.30178173     1.26239832    -0.32904197
 c      1.15924139     1.11037696    -0.26603263
 h      0.00103036    -2.07408619     0.12162482
 h     -1.67553841     1.06368176     1.47855740
 h     -0.93943718     2.15383187    -0.66790327
 h      2.06826960     1.80809858    -0.33455795
 o      2.46112114    -1.03026941     0.25410292
 h      3.19558231    -0.90215678    -0.17680653
 c     -2.33795079    -0.47205343    -0.57039937
 h     -2.90906844    -0.91131421     0.18436832
 h     -2.86467552     0.47679132    -0.84710059
 h     -2.38051431    -1.05078003    -1.60170813
 h      0.05234461     0.30576712     1.51276706
          17

 c      1.36048780    -0.29769182    -0.12664838
 c      0.17709310    -1.02924444    -0.08806482
 c     -0.97860769    -0.05626425    -0.26227562
 c     -0.82140688     0.60033239     1.07271652
 c     -0.29264588     1.26507168    -0.33511747
 c      1.16621448     1.12016129    -0.25801643
 h      0.02760213    -2.08863484     0.14567447
 h     -1.62924172     1.09627475     1.54229601
 h     -0.95469108     2.13903428    -0.65518225
 h      2.10148969     1.79277919    -0.34620925
 o      2.45553747    -1.02830586     0.25034086
 h      3.23195878    -0.85636515    -0.23368451
 c     -2.33717248    -0.47640744    -0.59152488
 h     -2.89158882    -0.88297677     0.23054895
 h     -2.88327430     0.46428017    -0.89040943
 h     -2.39276780    -1.05066003    -1.60525463
 h     -0.01744299     0.30126564     1.56097717
          17

 c      1.35597619    -0.30655962    -0.12981696
 c      0.17376196    -1.02144775    -0.08680616
 c     -0.98318395    -0.07923811    -0.25639318
 c     -0.81787523     0.61009602     1.08380413
 c     -0.28435688     1.26877400    -0.34130260
 c      1.17346690     1.12845443    -0.25083077
 h      0.05714305    -2.10201458     0.16977564
 h     -1.59373859     1.13134126     1.61293394
 h     -0.95677803     2.11661053    -0.63848512
 h      2.11644208     1.77338917    -0.35382125
 o      2.44890465    -1.02615226     0.24699798
 h      3.28450372    -0.80438703    -0.30094347
 c     -2.33762707    -0.47971820    -0.61572670
 h     -2.87628337    -0.86223617     0.28106857
 h     -2.90112714     0.44647134    -0.93016547
 h     -2.40393462    -1.04690963    -1.59098455
 h     -0.05731786     0.28828098     1.63792853
          17

 c      1.35234828    -0.31565419    -0.13260916
 c      0.16930683    -1.01341134    -0.08610507
 c     -0.98511899    -0.10239605    -0.24960235
 c     -0.81613030     0.62156052     1.09311972
 c     -0.27691216     1.27279483    -0.34710631
 c      1.18073104     1.13477264    -0.24456368
 h      0.08925565    -2.10805293     0.19197087
 h     -1.56720009     1.16691810     1.68481606
 h     -0.94781416     2.09085796    -0.61992598
 h      2.11433523     1.75210286    -0.35687911
 o      2.44343049    -1.02338198     0.24276123
 h      3.32060309    -0.75517949    -0.35714180
 c     -2.33985894    -0.48212097    -0.64131118
 h     -2.85927910    -0.84545259     0.32379033
 h     -2.91667682     0.42426020    -0.96518536
 h     -2.41362923    -1.04482361    -1.56509674
 h     -0.06843131     0.26636476     1.73902413
          17

 c      1.34957850    -0.32440739    -0.13506853
 c      0.16396284    -1.00606531    -0.08577160
 c     -0.98450481    -0.12468688    -0.24186732
 c     -0.81508155     0.63424982     1.10207982
 c     -0.26999533     1.27628213    -0.35201154
 c      1.18747346     1.13856863    -0.23927327
 h      0.12281804    -2.10290450     0.21074010
 h     -1.54634144     1.19998218     1.75100674
 h     -0.93244491     2.06854577    -0.60240094
 h      2.09955621     1.73275781    -0.35534393
 o      2.44007386    -1.01978539     0.23705036
 h      3.32726461    -0.71422350    -0.39243283
 c     -2.34399540    -0.48350323    -0.66634914
 h     -2.83886050    -0.83053846     0.34910860
 h     -2.92937776     0.40003950    -0.99499078
 h     -2.42187105    -1.05220076    -1.53819185
 h     -0.06744896     0.24235432     1.84716026
          17

 c      1.34760070    -0.33231834    -0.13724689
 c      0.15812779    -1.00008953    -0.08564773
 c     -0.98170391    -0.14517008    -0.23328395
 c     -0.81380358     0.64764568     1.11222160
 c     -0.26311490     1.27834998    -0.35553135
 c      1.19294483     1.13925898    -0.23496972
 h      0.15621030    -2.08572525     0.22528386
 h     -1.52827818     1.22777092     1.80512960
 h     -0.91679638     2.05748476    -0.58898482
 h      2.07931774     1.72051891    -0.34966459
 o      2.43916129    -1.01530017     0.22967545
 h      3.30140993    -0.68453630    -0.40328159
 c     -2.34976032    -0.48360510    -0.68905997
 h     -2.81553931    -0.81687285     0.35150724
 h     -2.93964968     0.37728572    -1.01995419
 h     -2.42897533    -1.07773899    -1.52211589
 h     -0.06845838     0.22333434     1.94491092
          17

 c      1.34628958    -0.33898334    -0.13918932
 c      0.15233888    -0.99587885    -0.08562108
 c     -0.97727803    -0.16299820    -0.22404247
 c     -0.81186762     0.66138675     1.12451236
 c     -0.25589794     1.27834326    -0.35729924
 c      1.19636403     1.13632263    -0.23161973
 h      0.18763269    -2.05881103     0.23568137
 h     -1.51142612     1.24863710     1.84260456
 h     -0.90563716     2.06322795    -0.58182764
 h      2.06180469     1.72072465    -0.34055092
 o      2.44067604    -1.00996198     0.22066379
 h      3.24541588    -0.66740639    -0.38979436
 c     -2.35664793    -0.48242683    -0.70845211
 h     -2.79142211    -0.80479808     0.32955001
 h     -2.94857527     0.35980964    -1.04127495
 h     -2.43492726    -1.12601076    -1.52250269
 h     -0.07808283     0.21343533     2.02093822
          17

 c      1.34546355    -0.34412078    -0.14092208
 c      0.14721333    -0.99353296    -0.08564108
 c     -0.97189700    -0.17741621    -0.21438640
 c     -0.80912170     0.67520604     1.13933602
 c     -0.24840042     1.27612907    -0.35714763
 c      1.19727451     1.12950409    -0.22918187
 h      0.21543928    -2.02747805     0.24297293
 h     -1.49569589     1.26235019     1.86109947
 h     -0.89925845     2.08551496    -0.58117898
 h      2.05232410     1.73649067    -0.32845204
 o      2.44419502    -1.00394780     0.21031454
 h      3.16816803    -0.66157301    -0.35667985
 c     -2.36409293    -0.48056959    -0.72476386
 h     -2.76983284    -0.79538295     0.28590216
 h     -2.95728629     0.35070040    -1.06066678
 h     -2.43890319    -1.19268000    -1.53409110
 h     -0.09796889     0.21434875     2.06936656
          17

 c      1.34490443    -0.34759323    -0.14244386
 c      0.14336015    -0.99289175    -0.08572418
 c     -0.96625580    -0.18778399    -0.20457112
 c     -0.80550420     0.68884996     1.15661317
 c     -0.24113344     1.27210294    -0.35509273
 c      1.19584020     1.11901832    -0.22763622
 h      0.23843582    -1.99933934     0.24905194
 h     -1.48248968     1.27017930     1.86060519
 h     -0.89344074     2.11812921    -0.58551261
 h      2.04997833     1.76634522    -0.31318316
 o      2.44850002    -0.99778368     0.19951136
 h      3.09121628    -0.65975259    -0.31828005
 c     -2.37151819    -0.47895550    -0.73913709
 h     -2.75529814    -0.79055916     0.22786043
 h     -2.96617273     0.35120937    -1.07977163
 h     -2.43978388    -1.26657356    -1.54590939
 h     -0.12710799     0.22624298     2.08802177
          17

 c      1.34440486    -0.34940600    -0.14373255
 c      0.14127883    -0.99366975    -0.08592225
 c     -0.96100530    -0.19361612    -0.19482954
 c     -0.80097655     0.70205174     1.17584214
 c     -0.23480189     1.26688977    -0.35123840
 c      1.19275531     1.10554168    -0.22696466
 h      0.25598957    -1.98231384     0.25610760
 h     -1.47475418     1.27493664     1.84342704
 h     -0.88253095     2.15237808    -0.59256362
 h      2.04860806     1.80435656    -0.29422981
 o      2.45127188    -0.99263395     0.19002884
 h      3.05351279    -0.64405339    -0.30329986
 c     -2.37832185    -0.47823958    -0.75305895
 h     -2.75352121    -0.79334828     0.16760759
 h     -2.97436409     0.36014254    -1.09958409
 h     -2.43685337    -1.33575220    -1.54887816
 h     -0.16266746     0.24806964     2.07775073
          17

 c      1.34384787    -0.34966890    -0.14477763
 c      0.14127476    -0.99568882    -0.08624741
 c     -0.95669446    -0.19462557    -0.18534810
 c     -0.79557346     0.71459057     1.19604716
 c     -0.23004433     1.26104795    -0.34568807
 c      1.18885517     1.08998906    -0.22711214
 h      0.26779184    -1.98142177     0.26555638
 h     -1.47686380     1.28077716     1.81389905
 h     -0.86226091     2.18056938    -0.60024230
 h      2.04090555     1.84272241    -0.27137261
 o      2.45106520    -0.98943088     0.18303764
 h      3.07987597    -0.60021605    -0.33060574
 c     -2.38392816    -0.47858016    -0.76792441
 h     -2.77035977    -0.80724943     0.11946534
 h     -2.97993219     0.37424744    -1.12027327
 h     -2.42989400    -1.39114332    -1.53854647
 h     -0.19958427     0.27713448     2.04324218
          17

 c      1.34327913    -0.34856457    -0.14560530
 c      0.14341764    -0.99905284    -0.08660007
 c     -0.95372427    -0.19075937    -0.17625579
 c     -0.78961726     0.72648328     1.21568841
 c     -0.22730753     1.25493780    -0.33850713
 c      1.18479082     1.07329066    -0.22797587
 h      0.27345495    -1.99628266     0.27707884
 h     -1.49353926     1.29214909     1.77718845
 h     -0.83079209     2.19761484    -0.60703215
 h      2.02163468     1.87437371    -0.24497507
 o      2.44977523    -0.98726698     0.17709176
 h      3.14153284    -0.54356799    -0.37691914
 c     -2.38799146    -0.47989099    -0.78438893
 h     -2.80875239    -0.83365212     0.09191236
 h     -2.98067908     0.38937226    -1.14148264
 h     -2.41895868    -1.42725882    -1.51454477
 h     -0.22917775     0.30791793     1.99534054
          17

 c      1.34289819    -0.34636522    -0.14626001
 c      0.14753963    -1.00408149    -0.08676921
 c     -0.95231346    -0.18221407    -0.16762809
 c     -0.78404070     0.73825815     1.23270990
 c     -0.22680325     1.24869509    -0.32972208
 c      1.18091480     1.05627673    -0.22941739
 h      0.27245078    -2.02162996     0.28866921
 h     -1.52714023     1.31149908     1.73710543
 h     -0.78868433     2.20141016    -0.61210987
 h      1.98864774     1.89428473    -0.21588771
 o      2.44965249    -0.98491936     0.17052795
 h      3.20323159    -0.49457077    -0.41516584
 c     -2.39062102    -0.48219872    -0.80186950
 h     -2.86554971    -0.86904249     0.08112146
 h     -2.97493146     0.40167228    -1.16280930
 h     -2.40417750    -1.44203241    -1.47951996
 h     -0.23804741     0.33105886     1.95279880
          17

 c      1.34298225    -0.34345650    -0.14677614
 c      0.15324331    -1.01106337    -0.08651047
 c     -0.95248690    -0.16943052    -0.15950572
 c     -0.78024688     0.75084101     1.24524710
 c     -0.22849402     1.24223206    -0.31933229
 c      1.17728242     1.03963362    -0.23128304
 h      0.26446887    -2.05021949     0.29764864
 h     -1.57482846     1.33717522     1.69476247
 h     -0.73860893     2.19293488    -0.61544072
 h      1.94275881     1.89993237    -0.18521560
 o      2.45182887    -0.98178875     0.16260163
 h      3.24688417    -0.46353888    -0.43290573
 c     -2.39227745    -0.48560493    -0.81894614
 h     -2.93266276    -0.90618444     0.07554380
 h     -2.96197984     0.40836673    -1.18414689
 h     -2.38566502    -1.43699507    -1.43848840
 h     -0.21259460     0.33671996     1.93553293
          17

 c      1.34381550    -0.34033346    -0.14716995
 c      0.15994414    -1.02004784    -0.08562791
 c     -0.95410374    -0.15306984    -0.15191957
 c     -0.77892401     0.76463225     1.25306477
 c     -0.23210242     1.23524715    -0.30732156
 c      1.17367694     1.02386518    -0.23342476
 h      0.24974097    -2.07561142     0.30171812
 h     -1.62896976     1.36410397     1.64978059
 h     -0.68500041     2.17634712    -0.61792155
 h      1.88745135     1.89161084    -0.15406249
 o      2.45672982    -0.97767880     0.15310504
 h      3.26533758    -0.45403721    -0.42642896
 c     -2.39344489    -0.48994945    -0.83408903
 h     -3.00120923    -0.93785078     0.06461137
 h     -2.94218772     0.40808576    -1.20584765
 h     -2.36342196    -1.41804909    -1.39863590
 h     -0.15270476     0.32485009     1.94675883
          17

 c      1.34564238    -0.33757276    -0.14744484
 c      0.16696068    -1.03077425    -0.08401407
 c     -0.95691996    -0.13396956    -0.14489533
 c     -0.77945267     0.77910534     1.25753037
 c     -0.23717421     1.22728422    -0.29366368
 c      1.16964591     1.00923166    -0.23571837
 h      0.22907678    -2.09363117     0.29951855
 h     -1.68062142     1.38664688     1.60225975
 h     -0.63334872     2.15854087    -0.62139453
 h      1.82866077     1.87284741    -0.12323801
 o      2.46441220    -0.97259751     0.14208362
 h      3.25712741    -0.46607406    -0.39624495
 c     -2.39445136    -0.49461346    -0.84596782
 h     -3.06412978    -0.95893927     0.04220237
 h     -2.91689790     0.40101422    -1.22879523
 h     -2.33709235    -1.39597025    -1.36897914
 h     -0.07528056     0.30709671     1.97132368
          17

 c      1.34863957    -0.33579478    -0.14759641
 c      0.17362163    -1.04269600    -0.08165752
 c     -0.96066305    -0.11309293    -0.13843725
 c     -0.78085422     0.79354465     1.26003104
 c     -0.24321880     1.21793165    -0.27835490
 c      1.16458154     0.99570597    -0.23808004
 h      0.20369797    -2.10284394     0.29078760
 h     -1.72249559     1.40071776     1.55346701
 h     -0.58878084     2.14706009    -0.62810630
 h      1.77422359     1.85045676    -0.09293171
 o      2.47458092    -0.96674978     0.12980193
 h      3.22617931    -0.49625213    -0.34650701
 c     -2.39547502    -0.49872486    -0.85355745
 h     -3.11663332    -0.96665269     0.00605368
 h     -2.88818864     0.38888284    -1.25441463
 h     -2.30569133    -1.38387988    -1.35848390
 h      0.00002407     0.29592128     1.99334145
          17

 c      1.35290538    -0.33562169    -0.14761604
 c      0.17935433    -1.05503932    -0.07863760
 c     -0.96509916    -0.09148912    -0.13251730
 c     -0.78244157     0.80748641     1.26131030
 c     -0.24987333     1.20717346    -0.26151750
 c      1.15789697     0.98306755    -0.24046764
 h      0.17499556    -2.10459554     0.27631967
 h     -1.75003851     1.40435211     1.50559495
 h     -0.55435293     2.14622197    -0.63937243
 h      1.73218389     1.83294498    -0.06260960
 o      2.48626674    -0.96073015     0.11691337
 h      3.18680009    -0.53471880    -0.28766919
 c     -2.39656246    -0.50182564    -0.85640649
 h     -3.15590145    -0.96008981    -0.04345590
 h     -2.85844172     0.37463298    -1.28454173
 h     -2.26803746    -1.38944253    -1.37176873
 h      0.05963906     0.29880027     2.00398996
          17

 c      1.35846668    -0.33761661    -0.14750117
 c      0.18373645    -1.06688084    -0.07511054
 c     -0.97008235    -0.07026585    -0.12707719
 c     -0.78380052     0.82067437     1.26163287
 c     -0.25695760     1.19564039    -0.24350230
 c      1.14929724     0.97121680    -0.24283185
 h      0.14426393    -2.10273470     0.25778153
 h     -1.76155349     1.39757128     1.46136480
 h     -0.53047226     2.15431435    -0.65430551
 h      1.70776053     1.82635899    -0.03163980
 o      2.49726583    -0.95585005     0.10469037
 h      3.17246864    -0.56013938    -0.24001959
 c     -2.39755233    -0.50435756    -0.85491417
 h     -3.18106191    -0.94004157    -0.10381702
 h     -2.82963875     0.36141487    -1.32097655
 h     -2.22425994    -1.40830074    -1.40569981
 h      0.09598474     0.31888679     1.99994113
          17

 c      1.36527605    -0.34218542    -0.14727665
 c      0.18650568    -1.07726926    -0.07127704
 c     -0.97557761    -0.05056163    -0.12203627
 c     -0.78462943     0.83293643     1.26101927
 c     -0.26437968     1.18448504    -0.22486694
 c      1.13896774     0.96048416    -0.24502681
 h      0.11247147    -2.10262158     0.23728633
 h     -1.75821354     1.38218837     1.42373166
 h     -0.51596124     2.16498489    -0.67000577
 h      1.70098458     1.83022426    -0.00051400
 o      2.50513996    -0.95354107     0.09429684
 h      3.22030944    -0.54974757    -0.22186459
 c     -2.39800428    -0.50715602    -0.85024710
 h     -3.19386175    -0.90918894    -0.17014948
 h     -2.80253832     0.35095843    -1.36460021
 h     -2.17662016    -1.42822622    -1.45141485
 h      0.10552902     0.35663484     1.98097974
          17

 c      1.37316666    -0.34945285    -0.14701200
 c      0.18752499    -1.08541911    -0.06732443
 c     -0.98165094    -0.03349764    -0.11730165
 c     -0.78466068     0.84412747     1.25935060
 c     -0.27202207     1.17501509    -0.20624692
 c      1.12749084     0.95153513    -0.24678262
 h      0.08022251    -2.10909311     0.21668953
 h     -1.74418435     1.36167010     1.39564854
 h     -0.50943332     2.17112112    -0.68298782
 h      1.70747503     1.83814619     0.02869041
 o      2.51098166    -0.95329375     0.08510112
 h      3.31234917    -0.51279197    -0.22254555
 c     -2.39718442    -0.51059380    -0.84404982
 h     -3.19994389    -0.87241571    -0.23477955
 h     -2.77634693     0.34243072    -1.41443646
 h     -2.12859961    -1.43783055    -1.49903285
 h      0.08792375     0.41055784     1.94905008
          17

 c      1.38182434    -0.35921861    -0.14680244
 c      0.18673574    -1.09092840    -0.06336303
 c     -0.98842131    -0.02009841    -0.11277845
 c     -0.78374283     0.85416251     1.25634624
 c     -0.27971043     1.16837954    -0.18824341
 c      1.11561284     0.94495584    -0.24777589
 h      0.04803165    -2.12398809     0.19689086
 h     -1.72646133     1.34082794     1.37977545
 h     -0.50992901     2.16767658    -0.69046186
 h      1.72132392     1.84220566     0.05315996
 o      2.51763286    -0.95377430     0.07599340
 h      3.40395363    -0.47253165    -0.22362346
 c     -2.39408313    -0.51434275    -0.83815225
 h     -3.20926960    -0.83626850    -0.28804179
 h     -2.74929732     0.33296178    -1.46748551
 h     -2.08367218    -1.43052869    -1.54042283
 h      0.04684503     0.47702580     1.90877485
          17

 c      1.39081696    -0.37101053    -0.14673766
 c      0.18411482    -1.09386685    -0.05940878
 c     -0.99598092    -0.01119155    -0.10837638
 c     -0.78218582     0.86315882     1.25141856
 c     -0.28724962     1.16538809    -0.17136950
 c      1.10406950     0.94094844    -0.24771671
 h      0.01673080    -2.14498104     0.17770527
 h     -1.71348946     1.32488170     1.37807715
 h     -0.51698729     2.15264886    -0.69093246
 h      1.73735705     1.83650607     0.07044289
 o      2.52679613    -0.95429896     0.06650014
 h      3.46891003    -0.44196624    -0.21696538
 c     -2.38772749    -0.51775941    -0.83411187
 h     -3.23220561    -0.80639206    -0.32212867
 h     -2.71966459     0.31938059    -1.51957976
 h     -2.04463229    -1.40438014    -1.56988497
 h     -0.00722671     0.54935820     1.86944273
          17

 c      1.39964516    -0.38417356    -0.14688788
 c      0.17965716    -1.09464868    -0.05542637
 c     -1.00430778    -0.00731188    -0.10400795
 c     -0.78127076     0.87159650     1.24350453
 c     -0.29447339     1.16640647    -0.15602021
 c      1.09350490     0.93927851    -0.24639838
 h     -0.01241967    -2.16681051     0.15841643
 h     -1.71191533     1.31769838     1.39132008
 h     -0.53059189     2.12716553    -0.68442639
 h      1.75203657     1.81835036     0.07903078
 o      2.53915028    -0.95466534     0.05652589
 h      3.49689297    -0.42598971    -0.20079464
 c     -2.37788565    -0.52038246    -0.83267132
 h     -3.27101533    -0.78428811    -0.33627479
 h     -2.68648970     0.29974832    -1.56657572
 h     -2.01325913    -1.36109574    -1.58420275
 h     -0.05415317     0.61754887     1.84728641
          17

 c      1.40779668    -0.39797496    -0.14730005
 c      0.17339549    -1.09380109    -0.05138809
 c     -1.01320991    -0.00864510    -0.09958721
 c     -0.78295801     0.88010188     1.23149845
 c     -0.30126626     1.17129612    -0.14245143
 c      1.08442679     0.93936197    -0.24372111
 h     -0.03802674    -2.18373384     0.13845254
 h     -1.72317757     1.32021229     1.41856293
 h     -0.55118169     2.09539723    -0.67267608
 h      1.76369059     1.78818335     0.07852919
 o      2.55480971    -0.95487096     0.04611277
 h      3.48565765    -0.42562213    -0.17586076
 c     -2.36534812    -0.52201339    -0.83366540
 h     -3.31677527    -0.76757173    -0.33677592
 h     -2.64981798     0.27405071    -1.60523175
 h     -1.99000195    -1.30561810    -1.58289094
 h     -0.07099771     0.67240433     1.86086778
          17

 c      1.41480096    -0.41171017    -0.14799326
 c      0.16542977    -1.09178293    -0.04730696
 c     -1.02232961    -0.01503430    -0.09504369
 c     -0.78800272     0.88881360     1.21587452
 c     -0.30754407     1.17943179    -0.13078754
 c      1.07716019     0.94037804    -0.23970717
 h     -0.05897175    -2.19147157     0.11771733
 h     -1.74309412     1.33045710     1.45690561
 h     -0.57969770     2.06417937    -0.65919569
 h      1.77265284     1.74929494     0.06969038
 o      2.57342270    -0.95504608     0.03537296
 h      3.43908076    -0.43889688    -0.14434186
 c     -2.35139146    -0.52243885    -0.83635840
 h     -3.35627084    -0.75315375    -0.33186783
 h     -2.61063906     0.24428227    -1.63371436
 h     -1.97352814    -1.24635771    -1.56889754
 h     -0.05481775     0.71315252     1.91256569
          17

 c      1.42028078    -0.42478750    -0.14895107
 c      0.15594245    -1.08889717    -0.04323933
 c     -1.03119713    -0.02603479    -0.09032899
 c     -0.79548384     0.89747194     1.19912715
 c     -0.31322633     1.18986976    -0.12107529
 c      1.07180421     0.94137281    -0.23450121
 h     -0.07468687    -2.18814200     0.09658631
 h     -1.76440884     1.34491143     1.50179289
 h     -0.61740154     2.04146662    -0.64866443
 h      1.78137431     1.70741305     0.05435034
 o      2.59390199    -0.95561330     0.02451285
 h      3.37120010    -0.45817225    -0.11021377
 c     -2.33724336    -0.52123633    -0.83967786
 h     -3.37891830    -0.73913073    -0.32801545
 h     -2.57066697     0.21421265    -1.65189969
 h     -1.96026573    -1.19534954    -1.54934901
 h     -0.02561029     0.74511228     1.98324721
          17

 c      1.42398068    -0.43677208    -0.15011708
 c      0.14519727    -1.08526770    -0.03927164
 c     -1.03929507    -0.04098405    -0.08539367
 c     -0.80446506     0.90593293     1.18403162
 c     -0.31826888     1.20169437    -0.11340357
 c      1.06823806     0.94138886    -0.22834021
 h     -0.08527031    -2.17452673     0.07576832
 h     -1.77993310     1.35995428     1.54788916
 h     -0.66499887     2.03297436    -0.64500118
 h      1.79402944     1.66968862     0.03505950
 o      2.61388661    -0.95771459     0.01386906
 h      3.31492596    -0.46342479    -0.07975175
 c     -2.32388760    -0.51786950    -0.84238186
 h     -3.37879561    -0.72484613    -0.32913440
 h     -2.53197374     0.18880618    -1.66144099
 h     -1.94495210    -1.16638418    -1.53436238
 h     -0.00326812     0.77213618     2.05130704
          17

 c      1.42575425    -0.44735996    -0.15140903
 c      0.13351811    -1.08084734    -0.03550264
 c     -1.04611213    -0.05907302    -0.08016257
 c     -0.81457776     0.91419834     1.17259789
 c     -0.32277243     1.21437020    -0.10802669
 c      1.06624738     0.93966756    -0.22148422
 h     -0.09148882    -2.15401305     0.05612303
 h     -1.78474117     1.37282103     1.59014291
 h     -0.72116731     2.03872529    -0.64902050
 h      1.81480490     1.64247353     0.01421471
 o      2.63041333    -0.96307983     0.00369026
 h      3.31227006    -0.42493443    -0.05781868
 c     -2.31186499    -0.51212074    -0.84356118
 h     -3.35437971    -0.71045714    -0.33682229
 h     -2.49647858     0.17314327    -1.66535981
 h     -1.92375941    -1.16908275    -1.53131582
 h      0.00173154     0.79541889     2.10291314
          17

 c      1.42553719    -0.45631354    -0.15274336
 c      0.12125739    -1.07545898    -0.03202222
 c     -1.05118732    -0.07940575    -0.07452659
 c     -0.82571333     0.92229015     1.16599718
 c     -0.32704782     1.22777974    -0.10531683
 c      1.06574860     0.93588114    -0.21413504
 h     -0.09465176    -2.13211683     0.03846991
 h     -1.77702074     1.38198377     1.62458887
 h     -0.78188598     2.05310025    -0.65807235
 h      1.84502677     1.62851183    -0.00692942
 o      2.64364502    -0.97147045    -0.00626619
 h      3.35630996    -0.34474268    -0.04117250
 c     -2.30100154    -0.50451852    -0.84327554
 h     -3.30842116    -0.69668499    -0.35042816
 h     -2.46540982     0.17093329    -1.66696641
 h     -1.89821766    -1.20241166    -1.53831184
 h     -0.01420930     0.81483534     2.13104732
          17

 c      1.42338506    -0.46345389    -0.15403320
 c      0.10877817    -1.06890972    -0.02889058
 c     -1.05415560    -0.10104196    -0.06835355
 c     -0.83772378     0.93019287     1.16467579
 c     -0.33153384     1.24194309    -0.10553901
 c      1.06692655     0.93021021    -0.20641139
 h     -0.09627734    -2.11515398     0.02339126
 h     -1.75817409     1.38724313     1.64880808
 h     -0.84153453     2.06841049    -0.66806904
 h      1.88147595     1.62583465    -0.02843701
 o      2.65596186    -0.98069821    -0.01628714
 h      3.40531854    -0.25632957    -0.02563130
 c     -2.29043489    -0.49610805    -0.84252571
 h     -3.24861524    -0.68487613    -0.36675247
 h     -2.43900476     0.18319162    -1.66838667
 h     -1.87444824    -1.25587273    -1.54618769
 h     -0.05092222     0.82975001     2.13294485
          17

 c      1.41950358    -0.46868951    -0.15517910
 c      0.09643729    -1.06119058    -0.02612506
 c     -1.05479428    -0.12303040    -0.06151460
 c     -0.85029927     0.93784061     1.16840081
 c     -0.33664316     1.25674838    -0.10865438
 c      1.07012483     0.92318112    -0.19840154
 h     -0.09756182    -2.10790095     0.01107436
 h     -1.73283072     1.38981591     1.66224238
 h     -0.89467081     2.07824905    -0.67563074
 h      1.91782431     1.62948480    -0.05087166
 o      2.66866719    -0.98913051    -0.02643282
 h      3.43428535    -0.18424779    -0.01054467
 c     -2.27889085    -0.48781358    -0.84271633
 h     -3.18828685    -0.67720415    -0.37975337
 h     -2.41667263     0.20788722    -1.66962681
 h     -1.85882411    -1.31644055    -1.54592804
 h     -0.10567533     0.83923215     2.10900355
          17

 c      1.41421815    -0.47202428    -0.15607457
 c      0.08457665    -1.05267000    -0.02370186
 c     -1.05306306    -0.14442864    -0.05390870
 c     -0.86302576     0.94511553     1.17621224
 c     -0.34264116     1.27185780    -0.11427324
 c      1.07560297     0.91543588    -0.19022264
 h     -0.09894614    -2.11131327     0.00132039
 h     -1.70877450     1.39243664     1.66640316
 h     -0.93720658     2.07883168    -0.67901166
 h      1.94759098     1.63417353    -0.07445912
 o      2.68201113    -0.99593586    -0.03667223
 h      3.43462436    -0.14004806     0.00335906
 c     -2.26504783    -0.48014125    -0.84519846
 h     -3.14395366    -0.67634465    -0.38170549
 h     -2.39749019     0.24079732    -1.66891372
 h     -1.85538283    -1.37323789    -1.53240817
 h     -0.17264788     0.84196583     2.06353858
          17

 c      1.40792226    -0.47354375    -0.15661448
 c      0.07354322    -1.04412057    -0.02157196
 c     -1.04912214    -0.16432389    -0.04547948
 c     -0.87567257     0.95189897     1.18629398
 c     -0.34957840     1.28672813    -0.12171028
 c      1.08338097     0.90758554    -0.18203860
 h     -0.10014050    -2.12213455    -0.00630480
 h     -1.69593409     1.39904282     1.66455508
 h     -0.96691693     2.06909184    -0.67821170
 h      1.96618205     1.63593885    -0.09882960
 o      2.69577437    -1.00071456    -0.04695507
 h      3.40533874    -0.12829790     0.01517111
 c     -2.24827267    -0.47336070    -0.85078467
 h     -3.12627085    -0.68364814    -0.36771731
 h     -2.38062911     0.27696122    -1.66395107
 h     -1.86559384    -1.41865797    -1.50428486
 h     -0.24090140     0.83588115     2.00753058
          17

 c      1.40102963    -0.47340837    -0.15670080
 c      0.06372947    -1.03654044    -0.01968077
 c     -1.04333059    -0.18186160    -0.03622663
 c     -0.88867672     0.95824602     1.19595241
 c     -0.35725271     1.30065575    -0.13007313
 c      1.09320933     0.90014958    -0.17404846
 h     -0.10055358    -2.13478535    -0.01230733
 h     -1.70308381     1.41326765     1.66016621
 h     -0.98370832     2.05052377    -0.67490802
 h      1.97159551     1.63270888    -0.12315716
 o      2.70950600    -1.00334700    -0.05723338
 h      3.34962713    -0.14911374     0.02417483
 c     -2.22927842    -0.46780963    -0.85932465
 h     -3.13139302    -0.69692806    -0.34053521
 h     -2.36550393     0.31190947    -1.65312636
 h     -1.88888850    -1.44816098    -1.46299603
 h     -0.29244502     0.81748899     1.96161831
          17

 c      1.39393665    -0.47185483    -0.15624837
 c      0.05558596    -1.03090664    -0.01798213
 c     -1.03622634    -0.19629327    -0.02622591
 c     -0.90311757     0.96457356     1.20247174
 c     -0.36519544     1.31281765    -0.13835217
 c      1.10460049     0.89352260    -0.16646629
 h     -0.09972016    -2.14387879    -0.01719703
 h     -1.73295686     1.43588321     1.65459703
 h     -0.98984160     2.02704327    -0.67242933
 h      1.96450310     1.62441196    -0.14639448
 o      2.72248187    -1.00411271    -0.06749002
 h      3.27579484    -0.19624222     0.03031280
 c     -2.20966687    -0.46388571    -0.86986538
 h     -3.14564722    -0.71118911    -0.30859906
 h     -2.35175474     0.34231381    -1.63611980
 h     -1.92315907    -1.46020340    -1.41211016
 h     -0.30788093     0.78217912     1.94957020
          17

 c      1.38699727    -0.46920016    -0.15519263
 c      0.04958538    -1.02798582    -0.01644527
 c     -1.02846971    -0.20703166    -0.01564909
 c     -0.91931322     0.97134898     1.20524279
 c     -0.37271574     1.32233642    -0.14552127
 c      1.11686574     0.88793910    -0.15949662
 h     -0.09748936    -2.14590056    -0.02147960
 h     -1.78032164     1.46357540     1.64640830
 h     -0.98976411     2.00447224    -0.67550651
 h      1.94823066     1.61304498    -0.16751476
 o      2.73344592    -1.00415276    -0.07782423
 h      3.20149973    -0.24961534     0.03555238
 c     -2.19099593    -0.46177901    -0.88113849
 h     -3.15605649    -0.72133262    -0.28030540
 h     -2.33922818     0.36619716    -1.61398117
 h     -1.96508792    -1.45679985    -1.35708756
 h     -0.28529141     0.72914161     1.97481531
          17

 c      1.38051323    -0.46582739    -0.15349738
 c      0.04615283    -1.02821954    -0.01505578
 c     -1.02073898    -0.21368622    -0.00474973
 c     -0.93621517     0.97855727     1.20597694
 c     -0.37906479     1.32842836    -0.15066652
 c      1.12915569     0.88344774    -0.15330397
 h     -0.09402693    -2.13991834    -0.02564632
 h     -1.83539776     1.49063677     1.63303877
 h     -0.98872182     1.98883431    -0.68910972
 h      1.92851161     1.60261350    -0.18575527
 o      2.74050431    -1.00592384    -0.08859573
 h      3.15553647    -0.26822023     0.04616309
 c     -2.17437351    -0.46125470    -0.89183327
 h     -3.15480796    -0.72365246    -0.26113189
 h     -2.32797731     0.38293716    -1.58892631
 h     -2.01048319    -1.44450039    -1.30507427
 h     -0.24413668     0.66588202     2.01636989
          17

 c      1.37476075    -0.46214301    -0.15115645
 c      0.04558740    -1.03165427    -0.01381028
 c     -1.01360661    -0.21607379     0.00618244
 c     -0.95268749     0.98588505     1.20646175
 c     -0.38371853     1.33064673    -0.15317412
 c      1.14054173     0.87995397    -0.14798703
 h     -0.08975666    -2.12775675    -0.03014576
 h     -1.88856474     1.51159473     1.61263777
 h     -0.98989358     1.98334902    -0.71604551
 h      1.91237607     1.59837714    -0.20079607
 o      2.74260957    -1.01107700    -0.10017073
 h      3.15427578    -0.22425352     0.06863775
 c     -2.16044409    -0.46163174    -0.90071314
 h     -3.13888174    -0.71594059    -0.25355752
 h     -2.31824029     0.39314441    -1.56399257
 h     -2.05501246    -1.43433298    -1.26401525
 h     -0.20539208     0.60311542     2.05296571
          17

 c      1.37004062    -0.45853372    -0.14818423
 c      0.04800070    -1.03791410    -0.01270606
 c     -1.00743846    -0.21422634     0.01685683
 c     -0.96811621     0.99302412     1.20760386
 c     -0.38658445     1.32905075    -0.15290270
 c      1.15020365     0.87739033    -0.14357647
 h     -0.08529736    -2.11381799    -0.03535807
 h     -1.93281003     1.52268212     1.58475520
 h     -0.99212638     1.98627780    -0.75480894
 h      1.90565052     1.60474153    -0.21270146
 o      2.74097116    -1.01747539    -0.11219440
 h      3.17891613    -0.15092310     0.09800580
 c     -2.14942249    -0.46211094    -0.90680628
 h     -3.10881685    -0.69721370    -0.25765100
 h     -2.31035642     0.39839322    -1.54259325
 h     -2.09540317    -1.43789664    -1.24043299
 h     -0.18186116     0.54943262     2.07323384
          17

 c      1.36668227    -0.45535269    -0.14461011
 c      0.05329617    -1.04626203    -0.01172844
 c     -1.00234668    -0.20838947     0.02699682
 c     -0.98223565     0.99970454     1.20964750
 c     -0.38791468     1.32409345    -0.15014863
 c      1.15768812     0.87593914    -0.14006408
 h     -0.08136754    -2.10423039    -0.04158563
 h     -1.96419119     1.52212815     1.55025486
 h     -0.99087874     1.99207435    -0.79998297
 h      1.91010145     1.62248304    -0.22154653
 o      2.73698000    -1.02252893    -0.12405892
 h      3.20782573    -0.08929312     0.12515778
 c     -2.14112812    -0.46239756    -0.90967139
 h     -3.06812848    -0.66760203    -0.27136261
 h     -2.30458770     0.40071490    -1.52797373
 h     -2.13005738    -1.45965134    -1.23675214
 h     -0.17969268     0.51049990     2.07308921
          17

 c      1.36499468    -0.45290634    -0.14048369
 c      0.06118337    -1.05579661    -0.01084422
 c     -0.99820848    -0.19899582     0.03634337
 c     -0.99489627     1.00564650     1.21248089
 c     -0.38803865     1.31634713    -0.14542957
 c      1.16299140     0.87608945    -0.13743403
 h     -0.07858643    -2.10483809    -0.04902727
 h     -1.98171777     1.51003271     1.51103066
 h     -0.98119213     1.99450103    -0.84473173
 h      1.92277596     1.64782107    -0.22707625
 o      2.73135068    -1.02497494    -0.13537481
 h      3.23008086    -0.05962038     0.14435638
 c     -2.13506696    -0.46293424    -0.90952899
 h     -3.02353452    -0.62847936    -0.29034732
 h     -2.30086416     0.40176103    -1.52257196
 h     -2.15823089    -1.49333392    -1.25073716
 h     -0.20116113     0.48977960     2.05238007
          17

 c      1.36522171    -0.45141819    -0.13587821
 c      0.07121700    -1.06575055    -0.01000611
 c     -0.99473614    -0.18661238     0.04465342
 c     -1.00595435     1.01054300     1.21577554
 c     -0.38717225     1.30631290    -0.13928880
 c      1.16638251     0.87843725    -0.13566132
 h     -0.07715319    -2.11837597    -0.05767736
 h     -1.98734613     1.48824312     1.46974342
 h     -0.95977458     1.98884804    -0.88302486
 h      1.93821192     1.67442859    -0.22879246
 o      2.72440666    -1.02440046    -0.14594050
 h      3.24112660    -0.06879528     0.15280711
 c     -2.13048604    -0.46439496    -0.90717878
 h     -2.98533166    -0.58248901    -0.30771355
 h     -2.29856903     0.40188594    -1.52742026
 h     -2.17918211    -1.52717008    -1.27740873
 h     -0.24592806     0.48893940     2.01349327
          17

 c      1.36751514    -0.45097937    -0.13088760
 c      0.08285226    -1.07570883    -0.00916292
 c     -0.99156467    -0.17189111     0.05169582
 c     -1.01529780     1.01412237     1.21897162
 c     -0.38536310     1.29437191    -0.13219994
 c      1.16817747     0.88340931    -0.13468816
 h     -0.07659341    -2.14273638    -0.06720437
 h     -1.98606301     1.46021914     1.42950841
 h     -0.92554498     1.97262096    -0.91066076
 h      1.95116534     1.69627722    -0.22629523
 o      2.71628959    -1.02083573    -0.15567080
 h      3.23959101    -0.11682859     0.14953925
 c     -2.12649471    -0.46716608    -0.90374513
 h     -2.96569176    -0.53279937    -0.31525732
 h     -2.29654010     0.39981918    -1.54190124
 h     -2.19229761    -1.55053689    -1.31108048
 h     -0.31061221     0.50736469     1.96177926
          17

 c      1.37191646    -0.45151718    -0.12561954
 c      0.09551935    -1.08558197    -0.00826608
 c     -0.98832811    -0.15553867     0.05725417
 c     -1.02307965     1.01635052     1.22111490
 c     -0.38250082     1.28080456    -0.12452916
 c      1.16862023     0.89109512    -0.13440573
 h     -0.07583324    -2.17199102    -0.07693820
 h     -1.98536080     1.43055553     1.39335572
 h     -0.87946370     1.94552761    -0.92559307
 h      1.95809148     1.70934981    -0.21952757
 o      2.70697034    -1.01470636    -0.16460527
 h      3.22716605    -0.19767811     0.13552641
 c     -2.12253675    -0.47128029    -0.90018134
 h     -2.97230937    -0.48174098    -0.30798554
 h     -2.29333782     0.39325499    -1.56404136
 h     -2.19742485    -1.55671116    -1.34642068
 h     -0.38650872     0.54034417     1.90787058
          17

 c      1.37834759    -0.45279864    -0.12018723
 c      0.10870517    -1.09540792    -0.00727001
 c     -0.98471462    -0.13830428     0.06114346
 c     -1.03017529     1.01776888     1.22059210
 c     -0.37833395     1.26581575    -0.11650481
 c      1.16785241     0.90120576    -0.13464812
 h     -0.07357395    -2.19918510    -0.08600824
 h     -1.99309632     1.40381350     1.36345647
 h     -0.82428065     1.90943858    -0.92818401
 h      1.95755410     1.71219375    -0.20884301
 o      2.69604267    -1.00709928    -0.17303121
 h      3.21186307    -0.29510420     0.11560255
 c     -2.11890189    -0.47649017    -0.89678933
 h     -3.00181046    -0.43075279    -0.28869358
 h     -2.28761703     0.37989619    -1.59112026
 h     -2.19490378    -1.54307961    -1.37896030
 h     -0.45628738     0.57628546     1.87134999
          17

 c      1.38661636    -0.45445268    -0.11469875
 c      0.12200768    -1.10516993    -0.00613445
 c     -0.98050161    -0.12098553     0.06323629
 c     -1.03819761     1.01946240     1.21536518
 c     -0.37248418     1.24955465    -0.10818354
 c      1.16590878     0.91310337    -0.13519477
 h     -0.06869298    -2.21873149    -0.09355174
 h     -2.01398254     1.38296863     1.34051766
 h     -0.76430632     1.86843123    -0.92158403
 h      1.95024885     1.70597287    -0.19495864
 o      2.68231902    -1.00013198    -0.18170191
 h      3.21442741    -0.37699733     0.10185462
 c     -2.11649151    -0.48224394    -0.89330105
 h     -3.04228428    -0.38178056    -0.26595968
 h     -2.27841653     0.35834106    -1.62025548
 h     -2.18545654    -1.51093744    -1.40550063
 h     -0.49732189     0.59873058     1.87834654
          17

 c      1.39641990    -0.45599571    -0.10924285
 c      0.13514457    -1.11470483    -0.00482903
 c     -0.97557419    -0.10444400     0.06348027
 c     -1.04791168     1.02177201     1.20492674
 c     -0.36448652     1.23215548    -0.09946372
 c      1.16271059     0.92586987    -0.13578031
 h     -0.06049284    -2.22757078    -0.09888585
 h     -2.04730902     1.36864254     1.32381440
 h     -0.70491566     1.82853631    -0.91181589
 h      1.93892588     1.69432792    -0.17882967
 o      2.66432988    -0.99590636    -0.19153118
 h      3.26082630    -0.41236332     0.10865629
 c     -2.11614349    -0.48770492    -0.88927624
 h     -3.08125769    -0.33759380    -0.24842450
 h     -2.26529753     0.32861041    -1.64886904
 h     -2.17011519    -1.46556551    -1.42461303
 h     -0.50281429     0.60259321     1.93839241
          17

 c      1.40729294    -0.45687096    -0.10387995
 c      0.14793051    -1.12367174    -0.00332858
 c     -0.96993178    -0.08960418     0.06189449
 c     -1.05844896     1.02366881     1.19153478
 c     -0.35389611     1.21384729    -0.09021331
 c      1.15809737     0.93842235    -0.13611583
 h     -0.04880873    -2.22549170    -0.10160649
 h     -2.08754957     1.35963198     1.31171454
 h     -0.65136667     1.79643311    -0.90638855
 h      1.92795492     1.68278559    -0.16143999
 o      2.64298453    -0.99379182    -0.20224760
 h      3.34123536    -0.41473224     0.13121884
 c     -2.11828791    -0.49184235    -0.88427260
 h     -3.10999375    -0.30100191    -0.24186083
 h     -2.24835520     0.29234463    -1.67508622
 h     -2.15013753    -1.41628612    -1.43718812
 h     -0.49042751     0.60114424     2.02947693
          17

 c      1.41854674    -0.45652046    -0.09864923
 c      0.16025957    -1.13155434    -0.00159872
 c     -0.96368207    -0.07741106     0.05855962
 c     -1.06899439     1.02416402     1.17804295
 c     -0.34045355     1.19514042    -0.08052121
 c      1.15197084     0.94970368    -0.13592237
 h     -0.03403257    -2.21508476    -0.10162934
 h     -2.12685838     1.35403735     1.30225284
 h     -0.60711466     1.77680118    -0.91069687
 h      1.92196033     1.67718900    -0.14356402
 o      2.62092307    -0.99212369    -0.21287955
 h      3.42109445    -0.41487523     0.15334783
 c     -2.12296461    -0.49358748    -0.87784238
 h     -3.12380360    -0.27422816    -0.24906842
 h     -2.22812894     0.25265914    -1.69801071
 h     -2.12676325    -1.37526851    -1.44639383
 h     -0.47944566     0.60799778     2.12298491
          17

 c      1.42929736    -0.45445592    -0.09357525
 c      0.17209301    -1.13769728     0.00041165
 c     -0.95701513    -0.06875672     0.05360855
 c     -1.07940723     1.02289669     1.16642159
 c     -0.32421004     1.17694835    -0.07090710
 c      1.14452121     0.95893573    -0.13496328
 h     -0.01704793    -2.20135722    -0.09917844
 h     -2.15797966     1.35020892     1.29355101
 h     -0.57288695     1.76997688    -0.92450913
 h      1.92345879     1.68126070    -0.12564371
 o      2.60021983    -0.99022354    -0.22285663
 h      3.47707914    -0.42818149     0.16502235
 c     -2.12993527    -0.49216729    -0.86966270
 h     -3.12140624    -0.25861394    -0.27038470
 h     -2.20543201     0.21357527    -1.71773706
 h     -2.10088507    -1.35346153    -1.45573682
 h     -0.48011942     0.62912105     2.20028041
          17

 c      1.43856600    -0.45029802    -0.08866506
 c      0.18343183    -1.14140772     0.00276273
 c     -0.95015906    -0.06437987     0.04722089
 c     -1.08981319     1.01988628     1.15777251
 c     -0.30554674     1.16044458    -0.06220440
 c      1.13638942     0.96579756    -0.13305694
 h      0.00100723    -2.19058587    -0.09467719
 h     -2.17610931     1.34716795     1.28405440
 h     -0.54735689     1.77237735    -0.94237451
 h      1.93102186     1.69484177    -0.10790331
 o      2.58220283    -0.98811794    -0.23200289
 h      3.49889492    -0.45875294     0.16232862
 c     -2.13869844    -0.48753416    -0.85988073
 h     -3.10495504    -0.25434754    -0.30375642
 h     -2.18115630     0.17903424    -1.73498035
 h     -2.07317694    -1.35486924    -1.46539915
 h     -0.49628253     0.66535375     2.25169813
          17

 c      1.44541503    -0.44379741    -0.08390876
 c      0.19426798    -1.14215103     0.00550185
 c     -0.94332711    -0.06475563     0.03962256
 c     -1.10024862     1.01528927     1.15259908
 c     -0.28515443     1.14673374    -0.05519987
 c      1.12861801     0.97038480    -0.13007097
 h      0.01919592    -2.18805430    -0.08850893
 h     -2.17957112     1.34468330     1.27260540
 h     -0.52848241     1.77906975    -0.95725821
 h      1.93986760     1.71442245    -0.09057826
 o      2.56773185    -0.98610731    -0.24034387
 h      3.48352751    -0.50588318     0.14447987
 c     -2.14834806    -0.48045405    -0.84934102
 h     -3.08110424    -0.26005921    -0.34428121
 h     -2.15614768     0.15182260    -1.75036360
 h     -2.04484370    -1.37480365    -1.47075996
 h     -0.52860794     0.71515106     2.27276037
          17

 c      1.44910729    -0.43486460    -0.07929360
 c      0.20453181    -1.13977472     0.00863922
 c     -0.93667227    -0.07001238     0.03108752
 c     -1.11052073     1.00928813     1.15095425
 c     -0.26402541     1.13659124    -0.05037606
 c      1.12243301     0.97301473    -0.12591316
 h      0.03726430    -2.19544179    -0.08075372
 h     -2.16996712     1.34327035     1.25840300
 h     -0.51439674     1.78590568    -0.96354567
 h      1.94433615     1.73528468    -0.07401430
 o      2.55721250    -0.98460049    -0.24803417
 h      3.43344860    -0.56610327     0.11288580
 c     -2.15742609    -0.47212096    -0.83941867
 h     -3.06228442    -0.27253470    -0.38391107
 h     -2.13123253     0.13297496    -1.76375159
 h     -2.01797864    -1.40404720    -1.46526892
 h     -0.57602530     0.77577615     2.26225826
          17

 c      1.44926623    -0.42361902    -0.07482940
 c      0.21407312    -1.13459295     0.01214285
 c     -0.93026164    -0.07990325     0.02193935
 c     -1.12022652     1.00206076     1.15245367
 c     -0.24341043     1.13036945    -0.04786756
 c      1.11901436     0.97405387    -0.12052532
 h      0.05575867    -2.20983823    -0.07112625
 h     -2.15212544     1.34420067     1.24086865
 h     -0.50376596     1.79035274    -0.95808151
 h      1.94013481     1.75338669    -0.05861349
 o      2.55025565    -0.98414219    -0.25542791
 h      3.36042052    -0.63201117     0.07260362
 c     -2.16413543    -0.46368931    -0.83156667
 h     -3.06454826    -0.28751161    -0.41327764
 h     -2.10733327     0.12196862    -1.77414980
 h     -1.99504300    -1.43372533    -1.44398374
 h     -0.63574019     0.84354690     2.22243725
          17

 c      1.44598505    -0.41042392    -0.07056785
 c      0.22268809    -1.12725295     0.01595858
 c     -0.92407183    -0.09383813     0.01254940
 c     -1.12893565     0.99379523     1.15612356
 c     -0.22468492     1.12801844    -0.04752602
 c      1.11931188     0.97384074    -0.11387784
 h      0.07565752    -2.22532753    -0.05918406
 h     -2.13345966     1.34937871     1.21939814
 h     -0.49591835     1.79161781    -0.94017403
 h      1.92542334     1.76628048    -0.04473553
 o      2.54495045    -0.98560648    -0.26332177
 h      3.29603617    -0.68877687     0.03644548
 c     -2.16727482    -0.45593390    -0.82668970
 h     -3.09732451    -0.30222152    -0.42712447
 h     -2.08549849     0.11744264    -1.78025667
 h     -1.97815346    -1.45753117    -1.40494602
 h     -0.70214890     0.91377467     2.16154378
          17

 c      1.43982154    -0.39584839    -0.06658986
 c      0.23015981    -1.11850728     0.02003622
 c     -0.91800806    -0.11096214     0.00332185
 c     -1.13656250     0.98470468     1.16005598
 c     -0.20912863     1.12914922    -0.04898820
 c      1.12387579     0.97267390    -0.10596570
 h      0.09786190    -2.23568025    -0.04459685
 h     -2.12189284     1.36073780     1.19306488
 h     -0.49094129     1.79065346    -0.91147437
 h      1.90109603     1.77344403    -0.03260048
 o      2.53792095    -0.99008884    -0.27294401
 h      3.29125193    -0.71641442     0.02465543
 c     -2.16715712    -0.44915550    -0.82476589
 h     -3.15329829    -0.31689813    -0.42814483
 h     -2.06678652     0.11789376    -1.78121125
 h     -1.96870752    -1.47208474    -1.34901148
 h     -0.76505511     0.98131049     2.09881804
          17

 c      1.43165333    -0.38056111    -0.06296257
 c      0.23628177    -1.10903941     0.02434601
 c     -0.91195351    -0.13025742    -0.00534808
 c     -1.14366002     0.97493692     1.16133967
 c     -0.19768414     1.13309603    -0.05171699
 c      1.13270088     0.97082478    -0.09680983
 h      0.12288089    -2.23634644    -0.02727765
 h     -2.12232920     1.37898544     1.16063260
 h     -0.48978157     1.79019988    -0.87595906
 h      1.87072433     1.77647218    -0.02218961
 o      2.52851139    -0.99745357    -0.28440015
 h      3.35203133    -0.71431874     0.03968394
 c     -2.16513902    -0.44339260    -0.82515732
 h     -3.21432873    -0.33273413    -0.42319360
 h     -2.05210020     0.12203181    -1.77707097
 h     -1.96734011    -1.47682791    -1.27931250
 h     -0.81018671     1.04310645     2.06601998
          17

 c      1.42252677    -0.36529217    -0.05972944
 c      0.24088982    -1.09937289     0.02888286
 c     -0.90583357    -0.15064717    -0.01314179
 c     -1.15087448     0.96450805     1.15781331
 c     -0.19078285     1.13897950    -0.05505384
 c      1.14516691     0.96856144    -0.08646353
 h      0.15074080    -2.22537610    -0.00737791
 h     -2.13403309     1.40247337     1.12122919
 h     -0.49418053     1.79459462    -0.83962057
 h      1.84013117     1.77907021    -0.01319368
 o      2.51958283    -1.00639269    -0.29643041
 h      3.42806634    -0.70084928     0.06217603
 c     -2.16257907    -0.43858987    -0.82706676
 h     -3.26378362    -0.34984922    -0.41803211
 h     -2.04205553     0.12883325    -1.76893661
 h     -1.97398456    -1.47408574    -1.20078955
 h     -0.82855480     1.10042519     2.08684157
          17

 c      1.41356433    -0.35087508    -0.05694025
 c      0.24391080    -1.08982968     0.03365896
 c     -0.89966555    -0.17107911    -0.01986917
 c     -1.15805465     0.95377031     1.15047183
 c     -0.18833068     1.14583190    -0.05834125
 c      1.16016475     0.96621038    -0.07501795
 h      0.18101725    -2.20370780     0.01478383
 h     -2.15141305     1.42737326     1.07520656
 h     -0.50612791     1.80869597    -0.80901314
 h      1.81613213     1.78625222    -0.00508482
 o      2.51307713    -1.01595180    -0.30810114
 h      3.48309278    -0.68841713     0.07818579
 c     -2.16041636    -0.43459308    -0.82971793
 h     -3.29135574    -0.36718792    -0.41581270
 h     -2.03690552     0.13743451    -1.75880238
 h     -1.98794875    -1.46904920    -1.11958792
 h     -0.82627209     1.15325792     2.14802237
          17

 c      1.40585192    -0.33822358    -0.05466555
 c      0.24539103    -1.08051347     0.03869012
 c     -0.89358034    -0.19057225    -0.02546145
 c     -1.16470959     0.94357457     1.14182234
 c     -0.18989372     1.15283477    -0.06111999
 c      1.17641376     0.96429358    -0.06259362
 h      0.21294377    -2.17514448     0.03881402
 h     -2.16718330     1.44899199     1.02435128
 h     -0.52663966     1.83548060    -0.78838061
 h      1.80418761     1.80209006     0.00266669
 o      2.50956203    -1.02559137    -0.31896784
 h      3.50245952    -0.68234958     0.08189819
 c     -2.15918553    -0.43116931    -0.83242536
 h     -3.29249779    -0.38302038    -0.41754369
 h     -2.03652659     0.14696374    -1.74917006
 h     -2.00813932    -1.46867172    -1.04198476
 h     -0.81574764     1.19696326     2.21818325
          17

 c      1.40032678    -0.32822866    -0.05299175
 c      0.24549972    -1.07133944     0.04398203
 c     -0.88781871    -0.20824554    -0.02993930
 c     -1.17057079     0.93475725     1.13359655
 c     -0.19495381     1.15955818    -0.06329284
 c      1.19281639     0.96366057    -0.04931961
 h      0.24559166    -2.14582168     0.06436021
 h     -2.17530770     1.46317573     0.97139357
 h     -0.55449186     1.87365852    -0.77729997
 h      1.80611846     1.82688388     0.01034968
 o      2.50895060    -1.03496802    -0.32882126
 h      3.48233626    -0.68472310     0.07147474
 c     -2.15906526    -0.42819288    -0.83469165
 h     -3.26718956    -0.39527171    -0.42262118
 h     -2.04047878     0.15638275    -1.74249276
 h     -2.03349362    -1.47865449    -0.97307807
 h     -0.80592883     1.22675395     2.27472420
          17

 c      1.39769908    -0.32160488    -0.05201350
 c      0.24451091    -1.06215581     0.04952342
 c     -0.88271286    -0.22334374    -0.03339003
 c     -1.17553174     0.92787275     1.12655127
 c     -0.20303926     1.16598444    -0.06506399
 c      1.20862309     0.96539662    -0.03532265
 h      0.27806440    -2.12262699     0.09119697
 h     -2.17242507     1.46713909     0.91935642
 h     -0.58624336     1.91778725    -0.77143030
 h      1.81986314     1.85639732     0.01799259
 o      2.51081274    -1.04387138    -0.33759181
 h      3.42522578    -0.69573059     0.04738388
 c     -2.15984813    -0.42588253    -0.83629117
 h     -3.21973763    -0.40169924    -0.42890029
 h     -2.04812719     0.16438407    -1.74057774
 h     -2.06326120    -1.50000151    -0.91619677
 h     -0.80161388     1.23988997     2.30643558
          17

 c      1.39840773    -0.31873898    -0.05182766
 c      0.24278664    -1.05296231     0.05529323
 c     -0.87865649    -0.23524885    -0.03594848
 c     -1.17949197     0.92318292     1.12089427
 c     -0.21369446     1.17230953    -0.06671262
 c      1.22336890     0.97046555    -0.02073669
 h      0.30954101    -2.11043883     0.11919561
 h     -2.15812321     1.45977171     0.87105707
 h     -0.61761472     1.96085634    -0.76547685
 h      1.84133570     1.88410138     0.02555543
 o      2.51426152    -1.05229295    -0.34541354
 h      3.34200764    -0.71272503     0.01333905
 c     -2.16086284    -0.42480684    -0.83730337
 h     -3.15968604    -0.40006035    -0.43229308
 h     -2.05878423     0.16937543    -1.74413954
 h     -2.09678059    -1.52849855    -0.87334909
 h     -0.80513197     1.23532851     2.30882908
          17

 c      1.40260183    -0.31958426    -0.05252411
 c      0.24076617    -1.04409408     0.06128283
 c     -0.87605209    -0.24348257    -0.03777768
 c     -1.18228271     0.92068733     1.11656774
 c     -0.22641116     1.17873523    -0.06842121
 c      1.23674783     0.97933802    -0.00571826
 h      0.33904713    -2.10967741     0.14811050
 h     -2.13484721     1.44171355     0.82872656
 h     -0.64490671     1.99681620    -0.75550147
 h      1.86645789     1.90412694     0.03311646
 o      2.51745429    -1.06066544    -0.35285701
 h      3.26003630    -0.72644944    -0.02005052
 c     -2.16094216    -0.42564342    -0.83812808
 h     -3.10250859    -0.38826703    -0.42629973
 h     -2.07182372     0.16960926    -1.75268215
 h     -2.13314440    -1.55745921    -0.84574563
 h     -0.81739513     1.21315782     2.28117408
          17

 c      1.41013456    -0.32364465    -0.05416256
 c      0.23894251    -1.03618215     0.06751611
 c     -0.87523058    -0.24770982    -0.03904689
 c     -1.18366468     0.92012871     1.11332259
 c     -0.24059919     1.18536666    -0.07022853
 c      1.24852697     0.99183148     0.00954396
 h      0.36519284    -2.11634246     0.17736422
 h     -2.10773667     1.41531842     0.79366731
 h     -0.66569954     2.02177283    -0.73967742
 h      1.89224040     1.91297363     0.04094351
 o      2.51745653    -1.07006852    -0.36105280
 h      3.22560391    -0.71797876    -0.03349396
 c     -2.15876320    -0.42896189    -0.83937742
 h     -3.06581086    -0.36444180    -0.40321708
 h     -2.08673463     0.16348467    -1.76477903
 h     -2.17122647    -1.58062806    -0.83382879
 h     -0.83810382     1.17448945     2.22603552
          17

 c      1.42058403    -0.33005357    -0.05673578
 c      0.23779463    -1.02990000     0.07404688
 c     -0.87635809    -0.24775438    -0.03991126
 c     -1.18341746     0.92098815     1.11057549
 c     -0.25559289     1.19218672    -0.07204424
 c      1.25849215     1.00717356     0.02482986
 h      0.38625334    -2.12446381     0.20608052
 h     -2.08408117     1.38433370     0.76605104
 h     -0.67903400     2.03427736    -0.71822496
 h      1.91712500     1.90998846     0.04949322
 o      2.51321728    -1.08102458    -0.37042869
 h      3.25701226    -0.67834650    -0.01944481
 c     -2.15385279    -0.43511774    -0.84142490
 h     -3.05760886    -0.32736925    -0.35939833
 h     -2.10309275     0.14992830    -1.77861811
 h     -2.20989784    -1.59351894    -0.83713344
 h     -0.86514689     1.12183131     2.15127005
          17

 c      1.43332762    -0.33773776    -0.06014994
 c      0.23770071    -1.02570292     0.08093319
 c     -0.87937129    -0.24362633    -0.04049891
 c     -1.18157271     0.92252719     1.10700477
 c     -0.27066797     1.19905066    -0.07366617
 c      1.26641310     1.02418631     0.03989734
 h      0.40054373    -2.12876779     0.23332264
 h     -2.07171347     1.35297869     0.74523587
 h     -0.68541869     2.03539890    -0.69321525
 h      1.94103210     1.89721128     0.05936268
 o      2.50737460    -1.09232438    -0.37981516
 h      3.31547163    -0.62734102     0.00348984
 c     -2.14724250    -0.44411795    -0.84395239
 h     -3.06867967    -0.27809411    -0.30042091
 h     -2.12047619     0.12867042    -1.79251086
 h     -2.24813797    -1.59381535    -0.85425616
 h     -0.89322654     1.05957374     2.07461102
          17

 c      1.44762476    -0.34561580    -0.06424445
 c      0.23887833    -1.02369502     0.08820303
 c     -0.88397442    -0.23555176    -0.04091528
 c     -1.17868474     0.92400666     1.10022167
 c     -0.28505988     1.20568156    -0.07478858
 c      1.27204638     1.04149912     0.05449599
 h      0.40678228    -2.12616614     0.25833403
 h     -2.07618453     1.32448179     0.73083759
 h     -0.68676028     2.02879480    -0.66842144
 h      1.96520661     1.87878341     0.07120550
 o      2.50238124    -1.10276898    -0.38817604
 h      3.36563684    -0.58525950     0.01828285
 c     -2.14065041    -0.45553695    -0.84619433
 h     -3.08206534    -0.22072747    -0.23794130
 h     -2.13839217     0.10032070    -1.80515211
 h     -2.28507846    -1.58170818    -0.88293655
 h     -0.91317866     0.99297852     2.02668172
          17

 c      1.46265744    -0.35274474    -0.06882201
 c      0.24136301    -1.02360673     0.09583088
 c     -0.88968986    -0.22398727    -0.04126876
 c     -1.17557713     0.92513625     1.08808779
 c     -0.29799029     1.21170101    -0.07505020
 c      1.27517942     1.05776916     0.06838517
 h      0.40430827    -2.11621390     0.28070259
 h     -2.09831980     1.30007765     0.72379978
 h     -0.68606013     2.02038599    -0.64894615
 h      1.99161239     1.85974412     0.08565130
 o      2.49945481    -1.11180959    -0.39508980
 h      3.39193578    -0.56224356     0.01742119
 c     -2.13545412    -0.46859937    -0.84746723
 h     -3.08478355    -0.16098659    -0.18308993
 h     -2.15624566     0.06631297    -1.81572238
 h     -2.32013598    -1.56035912    -0.92024023
 h     -0.91727423     0.92400402     2.03476648
          17

 c      1.47756377    -0.35839715    -0.07367357
 c      0.24502899    -1.02483418     0.10372748
 c     -0.89593727    -0.20960427    -0.04169748
 c     -1.17257640     0.92607174     1.07159273
 c     -0.30872539     1.21676400    -0.07417956
 c      1.27572676     1.07190098     0.08135232
 h      0.39316671    -2.10106621     0.30046839
 h     -2.13411956     1.27929478     0.72623716
 h     -0.68651243     2.01678292    -0.64003687
 h      2.02164864     1.84421496     0.10323606
 o      2.49913335    -1.11928464    -0.40047000
 h      3.38968136    -0.56220646    -0.00136129
 c     -2.13241918    -0.48230668    -0.84736657
 h     -3.07055934    -0.10451428    -0.14367749
 h     -2.17333347     0.02878835    -1.82395498
 h     -2.35322846    -1.53601759    -0.96290195
 h     -0.90853519     0.85119115     2.08949897
          17

 c      1.49148279    -0.36208881    -0.07859943
 c      0.24964523    -1.02652441     0.11174110
 c     -0.90212099    -0.19322669    -0.04235759
 c     -1.16976508     0.92676411     1.05396736
 c     -0.31669255     1.22080869    -0.07219458
 c      1.27384472     1.08320227     0.09322500
 h      0.37406517    -2.08506174     0.31817038
 h     -2.17640923     1.26088750     0.74030665
 h     -0.68996705     2.02219190    -0.64488568
 h      2.05464378     1.83378876     0.12433179
 o      2.50159145    -1.12523463    -0.40439444
 h      3.35988351    -0.58558416    -0.03767092
 c     -2.13182345    -0.49558923    -0.84571219
 h     -3.03813417    -0.05612849    -0.12435639
 h     -2.18885205    -0.00960416    -1.83013785
 h     -2.38483204    -1.51681824    -1.00775802
 h     -0.89616726     0.77641616     2.15653224
          17

 c      1.50361521    -0.36357467    -0.08342558
 c      0.25494001    -1.02772375     0.11967570
 c     -0.90769289    -0.17574703    -0.04339275
 c     -1.16755114     0.92689675     1.03796616
 c     -0.32158396     1.22424635    -0.06951641
 c      1.26996423     1.09138726     0.10387652
 h      0.34816087    -2.07358714     0.33472220
 h     -2.21702723     1.24371900     0.76716576
 h     -0.69578531     2.03582585    -0.66276979
 h      2.08732452     1.82732611     0.14906764
 o      2.50660006    -1.12990152    -0.40708934
 h      3.30952299    -0.62909558    -0.08857494
 c     -2.13363719    -0.50757212    -0.84249172
 h     -2.98956633    -0.01952675    -0.12722485
 h     -2.20192015    -0.04605024    -1.83497407
 h     -2.41549561    -1.50964108    -1.05189935
 h     -0.88653800     0.70465488     2.20902582
          17

 c      1.51330526    -0.36282538    -0.08801367
 c      0.26065031    -1.02760623     0.12733322
 c     -0.91217902    -0.15804767    -0.04492464
 c     -1.16655751     0.92612131     1.02531341
 c     -0.32334083     1.22785813    -0.06686868
 c      1.26468751     1.09644496     0.11322701
 h      0.31673581    -2.07093400     0.35101172
 h     -2.24888647     1.22727435     0.80653554
 h     -0.70130090     2.05259134    -0.68941664
 h      2.11482468     1.82220268     0.17727781
 o      2.51313467    -1.13393025    -0.40903677
 h      3.25715711    -0.68227775    -0.14679142
 c     -2.13765244    -0.51787583    -0.83791765
 h     -2.92961856     0.00315979    -0.15183190
 h     -2.21161883    -0.07806131    -1.83925876
 h     -2.44490018    -1.51658388    -1.09226557
 h     -0.88221923     0.64071946     2.23363897
          17

 c      1.52014599    -0.35998664    -0.09226233
 c      0.26653638    -1.02571617     0.13456967
 c     -0.91518634    -0.14093415    -0.04705967
 c     -1.16733284     0.92415248     1.01703535
 c     -0.32206273     1.23247408    -0.06501583
 c      1.25862032     1.09848559     0.12124043
 h      0.28102049    -2.07787883     0.36734831
 h     -2.26729134     1.21171199     0.85679912
 h     -0.70337788     2.06624723    -0.71917806
 h      2.13238969     1.81583604     0.20853044
 o      2.51885124    -1.13863808    -0.41105838
 h      3.24036176    -0.72312091    -0.19936577
 c     -2.14346642    -0.52672544    -0.83256090
 h     -2.86626656     0.01241695    -0.19430462
 h     -2.21705165    -0.10396741    -1.84348509
 h     -2.47143928    -1.53427721    -1.12524658
 h     -0.88368516     0.58820780     2.22544948
          17

 c      1.52407145    -0.35531672    -0.09610123
 c      0.27234676    -1.02206003     0.14132920
 c     -0.91641476    -0.12508448    -0.04989570
 c     -1.17016330     0.92078811     1.01367287
 c     -0.31795108     1.23870534    -0.06452600
 c      1.25223486     1.09764739     0.12792121
 h      0.24237936    -2.09087834     0.38319661
 h     -2.27051432     1.19767766     0.91528722
 h     -0.69964225     2.07200217    -0.74702104
 h      2.13667188     1.80660548     0.24223541
 o      2.52148756    -1.14513779    -0.41369383
 h      3.29284706    -0.73232847    -0.23770538
 c     -2.15029716    -0.53486810    -0.82745494
 h     -2.81195711     0.01322761    -0.24584345
 h     -2.21743090    -0.12318021    -1.84762251
 h     -2.49288543    -1.55650469    -1.14706965
 h     -0.89035319     0.54953806     2.18416961
          17

 c      1.52533443    -0.34912837    -0.09948972
 c      0.27777182    -1.01697104     0.14762842
 c     -0.91569019    -0.11101330    -0.05351761
 c     -1.17498256     0.91592845     1.01528280
 c     -0.31130472     1.24682812    -0.06564956
 c      1.24580343     1.09406309     0.13330882
 h      0.20260157    -2.10372293     0.39746182
 h     -2.26004075     1.18619715     0.97862835
 h     -0.68893424     2.06750381    -0.76950152
 h      2.12635096     1.79416827     0.27779112
 o      2.52234503    -1.15251294    -0.41642808
 h      3.38973282    -0.72279864    -0.26997123
 c     -2.15688881    -0.54342907    -0.82400399
 h     -2.78335925     0.01624599    -0.29282742
 h     -2.21218531    -0.13612221    -1.85123236
 h     -2.50736137    -1.57728673    -1.15467900
 h     -0.90075952     0.52586490     2.11319204
          17

 c      1.52437986    -0.34179043    -0.10242859
 c      0.28245358    -1.01087751     0.15350303
 c     -0.91300522    -0.09904874    -0.05798069
 c     -1.18138429     0.90964187     1.02125794
 c     -0.30251806     1.25676059    -0.06829443
 c      1.23939763     1.08785380     0.13746258
 h      0.16389609    -2.11019064     0.40903533
 h     -2.24060684     1.17873402     1.04326253
 h     -0.67132264     2.05294839    -0.78510700
 h      2.10232156     1.77947809     0.31474478
 o      2.52395286    -1.15933858    -0.41872246
 h      3.48570171    -0.71534247    -0.30449395
 c     -2.16203933    -0.55338122    -0.82335126
 h     -2.79425502     0.03269430    -0.32350124
 h     -2.20106273    -0.14392746    -1.85383724
 h     -2.51383640    -1.59266310    -1.14640698
 h     -0.91197481     0.51621700     2.02130262
          17

 c      1.52173423    -0.33375661    -0.10496390
 c      0.28603834    -1.00412794     0.15895963
 c     -0.90853457    -0.08932684    -0.06328901
 c     -1.18881596     0.90234050     1.02995110
 c     -0.29204410     1.26808043    -0.07206077
 c      1.23291521     1.07913899     0.14044625
 h      0.12858521    -2.10594766     0.41721389
 h     -2.21960270     1.17718135     1.10607675
 h     -0.64804016     2.03101100    -0.79445665
 h      2.06759399     1.76468402     0.35294865
 o      2.52760890    -1.16486587    -0.42042872
 h      3.55472708    -0.71956573    -0.34302868
 c     -2.16561745    -0.56452902    -0.82548396
 h     -2.84332275     0.06242862    -0.33827791
 h     -2.18422443    -0.14810556    -1.85524023
 h     -2.51218751    -1.60141635    -1.12222744
 h     -0.91807578     0.51524617     1.92714648
          17

 c      1.51794290    -0.32557045    -0.10717613
 c      0.28822959    -0.99690657     0.16394905
 c     -0.90260697    -0.08181119    -0.06938444
 c     -1.19697739     0.89500824     1.03842099
 c     -0.28032762     1.28007465    -0.07631432
 c      1.22613496     1.06807011     0.14232305
 h      0.09872105    -2.08935256     0.42189683
 h     -2.20503942     1.18344993     1.16497956
 h     -0.62139907     2.00668606    -0.80045574
 h      2.02675693     1.75278895     0.39264732
 o      2.53365242    -1.16878053    -0.42156309
 h      3.58608497    -0.73778695    -0.38441753
 c     -2.16851700    -0.57546739    -0.82945050
 h     -2.91493072     0.09330637    -0.34724241
 h     -2.16232874    -0.15032138    -1.85554697
 h     -2.50315970    -1.60518086    -1.08363827
 h     -0.90830710     0.51063796     1.86261512
          17

 c      1.51353490    -0.31784865    -0.10916978
 c      0.28882822    -0.98920544     0.16835277
 c     -0.89564592    -0.07633759    -0.07615724
 c     -1.20590092     0.88878271     1.04383768
 c     -0.26775221     1.29185353    -0.08031678
 c      1.21882694     1.05490952     0.14317260
 h      0.07575566    -2.06166158     0.42365787
 h     -2.20207768     1.19851841     1.21901794
 h     -0.59444500     1.98653514    -0.80794232
 h      1.98473179     1.74676218     0.43432360
 o      2.54194865    -1.17096654    -0.42218029
 h      3.57683125    -0.76909502    -0.42671982
 c     -2.17164874    -0.58459335    -0.83427491
 h     -2.99164640     0.11277099    -0.35963872
 h     -2.13653756    -0.15230929    -1.85507581
 h     -2.48828118    -1.60802058    -1.03324037
 h     -0.87083114     0.48885601     1.85722973
          17

 c      1.50900248    -0.31125945    -0.11106864
 c      0.28776241    -0.98082625     0.17197620
 c     -0.88810950    -0.07266212    -0.08346515
 c     -1.21505211     0.88355727     1.04654274
 c     -0.25466422     1.30256769    -0.08343891
 c      1.21090746     1.04014958     0.14313852
 h      0.06028974    -2.02699388     0.42376151
 h     -2.21037075     1.22148874     1.26773563
 h     -0.57001554     1.97666988    -0.82195844
 h      1.94501653     1.74810326     0.47813664
 o      2.55201668    -1.17145781    -0.42233416
 h      3.52984417    -0.81036025    -0.46791770
 c     -2.17547057    -0.59070580    -0.83931480
 h     -3.06078965     0.11365872    -0.38017761
 h     -2.10839180    -0.15583888    -1.85440211
 h     -2.46946595    -1.61515007    -0.97405877
 h     -0.80706442     0.45276945     1.90337729
          17

 c      1.50479346    -0.30649809    -0.11301660
 c      0.28510214    -0.97142289     0.17456239
 c     -0.88045784    -0.07047236    -0.09113003
 c     -1.22325586     0.87828741     1.04908584
 c     -0.24148797     1.31166988    -0.08539852
 c      1.20254560     1.02458926     0.14248395
 h      0.05196442    -1.99189970     0.42408730
 h     -2.22454399     1.24951943     1.31030116
 h     -0.54939730     1.97991980    -0.84466889
 h      1.90853766     1.75567253     0.52319961
 o      2.56279343    -1.17052053    -0.42203486
 h      3.45757324    -0.85501377    -0.50662025
 c     -2.18009842    -0.59318306    -0.84421716
 h     -3.11446340     0.09362238    -0.41013682
 h     -2.07958561    -0.16265077    -1.85445999
 h     -2.44816523    -1.63034489    -0.90882168
 h     -0.73225691     0.41807573     1.96833810
          17

 c      1.50130969    -0.30423706    -0.11517670
 c      0.28103822    -0.96063235     0.17584251
 c     -0.87314766    -0.06937681    -0.09893939
 c     -1.22961689     0.87231829     1.05339082
 c     -0.22880411     1.31903649    -0.08637170
 c      1.19412870     1.00926680     0.14159948
 h      0.04968153    -1.96392156     0.42679956
 h     -2.23727965     1.27875605     1.34532257
 h     -0.53170973     1.99446454    -0.87336870
 h      1.87413477     1.76587930     0.56735469
 o      2.57203406    -1.16884241    -0.42111409
 h      3.39157439    -0.89009215    -0.54422863
 c     -2.18550543    -0.59209749    -0.84880620
 h     -3.14828117     0.05354278    -0.44877049
 h     -2.05170968    -0.17434578    -1.85653654
 h     -2.42460958    -1.65309352    -0.83980938
 h     -0.66114174     0.39653310     2.02738246
          17

 c      1.49889072    -0.30502669    -0.11771834
 c      0.27581213    -0.94832113     0.17561996
 c     -0.86663628    -0.06890838    -0.10667441
 c     -1.23366967     0.86553908     1.06029887
 c     -0.21728874     1.32484237    -0.08685153
 c      1.18612327     0.99525575     0.14093852
 h      0.05227141    -1.94876019     0.43364332
 h     -2.24237491     1.30548349     1.37135213
 h     -0.51475552     2.01536994    -0.90182690
 h      1.84014283     1.77416939     0.60776081
 o      2.57645882    -1.16746218    -0.41903660
 h      3.38050277    -0.89767517    -0.58807913
 c     -2.19155837    -0.58818810    -0.85298640
 h     -3.16090440    -0.00324246    -0.49396825
 h     -2.02604959    -0.19229023    -1.86204261
 h     -2.39797920    -1.67816705    -0.76947098
 h     -0.60286539     0.39306496     2.06847767
          17

 c      1.49776434    -0.30916430    -0.12079034
 c      0.26963828    -0.93483108     0.17385660
 c     -0.86139009    -0.06854199    -0.11414030
 c     -1.23513362     0.85809404     1.06999499
 c     -0.20758607     1.32933885    -0.08738298
 c      1.17894151     0.98343694     0.14092169
 h      0.05922737    -1.94728262     0.44515243
 h     -2.23619263     1.32686702     1.38744109
 h     -0.49641570     2.03728170    -0.92337122
 h      1.80571811     1.77666235     0.64184328
 o      2.57549002    -1.16656588    -0.41546166
 h      3.43162639    -0.87466791    -0.64284893
 c     -2.19786538    -0.58262756    -0.85672695
 h     -3.15484485    -0.07089786    -0.54232109
 h     -2.00352178    -0.21760656    -1.87204814
 h     -2.36734013    -1.69828479    -0.70091765
 h     -0.56239710     0.40859480     2.08679863
          17

 c      1.49800774    -0.31661942    -0.12449511
 c      0.26269911    -0.92100215     0.17069444
 c     -0.85788420    -0.06772273    -0.12118284
 c     -1.23375186     0.85019548     1.08231003
 c     -0.20021425     1.33270845    -0.08837741
 c      1.17287813     0.97433432     0.14185566
 h      0.07075388    -1.95501054     0.46038178
 h     -2.21792145     1.34128794     1.39342818
 h     -0.47548617     2.05616991    -0.93306904
 h      1.77137212     1.77115631     0.66802097
 o      2.57206694    -1.16525195    -0.41094020
 h      3.49819932    -0.83667598    -0.69963012
 c     -2.20353280    -0.57676800    -0.86014092
 h     -3.13841404    -0.14073658    -0.58893844
 h     -1.98475996    -0.25119784    -1.88675091
 h     -2.33238564    -1.70729546    -0.63763265
 h     -0.54221861     0.44205305     2.08102931
          17

 c      1.49954746    -0.32705826    -0.12887973
 c      0.25521561    -0.90792585     0.16639378
 c     -0.85657901    -0.06589930    -0.12768833
 c     -1.22925996     0.84205646     1.09681903
 c     -0.19551729     1.33501085    -0.09004505
 c      1.16809951     0.96803975     0.14387930
 h      0.08708623    -1.96467015     0.47741988
 h     -2.18945183     1.34851658     1.39001949
 h     -0.45186945     2.06993396    -0.92849322
 h      1.73898304     1.75753644     0.68607854
 o      2.56851634    -1.16283321    -0.40613649
 h      3.54437782    -0.79669415    -0.74808341
 c     -2.20703364    -0.57194241    -0.86353732
 h     -3.12699730    -0.20185083    -0.62779431
 h     -1.97026653    -0.29368720    -1.90518434
 h     -2.29359429    -1.70183204    -0.58278177
 h     -0.54287525     0.49104562     2.05224096
          17

 c      1.50215740    -0.33990612    -0.13393445
 c      0.24750148    -0.89663065     0.16124657
 c     -0.85787035    -0.06256013    -0.13356928
 c     -1.22147900     0.83389640     1.11276853
 c     -0.19364149     1.33616918    -0.09238458
 c      1.16463912     0.96422145     0.14693818
 h      0.10784531    -1.96939257     0.49421508
 h     -2.15517792     1.34982217     1.37872005
 h     -0.42649132     2.07854692    -0.90980338
 h      1.71159333     1.73784215     0.69732134
 o      2.56589581    -1.15904782    -0.40145099
 h      3.55526526    -0.76134778    -0.78228441
 c     -2.20666951    -0.56913537    -0.86727092
 h     -3.13786959    -0.24481323    -0.65391588
 h     -1.96048396    -0.34523545    -1.92541119
 h     -2.25206507    -1.68159747    -0.53864358
 h     -0.56213668     0.55162593     2.00483655
          17

 c      1.50545635    -0.35441210    -0.13959498
 c      0.23995694    -0.88787477     0.15550952
 c     -0.86201860    -0.05727721    -0.13874357
 c     -1.21059352     0.82601206     1.12881646
 c     -0.19452526     1.33596625    -0.09518050
 c      1.16240118     0.96220488     0.15079138
 h      0.13185598    -1.96465360     0.50917871
 h     -2.12146974     1.34784197     1.36155231
 h     -0.40114102     2.08414598    -0.87966743
 h      1.69300615     1.71594078     0.70445718
 o      2.56462779    -1.15387299    -0.39709635
 h      3.52684238    -0.73381351    -0.79949713
 c     -2.20181106    -0.56855219    -0.87144096
 h     -3.17608678    -0.26711270    -0.66677018
 h     -1.95570869    -0.40534194    -1.94511020
 h     -2.20932248    -1.64917962    -0.50624212
 h     -0.59229836     0.61754215     1.94982593
          17

 c      1.50891974    -0.36972962    -0.14575272
 c      0.23301654    -0.88205581     0.14936261
 c     -0.86908550    -0.04975309    -0.14311747
 c     -1.19761351     0.81884482     1.14267245
 c     -0.19790936     1.33405859    -0.09802368
 c      1.16119788     0.96113538     0.15507029
 h      0.15730442    -1.94892497     0.52151486
 h     -2.09521741     1.34584430     1.34051368
 h     -0.37819969     2.09099747    -0.84292364
 h      1.68698769     1.69651111     0.71094049
 o      2.56482194    -1.14743280    -0.39316302
 h      3.46096367    -0.71528461    -0.79914953
 c     -2.19341580    -0.56963673    -0.87586285
 h     -3.22882794    -0.27312859    -0.67031479
 h     -1.95595186    -0.47275414    -1.96214623
 h     -2.16718872    -1.60988747    -0.48504075
 h     -0.61622108     0.68014768     1.90959475
          17

 c      1.51190433    -0.38500120    -0.15226545
 c      0.22707834    -0.87918682     0.14287800
 c     -0.87890389    -0.03987491    -0.14659304
 c     -1.18430395     0.81279640     1.15152734
 c     -0.20338127     1.33006506    -0.10041054
 c      1.16084514     0.96021442     0.15940351
 h      0.18200396    -1.92375872     0.53140196
 h     -2.08137620     1.34630602     1.31702061
 h     -0.36011994     2.10467213    -0.80538541
 h      1.69593195     1.68314203     0.71955352
 o      2.56623530    -1.14003171    -0.38957293
 h      3.36608322    -0.70428475    -0.78360871
 c     -2.18303709    -0.57151533    -0.88035326
 h     -3.27739213    -0.26900558    -0.66949917
 h     -1.96085863    -0.54550892    -1.97487546
 h     -2.12761633    -1.57148697    -0.47271146
 h     -0.61065658     0.73211354     1.91367881
          17

 c      1.51368594    -0.39943612    -0.15896271
 c      0.22243329    -0.87891258     0.13600131
 c     -0.89108428    -0.02777085    -0.14911389
 c     -1.17141891     0.80786910     1.15457681
 c     -0.21044840     1.32378942    -0.10195680
 c      1.16127765     0.95891891     0.16355477
 h      0.20368772    -1.89362547     0.54009353
 h     -2.08080641     1.34965637     1.29182328
 h     -0.34868249     2.12971166    -0.77142374
 h      1.71949420     1.67642777     0.73084459
 o      2.56790805    -1.13237319    -0.38586884
 h      3.26308405    -0.69288298    -0.76160374
 c     -2.17195089    -0.57333330    -0.88488999
 h     -3.30770948    -0.25962258    -0.66803260
 h     -1.96968924    -0.62108012    -1.98229225
 h     -2.09240188    -1.54300449    -0.46537226
 h     -0.56939266     0.77319151     1.96968993
          17

 c      1.51351190    -0.41235716    -0.16564863
 c      0.21921041    -0.88058574     0.12856938
 c     -0.90506368    -0.01384122    -0.15070547
 c     -1.15799011     0.80402870     1.15398596
 c     -0.21860731     1.31549865    -0.10259700
 c      1.16258605     0.95705543     0.16746529
 h      0.22031611    -1.86520882     0.54982611
 h     -2.08988925     1.35410414     1.26541268
 h     -0.34447019     2.16656378    -0.74160380
 h      1.75428287     1.67368281     0.74278008
 o      2.56787343    -1.12590812    -0.38096183
 h      3.18990784    -0.66093993    -0.75234539
 c     -2.16100071    -0.57450522    -0.88952650
 h     -3.31211801    -0.24828182    -0.66817690
 h     -1.98135313    -0.69660713    -1.98410413
 h     -2.06300152    -1.53171297    -0.45884861
 h     -0.51189709     0.80624053     2.05189245
          17

 c      1.51069282    -0.42319724    -0.17212114
 c      0.21734482    -0.88345102     0.12038914
 c     -0.92018628     0.00125937    -0.15146834
 c     -1.14319025     0.80156970     1.15222912
 c     -0.22736839     1.30601010    -0.10256055
 c      1.16493125     0.95463239     0.17117132
 h      0.23033698    -1.84550233     0.56322134
 h     -2.10219577     1.35660317     1.23848671
 h     -0.34701808     2.21056318    -0.71280426
 h      1.79499672     1.67055663     0.75199425
 o      2.56493976    -1.12197496    -0.37398664
 h      3.17302956    -0.58995013    -0.77191810
 c     -2.15067160    -0.57496382    -0.89420876
 h     -3.28802091    -0.23704397    -0.67112043
 h     -1.99449588    -0.76916872    -1.98069381
 h     -2.04068391    -1.53940802    -0.45062094
 h     -0.45910946     0.83188315     2.13187753
          17

 c      1.50477238    -0.43148539    -0.17822403
 c      0.21657863    -0.88693384     0.11137207
 c     -0.93578132     0.01668397    -0.15155531
 c     -1.12700391     0.80089286     1.15080706
 c     -0.23623794     1.29648426    -0.10215420
 c      1.16841278     0.95169708     0.17468517
 h      0.23278506    -1.83876800     0.58197897
 h     -2.11111843     1.35432199     1.21215860
 h     -0.35538760     2.25414715    -0.68075378
 h      1.83611021     1.66302667     0.75542338
 o      2.56101932    -1.11964561    -0.36591879
 h      3.18915382    -0.49741430    -0.80710862
 c     -2.14112136    -0.57520545    -0.89870203
 h     -3.23706610    -0.22684979    -0.67721049
 h     -2.00762161    -0.83604664    -1.97294853
 h     -2.02671526    -1.56139440    -0.44074883
 h     -0.42257984     0.84947511     2.19303217
          17

 c      1.49568870    -0.43688990    -0.18388392
 c      0.21650146    -0.89087156     0.10164920
 c     -0.95121123     0.03148938    -0.15114452
 c     -1.10984033     0.80228736     1.15046939
 c     -0.24470520     1.28811288    -0.10157579
 c      1.17299057     0.94824700     0.17792206
 h      0.22724166    -1.84426525     0.60550533
 h     -2.11177104     1.34566672     1.18789126
 h     -0.36859501     2.29001596    -0.64236817
 h      1.87313792     1.64854840     0.75123425
 o      2.55832741    -1.11723308    -0.35814621
 h      3.20763060    -0.41222844    -0.83745433
 c     -2.13213810    -0.57606277    -0.90270457
 h     -3.16568716    -0.21722895    -0.68588110
 h     -2.01921522    -0.89491411    -1.96205003
 h     -2.02215899    -1.58934940    -0.43090267
 h     -0.40703175     0.85836609     2.22761608
          17

 c      1.48378720    -0.43926892    -0.18909548
 c      0.21659061    -0.89548430     0.09157222
 c     -0.96588175     0.04474513    -0.15040725
 c     -1.09218627     0.80585213     1.15155257
 c     -0.25225848     1.28189121    -0.10086097
 c      1.17846763     0.94421416     0.18068616
 h      0.21384454    -1.85691354     0.63075374
 h     -2.10177157     1.33062891     1.16730864
 h     -0.38576421     2.31309547    -0.59658855
 h      1.90327007     1.62637290     0.73905422
 o      2.55785936    -1.11373502    -0.35139671
 h      3.21394874    -0.35106787    -0.85220345
 c     -2.12303347    -0.57846206    -0.90602011
 h     -3.08665168    -0.20553540    -0.69533734
 h     -2.02785071    -0.94393816    -1.94936444
 h     -2.02753706    -1.61504486    -0.42281252
 h     -0.41359687     0.85819457     2.23266500
          17

 c      1.46973296    -0.43868289    -0.19389112
 c      0.21624251    -0.90114023     0.08160019
 c     -0.97922252     0.05563579    -0.14947574
 c     -1.07446961     0.81148150     1.15411585
 c     -0.25842144     1.27848738    -0.09990657
 c      1.18449835     0.93948134     0.18268750
 h      0.19334218    -1.87018820     0.65344062
 h     -2.08143215     1.31074864     1.15198867
 h     -0.40615615     2.32127731    -0.54426209
 h      1.92563337     1.59750305     0.71990453
 o      2.55980981    -1.10866100    -0.34592971
 h      3.20356508    -0.32100687    -0.84752406
 c     -2.11264654    -0.58331817    -0.90863857
 h     -3.01913401    -0.18628726    -0.70250215
 h     -2.03228078    -0.98183544    -1.93647594
 h     -2.04272409    -1.63242229    -0.41739632
 h     -0.44114411     0.84888761     2.20831304
          17

 c      1.45438836    -0.43537907    -0.19832030
 c      0.21482247    -0.90813322     0.07216808
 c     -0.99066152     0.06354185    -0.14841585
 c     -1.05707393     0.81887357     1.15788101
 c     -0.26279102     1.27815718    -0.09850442
 c      1.19060265     0.93390708     0.18356917
 h      0.16701754    -1.87872999     0.66951700
 h     -2.05375192     1.28891965     1.14325446
 h     -0.42920884     2.31572262    -0.48778995
 h      1.94138952     1.56454160     0.69604535
 o      2.56395880    -1.10177146    -0.34176606
 h      3.17659634    -0.32395730    -0.82309741
 c     -2.09995508    -0.59133198    -0.91061877
 h     -2.98138424    -0.15317581    -0.70459159
 h     -2.03148776    -1.00792005    -1.92529988
 h     -2.06703093    -1.63816310    -0.41457028
 h     -0.48598490     0.83064156     2.15846637
          17

 c      1.43867853    -0.42977288    -0.20243865
 c      0.21174049    -0.91656765     0.06360163
 c     -0.99962740     0.06808647    -0.14721365
 c     -1.04049399     0.82757185     1.16195548
 c     -0.26506051     1.28068676    -0.09636635
 c      1.19619540     0.92736533     0.18294799
 h      0.13646174    -1.87957272     0.67610112
 h     -2.02412633     1.26902092     1.14196649
 h     -0.45464997     2.30109884    -0.43076849
 h      1.95357698     1.53134456     0.67066419
 o      2.56978593    -1.09306291    -0.33873845
 h      3.13683172    -0.35732137    -0.78147694
 c     -2.08523739    -0.60245920    -0.91181552
 h     -2.97662284    -0.10549200    -0.70237821
 h     -2.02468982    -1.02212860    -1.91810439
 h     -2.09932796    -1.63173589    -0.41331391
 h     -0.54011793     0.80377830     2.09412664
          17

 c      1.42346730    -0.42243665    -0.20630496
 c      0.20653620    -0.92631517     0.05607239
 c     -1.00560168     0.06913707    -0.14578830
 c     -1.02559628     0.83710147     1.16439934
 c     -0.26502065     1.28540991    -0.09315950
 c      1.20066578     0.91982210     0.18048484
 h      0.10329623    -1.87244683     0.67190730
 h     -1.99929072     1.25522276     1.14838361
 h     -0.48263898     2.28531247    -0.37746069
 h      1.96629955     1.50219592     0.64718735
 o      2.57634137    -1.08302984    -0.33636657
 h      3.09440278    -0.41023789    -0.73012986
 c     -2.07014574    -0.61568604    -0.91187673
 h     -2.99141340    -0.05102651    -0.70049948
 h     -2.01136348    -1.02492236    -1.91711532
 h     -2.13824400    -1.61534989    -0.41178090
 h     -0.58894699     0.76790751     2.03870605
          17

 c      1.40947709    -0.41408199    -0.20998940
 c      0.19895108    -0.93699550     0.04957137
 c     -1.00819224     0.06676380    -0.14403564
 c     -1.01352114     0.84722216     1.16252430
 c     -0.26255691     1.29140700    -0.08859273
 c      1.20352993     0.91145478     0.17598746
 h      0.06889824    -1.85978960     0.65745333
 h     -1.98515810     1.25095257     1.16222081
 h     -0.51366006     2.27750270    -0.33184555
 h      1.98297629     1.48039395     0.62815451
 o      2.58189417    -1.07320173    -0.33358866
 h      3.07163979    -0.45552648    -0.68563524
 c     -2.05649132    -0.62956435    -0.91059218
 h     -3.00912184    -0.00028197    -0.70390570
 h     -1.99130796    -1.01704542    -1.92360266
 h     -2.18250650    -1.59362536    -0.40750821
 h     -0.61446153     0.72012998     2.02494714
          17

 c      1.39727698    -0.40551408    -0.21359078
 c      0.18896829    -0.94797651     0.04390294
 c     -1.00718126     0.06117465    -0.14188775
 c     -1.00456670     0.85785444     1.15554415
 c     -0.25768221     1.29792712    -0.08255932
 c      1.20459332     0.90275514     0.16949962
 h      0.03414631    -1.84659946     0.63511372
 h     -1.98422611     1.25784713     1.18288882
 h     -0.54773594     2.28371650    -0.29644281
 h      2.00434726     1.46687940     0.61418194
 o      2.58420586    -1.06581834    -0.32903070
 h      3.09875396    -0.45549825    -0.66929210
 c     -2.04548419    -0.64276837    -0.90810677
 h     -3.01835369     0.03886315    -0.71564107
 h     -1.96471439    -0.99933936    -1.93692725
 h     -2.23124288    -1.57248159    -0.39796380
 h     -0.61124911     0.65714180     2.06433179
          17

 c      1.38728862    -0.39756300    -0.21723497
 c      0.17680686    -0.95843535     0.03872678
 c     -1.00253594     0.05266586    -0.13933308
 c     -0.99788490     0.86847945     1.14604011
 c     -0.25060763     1.30476079    -0.07521657
 c      1.20398902     0.89451460     0.16130555
 h     -0.00072057    -1.83969340     0.60871424
 h     -1.99402220     1.27513359     1.20957727
 h     -0.58324546     2.30311561    -0.27179899
 h      2.02785120     1.46001933     0.60387026
 o      2.58313225    -1.06065632    -0.32283258
 h      3.17300067    -0.41294664    -0.67823427
 c     -2.03771816    -0.65435293    -0.90484119
 h     -3.01328400     0.06214150    -0.73687905
 h     -1.93223277    -0.97282099    -1.95423738
 h     -2.28384941    -1.55692114    -0.38165581
 h     -0.59195093     0.58308080     2.13013438
          17

 c      1.37975341    -0.39103080    -0.22103881
 c      0.16287466    -0.96755178     0.03367804
 c     -0.99439876     0.04161000    -0.13637695
 c     -0.99284452     0.87829544     1.13708956
 c     -0.24175864     1.31217850    -0.06690272
 c      1.20207537     0.88766674     0.15183399
 h     -0.03589165    -1.84568233     0.58215918
 h     -2.00792288     1.29992234     1.24100692
 h     -0.61669309     2.32888171    -0.25708766
 h      2.04897967     1.45675846     0.59473937
 o      2.58061432    -1.05542832    -0.31632088
 h      3.25953930    -0.36466118    -0.69089804
 c     -2.03338553    -0.66386000    -0.90126510
 h     -2.99195769     0.06818029    -0.76752561
 h     -1.89500403    -0.93896948    -1.97114390
 h     -2.33924750    -1.54867341    -0.35937958
 h     -0.57031938     0.50747658     2.19083954
          17

 c      1.37471534    -0.38663348    -0.22507318
 c      0.14768142    -0.97481933     0.02854481
 c     -0.98308004     0.02846095    -0.13301476
 c     -0.98940240     0.88668498     1.13062238
 c     -0.23168328     1.32055183    -0.05799870
 c      1.19928914     0.88307910     0.14153000
 h     -0.07127239    -1.86782325     0.55733894
 h     -2.01813911     1.32839707     1.27529614
 h     -0.64386262     2.35259252    -0.25105138
 h      2.06332100     1.45411459     0.58437044
 o      2.57810975    -1.04874762    -0.31032032
 h      3.33243365    -0.33374223    -0.69393369
 c     -2.03243016    -0.67129103    -0.89771894
 h     -2.95534761     0.05801544    -0.80661523
 h     -1.85458318    -0.89996976    -1.98302814
 h     -2.39515370    -1.54574079    -0.33445885
 h     -0.55375700     0.43874483     2.22869141
          17

 c      1.37204867    -0.38490468    -0.22934520
 c      0.13175145    -0.98027547     0.02336997
 c     -0.96906412     0.01375919    -0.12923896
 c     -0.98769662     0.89327634     1.12761410
 c     -0.22094624     1.33005549    -0.04883470
 c      1.19603417     0.88137872     0.13075947
 h     -0.10576213    -1.90389961     0.53297226
 h     -2.01849285     1.35698737     1.31022883
 h     -0.66118374     2.36767093    -0.25254003
 h      2.06800021     1.45016519     0.57113567
 o      2.57630032    -1.04019074    -0.30512911
 h      3.37918666    -0.32830626    -0.68254900
 c     -2.03453267    -0.67697575    -0.89438112
 h     -2.90757213     0.03539067    -0.85249164
 h     -1.81272298    -0.85873687    -1.98629490
 h     -2.44824357    -1.54422908    -0.31155549
 h     -0.54523814     0.38258089     2.23657617
          17

 c      1.37149085    -0.38609425    -0.23379102
 c      0.11562544    -0.98445262     0.01836741
 c     -0.95302733    -0.00185910    -0.12505855
 c     -0.98773425     0.89784888     1.12846885
 c     -0.21006784     1.34057059    -0.03964866
 c      1.19262244     0.88283714     0.11975675
 h     -0.13733198    -1.94731105     0.50569340
 h     -2.00570245     1.38301134     1.34368060
 h     -0.66646997     2.37056230    -0.26068382
 h      2.06230557     1.44444129     0.55448501
 o      2.57546364    -1.02979958    -0.30079935
 h      3.39463620    -0.34939905    -0.65596163
 c     -2.03896906    -0.68148869    -0.89130919
 h     -2.85692736     0.00776659    -0.90305923
 h     -1.77107276    -0.81874683    -1.97915058
 h     -2.49507228    -1.54056337    -0.29505738
 h     -0.54560650     0.34263805     2.21291829
          17

 c      1.37266657    -0.39011482    -0.23827643
 c      0.09992868    -0.98813995     0.01375128
 c     -0.93584582    -0.01765485    -0.12051580
 c     -0.98927964     0.90027374     1.13319681
 c     -0.19949763     1.35169353    -0.03056906
 c      1.18924764     0.88731946     0.10860553
 h     -0.16381151    -1.99023194     0.47213888
 h     -1.97963856     1.40495251     1.37398127
 h     -0.65918086     2.36076767    -0.27497306
 h      2.04787796     1.43800520     0.53500847
 o      2.57563267    -1.01788560    -0.29724833
 h      3.37825525    -0.39413768    -0.61557139
 c     -2.04454567    -0.68562437    -0.88844184
 h     -2.81610778    -0.01320464    -0.95648506
 h     -1.73088447    -0.78376034    -1.96187522
 h     -2.53297189    -1.53264795    -0.28805869
 h     -0.55458280     0.32109404     2.15931398
          17

 c      1.37511502    -0.39656424    -0.24260933
 c      0.08542149    -0.99217145     0.00962870
 c     -0.91856952    -0.03279306    -0.11569020
 c     -0.99187042     0.90052701     1.14140872
 c     -0.18959394     1.36276694    -0.02160761
 c      1.18597631     0.89430598     0.09724951
 h     -0.18359503    -2.02620213     0.43027090
 h     -1.94323756     1.42264466     1.40019953
 h     -0.64053312     2.34070625    -0.29539072
 h      2.02862723     1.43332973     0.51436221
 o      2.57646935    -1.00508661    -0.29423316
 h      3.33602743    -0.45472564    -0.56534358
 c     -2.04996795    -0.69011726    -0.88557610
 h     -2.79775213    -0.01521227    -1.01206082
 h     -1.69283122    -0.75748199    -1.93668551
 h     -2.56055484    -1.52012429    -0.29198999
 h     -0.57073953     0.31838399     2.08052042
          17

 c      1.37832820    -0.40480842    -0.24656284
 c      0.07298110    -0.99730089     0.00598031
 c     -0.90234369    -0.04638637    -0.11068441
 c     -0.99495522     0.89882080     1.15213466
 c     -0.18060615     1.37292268    -0.01265693
 c      1.18277974     0.90299144     0.08553838
 h     -0.19592099    -2.05129039     0.37965228
 h     -1.90220905     1.43742586     1.42236854
 h     -0.61351019     2.31552990    -0.32261207
 h      2.01009266     1.43381509     0.49492696
 o      2.57676817    -0.99265661    -0.29121969
 h      3.28823213    -0.51368955    -0.51391062
 c     -2.05466478    -0.69494456    -0.88251089
 h     -2.80484091     0.00598123    -1.06932726
 h     -1.65705150    -0.74315264    -1.90720884
 h     -2.57794076    -1.50437729    -0.30649879
 h     -0.59040481     0.33149988     1.98662951
          17

 c      1.38178992    -0.41407724    -0.24990474
 c      0.06351373    -1.00410184     0.00268244
 c     -0.88828906    -0.05758708    -0.10560035
 c     -0.99821667     0.89591880     1.16349037
 c     -0.17269031     1.38119392    -0.00351004
 c      1.17964403     0.91246313     0.07331888
 h     -0.20087876    -2.06443168     0.32123312
 h     -1.86408123     1.45197214     1.44153529
 h     -0.58242321     2.29220210    -0.35806484
 h      1.99776901     1.44266264     0.47898889
 o      2.57399168    -0.98264934    -0.28735962
 h      3.27693723    -0.54100869    -0.47498841
 c     -2.05902770    -0.69903799    -0.87933682
 h     -2.82783707     0.04281503    -1.12574377
 h     -1.62346419    -0.74311934    -1.87758014
 h     -2.58688929    -1.48854214    -0.32937760
 h     -0.60517820     0.35028006     1.89723649
          17

 c      1.38497493    -0.42352817    -0.25243052
 c      0.05782078    -1.01284140    -0.00046332
 c     -0.87736944    -0.06571147    -0.10052094
 c     -1.00194656     0.89339436     1.17268403
[truncated: 34,518 more chars]
