# Supplementary material for: Photochemical permutation of meta-substituted phenols
Source: Nat Commun. 2025 Aug 13;16:7502. doi: 10.1038/s41467-025-62549-5 (PMC12350626; doi:10.1038/s41467-025-62549-5)
Supplement: Supplementary file 3 — Source Data [file 41467_2025_62549_MOESM3_ESM.zip › Source data/NAMD_trajectories/trajectory090.xyz]

          17

 c      1.18911640    -0.46085443     0.05449931
 c     -0.17784559    -1.01423980     0.08303284
 c     -1.23128876    -0.27297483    -0.01561072
 c     -1.16036787     1.22586303     0.03207117
 c      0.22621877     1.80831445    -0.07026626
 c      1.34058991     1.05225674     0.00075294
 h     -0.32043250    -2.25374295    -0.06151777
 h     -1.75845821     1.64587602    -0.80811156
 h      0.43994422     2.92416239    -0.09559503
 h      2.50650157     1.41017742    -0.17264421
 o      2.26894001    -1.18175139    -0.02326689
 h      3.12595580    -0.62550636     0.04209139
 c     -2.65376215    -0.87979555    -0.04700687
 h     -2.52094598    -2.01988033    -0.41658628
 h     -3.20692168    -0.88363917     0.99518404
 h     -3.29008224    -0.39078919    -0.71942974
 h     -1.58894880     1.57058037     1.15939421
          17

 c      1.18654020    -0.46415102     0.04883229
 c     -0.17001770    -1.01231571     0.08401873
 c     -1.23655698    -0.27622360    -0.01915165
 c     -1.15614858     1.23244317     0.03677614
 c      0.22895266     1.81437990    -0.07173952
 c      1.34314955     1.05531937    -0.00152645
 h     -0.33826184    -2.26133348    -0.04768569
 h     -1.77129949     1.65044405    -0.77971460
 h      0.44390700     2.91462283    -0.10262517
 h      2.48105201     1.41856055    -0.17524648
 o      2.26778496    -1.18315822    -0.01958652
 h      3.08047717    -0.64581712     0.05178740
 c     -2.65071641    -0.88524682    -0.04969973
 h     -2.53091605    -2.01431475    -0.42089291
 h     -3.22147373    -0.90183403     1.00177953
 h     -3.29112474    -0.40609991    -0.71180224
 h     -1.59686737     1.57818483     1.16748301
          17

 c      1.18341668    -0.46499824     0.04347766
 c     -0.15835196    -1.01539539     0.08430439
 c     -1.24611006    -0.27713970    -0.02247603
 c     -1.15235654     1.23990273     0.04319726
 c      0.23094526     1.82170076    -0.07298760
 c      1.34815416     1.05541224    -0.00441831
 h     -0.34811903    -2.23631565    -0.02822238
 h     -1.78761680     1.65781786    -0.74677997
 h      0.44006697     2.89887607    -0.11084543
 h      2.42972027     1.42319854    -0.17263703
 o      2.26708112    -1.18529817    -0.01585633
 h      3.03204369    -0.66820385     0.06098712
 c     -2.64578307    -0.89313938    -0.05094916
 h     -2.54491437    -1.98902383    -0.41635021
 h     -3.22431935    -0.91881056     0.99282783
 h     -3.30550517    -0.40834793    -0.71778801
 h     -1.59999883     1.58171593     1.15040417
          17

 c      1.17993385    -0.46341319     0.03835509
 c     -0.14394793    -1.02277243     0.08388690
 c     -1.25892573    -0.27597659    -0.02546054
 c     -1.14908994     1.24797028     0.05136023
 c      0.23221677     1.82950855    -0.07396649
 c      1.35460385     1.05251265    -0.00782820
 h     -0.34874695    -2.18203253    -0.00355692
 h     -1.80765257     1.66901583    -0.71188364
 h      0.42972444     2.88344374    -0.12099482
 h      2.36208948     1.42598396    -0.16569960
 o      2.26548820    -1.18895604    -0.01218586
 h      3.00243473    -0.67906714     0.07160425
 c     -2.63957906    -0.90275197    -0.05109257
 h     -2.56131275    -1.95025455    -0.40500761
 h     -3.21532016    -0.93383922     0.96924540
 h     -3.32897744    -0.40056294    -0.73288592
 h     -1.59788278     1.58136305     1.11082941
          17

 c      1.17640949    -0.45950262     0.03340868
 c     -0.12807845    -1.03305953     0.08277892
 c     -1.27371397    -0.27314592    -0.02797906
 c     -1.14644025     1.25636072     0.06095805
 c      0.23288757     1.83680773    -0.07462637
 c      1.36065714     1.04653728    -0.01156934
 h     -0.33981422    -2.10801378     0.02526485
 h     -1.83098526     1.68449766    -0.67729085
 h      0.41475965     2.87604697    -0.13374127
 h      2.29599315     1.43160017    -0.15670129
 o      2.26208188    -1.19463223    -0.00867327
 h      3.00641743    -0.66900578     0.08533082
 c     -2.63295918    -0.91269368    -0.05075468
 h     -2.57798485    -1.90978397    -0.39109577
 h     -3.19623393    -0.94617041     0.93481443
 h     -3.35388835    -0.38829879    -0.74950354
 h     -1.59131014     1.57823913     1.05502231
          17

 c      1.17324975    -0.45344215     0.02860136
 c     -0.11184063    -1.04394298     0.08103048
 c     -1.28916418    -0.26909047    -0.02993098
 c     -1.14441029     1.26472809     0.07116880
 c      0.23313525     1.84271435    -0.07492670
 c      1.36389879     1.03727056    -0.01537851
 h     -0.32325509    -2.03438827     0.05675941
 h     -1.85625473     1.70395457    -0.64463395
 h      0.39699323     2.88235988    -0.14960436
 h      2.25540706     1.44775717    -0.14893307
 o      2.25739910    -1.20183229    -0.00526334
 h      3.03529748    -0.64444874     0.10134481
 c     -2.62658928    -0.92119545    -0.05055070
 h     -2.59271827    -1.88425869    -0.38091568
 h     -3.17098305    -0.95511294     0.89661045
 h     -3.37331872    -0.37668840    -0.76109178
 h     -1.58329230     1.57500967     0.99468281
          17

 c      1.17089199    -0.44550757     0.02390685
 c     -0.09589212    -1.05211251     0.07867822
 c     -1.30411023    -0.26420598    -0.03125806
 c     -1.14279671     1.27260639     0.08057694
 c      0.23314623     1.84681611    -0.07486485
 c      1.36271823     1.02478078    -0.01910348
 h     -0.30446866    -1.99367195     0.08995259
 h     -1.88130972     1.72637733    -0.61492233
 h      0.37758371     2.90250693    -0.16869336
 h      2.25548756     1.47982522    -0.14433415
 o      2.25272120    -1.20951305    -0.00178950
 h      3.06820166    -0.62042696     0.11699667
 c     -2.62073040    -0.92679395    -0.05116924
 h     -2.60392270    -1.88816501    -0.38031867
 h     -3.14556546    -0.96018035     0.86493797
 h     -3.38286075    -0.36918655    -0.76369576
 h     -1.57997445     1.57640320     0.94785213
          17

 c      1.16975539    -0.43611279     0.01930434
 c     -0.08069095    -1.05484885     0.07563971
 c     -1.31759040    -0.25880149    -0.03194864
 c     -1.14128886     1.27950703     0.08764279
 c      0.23306005     1.84925701    -0.07450258
 c      1.35766028     1.01010202    -0.02287013
 h     -0.28886484    -2.01260915     0.12581887
 h     -1.90368790     1.75035435    -0.58869114
 h      0.35705134     2.93059455    -0.19044372
 h      2.28757493     1.52269314    -0.14145459
 o      2.24898718    -1.21682839     0.00189129
 h      3.08928201    -0.60845560     0.12998390
 c     -2.61533402    -0.92928666    -0.05354540
 h     -2.61094583    -1.92241181    -0.39038441
 h     -3.12649364    -0.96129190     0.85085381
 h     -3.38065986    -0.36748856    -0.75582159
 h     -1.58875280     1.58777137     0.93345410
          17

 c      1.17021958    -0.42579366     0.01477627
 c     -0.06715515    -1.05271694     0.07186914
 c     -1.32883268    -0.25309231    -0.03202990
 c     -1.13999137     1.28529113     0.09186651
 c      0.23293748     1.85048552    -0.07396371
 c      1.35051208     0.99496465    -0.02690900
 h     -0.27445352    -2.08064341     0.16540855
 h     -1.92111399     1.77440609    -0.56607581
 h      0.33580719     2.95788421    -0.21368246
 h      2.33012451     1.56399990    -0.13752753
 o      2.24659488    -1.22329096     0.00585570
 h      3.09106396    -0.61399365     0.13904245
 c     -2.61038540    -0.92978900    -0.05846241
 h     -2.61363010    -1.97342251    -0.40682340
 h     -3.11730308    -0.95883723     0.86034401
 h     -3.36712928    -0.37172151    -0.73805491
 h     -1.61154062     1.61046576     0.95758184
          17

 c      1.17257457    -0.41518733     0.01031061
 c     -0.05641466    -1.04840066     0.06759902
 c     -1.33722728    -0.24722699    -0.03154687
 c     -1.13966726     1.29033609     0.09420223
 c      0.23275144     1.85094252    -0.07340213
 c      1.34284796     0.98103055    -0.03135561
 h     -0.25502002    -2.16337260     0.20675645
 h     -1.93183165     1.79720764    -0.54681049
 h      0.31455012     2.97648627    -0.23698602
 h      2.36553981     1.59294719    -0.13086055
 o      2.24552257    -1.22871075     0.01011863
 h      3.07281350    -0.63761834     0.14387899
 c     -2.60610861    -0.92981585    -0.06586091
 h     -2.61197822    -2.02411941    -0.42385503
 h     -3.11602332    -0.95350122     0.88979527
 h     -3.34499620    -0.38046240    -0.71298729
 h     -1.64150621     1.63968442     1.00858147
          17

 c      1.17694795    -0.40501464     0.00590346
 c     -0.04920467    -1.04403617     0.06319247
 c     -1.34232540    -0.24132247    -0.03053904
 c     -1.14118046     1.29516886     0.09603637
 c      0.23237922     1.85088881    -0.07296203
 c      1.33567417     0.96959223    -0.03623455
 h     -0.22702119    -2.23338507     0.24640448
 h     -1.93482641     1.81772578    -0.53033023
 h      0.29431156     2.98134338    -0.25905673
 h      2.38400677     1.60326590    -0.12103256
 o      2.24536227    -1.23318357     0.01463071
 h      3.04021574    -0.67538636     0.14522405
 c     -2.60274196    -0.93063991    -0.07481468
 h     -2.60617692    -2.06174991    -0.43712069
 h     -3.11699134    -0.94607692     0.92867614
 h     -3.31962269    -0.39054839    -0.68533414
 h     -1.66924905     1.66864542     1.06921169
          17

 c      1.18326619    -0.39602609     0.00155911
 c     -0.04578245    -1.04067738     0.05896948
 c     -1.34386329    -0.23549189    -0.02903266
 c     -1.14499448     1.30013595     0.09837526
 c      0.23161046     1.85035567    -0.07275041
 c      1.32958155     0.96156953    -0.04150297
 h     -0.19018884    -2.27608343     0.28132385
 h     -1.93008804     1.83537480    -0.51609857
 h      0.27631735     2.97078312    -0.27899103
 h      2.38140028     1.59244776    -0.10837878
 o      2.24523006    -1.23715384     0.01925916
 h      3.00685155    -0.71800134     0.14514508
 c     -2.60020534    -0.93317584    -0.08404242
 h     -2.59663034    -2.07910926    -0.44420991
 h     -3.11457166    -0.93737382     0.96582231
 h     -3.29879012    -0.39716100    -0.66156128
 h     -1.68831526     1.69234806     1.12660970
          17

 c      1.19127042    -0.38890003    -0.00271144
 c     -0.04604599    -1.03866490     0.05516650
 c     -1.34178001    -0.22986949    -0.02704970
 c     -1.15111632     1.30535839     0.10179388
 c      0.23018317     1.84914326    -0.07282289
 c      1.32486633     0.95750917    -0.04707865
 h     -0.14609238    -2.28518370     0.30931862
 h     -1.91882571     1.85016335    -0.50401597
 h      0.26181651     2.94655698    -0.29647292
 h      2.35753473     1.56083918    -0.09363953
 o      2.24382224    -1.24136807     0.02379396
 h      2.99325228    -0.75179595     0.14693093
 c     -2.59811686    -0.93793937    -0.09239231
 h     -2.58391897    -2.07357975    -0.44431653
 h     -3.10508313    -0.92815543     0.99301173
 h     -3.29044662    -0.39528651    -0.64791106
 h     -1.69571226     1.70802759     1.17341830
          17

 c      1.20056607    -0.38411595    -0.00689420
 c     -0.04963548    -1.03792634     0.05194213
 c     -1.33621310    -0.22462812    -0.02462318
 c     -1.15922921     1.31079968     0.10663962
 c      0.22784123     1.84683432    -0.07317546
 c      1.32149729     0.95750776    -0.05284991
 h     -0.09727106    -2.25927996     0.32894700
 h     -1.90347099     1.86274594    -0.49470163
 h      0.25191579     2.91376005    -0.31194431
 h      2.31616805     1.51166676    -0.07781061
 o      2.24023037    -1.24633235     0.02808205
 h      3.01393453    -0.76769112     0.15293385
 c     -2.59617352    -0.94482504    -0.09918192
 h     -2.56871465    -2.04669350    -0.43801219
 h     -3.08691494    -0.91911687     1.00546979
 h     -3.29825552    -0.38290590    -0.64695580
 h     -1.69061512     1.71437399     1.20581893
          17

 c      1.21067184    -0.38185255    -0.01098250
 c     -0.05600482    -1.03807114     0.04937416
 c     -1.32747330    -0.21998345    -0.02180786
 c     -1.16884306     1.31633789     0.11318115
 c      0.22439283     1.84285293    -0.07374454
 c      1.31893428     0.96107675    -0.05868206
 h     -0.04692368    -2.20099118     0.33961675
 h     -1.88730765     1.87426350    -0.48946404
 h      0.24742943     2.88025547    -0.32667805
 h      2.26686470     1.45199418    -0.06201753
 o      2.23499800    -1.25170391     0.03219915
 h      3.06070027    -0.77109419     0.16184686
 c     -2.59444520    -0.95287943    -0.10427755
 h     -2.55165284    -2.00483726    -0.42740596
 h     -3.06010414    -0.91089488     1.00137676
 h     -3.31893098    -0.36313922    -0.65593842
 h     -1.67331663     1.71087022     1.22187657
          17

 c      1.22104924    -0.38196917    -0.01499512
 c     -0.06448377    -1.03829643     0.04742130
 c     -1.31600491    -0.21617941    -0.01868137
 c     -1.17942593     1.32182486     0.12163134
 c      0.21975084     1.83664422    -0.07443497
 c      1.31591264     0.96706687    -0.06444264
 h      0.00133158    -2.11842995     0.34216830
 h     -1.87365828     1.88587162    -0.48982602
 h      0.24876793     2.85466488    -0.34248543
 h      2.22750692     1.39352957    -0.04716115
 o      2.22954355    -1.25675476     0.03634992
 h      3.11185190    -0.77440590     0.17034272
 c     -2.59323731    -0.96036266    -0.10784503
 h     -2.53311363    -1.96047453    -0.41653458
 h     -3.02603519    -0.90405888     0.98159939
 h     -3.34476730    -0.34249398    -0.66911860
 h     -1.64479401     1.69753281     1.22086164
          17

 c      1.23113295    -0.38407832    -0.01899482
 c     -0.07438327    -1.03713121     0.04583032
 c     -1.30233487    -0.21345357    -0.01533692
 c     -1.19050213     1.32713081     0.13204654
 c      0.21394085     1.82799710    -0.07519357
 c      1.31073645     0.97397116    -0.07005010
 h      0.04425811    -2.02859014     0.34015114
 h     -1.86483063     1.89802376    -0.49665753
 h      0.25585968     2.84262307    -0.36083183
 h      2.22096094     1.34967110    -0.03331346
 o      2.22505402    -1.26102202     0.04069210
 h      3.14970462    -0.78636078     0.17592293
 c     -2.59278820    -0.96515663    -0.11012851
 h     -2.51294536    -1.93102032    -0.41108416
 h     -2.98737258    -0.89903655     0.95001895
 h     -3.36802427    -0.32744116    -0.68113033
 h     -1.60680102     1.67503395     1.20357393
          17

 c      1.24037993    -0.38766343    -0.02309686
 c     -0.08518201    -1.03231914     0.04404946
 c     -1.28702144    -0.21198167    -0.01187291
 c     -1.20167529     1.33214601     0.14412676
 c      0.20707344     1.81731315    -0.07609022
 c      1.30279396     0.98076797    -0.07546065
 h      0.08084414    -1.95903296     0.34101927
 h     -1.86140098     1.90991757    -0.50932102
 h      0.26804276     2.84355678    -0.38180893
 h      2.25728589     1.32658258    -0.01992237
 o      2.22219665    -1.26439591     0.04529932
 h      3.16502070    -0.81036991     0.17752369
 c     -2.59309160    -0.96566366    -0.11161141
 h     -2.49068562    -1.93052704    -0.41583170
 h     -2.94807013    -0.89598219     0.91428670
 h     -3.38325099    -0.32242200    -0.68851593
 h     -1.56237372     1.64517283     1.17379256
          17

 c      1.24833454    -0.39217194    -0.02745769
 c     -0.09658314    -1.02183413     0.04147134
 c     -1.27063072    -0.21180647    -0.00838837
 c     -1.21255192     1.33671296     0.15696474
 c      0.19930319     1.80553054    -0.07732205
 c      1.29361345     0.98727886    -0.08055512
 h      0.11292521    -1.93605159     0.35327856
 h     -1.86234591     1.91959406    -0.52538792
 h      0.28397200     2.85128273    -0.40398863
 h      2.32110777     1.31978520    -0.00725275
 o      2.22118934    -1.26701666     0.05017963
 h      3.15567893    -0.84598874     0.17518655
 c     -2.59381054    -0.96184847    -0.11334222
 h     -2.46683268    -1.95793549    -0.43077839
 h     -2.91300126    -0.89473584     0.88586438
 h     -3.38767295    -0.32938343    -0.68981635
 h     -1.51651243     1.61155869     1.14084552
          17

 c      1.25467312    -0.39706925    -0.03223706
 c     -0.10804647    -1.00598868     0.03813443
 c     -1.25377170    -0.21277470    -0.00498826
 c     -1.22265529     1.34055077     0.16891578
 c      0.19080822     1.79375129    -0.07913466
 c      1.28547111     0.99354319    -0.08513914
 h      0.14016241    -1.95975210     0.37791803
 h     -1.86588531     1.92467657    -0.54113343
 h      0.30173926     2.85778706    -0.42526742
 h      2.38759217     1.32207661     0.00351721
 o      2.22180754    -1.26921567     0.05528410
 h      3.12635142    -0.88966794     0.16985406
 c     -2.59434329    -0.95509780    -0.11666486
 h     -2.44357131    -1.99824733    -0.45121580
 h     -2.88651900    -0.89513240     0.87676881
 h     -3.38105231    -0.34785744    -0.68537483
 h     -1.47614404     1.57976739     1.12146613
          17

 c      1.25919912    -0.40189462    -0.03754749
 c     -0.11848978    -0.98724797     0.03477398
 c     -1.23717198    -0.21452368    -0.00179197
 c     -1.23153591     1.34335292     0.17812324
 c      0.18178655     1.78289860    -0.08174079
 c      1.27999299     0.99942997    -0.08903778
 h      0.15737760    -2.00615974     0.40743616
 h     -1.87044659     1.92324458    -0.55255782
 h      0.31922511     2.85662191    -0.44376863
 h      2.43853276     1.32869678     0.01127940
 o      2.22325430    -1.27151258     0.06049864
 h      3.09035603    -0.93454231     0.16342819
 c     -2.59406689    -0.94713139    -0.12226125
 h     -2.42366092    -2.03465158    -0.47155218
 h     -2.87021626    -0.89751138     0.89220977
 h     -3.36581463    -0.37498667    -0.67739116
 h     -1.44762595     1.55527540     1.13439721
          17

 c      1.26182754    -0.40629383    -0.04342614
 c     -0.12667581    -0.96816855     0.03214112
 c     -1.22173336    -0.21652139     0.00106710
 c     -1.23905170     1.34506701     0.18395617
 c      0.17245187     1.77356470    -0.08528034
 c      1.27798421     1.00469107    -0.09213536
 h      0.15956874    -2.05153114     0.43372743
 h     -1.87533273     1.91444045    -0.55652807
 h      0.33446197     2.84434971    -0.45830011
 h      2.46428629     1.33723191     0.01534047
 o      2.22412462    -1.27456676     0.06565255
 h      3.06998127    -0.97101861     0.15860057
 c     -2.59244062    -0.93938829    -0.12953982
 h     -2.40920345    -2.05562930    -0.48779295
 h     -2.86224086    -0.90263684     0.92600301
 h     -3.34738830    -0.40551922    -0.67008095
 h     -1.43261284     1.53949040     1.18437521
          17

 c      1.26258066    -0.40999976    -0.04984377
 c     -0.13149252    -0.95060151     0.03069974
 c     -1.20850659    -0.21812639     0.00345784
 c     -1.24533029     1.34589057     0.18760291
 c      0.16302130     1.76598589    -0.08980386
 c      1.27967135     1.00907314    -0.09437019
 h      0.14464946    -2.08159601     0.45172370
 h     -1.88099748     1.89871783    -0.55158745
 h      0.34586827     2.82074210    -0.46855096
 h      2.46101644     1.34660726     0.01534258
 o      2.22317719    -1.27886283     0.07061921
 h      3.08417215    -0.99187306     0.15726159
 c     -2.58891255    -0.93296988    -0.13705018
 h     -2.40126480    -2.05547744    -0.49783532
 h     -2.85919863    -0.91096214     0.96515096
 h     -3.33366349    -0.43255533    -0.66913386
 h     -1.42816559     1.52951571     1.25587247
          17

 c      1.26158441    -0.41279533    -0.05672883
 c     -0.13204205    -0.93580907     0.03067554
 c     -1.19855446    -0.21866999     0.00527529
 c     -1.25044507     1.34595516     0.19086925
 c      0.15369701     1.76005309    -0.09526079
 c      1.28485954     1.01236609    -0.09572534
 h      0.11284029    -2.08948304     0.45892645
 h     -1.88899667     1.87778699    -0.53815091
 h      0.35239633     2.78864453    -0.47524798
 h      2.42891979     1.35661756     0.01121421
 o      2.22067616    -1.28431071     0.07544629
 h      3.12742944    -0.99884543     0.15846292
 c     -2.58302668    -0.92855374    -0.14335138
 h     -2.39988773    -2.03320602    -0.50109859
 h     -2.85816665    -0.92222517     0.99730085
 h     -3.33183679    -0.45005059    -0.67936323
 h     -1.43065681     1.52193815     1.32759306
          17

 c      1.25907350    -0.41451135    -0.06398144
 c     -0.12776484    -0.92460428     0.03214296
 c     -1.19272908    -0.21757827     0.00645378
 c     -1.25430116     1.34519795     0.19516748
 c      0.14464885     1.75533416    -0.10149583
 c      1.29292192     1.01438620    -0.09623188
 h      0.06571837    -2.07278993     0.45443736
 h     -1.90167733     1.85430670    -0.51816125
 h      0.35366603     2.75374000    -0.48026701
 h      2.37246603     1.36805454     0.00326199
 o      2.21800115    -1.29045958     0.08027475
 h      3.17613295    -0.99910792     0.15969397
 c     -2.57481757    -0.92613166    -0.14761791
 h     -2.40408760    -1.99220137    -0.49838275
 h     -2.85731672    -0.93563265     1.01421814
 h     -3.34338953    -0.45609999    -0.70119726
 h     -1.43759924     1.51474977     1.38424231
          17

 c      1.25540920    -0.41505444    -0.07147025
 c     -0.11861435    -0.91731873     0.03505628
 c     -1.19144725    -0.21450380     0.00696466
 c     -1.25673521     1.34344728     0.20135245
 c      0.13600309     1.75115190    -0.10826738
 c      1.30264145     1.01489209    -0.09598765
 h      0.00584195    -2.03252471     0.43856810
 h     -1.92149433     1.83125766    -0.49425574
 h      0.35000611     2.72372606    -0.48647444
 h      2.30248502     1.38349735    -0.00762244
 o      2.21630277    -1.29690227     0.08519335
 h      3.20986333    -0.99843955     0.15912825
 c     -2.56497191    -0.92487923    -0.14970597
 h     -2.41178942    -1.94093745    -0.49216653
 h     -2.85578988    -0.95018434     1.01195658
 h     -3.36258754    -0.45347068    -0.72975008
 h     -1.44742631     1.50712402     1.41778528
          17

 c      1.25108651    -0.41443527    -0.07902195
 c     -0.10517548    -0.91363832     0.03921692
 c     -1.19456525    -0.20940136     0.00680639
 c     -1.25767780     1.34055674     0.20981215
 c      0.12785533     1.74679043    -0.11531358
 c      1.31204885     1.01345752    -0.09517517
 h     -0.06323413    -1.97411353     0.41314041
 h     -1.94989157     1.81103628    -0.46854153
 h      0.34215940     2.70606934    -0.49693495
 h      2.23836316     1.40863420    -0.01983802
 o      2.21609258    -1.30335830     0.09021162
 h      3.21802020    -0.99975163     0.15600860
 c     -2.55449801    -0.92332447    -0.14980567
 h     -2.41993845    -1.89358282    -0.48702603
 h     -2.85354984    -0.96488723     0.99023469
 h     -3.38056050    -0.44680981    -0.75784285
 h     -1.45898512     1.49887741     1.42527147
          17

 c      1.24671334    -0.41280203    -0.08641563
 c     -0.08860322    -0.91238064     0.04419537
 c     -1.20140735    -0.20250113     0.00599779
 c     -1.25729353     1.33650177     0.22052213
 c      0.12031334     1.74181247    -0.12246653
 c      1.31885268     1.00951278    -0.09402062
 h     -0.13723256    -1.91010954     0.38232016
 h     -1.98616494     1.79469227    -0.44157774
 h      0.33060265     2.70452567    -0.51348890
 h      2.20332050     1.45174044    -0.03166660
 o      2.21735464    -1.30963774     0.09528180
 h      3.19833134    -1.00377557     0.15029707
 c     -2.54428875    -0.91982351    -0.14820236
 h     -2.42525967    -1.86698443    -0.48890879
 h     -2.85143327    -0.97888387     0.95225760
 h     -3.38981085    -0.43999110    -0.77934127
 h     -1.47127599     1.49018422     1.40726815
          17

 c      1.24294670    -0.41048160    -0.09339494
 c     -0.07031834    -0.91147930     0.04931634
 c     -1.21092577    -0.19419349     0.00457985
 c     -1.25600819     1.33139460     0.23306578
 c      0.11352192     1.73627595    -0.12973893
 c      1.32200427     1.00299007    -0.09266914
 h     -0.21270453    -1.86146327     0.35280900
 h     -2.02716421     1.78185814    -0.41238849
 h      0.31504388     2.71684741    -0.53566498
 h      2.20635943     1.51629580    -0.04275473
 o      2.21961946    -1.31564454     0.10031670
 h      3.15608542    -1.00926236     0.14243660
 c     -2.53484330    -0.91347282    -0.14548821
 h     -2.42578965    -1.87074535    -0.50174415
 h     -2.85135913    -0.99161125     0.90512535
 h     -3.38593835    -0.43521036    -0.79049874
 h     -1.48348084     1.48152998     1.36770253
          17

 c      1.24041720    -0.40798105    -0.09969920
 c     -0.05165377    -0.90889731     0.05395406
 c     -1.22191547    -0.18489344     0.00262327
 c     -1.25437594     1.32541849     0.24662052
 c      0.10763465     1.73063863    -0.13729360
 c      1.32249965     0.99498962    -0.09116523
 h     -0.28869196    -1.84833265     0.33052051
 h     -2.06820587     1.77139783    -0.37951690
 h      0.29471890     2.73607345    -0.56101181
 h      2.23304586     1.59339214    -0.05419075
 o      2.22189776    -1.32143683     0.10520184
 h      3.10555258    -1.01230260     0.13322777
 c     -2.52619378    -0.90479276    -0.14286960
 h     -2.42169606    -1.89886812    -0.52395569
 h     -2.85646670    -1.00308939     0.85992609
 h     -3.36761936    -0.43305127    -0.79002976
 h     -1.49533026     1.47386366     1.31506246
          17

 c      1.23968165    -0.40588750    -0.10510204
 c     -0.03399458    -0.90430699     0.05801519
 c     -1.23320204    -0.17496665     0.00023844
 c     -1.25284636     1.31872434     0.25990116
 c      0.10276469     1.72546615    -0.14532908
 c      1.32194266     0.98723149    -0.08957806
 h     -0.36317923    -1.87148213     0.31511528
 h     -2.10456873     1.76220728    -0.34221154
 h      0.26912727     2.75404940    -0.58642040
 h      2.26238081     1.66800005    -0.06680990
 o      2.22272509    -1.32727639     0.10982243
 h      3.06953355    -1.00591928     0.12350396
 c     -2.51804648    -0.89520226    -0.14185404
 h     -2.41428703    -1.93554444    -0.54994225
 h     -2.87048803    -1.01411915     0.82925429
 h     -3.33635583    -0.43268131    -0.77901593
 h     -1.50780305     1.46889787     1.26410565
          17

 c      1.24117870    -0.40471770    -0.10943616
 c     -0.01903530    -0.89905167     0.06182284
 c     -1.24375409    -0.16473027    -0.00242026
 c     -1.25159219     1.31136298     0.27129678
 c      0.09894268     1.72120172    -0.15398347
 c      1.32138536     0.98121896    -0.08804096
 h     -0.42889043    -1.91302837     0.30161499
 h     -2.13268972     1.75369775    -0.30100426
 h      0.23848939     2.76422573    -0.60924594
 h      2.28034044     1.72797928    -0.08060782
 o      2.22098141    -1.33341612     0.11411246
 h      3.06653206    -0.98394881     0.11348149
 c     -2.51002686    -0.88613920    -0.14336554
 h     -2.40483370    -1.96600840    -0.57405047
 h     -2.89556274    -1.02571171     0.82072748
 h     -3.29657350    -0.43183338    -0.76103045
 h     -1.52345480     1.46913435     1.23458403
          17

 c      1.24515708    -0.40481882    -0.11258955
 c     -0.00836061    -0.89459863     0.06564724
 c     -1.25273240    -0.15447311    -0.00516443
 c     -1.25061554     1.30336248     0.27967487
 c      0.09609795     1.71807215    -0.16329594
 c      1.32128069     0.97796196    -0.08671635
 h     -0.47712219    -1.95427935     0.28599232
 h     -2.15072851     1.74593319    -0.25763800
 h      0.20378017     2.76283315    -0.62783651
 h      2.28045305     1.76618041    -0.09512524
 o      2.21711719    -1.33961816     0.11805362
 h      3.09127208    -0.94903762     0.10287256
 c     -2.50187800    -0.87879424    -0.14711904
 h     -2.39423298    -1.98087359    -0.59249673
 h     -2.92980106    -1.03785188     0.83156276
 h     -3.25571307    -0.42671674    -0.74213661
 h     -1.54443123     1.47659392     1.24149827
          17

 c      1.25160997    -0.40633573    -0.11448171
 c     -0.00299805    -0.89182426     0.06956460
 c     -1.25950549    -0.14447074    -0.00778916
 c     -1.25007048     1.29492849     0.28538296
 c      0.09405691     1.71606495    -0.17320085
 c      1.32173141     0.97798176    -0.08576626
 h     -0.50192967    -1.98363325     0.26663953
 h     -2.15860477     1.73956889    -0.21459741
 h      0.16655203     2.74913683    -0.64172732
 h      2.26106968     1.77936500    -0.10979250
 o      2.21266209    -1.34522275     0.12161148
 h      3.12211712    -0.91147036     0.09190597
 c     -2.49350460    -0.87411504    -0.15193370
 h     -2.38306984    -1.97573785    -0.60342581
 h     -2.96773959    -1.04913864     0.85135488
 h     -3.22292626    -0.41263234    -0.72968106
 h     -1.56868607     1.49053495     1.28274821
          17

 c      1.26023783    -0.40922075    -0.11503923
 c     -0.00331843    -0.89107317     0.07350881
 c     -1.26365027    -0.13499509    -0.01008505
 c     -1.25025438     1.28647287     0.28991029
 c      0.09254824     1.71491703    -0.18351801
 c      1.32263720     0.98133816    -0.08533930
 h     -0.50064385    -1.99553703     0.24349123
 h     -2.15776187     1.73570868    -0.17452735
 h      0.12868818     2.72545121    -0.65175877
 h      2.22383928     1.76735924    -0.12409491
 o      2.20894204    -1.34963769     0.12472866
 h      3.14100126    -0.88108015     0.08139661
 c     -2.48505303    -0.87262383    -0.15661487
 h     -2.37168933    -1.95016316    -0.60658804
 h     -3.00317149    -1.05765905     0.86910297
 h     -3.20502457    -0.38623556    -0.72896058
 h     -1.59034563     1.50741409     1.34257298
          17

 c      1.27045376    -0.41325237    -0.11418647
 c     -0.00910328    -0.89231443     0.07732226
 c     -1.26494664    -0.12632642    -0.01184559
 c     -1.25128730     1.27844537     0.29474050
 c      0.09122409     1.71411754    -0.19394166
 c      1.32368078     0.98759796    -0.08555818
 h     -0.47324468    -1.98852197     0.21725678
 h     -2.15082988     1.73573170    -0.13979979
 h      0.09209444     2.69699465    -0.66013664
 h      2.17395000     1.73343954    -0.13771433
 o      2.20670789    -1.35253261     0.12735457
 h      3.13912380    -0.86394832     0.07225166
 c     -2.47710297    -0.87409959    -0.16055965
 h     -2.36017385    -1.90761783    -0.60335719
 h     -3.03119473    -1.06184758     0.87708355
 h     -3.20198627    -0.34850572    -0.73972726
 h     -1.60382072     1.52319639     1.40473921
          17

 c      1.28143185    -0.41806366    -0.11185463
 c     -0.01962766    -0.89517673     0.08078346
 c     -1.26337443    -0.11877034    -0.01288188
 c     -1.25299655     1.27123369     0.30084433
 c      0.08971882     1.71298191    -0.20406627
 c      1.32415881     0.99573229    -0.08649251
 h     -0.42223383    -1.96486752     0.18911344
 h     -2.14108992     1.74102151    -0.11227193
 h      0.05833973     2.67101571    -0.67016466
 h      2.12198594     1.68607827    -0.15080956
 o      2.20623585    -1.35382609     0.12946429
 h      3.11533440    -0.86254497     0.06517578
 c     -2.47057740    -0.87744689    -0.16369342
 h     -2.34819680    -1.85642372    -0.59722249
 h     -3.04873452    -1.06081133     0.87124287
 h     -3.20743040    -0.30503483    -0.75673405
 h     -1.60585651     1.53484434     1.45848574
          17

 c      1.29219963    -0.42317806    -0.10800316
 c     -0.03373444    -0.89884143     0.08363143
 c     -1.25910164    -0.11267641    -0.01304296
 c     -1.25504916     1.26518274     0.30874899
 c      0.08772062     1.71086354    -0.21348756
 c      1.32278909     1.00404016    -0.08811060
 h     -0.35309439    -1.93210203     0.16062393
 h     -2.13156465     1.75250303    -0.09308977
 h      0.02840807     2.65442788    -0.68523873
 h      2.08594882     1.64065540    -0.16449497
 o      2.20738407    -1.35367935     0.13107130
 h      3.07519737    -0.87580833     0.06047146
 c     -2.46635641    -0.88088374    -0.16604467
 h     -2.33481410    -1.81037573    -0.59427385
 h     -3.05445032    -1.05436571     0.85056614
 h     -3.21338080    -0.26313079    -0.77362353
 h     -1.59519074     1.54044438     1.49782614
          17

 c      1.30174778    -0.42806750    -0.10264104
 c     -0.04994559    -0.90190007     0.08561029
 c     -1.25245570    -0.10842826    -0.01223242
 c     -1.25714187     1.26064370     0.31871118
 c      0.08501207     1.70746040    -0.22196172
 c      1.31806890     1.01060422    -0.09026856
 h     -0.27422228    -1.90507526     0.13353804
 h     -2.12396060     1.77005999    -0.08247130
 h      0.00281777     2.65037932    -0.70719926
 h      2.08673460     1.61505420    -0.18087012
 o      2.20951346    -1.35254801     0.13224597
 h      3.03208546    -0.89825459     0.05772535
 c     -2.46497814    -0.88247081    -0.16759412
 h     -2.31863274    -1.78531864    -0.60196068
 h     -3.04874309    -1.04302829     0.81683617
 h     -3.21384909    -0.22900576    -0.78577423
 h     -1.57173142     1.53890240     1.51960893
          17

 c      1.30915531    -0.43220964    -0.09583987
 c     -0.06676952    -0.90265372     0.08655656
 c     -1.24388513    -0.10638877    -0.01041516
 c     -1.25911395     1.25798622     0.33081567
 c      0.08145629     1.70298641    -0.22951212
 c      1.30976573     1.01462262    -0.09286606
 h     -0.19423590    -1.90301725     0.10911480
 h     -2.11810905     1.79217326    -0.07959897
 h     -0.01798027     2.65638889    -0.73524900
 h      2.13032960     1.61471535    -0.20108789
 o      2.21146282    -1.35119206     0.13313024
 h      3.00717337    -0.91969790     0.05552089
 c     -2.46646598    -0.88106384    -0.16866427
 h     -2.29910895    -1.78906158    -0.62440392
 h     -3.03409963    -1.02805796     0.77510517
 h     -3.20571937    -0.20661773    -0.79094070
 h     -1.53607158     1.52973178     1.52239880
          17

 c      1.31372473    -0.43511110    -0.08773392
 c     -0.08308852    -0.90040770     0.08647429
 c     -1.23393941    -0.10680104    -0.00761649
 c     -1.26093327     1.25754426     0.34497868
 c      0.07697546     1.69803444    -0.23638487
 c      1.29962119     1.01684067    -0.09600778
 h     -0.11781298    -1.93490739     0.08747961
 h     -2.11235245     1.81612196    -0.08275078
 h     -0.03342887     2.66599077    -0.76651916
 h      2.19922277     1.62778625    -0.22341345
 o      2.21216147    -1.35032281     0.13388813
 h      3.01909552    -0.93073135     0.05215070
 c     -2.47021203    -0.87691965    -0.17035495
 h     -2.27812158    -1.81435761    -0.65830466
 h     -3.01556008    -1.01152290     0.73443653
 h     -3.18845574    -0.19750884    -0.78896809
 h     -1.48940687     1.51307284     1.50646927
          17

 c      1.31507404    -0.43632285    -0.07850332
 c     -0.09803622    -0.89640535     0.08547255
 c     -1.22327288    -0.10968477    -0.00391183
 c     -1.26258936     1.25950738     0.36084657
 c      0.07156045     1.69327744    -0.24290752
 c      1.28984279     1.01829010    -0.09987200
 h     -0.04697134    -1.98871046     0.06836211
 h     -2.10457042     1.83869177    -0.08960431
 h     -0.04307778     2.67211292    -0.79761214
 h      2.26973313     1.63977835    -0.24485882
 o      2.21180604    -1.34996748     0.13457561
 h      3.06476364    -0.93263197     0.04758612
 c     -2.47509548    -0.87112627    -0.17427033
 h     -2.25938801    -1.84583503    -0.69560053
 h     -3.00022497    -0.99613609     0.70713531
 h     -3.16380477    -0.20083171    -0.78157252
 h     -1.43372735     1.48996141     1.47497419
          17

 c      1.31312231    -0.43550483    -0.06834162
 c     -0.11063151    -0.89275216     0.08366668
 c     -1.21263926    -0.11478538     0.00059449
 c     -1.26397579     1.26380111     0.37758504
 c      0.06528308     1.68924246    -0.24936667
 c      1.28194289     1.01954684    -0.10455918
 h      0.01505826    -2.04368703     0.05201456
 h     -2.09316071     1.85698251    -0.09753093
 h     -0.04684393     2.66947820    -0.82580597
 h      2.32530748     1.64216703    -0.26315471
 o      2.21167153    -1.34960984     0.13513279
 h      3.12231659    -0.93476270     0.04348211
 c     -2.47989843    -0.86483935    -0.18164162
 h     -2.24652631    -1.87012758    -0.72865478
 h     -2.99412569    -0.98438767     0.70367515
 h     -3.13583022    -0.21319063    -0.77243667
 h     -1.37200305     1.46277536     1.43630944
          17

 c      1.30801821    -0.43248990    -0.05742062
 c     -0.11981241    -0.89117047     0.08116938
 c     -1.20285044    -0.12160595     0.00578989
 c     -1.26485465     1.27003349     0.39369042
 c      0.05828683     1.68621279    -0.25594565
 c      1.27668638     1.02079868    -0.11008172
 h      0.06421544    -2.08435597     0.03896935
 h     -2.07761664     1.86900760    -0.10383508
 h     -0.04511480     2.65550106    -0.84959354
 h      2.35713222     1.63159077    -0.27707056
 o      2.21289481    -1.34879296     0.13549173
 h      3.17071723    -0.94457131     0.04134721
 c     -2.48376964    -0.85911446    -0.19247315
 h     -2.24194853    -1.87931197    -0.75250755
 h     -2.99771841    -0.97725849     0.72490020
 h     -3.11094543    -0.22852408    -0.76724716
 h     -1.30775966     1.43540454     1.40631013
          17

 c      1.30008214    -0.42729650    -0.04586999
 c     -0.12464269    -0.89273293     0.07810000
 c     -1.19470283    -0.12950968     0.01156145
 c     -1.26495046     1.27760763     0.40732085
 c      0.05076688     1.68420276    -0.26270376
 c      1.27433884     1.02203481    -0.11639818
 h      0.09723457    -2.10283709     0.02961137
 h     -2.05878420     1.87405728    -0.10606849
 h     -0.03874121     2.63040953    -0.86890283
 h      2.36148219     1.60762823    -0.28613301
 o      2.21600331    -1.34728035     0.13561757
 h      3.19756608    -0.96483049     0.04185019
 c     -2.48634037    -0.85488797    -0.20552540
 h     -2.24668743    -1.87032622    -0.76486933
 h     -3.00572145    -0.97396081     0.76077213
 h     -3.09678326    -0.23918453    -0.77258701
 h     -1.24354926     1.41203583     1.40467262
          17

 c      1.28977542    -0.42010021    -0.03377698
 c     -0.12447241    -0.89797264     0.07457610
 c     -1.18887329    -0.13786066     0.01779297
 c     -1.26400430     1.28597560     0.41759700
 c      0.04295306     1.68296134    -0.26956888
 c      1.27481711     1.02313291    -0.12342910
 h      0.11215427    -2.09667052     0.02404802
 h     -2.03901408     1.87291817    -0.10255283
 h     -0.02898323     2.59714659    -0.88526780
 h      2.33824085     1.57173941    -0.29044960
 o      2.22098095    -1.34498569     0.13550292
 h      3.19833407    -0.99485593     0.04497197
 c     -2.48762287    -0.85266627    -0.21922055
 h     -2.26048086    -1.84415724    -0.76573712
 h     -3.01163337    -0.97292934     0.79753079
 h     -3.09873272    -0.23943921    -0.79267283
 h     -1.18013712     1.39453306     1.44025708
          17

 c      1.27768418    -0.41119490    -0.02119900
 c     -0.11906706    -0.90692774     0.07070458
 c     -1.18579764    -0.14614940     0.02436462
 c     -1.26157670     1.29470917     0.42548190
 c      0.03508621     1.68200740    -0.27633260
 c      1.27766888     1.02384375    -0.13104310
 h      0.10832801    -2.06738103     0.02209797
 h     -2.02213030     1.86787861    -0.09289453
 h     -0.01739111     2.56099377    -0.90186191
 h      2.29133705     1.52737531    -0.29080982
 o      2.22733702    -1.34193270     0.13516759
 h      3.17554603    -1.03141596     0.05012751
 c     -2.48805939    -0.85210665    -0.23246258
 h     -2.28176560    -1.80600120    -0.75745999
 h     -3.01104391    -0.97274109     0.82401621
 h     -3.11610161    -0.22935429    -0.82585433
 h     -1.11886511     1.38199223     1.50119653
          17

 c      1.26450832    -0.40096184    -0.00818139
 c     -0.10871421    -0.91903694     0.06658749
 c     -1.18557683    -0.15406244     0.03115876
 c     -1.25698637     1.30335086     0.43275563
 c      0.02738377     1.68074277    -0.28268471
 c      1.28187217     1.02369242    -0.13901336
 h      0.08663550    -2.02105530     0.02324465
 h     -2.01276945     1.86220011    -0.07791328
 h     -0.00558686     2.52835126    -0.92293405
 h      2.23121754     1.48103468    -0.28910028
 o      2.23403152    -1.33827595     0.13467339
 h      3.14026768    -1.06872933     0.05606146
 c     -2.48845813    -0.85196418    -0.24469623
 h     -2.30765393    -1.76604814    -0.74521659
 h     -3.00213281    -0.97242833     0.83342905
 h     -3.14254336    -0.21430597    -0.86522118
 h     -1.06302494     1.37313280     1.56680300
          17

 c      1.25103953    -0.38985499     0.00522298
 c     -0.09426731    -0.93291560     0.06234362
 c     -1.18795571    -0.16148984     0.03805895
 c     -1.24960307     1.31142153     0.44079383
 c      0.02002038     1.67867768    -0.28835062
 c      1.28555724     1.02187126    -0.14696616
 h      0.04995042    -1.97090218     0.02655073
 h     -2.01480326     1.85887110    -0.05869950
 h      0.00499631     2.50426077    -0.95214637
 h      2.17814150     1.44352736    -0.28883609
 o      2.23940276    -1.33431306     0.13413809
 h      3.11365609    -1.09866442     0.06075352
 c     -2.48966999    -0.85049387    -0.25555696
 h     -2.33437645    -1.73884312    -0.73676538
 h     -2.98514569    -0.97144652     0.82293203
 h     -3.17017318    -0.20085618    -0.90267550
 h     -1.01611015     1.36745540     1.62107087
          17

 c      1.23811460    -0.37839694     0.01893737
 c     -0.07703554    -0.94624869     0.05812311
 c     -1.19238531    -0.16846959     0.04494245
 c     -1.23916375     1.31857736     0.45026596
 c      0.01313158     1.67567272    -0.29329498
 c      1.28631395     1.01742811    -0.15442831
 h      0.00290913    -1.93919136     0.03071694
 h     -2.02934530     1.85913311    -0.03532309
 h      0.01322846     2.48976842    -0.99035320
 h      2.15865092     1.42792799    -0.29458926
 o      2.24173817    -1.33031871     0.13369298
 h      3.11845889    -1.11386611     0.06219858
 c     -2.49225204    -0.84621481    -0.26486236
 h     -2.35875068    -1.73737161    -0.73925500
 h     -2.96202593    -0.96958303     0.79327496
 h     -3.19273232    -0.19373435    -0.93197336
 h     -0.98042185     1.36492514     1.65524864
          17

 c      1.22655364    -0.36717413     0.03285895
 c     -0.05844598    -0.95661652     0.05407603
 c     -1.19814158    -0.17508776     0.05167708
 c     -1.22590333     1.32470515     0.46129966
 c      0.00682390     1.67198769    -0.29781693
 c      1.28300539     1.01014672    -0.16112663
 h     -0.05051340    -1.94884266     0.03460837
 h     -2.05371983     1.86188785    -0.00632087
 h      0.01819546     2.48148600    -1.03469708
 h      2.18442046     1.43962135    -0.30857127
 o      2.24075345    -1.32621658     0.13336854
 h      3.15618533    -1.11346530     0.06028132
 c     -2.49627576    -0.83881959    -0.27304277
 h     -2.37978599    -1.76305129    -0.75381959
 h     -2.93642475    -0.96698538     0.74912824
 h     -3.20648208    -0.19511449    -0.94951325
 h     -0.95691239     1.36556980     1.66578411
          17

 c      1.21713445    -0.35680232     0.04687575
 c     -0.03981086    -0.96351787     0.05029520
 c     -1.20444726    -0.18140104     0.05812485
 c     -1.21047160     1.32988054     0.47371447
 c      0.00118120     1.66808938    -0.30243877
 c      1.27699390     1.00112995    -0.16721405
 h     -0.10852850    -2.00099334     0.03791026
 h     -2.08234393     1.86451689     0.03049369
 h      0.01910779     2.47382102    -1.08000513
 h      2.23805043     1.46976609    -0.32817213
 o      2.23775466    -1.32163170     0.13308835
 h      3.20475249    -1.10237131     0.05683419
 c     -2.50136185    -0.82926902    -0.28128246
 h     -2.39824594    -1.80414312    -0.77487763
 h     -2.91383614    -0.96439963     0.69976176
 h     -3.21008911    -0.20487730    -0.95418613
 h     -0.94539082     1.36930820     1.65262419
          17

 c      1.21058647    -0.34785660     0.06088773
 c     -0.02256730    -0.96867535     0.04683461
 c     -1.21055580    -0.18743686     0.06415157
 c     -1.19373692     1.33425394     0.48714249
 c     -0.00372456     1.66441047    -0.30770612
 c      1.27044076     0.99198829    -0.17302200
 h     -0.16787884    -2.07209937     0.04078211
 h     -2.10876364     1.86428338     0.07671119
 h      0.01532913     2.46162724    -1.12104780
 h      2.29316496     1.50464122    -0.34902814
 o      2.23418759    -1.31622790     0.13278049
 h      3.24116966    -1.08561748     0.05376065
 c     -2.50684196    -0.81895083    -0.29105086
 h     -2.41499715    -1.84516209    -0.79520838
 h     -2.90107041    -0.96338410     0.65838249
 h     -3.20455193    -0.22085096    -0.94732310
 h     -0.94453077     1.37590284     1.61905945
          17

 c      1.20752348    -0.34081264     0.07481325
 c     -0.00827009    -0.97406613     0.04375339
 c     -1.21581109    -0.19322614     0.06964291
 c     -1.17661755     1.33794845     0.50095265
 c     -0.00783794     1.66121341    -0.31404022
 c      1.26483254     0.98404820    -0.17881130
 h     -0.22280301    -2.13687800     0.04324240
 h     -2.12747671     1.85931913     0.13248763
 h      0.00644223     2.44162625    -1.15406576
 h      2.33174670     1.53414280    -0.36792012
 o      2.23093909    -1.30981880     0.13242405
 h      3.25226058    -1.06629891     0.05221176
 c     -2.51194577    -0.80908380    -0.30335558
 h     -2.43032035    -1.87435671    -0.80974620
 h     -2.90396171    -0.96580253     0.63722206
 h     -3.19348126    -0.23872891    -0.93296091
 h     -0.95155388     1.38498342     1.57314266
          17

 c      1.20833295    -0.33601375     0.08857674
 c      0.00176473    -0.98086171     0.04111656
 c     -1.21970248    -0.19880477     0.07452117
 c     -1.15998454     1.34099341     0.51404956
 c     -0.01114763     1.65855279    -0.32166158
 c      1.26091190     0.97818136    -0.18473053
 h     -0.26775060    -2.18002977     0.04514443
 h     -2.13500358     1.84900242     0.19635867
 h     -0.00772567     2.41275423    -1.17739542
 h      2.34499856     1.55264478    -0.38307346
 o      2.22837885    -1.30233954     0.13204086
 h      3.23382962    -1.04589213     0.05266941
 c     -2.51603690    -0.80071517    -0.31799812
 h     -2.44403353    -1.88513944    -0.81616611
 h     -2.92384628    -0.97229729     0.63925170
 h     -3.18328543    -0.25205983    -0.91786513
 h     -0.96183741     1.39618368     1.52982423
          17

 c      1.21308167    -0.33364715     0.10208361
 c      0.00668404    -0.98947925     0.03898766
 c     -1.22189633    -0.20419199     0.07875197
 c     -1.14455105     1.34328503     0.52492509
 c     -0.01371324     1.65627856    -0.33055157
 c      1.25896627     0.97482821    -0.19083383
 h     -0.29878749    -2.19487712     0.04630434
 h     -2.13044976     1.83401283     0.26541089
 h     -0.02712575     2.37611100    -1.19170637
 h      2.33003529     1.55763265    -0.39369919
 o      2.22645239    -1.29383372     0.13168680
 h      3.18918966    -1.02447333     0.05505830
 c     -2.51877595    -0.79476325    -0.33356987
 h     -2.45571282    -1.87521408    -0.81430285
 h     -2.95663321    -0.98134119     0.65596398
 h     -3.18178249    -0.25352074    -0.90989782
 h     -0.96938526     1.40933219     1.50986378
          17

 c      1.22146142    -0.33372937     0.11519487
 c      0.00615444    -0.99980804     0.03743078
 c     -1.22223563    -0.20937276     0.08233618
 c     -1.13063845     1.34460459     0.53257684
 c     -0.01566102     1.65405521    -0.34044062
 c      1.25898333     0.97401586    -0.19708773
 h     -0.31366206    -2.18025153     0.04655984
 h     -2.11582435     1.81627690     0.33565243
 h     -0.05155059     2.33480848    -1.20012172
 h      2.28805827     1.54889750    -0.39974161
 o      2.22463304    -1.28449526     0.13145622
 h      3.13008914    -1.00015972     0.05865841
 c     -2.52023788    -0.79168640    -0.34842380
 h     -2.46481158    -1.84605883    -0.80572366
 h     -2.99575481    -0.99020022     0.67447589
 h     -3.19387287    -0.23846775    -0.91388603
 h     -0.96930297     1.42416905     1.52857203
          17

 c      1.23277867    -0.33609202     0.12771369
 c      0.00035472    -1.01130230     0.03651637
 c     -1.22072824    -0.21429046     0.08529620
 c     -1.11799700     1.34471458     0.53770122
 c     -0.01714609     1.65141478    -0.35084455
 c      1.26061144     0.97533894    -0.20335789
 h     -0.31179552    -2.13942590     0.04578686
 h     -2.09591402     1.79874732     0.40269441
 h     -0.08074398     2.29350793    -1.20796113
 h      2.22470760     1.52881204    -0.40201661
 o      2.22187606    -1.27474850     0.13148826
 h      3.07777247    -0.96811601     0.06198729
 c     -2.52103528    -0.79103825    -0.36152095
 h     -2.47071262    -1.80344366    -0.79379826
 h     -3.03518622    -0.99636469     0.68435320
 h     -3.21724420    -0.20839176    -0.92820679
 h     -0.96030453     1.43936456     1.58124230
          17

 c      1.24597355    -0.34038513     0.13939798
 c     -0.01002078    -1.02290158     0.03632472
 c     -1.21755298    -0.21883536     0.08767326
 c     -1.10602191     1.34339881     0.54221145
 c     -0.01829453     1.64788388    -0.36119040
 c      1.26293010     0.97790890    -0.20937950
 h     -0.29478037    -2.08150717     0.04390057
 h     -2.07708061     1.78476310     0.46274382
 h     -0.11448227     2.25716709    -1.22133826
 h      2.15242998     1.50376749    -0.40282387
 o      2.21715730    -1.26518214     0.13192783
 h      3.05487907    -0.92209523     0.06339706
 c     -2.52211561    -0.79142154    -0.37240175
 h     -2.47277815    -1.75841707    -0.78404718
 h     -3.07051387    -0.99817108     0.67949753
 h     -3.24374798    -0.16995088    -0.94658857
 h     -0.94364830     1.45251920     1.64803953
          17

 c      1.25967399    -0.34612403     0.15000224
 c     -0.02373854    -1.03280260     0.03694567
 c     -1.21308104    -0.22283573     0.08953826
 c     -1.09417581     1.34043473     0.54783985
 c     -0.01915457     1.64319430    -0.37105591
 c      1.26419619     0.98033678    -0.21473277
 h     -0.26727941    -2.02479946     0.04082900
 h     -2.06475159     1.77692682     0.51338856
 h     -0.15239658     2.22897929    -1.24426809
 h      2.09294406     1.48584318    -0.40677171
 o      2.21080442    -1.25609903     0.13281984
 h      3.06456714    -0.86207878     0.06272456
 c     -2.52431744    -0.79092042    -0.38078982
 h     -2.47044473    -1.72627608    -0.78371627
 h     -3.09892099    -0.99482335     0.65755030
 h     -3.26454839    -0.13091048    -0.96258796
 h     -0.92089671     1.46137614     1.70972250
          17

 c      1.27231842    -0.35277586     0.15933282
 c     -0.03915873    -1.03847215     0.03847806
 c     -1.20784603    -0.22608858     0.09099601
 c     -1.08228047     1.33564693     0.55559025
 c     -0.01971083     1.63743807    -0.38038750
 c      1.26233513     0.98112990    -0.21895881
 h     -0.23659163    -1.99729648     0.03638810
 h     -2.06076782     1.77602406     0.55360610
 h     -0.19345996     2.20881771    -1.27600557
 h      2.07117667     1.48960955    -0.41988666
 o      2.20460811    -1.24729692     0.13409431
 h      3.08824126    -0.79763932     0.06147205
 c     -2.52809836    -0.78795174    -0.38656712
 h     -2.46347024    -1.71945601    -0.79881933
 h     -3.11911138    -0.98629834     0.61915364
 h     -3.27337575    -0.09729134    -0.97205622
 h     -0.89320748     1.46445625     1.75401685
          17

 c      1.28237639    -0.35978826     0.16727415
 c     -0.05480751    -1.03803559     0.04102358
 c     -1.20244696    -0.22841021     0.09216448
 c     -1.07054261     1.32901434     0.56588076
 c     -0.02000802     1.63099107    -0.38947723
 c      1.25682120     0.97983227    -0.22197957
 h     -0.20787746    -2.02085962     0.03011827
 h     -2.06266037     1.78079060     0.58318433
 h     -0.23568190     2.19365953    -1.31135604
 h      2.09369757     1.51894075    -0.44444871
 o      2.20043901    -1.23850309     0.13566804
 h      3.10626290    -0.74021348     0.06113818
 c     -2.53346562    -0.78219355    -0.39012025
 h     -2.45243804    -1.73730105    -0.82963690
 h     -3.13153599    -0.97335928     0.56780588
 h     -3.26708838    -0.07254822    -0.97343195
 h     -0.86145103     1.46096297     1.77465609
          17

 c      1.28855481    -0.36657542     0.17377228
 c     -0.06983181    -1.03242635     0.04464206
 c     -1.19749301    -0.22963727     0.09315107
 c     -1.05936235     1.32069338     0.57876281
 c     -0.02023694     1.62428764    -0.39873062
 c      1.24935682     0.97742371    -0.22429851
 h     -0.18009223    -2.08619688     0.02166116
 h     -2.06540746     1.78867826     0.60229288
 h     -0.27645860     2.17948955    -1.34358514
 h      2.14138704     1.56151076    -0.47598247
 o      2.19954454    -1.22965906     0.13749420
 h      3.10781129    -0.69754786     0.06245101
 c     -2.53996171    -0.77453068    -0.39244884
 h     -2.43901815    -1.76645688    -0.87035760
 h     -3.13890182    -0.95770675     0.51031010
 h     -3.24530010    -0.05758352    -0.96740201
 h     -0.82636059     1.45058562     1.76948825
          17

 c      1.28990416    -0.37257734     0.17880246
 c     -0.08357999    -1.02449127     0.04929961
 c     -1.19360435    -0.22960413     0.09404805
 c     -1.04911735     1.31093631     0.59397966
 c     -0.02068707     1.61765247    -0.40844718
 c      1.24205313     0.97515221    -0.22656524
 h     -0.15097708    -2.16318767     0.01142708
 h     -2.06390656     1.79692419     0.61147902
 h     -0.31325059     2.16298967    -1.36714002
 h      2.19074159     1.60184519    -0.50798191
 o      2.20253935    -1.22088435     0.13956020
 h      3.08994624    -0.67318870     0.06548666
 c     -2.54667977    -0.76615460    -0.39484829
 h     -2.42544108    -1.79135058    -0.91334069
 h     -3.14658459    -0.94207343     0.45699451
 h     -3.21012806    -0.05074475    -0.95670879
 h     -0.78849968     1.43343688     1.73979801
          17

 c      1.28587456    -0.37737739     0.18234791
 c     -0.09528218    -1.01673274     0.05489840
 c     -1.19138162    -0.22815091     0.09494041
 c     -1.04006605     1.29998750     0.61087416
 c     -0.02165880     1.61123898    -0.41871740
 c      1.23629535     0.97378783    -0.22924686
 h     -0.12086032    -2.22673498     0.00038606
 h     -2.05457044     1.80330461     0.61183350
 h     -0.34412559     2.14230610    -1.37891953
 h      2.22672848     1.62987313    -0.53571137
 o      2.20945098    -1.21238759     0.14188319
 h      3.05592309    -0.66685044     0.06984641
 c     -2.55239810    -0.75803946    -0.39845905
 h     -2.41376693    -1.80101342    -0.95240868
 h     -3.16161042    -0.92973461     0.41960229
 h     -3.16615574    -0.04763109    -0.94612705
 h     -0.74791926     1.41014166     1.69108695
          17

 c      1.27636871    -0.38078222     0.18439493
 c     -0.10419496    -1.01068667     0.06132510
 c     -1.19132182    -0.22515816     0.09591163
 c     -1.03238879     1.28800748     0.62822814
 c     -0.02339966     1.60501906    -0.42940039
 c      1.23277144     0.97364568    -0.23261204
 h     -0.09159467    -2.26315767    -0.01042776
 h     -2.03588848     1.80649562     0.60509498
 h     -0.36807657     2.11721435    -1.37857754
 h      2.24207564     1.64067568    -0.55648470
 o      2.21964622    -1.20447058     0.14451618
 h      3.01558821    -0.67370699     0.07463830
 c     -2.55598954    -0.75097966    -0.40373505
 h     -2.40548661    -1.78988550    -0.98364649
 h     -3.18869048    -0.92301742     0.40533160
 h     -3.11996992    -0.04132418    -0.94202748
 h     -0.70332671     1.38200752     1.63482402
          17

 c      1.26177681    -0.38282360     0.18493578
 c     -0.10979193    -1.00714475     0.06846684
 c     -1.19371744    -0.22059146     0.09704209
 c     -1.02629249     1.27504197     0.64425563
 c     -0.02605798     1.59879232    -0.44013058
 c      1.23171323     0.97475625    -0.23679380
 h     -0.06525898    -2.26675020    -0.02012119
 h     -2.00846689     1.80623937     0.59361786
 h     -0.38524836     2.08910011    -1.36857687
 h      2.23424228     1.63252596    -0.56902133
 o      2.23174847    -1.19761449     0.14755899
 h      2.98634754    -0.68311447     0.07834686
 c     -2.55697487    -0.74562767    -0.41016473
 h     -2.40136494    -1.75682044    -1.00523958
 h     -3.22593511    -0.92182619     0.41151224
 h     -3.07819883    -0.02446331    -0.95048398
 h     -0.65107984     1.35097532     1.58869915
          17

 c      1.24297979    -0.38365954     0.18396978
 c     -0.11189343    -1.00637018     0.07620698
 c     -1.19857434    -0.21454803     0.09839253
 c     -1.02193153     1.26107902     0.65723915
 c     -0.02965717     1.59219428    -0.45034013
 c      1.23301041     0.97694150    -0.24181716
 h     -0.04368703    -2.23672012    -0.02797937
 h     -1.97496639     1.80346119     0.58015943
 h     -0.39711457     2.06082155    -1.35413355
 h      2.20399662     1.60591997    -0.57310678
 o      2.24399707    -1.19236395     0.15113521
 h      2.98782441    -0.68143592     0.07920138
 c     -2.55573316    -0.74213781    -0.41675115
 h     -2.40134157    -1.70465307    -1.01746478
 h     -3.26591072    -0.92397370     0.42793263
 h     -3.04422277     0.00634166    -0.97381995
 h     -0.58638687     1.31886298     1.56965434
          17

 c      1.22128568    -0.38344035     0.18150466
 c     -0.11073388    -1.00814164     0.08442438
 c     -1.20559223    -0.20728924     0.09998209
 c     -1.01893158     1.24614355     0.66673029
 c     -0.03410190     1.58474197    -0.45933056
 c      1.23616628     0.97978731    -0.24757594
 h     -0.02831128    -2.17656433    -0.03355704
 h     -1.93993559     1.80031114     0.56748501
 h     -0.40636442     2.03620336    -1.34250450
 h      2.15592879     1.56385979    -0.56982864
 o      2.25541229    -1.18868120     0.15529128
 h      3.02457523    -0.66373138     0.07673736
 c     -2.55322847    -0.73974200    -0.42268405
 h     -2.40440895    -1.64072208    -1.02325229
 h     -3.30043618    -0.92676607     0.44346054
 h     -3.01674957     0.04747888    -1.00855026
 h     -0.50921517     1.28641584     1.58035123
          17

 c      1.19828084    -0.38223170     0.17756665
 c     -0.10695681    -1.01161948     0.09301912
 c     -1.21421630    -0.19923473     0.10178164
 c     -1.01615614     1.23030249     0.67371086
 c     -0.03924349     1.57595576    -0.46645354
 c      1.24010709     0.98253897    -0.25375999
 h     -0.01992376    -2.09603287    -0.03703002
 h     -1.90895079     1.79978866     0.55797277
 h     -0.41603198     2.01879967    -1.34071837
 h      2.10081474     1.51325702    -0.56250599
 o      2.26631695    -1.18568164     0.15993663
 h      3.07953675    -0.63898057     0.07263522
 c     -2.55054927    -0.73681709    -0.42740446
 h     -2.40853291    -1.57743523    -1.02906551
 h     -3.32363476    -0.92810087     0.44990824
 h     -2.99217019     0.09070911    -1.04746896
 h     -0.42791537     1.25374994     1.60758111
          17

 c      1.17562331    -0.38004953     0.17222326
 c     -0.10152375    -1.01504752     0.10198773
 c     -1.22374974    -0.19090741     0.10373603
 c     -1.01232033     1.21366619     0.67946892
 c     -0.04498479     1.56554944    -0.47139550
 c      1.24296243     0.98402433    -0.25977551
 h     -0.01818954    -2.01539632    -0.04001299
 h     -1.88654613     1.80454869     0.55351431
 h     -0.42786861     2.01015465    -1.35200258
 h      2.05838049     1.46635195    -0.55790140
 o      2.27735340    -1.18234708     0.16492988
 h      3.13117183    -0.61900941     0.06918513
 c     -2.54856196    -0.73145889    -0.43040350
 h     -2.41103250    -1.53001544    -1.04419407
 h     -3.33251683    -0.92672103     0.44267872
 h     -2.96752924     0.12791027    -1.08334180
 h     -0.35400576     1.22131407     1.63533252
          17

 c      1.15484770    -0.37695410     0.16560506
 c     -0.09554455    -1.01570831     0.11151164
 c     -1.23349199    -0.18284110     0.10579625
 c     -1.00667156     1.19649111     0.68487625
 c     -0.05134458     1.55356363    -0.47436260
 c      1.24247423     0.98298719    -0.26488931
 h     -0.02136426    -1.96677841    -0.04642467
 h     -1.87389121     1.81528112     0.55573298
 h     -0.44123300     2.00886058    -1.37367089
 h      2.05273444     1.43740090    -0.56484579
 o      2.28879869    -1.17800593     0.17015404
 h      3.16532819    -0.61086086     0.06798521
 c     -2.54771328    -0.72239781    -0.43148913
 h     -2.40995670    -1.50845690    -1.07537855
 h     -3.32677928    -0.92209090     0.42046468
 h     -2.94159655     0.15372129    -1.11091131
 h     -0.29646351     1.18989439     1.65300406
          17

 c      1.13726682    -0.37310307     0.15790670
 c     -0.09001386    -1.01151068     0.12180179
 c     -1.24284102    -0.17548390     0.10792891
 c     -0.99914336     1.17925974     0.69037831
 c     -0.05844384     1.54031549    -0.47595910
 c      1.23779626     0.97912544    -0.26887912
 h     -0.02777908    -1.97605576    -0.06047379
 h     -1.86823962     1.82998827     0.56613509
 h     -0.45372561     2.01138073    -1.39880270
 h      2.09172150     1.43064056    -0.58664894
 o      2.30054866    -1.17235424     0.17553135
 h      3.17588489    -0.61655810     0.06974737
 c     -2.54792588    -0.70968913    -0.43134972
 h     -2.40550216    -1.50977979    -1.11992887
 h     -3.30885829    -0.91433291     0.38522568
 h     -2.91465229     0.16589618    -1.12722925
 h     -0.26041479     1.16028194     1.65562293
          17

 c      1.12397636    -0.36872637     0.14935752
 c     -0.08560631    -1.00352524     0.13261103
 c     -1.25132730    -0.16914050     0.11009675
 c     -0.99013991     1.16263598     0.69618099
 c     -0.06645860     1.52622956    -0.47689007
 c      1.23042993     0.97341352    -0.27237790
 h     -0.03782674    -2.03310847    -0.08074076
 h     -1.86463772     1.84486047     0.58591444
 h     -0.46278866     2.01371680    -1.41985953
 h      2.15650556     1.43612983    -0.61682834
 o      2.31220129    -1.16539980     0.18102804
 h      3.16340499    -0.63407772     0.07437451
 c     -2.54864062    -0.69433514    -0.43146777
 h     -2.39948009    -1.52187069    -1.16732981
 h     -3.28439146    -0.90443136     0.34254562
 h     -2.88805012     0.16489172    -1.13152647
 h     -0.24777367     1.13311052     1.64213265
          17

 c      1.11586704    -0.36407420     0.14017304
 c     -0.08281265    -0.99480404     0.14328714
 c     -1.25858817    -0.16396332     0.11222467
 c     -0.98028168     1.14734255     0.70236302
 c     -0.07559715     1.51167987    -0.47773689
 c      1.22253338     0.96700086    -0.27623585
 h     -0.05213518    -2.10513198    -0.10071674
 h     -1.85822883     1.85585420     0.61563604
 h     -0.46685739     2.01255070    -1.43124958
 h      2.22167289     1.44188872    -0.64627161
 o      2.32301592    -1.15746951     0.18667202
 h      3.13561222    -0.65718767     0.08084116
 c     -2.54894696    -0.67745707    -0.43348398
 h     -2.39376176    -1.53273487    -1.20672453
 h     -3.26236277    -0.89452108     0.30161808
 h     -2.86397522     0.15367709    -1.12530371
 h     -0.25762597     1.10880582     1.61455791
          17

 c      1.11360613    -0.35933973     0.13050094
 c     -0.08199302    -0.98780303     0.15323215
 c     -1.26432121    -0.15988562     0.11414136
 c     -0.97029622     1.13408274     0.70888196
 c     -0.08620800     1.49686524    -0.47885899
 c      1.21568374     0.96044661    -0.28101908
 h     -0.07005280    -2.16603233    -0.11439599
 h     -1.84574086     1.85983015     0.65513745
 h     -0.46582151     2.00547546    -1.43032368
 h      2.27002775     1.44111273    -0.66850803
 o      2.33183461    -1.14925362     0.19258087
 h      3.10873021    -0.67484257     0.08694887
 c     -2.54782358    -0.65998839    -0.43863790
 h     -2.38954880    -1.53458569    -1.23100268
 h     -3.25296593    -0.88754494     0.27293475
 h     -2.84539686     0.13791447    -1.11269469
 h     -0.28569374     1.08751289     1.57851183
          17

 c      1.11772562    -0.35430812     0.12024067
 c     -0.08297584    -0.98381765     0.16193316
 c     -1.26820968    -0.15592470     0.11526141
 c     -0.96102304     1.12369873     0.71579371
 c     -0.09965074     1.48149369    -0.48038926
 c      1.21106260     0.95302501    -0.28688615
 h     -0.09033098    -2.20242677    -0.11748696
 h     -1.82621807     1.85481648     0.70394172
 h     -0.46160270     1.98950837    -1.41796121
 h      2.29303176     1.43227098    -0.67855326
 o      2.33752524    -1.14171389     0.19898103
 h      3.10263972    -0.67446925     0.08996533
 c     -2.54466432    -0.64280543    -0.44734408
 h     -2.38750282    -1.52356031    -1.23720360
 h     -3.26158636    -0.88555085     0.26260429
 h     -2.83606837     0.12557279    -1.10051429
 h     -0.32308727     1.06894392     1.54499122
          17

 c      1.12746706    -0.35028121     0.10977895
 c     -0.08741384    -0.98392014     0.17011125
 c     -1.27120573    -0.15614715     0.11726959
 c     -0.95355266     1.11622905     0.71902949
 c     -0.11224880     1.46773708    -0.48148703
 c      1.20845715     0.94781000    -0.29430330
 h     -0.11130504    -2.20707257    -0.11524311
 h     -1.80039898     1.84268588     0.75948660
 h     -0.45426203     1.97176339    -1.39684738
 h      2.28832071     1.41202298    -0.67904285
 o      2.33905302    -1.13487512     0.20595083
 h      3.12823241    -0.64912480     0.08728739
 c     -2.53930004    -0.62671085    -0.45789939
 h     -2.38605955    -1.50131896    -1.22526567
 h     -3.28776026    -0.88899568     0.26651741
 h     -2.83902175     0.12796975    -1.09638762
 h     -0.35198872     1.04780461     1.53061606
          17

 c      1.14276403    -0.34704117     0.09905761
 c     -0.09555543    -0.98792850     0.17768465
 c     -1.27291208    -0.16085749     0.11984718
 c     -0.94818720     1.11230911     0.71801079
 c     -0.12418670     1.45532370    -0.48150440
 c      1.20799070     0.94417636    -0.30311800
 h     -0.13204244    -2.17934746    -0.10829872
 h     -1.77199908     1.82544953     0.81969694
 h     -0.44759394     1.95397649    -1.37379585
 h      2.25669718     1.38251852    -0.66983553
 o      2.33759716    -1.12814605     0.21334992
 h      3.16847757    -0.60962264     0.08139306
 c     -2.53264575    -0.61225039    -0.46892338
 h     -2.38463203    -1.47042305    -1.19816028
 h     -3.32184963    -0.89481005     0.27545594
 h     -2.85577488     0.14994864    -1.10442861
 h     -0.36276584     1.02213586     1.54719280
          17

 c      1.16276001    -0.34469551     0.08817477
 c     -0.10677408    -0.99529575     0.18451766
 c     -1.27304361    -0.16963782     0.12274982
 c     -0.94443798     1.11190421     0.71335496
 c     -0.13555454     1.44402785    -0.47985894
 c      1.20925515     0.94139914    -0.31313016
 h     -0.15203780    -2.12308675    -0.09708110
 h     -1.74613343     1.80704280     0.88288635
 h     -0.44563267     1.93893950    -1.35637606
 h      2.20342242     1.34800816    -0.65231590
 o      2.33481580    -1.12078046     0.22099418
 h      3.20153072    -0.57052175     0.07550875
 c     -2.52589769    -0.59910930    -0.47947451
 h     -2.38229337    -1.43672764    -1.16161436
 h     -3.35400409    -0.89939539     0.28065882
 h     -2.88406040     0.18820363    -1.12149410
 h     -0.35584462     0.99084663     1.59228876
          17

 c      1.18300122    -0.34625690     0.07816999
 c     -0.12078991    -1.00484145     0.19012116
 c     -1.26955883    -0.17863454     0.12580700
 c     -0.94260083     1.10874140     0.70813290
 c     -0.14378115     1.43627889    -0.47955667
 c      1.21068756     0.94230550    -0.32279413
 h     -0.17513432    -2.06173875    -0.06165475
 h     -1.72798495     1.79137476     0.95299279
 h     -0.45165754     1.93197032    -1.34914920
 h      2.13584643     1.30856558    -0.63935751
 o      2.33164255    -1.11204691     0.22831225
 h      3.24089731    -0.55226412     0.06552012
 c     -2.52047946    -0.58692593    -0.48957843
 h     -2.37640319    -1.40048438    -1.11713081
 h     -3.37255620    -0.89931275     0.27962642
 h     -2.92141987     0.23226725    -1.14096582
 h     -0.34537823     0.96265955     1.64616301
          17

 c      1.20631711    -0.34844616     0.06891110
 c     -0.13744392    -1.01425920     0.19481579
 c     -1.26377739    -0.19125168     0.12914013
 c     -0.94008433     1.10759806     0.70342779
 c     -0.14997912     1.42816981    -0.47692198
 c      1.21102666     0.94293251    -0.33236306
 h     -0.19791877    -2.00199829    -0.02701689
 h     -1.72072792     1.77928700     1.02087759
 h     -0.46594500     1.93418768    -1.35543278
 h      2.07930987     1.28054413    -0.63582890
 o      2.32845373    -1.10182639     0.23519583
 h      3.25063894    -0.54893929     0.06054000
 c     -2.51752800    -0.57385993    -0.49815364
 h     -2.36728308    -1.38216794    -1.08461444
 h     -3.37697133    -0.89160407     0.26642301
 h     -2.95826873     0.27343336    -1.15516300
 h     -0.33752956     0.93855744     1.69209026
          17

 c      1.23132209    -0.35118481     0.06057240
 c     -0.15546387    -1.02112801     0.19906441
 c     -1.25618615    -0.20672387     0.13271047
 c     -0.93666454     1.10820892     0.70045425
 c     -0.15417279     1.42000998    -0.47249503
 c      1.20794074     0.94210753    -0.34099982
 h     -0.22167796    -1.97288975     0.00022428
 h     -1.72293365     1.76929319     1.08356837
 h     -0.48685464     1.94269006    -1.37038495
 h      2.06164513     1.27628019    -0.65226551
 o      2.32572838    -1.09029687     0.24159438
 h      3.22944928    -0.56125343     0.06122040
 c     -2.51758164    -0.55875937    -0.50486622
 h     -2.35414429    -1.39117807    -1.07283197
 h     -3.36664319    -0.87593634     0.24138198
 h     -2.98922129     0.30456089    -1.15966626
 h     -0.33601813     0.92017177     1.72038724
          17

 c      1.25657353    -0.35428145     0.05328115
 c     -0.17354212    -1.02389556     0.20318535
 c     -1.24746465    -0.22410861     0.13646835
 c     -0.93256276     1.11042441     0.70005011
 c     -0.15660600     1.41232711    -0.46713092
 c      1.20103812     0.93945775    -0.34850473
 h     -0.24747400    -1.99580005     0.01581384
 h     -1.73095723     1.75835653     1.13725083
 h     -0.51107047     1.95253432    -1.38570437
 h      2.08870615     1.29893420    -0.69173312
 o      2.32366674    -1.07792215     0.24755674
 h      3.18245214    -0.58631935     0.06705838
 c     -2.52055293    -0.54184376    -0.51020922
 h     -2.33877452    -1.42274807    -1.08003570
 h     -3.34390755    -0.85314245     0.20737562
 h     -3.01052826     0.32200246    -1.15295741
 h     -0.34165072     0.90844023     1.72646087
          17

 c      1.28061740    -0.35738344     0.04708125
 c     -0.19046903    -1.02392066     0.20699362
 c     -1.23853975    -0.24228726     0.14031220
 c     -0.92816956     1.11411286     0.70269865
 c     -0.15767795     1.40563678    -0.46161402
 c      1.19252822     0.93566664    -0.35563685
 h     -0.27427986    -2.06077543     0.02216836
 h     -1.74108354     1.74373577     1.17812131
 h     -0.53510437     1.95909955    -1.39381843
 h      2.13667884     1.33906828    -0.74577819
 o      2.32201435    -1.06554303     0.25328669
 h      3.12406975    -0.61634016     0.07566750
 c     -2.52571547    -0.52433469    -0.51525681
 h     -2.32501461    -1.46162211    -1.09756908
 h     -3.31451468    -0.82554453     0.17014486
 h     -3.02018857     0.32541402    -1.13594377
 h     -0.35325267     0.90366592     1.70965789
          17

 c      1.30201649    -0.35998730     0.04192109
 c     -0.20507388    -1.02437132     0.21009992
 c     -1.23057819    -0.26002895     0.14407972
 c     -0.92388955     1.11910114     0.70844835
 c     -0.15783173     1.40031560    -0.45646440
 c      1.18489101     0.93160516    -0.36334096
 h     -0.29961874    -2.13886521     0.02477289
 h     -1.75087432     1.72406541     1.20331254
 h     -0.55618451     1.95935031    -1.38993982
 h      2.17896524     1.38467586    -0.80339522
 o      2.31979251    -1.05447237     0.25921145
 h      3.08188019    -0.63685506     0.08166293
 c     -2.53183443    -0.50750708    -0.52107775
 h     -2.31666065    -1.49291375    -1.11719041
 h     -3.28791060    -0.79723871     0.13850781
 h     -3.01810503     0.31773600    -1.11180186
 h     -0.36789695     0.90542512     1.67308943
          17

 c      1.31942629    -0.36150939     0.03767009
 c     -0.21618607    -1.02801133     0.21228675
 c     -1.22483430    -0.27612143     0.14757829
 c     -0.92013183     1.12518210     0.71676928
 c     -0.15746436     1.39656236    -0.45189988
 c      1.17963161     0.92784842    -0.37225708
 h     -0.32138845    -2.20648105     0.02751256
 h     -1.75959234     1.69958225     1.21144586
 h     -0.57258103     1.95214566    -1.37241526
 h      2.19997379     1.42719627    -0.85687802
 o      2.31594832    -1.04606950     0.26584520
 h      3.08525889    -0.63316121     0.07873412
 c     -2.53742043    -0.49237749    -0.52836198
 h     -2.31633553    -1.50699136    -1.13377046
 h     -3.27515259    -0.77328303     0.12256506
 h     -3.00643997     0.30552041    -1.08609438
 h     -0.38044036     0.91223642     1.62457296
          17

 c      1.33174432    -0.36139331     0.03415516
 c     -0.22284127    -1.03653254     0.21352066
 c     -1.22235874    -0.28954893     0.15063645
 c     -0.91736962     1.13215450     0.72645151
 c     -0.15686595     1.39438593    -0.44784884
 c      1.17738934     0.92473844    -0.38273697
 h     -0.33824687    -2.25080979     0.03216544
 h     -1.76814727     1.67193739     1.20286967
 h     -0.58376856     1.93826095    -1.34263884
 h      2.19310440     1.46142414    -0.90182022
 o      2.31141066    -1.04059052     0.27327412
 h      3.13100349    -0.60806012     0.06766735
 c     -2.54128598    -0.47995123    -0.53704777
 h     -2.32540072    -1.49921096    -1.14488472
 h     -3.28272102    -0.75697260     0.12822528
 h     -2.98969899     0.29876278    -1.06641589
 h     -0.38294089     0.92121014     1.57760137
          17

 c      1.33828626    -0.35925959     0.03121265
 c     -0.22457095    -1.05061269     0.21384561
 c     -1.22367025    -0.29968339     0.15314716
 c     -0.91606392     1.13981545     0.73586444
 c     -0.15618254     1.39358972    -0.44396664
 c      1.17824457     0.92251126    -0.39495207
 h     -0.34929584    -2.26661497     0.03925110
 h     -1.77883340     1.64383390     1.17965501
 h     -0.59065365     1.92039226    -1.30509546
 h      2.15697102     1.48432370    -0.93592202
 o      2.30859993    -1.03736796     0.28116332
 h      3.18884396    -0.57764595     0.05575969
 c     -2.54313395    -0.47128372    -0.54617471
 h     -2.34409695    -1.46886752    -1.15011143
 h     -3.30730114    -0.74742433     0.15222759
 h     -2.97325852     0.30811878    -1.06012916
 h     -0.36606821     0.92859634     1.54861393
          17

 c      1.33890396    -0.35505869     0.02874698
 c     -0.22156452    -1.07000439     0.21331188
 c     -1.22855781    -0.30641130     0.15508374
 c     -0.91621277     1.14780872     0.74387198
 c     -0.15539923     1.39377301    -0.43967784
 c      1.18188836     0.92132773    -0.40893694
 h     -0.35384885    -2.25366730     0.04859020
 h     -1.79480698     1.61849324     1.14523891
 h     -0.59575545     1.90299020    -1.26721506
 h      2.09371480     1.49452203    -0.95840898
 o      2.30924253    -1.03577273     0.28920082
 h      3.23429010    -0.55422613     0.04901932
 c     -2.54360765    -0.46684480    -0.55447498
 h     -2.37157246    -1.41914084    -1.15096255
 h     -3.33894238    -0.74078511     0.18456176
 h     -2.95982625     0.33855296    -1.06996583
 h     -0.32532799     0.93236168     1.54704861
          17

 c      1.33398790    -0.34913244     0.02676222
 c     -0.21459342    -1.09356603     0.21196878
 c     -1.23613137    -0.31012160     0.15648450
 c     -0.91694695     1.15551306     0.75059487
 c     -0.15437819     1.39440771    -0.43431774
 c      1.18763116     0.92120563    -0.42454403
 h     -0.35148367    -2.21662003     0.05940453
 h     -1.81895651     1.59884003     1.10355649
 h     -0.60275737     1.89133432    -1.23792973
 h      2.00932978     1.49279645    -0.97046216
 o      2.31392378    -1.03533145     0.29717804
 h      3.25530705    -0.54360505     0.05039983
 c     -2.54389680    -0.46581406    -0.56103543
 h     -2.40582560    -1.35816331    -1.15160771
 h     -3.36783953    -0.73313887     0.21473222
 h     -2.94736281     0.38503400    -1.09166524
 h     -0.26733914     0.93452821     1.56753214
          17

 c      1.32436494    -0.34215187     0.02534996
 c     -0.20472805    -1.11922054     0.20991287
 c     -1.24508942    -0.31155850     0.15741728
 c     -0.91702455     1.16227946     0.75692735
 c     -0.15301058     1.39503850    -0.42743571
 c      1.19427645     0.92184116    -0.44129189
 h     -0.34246684    -2.16730560     0.07003128
 h     -1.85197139     1.58648122     1.05785719
 h     -0.61471563     1.88931367    -1.22401184
 h      1.91555595     1.48380205    -0.97690718
 o      2.32241632    -1.03560485     0.30493008
 h      3.24810681    -0.54753133     0.06078469
 c     -2.54521800    -0.46620254    -0.56522056
 h     -2.44390553    -1.29984772    -1.15985371
 h     -3.38752695    -0.72194843     0.23514486
 h     -2.93157389     0.43632703    -1.11709704
 h     -0.20609156     0.93935606     1.59669444
          17

 c      1.31114118    -0.33497272     0.02464512
 c     -0.19299363    -1.14389790     0.20735417
 c     -1.25404647    -0.31162942     0.15794276
 c     -0.91566177     1.16773464     0.76371558
 c     -0.15142122     1.39551003    -0.41911718
 c      1.20001602     0.92237189    -0.45815799
 h     -0.32847301    -2.12782755     0.07751771
 h     -1.89072840     1.58111598     1.01007335
 h     -0.63168928     1.89703009    -1.22608767
 h      1.83147300     1.47849181    -0.98859329
 o      2.33392743    -1.03620943     0.31233298
 h      3.21503374    -0.56473408     0.07947325
 c     -2.54840991    -0.46571472    -0.56643363
 h     -2.48294826    -1.26032548    -1.18569141
 h     -3.39494906    -0.70607062     0.24151519
 h     -2.90929318     0.48168672    -1.13873416
 h     -0.15468704     0.95022001     1.62325340
          17

 c      1.29554265    -0.32848321     0.02478170
 c     -0.18018159    -1.16407775     0.20459126
 c     -1.26177698    -0.31123887     0.15809971
 c     -0.91277835     1.17182323     0.77145044
 c     -0.15000962     1.39599688    -0.40998388
 c      1.20290888     0.92154311    -0.47374516
 h     -0.31246022    -2.12634911     0.07817582
 h     -1.92878496     1.58097769     0.96133417
 h     -0.65033865     1.91077261    -1.23851217
 h      1.77812060     1.49204778    -1.02047817
 o      2.34710571    -1.03698359     0.31937134
 h      3.16631857    -0.58981228     0.10368759
 c     -2.55376143    -0.46297878    -0.56454232
 h     -2.52158133    -1.24708766    -1.23393239
 h     -3.38990193    -0.68537687     0.23250386
 h     -2.87952833     0.51407534    -1.15153068
 h     -0.12174465     0.96860975     1.64092574
          17

 c      1.27878514    -0.32349313     0.02587100
 c     -0.16701424    -1.17779368     0.20177345
 c     -1.26733056    -0.31117177     0.15791346
 c     -0.90875786     1.17469373     0.78025914
 c     -0.14928070     1.39681918    -0.40086612
 c      1.20227367     0.91891066    -0.48742740
 h     -0.29578199    -2.17499218     0.07046833
 h     -1.95878851     1.58389765     0.91290699
 h     -0.66601815     1.92539866    -1.25318636
 h      1.76219538     1.52991784    -1.07822787
 o      2.35986674    -1.03823096     0.32624122
 h      3.12429464    -0.61060804     0.12745396
 c     -2.56108533    -0.45814944    -0.56045284
 h     -2.55952261    -1.25243967    -1.29748423
 h     -3.37495048    -0.66054031     0.20968422
 h     -2.84301563     0.53029571    -1.15290585
 h     -0.11156440     0.99447089     1.64747319
          17

 c      1.26198772    -0.32064624     0.02798705
 c     -0.15432554    -1.18594339     0.19873303
 c     -1.27005497    -0.31204442     0.15740998
 c     -0.90416522     1.17658384     0.78994530
 c     -0.14963594     1.39826064    -0.39250160
 c      1.19905032     0.91555848    -0.50005686
 h     -0.27620404    -2.25504887     0.05692152
 h     -1.97482467     1.58813343     0.86661528
 h     -0.67497922     1.93657506    -1.26315320
 h      1.77155268     1.57945941    -1.14987306
 o      2.36971610    -1.04066791     0.33330100
 h      3.11916467    -0.60985938     0.14275708
 c     -2.56983466    -0.45213690    -0.55576181
 h     -2.59608118    -1.26216881    -1.36233484
 h     -3.35592445    -0.63307770     0.17796607
 h     -2.80159598     0.53033995    -1.14240447
 h     -0.12489992     1.02666353     1.64368647
          17

 c      1.24612532    -0.32033684     0.03113746
 c     -0.14284543    -1.19054229     0.19520279
 c     -1.26957807    -0.31432131     0.15662766
 c     -0.89962924     1.17774247     0.79998965
 c     -0.15123975     1.40049330    -0.38541501
 c      1.19444107     0.91292071    -0.51286760
 h     -0.25101907    -2.33745850     0.04143589
 h     -1.97362859     1.59269832     0.82467751
 h     -0.67529249     1.94174059    -1.26405356
 h      1.79072504     1.62346252    -1.21858924
 o      2.37568733    -1.04438831     0.34058722
 h      3.15865682    -0.58197983     0.14742275
 c     -2.57908085    -0.44577305    -0.55205944
 h     -2.63003538    -1.26530904    -1.41611493
 h     -3.34230526    -0.60534288     0.14587129
 h     -2.75781318     0.51721413    -1.12166106
 h     -0.15906219     1.06322656     1.63333152
          17

 c      1.23200893    -0.32266547     0.03524092
 c     -0.13303625    -1.19310555     0.19101762
 c     -1.26578436    -0.31834426     0.15562396
 c     -0.89585546     1.17838296     0.80950361
 c     -0.15398797     1.40356001    -0.37988689
 c      1.18916579     0.91184925    -0.52659501
 h     -0.21933086    -2.40144966     0.02682687
 h     -1.95499190     1.59742155     0.78931573
 h     -0.66692445     1.94026547    -1.25431753
 h      1.80954919     1.65050543    -1.27289384
 o      2.37908886    -1.04833446     0.34764192
 h      3.21617106    -0.54124210     0.14779007
 c     -2.58762961    -0.43972500    -0.55050461
 h     -2.66016446    -1.25618324    -1.45108053
 h     -3.34535476    -0.57988301     0.12371402
 h     -2.71460420     0.49735556    -1.09461092
 h     -0.20739027     1.10159931     1.62388071
          17

 c      1.22028479    -0.32746254     0.04013280
 c     -0.12512068    -1.19448245     0.18612962
 c     -1.25878767    -0.32434409     0.15447701
 c     -0.89359555     1.17862653     0.81724111
 c     -0.15752518     1.40736477    -0.37593050
 c      1.18353090     0.91257013    -0.54143850
 h     -0.18176035    -2.43608261     0.01459877
 h     -1.92200172     1.60300357     0.76230902
 h     -0.65164105     1.93343905    -1.23515870
 h      1.82262493     1.65509812    -1.30702750
 o      2.38140290    -1.05139714     0.35403066
 h      3.26378051    -0.50370520     0.15021792
 c     -2.59456661    -0.43474306    -0.55140269
 h     -2.68548354    -1.23307654    -1.46359954
 h     -3.37188639    -0.55796497     0.11793586
 h     -2.67483167     0.48076951    -1.06736454
 h     -0.25943502     1.13913805     1.62670188
          17

 c      1.21143752    -0.33435636     0.04558954
 c     -0.11913040    -1.19511842     0.18056660
 c     -1.24890308    -0.33243591     0.15328162
 c     -0.89331498     1.17840657     0.82195692
 c     -0.16126186     1.41166715    -0.37327206
 c      1.17761103     0.91488358    -0.55724088
 h     -0.13974174    -2.43688526     0.00537334
 h     -1.88131475     1.61116763     0.74453339
 h     -0.63293592     1.92451674    -1.21067953
 h      1.82742813     1.63554858    -1.31901502
 o      2.38336911    -1.05293460     0.35953397
 h      3.28644456    -0.47851597     0.15783936
 c     -2.59984158    -0.43165037    -0.55398273
 h     -2.70529007    -1.19714388    -1.45340204
 h     -3.41823692    -0.53869768     0.12606323
 h     -2.64058317     0.47882432    -1.04656460
 h     -0.30467477     1.17403852     1.65334034
          17

 c      1.20579002    -0.34285866     0.05136164
 c     -0.11492132    -1.19522135     0.17440352
 c     -1.23662980    -0.34260375     0.15213958
 c     -0.89463296     1.17742365     0.82321626
 c     -0.16441214     1.41611118    -0.37138929
 c      1.17132938     0.91831152    -0.57359994
 h     -0.09513995    -2.40375815    -0.00084343
 h     -1.84282182     1.62471708     0.73563896
 h     -0.61568450     1.91854877    -1.18758558
 h      1.82348336     1.59286995    -1.30970191
 o      2.38517652    -1.05266912     0.36408010
 h      3.27875313    -0.46935073     0.17155049
 c     -2.60410853    -0.43077139    -0.55690505
 h     -2.71931247    -1.15237181    -1.42374943
 h     -3.47277407    -0.52010994     0.13939681
 h     -2.61270053     0.49829828    -1.03582431
 h     -0.33946532     1.20568077     1.70657553
          17

 c      1.20349411    -0.35244934     0.05721075
 c     -0.11217097    -1.19475661     0.16775968
 c     -1.22264136    -0.35468021     0.15115276
 c     -0.89639853     1.17527891     0.82178894
 c     -0.16611262     1.42034475    -0.36970277
 c      1.16442646     0.92214081    -0.58986656
 h     -0.05003917    -2.34100509    -0.00468864
 h     -1.81709175     1.64679110     0.73423845
 h     -0.60489439     1.92125567    -1.17330420
 h      1.81278832     1.53101425    -1.28317259
 o      2.38666069    -1.05057798     0.36768958
 h      3.24170001    -0.47606040     0.19086468
 c     -2.60806048    -0.43130993    -0.55888833
 h     -2.72807362    -1.10642887    -1.38267394
 h     -3.52322836    -0.50067501     0.14934933
 h     -2.59118817     0.53615208    -1.03333390
 h     -0.36854876     1.23358312     1.77603727
          17

 c      1.20451603    -0.36263923     0.06294256
 c     -0.11039480    -1.19327002     0.16082577
 c     -1.20776876    -0.36832969     0.15042300
 c     -0.89765527     1.17172055     0.81898953
 c     -0.16565310     1.42424276    -0.36793332
 c      1.15632766     0.92537382    -0.60503842
 h     -0.00635348    -2.25947758    -0.00780175
 h     -1.81008088     1.67863415     0.73872332
 h     -0.60340814     1.93653470    -1.17201355
 h      1.80151485     1.45803423    -1.24832198
 o      2.38728374    -1.04692395     0.37047215
 h      3.18303706    -0.49416159     0.21395755
 c     -2.61200588    -0.43145523    -0.55870712
 h     -2.73328359    -1.07126582    -1.34409980
 h     -3.56074475    -0.47980829     0.15051497
 h     -2.57595545     0.58178444    -1.03389658
 h     -0.39863971     1.25661863     1.84555426
          17

 c      1.20862411    -0.37299816     0.06842669
 c     -0.10903102    -1.18962325     0.15391544
 c     -1.19296486    -0.38304842     0.15005779
 c     -0.89834629     1.16682209     0.81591564
 c     -0.16268889     1.42808320    -0.36636378
 c      1.14601857     0.92673292    -0.61769460
 h      0.03516419    -2.17979980    -0.01345586
 h     -1.81933588     1.71735992     0.74791152
 h     -0.61015697     1.96420041    -1.18145029
 h      1.80182556     1.38636051    -1.21986359
 o      2.38593155    -1.04242540     0.37265830
 h      3.12067356    -0.51216744     0.23719023
 c     -2.61586638    -0.42920432    -0.55519511
 h     -2.73746264    -1.06006316    -1.32440053
 h     -3.58037404    -0.45766122     0.14076141
 h     -2.56695191     0.62358896    -1.03259593
 h     -0.43358491     1.27338133     1.90159784
          17

 c      1.21538559    -0.38315414     0.07360310
 c     -0.10756523    -1.18217260     0.14746397
 c     -1.17926245    -0.39817726     0.15018060
 c     -0.89912484     1.16092764     0.81322763
 c     -0.15726310     1.43247738    -0.36567774
 c      1.13242460     0.92510904    -0.62645748
 h      0.07612602    -2.13038507    -0.02656391
 h     -1.83638027     1.75661260     0.76083187
 h     -0.62088631     2.00040254    -1.19429899
 h      1.82792601     1.32768705    -1.21314407
 o      2.38092450    -1.03831770     0.37458085
 h      3.08280551    -0.51074241     0.25548524
 c     -2.61941657    -0.42349962    -0.54805116
 h     -2.74203612    -1.07794026    -1.33080265
 h     -3.58064436    -0.43480161     0.12069599
 h     -2.56392411     0.65299956    -1.02646355
 h     -0.47401771     1.28267841     1.93585878
          17

 c      1.22417288    -0.39277851     0.07847400
 c     -0.10539431    -1.17031908     0.14178318
 c     -1.16775441    -0.41291408     0.15093992
 c     -0.90079565     1.15442864     0.81120314
 c     -0.14969412     1.43813062    -0.36653355
 c      1.11568017     0.92037301    -0.63111992
 h      0.11859704    -2.12908610    -0.05080869
 h     -1.85219133     1.78948852     0.77625621
 h     -0.63043042     2.04008663    -1.20248647
 h      1.88156564     1.28344002    -1.23115430
 o      2.37134891    -1.03546092     0.37643249
 h      3.08716548    -0.47713940     0.26635426
 c     -2.62241727    -0.41478020    -0.53842635
 h     -2.74605231    -1.11628168    -1.35431148
 h     -3.56357956    -0.41201832     0.09347131
 h     -2.56624542     0.66535318    -1.01444127
 h     -0.51847955     1.28372502     1.94466285
          17

 c      1.23418616    -0.40156985     0.08306733
 c     -0.10142231    -1.15599385     0.13672652
 c     -1.15956377    -0.42635536     0.15250358
 c     -0.90397798     1.14759335     0.80978163
 c     -0.14046898     1.44564857    -0.36926750
 c      1.09758193     0.91324134    -0.63281330
 h      0.15983057    -2.16482622    -0.08465405
 h     -1.86052636     1.81074564     0.79260447
 h     -0.63440442     2.07902226    -1.20018281
 h      1.94671104     1.24608865    -1.26258012
 o      2.35851711    -1.03319211     0.37808611
 h      3.11808559    -0.42368253     0.27292485
 c     -2.62443447    -0.40431619    -0.52816093
 h     -2.74771290    -1.16027601    -1.37913552
 h     -3.53532100    -0.39024897     0.06491578
 h     -2.57286834     0.65965438    -0.99704646
 h     -0.56422920     1.27620795     1.92825087
          17

 c      1.24448812    -0.40925415     0.08738449
 c     -0.09430086    -1.14224953     0.13184468
 c     -1.15569401    -0.43763165     0.15503611
 c     -0.90904014     1.14050574     0.80853225
 c     -0.13015396     1.45544548    -0.37383056
 c      1.08033173     0.90441108    -0.63289905
 h      0.19343550    -2.21219465    -0.12303676
 h     -1.85862062     1.81750209     0.80809828
 h     -0.62983283     2.11461136    -1.18460675
 h      2.00379453     1.20889401    -1.29442654
 o      2.34452471    -1.03032895     0.37939566
 h      3.14930166    -0.37181588     0.27917342
 c     -2.62467346    -0.39346234    -0.51888935
 h     -2.74599029    -1.19768562    -1.39305842
 h     -3.50642118    -0.37049714     0.04339213
 h     -2.58233202     0.63857018    -0.97632431
 h     -0.60749501     1.26036158     1.89099469
          17

 c      1.25403519    -0.41558607     0.09136859
 c     -0.08312093    -1.13137350     0.12673381
 c     -1.15675917    -0.44609500     0.15867073
 c     -0.91614418     1.13305103     0.80656671
 c     -0.11929210     1.46770055    -0.37984565
 c      1.06560518     0.89427967    -0.63234875
 h      0.21446583    -2.25134577    -0.16127564
 h     -1.84691983     1.80924611     0.82095260
 h     -0.61528746     2.14609767    -1.15585482
 h      2.03969786     1.16905813    -1.31872244
 o      2.33094199    -1.02620689     0.38037617
 h      3.16463359    -0.33551194     0.28699226
 c     -2.62218574    -0.38351153    -0.51167614
 h     -2.74079249    -1.22105416    -1.38956009
 h     -3.48923886    -0.35368796     0.03788507
 h     -2.59284547     0.60884381    -0.95601870
 h     -0.64341149     1.23707078     1.84248988
          17

 c      1.26171061    -0.42033521     0.09490032
 c     -0.06777475    -1.12448063     0.12114899
 c     -1.16274452    -0.45143975     0.16348352
 c     -0.92527725     1.12491618     0.80251940
 c     -0.10828386     1.48231373    -0.38668553
 c      1.05443228     0.88307929    -0.63175590
 h      0.22086875    -2.27150414    -0.19622678
 h     -1.82883464     1.78781293     0.82958096
 h     -0.59099013     2.17477877    -1.11667240
 h      2.04803791     1.12637271    -1.33192697
 o      2.31883118    -1.02069348     0.38116406
 h      3.15763010    -0.32097602     0.29675244
 c     -2.61650390    -0.37576197    -0.50674752
 h     -2.73259206    -1.22687547    -1.36644836
 h     -3.49068850    -0.34058348     0.05337566
 h     -2.60257973     0.58118127    -0.94146022
 h     -0.66613820     1.20781132     1.79800389
          17

 c      1.26638456    -0.42328505     0.09781585
 c     -0.04894860    -1.12178580     0.11498459
 c     -1.17295446    -0.45368828     0.16947445
 c     -0.93617829     1.11563075     0.79492939
 c     -0.09727859     1.49885563    -0.39354729
 c      1.04729132     0.87102225    -0.63145742
 h      0.21274284    -2.26816593    -0.22593404
 h     -1.81059429     1.75741311     0.83288259
 h     -0.55891400     2.20433660    -1.07226372
 h      2.02709859     1.08190945    -1.33324592
 o      2.30894911    -1.01399786     0.38195870
 h      3.12787082    -0.32946511     0.30809546
 c     -2.60811310    -0.37134409    -0.50339900
 h     -2.72218364    -1.21489454    -1.32473888
 h     -3.50651848    -0.33174146     0.08719783
 h     -2.61021387     0.56740978    -0.93817143
 h     -0.67012286     1.17407760     1.77416270
          17

 c      1.26703089    -0.42427591     0.09994375
 c     -0.02790780    -1.12291742     0.10824672
 c     -1.18617891    -0.45307056     0.17656077
 c     -0.94815635     1.10466304     0.78319014
 c     -0.08614440     1.51656572    -0.39956026
 c      1.04414402     0.85837313    -0.63158074
 h      0.19162252    -2.24110377    -0.24929304
 h     -1.80056584     1.72424260     0.83061059
 h     -0.52246213     2.24073153    -1.02952511
 h      1.97886589     1.03750433    -1.32400355
 o      2.30173139    -1.00658376     0.38298132
 h      3.08001549    -0.35806787     0.32026012
 c     -2.59809584    -0.37065313    -0.50044548
 h     -2.71071343    -1.18847119    -1.26867333
 h     -3.52515481    -0.32732046     0.13121551
 h     -2.61530883     0.57387079    -0.94875534
 h     -0.65312063     1.13664068     1.77776383
          17

 c      1.26290973    -0.42328792     0.10115506
 c     -0.00621953    -1.12708604     0.10105771
 c     -1.20097110    -0.44988423     0.18458333
 c     -0.96010339     1.09153769     0.76808471
 c     -0.07459847     1.53451474    -0.40398792
 c      1.04437344     0.84545412    -0.63198750
 h      0.16021660    -2.19433442    -0.26620587
 h     -1.80682490     1.69475301     0.82358944
 h     -0.48503743     2.29037372    -0.99477508
 h      1.90981587     0.99571670    -1.30834242
 o      2.29703279    -0.99922035     0.38444316
 h      3.02599907    -0.39790585     0.33205843
 c     -2.58747587    -0.37282857    -0.49673762
 h     -2.69993838    -1.15601136    -1.20678640
 h     -3.53543261    -0.32695424     0.17669494
 h     -2.61797789     0.59655692    -0.97062417
 h     -0.61853392     1.09602152     1.79938617
          17

 c      1.25377587    -0.42051250     0.10140801
 c      0.01447353    -1.13307105     0.09370827
 c     -1.21589784    -0.44440862     0.19331748
 c     -0.97100193     1.07603562     0.75107192
 c     -0.06246663     1.55197554    -0.40648885
 c      1.04665220     0.83260378    -0.63211190
 h      0.12230004    -2.13767986    -0.27835554
 h     -1.83274189     1.67246190     0.81340187
 h     -0.44777064     2.35608313    -0.97041279
 h      1.83307768     0.95991223    -1.29520268
 o      2.29378735    -0.99309952     0.38651884
 h      2.98830364    -0.43137870     0.34176024
 c     -2.57691761    -0.37592526    -0.49118716
 h     -2.69249056    -1.13209262    -1.15264047
 h     -3.53025610    -0.32988050     0.21700804
 h     -2.61830676     0.62448227    -0.99763939
 h     -0.57375299     1.05358509     1.82202777
          17

 c      1.24002370    -0.41634492     0.10076216
 c      0.03260909    -1.13915553     0.08673171
 c     -1.22969023    -0.43689377     0.20248452
 c     -0.98045647     1.05840285     0.73343098
 c     -0.04984159     1.56873442    -0.40720073
 c      1.04898006     0.82015037    -0.63085072
 h      0.08213260    -2.08823892    -0.29025358
 h     -1.87402723     1.65593629     0.80164650
 h     -0.40867382     2.43396903    -0.95358077
 h      1.76883657     0.93390203    -1.29970297
 o      2.29041138    -0.98944095     0.38929806
 h      2.99227397    -0.43831207     0.34766531
 c     -2.56675709    -0.37781689    -0.48285181
 h     -2.69137521    -1.13337286    -1.12083549
 h     -3.50670979    -0.33512053     0.24814062
 h     -2.61621915     0.64659917    -1.02352549
 h     -0.52666611     1.01145114     1.83175646
          17

 c      1.22266994    -0.41130317     0.09936177
 c      0.04684984    -1.14348568     0.08082492
 c     -1.24129600    -0.42760006     0.21176892
 c     -0.98865487     1.03929290     0.71602688
 c     -0.03699764     1.58501404    -0.40651802
 c      1.04955354     0.80851538    -0.62713048
 h      0.04291912    -2.06636868    -0.30847698
 h     -1.92097549     1.64049725     0.78948354
 h     -0.36449006     2.51502231    -0.93856714
 h      1.73487198     0.92016648    -1.33660639
 o      2.28662001    -0.98813458     0.39270898
 h      3.03771497    -0.41821052     0.34962285
 c     -2.55722528    -0.37756958    -0.47170109
 h     -2.69786279    -1.16574106    -1.11594714
 h     -3.46539693    -0.34157505     0.26858289
 h     -2.61162793     0.65544046    -1.04370268
 h     -0.48368530     0.97179296     1.82081231
          17

 c      1.20317195    -0.40595651     0.09741638
 c      0.05615546    -1.14525615     0.07638864
 c     -1.24988249    -0.41684995     0.22083170
 c     -0.99597771     1.01953159     0.69939014
 c     -0.02422768     1.60115451    -0.40481243
 c      1.04819832     0.79840934    -0.62128924
 h      0.00586267    -2.08163260    -0.33631297
 h     -1.96335803     1.62149984     0.77770105
 h     -0.31296806     2.58944851    -0.92005965
 h      1.73028576     0.91741422    -1.40416427
 o      2.28360961    -0.98780463     0.39656226
 h      3.09767592    -0.38994827     0.34879233
 c     -2.54858677    -0.37600638    -0.45898237
 h     -2.70993217    -1.21784198    -1.12802269
 h     -3.41022496    -0.34810342     0.27939751
 h     -2.60456747     0.64747206    -1.05550317
 h     -0.44935006     0.93645606     1.78656265
          17

 c      1.18316916    -0.40088429     0.09517894
 c      0.05964739    -1.14543783     0.07314190
 c     -1.25483102    -0.40508007     0.22930296
 c     -1.00272145     0.99995725     0.68380548
 c     -0.01174101     1.61737019    -0.40232257
 c      1.04606522     0.79077028    -0.61513056
 h     -0.02802493    -2.12371533    -0.36912511
 h     -1.99356510     1.59617023     0.76692159
 h     -0.25366853     2.64970845    -0.89464067
 h      1.73931485     0.92136363    -1.48340001
 o      2.28234909    -0.98723303     0.40066363
 h      3.14742241    -0.36958497     0.34617676
 c     -2.54095066    -0.37469480    -0.44641399
 h     -2.72390850    -1.27229943    -1.14262965
 h     -3.34866700    -0.35365825     0.28461709
 h     -2.59527788     0.62244207    -1.05799515
 h     -0.42639070     0.90690553     1.73019821
          17

 c      1.16421390    -0.39663749     0.09290280
 c      0.05656622    -1.14576121     0.07046685
 c     -1.25573797    -0.39288575     0.23676396
 c     -1.00903461     0.98137831     0.66932596
 c      0.00037506     1.63365579    -0.39916898
 c      1.04422801     0.78647460    -0.61050779
 h     -0.05669036    -2.17340052    -0.39833503
 h     -2.00745325     1.56388962     0.75772514
 h     -0.18771383     2.69153452    -0.86085888
 h      1.74777431     0.92780328    -1.55447724
 o      2.28309803    -0.98574396     0.40484752
 h      3.17358686    -0.36467425     0.34232999
 c     -2.53406380    -0.37502757    -0.43548405
 h     -2.73660131    -1.31614180    -1.14921381
 h     -3.29157449    -0.35742170     0.29147293
 h     -2.58427135     0.58301742    -1.05203083
 h     -0.41553549     0.88425640     1.65636850
          17

 c      1.14754644    -0.39371001     0.09079019
 c      0.04647151    -1.14754488     0.06788552
 c     -1.25243377    -0.38103453     0.24274164
 c     -1.01497449     0.96458033     0.65571201
 c      0.01213828     1.64977449    -0.39538367
 c      1.04324420     0.78613711    -0.60860646
 h     -0.07818902    -2.21520193    -0.41704473
 h     -2.00430481     1.52597276     0.75070556
 h     -0.11729133     2.71409244    -0.81891681
 h      1.74823701     0.93399346    -1.60470732
 o      2.28564849    -0.98304630     0.40897569
 h      3.17117292    -0.37709128     0.33753337
 c     -2.52744043    -0.37809931    -0.42718364
 h     -2.74592045    -1.34240073    -1.14208748
 h     -3.25049839    -0.35885559     0.30862122
 h     -2.57237205     0.53492757    -1.04057026
 h     -0.41476299     0.86922209     1.57372063
          17

 c      1.13396012    -0.39251704     0.08894925
 c      0.02941330    -1.15137957     0.06517852
 c     -1.24501003    -0.37043940     0.24672763
 c     -1.02058563     0.95032329     0.64235071
 c      0.02362162     1.66525876    -0.39091645
 c      1.04332933     0.79002033    -0.60997551
 h     -0.09161599    -2.24025289    -0.42149446
 h     -1.98688458     1.48554469     0.74651428
 h     -0.04518350     2.72016536    -0.77043178
 h      1.73813271     0.93858174    -1.62778536
 o      2.28947734    -0.97913210     0.41293873
 h      3.14140169    -0.40476153     0.33182522
 c     -2.52083523    -0.38484563    -0.42165697
 h     -2.75071340    -1.34861606    -1.11909551
 h     -3.23178974    -0.35764801     0.34086264
 h     -2.56069188     0.48701574    -1.02890415
 h     -0.41825579     0.86196660     1.49553772
          17

 c      1.12377237    -0.39337035     0.08736837
 c      0.00597903    -1.15723181     0.06232735
 c     -1.23383883    -0.36208173     0.24822383
 c     -1.02585194     0.93928452     0.62835297
 c      0.03488559     1.67941227    -0.38563220
 c      1.04453675     0.79799285    -0.61468314
 h     -0.09719787    -2.24501227    -0.41048513
 h     -1.96172509     1.44753537     0.74591553
 h      0.02574164     2.71637129    -0.71820636
 h      1.71776908     0.94126768    -1.62178105
 o      2.29366689    -0.97432063     0.41667578
 h      3.09295064    -0.44093442     0.32468604
 c     -2.51456827    -0.39599144    -0.41797146
 h     -2.75063095    -1.33594105    -1.08078733
 h     -3.23266509    -0.35369979     0.38457314
 h     -2.55048354     0.44966275    -1.02370068
 h     -0.41676892     0.86213227     1.43803466
          17

 c      1.11689214    -0.39644635     0.08591155
 c     -0.02275069    -1.16459681     0.05945626
 c     -1.21956282    -0.35688678     0.24681257
 c     -1.03033890     0.93195149     0.61309566
 c      0.04590170     1.69138443    -0.37933274
 c      1.04681089     0.80952420    -0.62238115
 h     -0.09613732    -2.23027261    -0.38487024
 h     -1.93880311     1.41829739     0.74983321
 h      0.09315588     2.71249032    -0.66566860
 h      1.68975363     0.94265606    -1.58852745
 o      2.29666358    -0.96940337     0.42022827
 h      3.04569176    -0.47181117     0.31420226
 c     -2.50925401    -0.41161216    -0.41458296
 h     -2.74635313    -1.30968444    -1.03060909
 h     -3.24445819    -0.34724629     0.43013163
 h     -2.54284017     0.43019666    -1.02979086
 h     -0.40249619     0.86941404     1.41318729
          17

 c      1.11294295    -0.40174816     0.08433478
 c     -0.05530326    -1.17259587     0.05681783
 c     -1.20306265    -0.35555582     0.24223571
 c     -1.03287097     0.92860261     0.59687852
 c      0.05650297     1.70044425    -0.37183482
 c      1.04991394     0.82371971    -0.63224001
 h     -0.09044214    -2.20153294    -0.34760487
 h     -1.92859509     1.40384345     0.75917645
 h      0.15571703     2.71832672    -0.61567291
 h      1.65977914     0.94435520    -1.53484784
 o      2.29645571    -0.96552989     0.42378382
 h      3.02794849    -0.47841255     0.29647756
 c     -2.50531282    -0.43056405    -0.41005574
 h     -2.74023206    -1.28109732    -0.97594550
 h     -3.25834562    -0.33892218     0.46781978
 h     -2.53839709     0.42794147    -1.04655650
 h     -0.37627407     0.88406297     1.42034797
          17

 c      1.11139565    -0.40908068     0.08232342
 c     -0.08995331    -1.18003309     0.05479567
 c     -1.18542169    -0.35838071     0.23445604
 c     -1.03210946     0.92950477     0.58080161
 c      0.06643194     1.70641652    -0.36306904
 c      1.05324246     0.83940344    -0.64277965
 h     -0.08256183    -2.17015968    -0.30398955
 h     -1.93593075     1.40655054     0.77401336
 h      0.21267261     2.73843577    -0.56925138
 h      1.63846329     0.94920131    -1.47515840
 o      2.29223480    -0.96314012     0.42747634
 h      3.05039101    -0.45369577     0.26900864
 c     -2.50273972    -0.45046842    -0.40327164
 h     -2.73681256    -1.26826230    -0.92854391
 h     -3.26806539    -0.32965651     0.49101589
 h     -2.53731097     0.43478952    -1.06835004
 h     -0.34718425     0.90621456     1.44802173
          17

 c      1.11168320    -0.41806941     0.07954836
 c     -0.12485907    -1.18560395     0.05382917
 c     -1.16791686    -0.36506290     0.22368439
 c     -1.02749415     0.93503201     0.56609936
 c      0.07546379     1.70989409    -0.35309316
 c      1.05574792     0.85526305    -0.65191488
 h     -0.07458887    -2.15267768    -0.26090268
 h     -1.95612584     1.42326901     0.79248049
 h      0.26281569     2.76931321    -0.52565064
 h      1.64186607     0.96108603    -1.43141077
 o      2.28534295    -0.96133829     0.43109451
 h      3.09106120    -0.41251816     0.23537642
 c     -2.50125536    -0.46874104    -0.39353049
 h     -2.74119011    -1.28947286    -0.89998864
 h     -3.27012071    -0.32045328     0.49658838
 h     -2.53945049     0.44052764    -1.08837959
 h     -0.32535364     0.93506244     1.48280699
          17

 c      1.11327180    -0.42823052     0.07572477
 c     -0.15810801    -1.18864120     0.05414612
 c     -1.15203867    -0.37458135     0.21037084
 c     -1.01931189     0.94544385     0.55372114
 c      0.08346192     1.71196588    -0.34200625
 c      1.05660658     0.87010419    -0.65804061
 h     -0.06761677    -2.16332200    -0.22362357
 h     -1.97866471     1.44752300     0.81095629
 h      0.30415755     2.80233651    -0.48362639
 h      1.68339479     0.98320848    -1.42047093
 o      2.27745373    -0.95905804     0.43429331
 h      3.12393148    -0.37290353     0.20166672
 c     -2.50076701    -0.48431938    -0.38113242
 h     -2.75426088    -1.34728711    -0.89172590
 h     -3.26344685    -0.31212721     0.48457519
 h     -2.54453080     0.43704475    -1.10158253
 h     -0.31752475     0.96894170     1.51459712
          17

 c      1.11567015    -0.43904856     0.07064428
 c     -0.18760446    -1.19013018     0.05549586
 c     -1.13950440    -0.38519982     0.19515093
 c     -1.00820702     0.96062168     0.54422204
 c      0.09033918     1.71377667    -0.32987925
 c      1.05648047     0.88313506    -0.66157498
 h     -0.06270930    -2.20246614    -0.19249015
 h     -1.99351416     1.47309960     0.82542952
 h      0.33461267     2.82877222    -0.44247423
 h      1.75880789     1.01536128    -1.43587918
 o      2.26957236    -0.95571793     0.43683088
 h      3.13457725    -0.34543919     0.17246596
 c     -2.50149174    -0.49807029    -0.36741393
 h     -2.77139881    -1.42515921    -0.89388802
 h     -3.24943997    -0.30507021     0.45812947
 h     -2.55215928     0.41957470    -1.10531612
 h     -0.32673382     1.00579680     1.53720178
          17

 c      1.11840221    -0.45002879     0.06416548
 c     -0.21105909    -1.19256958     0.05731672
 c     -1.13213426    -0.39471779     0.17874029
 c     -0.99485877     0.98003882     0.53779383
 c      0.09605628     1.71623657    -0.31676363
 c      1.05721325     0.89396773    -0.66422116
 h     -0.06216046    -2.25656642    -0.16432921
 h     -1.99428487     1.49588427     0.83258497
 h      0.35273894     2.84269570    -0.40220412
 h      1.84915154     1.05430476    -1.45635262
 o      2.26218296    -0.95113682     0.43858852
 h      3.11785430    -0.33457359     0.15044952
 c     -2.50352418    -0.51148353    -0.35394807
 h     -2.78696639    -1.50284283    -0.89508708
 h     -3.23241826    -0.29901209     0.42378580
 h     -2.56189141     0.38648528    -1.09921399
 h     -0.35318113     1.04351485     1.54762867
          17

 c      1.12097109    -0.46072911     0.05618776
 c     -0.22642727    -1.19860173     0.05913442
 c     -1.13144921    -0.40099906     0.16180516
 c     -0.97991235     1.00288594     0.53431461
 c      0.10069133     1.71988137    -0.30274207
 c      1.06043257     0.90245189    -0.66731281
 h     -0.06860207    -2.30952659    -0.13620943
 h     -1.97860768     1.51410416     0.83015639
 h      0.35807490     2.84175679    -0.36330708
 h      1.93615429     1.09630715    -1.46491702
 o      2.25547284    -0.94539657     0.43954689
 h      3.07446582    -0.34081112     0.13677606
 c     -2.50655933    -0.52581970    -0.34206102
 h     -2.79730694    -1.56636992    -0.88793755
 h     -3.21978650    -0.29275666     0.39127405
 h     -2.57333103     0.33900718    -1.08516132
 h     -0.39478695     1.08009893     1.54569256
          17

 c      1.12283607    -0.47078518     0.04663788
 c     -0.23258438    -1.20980940     0.06074863
 c     -1.13807097    -0.40263037     0.14486590
 c     -0.96400052     1.02819162     0.53334475
 c      0.10450194     1.72480446    -0.28797192
 c      1.06698867     0.90861942    -0.67141789
 h     -0.08359308    -2.35011215    -0.10679884
 h     -1.94783112     1.52812205     0.81694056
 h      0.35124876     2.82724152    -0.32650783
 h      2.00805995     1.13834098    -1.45318963
 o      2.24936231    -0.93882486     0.43980016
 h      3.01053872    -0.36092547     0.13087412
 c     -2.51006401    -0.54206270    -0.33262430
 h     -2.80076434    -1.60842499    -0.86886350
 h     -3.22005462    -0.28440428     0.37103872
 h     -2.58627996     0.28127178    -1.06752923
 h     -0.44728637     1.11380706     1.53435929
          17

 c      1.12342357    -0.47993307     0.03547298
 c     -0.22974749    -1.22623131     0.06219623
 c     -1.15130457    -0.39935011     0.12828959
 c     -0.94773982     1.05487105     0.53407267
 c      0.10792761     1.73062620    -0.27270187
 c      1.07704841     0.91268932    -0.67656613
 h     -0.10719720    -2.37293337    -0.07597015
 h     -1.90696724     1.54032752     0.79276765
 h      0.33403973     2.80421790    -0.29259324
 h      2.05846035     1.17809939    -1.41851929
 o      2.24334149    -0.93210359     0.43963526
 h      2.94001770    -0.38603800     0.12912191
 c     -2.51378104    -0.56095613    -0.32570949
 h     -2.79699160    -1.62646641    -0.83681806
 h     -3.23767610    -0.27281085     0.36882390
 h     -2.60094706     0.22020763    -1.05322031
 h     -0.50431394     1.14333037     1.52052507
          17

 c      1.12218636    -0.48802706     0.02269153
 c     -0.21933392    -1.24651988     0.06361844
 c     -1.16926980    -0.39194335     0.11236184
 c     -0.93164877     1.08173458     0.53533957
 c      0.11154477     1.73652560    -0.25726515
 c      1.09029073     0.91504293    -0.68246315
 h     -0.13816224    -2.37766094    -0.04424257
 h     -1.86462328     1.55503878     0.75841555
 h      0.30931425     2.78149843    -0.26227100
 h      2.08455377     1.21380592    -1.36154361
 o      2.23632270    -0.92637387     0.43962886
 h      2.88646038    -0.39969924     0.12319089
 c     -2.51809215    -0.58282519    -0.32044135
 h     -2.78659853    -1.62194442    -0.79264332
 h     -3.26910033    -0.25928011     0.38206220
 h     -2.61809501     0.16413805    -1.05043468
 h     -0.55836092     1.16792985     1.51483506
          17

 c      1.11870229    -0.49503550     0.00833490
 c     -0.20339494    -1.26845793     0.06513532
 c     -1.18949894    -0.38172439     0.09735391
 c     -0.91603717     1.10755744     0.53599797
 c      0.11602997     1.74144043    -0.24206158
 c      1.10601452     0.91614861    -0.68858859
 h     -0.17429341    -2.36875529    -0.01243506
 h     -1.83157248     1.57776870     0.71520855
 h      0.28050791     2.76998834    -0.23603094
 h      2.08670421     1.24424780    -1.28530833
 o      2.22731514    -0.92272282     0.44039562
 h      2.87153271    -0.38598784     0.10403503
 c     -2.52377939    -0.60724785    -0.31550739
 h     -2.77131788    -1.60122041    -0.73921582
 h     -3.30540289    -0.24714297     0.40276808
 h     -2.63874981     0.11915925    -1.06516948
 h     -0.60338183     1.18729764     1.52791029
          17

 c      1.11278891    -0.50101213    -0.00751931
 c     -0.18402466    -1.28948938     0.06677761
 c     -1.20958988    -0.37000841     0.08352684
 c     -0.90111989     1.13129394     0.53560949
 c      0.12216391     1.74454428    -0.22753225
 c      1.12312108     0.91643444    -0.69421398
 h     -0.21305915    -2.35535138     0.01861321
 h     -1.81634794     1.61302024     0.66419464
 h      0.25053373     2.77787517    -0.21409523
 h      2.06952959     1.26930016    -1.19546038
 o      2.21688744    -0.92096205     0.44182597
 h      2.89090189    -0.34904894     0.07409121
 c     -2.53151934    -0.63271108    -0.30984475
 h     -2.75454326    -1.57791480    -0.68212692
 h     -3.33775726    -0.23989315     0.42276573
 h     -2.66337762     0.08539881    -1.09725249
 h     -0.63764983     1.20117530     1.56304005
          17

 c      1.10456841    -0.50606172    -0.02475049
 c     -0.16298932    -1.30719974     0.06846619
 c     -1.22762133    -0.35782214     0.07109075
 c     -0.88747731     1.15233198     0.53475998
 c      0.13079820     1.74577457    -0.21411609
 c      1.14000518     0.91610695    -0.69840180
 h     -0.25242101    -2.34915750     0.04842272
 h     -1.81957967     1.66127829     0.60575932
 h      0.22103599     2.80496169    -0.19653316
 h      2.04421042     1.29113771    -1.10065487
 o      2.20664188    -0.91994580     0.44320151
 h      2.92187948    -0.30802528     0.04533050
 c     -2.54160165    -0.65666438    -0.30284618
 h     -2.74135559    -1.57379494    -0.62953930
 h     -3.36026631    -0.24001525     0.43630263
 h     -2.69135508     0.05740667    -1.14029143
 h     -0.66353795     1.20936527     1.61284127
          17

 c      1.09444565    -0.51031118    -0.04317042
 c     -0.14163799    -1.31990117     0.07002041
 c     -1.24229133    -0.34584765     0.06017488
 c     -0.87627641     1.17054020     0.53450744
 c      0.14268541     1.74585490    -0.20218648
 c      1.15455996     0.91499934    -0.70013362
 h     -0.29113457    -2.35849995     0.07716122
 h     -1.83328760     1.71820176     0.54060303
 h      0.19300598     2.84244727    -0.18338062
 h      2.02945850     1.31543149    -1.01136061
 o      2.19777198    -0.91873864     0.44391651
 h      2.94623563    -0.27831944     0.02747102
 c     -2.55403104    -0.67664020    -0.29439064
 h     -2.73600337    -1.60949794    -0.58810168
 h     -3.37025243    -0.24869184     0.44040763
 h     -2.72131320     0.02810470    -1.18560974
 h     -0.68464992     1.21217098     1.66442410
          17

 c      1.08303669    -0.51388206    -0.06250286
 c     -0.12106044    -1.32711056     0.07121641
 c     -1.25287827    -0.33449181     0.05082771
 c     -0.86885656     1.18608403     0.53565820
 c      0.15825392     1.74578703    -0.19197996
 c      1.16489523     0.91275865    -0.69875488
 h     -0.32768248    -2.38221154     0.10532282
 h     -1.84636901     1.77703914     0.47085565
 h      0.16784908     2.87855422    -0.17461024
 h      2.04379221     1.34899237    -0.93488893
 o      2.19080886    -0.91685712     0.44364056
 h      2.95465509    -0.26766778     0.02518036
 c     -2.56883803    -0.69215954    -0.28506969
 h     -2.73781735    -1.68485075    -0.55670656
 h     -3.36793279    -0.26572166     0.43470924
 h     -2.75175082    -0.00805256    -1.22573488
 h     -0.70380831     1.21050619     1.70607460
          17

 c      1.07109277    -0.51687350    -0.08238143
 c     -0.10228087    -1.32936954     0.07187108
 c     -1.25914809    -0.32400131     0.04303053
 c     -0.86619554     1.19923732     0.53847728
 c      0.17748045     1.74637554    -0.18353384
 c      1.17074961     0.90952173    -0.69437827
 h     -0.35919795    -2.41077959     0.13301559
 h     -1.84990963     1.83141312     0.39991809
 h      0.14764492     2.90368657    -0.17008582
 h      2.08915469     1.39192523    -0.87085312
 o      2.18582540    -0.91413553     0.44223001
 h      2.94399522    -0.27834314     0.03947450
 c     -2.58595123    -0.70484618    -0.27593142
 h     -2.74240544    -1.77825847    -0.52859271
 h     -3.35643033    -0.28939369     0.42147241
 h     -2.78138754    -0.05417321    -1.25557563
 h     -0.72272509     1.20561530     1.73006475
          17

 c      1.05943512    -0.51934627    -0.10237678
 c     -0.08628146    -1.32759675     0.07187808
 c     -1.26126171    -0.31455793     0.03671668
 c     -0.86867513     1.21029692     0.54271665
 c      0.19990273     1.74804765    -0.17666465
 c      1.17357353     0.90611338    -0.68754750
 h     -0.38208733    -2.43299135     0.15972844
 h     -1.83896021     1.87657002     0.33162094
 h      0.13478773     2.91230319    -0.16958057
 h      2.14964366     1.43544618    -0.81508770
 o      2.18254263    -0.91067101     0.43968925
 h      2.91604164    -0.30820502     0.06850019
 c     -2.60479155    -0.71674835    -0.26795182
 h     -2.74609688    -1.86636759    -0.49815808
 h     -3.34206670    -0.31634171     0.40588544
 h     -2.80932488    -0.11122034    -1.27240000
 h     -0.74233072     1.19879595     1.73276818
          17

 c      1.04889926    -0.52130075    -0.12204187
 c     -0.07392114    -1.32261927     0.07119277
 c     -1.25967019    -0.30631733     0.03179709
 c     -0.87610094     1.21954636     0.54771574
 c      0.22472220     1.75086021    -0.17100050
 c      1.17516539     0.90341958    -0.67874374
 h     -0.39333411    -2.44063028     0.18461971
 h     -1.81222891     1.90954534     0.26953993
 h      0.13155567     2.90294961    -0.17279957
 h      2.20705048     1.46928751    -0.76514443
 o      2.18024451    -0.90691590     0.43622423
 h      2.87923105    -0.34945357     0.10694213
 c     -2.62423029    -0.72945204    -0.26188529
 h     -2.74725501    -1.93408932    -0.46286272
 h     -3.33389426    -0.34174694     0.39578498
 h     -2.83515990    -0.17845719    -1.27571842
 h     -0.76308791     1.19125438     1.71431731
          17

 c      1.04028495    -0.52266599    -0.14094974
 c     -0.06586487    -1.31501481     0.06980602
 c     -1.25499842    -0.29940880     0.02818159
 c     -0.88782692     1.22721512     0.55247416
 c      0.25093965     1.75455212    -0.16604886
 c      1.17690448     0.90196040    -0.66831249
 h     -0.39122489    -2.42964065     0.20685343
 h     -1.77146392     1.92912208     0.21655051
 h      0.13975298     2.87808205    -0.17937671
 h      2.24944313     1.48661539    -0.72081931
 o      2.17756624    -0.90384542     0.43232697
 h      2.85220745    -0.38619351     0.14493826
 c     -2.64296967    -0.74401173    -0.25813557
 h     -2.74557062    -1.97394231    -0.42219830
 h     -3.34056011    -0.36087095     0.39901175
 h     -2.85909684    -0.25368207    -1.26745616
 h     -0.78512472     1.18401653     1.67880641
          17

 c      1.03430778    -0.52330599    -0.15871742
 c     -0.06253939    -1.30507319     0.06772087
 c     -1.24794125    -0.29392485     0.02578404
 c     -0.90288911     1.23342437     0.55569500
 c      0.27749702     1.75857477    -0.16127327
 c      1.17972862     0.90187149    -0.65654282
 h     -0.37555787    -2.39996699     0.22582438
 h     -1.72116273     1.93602344     0.17438468
 h      0.16037721     2.84421000    -0.18886959
 h      2.27102103     1.48419446    -0.68299140
 o      2.17278037    -0.90270527     0.42859134
 h      2.85942963    -0.39871319     0.17128773
 c     -2.66012866    -0.76092598    -0.25638144
 h     -2.74131687    -1.98362345    -0.37668150
 h     -3.36474550    -0.37193546     0.41826049
 h     -2.88205808    -0.33334005    -1.25235108
 h     -0.80821956     1.17780779     1.63498452
          17

 c      1.03153331    -0.52304354    -0.17502054
 c     -0.06409758    -1.29274693     0.06492417
 c     -1.23919448    -0.28991585     0.02451165
 c     -0.92010425     1.23812935     0.55589732
 c      0.30339842     1.76212524    -0.15615467
 c      1.18425500     0.90299733    -0.64371591
 h     -0.34772185    -2.35560668     0.24137081
 h     -1.66853097     1.93338971     0.14301903
 h      0.19336441     2.81180769    -0.20079071
 h      2.27026773     1.46141410    -0.65289919
 o      2.16547182    -0.90376143     0.42503872
 h      2.90501568    -0.38357844     0.18447430
 c     -2.67550261    -0.78010097    -0.25540094
 h     -2.73497177    -1.96499442    -0.32731659
 h     -3.40091852    -0.37737249     0.44854822
 h     -2.90569575    -0.41287985    -1.23794255
 h     -0.83178088     1.17291081     1.59614014
          17

 c      1.03229337    -0.52170272    -0.18959273
 c     -0.07037840    -1.27758727     0.06134889
 c     -1.22943356    -0.28738430     0.02425060
 c     -0.93812974     1.24107039     0.55181171
 c      0.32776142     1.76432526    -0.15022597
 c      1.19082472     0.90494445    -0.63011538
 h     -0.31069290    -2.30503852     0.25408063
 h     -1.62315803     1.92716638     0.12004544
 h      0.23772322     2.79322980    -0.21466030
 h      2.24921082     1.41981315    -0.63184540
 o      2.15707384    -0.90603928     0.42112754
 h      2.96472297    -0.35770528     0.19260913
 c     -2.68925791    -0.80087954    -0.25353476
 h     -2.72709738    -1.92486314    -0.27525108
 h     -3.43959399    -0.38165609     0.48080942
 h     -2.93199149    -0.48783524    -1.23279178
 h     -0.85511769     1.16923076     1.57632392
          17

 c      1.03663525    -0.51914785    -0.20220904
 c     -0.08090567    -1.25879840     0.05684760
 c     -1.21932506    -0.28627225     0.02486231
 c     -0.95556041     1.24179486     0.54306339
 c      0.34978275     1.76469324    -0.14310140
 c      1.19942644     0.90707180    -0.61602301
 h     -0.26850686    -2.26065635     0.26550534
 h     -1.59537072     1.92528524     0.10087654
 h      0.29226134     2.79697249    -0.22985886
 h      2.21428006     1.36333508    -0.62105620
 o      2.14911913    -0.90861487     0.41644866
 h      3.01376793    -0.33751392     0.20218534
 c     -2.70159332    -0.82193225    -0.24948221
 h     -2.71827030    -1.87722343    -0.22132298
 h     -3.47245609    -0.38863717     0.50678171
 h     -2.96217549    -0.55552137    -1.24221439
 h     -0.87812292     1.16684378     1.58205149
          17

 c      1.04432261    -0.51528898    -0.21267570
 c     -0.09499330    -1.23565613     0.05124051
 c     -1.20954656    -0.28644023     0.02619486
 c     -0.97121040     1.23991044     0.53040064
 c      0.36872458     1.76363416    -0.13453172
 c      1.20948527     0.90846966    -0.60170723
 h     -0.22474274    -2.23438531     0.27755806
 h     -1.59244083     1.93418710     0.08105341
 h      0.35606671     2.82152265    -0.24511206
 h      2.17849171     1.29903064    -0.62162777
 o      2.14249331    -0.91107115     0.41087044
 h      3.03856221    -0.33147501     0.21561529
 c     -2.71269407    -0.84117733    -0.24287585
 h     -2.70882479    -1.84428564    -0.16525591
 h     -3.49431150    -0.40049618     0.52114669
 h     -2.99556187    -0.61597386    -1.26441258
 h     -0.90162917     1.16649277     1.60718833
          17

 c      1.05486632    -0.51006969    -0.22083076
 c     -0.11185534    -1.20826333     0.04447057
 c     -1.20081476    -0.28763050     0.02809894
 c     -0.98449319     1.23552373     0.51497216
 c      0.38403583     1.76231412    -0.12445056
 c      1.21973218     0.90807499    -0.58738744
 h     -0.18113750    -2.22964243     0.29070374
 h     -1.61458639     1.95407282     0.05969386
 h      0.42778736     2.85615516    -0.25822038
 h      2.16219369     1.23668794    -0.63469739
 o      2.13758869    -0.91335635     0.40442653
 h      3.03418020    -0.34234746     0.23300465
 c     -2.72277002    -0.85655433    -0.23425904
 h     -2.69846672    -1.84819450    -0.10520746
 h     -3.50302925    -0.41768947     0.52168249
 h     -3.02956203    -0.67107403    -1.29146099
 h     -0.92678913     1.16918193     1.63804383
          17

 c      1.06756022    -0.50347789    -0.22654311
 c     -0.13051612    -1.17788470     0.03670548
 c     -1.19392647    -0.28942326     0.03043576
 c     -0.99547833     1.22935818     0.49760916
 c      0.39550100     1.76200833    -0.11296070
 c      1.22887465     0.90513607    -0.57319883
 h     -0.13847654    -2.23820310     0.30277469
 h     -1.65514106     1.97830029     0.03998991
 h      0.50477602     2.88781550    -0.26659612
 h      2.18418822     1.18457202    -0.66162277
 o      2.13445403    -0.91567245     0.39724684
 h      3.00186826    -0.36898593     0.25327387
 c     -2.73194276    -0.86775598    -0.22449275
 h     -2.68670300    -1.89192154    -0.04010150
 h     -3.49925946    -0.43902725     0.50903928
 h     -3.06084674    -0.72292434    -1.31390702
 h     -0.95430085     1.17546653     1.66148490
          17

 c      1.08152719    -0.49557304    -0.22970993
 c     -0.14965150    -1.14642867     0.02823462
 c     -1.18979538    -0.29122077     0.03307644
 c     -1.00458319     1.22240339     0.47877751
 c      0.40326418     1.76359676    -0.10028934
 c      1.23711207     0.89975642    -0.55930323
 h     -0.09842562    -2.24671538     0.31019239
 h     -1.70468955     1.99782583     0.02620091
 h      0.58323619     2.90648848    -0.26801594
 h      2.24329617     1.14382425    -0.70253916
 o      2.13272961    -0.91850347     0.38954226
 h      2.94993746    -0.40588478     0.27439508
 c     -2.74002850    -0.87653779    -0.21420310
 h     -2.67404136    -1.95632950     0.02727480
 h     -3.48655585    -0.46170470     0.48680368
 h     -3.08644116    -0.77288801    -1.32433212
 h     -0.98420111     1.18524540     1.66861352
          17

 c      1.09579651    -0.48648796    -0.23026908
 c     -0.16763249    -1.11579276     0.01931105
 c     -1.18943878    -0.29228390     0.03590060
 c     -1.01228124     1.21555422     0.45878004
 c      0.40776260     1.76739838    -0.08676247
 c      1.24613819     0.89272137    -0.54606118
 h     -0.06369388    -2.24418217     0.30985160
 h     -1.75468478     2.00536477     0.02106982
 h      0.65893138     2.90672823    -0.26097396
 h      2.31818071     1.11076138    -0.75408032
 o      2.13140272    -0.92275373     0.38160675
 h      2.89757172    -0.44091815     0.29334242
 c     -2.74646934    -0.88513023    -0.20382856
 h     -2.66188994    -2.01887809     0.09190537
 h     -3.47161012    -0.48138433     0.46163578
 h     -3.10421708    -0.82146985    -1.31856028
 h     -1.01601314     1.19793196     1.65493468
          17

 c      1.10940253    -0.47640170    -0.22822760
 c     -0.18276495    -1.08754517     0.01008893
 c     -1.19386454    -0.29183810     0.03879495
 c     -1.01898307     1.20947421     0.43785030
 c      0.40964342     1.77317637    -0.07279121
 c      1.25753001     0.88500923    -0.53392165
 h     -0.03715241    -2.22456328     0.29991657
 h     -1.79882985     1.99681939     0.02519302
 h      0.72786332     2.88739628    -0.24471131
 h      2.38639533     1.08247557    -0.81042326
 o      2.12886623    -0.92971161     0.37376231
 h      2.87390951    -0.45590354     0.30700575
 c     -2.75046945    -0.89522575    -0.19377101
 h     -2.65165635    -2.06468435     0.14949888
 h     -3.46332668    -0.49280590     0.44222805
 h     -3.11303674    -0.86858242    -1.29576687
 h     -1.04893737     1.21268431     1.61973115
          17

 c      1.12147119    -0.46552004    -0.22368775
 c     -0.19361674    -1.06276593     0.00063240
 c     -1.20385138    -0.28925413     0.04164553
 c     -1.02500692     1.20458977     0.41612877
 c      0.40966249     1.78020713    -0.05883623
 c      1.27196154     0.87764839    -0.52322465
 h     -0.02112465    -2.18650382     0.27982562
 h     -1.83325813     1.97120002     0.03731627
 h      0.78684727     2.85126377    -0.21917345
 h      2.43397547     1.05800339    -0.86578468
 o      2.12442854    -0.94012847     0.36619051
 h      2.89407977    -0.44141459     0.31500054
 c     -2.75135411    -0.90779230    -0.18414606
 h     -2.64430184    -2.08633335     0.19737172
 h     -3.46894748    -0.49185682     0.43551860
 h     -3.11285997    -0.91386763    -1.25853036
 h     -1.08201334     1.22858764     1.56586416
          17

 c      1.13128591    -0.45408037    -0.21683717
 c     -0.19933970    -1.04186791    -0.00906191
 c     -1.21968356    -0.28425034     0.04432211
 c     -1.03054677     1.20109838     0.39358751
 c      0.40854682     1.78737848    -0.04534864
 c      1.28934953     0.87169662    -0.51415138
 h     -0.01696647    -2.13293685     0.25018979
 h     -1.85658147     1.93036357     0.05466584
 h      0.83413473     2.80490697    -0.18497705
 h      2.45452996     1.03746926    -0.91552780
 o      2.11958023    -0.95338295     0.35891863
 h      2.93870297    -0.41004664     0.31973964
 c     -2.74900788    -0.92301544    -0.17435288
 h     -2.64026235    -2.08138589     0.23426084
 h     -3.48880926    -0.47848447     0.44198469
 h     -3.10493761    -0.95697985    -1.21303896
 h     -1.11430623     1.24481212     1.50014085
          17

 c      1.13833437    -0.44237235    -0.20789183
 c     -0.19987239    -1.02441618    -0.01905530
 c     -1.24096950    -0.27700953     0.04666527
 c     -1.03559994     1.19894866     0.36997680
 c      0.40684210     1.79331930    -0.03271785
 c      1.30918136     0.86814328    -0.50675864
 h     -0.02469222    -2.07162124     0.21285666
 h     -1.87024375     1.87900346     0.07312424
 h      0.87003269     2.75841372    -0.14327676
 h      2.44659670     1.02146797    -0.95625414
 o      2.11626563    -0.96846234     0.35198910
 h      2.98038729    -0.38018402     0.32301350
 c     -2.74390381    -0.94034501    -0.16309543
 h     -2.63943321    -2.05116179     0.26024610
 h     -3.51596295    -0.45716986     0.45566293
 h     -3.09191007    -0.99780687    -1.16880522
 h     -1.14516861     1.26079144     1.43357147
          17

 c      1.14232460    -0.43073682    -0.19704650
 c     -0.19593498    -1.00906948    -0.02946454
 c     -1.26665290    -0.26813602     0.04849006
 c     -1.03988912     1.19782221     0.34493088
 c      0.40483487     1.79662802    -0.02126353
 c      1.33071074     0.86776630    -0.50099947
 h     -0.04267666    -2.01606250     0.17094316
 h     -1.87898585     1.82459701     0.08750153
 h      0.89686850     2.72362700    -0.09533813
 h      2.41234795     1.01091344    -0.98585355
 o      2.11562868    -0.98469530     0.34545626
 h      3.00291570    -0.36359080     0.32538451
 c     -2.73673529    -0.95867720    -0.14901030
 h     -2.64108917    -2.00127422     0.27724700
 h     -3.54125109    -0.43422372     0.46882183
 h     -3.07722136    -1.03653774    -1.13644513
 h     -1.17445338     1.27636973     1.37966596
          17

 c      1.14318356    -0.41952652    -0.18446772
 c     -0.18877489    -0.99389975    -0.04040819
 c     -1.29521561    -0.25847214     0.04960850
 c     -1.04291727     1.19721909     0.31835279
 c      0.40266578     1.79627301    -0.01127300
 c      1.35296267     0.87100857    -0.49667902
 h     -0.06809611    -1.98358987     0.12808464
 h     -1.89032709     1.77638286     0.09238978
 h      0.91720770     2.70982944    -0.04189576
 h      2.35794548     1.00715384    -1.00407599
 o      2.11808102    -1.00169454     0.33932557
 h      2.99995579    -0.36593910     0.32697589
 c     -2.72821569    -0.97642720    -0.13149379
 h     -2.64372185    -1.94375293     0.29021525
 h     -3.55759093    -0.41514813     0.47560961
 h     -3.06343125    -1.07341817    -1.12277935
 h     -1.20226108     1.29166299     1.34889260
          17

 c      1.14107386    -0.40904600    -0.17031853
 c     -0.17975571    -0.97740314    -0.05185048
 c     -1.32495592    -0.24887470     0.04985771
 c     -1.04431070     1.19673165     0.29081651
 c      0.40058773     1.79200890    -0.00301198
 c      1.37458186     0.87790172    -0.49332531
 h     -0.09861769    -1.98579792     0.08636888
 h     -1.91134282     1.74247070     0.08380360
 h      0.93085026     2.71880773     0.01693727
 h      2.29521980     1.01219448    -1.01390196
 o      2.12353061    -1.01922269     0.33353487
 h      2.97147520    -0.38889577     0.32790241
 c     -2.71912088    -0.99151131    -0.11124452
 h     -2.64501664    -1.89881059     0.30828974
 h     -3.56113759    -0.40363489     0.47293164
 h     -3.05059735    -1.10834228    -1.12646275
 h     -1.22812587     1.30655561     1.34221005
          17

 c      1.13643142    -0.39950112    -0.15479427
 c     -0.17010512    -0.95960277    -0.06351386
 c     -1.35421384    -0.24004852     0.04911639
 c     -1.04428783     1.19634347     0.26343821
 c      0.39906666     1.78441609     0.00334837
 c      1.39371629     0.88805766    -0.49004039
 h     -0.13323863    -2.01734520     0.04512118
 h     -1.94345348     1.72634632     0.06067631
 h      0.93392750     2.74418101     0.08072527
 h      2.24272088     1.02884905    -1.02310557
 o      2.13141526    -1.03720735     0.32796451
 h      2.92334015    -0.43002290     0.32837829
 c     -2.71021343    -1.00187985    -0.08993448
 h     -2.64261002    -1.88884217     0.34243236
 h     -3.55103327    -0.40143000     0.46009732
 h     -3.03664666    -1.14082556    -1.13914417
 h     -1.25068820     1.32046347     1.35106062
          17

 c      1.12997949    -0.39099437    -0.13814705
 c     -0.16098854    -0.94178756    -0.07505053
 c     -1.38149024    -0.23246571     0.04730677
 c     -1.04374205     1.19642291     0.23735028
 c      0.39858643     1.77453041     0.00781289
 c      1.40846579     0.90078913    -0.48566044
 h     -0.17061223    -2.05987012     0.00282254
 h     -1.98056098     1.72625542     0.02478156
 h      0.92133685     2.77562709     0.14777941
 h      2.22030256     1.06008508    -1.04234005
 o      2.14053532    -1.05592368     0.32245631
 h      2.87017947    -0.48012864     0.32875548
 c     -2.70196983    -1.00708087    -0.06896559
 h     -2.63569764    -1.91978404     0.39634992
 h     -3.52925052    -0.40822379     0.43844951
 h     -3.01914519    -1.17035292    -1.15070401
 h     -1.26839127     1.33269920     1.36359376
          17

 c      1.12267061    -0.38355655    -0.12068694
 c     -0.15356956    -0.92540824    -0.08622533
 c     -1.40549463    -0.22635649     0.04439161
 c     -1.04382751     1.19744163     0.21336992
 c      0.39940192     1.76346115     0.01056929
 c      1.41815274     0.91542038    -0.47957553
 h     -0.20808497    -2.09510322    -0.04087940
 h     -2.01292372     1.73784718    -0.02068764
 h      0.88950316     2.80335904     0.21520040
 h      2.23442842     1.10650014    -1.07565791
 o      2.14891468    -1.07619809     0.31683208
 h      2.83792236    -0.52045351     0.32962189
 c     -2.69441743    -1.00885389    -0.04873669
 h     -2.62536838    -1.97420621     0.46190882
 h     -3.50090408    -0.42137489     0.41129119
 h     -2.99650599    -1.19662460    -1.15319836
 h     -1.28021019     1.34285956     1.36989352
          17

 c      1.11556346    -0.37716558    -0.10276670
 c     -0.14891239    -0.91150458    -0.09693690
 c     -1.42517059    -0.22174771     0.04037274
 c     -1.04551819     1.19974190     0.19196408
 c      0.40143501     1.75220922     0.01193903
 c      1.42383188     0.93155024    -0.47227916
 h     -0.24249974    -2.11122960    -0.08513065
 h     -2.03187562     1.75676870    -0.07243545
 h      0.83742138     2.82020429     0.27951559
 h      2.27253397     1.16420273    -1.11435038
 o      2.15467174    -1.09884025     0.31092205
 h      2.85048418    -0.53237433     0.33175743
 c     -2.68718193    -1.00963514    -0.02922059
 h     -2.61321758    -2.02908649     0.52739866
 h     -3.47451480    -0.43576931     0.38375531
 h     -2.96823819    -1.21966176    -1.14204977
 h     -1.28583720     1.35091259     1.36362482
          17

 c      1.10968135    -0.37174201    -0.08476316
 c     -0.14785990    -0.90065503    -0.10717191
 c     -1.43971136    -0.21852357     0.03528780
 c     -1.04941910     1.20347099     0.17331809
 c      0.40429456     1.74161211     0.01231428
 c      1.42716702     0.94893051    -0.46471421
 h     -0.27108011    -2.10277976    -0.12853410
 h     -2.03187556     1.77966574    -0.12768184
 h      0.76649524     2.82201822     0.33730633
 h      2.31634357     1.22680082    -1.14498397
 o      2.15790583    -1.12317002     0.30463932
 h      2.90038639    -0.52145571     0.33522983
 c     -2.67964974    -1.01138233    -0.01045102
 h     -2.60049040    -2.06858255     0.58442062
 h     -3.46061681    -0.44479504     0.36167154
 h     -2.93481629    -1.23991027    -1.11599510
 h     -1.28559326     1.35715771     1.34185229
          17

 c      1.10587117    -0.36717326    -0.06705888
 c     -0.15092714    -0.89302690    -0.11695757
 c     -1.44857827    -0.21648084     0.02920518
 c     -1.05574180     1.20859628     0.15738303
 c      0.40733056     1.73231333     0.01210249
 c      1.42952335     0.96722982    -0.45758580
 h     -0.29183321    -2.06926749    -0.16962675
 h     -2.01064708     1.80425731    -0.18431733
 h      0.68006882     2.80765431     0.38568854
 h      2.35257520     1.28845261    -1.15765165
 o      2.16003919    -1.14752536     0.29800553
 h      2.95952266    -0.50946137     0.33893944
 c     -2.67136150    -1.01522256     0.00763871
 h     -2.58798937    -2.08457356     0.62852680
 h     -3.46685148    -0.44370713     0.34884639
 h     -2.89754212    -1.25837342    -1.07695409
 h     -1.28038080     1.36222830     1.30470112
          17

 c      1.10468784    -0.36335890    -0.05003390
 c     -0.15821384    -0.88835140    -0.12631894
 c     -1.45152354    -0.21537118     0.02222041
 c     -1.06431975     1.21491855     0.14387262
 c      0.40969919     1.72471408     0.01167439
 c      1.43185876     0.98597283    -0.45124669
 h     -0.30376413    -2.01489943    -0.20718362
 h     -1.96886454     1.82926979    -0.24095627
 h      0.58296038     2.77904184     0.42274025
 h      2.37412158     1.34495401    -1.14727682
 o      2.16210391    -1.17063973     0.29107988
 h      3.00655553    -0.51225412     0.34158430
 c     -2.66246047    -1.02131344     0.02550076
 h     -2.57613711    -2.07416123     0.65805514
 h     -3.49227718    -0.43347520     0.34481415
 h     -2.85846073    -1.27674055    -1.03003860
 h     -1.27176388     1.36717578     1.25550577
          17

 c      1.10635269    -0.36023391    -0.03406676
 c     -0.16935844    -0.88580115    -0.13523323
 c     -1.44861223    -0.21493571     0.01445428
 c     -1.07462562     1.22205959     0.13222847
 c      0.41046513     1.71891577     0.01130796
 c      1.43483043     1.00460274    -0.44578998
 h     -0.30716302    -1.94977968    -0.24059738
 h     -1.90992534     1.85452814    -0.29709408
 h      0.48089022     2.74130713     0.44792078
 h      2.37830374     1.39363231    -1.11233617
 o      2.16449167    -1.19182793     0.28391740
 h      3.03106139    -0.53678826     0.34224581
 c     -2.65363509    -1.02899283     0.04389771
 h     -2.56500756    -2.03825278     0.67352560
 h     -3.52791983    -0.42020047     0.34597261
 h     -2.82019002    -1.29738384    -0.98317437
 h     -1.26210819     1.37360892     1.20138880
          17

 c      1.11079923    -0.35775775    -0.01953443
 c     -0.18355209    -0.88387230    -0.14357603
 c     -1.44023932    -0.21492879     0.00605122
 c     -1.08582637     1.22944823     0.12162939
 c      0.40875199     1.71470620     0.01114363
 c      1.43881559     1.02255460    -0.44110061
 h     -0.30384004    -1.89146929    -0.27047296
 h     -1.83958080     1.88109080    -0.35333574
 h      0.37965242     2.70236371     0.46228009
 h      2.36579318     1.43317999    -1.05393500
 o      2.16718255    -1.21079212     0.27656359
 h      3.02993987    -0.58428867     0.34043548
 c     -2.64565103    -1.03712452     0.06347503
 h     -2.55427862    -1.98182230     0.67807407
 h     -3.56274614    -0.41090496     0.34843904
 h     -2.78541795    -1.32295198    -0.94522157
 h     -1.25456276     1.38376348     1.15332616
          17

 c      1.11777825    -0.35588236    -0.00680205
 c     -0.19965464    -0.88068533    -0.15110681
 c     -1.42714014    -0.21512057    -0.00282290
 c     -1.09695281     1.23638337     0.11120196
 c      0.40389848     1.71166485     0.01119385
 c      1.44381103     1.03927574    -0.43682761
 h     -0.29650227    -1.86198669    -0.29890658
 h     -1.76480037     1.91093361    -0.41132206
 h      0.28425544     2.67118440     0.46799631
 h      2.34088328     1.46394430    -0.97575102
 o      2.16983061    -1.22754314     0.26904980
 h      3.00597932    -0.65161333     0.33610717
 c     -2.63906431    -1.04426736     0.08419063
 h     -2.54302101    -1.91566931     0.67892386
 h     -3.58811830    -0.41060701     0.34958053
 h     -2.75610354    -1.35534924    -0.92205405
 h     -1.25251753     1.40018424     1.12347404
          17

 c      1.12697515    -0.35452004     0.00379788
 c     -0.21641008    -0.87522376    -0.15762613
 c     -1.41039443    -0.21526827    -0.01198257
 c     -1.10719691     1.24226190     0.10049266
 c      0.39553657     1.70940457     0.01143079
 c      1.44925607     1.05416246    -0.43232541
 h     -0.28678442    -1.87397784    -0.32783850
 h     -1.69162946     1.94557415    -0.47274289
 h      0.19864031     2.65469750     0.46705345
 h      2.31289555     1.48883900    -0.88442381
 o      2.17162450    -1.24247041     0.26137299
 h      2.96990904    -0.73018700     0.32988482
 c     -2.63421084    -1.04870380     0.10489136
 h     -2.52935049    -1.85783829     0.68881336
 h     -3.59899226    -0.42167361     0.34815202
 h     -2.73299084    -1.39462084    -0.91296226
 h     -1.25850112     1.42469660     1.11849857
          17

 c      1.13808812    -0.35353599     0.01198935
 c     -0.23252024    -0.86845829    -0.16323077
 c     -1.39141170    -0.21506267    -0.02122489
 c     -1.11614956     1.24688732     0.08977435
 c      0.38354677     1.70779703     0.01188422
 c      1.45394763     1.06647098    -0.42670060
 h     -0.27455023    -1.91814354    -0.35624934
 h     -1.62329347     1.98400961    -0.53753142
 h      0.12626111     2.65518824     0.45995525
 h      2.29694684     1.51421065    -0.78891058
 o      2.17103624    -1.25644133     0.25346321
 h      2.94423760    -0.80441923     0.32348836
 c     -2.63120757    -1.04892240     0.12366645
 h     -2.51066188    -1.82804029     0.72268421
 h     -3.59383570    -0.44395975     0.34401274
 h     -2.71587828    -1.43886246    -0.91118527
 h     -1.27338795     1.45721070     1.13413691
          17

 c      1.15084432    -0.35277592     0.01757057
 c     -0.24650444    -0.86255615    -0.16827619
 c     -1.37185893    -0.21409097    -0.03033497
 c     -1.12375863     1.25056966     0.07972623
 c      0.36797244     1.70698985     0.01264642
 c      1.45649966     1.07546793    -0.41916753
 h     -0.25984421    -1.97274532    -0.38072320
 h     -1.56042216     2.02192989    -0.60289091
 h      0.07065190     2.67040689     0.44576357
 h      2.30869215     1.54772967    -0.69644061
 o      2.16623383    -1.27043192     0.24520711
 h      2.95671965    -0.85758433     0.31931218
 c     -2.62975383    -1.04495123     0.13923502
 h     -2.48580269    -1.83119056     0.78543811
 h     -3.57480765    -0.47477157     0.33790947
 h     -2.70419371    -1.48518493    -0.90793702
 h     -1.29666643     1.49566441     1.15810225
          17

 c      1.16496603    -0.35210597     0.02042421
 c     -0.25673921    -0.85952028    -0.17314660
 c     -1.35350088    -0.21186669    -0.03909549
 c     -1.13011639     1.25391202     0.07091900
 c      0.34900675     1.70725784     0.01379764
 c      1.45649777     1.08101460    -0.40950463
 h     -0.24382079    -2.01909149    -0.39810227
 h     -1.50289571     2.05329368    -0.66435978
 h      0.03505788     2.69573575     0.42322577
 h      2.35104514     1.59127719    -0.60748853
 o      2.15701638    -1.28444228     0.23662430
 h      3.01002270    -0.88913701     0.31763301
 c     -2.62890913    -1.03874930     0.15175893
 h     -2.45708278    -1.85208601     0.86575107
 h     -3.54845454    -0.50869472     0.33143039
 h     -2.69732501    -1.53068770    -0.89588779
 h     -1.32717419     1.53709245     1.17738123
          17

 c      1.18012417    -0.35143814     0.02051629
 c     -0.26173990    -0.86068083    -0.17813338
 c     -1.33794552    -0.20794105    -0.04730560
 c     -1.13532238     1.25751959     0.06363127
 c      0.32705355     1.70884855     0.01533965
 c      1.45488323     1.08383094    -0.39786698
 h     -0.22811318    -2.04617295    -0.40658846
 h     -1.45118101     2.07267903    -0.71771997
 h      0.02159141     2.72625625     0.39172570
 h      2.40984392     1.63770529    -0.51831280
 o      2.14517590    -1.29760634     0.22791148
 h      3.07640564    -0.91294015     0.31589122
 c     -2.62723913    -1.03276264     0.16202113
 h     -2.42854121    -1.87147300     0.94722230
 h     -3.52576799    -0.53804226     0.32691532
 h     -2.69467017    -1.57300891    -0.87052387
 h     -1.36357995     1.57864898     1.18247735
          17

 c      1.19592610    -0.35073107     0.01788540
 c     -0.26050569    -0.86663974    -0.18340393
 c     -1.32632244    -0.20206854    -0.05481396
 c     -1.13947129     1.26182971     0.05791189
 c      0.30278346     1.71189704     0.01717424
 c      1.45291064     1.08493985    -0.38427898
 h     -0.21418883    -2.04930646    -0.40560775
 h     -1.40648301     2.07665596    -0.76020624
 h      0.03067469     2.75782000     0.35158364
 h      2.46621821     1.67719262    -0.42708590
 o      2.13253145    -1.30927425     0.21925375
 h      3.12898127    -0.93988260     0.31163063
 c     -2.62331193    -1.02878547     0.17070031
 h     -2.40356973    -1.87680230     1.01783981
 h     -3.51880760    -0.55520225     0.32674737
 h     -2.69559050    -1.61066061    -0.83031000
 h     -1.40459949     1.61809991     1.16803928
          17

 c      1.21191991    -0.34998036     0.01262806
 c     -0.25276525    -0.87722567    -0.18898848
 c     -1.31902239    -0.19436327    -0.06155097
 c     -1.14268844     1.26706081     0.05366634
 c      0.27713522     1.71640783     0.01911965
 c      1.45133395     1.08517281    -0.36854946
 h     -0.20304809    -2.02871308    -0.39555501
 h     -1.37037320     2.06408205    -0.79086858
 h      0.06092063     2.78740432     0.30395399
 h      2.50639523     1.70278253    -0.33496906
 o      2.12019638    -1.31922976     0.21075177
 h      3.15322498    -0.97434412     0.30364132
 c     -2.61643389    -1.02757124     0.17840356
 h     -2.38423397    -1.86221158     1.07099342
 h     -3.53283459    -0.55690368     0.33191944
 h     -2.69939129    -1.64336143    -0.77662365
 h     -1.44915034     1.65399923     1.13228546
          17

 c      1.22760047    -0.34920679     0.00488559
 c     -0.23901330    -0.89140140    -0.19477002
 c     -1.31565138    -0.18535783    -0.06753754
 c     -1.14514979     1.27320359     0.05069577
 c      0.25126066     1.72228078     0.02094870
 c      1.45035201     1.08508006    -0.35041486
 h     -0.19507698    -1.98983188    -0.37781312
 h     -1.34442996     2.03593567    -0.81061334
 h      0.10930502     2.81311201     0.25057627
 h      2.52283490     1.71107945    -0.24454316
 o      2.10876386    -1.32752658     0.20244330
 h      3.14389744    -1.01686840     0.29165534
 c     -2.60704228    -1.02883262     0.18585951
 h     -2.37143459    -1.82607390     1.10391629
 h     -3.56147980    -0.54626902     0.34128037
 h     -2.70541109    -1.67239608    -0.71368899
 h     -1.49657851     1.68583474     1.07658230
          17

 c      1.24241357    -0.34845545    -0.00516618
 c     -0.22031553    -0.90717730    -0.20048545
 c     -1.31523565    -0.17591650    -0.07286270
 c     -1.14706399     1.28000638     0.04869968
 c      0.22643958     1.72936343     0.02243364
 c      1.44979923     1.08498392    -0.32964685
 h     -0.18997580    -1.94531382    -0.35496484
 h     -1.33002343     1.99508088    -0.82229583
 h      0.17153114     2.83393754     0.19348641
 h      2.51256773     1.70130924    -0.15865400
 o      2.09846276    -1.33438486     0.19432349
 h      3.10240914    -1.06585639     0.27606608
 c     -2.59622875    -1.03159775     0.19388299
 h     -2.36511056    -1.76954363     1.11676949
 h     -3.59189406    -0.52979995     0.35247618
 h     -2.71319868    -1.70079131    -0.64816745
 h     -1.54703496     1.71427283     1.00541014
          17

 c      1.25577000    -0.34780404    -0.01732196
 c     -0.19798340    -0.92170674    -0.20577490
 c     -1.31655150    -0.16704369    -0.07764265
 c     -1.14861940     1.28696673     0.04728660
 c      0.20397569     1.73751887     0.02338382
 c      1.44927804     1.08501099    -0.30610245
 h     -0.18697101    -1.91611028    -0.33061173
 h     -1.32817110     1.94591781    -0.83081221
 h      0.24250602     2.84932335     0.13474779
 h      2.47614145     1.67472372    -0.07984440
 o      2.08907116    -1.34016959     0.18634350
 h      3.03794681    -1.11781059     0.25795872
 c     -2.58506435    -1.03460610     0.20310421
 h     -2.36420516    -1.69637288     1.11301396
 h     -3.61248033    -0.51346861     0.36323949
 h     -2.72259565    -1.73269943    -0.58763270
 h     -1.60193068     1.74140642     0.92618953
          17

 c      1.26708113    -0.34736594    -0.03134558
 c     -0.17325978    -0.93215272    -0.21035298
 c     -1.31841252    -0.15967765    -0.08198066
 c     -1.14994576     1.29340814     0.04605658
 c      0.18508640     1.74668491     0.02366320
 c      1.44816193     1.08506913    -0.27976384
 h     -0.18552513    -1.92364668    -0.30772830
 h     -1.33936064     1.89357418    -0.84265566
 h      0.31676024     2.85870181     0.07630609
 h      2.41794801     1.63478870    -0.00982191
 o      2.07960328    -1.34540179     0.17839414
 h      2.97208899    -1.16693127     0.23933900
 c     -2.57436651    -1.03656148     0.21352851
 h     -2.36634472    -1.61361990     1.10107716
 h     -3.61609228    -0.50114837     0.37192322
 h     -2.73343887    -1.77137046    -0.53762226
 h     -1.66391929     1.77046625     0.84776130
          17

 c      1.27582292    -0.34726822    -0.04696415
 c     -0.14719365    -0.93744364    -0.21421411
 c     -1.31982356    -0.15454537    -0.08594203
 c     -1.15120008     1.29874232     0.04476207
 c      0.17079345     1.75687959     0.02318217
 c      1.44546932     1.08477503    -0.25081282
 h     -0.18554210    -1.97082481    -0.28649739
 h     -1.36323750     1.84235569    -0.86412648
 h      0.38879444     2.86146424     0.01999447
 h      2.34791495     1.58809675     0.05153719
 o      2.06826872    -1.35067720     0.17032078
 h      2.93905563    -1.20625262     0.22285891
 c     -2.56477654    -1.03633643     0.22414476
 h     -2.36753683    -1.53203618     1.09620736
 h     -3.59998227    -0.49456102     0.37748610
 h     -2.74491687    -1.81662007    -0.49893853
 h     -1.73531236     1.80417991     0.77674203
          17

 c      1.28159558    -0.34760847    -0.06386837
 c     -0.12076205    -0.93867063    -0.21755443
 c     -1.32000701    -0.15211564    -0.08954748
 c     -1.15278690     1.30282764     0.04335323
 c      0.16181933     1.76813454     0.02187848
 c      1.43971415     1.08340000    -0.21974714
 h     -0.18618754    -2.03795460    -0.26536845
 h     -1.39816123     1.79401676    -0.89826321
 h      0.45352508     2.85746007    -0.03244893
 h      2.28331632     1.54521259     0.10769706
 o      2.05413595    -1.35632472     0.16205350
 h      2.95912770    -1.23322067     0.20978533
 c     -2.55675884    -1.03328156     0.23319705
 h     -2.36306688    -1.46294576     1.11745730
 h     -3.56524540    -0.49344185     0.37933635
 h     -2.75525295    -1.86433007    -0.46782391
 h     -1.81507279     1.84230307     0.71413109
          17

 c      1.28414498    -0.34843743    -0.08171991
 c     -0.09495296    -0.93751519    -0.22055987
 c     -1.31837296    -0.15261778    -0.09277952
 c     -1.15543877     1.30605668     0.04174543
 c      0.15849934     1.78039873     0.01971049
 c      1.42919102     1.08007552    -0.18737471
 h     -0.18560560    -2.10110738    -0.24355026
 h     -1.44094263     1.74742543    -0.94279469
 h      0.50679227     2.84759083    -0.07946451
 h      2.24545422     1.51849468     0.16547433
 o      2.03889322    -1.36227547     0.15368828
 h      3.01071850    -1.25187870     0.19877071
 c     -2.55029308    -1.02771661     0.23957382
 h     -2.35069565    -1.41049024     1.17387619
 h     -3.51687334    -0.49543242     0.37727187
 h     -2.76216629    -1.90854572    -0.43871953
 h     -1.89754155     1.88102132     0.65626129
          17

 c      1.28336263    -0.34979932    -0.10015501
 c     -0.07070689    -0.93521184    -0.22335954
 c     -1.31450174    -0.15606981    -0.09559016
 c     -1.15996834     1.30905050     0.03959865
 c      0.16071501     1.79346779     0.01667041
 c      1.41321424     1.07449175    -0.15433657
 h     -0.18185068    -2.14400279    -0.22139440
 h     -1.48725203     1.70010576    -0.99138721
 h      0.54581649     2.83414887    -0.11985666
 h      2.24518701     1.51393410     0.22940493
 o      2.02496396    -1.36843809     0.14533834
 h      3.06005062    -1.26636588     0.18812286
 c     -2.54459389    -1.02093153     0.24387479
 h     -2.33277340    -1.36933127     1.25415415
 h     -3.46417165    -0.49582000     0.37163638
 h     -2.76363057    -1.94389271    -0.40688523
 h     -1.97472587     1.91506085     0.59880809
          17

 c      1.27929012    -0.35177397    -0.11878638
 c     -0.04886310    -0.93249206    -0.22605736
 c     -1.30814393    -0.16230385    -0.09790489
 c     -1.16693744     1.31231100     0.03637323
 c      0.16788159     1.80696521     0.01280294
 c      1.39302300     1.06734893    -0.12056519
 h     -0.17349041    -2.15838056    -0.19979998
 h     -1.53258860     1.65002179    -1.03686092
 h      0.56949001     2.82084093    -0.15297735
 h      2.27225237     1.52567643     0.29537231
 o      2.01390069    -1.37480945     0.13704908
 h      3.08629965    -1.27846565     0.17700869
 c     -2.53834260    -1.01440816     0.24754972
 h     -2.31370065    -1.33211951     1.33774764
 h     -3.41992351    -0.48789040     0.36344270
 h     -2.75835243    -1.96684316    -0.36951779
 h     -2.03940147     1.93997448     0.53935296
          17

 c      1.27213458    -0.35446303    -0.13720912
 c     -0.03015026    -0.92976225    -0.22875212
 c     -1.29921437    -0.17099125    -0.09963104
 c     -1.17649878     1.31607435     0.03150359
 c      0.17901344     1.82037949     0.00821304
 c      1.37077458     1.05975601    -0.08561242
 h     -0.15972823    -2.14164068    -0.17979357
 h     -1.57310942     1.59628843    -1.07361506
 h      0.57842491     2.81249142    -0.17879752
 h      2.30690151     1.54270674     0.35463454
 o      2.00641217    -1.38139021     0.12880924
 h      3.08093377    -1.28862044     0.16519757
 c     -2.53031583    -1.00915566     0.25182245
 h     -2.29705254    -1.29440549     1.40835599
 h     -3.39559999    -0.46546005     0.35381222
 h     -2.74592586    -1.97618139    -0.32585116
 h     -2.08666889     1.95307098     0.47767027
          17

 c      1.26227621    -0.35794004    -0.15500778
 c     -0.01518368    -0.92718399    -0.23154396
 c     -1.28777822    -0.18166929    -0.10067056
 c     -1.18840472     1.32030510     0.02450816
 c      0.19285345     1.83316311     0.00305337
 c      1.34836413     1.05256409    -0.04919461
 h     -0.14043984    -2.09570881    -0.16231728
 h     -1.60595189     1.53905338    -1.09848029
 h      0.57461801     2.81421851    -0.19779413
 h      2.33351322     1.55622443     0.40041343
 o      2.00261822    -1.38813652     0.12056747
 h      3.04355097    -1.29668622     0.15277883
 c     -2.52009463    -1.00531883     0.25754534
 h     -2.28494233    -1.25444926     1.45670772
 h     -3.39364530    -0.42756935     0.34288489
 h     -2.72684868    -1.97330648    -0.27697931
 h     -2.11430303     1.95348871     0.41519631
          17

 c      1.25026101    -0.36220184    -0.17176120
 c     -0.00444517    -0.92459536    -0.23454404
 c     -1.27404584    -0.19377314    -0.10092774
 c     -1.20206424     1.32471788     0.01502074
 c      0.20803904     1.84489835    -0.00251433
 c      1.32717373     1.04621839    -0.01131862
 h     -0.11634206    -2.02788448    -0.14800526
 h     -1.62922519     1.47917229    -1.11070424
 h      0.56064068     2.82983241    -0.21057914
 h      2.34330145     1.56106738     0.42943831
 o      2.00205465    -1.39496160     0.11223578
 h      2.98172381    -1.30203593     0.14010666
 c     -2.50819060    -1.00211623     0.26535433
 h     -2.27835043    -1.21201245     1.47871965
 h     -3.40570559    -0.38027719     0.32974104
 h     -2.70250614    -1.96250209    -0.22563798
 h     -2.12289330     1.94218680     0.35458169
          17

 c      1.23677696    -0.36713714    -0.18704662
 c      0.00176261    -0.92128742    -0.23790369
 c     -1.25837669    -0.20667091    -0.10031012
 c     -1.21656268     1.32878498     0.00278973
 c      0.22326892     1.85548065    -0.00837399
 c      1.30819010     1.04083533     0.02778980
 h     -0.08927726    -1.95345076    -0.13675159
 h     -1.64195499     1.41794608    -1.11177686
 h      0.53867699     2.85985578    -0.21736308
 h      2.33259402     1.55478459     0.44110756
 o      2.00340883    -1.40177964     0.10368567
 h      2.91515871    -1.30308366     0.12789060
 c     -2.49544788    -0.99825137     0.27568093
 h     -2.27747538    -1.16762203     1.47392424
 h     -3.41950058    -0.33279919     0.31346668
 h     -2.67503121    -1.95068524    -0.17573823
 h     -2.11630345     1.92218086     0.29947260
          17

 c      1.22262252    -0.37250668    -0.20044776
 c      0.00333600    -0.91587488    -0.24186006
 c     -1.24127731    -0.21969928    -0.09872737
 c     -1.23064609     1.33174860    -0.01231937
 c      0.23741293     1.86519001    -0.01448802
 c      1.29206443     1.03629306     0.06774857
 h     -0.06213107    -1.89714036    -0.12713679
 h     -1.64410505     1.35693422    -1.10531910
 h      0.51014102     2.90056647    -0.21766521
 h      2.30153467     1.53692067     0.43675825
 o      2.00438063    -1.40858278     0.09475372
 h      2.87801463    -1.29649436     0.11720454
 c     -2.48253765    -0.99245531     0.28862674
 h     -2.28187300    -1.12226232     1.44528747
 h     -3.42520930    -0.29311806     0.29380166
 h     -2.64680849    -1.94562095    -0.13125230
 h     -2.10225152     1.89885599     0.25432451
          17

 c      1.20866935    -0.37793392    -0.21156852
 c      0.00027539    -0.90707218    -0.24670434
 c     -1.22339074    -0.23219099    -0.09609136
 c     -1.24279472     1.33271718    -0.03029269
 c      0.24954945     1.87455525    -0.02087388
 c      1.27901854     1.03228775     0.10802934
 h     -0.03746906    -1.88379286    -0.11690338
 h     -1.63665772     1.29778327    -1.09688952
 h      0.47612653     2.94514814    -0.21060690
 h      2.25433447     1.50908562     0.41953933
 o      2.00313297    -1.41538500     0.08529434
 h      2.89636349    -1.27878334     0.10884846
 c     -2.46989918    -0.98393380     0.30372537
 h     -2.29036012    -1.07728562     1.40050801
 h     -3.41722090    -0.26635436     0.27105263
 h     -2.61963827    -1.95224048    -0.09450451
 h     -2.09166577     1.87947460     0.22383790
          17

 c      1.19580321    -0.38294500    -0.22004767
 c     -0.00738478    -0.89554608    -0.25256112
 c     -1.20550018    -0.24348374    -0.09231393
 c     -1.25160180     1.33095550    -0.05089448
 c      0.25897884     1.88408913    -0.02754103
 c      1.26862164     1.02834504     0.14793635
 h     -0.01605651    -1.91609295    -0.10580638
 h     -1.62159352     1.24205285    -1.09333299
 h      0.43803453     2.98614028    -0.19553629
 h      2.20104828     1.47575890     0.39461808
 o      2.00055290    -1.42191819     0.07524746
 h      2.95293187    -1.25167703     0.10244908
 c     -2.45785846    -0.97262722     0.31967886
 h     -2.30077796    -1.03432442     1.35436080
 h     -3.39364951    -0.25479162     0.24577574
 h     -2.59417154    -1.96945170    -0.06503461
 h     -2.09449783     1.87043695     0.21151880
          17

 c      1.18480312    -0.38710048    -0.22557184
 c     -0.01930751    -0.88405311    -0.25929839
 c     -1.18855015    -0.25292412    -0.08729865
 c     -1.25639770     1.32628347    -0.07360536
 c      0.26523852     1.89406267    -0.03443068
 c      1.25961256     1.02381847     0.18663152
 h      0.00181492    -1.97219760    -0.09685139
 h     -1.60151826     1.19113146    -1.10127968
 h      0.39777986     3.01754764    -0.17249809
 h      2.15924421     1.44498642     0.36878939
 o      1.99870686    -1.42769049     0.06460263
 h      3.01176189    -1.22098044     0.09703355
 c     -2.44664238    -0.95914523     0.33440189
 h     -2.31014021    -0.99486809     1.32896345
 h     -3.35580920    -0.25811095     0.21846539
 h     -2.57015295    -1.99085304    -0.04018405
 h     -2.11288150     1.87293650     0.21761150
          17

 c      1.17616868    -0.39014361    -0.22789542
 c     -0.03456167    -0.87549759    -0.26676435
 c     -1.17364796    -0.25987363    -0.08093156
 c     -1.25747660     1.31915449    -0.09773145
 c      0.26810267     1.90440748    -0.04138569
 c      1.25030853     1.01810349     0.22334041
 h      0.01497929    -2.02772078    -0.09354543
 h     -1.57887176     1.14637564    -1.12484089
 h      0.35758891     3.03592030    -0.14234541
 h      2.14931345     1.42602335     0.34799761
 o      1.99888206    -1.43226159     0.05334660
 h      3.04927682    -1.19179425     0.09185436
 c     -2.43618278    -0.94451222     0.34598818
 h     -2.31621985    -0.95938668     1.34406624
 h     -3.30832427    -0.27328534     0.18922502
 h     -2.54707045    -2.00851717    -0.01672473
 h     -2.13921617     1.88181653     0.23822813
          17

 c      1.17000669    -0.39205886    -0.22686506
 c     -0.05164967    -0.87189900    -0.27494094
 c     -1.16198734    -0.26371726    -0.07308982
 c     -1.25564930     1.31028089    -0.12268707
 c      0.26754861     1.91472437    -0.04816009
 c      1.24001043     1.01122755     0.25763926
 h      0.02189920    -2.06723744    -0.09803410
 h     -1.55517838     1.10940217    -1.16371354
 h      0.31966530     3.04071355    -0.10656146
 h      2.17843518     1.42200092     0.33409976
 o      2.00152799    -1.43530727     0.04146088
 h      3.05539491    -1.16735036     0.08651148
 c     -2.42587601    -0.92993509     0.35434226
 h     -2.31968338    -0.92709216     1.39921822
 h     -3.25957284    -0.29429585     0.15739320
 h     -2.52456145    -2.01621292     0.00786928
 h     -2.16201794     1.88937021     0.26688844
          17

 c      1.16605441    -0.39302868    -0.22243525
 c     -0.06879201    -0.87441158    -0.28391633
 c     -1.15465037    -0.26390745    -0.06367976
 c     -1.25172088     1.30026869    -0.14817644
 c      0.26371743     1.92432979    -0.05445723
 c      1.22973938     1.00405674     0.28936480
 h      0.02125794    -2.08344981    -0.11116110
 h     -1.53096162     1.08213131    -1.21332768
 h      0.28589617     3.03430773    -0.06692285
 h      2.23235900     1.42683920     0.32619394
 o      2.00658459    -1.43660279     0.02893194
 h      3.02858048    -1.14931889     0.08089745
 c     -2.41473457    -0.91655821     0.36120876
 h     -2.32321366    -0.89696167     1.47417084
 h     -3.22091755    -0.31282129     0.12135276
 h     -2.50246210    -2.01070464     0.03496701
 h     -2.17191502     1.88924503     0.29685214
          17

 c      1.16379601    -0.39334611    -0.21467245
 c     -0.08435114    -0.88347027    -0.29379286
 c     -1.15230760    -0.26007414    -0.05270190
 c     -1.24626212     1.28952518    -0.17413186
 c      0.25689263     1.93232094    -0.05997055
 c      1.22105317     0.99767243     0.31833098
 h      0.01217288    -2.07443375    -0.13292804
 h     -1.50626288     1.06636595    -1.26693871
 h      0.25763793     3.02164846    -0.02512865
 h      2.28957918     1.43200990     0.32402428
 o      2.01358220    -1.43604010     0.01575308
 h      2.97448381    -1.13766865     0.07526369
 c     -2.40199145    -0.90511096     0.36861297
 h     -2.32908444    -0.86834090     1.54676473
 h     -3.20224617    -0.32173929     0.07931722
 h     -2.48071056    -1.99200866     0.06483783
 h     -2.16358562     1.87776567     0.32250364
          17

 c      1.16258689    -0.39334706    -0.20375278
 c     -0.09724037    -0.89875276    -0.30459838
 c     -1.15493124    -0.25217565    -0.04032854
 c     -1.23958318     1.27832381    -0.20055859
 c      0.24747467     1.93770767    -0.06441976
 c      1.21498551     0.99288293     0.34429563
 h     -0.00565786    -2.04272607    -0.16269499
 h     -1.48116806     1.06327466    -1.31790679
 h      0.23560153     3.00906794     0.01750740
 h      2.33410473     1.43183196     0.32833960
 o      2.02147919    -1.43371751     0.00190577
 h      2.90866745    -1.12940331     0.07057325
 c     -2.38775689    -0.89550077     0.37787874
 h     -2.33840759    -0.84085099     1.60229357
 h     -3.20513139    -0.32015424     0.03164856
 h     -2.45927904    -1.96348761     0.09682156
 h     -2.13541297     1.85377195     0.33978106
          17

 c      1.16174029    -0.39337946    -0.18995486
 c     -0.10713332    -0.91898059    -0.31623883
 c     -1.16169501    -0.24061251    -0.02695815
 c     -1.23176330     1.26687640    -0.22743874
 c      0.23594829     1.93964387    -0.06756936
 c      1.21192896     0.99016423     0.36703225
 h     -0.03170061    -1.99678395    -0.19908353
 h     -1.45604358     1.07312019    -1.36105010
 h      0.21988319     3.00197349     0.06011021
 h      2.35716863     1.42381109     0.34005803
 o      2.02845587    -1.43007579    -0.01268302
 h      2.85993098    -1.11656990     0.06918704
 c     -2.37308026    -0.88681541     0.38952280
 h     -2.35143823    -0.81426728     1.63319228
 h     -3.22174394    -0.31372992    -0.01764972
 h     -2.43817815    -1.93171786     0.12950171
 h     -2.08893114     1.81830485     0.34632702
          17

 c      1.16059457    -0.39379347    -0.17364255
 c     -0.11439256    -0.94168398    -0.32851235
 c     -1.17114205    -0.22622707    -0.01320666
 c     -1.22266476     1.25535623    -0.25472821
 c      0.22285744     1.93767741    -0.06921024
 c      1.21181694     0.98972893     0.38636828
 h     -0.06437425    -1.95419065    -0.23981624
 h     -1.43156175     1.09526098    -1.39317002
 h      0.21012099     3.00223311     0.10186955
 h      2.35525809     1.40762307     0.35983795
 o      2.03268713    -1.42572253    -0.02812525
 h      2.85797656    -1.08923933     0.07455046
 c     -2.35936312    -0.87784042     0.40355848
 h     -2.36799099    -0.78843394     1.63680520
 h     -3.24116238    -0.30975584    -0.06264152
 h     -2.41744130    -1.90532540     0.16104374
 h     -2.02876266     1.77461722     0.34185299
          17

 c      1.15858321    -0.39493320    -0.15523575
 c     -0.11975938    -0.96338270    -0.34112729
 c     -1.18153273    -0.21017790     0.00017088
 c     -1.21192339     1.24387868    -0.28241189
 c      0.20880074     1.93184344    -0.06912253
 c      1.21422475     0.99157044     0.40219315
 h     -0.10157012    -1.94141472    -0.28225341
 h     -1.40866079     1.12829252    -1.41326481
 h      0.20562053     3.00727065     0.14149874
 h      2.32890014     1.38452761     0.38797656
 o      2.03445870    -1.42060934    -0.04433758
 h      2.89956664    -1.04866431     0.08730116
 c     -2.34785148    -0.86763278     0.41974004
 h     -2.38775963    -0.76315088     1.61425406
 h     -3.25483301    -0.31337468    -0.09803045
 h     -2.39696388    -1.89191365     0.18991276
 h     -1.96288347     1.72841291     0.32883474
          17

 c      1.15529758    -0.39710735    -0.13517865
 c     -0.12394934    -0.98117451    -0.35363695
 c     -1.19120704    -0.19374624     0.01239259
 c     -1.19898290     1.23249388    -0.31053411
 c      0.19443859     1.92253049    -0.06706950
 c      1.21833386     0.99545697     0.41445573
 h     -0.14212920    -1.97779321    -0.32522563
 h     -1.38849807     1.17023674    -1.42275282
 h      0.20537515     3.01170304     0.17710129
 h      2.28307927     1.35740865     0.42444780
 o      2.03577528    -1.41401641    -0.06095080
 h      2.95427751    -1.00734590     0.10359988
 c     -2.33946803    -0.85591749     0.43753423
 h     -2.41059376    -0.73799860     1.57086118
 h     -3.25793991    -0.32692910    -0.12032269
 h     -2.37630379    -1.89398384     0.21575370
 h     -1.90221244     1.68762545     0.31291960
          17

 c      1.15051613    -0.40053549    -0.11391889
 c     -0.12751964    -0.99482399    -0.36548072
 c     -1.19883084    -0.17817112     0.02275402
 c     -1.18332188     1.22128679    -0.33906006
 c      0.18049243     1.91025640    -0.06283472
 c      1.22278610     1.00089063     0.42315022
 h     -0.18544790    -2.05319299    -0.36938706
 h     -1.37239223     1.21880924    -1.42563662
 h      0.20809542     3.00995828     0.20656786
 h      2.22905857     1.33122953     0.46914569
 o      2.03827747    -1.40535990    -0.07755572
 h      2.99715889    -0.97593914     0.11888984
 c     -2.33475975    -0.84317384     0.45593046
 h     -2.43688369    -0.71203110     1.51793098
 h     -3.24889323    -0.35056555    -0.12796931
 h     -2.35477441    -1.90737378     0.23968607
 h     -1.85771137     1.66047813     0.30123431
          17

 c      1.14418515    -0.40530981    -0.09190077
 c     -0.13100512    -1.00592162    -0.37622487
 c     -1.20349942    -0.16456811     0.03069825
 c     -1.16489222     1.21059182    -0.36752172
 c      0.16771954     1.89551025    -0.05627021
 c      1.22561560     1.00710051     0.42826708
 h     -0.22934675    -2.13884399    -0.41465859
 h     -1.36170057     1.27180258    -1.42803844
 h      0.21234385     2.99814914     0.22811550
 h      2.18535676     1.31305699     0.52258410
 o      2.04278292    -1.39441264    -0.09383526
 h      3.01586981    -0.95962515     0.12996456
 c     -2.33380382    -0.83037766     0.47333256
 h     -2.46811316    -0.68333955     1.47419543
 h     -3.22882678    -0.38280426    -0.12140779
 h     -2.33186482    -1.92396713     0.26374703
 h     -1.83483370     1.65164502     0.29748894
          17

 c      1.13637295    -0.41140531    -0.06956742
 c     -0.13487555    -1.01588097    -0.38562335
 c     -1.20476110    -0.15387652     0.03585282
 c     -1.14435524     1.20106883    -0.39489197
 c      0.15685193     1.87869303    -0.04733275
 c      1.22485214     1.01325362     0.42975252
 h     -0.27061379    -2.21084025    -0.45950295
 h     -1.35751001     1.32741783    -1.43623259
 h      0.21674331     2.97487067     0.24067399
 h      2.17099133     1.30953293     0.58658271
 o      2.04954170    -1.38120243    -0.10956868
 h      3.00660970    -0.95963914     0.13504654
 c     -2.33613120    -0.81862821     0.48802616
 h     -2.50685498    -0.64915346     1.46100211
 h     -3.20172388    -0.42075991    -0.10344514
 h     -2.30758304    -1.93574566     0.29009832
 h     -1.83050172     1.65990774     0.29834420
          17

 c      1.12722110    -0.41872308    -0.04736393
 c     -0.13942522    -1.02541054    -0.39353205
 c     -1.20259231    -0.14679554     0.03802993
 c     -1.12281711     1.19348112    -0.42009645
 c      0.14850741     1.86011205    -0.03610937
 c      1.21999193     1.01890686     0.42769770
 h     -0.30642281    -2.25596500    -0.50190103
 h     -1.36004116     1.38409080    -1.45333809
 h      0.22018582     2.94142801     0.24409721
 h      2.18879226     1.32155922     0.66227762
 o      2.05837697    -1.36594348    -0.12463347
 h      2.97189196    -0.97422987     0.13382707
 c     -2.34086915    -0.80877769     0.49956216
 h     -2.55437623    -0.60792355     1.48680431
 h     -3.17502309    -0.46018165    -0.07985010
 h     -2.28248413    -1.93725144     0.32049126
 h     -1.83652718     1.68007090     0.29616308
          17

 c      1.11691418    -0.42713611    -0.02573493
 c     -0.14475096    -1.03474383    -0.39985270
 c     -1.19733204    -0.14373824     0.03719093
 c     -1.10144896     1.18845112    -0.44259503
 c      0.14310874     1.83998887    -0.02283214
 c      1.21240566     1.02409533     0.42268055
 h     -0.33478601    -2.26863502    -0.53999414
 h     -1.36806036     1.43975421    -1.47729328
 h      0.22200328     2.90185188     0.23922714
 h      2.22135546     1.34330805     0.74617959
 o      2.06858381    -1.34906008    -0.13906007
 h      2.92208598    -0.99812144     0.12833745
 c     -2.34705088    -0.80115032     0.50948804
 h     -2.60755522    -0.56172148     1.53867781
 h     -3.15943652    -0.49593201    -0.05913906
 h     -2.25746512    -1.92634070     0.35604495
 h     -1.84469451     1.70624416     0.28403583
          17

 c      1.10567750    -0.43651002    -0.00511503
 c     -0.15077910    -1.04386084    -0.40451689
 c     -1.18960032    -0.14481992     0.03339834
 c     -1.08129734     1.18636272    -0.46242096
 c      0.14083716     1.81848996    -0.00787248
 c      1.20398797     1.02889057     0.41568829
 h     -0.35451882    -2.24807956    -0.57228808
 h     -1.37892250     1.49144455    -1.50237396
 h      0.22206162     2.86252773     0.22775921
 h      2.24746091     1.36744400     0.83099671
 o      2.07867278    -1.33126188    -0.15315294
 h      2.87937373    -1.02124764     0.12486856
 c     -2.35384655    -0.79552451     0.52002758
 h     -2.66035382    -0.51488955     1.59559934
 h     -3.16528593    -0.52378074    -0.04973212
 h     -2.23350119    -1.90419281     0.39726183
 h     -1.84908890     1.73354195     0.25800151
          17

 c      1.09378825    -0.44669587     0.01408503
 c     -0.15729010    -1.05254013    -0.40747846
 c     -1.18021210    -0.14986768     0.02677789
 c     -1.06321430     1.18732904    -0.47987475
 c      0.14161343     1.79583518     0.00829286
 c      1.19622653     1.03310419     0.40779637
 h     -0.36526809    -2.19763697    -0.59781235
 h     -1.38928399     1.53580648    -1.52255003
 h      0.22069793     2.83079104     0.21180521
 h      2.25315849     1.38862354     0.90931521
 o      2.08663035    -1.31339986    -0.16748795
 h      2.87360891    -1.03120720     0.13388848
 c     -2.36094535    -0.79117892     0.53256027
 h     -2.70721997    -0.47136261     1.64153282
 h     -3.19522980    -0.54289067    -0.05467606
 h     -2.21141514    -1.87514802     0.44415716
 h     -1.84629966     1.75841859     0.21695625
          17

 c      1.08157707    -0.45750427     0.03149785
 c     -0.16392116    -1.06023221    -0.40868429
 c     -1.17009696    -0.15844440     0.01750428
 c     -1.04781451     1.19118011    -0.49527158
 c      0.14509651     1.77251571     0.02513815
 c      1.19016585     1.03627976     0.40000877
 h     -0.36786243    -2.12622925    -0.61656416
 h     -1.39587864     1.56990840    -1.53384778
 h      0.21846961     2.81209247     0.19321680
 h      2.23208657     1.40370205     0.97539440
 o      2.09177625    -1.29577850    -0.18228923
 h      2.91316347    -1.02459986     0.16002676
 c     -2.36876052    -0.78702001     0.54726529
 h     -2.74435635    -0.43370149     1.66758403
 h     -3.24129425    -0.55600894    -0.06954117
 h     -2.19172672    -1.84609526     0.49644307
 h     -1.83510612     1.77861816     0.16207761
          17

 c      1.06941209    -0.46869461     0.04681691
 c     -0.17012436    -1.06579385    -0.40799735
 c     -1.16024284    -0.16988315     0.00580870
 c     -1.03542616     1.19747151    -0.50885177
 c      0.15069433     1.74949686     0.04212759
 c      1.18659076     1.03777729     0.39322695
 h     -0.36502738    -2.05155206    -0.63051006
 h     -1.39599260     1.59177907    -1.53517396
 h      0.21588887     2.80706604     0.17317990
 h      2.18308618     1.41104915     1.02537267
 o      2.09558717    -1.27799810    -0.19695843
 h      2.97226214    -1.00971106     0.19449695
 c     -2.37799401    -0.78194466     0.56360672
 h     -2.76955783    -0.40316116     1.67004750
 h     -3.29070266    -0.56701652    -0.08645307
 h     -2.17470373    -1.82455942     0.55376736
 h     -1.81639259     1.79324284     0.09654444
          17

 c      1.05768924    -0.47998868     0.05980440
 c     -0.17513504    -1.06742715    -0.40511885
 c     -1.15167057    -0.18332540    -0.00800505
 c     -1.02602464     1.20549832    -0.52077944
 c      0.15759442     1.72816589     0.05870904
 c      1.18609113     1.03686278     0.38821526
 h     -0.36168871    -2.00092764    -0.64461312
 h     -1.38771291     1.60064696    -1.52841221
 h      0.21339934     2.81119072     0.15251961
 h      2.10884880     1.41013941     1.05732285
 o      2.09971241    -1.25969045    -0.21074455
 h      3.02256901    -0.99458586     0.22576981
 c     -2.38909997    -0.77527454     0.58082368
 h     -2.78194761    -0.37977207     1.64893386
 h     -3.33250080    -0.57899058    -0.09862108
 h     -2.16077539    -1.81531755     0.61584353
 h     -1.79342044     1.80308053     0.02554630
          17

 c      1.04684141    -0.49107533     0.07030078
 c     -0.17818321    -1.06380996    -0.39979374
 c     -1.14542681    -0.19775817    -0.02354432
 c     -1.01918255     1.21431212    -0.53114573
 c      0.16485746     1.70998996     0.07430517
 c      1.18892527     1.03279150     0.38548650
 h     -0.36237400    -1.99810721    -0.66455920
 h     -1.37008721     1.59702786    -1.51833902
 h      0.21152871     2.81749057     0.13229581
 h      2.01612353     1.40171015     1.07203678
 o      2.10501907    -1.24076387    -0.22318332
 h      3.04833872    -0.98293860     0.24663854
 c     -2.40206077    -0.76704002     0.59808244
 h     -2.78208879    -0.36205033     1.60792707
 h     -3.35982550    -0.59379426    -0.10186317
 h     -2.15108839    -1.81760179     0.68218531
 h     -1.77211290     1.81099699    -0.04387552
          17

 c      1.03735339    -0.50159837     0.07824260
 c     -0.17890657    -1.05609054    -0.39239507
 c     -1.14257113    -0.21206709    -0.04032845
 c     -1.01414295     1.22280056    -0.53992016
 c      0.17159564     1.69612325     0.08835414
 c      1.19472166     1.02485225     0.38507029
 h     -0.36642625    -2.03957075    -0.68984661
 h     -1.34317405     1.58264531    -1.51221370
 h      0.21095339     2.81974326     0.11401569
 h      1.91714241     1.38861410     1.07508409
 o      2.11177021    -1.22130761    -0.23407645
 h      3.04367494    -0.97567394     0.25391664
 c     -2.41637845    -0.75796860     0.61439086
 h     -2.77253285    -0.34619746     1.55567026
 h     -3.36961929    -0.61232330    -0.09440533
 h     -2.14752330    -1.82566308     0.75164202
 h     -1.76029619     1.82159291    -0.10399261
          17

 c      1.02974474    -0.51117256     0.08366403
 c     -0.17729437    -1.04734515    -0.38391140
 c     -1.14409966    -0.22515466    -0.05783373
 c     -1.01014870     1.22994301    -0.54687103
 c      0.17717664     1.68716628     0.10038511
 c      1.20224938     1.01235781     0.38624529
 h     -0.36926116    -2.09981908    -0.71339548
 h     -1.30775474     1.55993749    -1.51828919
 h      0.21241857     2.81428962     0.09942805
 h      1.83036821     1.37698492     1.07943342
 o      2.11983562    -1.20151814    -0.24342812
 h      3.00932393    -0.97206082     0.24745989
 c     -2.43114184    -0.74926801     0.62845437
 h     -2.75839484    -0.32501473     1.50723716
 h     -3.36205271    -0.63479560    -0.07651063
 h     -2.15200388    -1.83203635     0.82233934
 h     -1.76457801     1.83897320    -0.14907132
          17

 c      1.02451446    -0.51943416     0.08667073
 c     -0.17340408    -1.04038332    -0.37530123
 c     -1.15077690    -0.23611881    -0.07557689
 c     -1.00693171     1.23519529    -0.55163193
 c      0.18134737     1.68310716     0.11008560
 c      1.20982132     0.99477611     0.38773757
 h     -0.36708320    -2.15526375    -0.72820543
 h     -1.26454553     1.53099766    -1.54254741
 h      0.21662114     2.80056966     0.09018345
 h      1.77496631     1.37496823     1.10288498
 o      2.12867584    -1.18169333    -0.25147919
 h      2.95309507    -0.96974678     0.23079416
 c     -2.44519581    -0.74231319     0.63889236
 h     -2.74621675    -0.28843261     1.48132637
 h     -3.34051024    -0.66092881    -0.05051380
 h     -2.16574034    -1.83046682     0.89209113
 h     -1.78600090     1.86338505    -0.17806813
          17

 c      1.02207060    -0.52609473     0.08740008
 c     -0.16740965    -1.03690596    -0.36717360
 c     -1.16293432    -0.24441279    -0.09319218
 c     -1.00490136     1.23864238    -0.55403982
 c      0.18423229     1.68337339     0.11734414
 c      1.21649893     0.97232400     0.38898370
 h     -0.35809722    -2.19221304    -0.73028318
 h     -1.21348429     1.49658802    -1.58482485
 h      0.22413549     2.78113200     0.08750868
 h      1.75718124     1.38536823     1.15312925
 o      2.13713183    -1.16228236    -0.25886350
 h      2.89342412    -0.96390869     0.21369386
 c     -2.45752665    -0.73802510     0.64530078
 h     -2.73932813    -0.22941036     1.48776196
 h     -3.31215712    -0.69004824    -0.02125886
 h     -2.18883341    -1.81722237     0.95886346
 h     -1.81902400     1.89039691    -0.19454051
          17

 c      1.02266441    -0.53096356     0.08599245
 c     -0.15976800    -1.03762029    -0.35980391
 c     -1.18033995    -0.24991569    -0.11045422
 c     -1.00481386     1.24073458    -0.55442000
 c      0.18625588     1.68691921     0.12226183
 c      1.22245739     0.94633451     0.39093924
 h     -0.34181519    -2.20452827    -0.71814152
 h     -1.15413653     1.45636856    -1.63783305
 h      0.23539577     2.76134464     0.09198496
 h      1.76708019     1.40086438     1.21826808
 o      2.14345246    -1.14390209    -0.26668208
 h      2.85929200    -0.94712247     0.21333770
 c     -2.46750844    -0.73619576     0.64911308
 h     -2.73481137    -0.15146172     1.51706917
 h     -3.28814847    -0.72126320     0.00377887
 h     -2.22017348    -1.79138220     1.02111432
 h     -1.85503521     1.91367866    -0.20403069
          17

 c      1.02634380    -0.53392804     0.08259006
 c     -0.15126312    -1.04248796    -0.35322712
 c     -1.20221110    -0.25289132    -0.12723331
 c     -1.00730474     1.24191846    -0.55347478
 c      0.18802565     1.69237343     0.12511568
 c      1.22800607     0.91863708     0.39500012
 h     -0.31847570    -2.19094526    -0.69193940
 h     -1.08692353     1.41013883    -1.69048462
 h      0.25069778     2.74828424     0.10355196
 h      1.79115977     1.41082065     1.27989032
 o      2.14670861    -1.12701944    -0.27570739
 h      2.86822540    -0.91474842     0.24144008
 c     -2.47475022    -0.73569252     0.65258034
 h     -2.72775962    -0.06593979     1.55003347
 h     -3.28093328    -0.75380957     0.01657279
 h     -2.25750820    -1.75478687     1.07813774
 h     -1.88622287     1.92799284    -0.21171513
          17

 c      1.03293066    -0.53493600     0.07734272
 c     -0.14287446    -1.05086920    -0.34730389
 c     -1.22736098    -0.25386733    -0.14342770
 c     -1.01264424     1.24245231    -0.55196773
 c      0.19018213     1.69833933     0.12627945
 c      1.23305987     0.89094850     0.40205658
 h     -0.28893144    -2.15453353    -0.65320644
 h     -1.01376304     1.35868866    -1.73229221
 h      0.27013633     2.74805374     0.12172660
 h      1.81997499     1.40760598     1.32482722
 o      2.14824411    -1.11154017    -0.28529851
 h      2.90335629    -0.87167805     0.28675653
 c     -2.47929689    -0.73513807     0.65715362
 h     -2.71549151     0.01592074     1.57114300
 h     -3.29716630    -0.78715883     0.01383546
 h     -2.29767791    -1.71185726     1.13044325
 h     -1.90732692     1.93040822    -0.22145176
          17

 c      1.04202386    -0.53401512     0.07039231
 c     -0.13552719    -1.06149302    -0.34173152
 c     -1.25441133    -0.25349494    -0.15891777
 c     -1.02070717     1.24238682    -0.55051640
 c      0.19327936     1.70378027     0.12615393
 c      1.23726302     0.86472069     0.41244455
 h     -0.25488976    -2.10443722    -0.60517987
 h     -0.93777953     1.30379208    -1.75579676
 h      0.29337653     2.76223265     0.14579619
 h      1.84816905     1.38729703     1.34628806
 o      2.15008862    -1.09715684    -0.29429606
 h      2.93799466    -0.82656237     0.32931214
 c     -2.48198074    -0.73331255     0.66290918
 h     -2.69772467     0.08636818     1.57185517
 h     -3.33261432    -0.82037641     0.00052601
 h     -2.33712500    -1.66889070     1.17986194
 h     -1.91597926     1.92038052    -0.23568596
          17

 c      1.05301760    -0.53129004     0.06185082
 c     -0.12987924    -1.07227843    -0.33602951
 c     -1.28198511    -0.25244494    -0.17355683
 c     -1.03100731     1.24158465    -0.54954391
 c      0.19773244     1.70822161     0.12514516
 c      1.24019592     0.84113909     0.42614316
 h     -0.21916622    -2.05902594    -0.55323676
 h     -0.86268820     1.24782626    -1.75702709
 h      0.31939396     2.78638813     0.17474452
 h      1.87303196     1.34866865     1.34186992
 o      2.15361352    -1.08371459    -0.30198058
 h      2.95630659    -0.78560148     0.35585315
 c     -2.48408870    -0.72934119     0.66907239
 h     -2.67552992     0.14092427     1.54883105
 h     -3.37621711    -0.85166228    -0.01376954
 h     -2.37266477    -1.63216479     1.22882974
 h     -1.91277789     1.89968133    -0.25556735
          17

 c      1.06515209    -0.52696299     0.05179618
 c     -0.12629741    -1.08049320    -0.32965312
 c     -1.30882926    -0.25134689    -0.18718477
 c     -1.04271489     1.23971802    -0.54930831
 c      0.20380246     1.71161305     0.12367572
 c      1.24146059     0.82109784     0.44287972
 h     -0.18502494    -2.04468952    -0.50369997
 h     -0.79224927     1.19340713    -1.73519117
 h      0.34652986     2.81233892     0.20706952
 h      1.89382204     1.29265415     1.31241025
 o      2.15955722    -1.07121451    -0.30808822
 h      2.95248794    -0.75218541     0.36033847
 c     -2.48675647    -0.72283171     0.67479992
 h     -2.65068343     0.17761402     1.50213052
 h     -3.41723557    -0.87883775    -0.02051965
 h     -2.40211308    -1.60516660     1.27872282
 h     -1.90159221     1.87255349    -0.28100461
          17

 c      1.07760194    -0.52126556     0.04028647
 c     -0.12504952    -1.08426488    -0.32237730
 c     -1.33387023    -0.25074692    -0.19964629
 c     -1.05468331     1.23626757    -0.54992701
 c      0.21158914     1.71404843     0.12218894
 c      1.24063851     0.80511738     0.46209672
 h     -0.15410440    -2.07849062    -0.45943963
 h     -0.72979138     1.14309714    -1.69239636
 h      0.37290048     2.83187961     0.24083453
 h      1.91218577     1.22260162     1.26228105
 o      2.16823594    -1.05974516    -0.31264749
 h      2.92703676    -0.72771003     0.34155757
 c     -2.49071458    -0.71395561     0.67956024
 h     -2.62545885     0.19681462     1.43453165
 h     -3.44842949    -0.89998804    -0.01450616
 h     -2.42432682    -1.58696827     1.32839076
 h     -1.88976930     1.84580357    -0.31076882
          17

 c      1.08955933    -0.51442481     0.02737102
 c     -0.12637895    -1.08428518    -0.31447049
 c     -1.35622539    -0.25108171    -0.21080429
 c     -1.06561648     1.23061955    -0.55132833
 c      0.22103854     1.71558049     0.12113562
 c      1.23714030     0.79323713     0.48283130
 h     -0.12608820    -2.14826813    -0.41789389
 h     -0.67769218     1.09912462    -1.63369467
 h      0.39683813     2.83921913     0.27394684
 h      1.93373414     1.14492508     1.20062186
 o      2.17956008    -1.04946830    -0.31594362
 h      2.88599990    -0.71146092     0.30278646
 c     -2.49631778    -0.70341122     0.68307071
 h     -2.60260813     0.20208144     1.35183685
 h     -3.46609350    -0.91375814     0.00641766
 h     -2.43881344    -1.57327101     1.37439915
 h     -1.88680504     1.82775228    -0.34308802
          17

 c      1.10027976    -0.50667901     0.01308809
 c     -0.13033693    -1.08266216    -0.30628308
 c     -1.37519376    -0.25268697    -0.22055002
 c     -1.07452695     1.22236621    -0.55311441
 c      0.23196744     1.71616207     0.12095139
 c      1.23008008     0.78502473     0.50372154
 h     -0.10103012    -2.22605846    -0.37584127
 h     -0.63672394     1.06303966    -1.56735956
 h      0.41715640     2.83180924     0.30446317
 h      1.96944573     1.06862765     1.14110165
 o      2.19285405    -1.04069389    -0.31863940
 h      2.84316160    -0.69900660     0.25391636
 c     -2.50361778    -0.69235023     0.68504186
 h     -2.58528289     0.20188424     1.26354620
 h     -3.46947146    -0.91947822     0.04196315
 h     -2.44540942    -1.55885558     1.41270539
 h     -1.89977528     1.82481618    -0.37700502
          17

 c      1.10912826    -0.49831330    -0.00252844
 c     -0.13675747    -1.08108802    -0.29799120
 c     -1.39025209    -0.25581845    -0.22880749
 c     -1.08128119     1.21167509    -0.55448654
 c      0.24407751     1.71564622     0.12202061
 c      1.21868363     0.77991003     0.52357274
 h     -0.07994290    -2.28958215    -0.33227198
 h     -0.60537097     1.03530062    -1.50472425
 h      0.43326591     2.81044396     0.33084958
 h      2.03101539     1.00137847     1.09525130
 o      2.20670311    -1.03399885    -0.32188957
 h      2.82169857    -0.68002793     0.21328199
 c     -2.51239015    -0.68227433     0.68506737
 h     -2.57662168     0.21046896     1.18220150
 h     -3.46070784    -0.91736805     0.08959117
 h     -2.44417686    -1.53941572     1.44025226
 h     -1.92779599     1.83735364    -0.41337477
          17

 c      1.11565981    -0.48966384    -0.01940623
 c     -0.14535077    -1.08046873    -0.28964521
 c     -1.40106593    -0.26065415    -0.23552917
 c     -1.08659577     1.19930089    -0.55447037
 c      0.25693516     1.71379650     0.12461558
 c      1.20344739     0.77758366     0.54221570
 h     -0.06412713    -2.32664986    -0.28770111
 h     -0.57997337     1.01522443    -1.45832698
 h      0.44521649     2.77921719     0.35224867
 h      2.11726863     0.94505900     1.06256286
 o      2.21967559    -1.02994065    -0.32672468
 h      2.84215245    -0.64306935     0.19748905
 c     -2.52212685    -0.67449386     0.68295408
 h     -2.57878563     0.24257360     1.11866085
 h     -3.44558080    -0.90892187     0.14421999
 h     -2.43537047    -1.51236335     1.45576704
 h     -1.96212417     1.85949179    -0.45389625
          17

 c      1.11971380    -0.48106293    -0.03737312
 c     -0.15577068    -1.08118215    -0.28124673
 c     -1.40751026    -0.26728001    -0.24068304
 c     -1.09138482     1.18618229    -0.55242455
 c      0.26995116     1.71030603     0.12883270
 c      1.18635721     0.77778803     0.56023026
 h     -0.05478831    -2.33214366    -0.24319489
 h     -0.55680901     1.00181426    -1.43745915
 h      0.45366923     2.74526460     0.36871879
 h      2.21106970     0.89834040     1.03402149
 o      2.23187501    -1.02814634    -0.33277949
 h      2.89772462    -0.59069097     0.20068263
 c     -2.53201113    -0.66902889     0.67923393
 h     -2.59202718     0.30090176     1.07556242
 h     -3.43439956    -0.89725583     0.19809923
 h     -2.41937119    -1.47717394     1.46001982
 h     -1.99188668     1.88309749    -0.49930795
          17

 c      1.12144381    -0.47278092    -0.05614286
 c     -0.16763628    -1.08328699    -0.27278675
 c     -1.40968344    -0.27567240    -0.24423808
 c     -1.09609842     1.17305489    -0.54847193
 c      0.28240581     1.70487636     0.13457220
 c      1.16966440     0.77994552     0.57802935
 h     -0.05291788    -2.30551076    -0.19991198
 h     -0.53528210     0.99494556    -1.44344081
 h      0.45968520     2.71754888     0.38116554
 h      2.29303292     0.86108637     1.00300263
 o      2.24438121    -1.02749980    -0.33889176
 h      2.96356104    -0.53701112     0.20398660
 c     -2.54101657    -0.66434830     0.67493721
 h     -2.61486371     0.37251197     1.04813678
 h     -3.44045819    -0.88660859     0.24243889
 h     -2.39658900    -1.43552861     1.45586200
 h     -2.00874385     1.90124787    -0.54870957
          17

 c      1.12124123    -0.46501567    -0.07535061
 c     -0.18054112    -1.08655923    -0.26426863
 c     -1.40788567    -0.28569191    -0.24616954
 c     -1.10055151     1.16034869    -0.54345166
 c      0.29351868     1.69743013     0.14158956
 c      1.15510298     0.78317437     0.59563087
 h     -0.05916413    -2.25031016    -0.15884345
 h     -0.51872132     0.99545260    -1.46956042
 h      0.46421379     2.70386931     0.39067214
 h      2.35039255     0.83446744     0.96791788
 o      2.25783030    -1.02703910    -0.34429841
 h      3.02021821    -0.49353678     0.19481865
 c     -2.54846785    -0.65851281     0.67071845
 h     -2.64494939     0.44005823     1.03051128
 h     -3.47265224    -0.88026676     0.27178562
 h     -2.36739415    -1.39104736     1.44799298
 h     -2.00818109     1.90941210    -0.59992187
          17

 c      1.11960189    -0.45790439    -0.09459171
 c     -0.19407994    -1.09035487    -0.25574514
 c     -1.40256677    -0.29708476    -0.24648350
 c     -1.10417141     1.14827245    -0.53847562
 c      0.30253542     1.68838778     0.14959700
 c      1.14388216     0.78645701     0.61283840
 h     -0.07351201    -2.17587155    -0.12037287
 h     -0.51185148     1.00405740    -1.50559880
 h      0.46748634     2.70696697     0.39746773
 h      2.37692256     0.81982299     0.93010146
 o      2.27224510    -1.02616364    -0.34873310
 h      3.05763469    -0.46599655     0.16860693
 c     -2.55472016    -0.65017550     0.66642574
 h     -2.67975251     0.49074139     1.01870285
 h     -3.52707911    -0.87855162     0.28734898
 h     -2.33220990    -1.34826731     1.44202325
 h     -1.98919520     1.90548502    -0.65012735
          17

 c      1.11700285    -0.45153515    -0.11344682
 c     -0.20788511    -1.09334754    -0.24739592
 c     -1.39428829    -0.30948063    -0.24523636
 c     -1.10626417     1.13688320    -0.53452703
 c      0.30879276     1.67871979     0.15833345
 c      1.13685324     0.78879434     0.62939030
 h     -0.09472260    -2.10049364    -0.08334437
 h     -0.51807631     1.02051387    -1.54209788
 h      0.46888887     2.72301549     0.40052450
 h      2.37055163     0.81819002     0.89203727
 o      2.28730496    -1.02453770    -0.35221210
 h      3.07202366    -0.45621547     0.12531881
 c     -2.56092530    -0.63877914     0.66152003
 h     -2.71686693     0.51763144     1.01037838
 h     -3.58950513    -0.87961482     0.29449706
 h     -2.29195700    -1.31071712     1.44244791
 h     -1.95393755     1.88976055    -0.69645130
          17

 c      1.11383896    -0.44595871    -0.13149661
 c     -0.22163006    -1.09352984    -0.23961750
 c     -1.38372328    -0.32238177    -0.24253973
 c     -1.10610670     1.12607921    -0.53227666
 c      0.31175035     1.66963245     0.16756177
 c      1.13454215     0.78934580     0.64499363
 h     -0.12007927    -2.05160653    -0.04394447
 h     -0.53843937     1.04348186    -1.57216401
 h      0.46746754     2.74411997     0.39826099
 h      2.33215372     0.83020081     0.85667984
 o      2.30248936    -1.02204705    -0.35492900
 h      3.06426399    -0.46307969     0.06767543
 c     -2.56817445    -0.62441993     0.65570632
 h     -2.75413013     0.51839593     1.00411831
 h     -3.64488755    -0.88157688     0.29830510
 h     -2.24878525    -1.27901260     1.45035833
 h     -1.90769141     1.86516604    -0.73648665
          17

 c      1.11043429    -0.44120362    -0.14833018
 c     -0.23485896    -1.08947558    -0.23288487
 c     -1.37169432    -0.33514187    -0.23855340
 c     -1.10294996     1.11557497    -0.53202688
 c      0.31103406     1.66212603     0.17705540
 c      1.13696742     0.78755892     0.65927872
 h     -0.14696672    -2.05116997     0.00272423
 h     -0.57167997     1.07077073    -1.59177420
 h      0.46250140     2.76220223     0.38952648
 h      2.26655569     0.85594746     0.82736734
 o      2.31699886    -1.01887825    -0.35727190
 h      3.04112722    -0.48125414     0.00141626
 c     -2.57701022    -0.60770132     0.64913740
 h     -2.78972809     0.49456435     0.99911841
 h     -3.68269958    -0.88350489     0.30178339
 h     -2.20642468    -1.25076050     1.46297767
 h     -1.85884611     1.83751004    -0.76879444
          17

 c      1.10711001    -0.43728253    -0.16354653
 c     -0.24676029    -1.08228272    -0.22723743
 c     -1.35921756    -0.34695787    -0.23346805
 c     -1.09609209     1.10495981    -0.53371054
 c      0.30649080     1.65670563     0.18661654
 c      1.14323488     0.78323249     0.67173218
 h     -0.17512370    -2.09296046     0.05660455
 h     -0.61458817     1.09967594    -1.59976277
 h      0.45374891     2.77147283     0.37407256
 h      2.18624151     0.89504612     0.80796895
 o      2.32951152    -1.01570123    -0.35988357
 h      3.01869043    -0.49812340    -0.06371775
 c     -2.58740828    -0.58960957     0.64220323
 h     -2.82246550     0.45197958     0.99541378
 h     -3.69742697    -0.88541444     0.30605255
 h     -2.16954682    -1.22238272     1.47556808
 h     -1.81780934     1.81474914    -0.79306865
          17

 c      1.10424935    -0.43418251    -0.17675005
 c     -0.25631139    -1.07486522    -0.22218395
 c     -1.34747702    -0.35692668    -0.22747779
 c     -1.08513384     1.09394220    -0.53697139
 c      0.29820713     1.65330980     0.19609316
 c      1.15108727     0.77640869     0.68167441
 h     -0.20518921    -2.15059132     0.11160211
 h     -0.66243292     1.12735571    -1.59788725
 h      0.44143468     2.76926914     0.35254620
 h      2.11610299     0.94782386     0.80296748
 o      2.33826856    -1.01361907    -0.36350567
 h      3.02073063    -0.49467234    -0.11653493
 c     -2.59889705    -0.57146288     0.63521678
 h     -2.85234403     0.40204627     0.99455021
 h     -3.68775562    -0.88811643     0.31085208
 h     -2.14256290    -1.19105416     1.48380649
 h     -1.79370565     1.80396812    -0.80928889
          17

 c      1.10230387    -0.43184853    -0.18755711
 c     -0.26258066    -1.06987421    -0.21715689
 c     -1.33767959    -0.36416923    -0.22075573
 c     -1.07030679     1.08268702    -0.54132888
 c      0.28645688     1.65139422     0.20535546
 c      1.15741311     0.76713145     0.68839966
 h     -0.23666178    -2.20093233     0.16100962
 h     -0.70960801     1.15129892    -1.59079491
 h      0.42615310     2.75615428     0.32630907
 h      2.08787190     1.01720954     0.81646458
 o      2.34244721    -1.01315599    -0.36837101
 h      3.05724516    -0.46188903    -0.15416864
 c     -2.61062721    -0.55483094     0.62822967
 h     -2.88119090     0.36174058     1.00015334
 h     -3.65620534    -0.89323591     0.31480316
 h     -2.12867748    -1.15561290     1.48509901
 h     -1.79000242     1.80701577    -0.81604425
          17

 c      1.10172943    -0.43020520    -0.19564062
 c     -0.26492354    -1.06898157    -0.21175250
 c     -1.33081805    -0.36797577    -0.21345064
 c     -1.05251028     1.07187396    -0.54629437
 c      0.27161152     1.65007793     0.21424871
 c      1.16090299     0.75571881     0.69157415
 h     -0.26804468    -2.23098528     0.20033367
 h     -0.75064887     1.16983248    -1.58530708
 h      0.40876782     2.73577381     0.29721252
 h      2.11017797     1.10433320     0.84880512
 o      2.34312684    -1.01348676    -0.37408463
 h      3.10945930    -0.41307221    -0.18389582
 c     -2.62147008    -0.54102279     0.62113225
 h     -2.91196984     0.34791057     1.01651345
 h     -3.60943747    -0.90343440     0.31540535
 h     -2.12941113    -1.11668206     1.47894868
 h     -1.80320594     1.81920080    -0.81013204
          17

 c      1.10290215    -0.42922015    -0.20078769
 c     -0.26313900    -1.07296574    -0.20572335
 c     -1.32741586    -0.36794317    -0.20570159
 c     -1.03295954     1.06237386    -0.55140690
 c      0.25410420     1.64828813     0.22258891
 c      1.16312264     0.74345099     0.69148598
 h     -0.29745649    -2.23527763     0.22714913
 h     -0.78150631     1.18238978    -1.58831833
 h      0.39031441     2.71426913     0.26727398
 h      2.15730885     1.19972737     0.89448843
 o      2.34181296    -1.01349107    -0.38028226
 h      3.15310541    -0.36667348    -0.21239694
 c     -2.63031660    -0.53010598     0.61405584
 h     -2.94570458     0.36577204     1.04395717
 h     -3.55839628    -0.92262131     0.30903656
 h     -2.14437687    -1.07650043     1.46702248
 h     -1.82581125     1.83258837    -0.78834892
          17

 c      1.10606600    -0.42893569    -0.20291119
 c     -0.25755983    -1.08184925    -0.19893427
 c     -1.32736609    -0.36406499    -0.19764938
 c     -1.01280626     1.05492046    -0.55634367
 c      0.23445538     1.64495202     0.23021031
 c      1.16589024     0.73206135     0.68872229
 h     -0.32293049    -2.21319483     0.24053032
 h     -0.80049361     1.18925474    -1.60359467
 h      0.37184362     2.69854902     0.23826505
 h      2.20087934     1.28900175     0.94581287
 o      2.33945444    -1.01249016    -0.38683777
 h      3.17379477    -0.33421576    -0.24226381
 c     -2.63645965    -0.52066819     0.60753710
 h     -2.97969991     0.40529984     1.07623772
 h     -3.51590669    -0.95531985     0.29165653
 h     -2.17119968    -1.03862113     1.45322468
 h     -1.84984115     1.83986297    -0.74933456
          17

 c      1.11130564    -0.42945362    -0.20202237
 c     -0.24899122    -1.09495008    -0.19136884
 c     -1.32995626    -0.35672447    -0.18943070
 c     -0.99299520     1.04999395    -0.56105710
 c      0.21329128     1.63929741     0.23699728
 c      1.16998087     0.72297888     0.68384197
 h     -0.34259689    -2.16839827     0.24105101
 h     -0.80820388     1.19098157    -1.62965989
 h      0.35411136     2.69322914     0.21149283
 h      2.22545696     1.36124877     0.99636636
 o      2.33651195    -1.01021303    -0.39375772
 h      3.16593672    -0.32077512    -0.27367016
 c     -2.63994426    -0.51090709     0.60202641
 h     -3.01000108     0.45091391     1.10431773
 h     -3.48976600    -1.00383633     0.26102319
 h     -2.20581369    -1.00738480     1.44347725
 h     -1.86864897     1.83605314    -0.69404720
          17

 c      1.11852849    -0.43090818    -0.19819765
 c     -0.23848780    -1.11083954    -0.18320685
 c     -1.33406366    -0.34659479    -0.18116231
 c     -0.97429957     1.04781348    -0.56573901
 c      0.19134727     1.63111300     0.24287846
 c      1.17543472     0.71718589     0.67730524
 h     -0.35508112    -2.11035563     0.23159380
 h     -0.80654822     1.18808185    -1.66074277
 h      0.33724671     2.69798092     0.18800160
 h      2.22516724     1.41012400     1.04161477
 o      2.33314106    -1.00667560    -0.40110174
 h      3.12993726    -0.32697396    -0.30571888
 c     -2.64173111    -0.49976155     0.59741851
 h     -3.03389983     0.49015341     1.12079280
 h     -3.47694132    -1.06455557     0.21913888
 h     -2.24360488    -0.98687847     1.44427775
 h     -1.87747095     1.81874882    -0.62534614
          17

 c      1.12745734    -0.43344490    -0.19155262
 c     -0.22704423    -1.12723206    -0.17495280
 c     -1.33842291    -0.33450669    -0.17292496
 c     -0.95737603     1.04833143    -0.57063905
 c      0.16945505     1.62074052     0.24781222
 c      1.18197111     0.71531323     0.66949698
 h     -0.36037952    -2.05711896     0.21876426
 h     -0.79780269     1.18113922    -1.68968876
 h      0.32073392     2.70779471     0.16893657
 h      2.19890505     1.43235224     1.07840528
 o      2.32919793    -1.00219241    -0.40895717
 h      3.07215613    -0.34881426    -0.33692006
 c     -2.64314943    -0.48718431     0.59325961
 h     -3.05033684     0.51565830     1.12117355
 h     -3.46738222    -1.12845501     0.17161311
 h     -2.28133741    -0.97920146     1.45944045
 h     -1.87366082     1.78794757    -0.54737833
          17

 c      1.13763947    -0.43719511    -0.18222327
 c     -0.21534669    -1.14118831    -0.16743166
 c     -1.34185604    -0.32133802    -0.16475562
 c     -0.94275936     1.05122588    -0.57591472
 c      0.14850697     1.60882423     0.25179589
 c      1.18917177     0.71771393     0.66073899
 h     -0.36066533    -2.03433249     0.21278669
 h     -0.78415541     1.17101588    -1.71043556
 h      0.30375927     2.71585435     0.15561806
 h      2.14813380     1.42671459     1.10459751
 o      2.32406483    -0.99754353    -0.41743589
 h      3.00765930    -0.37499936    -0.36531030
 c     -2.64513338    -0.47382129     0.58928239
 h     -3.05954967     0.52432942     1.10351717
 h     -3.45187321    -1.18555674     0.12464189
 h     -2.31834934    -0.98302394     1.48705611
 h     -1.85701810     1.74599249    -0.46499115
          17

 c      1.14847931    -0.44222847    -0.17035246
 c     -0.20384384    -1.15050077    -0.16124490
 c     -1.34340760    -0.30793866    -0.15665199
 c     -0.93080760     1.05591722    -0.58159077
 c      0.12941256     1.59604826     0.25489150
 c      1.19647927     0.72445133     0.65125741
 h     -0.35853732    -2.05999437     0.22109457
 h     -0.76762372     1.15893352    -1.71920080
 h      0.28561539     2.71641316     0.14932301
 h      2.07678833     1.39415601     1.11926418
 o      2.31656414    -0.99410008    -0.42665419
 h      2.96152445    -0.38499338    -0.38887504
 c     -2.64800426    -0.46064673     0.58556200
 h     -3.06291075     0.51656283     1.06801078
 h     -3.42537628    -1.22814516     0.08299432
 h     -2.35568502    -0.99404515     1.52012095
 h     -1.83020361     1.69753830    -0.38306358
          17

 c      1.15929290    -0.44849394    -0.15608079
 c     -0.19308290    -1.15538379    -0.15605704
 c     -1.34238637    -0.29508978    -0.14858446
 c     -0.92165420     1.06162681    -0.58758404
 c      0.11305666     1.58298958     0.25723865
 c      1.20302785     0.73516977     0.64106862
 h     -0.35318202    -2.12515459     0.24000304
 h     -0.75006951     1.14643891    -1.71487075
 h      0.26593704     2.70627372     0.15105777
 h      1.99308537     1.33932966     1.12397748
 o      2.30588175    -0.99305089    -0.43665826
 h      2.95404789    -0.36153902    -0.40690159
 c     -2.65161890    -0.44876197     0.58224873
 h     -3.06314971     0.49641884     1.01696678
 h     -3.38661588    -1.25150630     0.04960451
 h     -2.39438448    -1.00696058     1.55023422
 h     -1.79880940     1.64918602    -0.30574356
          17

 c      1.16936564    -0.45579577    -0.13954432
 c     -0.18366102    -1.15762374    -0.15097142
 c     -1.33834980    -0.28349310    -0.14050587
 c     -0.91524976     1.06750620    -0.59371707
 c      0.10024662     1.57006285     0.25903513
 c      1.20731341     0.74882952     0.62971327
 h     -0.34149745    -2.20398539     0.25930863
 h     -0.73313432     1.13529161    -1.69917606
 h      0.24476920     2.68520922     0.16146297
 h      1.91333734     1.27370189     1.12605948
 o      2.29306171    -0.99394976    -0.44739262
 h      2.97662967    -0.31393548    -0.42061067
 c     -2.65549146    -0.43935839     0.57929005
 h     -3.06484200     0.47244485     0.95496441
 h     -3.33695780    -1.25371866     0.02571460
 h     -2.43464646    -1.01709584     1.57071730
 h     -1.77020280     1.60825359    -0.23585989
          17

 c      1.17801116    -0.46384679    -0.12090221
 c     -0.17595310    -1.15882248    -0.14526117
 c     -1.33107912    -0.27375542    -0.13235821
 c     -0.91153371     1.07283093    -0.59964933
 c      0.09163176     1.55750799     0.26048808
 c      1.20705959     0.76360542     0.61595613
 h     -0.32162324    -2.27428373     0.27102222
 h     -0.71804951     1.12728033    -1.67680781
 h      0.22253549     2.65596800     0.18083475
 h      1.86396014     1.21671888     1.14244291
 o      2.28007334    -0.99544516    -0.45879112
 h      3.00565890    -0.26613986    -0.43153781
 c     -2.65884700    -0.43364714     0.57640860
 h     -3.07440298     0.45735664     0.88810440
 h     -3.27980049    -1.23567846     0.01081466
 h     -2.47588983    -1.02105275     1.57775933
 h     -1.75079691     1.58069328    -0.17521349
          17

 c      1.18461616    -0.47238781    -0.10040572
 c     -0.17005862    -1.15992221    -0.13852803
 c     -1.32056137    -0.26635247    -0.12407977
 c     -0.91061947     1.07715577    -0.60476934
 c      0.08758909     1.54541498     0.26174973
 c      1.20061152     0.77797763     0.59855302
 h     -0.29364978    -2.32293534     0.27125535
 h     -0.70541885     1.12397270    -1.65500447
 h      0.19992228     2.62398314     0.20922433
 h      1.86605948     1.18310333     1.19117093
 o      2.26836340    -0.99659416    -0.47080609
 h      3.02448729    -0.23518951    -0.44065240
 c     -2.66079894    -0.43236111     0.57338860
 h     -3.09779914     0.46283003     0.82119590
 h     -3.22058604    -1.20178577     0.00207161
 h     -2.51706610    -1.01686568     1.57046804
 h     -1.74329139     1.56938136    -0.12583343
          17

 c      1.18868152    -0.48128774    -0.07845628
 c     -0.16585679    -1.16139504    -0.13059400
 c     -1.30697592    -0.26159245    -0.11560883
 c     -0.91279571     1.08033789    -0.60825937
 c      0.08809502     1.53382334     0.26285917
 c      1.18933594     0.79219783     0.57841342
 h     -0.25896362    -2.34363551     0.25892759
 h     -0.69523206     1.12645122    -1.64170463
 h      0.17767068     2.59633532     0.24658982
 h      1.90836617     1.16560851     1.26611966
 o      2.25867362    -0.99698316    -0.48337311
 h      3.02558622    -0.22870545    -0.44851200
 c     -2.66071359    -0.43486170     0.57040872
 h     -3.13584937     0.48999848     0.75488686
 h     -3.16703778    -1.16095304    -0.00664802
 h     -2.55690689    -1.00420690     1.55083195
 h     -1.74622472     1.57396233    -0.09075249
          17

 c      1.18988138    -0.49051141    -0.05557908
 c     -0.16304949    -1.16342819    -0.12140889
 c     -1.29069032    -0.25959740    -0.10687710
 c     -0.91832277     1.08245524    -0.60943334
 c      0.09266319     1.52293053     0.26371745
 c      1.17638613     0.80696680     0.55801519
 h     -0.21972031    -2.33463137     0.23463961
 h     -0.68735822     1.13510641    -1.64201728
 h      0.15626773     2.57936656     0.29294794
 h      1.96244637     1.14995491     1.34338145
 o      2.25121856    -0.99651778    -0.49638417
 h      3.00737394    -0.24807708    -0.45547519
 c     -2.65839526    -0.43900389     0.56789482
 h     -3.18257927     0.52751682     0.68729578
 h     -3.12831770    -1.12591402    -0.02482256
 h     -2.59414812    -0.98474024     1.52391579
 h     -1.75582372     1.59193770    -0.07338334
          17

 c      1.18810260    -0.50002298    -0.03236672
 c     -0.16118195    -1.16595757    -0.11102247
 c     -1.27226301    -0.26030850    -0.09780359
 c     -0.92721575     1.08372152    -0.60810266
 c      0.10036010     1.51335927     0.26411313
 c      1.16453394     0.82211390     0.53939607
 h     -0.17860233    -2.29826258     0.20026662
 h     -0.68224745     1.14950555    -1.65516114
 h      0.13571671     2.57545692     0.34824962
 h      2.00807779     1.12954364     1.40436500
 o      2.24575911    -0.99535262    -0.50968230
 h      2.97310590    -0.28977138    -0.46175663
 c     -2.65403334    -0.44235283     0.56586902
 h     -3.22922918     0.56060541     0.61773187
 h     -3.11111199    -1.10750371    -0.06121338
 h     -2.62786881    -0.96228411     1.49785512
 h     -1.76807760     1.61981304    -0.07628620
          17

 c      1.18344837    -0.50973009    -0.00945177
 c     -0.15966839    -1.16854527    -0.09960315
 c     -1.25243931    -0.26350388    -0.08830089
 c     -0.93916917     1.08442934    -0.60462115
 c      0.10985805     1.50626181     0.26379974
 c      1.15591366     0.83675473     0.52379000
 h     -0.13862109    -2.24242823     0.15908275
 h     -0.68106633     1.16836764    -1.67492532
 h      0.11572722     2.58140620     0.41178752
 h      2.03542948     1.10369501     1.43981461
 o      2.24151562    -0.99400247    -0.52308071
 h      2.93256479    -0.34392360    -0.46721182
 c     -2.64825171    -0.44353710     0.56336001
 h     -3.26826766     0.57852195     0.54760800
 h     -3.11445241    -1.10663424    -0.11615797
 h     -2.65792216    -0.94202568     1.48234069
 h     -1.77988707     1.65381361    -0.10033194
          17

 c      1.17622758    -0.51946863     0.01250748
 c     -0.15786130    -1.17014234    -0.08746182
 c     -1.23212493    -0.26881757    -0.07829458
 c     -0.95360888     1.08489514    -0.59963064
 c      0.11958133     1.50307671     0.26259246
 c      1.15223410     0.84972227     0.51191522
 h     -0.10259659    -2.18343154     0.11594501
 h     -0.68510271     1.18972339    -1.69315812
 h      0.09617190     2.59022911     0.48162656
 h      2.04056897     1.07404774     1.44619231
 o      2.23702541    -0.99350521    -0.53641194
 h      2.90473190    -0.39220535    -0.47075933
 c     -2.64194474    -0.44248647     0.55874922
 h     -3.29460528     0.57591361     0.47944607
 h     -3.13037600    -1.11513699    -0.18023090
 h     -2.68506881    -0.92809663     1.48427315
 h     -1.78951420     1.69036056    -0.14440258
          17

 c      1.16694658    -0.52899521     0.03285710
 c     -0.15518717    -1.16906886    -0.07498123
 c     -1.21233393    -0.27575427    -0.06775055
 c     -0.96977755     1.08539619    -0.59378982
 c      0.12801420     1.50507056     0.26043734
 c      1.15471226     0.85992113     0.50415718
 h     -0.07215410    -2.14623138     0.07635643
 h     -0.69508916     1.21122656    -1.70304477
 h      0.07731128     2.59465684     0.55467599
 h      2.02268461     1.04298640     1.42307099
 o      2.23057379    -0.99503880    -0.54956065
 h      2.91149135    -0.41444127    -0.47025793
 c     -2.63588689    -0.43989446     0.55088136
 h     -3.30544729     0.55174926     0.41589212
 h     -3.14963619    -1.12389455    -0.24141950
 h     -2.71032853    -0.92082555     1.50278958
 h     -1.79675899     1.72650711    -0.20545389
          17

 c      1.15627869    -0.53799488     0.05099865
 c     -0.15121616    -1.16406016    -0.06235317
 c     -1.19412777    -0.28369555    -0.05669390
 c     -0.98681499     1.08612321    -0.58762400
 c      0.13410774     1.51293319     0.25744902
 c      1.16375658     0.86661075     0.50055556
 h     -0.04753995    -2.15205299     0.04323947
 h     -0.71085916     1.23046593    -1.70063791
 h      0.05967237     2.58965724     0.62729512
 h      1.98352894     1.01327770     1.37262886
 o      2.22174364    -0.99862335    -0.56235099
 h      2.95386120    -0.40963236    -0.46486234
 c     -2.63055558    -0.43678252     0.53957162
 h     -3.30014772     0.50854066     0.35914547
 h     -3.16526650    -1.12732995    -0.29067831
 h     -2.73404232    -0.91679313     1.52935771
 h     -1.80291570     1.76027866    -0.27890320
          17

 c      1.14501122    -0.54612446     0.06643555
 c     -0.14552008    -1.15598568    -0.04942916
 c     -1.17856031    -0.29191248    -0.04520841
 c     -1.00385530     1.08717786    -0.58145128
 c      0.13757199     1.52657681     0.25391100
 c      1.17859493     0.86954898     0.50060257
 h     -0.02974870    -2.19783546     0.01509816
 h     -0.73125759     1.24519842    -1.68519530
 h      0.04380735     2.57335642     0.69600077
 h      1.92910721     0.98824828     1.30148403
 o      2.21166301    -1.00310897    -0.57446686
 h      3.00884759    -0.39608633    -0.45667894
 c     -2.62610073    -0.43429226     0.52528011
 h     -3.28059141     0.45251989     0.31051993
 h     -3.17299914    -1.12345857    -0.32289696
 h     -2.75570772    -0.91151247     1.55297656
 h     -1.81030140     1.79066598    -0.35933919
          17

 c      1.13400174    -0.55306602     0.07879826
 c     -0.13768762    -1.14743057    -0.03601776
 c     -1.16659385    -0.29963558    -0.03342160
 c     -1.02015134     1.08862150    -0.57533082
 c      0.13886571     1.54517179     0.25021749
 c      1.19693352     0.86891613     0.50280233
 h     -0.02105363    -2.26036569    -0.01042251
 h     -0.75415116     1.25352422    -1.65913006
 h      0.03010018     2.54703082     0.75810372
 h      1.87447250     0.97226538     1.22583596
 o      2.20149752    -1.00748780    -0.58559536
 h      3.05380150    -0.39020891    -0.44853239
 c     -2.62228611    -0.43365219     0.50870557
 h     -3.25207630     0.39445477     0.26984452
 h     -3.17070405    -1.11288548    -0.33614887
 h     -2.77446967    -0.90161384     1.56474203
 h     -1.82125762     1.81707958    -0.44134962
          17

 c      1.12415024    -0.55853972     0.08786005
 c     -0.12761102    -1.14083857    -0.02210151
 c     -1.15896398    -0.30618238    -0.02148527
 c     -1.03518835     1.09053989    -0.56904703
 c      0.13889797     1.56737213     0.24676177
 c      1.21483739     0.86506340     0.50423185
 h     -0.02284672    -2.31698487    -0.03387352
 h     -0.77653637     1.25403985    -1.62780751
 h      0.01865203     2.51470047     0.81226225
 h      1.84905832     0.97117730     1.17716790
 o      2.19186598    -1.01128253    -0.59551934
 h      3.07589948    -0.40007657    -0.44243008
 c     -2.61846491    -0.43615931     0.49063843
 h     -3.22362048     0.34955457     0.23491013
 h     -3.15800043    -1.09817605    -0.33109482
 h     -2.78957352    -0.88547735     1.55946921
 h     -1.83707411     1.83857302    -0.52008456
          17

 c      1.11635801    -0.56229163     0.09353429
 c     -0.11564457    -1.13773917    -0.00777971
 c     -1.15603895    -0.31107016    -0.00955943
 c     -1.04872062     1.09306895    -0.56217268
 c      0.13862323     1.59162958     0.24381132
 c      1.22843370     0.85842949     0.50199287
 h     -0.03485742    -2.35372829    -0.05458751
 h     -0.79486672     1.24592015    -1.59880295
 h      0.00926972     2.48231480     0.85879950
 h      1.88154184     0.99025459     1.18595807
 o      2.18297392    -1.01438561    -0.60411866
 h      3.07009782    -0.42789221    -0.43946808
 c     -2.61383363    -0.44280711     0.47187944
 h     -3.20485761     0.33293503     0.20231092
 h     -3.13632356    -1.08372090    -0.31099623
 h     -2.80058198    -0.86313456     1.53580159
 h     -1.85749565     1.85347755    -0.59138690
          17

 c      1.11144293    -0.56412017     0.09583576
 c     -0.10256720    -1.13883251     0.00681956
 c     -1.15773675    -0.31406255     0.00219912
 c     -1.06069883     1.09636859    -0.55424641
 c      0.13876756     1.61647322     0.24144915
 c      1.23757560     0.85001428     0.49685635
 h     -0.05569801    -2.36392992    -0.07162017
 h     -0.80575357     1.22878950    -1.57988045
 h      0.00158579     2.45633236     0.89943257
 h      1.95985744     1.02706183     1.23942887
 o      2.17473397    -1.01693904    -0.61136155
 h      3.03724811    -0.47183519    -0.43988033
 c     -2.60801218    -0.45345610     0.45300245
 h     -3.19885346     0.34982413     0.17068812
 h     -3.10938519    -1.07588918    -0.28221487
 h     -2.80749945    -0.83612450     1.49628867
 h     -1.88100905     1.85976264    -0.65176882
          17

 c      1.11003319    -0.56391899     0.09484547
 c     -0.08943618    -1.14418032     0.02158081
 c     -1.16353071    -0.31515227     0.01364892
 c     -1.07111720     1.10058208    -0.54504251
 c      0.13982506     1.64067780     0.23965579
 c      1.24433770     0.84133534     0.49160121
 h     -0.08341671    -2.34595378    -0.08418254
 h     -0.80700512     1.20239690    -1.57562508
 h     -0.00470155     2.44178610     0.93617657
 h      2.04915422     1.07216832     1.30163100
 o      2.16669093    -1.01934711    -0.61732685
 h      2.98527049    -0.52577761    -0.44263699
 c     -2.60124465    -0.46646941     0.43417197
 h     -3.19946054     0.39102032     0.14259347
 h     -3.08344190    -1.08290990    -0.25434125
 h     -2.81095129    -0.80736041     1.44778470
 h     -1.90549763     1.85575928    -0.69852901
          17

 c      1.11245200    -0.56170763     0.09069727
 c     -0.07737685    -1.15326994     0.03642250
 c     -1.17253901    -0.31449989     0.02466991
 c     -1.07987343     1.10579252    -0.53477297
 c      0.14212235     1.66336732     0.23846185
 c      1.25003105     0.83379401     0.48797208
 h     -0.11581675    -2.30266061    -0.09186959
 h     -0.79850299     1.16652999    -1.58471468
 h     -0.00953193     2.44066993     0.96976489
 h      2.12623064     1.11692296     1.34948186
 o      2.15778540    -1.02237748    -0.62226822
 h      2.93293999    -0.57764758    -0.44446200
 c     -2.59396915    -0.47953287     0.41516308
 h     -3.19774007     0.44031923     0.12179265
 h     -3.06570641    -1.11293067    -0.23769888
 h     -2.81237581    -0.78070080     1.40135077
 h     -1.92884505     1.84073320    -0.72993900
          17

 c      1.11861169    -0.55764459     0.08358349
 c     -0.06735769    -1.16492248     0.05132628
 c     -1.18365246    -0.31235937     0.03515623
 c     -1.08671655     1.11195509    -0.52401520
 c      0.14583164     1.68403471     0.23803421
 c      1.25507825     0.82845755     0.48663357
 h     -0.15080781    -2.24282335    -0.09500239
 h     -0.78221684     1.12150415    -1.60051128
 h     -0.01234223     2.45175504     0.99875511
 h      2.18061893     1.15573523     1.37321802
 o      2.14643490    -1.02706495    -0.62663676
 h      2.90878316    -0.61109320    -0.43965170
 c     -2.58670434    -0.49089717     0.39530018
 h     -3.18778116     0.48308466     0.11040800
 h     -3.05986463    -1.16892418    -0.23712858
 h     -2.81378284    -0.75981073     1.36961710
 h     -1.94942105     1.81518864    -0.74535413
          17

 c      1.12796991    -0.55200800     0.07378570
 c     -0.05999763    -1.17712133     0.06638849
 c     -1.19565020    -0.30901509     0.04500448
 c     -1.09127331     1.11883882    -0.51341958
 c      0.15098668     1.70245082     0.23863714
 c      1.25952572     0.82609025     0.48773336
 h     -0.18716948    -2.18353903    -0.09526780
 h     -0.76136792     1.06871565    -1.61442740
 h     -0.01222334     2.47184445     1.02009884
 h      2.20826910     1.18527479     1.36960773
 o      2.13202302    -1.03387732    -0.63077982
 h      2.92770087    -0.61904841    -0.42519755
 c     -2.58031984    -0.50012018     0.37372398
 h     -3.16761681     0.50932552     0.10846160
 h     -3.06296728    -1.24466993    -0.24829643
 h     -2.81652007    -0.74643757     1.36038272
 h     -1.96651938     1.78101102    -0.74523508
          17

 c      1.13959145    -0.54513380     0.06170667
 c     -0.05545732    -1.18718490     0.08184560
 c     -1.20729281    -0.30474393     0.05411447
 c     -1.09310023     1.12602856    -0.50345034
 c      0.15751628     1.71853265     0.24052430
 c      1.26332009     0.82719723     0.49119593
 h     -0.22557540    -2.14881713    -0.09610775
 h     -0.73945404     1.01067280    -1.61905878
 h     -0.00823063     2.49738511     1.03053690
 h      2.20804086     1.20361249     1.33832031
 o      2.11615189    -1.04216760    -0.63460338
 h      2.97103087    -0.61271027    -0.40634418
 c     -2.57597385    -0.50786779     0.35017767
 h     -3.13823750     0.51368747     0.11442571
 h     -3.06830225    -1.32791833    -0.26221220
 h     -2.81985708    -0.73961365     1.37112403
 h     -1.98070266     1.74144832    -0.73109581
          17

 c      1.15229186    -0.53732773     0.04787396
 c     -0.05358181    -1.19302165     0.09790463
 c     -1.21741985    -0.29979720     0.06241145
 c     -1.09174480     1.13298913    -0.49429132
 c      0.16527649     1.73224506     0.24384623
 c      1.26638480     0.83203080     0.49679487
 h     -0.26754993    -2.15568719    -0.10082558
 h     -0.71961060     0.95060656    -1.60960380
 h      0.00035938     2.52555096     1.02776217
 h      2.18072663     1.20991753     1.28090565
 o      2.10103025    -1.05111075    -0.63791520
 h      3.01156904    -0.60665242    -0.39088317
 c     -2.57470957    -0.51525532     0.32526356
 h     -3.10286369     0.49506669     0.12568685
 h     -3.06991794    -1.40653623    -0.27129293
 h     -2.82131273    -0.73689724     1.39129312
 h     -1.99378830     1.70075667    -0.70530317
          17

 c      1.16479319    -0.52877715     0.03291624
 c     -0.05434888    -1.19461420     0.11441632
 c     -1.22505082    -0.29441443     0.06987523
 c     -1.08684494     1.13918096    -0.48587333
 c      0.17407469     1.74354977     0.24860624
 c      1.26853200     0.84054404     0.50407279
 h     -0.31119016    -2.19750394    -0.10874657
 h     -0.70428413     0.89198391    -1.58409702
 h      0.01391620     2.55472815     1.01098166
 h      2.13006436     1.20488814     1.20157799
 o      2.08822212    -1.06028669    -0.64071838
 h      3.03275147    -0.60939487    -0.38397085
 c     -2.57708394    -0.52347294     0.29998644
 h     -3.06688853     0.45701040     0.13876798
 h     -3.06437438    -1.47153207    -0.27134432
 h     -2.81830551    -0.73608789     1.40924192
 h     -2.00809451     1.66335982    -0.67064131
          17

 c      1.17583322    -0.51952965     0.01752210
 c     -0.05796719    -1.19335530     0.13090810
 c     -1.22948069    -0.28885906     0.07655558
 c     -1.07828266     1.14419787    -0.47793574
 c      0.18368263     1.75238761     0.25465685
 c      1.26913574     0.85225497     0.51209338
 h     -0.35068818    -2.25204260    -0.11561142
 h     -0.69501990     0.83804721    -1.54331996
 h      0.03243365     2.58464999     0.98098786
 h      2.06655480     1.19240094     1.11003684
 o      2.07863684    -1.06960289    -0.64317565
 h      3.02811530    -0.62436761    -0.38808997
 c     -2.58297279    -0.53379313     0.27532101
 h     -3.03814363     0.40885704     0.14952507
 h     -3.05052498    -1.51732525    -0.26105077
 h     -2.80923748    -0.73589207     1.41654066
 h     -2.02484376     1.63268362    -0.62972929
          17

 c      1.18425604    -0.50955336     0.00237763
 c     -0.06454765    -1.19052154     0.14688655
 c     -1.23035761    -0.28343066     0.08256392
 c     -1.06632427     1.14786806    -0.47004921
 c      0.19383876     1.75868692     0.26172446
 c      1.26650610     0.86599958     0.51906867
 h     -0.38041771    -2.29946025    -0.11719777
 h     -0.69224329     0.79135952    -1.49086623
 h      0.05559379     2.61629839     0.93987053
 h      2.01484793     1.18267939     1.02588554
 o      2.07267618    -1.07914508    -0.64550936
 h      2.99805387    -0.65180141    -0.40389027
 c     -2.59158059    -0.54758436     0.25204109
 h     -3.02636812     0.36552319     0.15373049
 h     -3.02895636    -1.54148413    -0.24120236
 h     -2.79365738    -0.73581218     1.40877448
 h     -2.04261367     1.61034313    -0.58467170
          17

 c      1.18911500    -0.49884656    -0.01192083
 c     -0.07393187    -1.18680078     0.16197091
 c     -1.22771720    -0.27843496     0.08804193
 c     -1.05162773     1.15027439    -0.46158190
 c      0.20422393     1.76242096     0.26945604
 c      1.25789787     0.87998064     0.52265047
 h     -0.39704354    -2.32793708    -0.11088730
 h     -0.69505436     0.75329219    -1.43334994
 h      0.08290964     2.65142803     0.89035990
 h      2.01388173     1.19207606     0.97540780
 o      2.07017853    -1.08911960    -0.64794311
 h      2.94959869    -0.68893278    -0.43027657
 c     -2.60174843    -0.56578994     0.23066496
 h     -3.03992828     0.34128934     0.14828310
 h     -3.00174310    -1.54516684    -0.21441733
 h     -2.77207013    -0.73588515     1.38504707
 h     -2.05724774     1.59627280    -0.53719106
          17

 c      1.18976873    -0.48755405    -0.02495869
 c     -0.08571944    -1.18245163     0.17588836
 c     -1.22195905    -0.27413800     0.09311666
 c     -1.03509276     1.15171269    -0.45168720
 c      0.21438830     1.76375016     0.27747429
 c      1.24283996     0.89319237     0.52227013
 h     -0.39935229    -2.33207276    -0.09547477
 h     -0.70125697     0.72355652    -1.38016115
 h      0.11390415     2.69149309     0.83489074
 h      2.07815790     1.22628757     0.96436297
 o      2.07016710    -1.09989259    -0.65070091
 h      2.89938463    -0.72865638    -0.46378493
 c     -2.61246849    -0.58787176     0.21145758
 h     -3.08034923     0.33832395     0.13222027
 h     -2.97263070    -1.53467062    -0.18540956
 h     -2.74576450    -0.73648602     1.34760573
 h     -2.06343260     1.58953467    -0.48895275
          17

 c      1.18596480    -0.47599786    -0.03652388
 c     -0.09932859    -1.17748834     0.18845705
 c     -1.21377123    -0.27073223     0.09785727
 c     -1.01763186     1.15259239    -0.43944780
 c      0.22369991     1.76319835     0.28542978
 c      1.22516616     0.90613229     0.51974814
 h     -0.38770333    -2.31098154    -0.07076849
 h     -0.70805734     0.70042181    -1.34164379
 h      0.14820585     2.73620474     0.77483789
 h      2.17393951     1.27142249     0.97110977
 o      2.07072817    -1.11201023    -0.65400120
 h      2.87494604    -0.75891730    -0.49868207
 c     -2.62306021    -0.61148626     0.19450963
 h     -3.14102274     0.34456753     0.10639678
 h     -2.94730057    -1.52336748    -0.16134014
 h     -2.71671690    -0.73817417     1.30186506
 h     -2.05671723     1.58908333    -0.44163716
          17

 c      1.17789851    -0.46459287    -0.04653710
 c     -0.11403691    -1.17171565     0.19959504
 c     -1.20401531    -0.26831933     0.10224481
 c     -0.99993820     1.15324121    -0.42421725
 c      0.23139971     1.76172068     0.29302666
 c      1.20904924     0.91911429     0.51670187
 h     -0.36380786    -2.26796083    -0.03750398
 h     -0.71355163     0.68237447    -1.32513672
 h      0.18544531     2.78272848     0.71052042
 h      2.26520670     1.31356648     0.97704320
 o      2.07008419    -1.12576542    -0.65783987
 h      2.89779565    -0.77005168    -0.53114137
 c     -2.63296382    -0.63351228     0.17973201
 h     -3.21191380     0.34440533     0.07252987
 h     -2.93232928    -1.53014318    -0.15065268
 h     -2.68742336    -0.74156649     1.25636686
 h     -2.03492389     1.59419122    -0.39672310
          17

 c      1.16615578    -0.45376448    -0.05498099
 c     -0.12898868    -1.16461772     0.20934870
 c     -1.19361452    -0.26689046     0.10616411
 c     -0.98234648     1.15368904    -0.40595939
 c      0.23672517     1.76058114     0.29999804
 c      1.19723989     0.93173574     0.51389409
 h     -0.33081627    -2.21180086     0.00244982
 h     -0.71794735     0.67033582    -1.33109709
 h      0.22500863     2.82627509     0.64197130
 h      2.33299077     1.34586358     0.97396366
 o      2.06841478    -1.14051924    -0.66179744
 h      2.95567334    -0.76644872    -0.56327747
 c     -2.64183728    -0.65169481     0.16662462
 h     -3.28381697     0.32692917     0.03262627
 h     -2.93117345    -1.56821423    -0.15851085
 h     -2.66050885    -0.74724967     1.22148709
 h     -1.99878212     1.60465621    -0.35524835
          17

 c      1.15156085    -0.44390630    -0.06186931
 c     -0.14319785    -1.15520216     0.21790462
 c     -1.18349583    -0.26630296     0.10942558
 c     -0.96487466     1.15364322    -0.38525526
 c      0.23908115     1.76106211     0.30608045
 c      1.19141637     0.94327522     0.51161867
 h     -0.29321559    -2.15862650     0.04596005
 h     -0.72311961     0.66787465    -1.35317379
 h      0.26585922     2.86171106     0.56978035
 h      2.36945986     1.36568908     0.95918334
 o      2.06699347    -1.15517257    -0.66540039
 h      3.01789042    -0.75972697    -0.59801820
 c     -2.64984045    -0.66586736     0.15423138
 h     -3.34964359     0.28721513    -0.01124645
 h     -2.94059220    -1.63219166    -0.18244331
 h     -2.63825158    -0.75566826     1.20563451
 h     -1.95195268     1.62092865    -0.31771489
          17

 c      1.13503189    -0.43534134    -0.06723152
 c     -0.15565236    -1.14220296     0.22550668
 c     -1.17459226    -0.26627503     0.11180902
 c     -0.94740149     1.15268233    -0.36300012
 c      0.23823724     1.76412618     0.31103396
 c      1.19250714     0.95309507     0.50994325
 h     -0.25552029    -2.12954147     0.08959754
 h     -0.73107001     0.67914516    -1.38196865
 h      0.30655214     2.88515442     0.49541480
 h      2.37198714     1.37223260     0.93222603
 o      2.06660404    -1.16887171    -0.66836474
 h      3.06184786    -0.75799936    -0.63559950
 c     -2.65740886    -0.67739302     0.14176079
 h     -3.40447110     0.22496667    -0.05711559
 h     -2.95343986    -1.70373391    -0.21494986
 h     -2.62245287    -0.76692132     1.21032674
 h     -1.90041242     1.64406454    -0.28412310
          17

 c      1.11749958    -0.42827336    -0.07109936
 c     -0.16551844    -1.12520788     0.23225188
 c     -1.16786603    -0.26639413     0.11310671
 c     -0.92988287     1.15048227    -0.34010930
 c      0.23449072     1.77016380     0.31469358
 c      1.20072703     0.96087785     0.50877568
 h     -0.21992112    -2.13736833     0.13211512
 h     -0.74288180     0.70694140    -1.40865379
 h      0.34540538     2.89494842     0.42101980
 h      2.34084699     1.36559610     0.89368129
 o      2.06737500    -1.18110142    -0.67054743
 h      3.07646869    -0.76484387    -0.67462859
 c     -2.66481007    -0.68788435     0.12911997
 h     -3.44566772     0.14335704    -0.10332522
 h     -2.96334439    -1.76578785    -0.24876856
 h     -2.61465778    -0.78061762     1.22908025
 h     -1.85090045     1.67523645    -0.25411107
          17

 c      1.09987620    -0.42275417    -0.07349855
 c     -0.17216547    -1.10574514     0.23804402
 c     -1.16429253    -0.26614777     0.11314882
 c     -0.91257204     1.14698246    -0.31737292
 c      0.22870577     1.77891355     0.31701082
 c      1.21547235     0.96664657     0.50784952
 h     -0.18637819    -2.17351369     0.17505405
 h     -0.75854540     0.75205411    -1.42662004
 h      0.38075416     2.89203595     0.34897608
 h      2.27983128     1.34696873     0.84528483
 o      2.06903437    -1.19160468    -0.67188237
 h      3.05847983    -0.78087840    -0.71324888
 c     -2.67196419    -0.69869126     0.11675872
 h     -3.47336550     0.04855378    -0.14886806
 h     -2.96615043    -1.80806205    -0.27892129
 h     -2.61618787    -0.79599849     1.25154049
 h     -1.80850569     1.71461812    -0.22719718
          17

 c      1.08305148    -0.41869239    -0.07444993
 c     -0.17505040    -1.08644036     0.24283193
 c     -1.16475357    -0.26502205     0.11181613
 c     -0.89615033     1.14248125    -0.29540708
 c      0.22218419     1.78956569     0.31806404
 c      1.23506376     0.97053214     0.50664922
 h     -0.15516032    -2.21669918     0.21983135
 h     -0.77719703     0.81346244    -1.43179306
 h      0.41124687     2.87989987     0.28140108
 h      2.20034751     1.32005218     0.79104033
 o      2.07100534    -1.20035136    -0.67233967
 h      3.01093324    -0.80426230    -0.74975727
 c     -2.67844959    -0.71090836     0.10529444
 h     -3.49106284    -0.05063431    -0.19382168
 h     -2.95945194    -1.82625016    -0.30250957
 h     -2.62792357    -0.81221458     1.26818252
 h     -1.77477479     1.76013665    -0.20299443
          17

 c      1.06790035    -0.41588682    -0.07398146
 c     -0.17383978    -1.06952984     0.24672824
 c     -1.16985137    -0.26266276     0.10905334
 c     -0.88163418     1.13760958    -0.27463925
 c      0.21641267     1.80099608     0.31803967
 c      1.25619400     0.97230709     0.50426620
 h     -0.12740958    -2.24856374     0.26611051
 h     -0.79746830     0.88876331    -1.42256269
 h      0.43610489     2.86399725     0.21972125
 h      2.13020083     1.29430718     0.73933391
 o      2.07227588    -1.20758393    -0.67186821
 h      2.94519389    -0.82972893    -0.78336219
 c     -2.68360052    -0.72536367     0.09530947
 h     -3.50531413    -0.14409191    -0.23957393
 h     -2.94197626    -1.82055936    -0.31819482
 h     -2.65016265    -0.82854775     1.27246894
 h     -1.74803171     1.80735616    -0.18119566
          17

 c      1.05527723    -0.41406439    -0.07215067
 c     -0.16864883    -1.05631012     0.24994139
 c     -1.17972516    -0.25901515     0.10488392
 c     -0.87010772     1.13317876    -0.25529357
 c      0.21277982     1.81205552     0.31718782
 c      1.27386086     0.97106760     0.49946676
 h     -0.10433140    -2.25852244     0.31239418
 h     -0.81784310     0.97462439    -1.39976738
 h      0.45519918     2.85046679     0.16447086
 h      2.11708227     1.28668039     0.70259214
 o      2.07117744    -1.21390818    -0.67028998
 h      2.88440331    -0.84683504    -0.81570229
 c     -2.68677764    -0.74239171     0.08725287
 h     -3.52291584    -0.22331671    -0.28808041
 h     -2.91331930    -1.79532621    -0.32608193
 h     -2.68263052    -0.84452887     1.26116948
 h     -1.72547782     1.85080232    -0.16135969
          17

 c      1.04595708    -0.41293885    -0.06907511
 c     -0.16015076    -1.04721135     0.25269588
 c     -1.19396790    -0.25435869     0.09941797
 c     -0.86247350     1.12999198    -0.23737419
 c      0.21234962     1.82183726     0.31575233
 c      1.28514148     0.96643884     0.49175069
 h     -0.08673752    -2.24245335     0.35686200
 h     -0.83700108     1.06728704    -1.36673102
 h      0.46879710     2.84420156     0.11552272
 h      2.18641976     1.30651171     0.68532214
 o      2.06581305    -1.22013452    -0.66724742
 h      2.85681501    -0.84231308    -0.85165072
 c     -2.68775931    -0.76151105     0.08131593
 h     -3.54621988    -0.28446908    -0.33989806
 h     -2.87402802    -1.75974837    -0.32815902
 h     -2.72457538    -0.85998764     1.23426726
 h     -1.70511049     1.88567123    -0.14272419
          17

 c      1.04055661    -0.41226202    -0.06494122
 c     -0.14950232    -1.04198161     0.25518823
 c     -1.21168921    -0.24921747     0.09284862
 c     -0.85931943     1.12870177    -0.22068023
 c      0.21579037     1.82981653     0.31389971
 c      1.29269793     0.95992676     0.48194415
 h     -0.07496393    -2.20124168     0.39788744
 h     -0.85408327     1.16314746    -1.32890706
 h      0.47710421     2.84713661     0.07271318
 h      2.30087171     1.33992371     0.67741346
 o      2.05588435    -1.22645506    -0.66255904
 h      2.86702971    -0.81317573    -0.89379329
 c     -2.68687586    -0.78133553     0.07736588
 h     -3.57124423    -0.32862503    -0.39284961
 h     -2.82574599    -1.72874791    -0.32905816
 h     -2.77494527    -0.87506569     1.19508819
 h     -1.68649031     1.90889653    -0.12416256
          17

 c      1.03951264    -0.41182899    -0.05997408
 c     -0.13813356    -1.03977886     0.25755185
 c     -1.23169332    -0.24419763     0.08543694
 c     -0.86087119     1.12972990    -0.20489305
 c      0.22345649     1.83581008     0.31168521
 c      1.30002520     0.95324317     0.47089458
 h     -0.06884799    -2.14090357     0.43448988
 h     -0.86876690     1.25925571    -1.29254874
 h      0.48001946     2.85787011     0.03640305
 h      2.41550197     1.37021554     0.66920436
 o      2.04305524    -1.23213696    -0.65657241
 h      2.89010277    -0.77156356    -0.93686075
 c     -2.68476386    -0.79997994     0.07497489
 h     -3.59072334    -0.35946391    -0.44302663
 h     -2.77062916    -1.72058899    -0.33564654
 h     -2.83270733    -0.89020983     1.15046683
 h     -1.67068326     1.91948800    -0.10424255
          17

 c      1.04305185    -0.41149312    -0.05439971
 c     -0.12748843    -1.03914434     0.25979338
 c     -1.25268202    -0.23983035     0.07748956
 c     -0.86700483     1.13325918    -0.18974611
 c      0.23543173     1.83983808     0.30905341
 c      1.30894294     0.94739110     0.45901973
 h     -0.06769459    -2.07404888     0.46705148
 h     -0.88115114     1.35337882    -1.26244490
 h      0.47732831     2.87276591     0.00758065
 h      2.50652143     1.38880287     0.65637069
 o      2.02903854    -1.23635754    -0.64980595
 h      2.90151604    -0.73132307    -0.97327774
 c     -2.68211093    -0.81611056     0.07330191
 h     -3.59802143    -0.38112180    -0.48676329
 h     -2.70985396    -1.74667889    -0.35280655
 h     -2.89725909    -0.90611704     1.10986561
 h     -1.65994191     1.91847275    -0.08132530
          17

 c      1.05113744    -0.41118963    -0.04841198
 c     -0.11880976    -1.03802649     0.26171672
 c     -1.27341483    -0.23648391     0.06933395
 c     -0.87729533     1.13929230    -0.17517971
 c      0.25151833     1.84197972     0.30587015
 c      1.32017312     0.94288649     0.44649647
 h     -0.07036213    -2.02028761     0.49815835
 h     -0.89155363     1.44348557    -1.24002390
 h      0.46911411     2.88762778    -0.01245376
 h      2.56419711     1.39251360     0.63748372
 o      2.01484944    -1.23862723    -0.64264707
 h      2.88879416    -0.70121521    -0.99787775
 c     -2.67946755    -0.82993129     0.07104555
 h     -3.58896544    -0.39713233    -0.52182609
 h     -2.64384669    -1.80105490    -0.37809411
 h     -2.96838836    -0.92352434     1.08187033
 h     -1.65732300     1.90863456    -0.05368875
          17

 c      1.06343233    -0.41093598    -0.04214318
 c     -0.11299429    -1.03438840     0.26297871
 c     -1.29280951    -0.23435156     0.06128979
 c     -0.89109272     1.14773992    -0.16134948
 c      0.27123486     1.84228290     0.30197083
 c      1.33399067     0.93999956     0.43340268
 h     -0.07574728    -1.99934954     0.53191802
 h     -0.90038078     1.52714998    -1.22336213
 h      0.45606113     2.89902541    -0.02251800
 h      2.58513114     1.38064323     0.61226364
 o      2.00099780    -1.23875523    -0.63533407
 h      2.84846043    -0.68556101    -1.00825739
 c     -2.67710826    -0.84276270     0.06709692
 h     -3.56220409    -0.41001087    -0.54776274
 h     -2.57462089    -1.86601401    -0.40364377
 h     -3.04496596    -0.94277229     1.06890441
 h     -1.66609943     1.89395777    -0.01967043
          17

 c      1.07929472    -0.41079828    -0.03564005
 c     -0.11053488    -1.02751873     0.26343608
 c     -1.30998276    -0.23347617     0.05364261
 c     -0.90763870     1.15849306    -0.14849663
 c      0.29384787     1.84073882     0.29720870
 c      1.35049550     0.93884819     0.41977015
 h     -0.08338724    -2.01573660     0.56985653
 h     -0.90816319     1.60158910    -1.20886670
 h      0.43952277     2.90499007    -0.02187502
 h      2.56903823     1.35375749     0.58094890
 o      1.98767629    -1.23679732    -0.62798491
 h      2.78320734    -0.68528012    -1.00450153
 c     -2.67512323    -0.85598713     0.06120949
 h     -3.51922041    -0.42109405    -0.56596785
 h     -2.50608970    -1.92493445    -0.42213019
 h     -3.12332332    -0.96346210     1.06553652
 h     -1.68871231     1.87854459     0.02213656
          17

 c      1.09778563    -0.41084450    -0.02884340
 c     -0.11158384    -1.01838735     0.26338951
 c     -1.32424687    -0.23378848     0.04663409
 c     -0.92622434     1.17148078    -0.13680007
 c      0.31843827     1.83729647     0.29149462
 c      1.36961874     0.93939201     0.40559111
 h     -0.09319719    -2.05450661     0.60801892
 h     -0.91566191     1.66421462    -1.19306013
 h      0.42139468     2.90521956    -0.01040076
 h      2.51861701     1.31366181     0.54423335
 o      1.97475003    -1.23311227    -0.62056464
 h      2.70225877    -0.69721119    -0.98993685
 c     -2.67348851    -0.87061045     0.05387674
 h     -3.46439010    -0.43041771    -0.57979145
 h     -2.44265436    -1.96733880    -0.42930207
 h     -3.19766376    -0.98462839     1.06270712
 h     -1.72533313     1.86512611     0.07256008
          17

 c      1.11768367    -0.41110082    -0.02157394
 c     -0.11604949    -1.00844376     0.26331986
 c     -1.33509703    -0.23514646     0.04046990
 c     -0.94632518     1.18669218    -0.12628512
 c      0.34399310     1.83189328     0.28482129
 c      1.39085950     0.94134500     0.39079343
 h     -0.10488858    -2.09537684     0.64013421
 h     -0.92391571     1.71315077    -1.17357003
 h      0.40386868     2.90093659     0.01140397
 h      2.44249243     1.26438135     0.50357882
 o      1.96159356    -1.22853342    -0.61277528
 h      2.62406471    -0.71159467    -0.97312215
 c     -2.67198843    -0.88728626     0.04589127
 h     -3.40473714    -0.43665837    -0.59455846
 h     -2.38822486    -1.98819801    -0.42363014
 h     -3.26210004    -1.00518525     1.05262860
 h     -1.77283762     1.85404158     0.13143619
          17

 c      1.13755405    -0.41150738    -0.01354137
 c     -0.12365054    -0.99870703     0.26359016
 c     -1.34220705    -0.23736053     0.03533080
 c     -0.96762492     1.20411050    -0.11679289
 c      0.36950539     1.82449866     0.27726773
 c      1.41261557     0.94399574     0.37518935
 h     -0.11799446    -2.12354489     0.66132642
 h     -0.93418805     1.74754062    -1.14948467
 h      0.38914753     2.89442227     0.04253639
 h      2.36282184     1.21434444     0.46184853
 o      1.94716634    -1.22439368    -0.60404908
 h      2.57486626    -0.71189242    -0.96806536
 c     -2.67023748    -0.90637274     0.03804155
 h     -3.34838476    -0.43764161    -0.61670346
 h     -2.34584371    -1.98649089    -0.40551011
 h     -3.31219192    -1.02420016     1.03068014
 h     -1.82520168     1.84360788     0.19738385
          17

 c      1.15589965    -0.41188576    -0.00439605
 c     -0.13396354    -0.98967685     0.26439481
 c     -1.34543725    -0.24019881     0.03137655
 c     -0.98992361     1.22358579    -0.10799531
 c      0.39405449     1.81518355     0.26898485
 c      1.43140987     0.94608513     0.35847113
 h     -0.13210567    -2.13105477     0.66900175
 h     -0.94786861     1.76772603    -1.12149633
 h      0.37919977     2.88817204     0.08171536
 h      2.32409276     1.17801821     0.42347275
 o      1.93118591    -1.22164747    -0.59418655
 h      2.56928056    -0.68892661    -0.98385664
 c     -2.66793527    -0.92781527     0.03086468
 h     -3.30119081    -0.43211751    -0.65109469
 h     -2.31736920    -1.96481802    -0.37692347
 h     -3.34546277    -1.04096001     0.99532370
 h     -1.87522418     1.83153290     0.26802372
          17

 c      1.17134664    -0.41197313     0.00617519
 c     -0.14647398    -0.98150899     0.26581205
 c     -1.34485264    -0.24338207     0.02873937
 c     -1.01302962     1.24473706    -0.09942960
 c      0.41680606     1.80422838     0.26016701
 c      1.44390059     0.94650802     0.34049302
 h     -0.14698556    -2.11514787     0.66246383
 h     -0.96635405     1.77539417    -1.09201187
 h      0.37564272     2.88382509     0.12759419
 h      2.36954065     1.16766382     0.39132772
 o      1.91511904    -1.21994016    -0.58404740
 h      2.59329535    -0.65538818    -1.01293230
 c     -2.66513675    -0.95087974     0.02442897
 h     -3.26385550    -0.42203747    -0.69780795
 h     -2.30279719    -1.93034352    -0.34164514
 h     -3.36155034    -1.05496585     0.94775636
 h     -1.91638326     1.81616596     0.34051802
          17

 c      1.18279582    -0.41152788     0.01835467
 c     -0.16059139    -0.97413141     0.26783765
 c     -1.34075586    -0.24657289     0.02750953
 c     -1.03669694     1.26693046    -0.09053155
 c      0.43694052     1.79222189     0.25102431
 c      1.45215330     0.94557504     0.32157844
 h     -0.16258544    -2.07730563     0.64258542
 h     -0.99091424     1.77361906    -1.06514697
 h      0.37974232     2.88135396     0.17881285
 h      2.47924725     1.17804527     0.36322994
 o      1.90083231    -1.21855177    -0.57482782
 h      2.62440892    -0.62977588    -1.04147661
 c     -2.66222254    -0.97398487     0.01836268
 h     -3.23284666    -0.41271487    -0.75191664
 h     -2.29910625    -1.89659923    -0.30572442
 h     -3.36255257    -1.06591840     0.89198233
 h     -1.94396266     1.79702891     0.41209470
          17

 c      1.18955386    -0.41040935     0.03214494
 c     -0.17564598    -0.96720702     0.27037585
 c     -1.33370647    -0.24938507     0.02771817
 c     -1.06058994     1.28933771    -0.08069465
 c      0.45369120     1.78000743     0.24177968
 c      1.46084301     0.94412620     0.30212789
 h     -0.17898539    -2.02373881     0.61187972
 h     -1.02255326     1.76649893    -1.04613761
 h      0.39239263     2.87908109     0.23383882
 h      2.60224966     1.19683744     0.33631681
 o      1.88950423    -1.21716735    -0.56733939
 h      2.64801841    -0.62279940    -1.05997559
 c     -2.65960446    -0.99490342     0.01205841
 h     -3.20380826    -0.41046870    -0.80657663
 h     -2.29966445    -1.88331841    -0.27705340
 h     -3.35364768    -1.07367785     0.83517243
 h     -1.95543880     1.77483597     0.48043805
          17

 c      1.19137883    -0.40862147     0.04735257
 c     -0.19087586    -0.95998607     0.27320597
 c     -1.32451243    -0.25140641     0.02932724
 c     -1.08425551     1.31107120    -0.06942715
 c      0.46647492     1.76848138     0.23267608
 c      1.47286724     0.94262004     0.28239409
 h     -0.19630372    -1.96695634     0.57478879
 h     -1.06196461     1.75808341    -1.03955045
 h      0.41400795     2.87449957     0.29079107
 h      2.70666250     1.21625776     0.30943510
 o      1.88161995    -1.21578021    -0.56194337
 h      2.65724603    -0.63805942    -1.06377440
 c     -2.65727617    -1.01168043     0.00465153
 h     -3.17383237    -0.42027505    -0.85593981
 h     -2.29740293    -1.90775311    -0.26186336
 h     -3.34324386    -1.07817135     0.78739427
 h     -1.95054186     1.75132170     0.54402622
          17

 c      1.18842856    -0.40632358     0.06359375
 c     -0.20541088    -0.95128185     0.27600770
 c     -1.31419575    -0.25220919     0.03222905
 c     -1.10710405     1.33135217    -0.05660338
 c      0.47499535     1.75837813     0.22397092
 c      1.48932972     0.94127544     0.26254148
 h     -0.21462665    -1.92591544     0.53725956
 h     -1.10956767     1.75091451    -1.04653715
 h      0.44439153     2.86534333     0.34745077
 h      2.77871335     1.23250479     0.28238183
 o      1.87716442    -1.21450404    -0.55864079
 h      2.65012631    -0.67489290    -1.05157699
 c     -2.65444072    -1.02400999    -0.00505705
 h     -3.14191789    -0.44477449    -0.89630447
 h     -2.29149470    -1.96938650    -0.25985911
 h     -3.34074377    -1.07924854     0.75879171
 h     -1.93123217     1.72902047     0.60250352
          17

 c      1.18118511    -0.40378794     0.08031940
 c     -0.21827434    -0.94009033     0.27858192
 c     -1.30394127    -0.25133991     0.03624969
 c     -1.12843133     1.34960611    -0.04262986
 c      0.47929840     1.75013249     0.21591695
 c      1.51030837     0.94028925     0.24269735
 h     -0.23395996    -1.91863290     0.50403868
 h     -1.16540786     1.74537931    -1.06318443
 h      0.48266352     2.85038552     0.40146350
 h      2.81314733     1.24370163     0.25533135
 o      1.87568586    -1.21354165    -0.55710615
 h      2.62908831    -0.72923885    -1.02514663
 c     -2.65002983    -1.03325685    -0.01798794
 h     -3.10865819    -0.48423435    -0.92629893
 h     -2.28749084    -2.05003252    -0.26537701
 h     -3.35095844    -1.07652825     0.75357167
 h     -1.90148805     1.71098139     0.65701798
          17

 c      1.17039966    -0.40131956     0.09685411
 c     -0.22843791    -0.92682639     0.28114466
 c     -1.29502629    -0.24831617     0.04115753
 c     -1.14751438     1.36544287    -0.02833412
 c      0.47977498     1.74384771     0.20873544
 c      1.53525672     0.93989349     0.22297517
 h     -0.25405760    -1.94734846     0.47510893
 h     -1.22888577     1.74049792    -1.08181197
 h      0.52728157     2.82978590     0.45061858
 h      2.80847420     1.24889085     0.22861441
 o      1.87618136    -1.21328978    -0.55663506
 h      2.60334267    -0.79259091    -0.99057030
 c     -2.64361691    -1.04116471    -0.03402417
 h     -3.07591393    -0.53678210    -0.94702569
 h     -2.29091593    -2.12911352    -0.27257198
 h     -3.37020202    -1.06947742     0.76624874
 h     -1.86654323     1.70029229     0.71014821
          17

 c      1.15705580    -0.39917345     0.11244950
 c     -0.23497190    -0.91346795     0.28420809
 c     -1.28868818    -0.24268625     0.04668924
 c     -1.16377428     1.37861137    -0.01462269
 c      0.47710772     1.73935371     0.20258772
 c      1.56312355     0.94029714     0.20348902
 h     -0.27413561    -1.99592881     0.44688572
 h     -1.29861658     1.73519267    -1.09404537
 h      0.57614627     2.80503705     0.49310417
 h      2.76603013     1.24778730     0.20261815
 o      1.87692467    -1.21443792    -0.55609533
 h      2.59226868    -0.85113851    -0.95966159
 c     -2.63542274    -1.04908854    -0.05212378
 h     -3.04665243    -0.59863901    -0.96236735
 h     -2.30413081    -2.19227982    -0.27763646
 h     -3.38957481    -1.05782474     0.78547888
 h     -1.83128375     1.69932277     0.76484764
          17

 c      1.14232085    -0.39748737     0.12636167
 c     -0.23726800    -0.90222229     0.28818867
 c     -1.28590843    -0.23416013     0.05259732
 c     -1.17693706     1.38900152    -0.00210704
 c      0.47217688     1.73631772     0.19755245
 c      1.59224991     0.94156500     0.18436628
 h     -0.29291334    -2.04398808     0.41640318
 h     -1.37257492     1.72900792    -1.09326171
 h      0.62676323     2.77858494     0.52765308
 h      2.69204494     1.24125836     0.17773668
 o      1.87598351    -1.21764429    -0.55432348
 h      2.61812772    -0.89176399    -0.94462027
 c     -2.62581376    -1.05791033    -0.07088475
 h     -3.02464430    -0.66466391    -0.97883404
 h     -2.32675518    -2.23165540    -0.27848679
 h     -3.40074655    -1.04182385     0.80031968
 h     -1.79836307     1.70889957     0.82240872
          17

 c      1.12746214    -0.39624645     0.13794542
 c     -0.23525525    -0.89453898     0.29324156
 c     -1.28718460    -0.22274667     0.05870218
 c     -1.18707410     1.39665540     0.00911486
 c      0.46594630     1.73436636     0.19361661
 c      1.61995694     0.94342630     0.16575716
 h     -0.30893993    -2.07689422     0.38276093
 h     -1.44839988     1.72223563    -1.07562713
 h      0.67642178     2.75323610     0.55355134
 h      2.60370413     1.23306258     0.15430227
 o      1.87295710    -1.22278475    -0.55110882
 h      2.67969328    -0.91472974    -0.94356454
 c     -2.61507306    -1.06807163    -0.08901505
 h     -3.01345555    -0.72971459    -1.00361749
 h     -2.35664685    -2.24418922    -0.27406330
 h     -3.39861682    -1.02215945     0.80318397
 h     -1.76751475     1.72795407     0.88088887
          17

 c      1.11373999    -0.39531478     0.14671392
 c     -0.22948995    -0.89095288     0.29929203
 c     -1.29241446    -0.20881678     0.06492219
 c     -1.19447423     1.40173450     0.01942816
 c      0.45934307     1.73318710     0.19068548
 c      1.64192033     0.94499507     0.14784564
 h     -0.32085418    -2.08690326     0.34649412
 h     -1.52373980     1.71581235    -1.04026175
 h      0.72235788     2.73150959     0.57050910
 h      2.53816242     1.23310006     0.13232925
 o      1.86908897    -1.22919086    -0.54708513
 h      2.75133564    -0.92991516    -0.94286159
 c     -2.60349864    -1.07950425    -0.10573758
 h     -3.01463286    -0.79044704    -1.04044505
 h     -2.39044676    -2.23088863    -0.26393497
 h     -3.38139031    -0.99972424     0.79008361
 h     -1.73669137     1.75393118     0.93561105
          17

 c      1.10229205    -0.39454050     0.15233317
 c     -0.22104897    -0.89125713     0.30611381
 c     -1.30095576    -0.19306037     0.07126715
 c     -1.19945669     1.40445489     0.02950704
 c      0.45313772     1.73258758     0.18860658
 c      1.65320566     0.94494189     0.13085094
 h     -0.32754766    -2.07168906     0.30881445
 h     -1.59663488     1.71120274    -0.98908453
 h      0.76191195     2.71517969     0.57849235
 h      2.54225558     1.25588572     0.11128175
 o      1.86561349    -1.23637238    -0.54279389
 h      2.80940283    -0.94475195    -0.93177314
 c     -2.59153883    -1.09155140    -0.12103337
 h     -3.02640547    -0.84588859    -1.08646559
 h     -2.42377622    -2.19739977    -0.24823233
 h     -3.35011137    -0.97538024     0.76025269
 h     -1.70379657     1.78361529     0.98125918
          17

 c      1.09399946    -0.39388246     0.15459533
 c     -0.21127245    -0.89467895     0.31340922
 c     -1.31181664    -0.17636731     0.07780264
 c     -1.20224341     1.40503423     0.04011046
 c      0.44784942     1.73250550     0.18719619
 c      1.65324215     0.94315464     0.11492933
 h     -0.32836190    -2.03368113     0.27113247
 h     -1.66589409     1.71028031    -0.92641279
 h      0.79269239     2.70516626     0.57761023
 h      2.61530621     1.30188179     0.09105606
 o      1.86319312    -1.24410808    -0.53845026
 h      2.84098556    -0.96233922    -0.90573161
 c     -2.57973019    -1.10295919    -0.13549697
 h     -3.04440977    -0.89624114    -1.13394767
 h     -2.45142513    -2.15562326    -0.22772885
 h     -3.30856842    -0.94965758     0.71609322
 h     -1.66769839     1.81384814     1.01383225
          17

 c      1.08940738    -0.39344016     0.15340512
 c     -0.20145624    -0.89993604     0.32088634
 c     -1.32387457    -0.15969063     0.08460773
 c     -1.20291856     1.40367108     0.05191346
 c      0.44375995     1.73296066     0.18625538
 c      1.64570932     0.94104267     0.10011868
 h     -0.32340899    -1.98081496     0.23460966
 h     -1.73124496     1.71509600    -0.85803697
 h      0.81274617     2.70173956     0.56812541
 h      2.71048173     1.35438665     0.07251669
 o      1.86206114    -1.25232328    -0.53405744
 h      2.84142478    -0.98323208    -0.86423730
 c     -2.56846346    -1.11198154    -0.15002305
 h     -3.06361568    -0.94164291    -1.17467973
 h     -2.46801491    -2.12423911    -0.20359314
 h     -3.26355432    -0.92233676     0.66348809
 h     -1.62840671     1.84197408     1.03166581
          17

 c      1.08872316    -0.39339477     0.14877622
 c     -0.19259755    -0.90520898     0.32834152
 c     -1.33604587    -0.14393173     0.09174216
 c     -1.20146950     1.40055804     0.06533780
 c      0.44098388     1.73399012     0.18557479
 c      1.63365738     0.93984226     0.08643579
 h     -0.31395460    -1.92778480     0.19945417
 h     -1.79289072     1.72739914    -0.78955359
 h      0.82074750     2.70483887     0.55052571
 h      2.79143185     1.39927595     0.05632558
 o      1.86211345    -1.26102607    -0.52948450
 h      2.81261722    -1.00639222    -0.80947824
 c     -2.55776043    -1.11699787    -0.16564911
 h     -3.07968891    -0.98189102    -1.20283588
 h     -2.46951022    -2.12224360    -0.17631298
 h     -3.22468386    -0.89208679     0.61163445
 h     -1.58688012     1.86611528     1.03575622
          17

 c      1.09182310    -0.39395912     0.14083275
 c     -0.18528162    -0.90834804     0.33572822
 c     -1.34738531    -0.12985709     0.09922566
 c     -1.19788945     1.39591512     0.08039809
 c      0.43949425     1.73561695     0.18494039
 c      1.61868519     0.94018506     0.07390570
 h     -0.30235970    -1.89412635     0.16419762
 h     -1.85040288     1.74794705    -0.72451297
 h      0.81613174     2.71429000     0.52554679
 h      2.84129807     1.42965715     0.04263067
 o      1.86278691    -1.27032230    -0.52446945
 h      2.76483489    -1.02896243    -0.74624098
 c     -2.54728768    -1.11774183    -0.18334243
 h     -3.08945891    -1.01659901    -1.21571748
 h     -2.45484115    -2.15404883    -0.14500749
 h     -3.20210817    -0.85688279     0.57051014
 h     -1.54478597     1.88539693     1.02975447
          17

 c      1.09827615    -0.39533175     0.12981109
 c     -0.17978229    -0.90778661     0.34308207
 c     -1.35713813    -0.11805811     0.10702573
 c     -1.19227580     1.39000952     0.09666910
 c      0.43912270     1.73785062     0.18414335
 c      1.60168794     0.94232190     0.06254574
 h     -0.29071706    -1.89377236     0.12661873
 h     -1.90173031     1.77600346    -0.66369398
 h      0.79912273     2.72983734     0.49411596
 h      2.85364551     1.44289757     0.03128440
 o      1.86280017    -1.28048282    -0.51862184
 h      2.72085960    -1.04532882    -0.68189659
 c     -2.53674459    -1.11553951    -0.20338633
 h     -3.09106566    -1.04531969    -1.21373721
 h     -2.42603153    -2.20463481    -0.10911025
 h     -3.20140586    -0.81598409     0.54523142
 h     -1.50424927     1.90011416     1.01965480
          17

 c      1.10738622    -0.39763440     0.11606365
 c     -0.17625814    -0.90359284     0.35024227
 c     -1.36476070    -0.10895817     0.11505522
 c     -1.18484641     1.38314567     0.11344627
 c      0.43955952     1.74071063     0.18299379
 c      1.58334266     0.94629061     0.05235290
 h     -0.27917891    -1.92279533     0.08707825
 h     -1.94333833     1.80945180    -0.60603239
 h      0.77064261     2.75098583     0.45722839
 h      2.82660736     1.43841123     0.02201299
 o      1.86044540    -1.29190066    -0.51161813
 h      2.71150634    -1.04818839    -0.62343371
 c     -2.52622597    -1.11198106    -0.22492706
 h     -3.08423305    -1.06763834    -1.20048156
 h     -2.38690239    -2.25297306    -0.06996206
 h     -3.21991603    -0.77200621     0.53233604
 h     -1.46747576     1.91159060     1.01283027
          17

 c      1.11824480    -0.40084838     0.10005720
 c     -0.17477233    -0.89709914     0.35675283
 c     -1.36990850    -0.10284394     0.12318129
 c     -1.17588666     1.37566362     0.13003809
 c      0.44035864     1.74426353     0.18133585
 c      1.56425847     0.95196637     0.04329997
 h     -0.26662482    -1.96367079     0.04966460
 h     -1.97136983     1.84544795    -0.55015422
 h      0.73215567     2.77672413     0.41581054
 h      2.76089721     1.41687807     0.01448460
 o      1.85545022    -1.30463825    -0.50357020
 h      2.74615101    -1.03634101    -0.57175740
 c     -2.51605241    -1.10800834    -0.24629470
 h     -3.07068605    -1.08329708    -1.18284863
 h     -2.34173865    -2.28328675    -0.03026895
 h     -3.24937792    -0.73014823     0.52320751
 h     -1.43617278     1.92136925     1.01610175
          17

 c      1.12980862    -0.40478852     0.08234643
 c     -0.17520350    -0.88972790     0.36208384
 c     -1.37240481    -0.09988217     0.13123974
 c     -1.16569431     1.36797648     0.14604789
 c      0.44094560     1.74865548     0.17905917
 c      1.54489560     0.95902435     0.03533598
 h     -0.25237994    -1.99896901     0.01946440
 h     -1.98283961     1.88114859    -0.49534172
 h      0.68552709     2.80527869     0.37065992
 h      2.66052872     1.38051547     0.00828419
 o      1.84973546    -1.31819246    -0.49485652
 h      2.80023161    -1.01866153    -0.52417012
 c     -2.50638546    -1.10396422    -0.26561889
 h     -3.05417690    -1.09233172    -1.17052139
 h     -2.29456856    -2.28686505     0.00694699
 h     -3.28115162    -0.69559749     0.50981359
 h     -1.41095147     1.92984239     1.03335311
          17

 c      1.14098591    -0.40912544     0.06353237
 c     -0.17723332    -0.88245784     0.36581024
 c     -1.37220558    -0.10010669     0.13905058
 c     -1.15453875     1.36058741     0.16149675
 c      0.44063278     1.75411461     0.17610070
 c      1.52521310     0.96681171     0.02839143
 h     -0.23673616    -2.01763001     0.00030778
 h     -1.97628769     1.91421809    -0.44177244
 h      0.63296340     2.83411749     0.32251280
 h      2.53679823     1.33453557     0.00277250
 o      1.84540868    -1.33202104    -0.48572729
 h      2.84627189    -1.00535191    -0.48013476
 c     -2.49715495    -1.09986325    -0.28130644
 h     -3.03908767    -1.09515442    -1.17339914
 h     -2.24890617    -2.26042190     0.03894897
 h     -3.30890645    -0.67198933     0.48717480
 h     -1.39114702     1.93534132     1.06427621
          17

 c      1.15070760    -0.41343611     0.04422596
 c     -0.18039979    -0.87584966     0.36764597
 c     -1.36936834    -0.10338857     0.14643349
 c     -1.14261564     1.35400911     0.17673810
 c      0.43865548     1.76091049     0.17243646
 c      1.50389442     0.97412127     0.02240076
 h     -0.22069846    -2.01471829    -0.00569162
 h     -1.95200393     1.94313376    -0.39043119
 h      0.57700066     2.86032337     0.27218834
 h      2.41715357     1.29011117    -0.00322138
 o      1.84375944    -1.34582999    -0.47630021
 h      2.86927270    -1.00284911    -0.44092706
 c     -2.48832933    -1.09552692    -0.29247134
 h     -3.02733452    -1.09250274    -1.19674137
 h     -2.20761101    -2.20490314     0.06363928
 h     -3.32888759    -0.66124568     0.45320988
 h     -1.37522186     1.93461365     1.10525110
          17

 c      1.15798889    -0.41728968     0.02501169
 c     -0.18415453    -0.87016817     0.36743177
 c     -1.36403460    -0.10940624     0.15322069
 c     -1.13000708     1.34861951     0.19227424
 c      0.43422174     1.76929385     0.16807223
 c      1.47782889     0.97914257     0.01733335
 h     -0.20569519    -1.99003623     0.00205041
 h     -1.91211756     1.96741787    -0.34299877
 h      0.52044038     2.88124932     0.22070061
 h      2.35106174     1.26549922    -0.01175800
 o      1.84538869    -1.35951538    -0.46663430
 h      2.86428287    -1.01419462    -0.40814322
 c     -2.48017257    -1.09057088    -0.29920779
 h     -3.01616873    -1.08532888    -1.23776601
 h     -2.17257677    -2.12568068     0.08003849
 h     -3.33951752    -0.66383828     0.40804243
 h     -1.36139202     1.92420931     1.15139237
          17

 c      1.16198386    -0.42036969     0.00640976
 c     -0.18790469    -0.86542159     0.36513885
 c     -1.35643185    -0.11762577     0.15926375
 c     -1.11667471     1.34455002     0.20860914
 c      0.42654070     1.77946670     0.16304930
 c      1.44539388     0.98069606     0.01311101
 h     -0.19338993    -1.94774449     0.02265079
 h     -1.86061791     1.98782632    -0.30174997
 h      0.46615616     2.89519504     0.16925333
 h      2.37119379     1.27178948    -0.02486042
 o      1.85038222    -1.37306997    -0.45675362
 h      2.83324322    -1.03987543    -0.38304250
 c     -2.47318735    -1.08428004    -0.30246329
 h     -2.99967470    -1.07477824    -1.28771559
 h     -2.14398681    -2.03405985     0.08919392
 h     -3.34127854    -0.67889975     0.35363512
 h     -1.34808293     1.90162503     1.19818959
          17

 c      1.16206082    -0.42255564    -0.01115853
 c     -0.19104539    -0.86129376     0.36089885
 c     -1.34688778    -0.12730577     0.16443509
 c     -1.10250293     1.34166059     0.22616650
 c      0.41489270     1.79154776     0.15745326
 c      1.41067315     0.97952574     0.00941098
 h     -0.18545245    -1.89718725     0.05354942
 h     -1.80307594     2.00632688    -0.26930459
 h      0.41681816     2.90192901     0.11912238
 h      2.44278909     1.29768903    -0.04211883
 o      1.85825828    -1.38655796    -0.44666205
 h      2.78535195    -1.07764638    -0.36613557
 c     -2.46788748    -1.07550649    -0.30372264
 h     -2.97204494    -1.06216167    -1.33681009
 h     -2.11916060    -1.94866269     0.09536182
 h     -3.33714245    -0.70406772     0.29382165
 h     -1.33414905     1.86577799     1.24224081
          17

 c      1.15792233    -0.42389535    -0.02740017
 c     -0.19299637    -0.85705046     0.35502097
 c     -1.33584036    -0.13754528     0.16862845
 c     -1.08739703     1.33961353     0.24522382
 c      0.39887127     1.80542712     0.15139192
 c      1.37864848     0.97679669     0.00580044
 h     -0.18316843    -1.85375479     0.09046568
 h     -1.74567005     2.02548316    -0.24798762
 h      0.37461926     2.90298806     0.07148162
 h      2.51776458     1.32805960    -0.06172982
 o      1.86772278    -1.40016789    -0.43638187
 h      2.74041577    -1.12142618    -0.35656390
 c     -2.46454782    -1.06299166    -0.30468741
 h     -2.92950407    -1.04876279    -1.37753646
 h     -2.09271049    -1.89173944     0.10541970
 h     -3.33333782    -0.73530692     0.23439402
 h     -1.31896074     1.81704403     1.28141907
          17

 c      1.14968681    -0.42456874    -0.04215891
 c     -0.19323653    -0.85175850     0.34789362
 c     -1.32383787    -0.14737368     0.17176273
 c     -1.07143266     1.33803858     0.26581925
 c      0.37859835     1.82062797     0.14497052
 c      1.35198706     0.97332121     0.00193478
 h     -0.18707468    -1.83589323     0.12873574
 h     -1.69354805     2.04698089    -0.23872832
 h      0.34107387     2.90158948     0.02721091
 h      2.57028051     1.35447203    -0.08229969
 o      1.87667416    -1.41420688    -0.42598442
 h      2.72836526    -1.16159354    -0.35182635
 c     -2.46277138    -1.04642476    -0.30665825
 h     -2.87062725    -1.03554501    -1.40561672
 h     -2.06147728    -1.87584705     0.12321207
 h     -3.33922510    -0.76740939     0.18237790
 h     -1.30245662     1.75713017     1.31490033
          17

 c      1.13789594    -0.42485717    -0.05539533
 c     -0.19132815    -0.84518453     0.33974039
 c     -1.31152291    -0.15586273     0.17378855
 c     -1.05497781     1.33670927     0.28766467
 c      0.35476241     1.83632527     0.13828355
 c      1.33158054     0.96980483    -0.00241681
 h     -0.19694276    -1.85402673     0.16638320
 h     -1.64950530     2.07003402    -0.24003652
 h      0.31696320     2.90193995    -0.01321556
 h      2.59000634     1.37301738    -0.10300767
 o      1.88359808    -1.42870171    -0.41548826
 h      2.76723303    -1.19200020    -0.34984912
 c     -2.46135366    -1.02705582    -0.30986300
 h     -2.79601466    -1.02297439    -1.41988864
 h     -2.03011855    -1.89409158     0.14406594
 h     -3.36369674    -0.79590475     0.14337756
 h     -1.28517615     1.68885693     1.34322959
          17

 c      1.12343380    -0.42508260    -0.06715119
 c     -0.18697839    -0.83859293     0.33054667
 c     -1.29957465    -0.16222748     0.17469781
 c     -1.03868529     1.33559298     0.31015534
 c      0.32850999     1.85154342     0.13140862
 c      1.31737955     0.96699840    -0.00740794
 h     -0.21179900    -1.90060078     0.20503717
 h     -1.61414275     2.09120354    -0.24797642
 h      0.30243227     2.90785516    -0.04963862
 h      2.57351877     1.38182900    -0.12334459
 o      1.88918609    -1.44306377    -0.40475442
 h      2.83846701    -1.21620312    -0.35115506
 c     -2.45920904    -1.00668868    -0.31354356
 h     -2.70787463    -1.01108532    -1.42194374
 h     -2.00760923    -1.92937004     0.15900587
 h     -3.40815869    -0.81917405     0.11798461
 h     -1.26821248     1.61579723     1.36831219
          17

 c      1.10739180    -0.42553201    -0.07752259
 c     -0.18016069    -0.83412304     0.32032386
 c     -1.28859416    -0.16589694     0.17453827
 c     -1.02337603     1.33475036     0.33251520
 c      0.30127291     1.86544024     0.12438971
 c      1.30885354     0.96563733    -0.01315094
 h     -0.22974807    -1.95676101     0.24661606
 h     -1.58719817     2.10592388    -0.25731021
 h      0.29712403     2.92107709    -0.08188869
 h      2.52070422     1.38008039    -0.14297039
 o      1.89498826    -1.45660599    -0.39364971
 h      2.90975171    -1.23991611    -0.35654062
 c     -2.45617912    -0.98668766    -0.31650570
 h     -2.60959372    -0.99967621    -1.41578933
 h     -2.00082625    -1.96643387     0.16119505
 h     -3.46389374    -0.83791597     0.10148008
 h     -1.25299871     1.54171936     1.39300014
          17

 c      1.09096217    -0.42639251    -0.08664580
 c     -0.17120957    -0.83364348     0.30928227
 c     -1.27897562    -0.16655332     0.17342902
 c     -1.00992360     1.33420851     0.35402201
 c      0.27460800     1.87751997     0.11721632
 c      1.30513327     0.96629090    -0.01973118
 h     -0.24831228    -2.00517145     0.29100266
 h     -1.56871252     2.11034680    -0.26295879
 h      0.30018691     2.94028266    -0.10943016
 h      2.43458592     1.36799812    -0.16177928
 o      1.90195150    -1.46890415    -0.38214438
 h      2.95923822    -1.26558333    -0.36559115
 c     -2.45276387    -0.96790190    -0.31762298
 h     -2.50511565    -0.98848987    -1.40703346
 h     -2.01269589    -1.99516494     0.14755221
 h     -3.51780639    -0.85287023     0.08737060
 h     -1.24090015     1.46993543     1.42001000
          17

 c      1.07537869    -0.42771346    -0.09468782
 c     -0.16083848    -0.83829430     0.29777992
 c     -1.27082924    -0.16413461     0.17156734
 c     -0.99918345     1.33389164     0.37421225
 c      0.25007210     1.88766317     0.10982294
 c      1.30482938     0.96917278    -0.02717721
 h     -0.26506810    -2.03497809     0.33643982
 h     -1.55942017     2.10238632    -0.26099216
 h      0.31017006     2.96159771    -0.13130372
 h      2.32433379     1.34797568    -0.18037323
 o      1.91036141    -1.47975502    -0.37027839
 h      2.97687044    -1.29312417    -0.37719401
 c     -2.44957007    -0.95085140    -0.31619393
 h     -2.39822921    -0.97728164    -1.40076096
 h     -2.04302056    -2.00968917     0.11795241
 h     -3.55882775    -0.86378605     0.07036074
 h     -1.23273820     1.40289352     1.45049680
          17

 c      1.06186231    -0.42941424    -0.10183466
 c     -0.15006709    -0.84853210     0.28622776
 c     -1.26399090    -0.15880701     0.16921730
 c     -0.99192446     1.33360074     0.39297055
 c      0.22910745     1.89599765     0.10211866
 c      1.30544351     0.97386763    -0.03533957
 h     -0.27802136    -2.04121533     0.38051528
 h     -1.56064243     2.08195842    -0.24903192
 h      0.32502588     2.98024504    -0.14643665
 h      2.21260016     1.32747772    -0.20151520
 o      1.92007186    -1.48909263    -0.35812124
 h      2.96075254    -1.32114066    -0.39009680
 c     -2.44703451    -0.93581532    -0.31216580
 h     -2.29246720    -0.96571241    -1.39871765
 h     -2.08946910    -2.00746276     0.07439805
 h     -3.58021750    -0.86962996     0.04716122
 h     -1.22851607     1.34224795     1.48328931
          17

 c      1.05152511    -0.43135157    -0.10826912
 c     -0.14004691    -0.86424304     0.27502143
 c     -1.25811086    -0.15093223     0.16667755
 c     -0.98872650     1.33303080     0.41047129
 c      0.21290449     1.90272229     0.09403281
 c      1.30282090     0.97908031    -0.04367424
 h     -0.28578002    -2.02360054     0.42081523
 h     -1.57406399     2.05081587    -0.22628771
 h      0.34236837     2.99221904    -0.15406791
 h      2.14234280     1.32237440    -0.23268128
 o      1.93053819    -1.49694946    -0.34574015
 h      2.91650629    -1.34724520    -0.40330708
 c     -2.44532139    -0.92281032    -0.30613679
 h     -2.19171948    -0.95320816    -1.39844267
 h     -2.14807654    -1.98933016     0.02059639
 h     -3.57953702    -0.86894253     0.01628221
 h     -1.22751118     1.28918023     1.51543725
          17

 c      1.04520665    -0.43344748    -0.11413612
 c     -0.13181111    -0.88474996     0.26447321
 c     -1.25278043    -0.14104914     0.16423912
 c     -0.98986998     1.33183234     0.42703206
 c      0.20223400     1.90797001     0.08556038
 c      1.29343869     0.98350560    -0.05149276
 h     -0.28777841    -1.98656902     0.45545438
 h     -1.60151617     2.01219257    -0.19338377
 h      0.35989799     2.99531079    -0.15402831
 h      2.15060031     1.34754839    -0.28311234
 o      1.94061426    -1.50345413    -0.33315061
 h      2.86041738    -1.36778043    -0.41678035
 c     -2.44429045    -0.91148528    -0.29910455
 h     -2.10045886    -0.93897775    -1.39541957
 h     -2.21344811    -1.96045934    -0.03830447
 h     -3.55848318    -0.85997341    -0.02228475
 h     -1.22861350     1.24460194     1.54356459
          17

 c      1.04329835    -0.43580809    -0.11950583
 c     -0.12602147    -0.90869163     0.25471581
 c     -1.24764119    -0.12986940     0.16215216
 c     -0.99527841     1.32970997     0.44295993
 c      0.19730584     1.91173375     0.07679088
 c      1.27898190     0.98782295    -0.05918064
 h     -0.28469684    -1.94067028     0.48388413
 h     -1.64462139     1.97019290    -0.15193769
 h      0.37580999     2.98954242    -0.14679167
 h      2.21530143     1.39406072    -0.34928869
 o      1.94837816    -1.50883790    -0.32023320
 h      2.82225423    -1.37760596    -0.43270110
 c     -2.44347686    -0.90102774    -0.29214743
 h     -2.02307836    -0.92217721    -1.38588612
 h     -2.27926022    -1.93118032    -0.09632882
 h     -3.52331910    -0.84064119    -0.06727865
 h     -1.23065324     1.20915972     1.56507331
          17

 c      1.04569941    -0.43869905    -0.12435573
 c     -0.12281620    -0.93390242     0.24559305
 c     -1.24243925    -0.11826769     0.16060965
 c     -1.00455611     1.32652978     0.45842857
 c      0.19776885     1.91384561     0.06790375
 c      1.26331611     0.99355630    -0.06787938
 h     -0.27887375    -1.90377367     0.50803189
 h     -1.70401260     1.92880345    -0.10378964
 h      0.38907681     2.97726955    -0.13338560
 h      2.29077528     1.44234606    -0.41847520
 o      1.95211111    -1.51331355    -0.30675473
 h      2.82987608    -1.37226795    -0.45520942
 c     -2.44202803    -0.89033357    -0.28616623
 h     -1.96299574    -0.90210431    -1.36817260
 h     -2.33970623    -1.91494930    -0.14813494
 h     -3.48532572    -0.80844649    -0.11647035
 h     -1.23257681     1.18318680     1.57878843
          17

 c      1.05190499    -0.44243359    -0.12858195
 c     -0.12188001    -0.95778974     0.23666878
 c     -1.23702671    -0.10722647     0.15974725
 c     -1.01713801     1.32240543     0.47339433
 c      0.20280156     1.91402669     0.05914670
 c      1.24889442     1.00145265    -0.07843078
 h     -0.27375126    -1.89685616     0.53239758
 h     -1.77815417     1.89073084    -0.05007789
 h      0.39953794     2.96289025    -0.11522051
 h      2.34958520     1.48055871    -0.48115818
 o      1.95243850    -1.51678198    -0.29273747
 h      2.87540431    -1.35304271    -0.48464743
 c     -2.43878197    -0.87865285    -0.28167598
 h     -1.92212377    -0.87836367    -1.34274919
 h     -2.39143375    -1.92083520    -0.19077362
 h     -3.45888445    -0.76059187    -0.16750557
 h     -1.23351269     1.16665830     1.58518718
          17

 c      1.06116013    -0.44727871    -0.13203509
 c     -0.12276081    -0.97863113     0.22758088
 c     -1.23134063    -0.09772191     0.15965567
 c     -1.03247588     1.31770616     0.48757951
 c      0.21123575     1.91202276     0.05080607
 c      1.23695132     1.01147900    -0.09127404
 h     -0.27139130    -1.92978861     0.56023420
 h     -1.86250755     1.85678839     0.00913911
 h      0.40770932     2.95180415    -0.09379323
 h      2.38021051     1.50399406    -0.53237863
 o      1.95158948    -1.51888825    -0.27858174
 h      2.92672120    -1.32601125    -0.51558804
 c     -2.43290863    -0.86618148    -0.27872433
 h     -1.90063500    -0.85099689    -1.31199183
 h     -2.43386408    -1.94609174    -0.22378090
 h     -3.45415775    -0.69487848    -0.21920072
 h     -1.23279630     1.15912552     1.58642061
          17

 c      1.07259651    -0.45340135    -0.13455743
 c     -0.12512604    -0.99650027     0.21847051
 c     -1.22537634    -0.09060887     0.16040223
 c     -1.05013109     1.31295222     0.50055490
 c      0.22170665     1.90781271     0.04316911
 c      1.22823228     1.02311683    -0.10662700
 h     -0.27069665    -1.99164875     0.58874997
 h     -1.95002675     1.82634779     0.07424862
 h      0.41430256     2.94841875    -0.07031905
 h      2.37866529     1.51141828    -0.56973116
 o      1.95134239    -1.51931985    -0.26472574
 h      2.95958038    -1.29704263    -0.54211872
 c     -2.42478898    -0.85372026    -0.27702824
 h     -1.89687149    -0.82052796    -1.28019506
 h     -2.46764641    -1.97857496    -0.24762429
 h     -3.46846135    -0.61174785    -0.27158649
 h     -1.22994978     1.15967854     1.58609009
          17

 c      1.08529447    -0.46085290    -0.13600288
 c     -0.12867487    -1.01240098     0.20981835
 c     -1.21916510    -0.08655640     0.16205100
 c     -1.06974114     1.30865312     0.51188949
 c      0.23280009     1.90180000     0.03649607
 c      1.22333305     1.03554819    -0.12459818
 h     -0.26929695    -2.06161883     0.61119431
 h     -2.03290504     1.79836943     0.14503403
 h      0.41969121     2.95394581    -0.04553652
 h      2.34445072     1.50321526    -0.59212724
 o      1.95266988    -1.51790244    -0.25148041
 h      2.96295912    -1.27021669    -0.56039277
 c     -2.41594757    -0.84188838    -0.27620235
 h     -1.90745153    -0.78783153    -1.25360285
 h     -2.49346393    -2.00492979    -0.26275767
 h     -3.48801017    -0.51565329    -0.32410039
 h     -1.22457817     1.16702194     1.58854012
          17

 c      1.09830820    -0.46957157    -0.13624650
 c     -0.13300892    -1.02714436     0.20204437
 c     -1.21276708    -0.08602421     0.16466613
 c     -1.09094122     1.30517563     0.52130799
 c      0.24316602     1.89482729     0.03102037
 c      1.22271436     1.04776906    -0.14520601
 h     -0.26568490    -2.12248425     0.62170118
 h     -2.10441433     1.77218859     0.22009754
 h      0.42372638     2.96567154    -0.01988707
 h      2.27978179     1.48097793    -0.59957767
 o      1.95600855    -1.51459226    -0.23902996
 h      2.93472084    -1.24808895    -0.56860149
 c     -2.40813659    -0.83083902    -0.27588818
 h     -1.92786055    -0.75383350    -1.23964310
 h     -2.51185949    -2.01543683    -0.26962160
 h     -3.49800067    -0.41369943    -0.37460117
 h     -1.21618186     1.17968284     1.59751858
          17

 c      1.11069161    -0.47938754    -0.13519244
 c     -0.13764172    -1.04107060     0.19537502
 c     -1.20628201    -0.08925407     0.16829255
 c     -1.11330831     1.30267663     0.52881804
 c      0.25161683     1.88794489     0.02695769
 c      1.22641935     1.05865822    -0.16829138
 h     -0.25952528    -2.16406870     0.61697915
 h     -2.15999163     1.74779516     0.29694024
 h      0.42599145     2.97841672     0.00612130
 h      2.19156683     1.44823780    -0.59409462
 o      1.96138800    -1.50948503    -0.22742902
 h      2.87960087    -1.23173358    -0.56701953
 c     -2.40263898    -0.82038290    -0.27586014
 h     -1.95380900    -0.71928188    -1.24448918
 h     -2.52346044    -2.00487519    -0.26879873
 h     -3.48888464    -0.31324438    -0.42002469
 h     -1.20401661     1.19625319     1.61454890
          17

 c      1.12153784    -0.49003031    -0.13278121
 c     -0.14205588    -1.05417204     0.18988248
 c     -1.19986241    -0.09627180     0.17292689
 c     -1.13632100     1.30109534     0.53475447
 c      0.25724435     1.88206727     0.02448982
 c      1.23340488     1.06693892    -0.19325784
 h     -0.25126280    -2.18189911     0.59596249
 h     -2.19763458     1.72581048     0.37237293
 h      0.42616458     2.98692003     0.03172962
 h      2.09734158     1.41269475    -0.58242886
 o      1.96832354    -1.50287665    -0.21653025
 h      2.81089608    -1.21983776    -0.55916377
 c     -2.40004002    -0.81009775    -0.27621656
 h     -1.98283711    -0.68491493    -1.26955758
 h     -2.52923729    -1.97220568    -0.26105822
 h     -3.45693728    -0.22050604    -0.45724941
 h     -1.18719923     1.21550319     1.63801711
          17

 c      1.13003808    -0.50112881    -0.12899615
 c     -0.14575489    -1.06620815     0.18553354
 c     -1.19371516    -0.10689537     0.17850134
 c     -1.15931590     1.30018283     0.53969566
 c      0.25952837     1.87771707     0.02372083
 c      1.24065737     1.07099918    -0.21867362
 h     -0.24181608    -2.17594681     0.55929904
 h     -2.21798355     1.70739515     0.44298288
 h      0.42420325     2.98760906     0.05601322
 h      2.03397563     1.38945265    -0.58031118
 o      1.97561122    -1.49536736    -0.20585231
 h      2.75352896    -1.20690461    -0.55389028
 c     -2.40028819    -0.79931212    -0.27746131
 h     -2.01461217    -0.65190748    -1.31000897
 h     -2.53076346    -1.92070732    -0.24732168
 h     -3.40289620    -0.14011614    -0.48356839
 h     -1.16505579     1.23631725     1.66375037
          17

 c      1.13554504    -0.51221660    -0.12386907
 c     -0.14830824    -1.07670540     0.18220147
 c     -1.18808375    -0.12074957     0.18489171
 c     -1.18145757     1.29954734     0.54429508
 c      0.25834140     1.87496613     0.02463755
 c      1.24424411     1.06928341    -0.24269128
 h     -0.23246272    -2.15071472     0.50920399
 h     -2.22429162     1.69416413     0.50558477
 h      0.42034708     2.97936163     0.07811555
 h      2.04504519     1.39609159    -0.60718031
 o      1.98177385    -1.48777111    -0.19468709
 h      2.73653660    -1.18440536    -0.56362579
 c     -2.40288774    -0.78705269    -0.28031044
 h     -2.04958923    -0.62202917    -1.35713617
 h     -2.53048682    -1.85878604    -0.22853873
 h     -3.33086599    -0.07490394    -0.49693415
 h     -1.13744875     1.25759990     1.68665403
          17

 c      1.13763511    -0.52276606    -0.11748865
 c     -0.14939274    -1.08485664     0.17965640
 c     -1.18321676    -0.13729071     0.19194134
 c     -1.20175497     1.29870840     0.54912182
 c      0.25382409     1.87351958     0.02710381
 c      1.24427556     1.06210081    -0.26526308
 h     -0.22482718    -2.11649811     0.44949399
 h     -2.22211561     1.68803904     0.55765249
 h      0.41507167     2.96362590     0.09747990
 h      2.12355566     1.43011072    -0.66001517
 o      1.98682973    -1.48044692    -0.18291070
 h      2.76431468    -1.15106865    -0.59128877
 c     -2.40705304    -0.77211103    -0.28540808
 h     -2.08767152    -0.59735529    -1.40219067
 h     -2.53185525    -1.80018959    -0.20537518
 h     -3.24797601    -0.02534164    -0.49618342
 h     -1.10488851     1.27827116     1.70228900
          17

 c      1.13619931    -0.53223559    -0.11001978
 c     -0.14881360    -1.08947509     0.17759930
 c     -1.17933465    -0.15583730     0.19948409
 c     -1.21915234     1.29716330     0.55456587
 c      0.24632643     1.87276389     0.03086418
 c      1.24401653     1.05128319    -0.28772837
 h     -0.22078092    -2.08993408     0.38502459
 h     -2.21821252     1.69091312     0.59763985
 h      0.40905903     2.94419741     0.11395050
 h      2.22306034     1.47256911    -0.71835772
 o      1.99250677    -1.47304416    -0.17128130
 h      2.81228628    -1.11637000    -0.62526796
 c     -2.41178571    -0.75350405    -0.29316374
 h     -2.12788958    -0.57984039    -1.43871036
 h     -2.53885437    -1.76021722    -0.17787258
 h     -3.16455150     0.01165092    -0.48130954
 h     -1.06843851     1.29734542     1.70778391
          17

 c      1.13150880    -0.54012249    -0.10171388
 c     -0.14652114    -1.08944313     0.17583398
 c     -1.17661531    -0.17559692     0.20735920
 c     -1.23272512     1.29447820     0.56081386
 c      0.23639547     1.87181763     0.03555431
 c      1.24540962     1.03840271    -0.31079616
 h     -0.22196804    -2.08872186     0.31948189
 h     -2.21829588     1.70396547     0.62499658
 h      0.40313743     2.92644350     0.12774371
 h      2.31069816     1.50927821    -0.76832609
 o      2.00036487    -1.46515382    -0.16058899
 h      2.85605304    -1.08953734    -0.65279905
 c     -2.41598498    -0.73141304    -0.30367771
 h     -2.16874181    -0.57098500    -1.46303156
 h     -2.55468083    -1.74613308    -0.14593016
 h     -3.09395903     0.04405619    -0.45356032
 h     -1.02951250     1.31403059     1.70217595
          17

 c      1.12420115    -0.54600863    -0.09289381
 c     -0.14266101    -1.08483567     0.17445972
 c     -1.17520799    -0.19569832     0.21542152
 c     -1.24192082     1.29039195     0.56787326
 c      0.22469680     1.86972624     0.04073987
 c      1.24878616     1.02452932    -0.33444030
 h     -0.22883992    -2.11833606     0.25298822
 h     -2.22444887     1.72676308     0.63983874
 h      0.39807807     2.91555657     0.13930478
 h      2.37166552     1.53320079    -0.80421001
 o      2.01112098    -1.45657791    -0.15125652
 h      2.88216580    -1.07499340    -0.66642924
 c     -2.41873471    -0.70761363    -0.31672083
 h     -2.20870152    -0.57156552    -1.47394854
 h     -2.58048186    -1.75089526    -0.11075287
 h     -3.04988038     0.08358962    -0.41466068
 h     -0.98963588     1.32780215     1.68649118
          17

 c      1.11521969    -0.54957671    -0.08392975
 c     -0.13760830    -1.07739252     0.17372352
 c     -1.17525722    -0.21524595     0.22354765
 c     -1.24666646     1.28486973     0.57559965
 c      0.21193159     1.86574919     0.04597444
 c      1.25374138     1.01043461    -0.35829901
 h     -0.24004646    -2.16607726     0.18383540
 h     -2.23414515     1.75680594     0.64260885
 h      0.39423255     2.91414582     0.14904491
 h      2.40023335     1.54111786    -0.82424061
 o      2.02484770    -1.44725861    -0.14340416
 h      2.88542440    -1.07358404    -0.66317768
 c     -2.41982023    -0.68429173    -0.33186580
 h     -2.24656618    -0.58142219    -1.47236847
 h     -2.61537969    -1.75952313    -0.07518991
 h     -3.03947824     0.13803001    -0.36526811
 h     -0.95018601     1.33845141     1.66373269
          17

 c      1.10572523    -0.55060848    -0.07521677
 c     -0.13191404    -1.06947936     0.17372403
 c     -1.17690016    -0.23339429     0.23163703
 c     -1.24725678     1.27806015     0.58370297
 c      0.19878750     1.85955582     0.05085045
 c      1.25964816     0.99669325    -0.38190486
 h     -0.25311390    -2.21247933     0.11203519
 h     -2.24179598     1.79003837     0.63407781
 h      0.39123369     2.92071842     0.15710966
 h      2.39461451     1.53160675    -0.82828579
 o      2.04115454    -1.43722597    -0.13692451
 h      2.86655797    -1.08368745    -0.64350790
 c     -2.42006710    -0.66250154    -0.34852414
 h     -2.28151804    -0.59939043    -1.46152965
 h     -2.65728432    -1.75869885    -0.04252452
 h     -3.05812560     0.20251707    -0.30549304
 h     -0.91214008     1.34611342     1.63869241
          17

 c      1.09698450    -0.54897554    -0.06715156
 c     -0.12622125    -1.06304237     0.17437635
 c     -1.18023487    -0.24941971     0.23960346
 c     -1.24414128     1.27019258     0.59177422
 c      0.18590644     1.85119613     0.05502089
 c      1.26582561     0.98369984    -0.40476310
 h     -0.26552653    -2.24259277     0.03972949
 h     -2.24137474     1.82198055     0.61552742
 h      0.38805164     2.93040626     0.16337361
 h      2.35537215     1.50440416    -0.81715730
 o      2.05916490    -1.42663807    -0.13144221
 h      2.83316668    -1.10089520    -0.61209125
 c     -2.42091403    -0.64213114    -0.36572790
 h     -2.31302468    -0.62349371    -1.44760657
 h     -2.70361915    -1.74039616    -0.01547685
 h     -3.09354374     0.26302321    -0.23776195
 h     -0.87594675     1.35124877     1.61726277
          17

 c      1.09023444    -0.54463010    -0.06010474
 c     -0.12119775    -1.05932779     0.17550969
 c     -1.18527967    -0.26277424     0.24735810
 c     -1.23774634     1.26148800     0.59938664
 c      0.17385340     1.84091218     0.05819752
 c      1.27147227     0.97162470    -0.42633375
 h     -0.27526610    -2.24836679    -0.03008526
 h     -2.22834441     1.84873715     0.58877262
 h      0.38339060     2.93725233     0.16762054
 h      2.28626636     1.46085017    -0.79291174
 o      2.07733159    -1.41588917    -0.12617199
 h      2.80323079    -1.11663902    -0.58015339
 c     -2.42370145    -0.62272943    -0.38211707
 h     -2.34081684    -0.65148459    -1.43933462
 h     -2.75183990    -1.70145947     0.00412032
 h     -3.13355322     0.30645946    -0.16741409
 h     -0.84173187     1.35452355     1.60496362
          17

 c      1.08652863    -0.53760009    -0.05439223
 c     -0.11746520    -1.05894242     0.17692997
 c     -1.19193461    -0.27311741     0.25479639
 c     -1.22835896     1.25211678     0.60624998
 c      0.16309572     1.82895165     0.06014551
 c      1.27533671     0.96026944    -0.44592314
 h     -0.28092052    -2.22724404    -0.09450654
 h     -2.20050761     1.86757507     0.55597061
 h      0.37613805     2.93631813     0.16970829
 h      2.19804195     1.40577910    -0.76014859
 o      2.09357392    -1.40558531    -0.11997135
 h      2.80354171    -1.11901267    -0.56468225
 c     -2.42933572    -0.60391577    -0.39635122
 h     -2.36502536    -0.68146278    -1.44483452
 h     -2.79985541    -1.64256095     0.01544796
 h     -3.16950560     0.32530833    -0.10087831
 h     -0.80988570     1.35657324     1.60504006
          17

 c      1.08658751    -0.52799247    -0.05024838
 c     -0.11551678    -1.06191307     0.17844785
 c     -1.19995733    -0.28032836     0.26179971
 c     -1.21606690     1.24218528     0.61231795
 c      0.15400065     1.81546154     0.06068365
 c      1.27506298     0.94877809    -0.46249433
 h     -0.28172600    -2.18101330    -0.15128665
 h     -2.15823632     1.87721712     0.51934646
 h      0.36566646     2.92480883     0.16962572
 h      2.11608191     1.35131588    -0.72828305
 o      2.10679321    -1.39596914    -0.11226319
 h      2.84631543    -1.10238778    -0.57380312
 c     -2.43826579    -0.58539291    -0.40769152
 h     -2.38625066    -0.71183700    -1.46642740
 h     -2.84643542    -1.56771309     0.01888584
 h     -3.19624760     0.31737226    -0.04407050
 h     -0.78161798     1.35776847     1.61728118
          17

 c      1.09068357    -0.51603421    -0.04779351
 c     -0.11562683    -1.06766662     0.17992125
 c     -1.20897690    -0.28449555     0.26824883
 c     -1.20076986     1.23172064     0.61777344
 c      0.14683783     1.80044586     0.05969019
 c      1.26699498     0.93559108    -0.47470564
 h     -0.27773783    -2.11596103    -0.19949640
 h     -2.10445359     1.87802677     0.48091854
 h      0.35197571     2.90241281     0.16747066
 h      2.08295830     1.31800658    -0.71129001
 o      2.11802352    -1.38649652    -0.10375449
 h      2.91137363    -1.07424874    -0.59545357
 c     -2.45053559    -0.56690484    -0.41626534
 h     -2.40535402    -0.74058503    -1.49857719
 h     -2.89166391    -1.48433127     0.01627022
 h     -3.21137699     0.28463488    -0.00167014
 h     -0.75893031     1.35814606     1.63843099
          17

 c      1.09860876    -0.50216814    -0.04699401
 c     -0.11778009    -1.07496485     0.18135165
 c     -1.21855304    -0.28589203     0.27403955
 c     -1.18226236     1.22065194     0.62293026
 c      0.14176074     1.78375993     0.05711733
 c      1.24932715     0.92001006    -0.48198567
 h     -0.27014131    -2.04399419    -0.24068183
 h     -2.04438798     1.87208056     0.44224271
 h      0.33572920     2.87128919     0.16341055
 h      2.12186763     1.31699254    -0.71554787
 o      2.12879893    -1.37646058    -0.09543356
 h      2.97188002    -1.04479370    -0.61343160
 c     -2.46578637    -0.54823236    -0.42282111
 h     -2.42319846    -0.76499692    -1.53150389
 h     -2.93729239    -1.40316159     0.01102218
 h     -3.21503734     0.23286650     0.02329867
 h     -0.74401100     1.35753450     1.66376342
          17

 c      1.10975721    -0.48711986    -0.04764641
 c     -0.12168172    -1.08195901     0.18300686
 c     -1.22825608    -0.28494386     0.27908887
 c     -1.16036616     1.20882609     0.62813729
 c      0.13879887     1.76514201     0.05300011
 c      1.22518884     0.90362077    -0.48527714
 h     -0.26134561    -1.98268356    -0.28013712
 h     -1.98471528     1.86282617     0.40423564
 h      0.31817181     2.83577308     0.15763425
 h      2.20048349     1.33372745    -0.73160918
 o      2.14002441    -1.36539107    -0.08788947
 h      3.01187488    -1.02018194    -0.61825647
 c     -2.48322549    -0.52932730    -0.42833426
 h     -2.44056943    -0.78228045    -1.55607319
 h     -2.98628623    -1.33659457     0.00750311
 h     -3.21062466     0.17206267     0.03021758
 h     -0.73857583     1.35573227     1.68866650
          17

 c      1.12330494    -0.47184606    -0.04941881
 c     -0.12690005    -1.08675466     0.18534039
 c     -1.23773348    -0.28218863     0.28332697
 c     -1.13510414     1.19609961     0.63370469
 c      0.13790619     1.74430402     0.04744131
 c      1.19865956     0.88837724    -0.48578101
 h     -0.25399670    -1.94945572    -0.32560343
 h     -1.93172963     1.85393016     0.36730479
 h      0.30089242     2.80151763     0.15030305
 h      2.27749667     1.35049584    -0.74897318
 o      2.15203416    -1.35302444    -0.08135886
 h      3.02508128    -1.00300038    -0.60634292
 c     -2.50169112    -0.51067940    -0.43373276
 h     -2.45815626    -0.79026345    -1.56625710
 h     -3.04060065    -1.29420506     0.00892006
 h     -3.20616568     0.11687952     0.02212844
 h     -0.74348232     1.35263792     1.70962720
          17

 c      1.13836476    -0.45742696    -0.05190596
 c     -0.13309303    -1.08851760     0.18845377
 c     -1.24674452    -0.27821579     0.28668803
 c     -1.10687916     1.18248432     0.63982480
 c      0.13900260     1.72111624     0.04060850
 c      1.17237760     0.87552110    -0.48438787
 h     -0.24896506    -1.94947426    -0.38053388
 h     -1.88904954     1.84749464     0.33196306
 h      0.28541152     2.77371359     0.14145464
 h      2.33023104     1.35844490    -0.76252318
 o      2.16478602    -1.33924635    -0.07584484
 h      3.01177942    -0.99341723    -0.57800729
 c     -2.51991507    -0.49354319    -0.43969255
 h     -2.47643959    -0.78780014    -1.55968198
 h     -3.09830132    -1.27812853     0.01500549
 h     -3.21435730     0.08483441     0.00617436
 h     -0.75862150     1.34831382     1.72467122
          17

 c      1.15406144    -0.44495490    -0.05467222
 c     -0.14007389    -1.08784026     0.19169392
 c     -1.25515417    -0.27360508     0.28910426
 c     -1.07653495     1.16822680     0.64650180
 c      0.14197276     1.69583955     0.03275352
 c      1.14797259     0.86573056    -0.48182987
 h     -0.24497238    -1.97200346    -0.43909486
 h     -1.85645632     1.84295003     0.29951624
 h      0.27276740     2.75482532     0.13086498
 h      2.34933697     1.35468653    -0.77051866
 o      2.17786858    -1.32411066    -0.07112201
 h      2.97876365    -0.98914883    -0.53732944
 c     -2.53707824    -0.47934563    -0.44631163
 h     -2.49548626    -0.77503056    -1.53786215
 h     -3.15359215    -1.28311430     0.02227918
 h     -3.24653750     0.08924857    -0.01027073
 h     -0.78299040     1.34301750     1.73350576
          17

 c      1.16955332    -0.43541854    -0.05729127
 c     -0.14767840    -1.08585672     0.19405856
 c     -1.26290071    -0.26888531     0.29050387
 c     -1.04522386     1.15373151     0.65354989
 c      0.14662054     1.66925933     0.02423322
 c      1.12667807     0.85927364    -0.47881781
 h     -0.24043942    -2.00113967    -0.49093050
 h     -1.83084737     1.83769615     0.27206299
 h      0.26338523     2.74339390     0.11800979
 h      2.33171688     1.33906990    -0.77272136
 o      2.19032352    -1.30793460    -0.06664063
 h      2.94221268    -0.98418012    -0.49363624
 c     -2.55351755    -0.46860008    -0.45266510
 h     -2.51479483    -0.75361556    -1.50678845
 h     -3.19985314    -1.30045658     0.02647932
 h     -3.30178286     0.13026779    -0.02672757
 h     -0.81488973     1.33722578     1.73746602
          17

 c      1.18403737    -0.42957722    -0.05938909
 c     -0.15568982    -1.08348679     0.19472480
 c     -1.26996660    -0.26451179     0.29081686
 c     -1.01417980     1.13940186     0.66067325
 c      0.15260047     1.64261171     0.01551125
 c      1.10961433     0.85600801    -0.47607221
 h     -0.23465467    -2.02478930    -0.52750392
 h     -1.80827162     1.82875571     0.25178293
 h      0.25727524     2.73501787     0.10222646
 h      2.27742057     1.31285255    -0.76967022
 o      2.20061041    -1.29135483    -0.06152487
 h      2.92826732    -0.96815516    -0.46144452
 c     -2.57055627    -0.46070518    -0.45697784
 h     -2.53335028    -0.72669720    -1.47713366
 h     -3.23214740    -1.32153596     0.02435542
 h     -3.36653093     0.19594108    -0.04916284
 h     -0.85222975     1.33161716     1.73915803
          17

 c      1.19675345    -0.42785209    -0.06068338
 c     -0.16386496    -1.08130161     0.19319644
 c     -1.27635873    -0.26085363     0.28998833
 c     -0.98453348     1.12552868     0.66758841
 c      0.15937930     1.61735642     0.00713365
 c      1.09779063     0.85533787    -0.47427947
 h     -0.22773006    -2.03620634    -0.54394639
 h     -1.78552850     1.81407495     0.24018878
 h      0.25429801     2.72465549     0.08296654
 h      2.18951537     1.27862470    -0.76272196
 o      2.20769411    -1.27491968    -0.05519190
 h      2.95580390    -0.93328121    -0.45046647
 c     -2.58951559    -0.45465518    -0.45746104
 h     -2.54987630    -0.69797909    -1.46187558
 h     -3.24793931    -1.33950509     0.01413684
 h     -3.42539259     0.27152432    -0.08293337
 h     -0.89288673     1.32694039     1.74160904
          17

 c      1.20699529    -0.43027278    -0.06100526
 c     -0.17197287    -1.07961111     0.18925723
 c     -1.28209087    -0.25818723     0.28799538
 c     -0.95721740     1.11226447     0.67415197
 c      0.16627612     1.59491444    -0.00032428
 c      1.09178613     0.85618039    -0.47396294
 h     -0.22027530    -2.03283700    -0.53857267
 h     -1.76090588     1.79306044     0.23775304
 h      0.25428775     2.70864016     0.05997152
 h      2.07696882     1.24133965    -0.75491413
 o      2.21253942    -1.25843871    -0.04810433
 h      3.01270140    -0.88504258    -0.45350578
 c     -2.61114121    -0.44963360    -0.45315778
 h     -2.56317781    -0.66974557    -1.46951890
 h     -3.24698522    -1.34983410    -0.00452228
 h     -3.46778346     0.34519696    -0.12955607
 h     -0.93494259     1.32374798     1.74699678
          17

 c      1.21413947    -0.43649601    -0.06029990
 c     -0.17980640    -1.07851512     0.18292597
 c     -1.28717452    -0.25669491     0.28485850
 c     -0.93294261     1.09964544     0.68044874
 c      0.17259491     1.57642397    -0.00634167
 c      1.09096260     0.85688809    -0.47520241
 h     -0.21316491    -2.01555336    -0.51237839
 h     -1.73438386     1.76665455     0.24384450
 h      0.25704823     2.68577484     0.03332803
 h      1.96202741     1.21094590    -0.75333512
 o      2.21705238    -1.24140565    -0.04111511
 h      3.07243564    -0.83545591    -0.45681959
 c     -2.63554839    -0.44515552    -0.44445461
 h     -2.57251218    -0.64156853    -1.49740965
 h     -3.23126120    -1.35063793    -0.03056968
 h     -3.48829651     0.40886017    -0.18736858
 h     -0.97665376     1.32211595     1.75559411
          17

 c      1.21770219    -0.44587264    -0.05861913
 c     -0.18718074    -1.07785578     0.17447182
 c     -1.29162584    -0.25647136     0.28063912
 c     -0.91221060     1.08761821     0.68678988
 c      0.17780573     1.56255010    -0.01054434
 c      1.09260123     0.85516526    -0.47724755
 h     -0.20739267    -1.98900429    -0.46921404
 h     -1.70760976     1.73722987     0.25681114
 h      0.26230450     2.65771286     0.00342301
 h      1.88774249     1.20538879    -0.77262106
 o      2.22266231    -1.22360890    -0.03474520
 h      3.11628445    -0.79301551    -0.45164021
 c     -2.66228886    -0.44083294    -0.43281747
 h     -2.57781750    -0.61161592    -1.53365896
 h     -3.20516779    -1.34332666    -0.06146375
 h     -3.48536683     0.45736308    -0.25281611
 h     -1.01624477     1.32154081     1.76570877
          17

 c      1.21739663    -0.45756380    -0.05610618
 c     -0.19393368    -1.07709748     0.16446953
 c     -1.29548389    -0.25753564     0.27542898
 c     -0.89533243     1.07606409     0.69361541
 c      0.18165183     1.55343170    -0.01274219
 c      1.09402996     0.84902083    -0.47904879
 h     -0.20394062    -1.96285428    -0.41638111
 h     -1.68367253     1.70830923     0.27418216
 h      0.26965376     2.62881299    -0.02918674
 h      1.89096065     1.24065309    -0.82823215
 o      2.23016979    -1.20516824    -0.02916639
 h      3.13534643    -0.76159277    -0.43451521
 c     -2.69041138    -0.43607261    -0.42004987
 h     -2.57958690    -0.57877935    -1.56500865
 h     -3.17568448    -1.33350483    -0.09319382
 h     -3.46038143     0.48797841    -0.32131475
 h     -1.05181292     1.32108204     1.77467756
          17

 c      1.21314539    -0.47072439    -0.05295808
 c     -0.19992743    -1.07529704     0.15376426
 c     -1.29882943    -0.25983978     0.26933966
 c     -0.88245436     1.06484265     0.70134189
 c      0.18415502     1.54876889    -0.01291388
 c      1.09724717     0.83901871    -0.48128714
 h     -0.20359820    -1.95206057    -0.36412281
 h     -1.66644583     1.68393444     0.29309631
 h      0.27854891     2.60525670    -0.06390780
 h      1.94743579     1.30510662    -0.91263063
 o      2.23991462    -1.18640316    -0.02433266
 h      3.12731104    -0.74182176    -0.40528783
 c     -2.71857964    -0.43006189    -0.40775254
 h     -2.57850828    -0.54341954    -1.58194641
 h     -3.15145571    -1.33065279    -0.12100926
 h     -3.41751409     0.50067128    -0.38779920
 h     -1.08149026     1.31964933     1.78017732
          17

 c      1.20508342    -0.48462584    -0.04940454
 c     -0.20504188    -1.07156100     0.14310563
 c     -1.30179808    -0.26326749     0.26249381
 c     -0.87360504     1.05386934     0.71020046
 c      0.18569196     1.54792612    -0.01124835
 c      1.10540969     0.82718384    -0.48553835
 h     -0.20677674    -1.97136006    -0.32122808
 h     -1.65926272     1.66757964     0.31102874
 h      0.28832014     2.59305002    -0.10011797
 h      2.01291211     1.37387367    -1.00456655
 o      2.25179381    -1.16776384    -0.02003114
 h      3.09549764    -0.73147980    -0.36633878
 c     -2.74533904    -0.42226188    -0.39702889
 h     -2.57512366    -0.50705706    -1.57967993
 h     -3.13978369    -1.34372933    -0.14139773
 h     -3.36398572     0.49923660    -0.44730542
 h     -1.10374642     1.31629814     1.78114859
          17

 c      1.19358029    -0.49868587    -0.04570305
 c     -0.20915857    -1.06606989     0.13259287
 c     -1.30458894    -0.26762591     0.25502430
 c     -0.86876996     1.04320891     0.72011870
 c      0.18698998     1.55012953    -0.00815451
 c      1.11944208     0.81520788    -0.49257584
 h     -0.21350265    -2.02309504    -0.28845039
 h     -1.66330886     1.66090255     0.32660054
 h      0.29812674     2.59519811    -0.13699738
 h      2.06356524     1.43047660    -1.08904310
 o      2.26507927    -1.14988006    -0.01584587
 h      3.05113467    -0.72424697    -0.32320260
 c     -2.76943221    -0.41320458    -0.38829947
 h     -2.56961980    -0.47190527    -1.55754206
 h     -3.14321874    -1.37361001    -0.15408056
 h     -3.31004506     0.49273729    -0.49585816
 h     -1.11767356     1.31043355     1.77818330
          17

 c      1.17926171    -0.51245171    -0.04213618
 c     -0.21217696    -1.06037371     0.12174408
 c     -1.30745476    -0.27265672     0.24707999
 c     -0.86793213     1.03311535     0.73068867
 c      0.18895517     1.55471368    -0.00419140
 c      1.13865857     0.80433502    -0.50237568
 h     -0.22347321    -2.09352626    -0.25939250
 h     -1.67684322     1.66313443     0.33993348
 h      0.30685761     2.60989249    -0.17318642
 h      2.09080874     1.46676753    -1.15831468
 o      2.27819771    -1.13369452    -0.01111179
 h      3.01656154    -0.70750722    -0.28533079
 c     -2.78994234    -0.40461962    -0.38132134
 h     -2.56174646    -0.44054736    -1.51842509
 h     -3.15971230    -1.41118941    -0.16149567
 h     -3.26723015     0.49483040    -0.53141599
 h     -1.12314071     1.30189425     1.77352008
          17

 c      1.16299082    -0.52554745    -0.03901301
 c     -0.21407513    -1.05641206     0.11009914
 c     -1.31065916    -0.27807979     0.23883128
 c     -0.87102738     1.02397813     0.74123440
 c      0.19246358     1.56119560     0.00002756
 c      1.16171375     0.79552825    -0.51450956
 h     -0.23603700    -2.16391066    -0.22773054
 h     -1.69594237     1.67161404     0.35226780
 h      0.31321994     2.63149132    -0.20664039
 h      2.09259195     1.47886945    -1.20850800
 o      2.28930090    -1.12026955    -0.00515959
 h      3.01657749    -0.66585375    -0.26219719
 c     -2.80642278    -0.39836252    -0.37543006
 h     -2.55080209    -0.41562374    -1.46857923
 h     -3.18561265    -1.44386766    -0.16652927
 h     -3.24387805     0.51727061    -0.55356218
 h     -1.12075617     1.29090262     1.77072444
          17

 c      1.14579500    -0.53760561    -0.03666614
 c     -0.21497260    -1.05567190     0.09750234
 c     -1.31441661    -0.28364070     0.23047484
 c     -0.87787249     1.01622699     0.75095547
 c      0.19820728     1.56917250     0.00393124
 c      1.18707613     0.78951254    -0.52838399
 h     -0.25028994    -2.21991487    -0.19060167
 h     -1.71606692     1.68295841     0.36523671
 h      0.31605932     2.65332577    -0.23497677
 h      2.06963094     1.46504272    -1.23773602
 o      2.29812874    -1.10978048     0.00204379
 h      3.04998333    -0.59779656    -0.25312415
 c     -2.81907410    -0.39514322    -0.36985414
 h     -2.53566868    -0.39933441    -1.41737240
 h     -3.21767325    -1.46178373    -0.17114375
 h     -3.24103406     0.56057412    -0.56147640
 h     -1.11157075     1.27784051     1.77389265
          17

 c      1.12877119    -0.54824340    -0.03543648
 c     -0.21513850    -1.05901529     0.08404415
 c     -1.31884901    -0.28913531     0.22223006
 c     -0.88814100     1.01026453     0.75911253
 c      0.20662267     1.57820614     0.00706451
 c      1.21319567     0.78673236    -0.54331906
 h     -0.26525937    -2.25335919    -0.14792014
 h     -1.73336746     1.69408310     0.38030026
 h      0.31466421     2.67009162    -0.25607292
 h      2.02456757     1.42522532    -1.24573756
 o      2.30600141    -1.10131952     0.00999132
 h      3.09055848    -0.51905758    -0.24890252
 c     -2.82857776    -0.39438617    -0.36390337
 h     -2.51505506    -0.39283234    -1.37586717
 h     -3.25347948    -1.45968240    -0.17620604
 h     -3.25378896     0.61362026    -0.55329549
 h     -1.09659693     1.26285878     1.78627653
          17

 c      1.11299095    -0.55708982    -0.03564735
 c     -0.21494535    -1.06677169     0.06995332
 c     -1.32397297    -0.29441512     0.21432137
 c     -0.90138875     1.00643569     0.76520870
 c      0.21788516     1.58777752     0.00912308
 c      1.23846731     0.78723092    -0.55847483
 h     -0.28004866    -2.26106249    -0.10108325
 h     -1.74534060     1.70277164     0.39847619
 h      0.30890000     2.67893891    -0.26853591
 h      1.96310333     1.36205339    -1.23507588
 o      2.31401730    -1.09391813     0.01826801
 h      3.11594466    -0.44596258    -0.24200899
 c     -2.83565836    -0.39498795    -0.35711283
 h     -2.48838225    -0.39591823    -1.35298456
 h     -3.29141802    -1.43657325    -0.18170643
 h     -3.27558811     0.66203670    -0.52785925
 h     -1.07637944     1.24548766     1.80869150
          17

 c      1.09939684    -0.56383025    -0.03757293
 c     -0.21479037    -1.07880215     0.05553289
 c     -1.32971324    -0.29938558     0.20694678
 c     -0.91707377     1.00499524     0.76909242
 c      0.23194762     1.59729277     0.00995219
 c      1.26095089     0.79040489    -0.57254305
 h     -0.29394897    -2.24410317    -0.05219727
 h     -1.75106461     1.70795305     0.42023488
 h      0.29918572     2.67968334    -0.27195328
 h      1.89758727     1.28389336    -1.21499764
 o      2.32256903    -1.08695637     0.02668067
 h      3.11553681    -0.38864884    -0.22881961
 c     -2.84073907    -0.39585598    -0.34950016
 h     -2.45723275    -0.40728654    -1.35078651
 h     -3.33079235    -1.39525169    -0.18696564
 h     -3.30066849     0.69442717    -0.48585871
 h     -1.05095053     1.22455663     1.83869209
          17

 c      1.08870576    -0.56826377    -0.04140177
 c     -0.21500540    -1.09445235     0.04112472
 c     -1.33593199    -0.30400031     0.20024606
 c     -0.93453624     1.00604230     0.77092950
 c      0.24859512     1.60610998     0.00952525
 c      1.27792267     0.79471083    -0.58318206
 h     -0.30659651    -2.20840203    -0.00365839
 h     -1.75130650     1.70991086     0.44542837
 h      0.28636993     2.67462981    -0.26696388
 h      1.85238059     1.20888272    -1.20835254
 o      2.33158380    -1.08009305     0.03516287
 h      3.08683233    -0.35207693    -0.20820049
 c     -2.84382377    -0.39602240    -0.34160872
 h     -2.42583708    -0.42497036    -1.36370703
 h     -3.37211901    -1.34199971    -0.19080258
 h     -3.32454640     0.70391777    -0.42959907
 h     -1.02022479     1.19857733     1.87120904
          17

 c      1.08133215    -0.57038747    -0.04719026
 c     -0.21576931    -1.11241680     0.02706275
 c     -1.34246067    -0.30824837     0.19428611
 c     -0.95296533     1.00943896     0.77108455
 c      0.26748333     1.61359034     0.00792022
 c      1.28644820     0.79831075    -0.58737554
 h     -0.31825120    -2.16636542     0.04235968
 h     -1.74859919     1.71048284     0.47323846
 h      0.27153999     2.66805710    -0.25512530
 h      1.85735886     1.15815777    -1.24779656
 o      2.34068919    -1.07320872     0.04371631
 h      3.03282958    -0.33688851    -0.18065008
 c     -2.84461048    -0.39468286    -0.33417418
 h     -2.39963956    -0.44664617    -1.38270514
 h     -3.41719355    -1.28564333    -0.19178589
 h     -3.34395747     0.68796896    -0.36237588
 h     -0.98448890     1.16634190     1.90018727
          17

 c      1.07734096    -0.57047705    -0.05482063
 c     -0.21705299    -1.13072374     0.01358045
 c     -1.34912164    -0.31213146     0.18907262
 c     -0.97140886     1.01476978     0.76998734
 c      0.28811872     1.61921376     0.00531135
 c      1.28649747     0.80133585    -0.58489723
 h     -0.33006524    -2.13717958     0.08488546
 h     -1.74704800     1.71301185     0.50228050
 h      0.25584987     2.66500424    -0.23847298
 h      1.91179152     1.12970553    -1.33538830
 o      2.34919930    -1.06649626     0.05241610
 h      2.96231302    -0.33796929    -0.14840473
 c     -2.84273414    -0.39140846    -0.32776402
 h     -2.38344594    -0.46983830    -1.39962070
 h     -3.46805520    -1.23487492    -0.18870084
 h     -3.35692236     0.64833410    -0.28797081
 h     -0.94463618     1.12736197     1.92014364
          17

 c      1.07647482    -0.56904873    -0.06403051
 c     -0.21866484    -1.14734987     0.00072798
 c     -1.35573618    -0.31563871     0.18457505
 c     -0.98887196     1.02139927     0.76802070
 c      0.30983462     1.62275642     0.00194867
 c      1.28094524     0.80521801    -0.57881931
 h     -0.34359483    -2.13971531     0.12492002
 h     -1.75134439     1.72156207     0.53103304
 h      0.24048696     2.66926646    -0.21888366
 h      1.98456215     1.10587241    -1.43662859
 o      2.35601603    -1.06069563     0.06145422
 h      2.89165252    -0.34082376    -0.11600841
 c     -2.83802909    -0.38649833    -0.32263387
 h     -2.38054877    -0.49206891    -1.40899152
 h     -3.52449674    -1.19452418    -0.18113323
 h     -3.36317757     0.59154544    -0.21014615
 h     -0.90209529     1.08202523     1.92711169
          17

 c      1.07824842    -0.56672272    -0.07449369
 c     -0.22044808    -1.16149703    -0.01150558
 c     -1.36211549    -0.31873755     0.18074874
 c     -1.00451492     1.02865296     0.76542931
 c      0.33180588     1.62445597    -0.00187984
 c      1.27239528     0.81056182    -0.57188568
 h     -0.35900721    -2.17771790     0.16373577
 h     -1.76470472     1.73907807     0.55856475
 h      0.22678958     2.68142852    -0.19757033
 h      2.05106499     1.07744795    -1.52287464
 o      2.35982740    -1.05707713     0.07109520
 h      2.84191543    -0.32206032    -0.08936910
 c     -2.83065572    -0.38110914    -0.31878075
 h     -2.39267060    -0.51098068    -1.40818859
 h     -3.58216899    -1.16421214    -0.16971824
 h     -3.36484709     0.52914201    -0.13183281
 h     -0.85858383     1.03152953     1.91905580
          17

 c      1.08206078    -0.56411016    -0.08587743
 c     -0.22241923    -1.17390869    -0.02295914
 c     -1.36803597    -0.32139375     0.17754348
 c     -1.01785664     1.03603842     0.76226458
 c      0.35306241     1.62504298    -0.00584908
 c      1.26256790     0.81713114    -0.56568675
 h     -0.37419346    -2.23640433     0.19997110
 h     -1.78678303     1.76534548     0.58504494
 h      0.21640569     2.69849181    -0.17506218
 h      2.09959676     1.04310569    -1.58066244
 o      2.36010754    -1.05619286     0.08136381
 h      2.82294019    -0.26964145    -0.07051509
 c     -2.82101601    -0.37684598    -0.31607420
 h     -2.42010869    -0.52451554    -1.39723031
 h     -3.63379232    -1.14085223    -0.15577196
 h     -3.36628638     0.47549438    -0.05422753
 h     -0.81580865     0.97767944     1.89602424
          17

 c      1.08730624    -0.56174845    -0.09786785
 c     -0.22467385    -1.18573985    -0.03333772
 c     -1.37321567    -0.32360308     0.17489427
 c     -1.02881196     1.04333272     0.75839371
 c      0.37252712     1.62557997    -0.00956915
 c      1.25272774     0.82425960    -0.56118620
 h     -0.38634742    -2.29606522     0.23017017
 h     -1.81349276     1.79662982     0.61147894
 h      0.21122661     2.71551832    -0.15160884
 h      2.12552166     1.00447773    -1.60514949
 o      2.35759211    -1.05676546     0.09189919
 h      2.82508236    -0.20096974    -0.05510314
 c     -2.80973749    -0.37494633    -0.31425054
 h     -2.46176840    -0.53119293    -1.37889504
 h     -3.67215505    -1.12173478    -0.14066654
 h     -3.37135038     0.44153049     0.02268589
 h     -0.77517798     0.92261256     1.86019056
          17

 c      1.09343277    -0.56007484    -0.11017120
 c     -0.22725722    -1.19771654    -0.04238381
 c     -1.37732226    -0.32539430     0.17270105
 c     -1.03753788     1.05049241     0.75356019
 c      0.38910936     1.62719733    -0.01258398
 c      1.24395536     0.83107966    -0.55908436
 h     -0.39346712    -2.34227823     0.25102509
 h     -1.83897031     1.82738179     0.63894609
 h      0.21302811     2.72790430    -0.12756288
 h      2.12733537     0.96402348    -1.59529561
 o      2.35322862    -1.05704891     0.10231819
 h      2.83500508    -0.14142726    -0.03826198
 c     -2.79782947    -0.37565141    -0.31267521
 h     -2.51517233    -0.53039475    -1.35904542
 h     -3.69211075    -1.10567747    -0.12539613
 h     -3.37945984     0.42870853     0.09740291
 h     -0.73755897     0.86847409     1.81569635
          17

 c      1.09992015    -0.55941642    -0.12250627
 c     -0.23012964    -1.21004852    -0.04994521
 c     -1.38001128    -0.32680900     0.17080663
 c     -1.04423843     1.05751675     0.74746292
 c      0.40184936     1.63082783    -0.01442995
 c      1.23717449     0.83668935    -0.55990950
 h     -0.39461387    -2.36724208     0.26036634
 h     -1.85785118     1.85236798     0.66804903
 h      0.22305905     2.73299021    -0.10349669
 h      2.10513182     0.92447897    -1.55193564
 o      2.34760884    -1.05593708     0.11240039
 h      2.84465258    -0.10684615    -0.01762505
 c     -2.78656577    -0.37835791    -0.31025027
 h     -2.57690913    -0.52236276    -1.34613925
 h     -3.69107272    -1.09282296    -0.11038659
 h     -3.38571229     0.43055130     0.16540942
 h     -0.70317404     0.81710162     1.76802908
          17

 c      1.10622948    -0.55998530    -0.13460166
 c     -0.23317670    -1.22257565    -0.05596945
 c     -1.38097316    -0.32788099     0.16898521
 c     -1.04902943     1.06436006     0.73984784
 c      0.41008260     1.63697230    -0.01474143
 c      1.23299059     0.84032950    -0.56391978
 h     -0.38969561    -2.36829661     0.25722174
 h     -1.86656917     1.86794451     0.69879601
 h      0.24177999     2.73082679    -0.08012352
 h      2.06068486     0.88887704    -1.47784862
 o      2.34106032    -1.05295501     0.12204670
 h      2.85038595    -0.10382893     0.00739081
 c     -2.77703149    -0.38222019    -0.30582229
 h     -2.64377516    -0.50760682    -1.34813980
 h     -3.66893064    -1.08432994    -0.09543546
 h     -3.38472225     0.43884685     0.22114776
 h     -0.67179219     0.76990729     1.72278753
          17

 c      1.11177623    -0.56187743    -0.14620179
 c     -0.23622221    -1.23485003    -0.06049624
 c     -1.37996187    -0.32862790     0.16695338
 c     -1.05185484     1.07088335     0.73059915
 c      0.41356714     1.64552626    -0.01335753
 c      1.23136957     0.84153741    -0.57081798
 h     -0.37931560    -2.34709509     0.24179180
 h     -1.86379043     1.87251354     0.73072722
 h      0.26880380     2.72441409    -0.05814020
 h      1.99958255     0.86069180    -1.38004876
 o      2.33377677    -1.04807261     0.13123055
 h      2.85137624    -0.13287085     0.03647684
 c     -2.76979877    -0.38652711    -0.29883994
 h     -2.71367551    -0.48606585    -1.36702914
 h     -3.62803743    -1.08244204    -0.07971535
 h     -3.37321808     0.44733925     0.26042827
 h     -0.64323152     0.72808086     1.68417254
          17

 c      1.11595481    -0.56507241    -0.15708379
 c     -0.23903658    -1.24609097    -0.06367386
 c     -1.37680209    -0.32905332     0.16440065
 c     -1.05243831     1.07682312     0.71977944
 c      0.41250247     1.65575418    -0.01037648
 c      1.23107213     0.84021619    -0.57919725
 h     -0.36479044    -2.31016388     0.21566102
 h     -1.85048946     1.86663094     0.76312554
 h      0.30307751     2.71933207    -0.03804180
 h      1.93735143     0.84370057    -1.27567692
 o      2.32581983    -1.04167963     0.13998338
 h      2.84951185    -0.18877706     0.06867299
 c     -2.76493533    -0.39072342    -0.28965356
 h     -2.78497038    -0.45714737    -1.39621589
 h     -3.57324224    -1.09075322    -0.06184248
 h     -3.35038123     0.45226896     0.28131049
 h     -0.61785377     0.69292816     1.65402503
          17

 c      1.11822964    -0.56942571    -0.16708594
 c     -0.24134881    -1.25506021    -0.06578794
 c     -1.37139006    -0.32915501     0.16102317
 c     -1.05029080     1.08179016     0.70758171
 c      0.40739597     1.66652242    -0.00611806
 c      1.22893389     0.83658990    -0.58594794
 h     -0.34821742    -2.27033813     0.18209717
 h     -1.82988308     1.85297338     0.79527570
 h      0.34334030     2.72210849    -0.01994866
 h      1.90893703     0.84119745    -1.19919971
 o      2.31697678    -1.03472217     0.14839435
 h      2.85098622    -0.25838655     0.10226130
 c     -2.76217464    -0.39430614    -0.27919153
 h     -2.85529088    -0.42075442    -1.42441704
 h     -3.51131565    -1.11403701    -0.04009714
 h     -3.31746118     0.45195942     0.28408674
 h     -0.59662195     0.66597398     1.63200273
          17

 c      1.11825718    -0.57465335    -0.17612886
 c     -0.24288480    -1.26010538    -0.06723201
 c     -1.36369910    -0.32893035     0.15654771
 c     -1.04479834     1.08532976     0.69423180
 c      0.39880721     1.67680274    -0.00098388
 c      1.22129606     0.83100552    -0.58792707
 h     -0.33221501    -2.24627598     0.14558622
 h     -1.80699027     1.83591889     0.82673491
 h      0.38861921     2.73695594    -0.00355489
 h      1.95396799     0.85548939    -1.18394681
 o      2.30658727    -1.02876104     0.15658557
 h      2.86816796    -0.31958181     0.13509908
 c     -2.76110441    -0.39689857    -0.26845712
 h     -2.92152416    -0.37800418    -1.44124629
 h     -3.44878577    -1.15657399    -0.01303785
 h     -3.27758550     0.44670359     0.27125755
 h     -0.58068691     0.64868311     1.61655928
          17

 c      1.11595792    -0.58034329    -0.18419904
 c     -0.24346398    -1.25987817    -0.06831759
 c     -1.35379350    -0.32837062     0.15074439
 c     -1.03540287     1.08706327     0.67992664
 c      0.38717177     1.68613617     0.00469413
 c      1.20917953     0.82384214    -0.58631297
 h     -0.31888959    -2.25417400     0.10939343
 h     -1.78732200     1.82025169     0.85742018
 h      0.43813850     2.76264005     0.01169192
 h      2.05724786     0.88699652    -1.21232335
 o      2.29391402    -1.02521632     0.16463756
 h      2.91338581    -0.35330313     0.16589303
 c     -2.76136828    -0.39859244    -0.25824151
 h     -2.98053371    -0.33116073    -1.43991122
 h     -3.38866618    -1.21858589     0.01939707
 h     -3.23579458     0.43920169     0.24774526
 h     -0.57085750     0.64202508     1.60597180
          17

 c      1.11150621    -0.58599234    -0.19132239
 c     -0.24309921    -1.25453194    -0.06906577
 c     -1.34184186    -0.32745426     0.14343207
 c     -1.02184119     1.08688513     0.66484826
 c      0.37293081     1.69459567     0.01063959
 c      1.19625054     0.81579150    -0.58401911
 h     -0.30874127    -2.29375756     0.07296632
 h     -1.77465763     1.80903834     0.88720453
 h      0.49057472     2.79260224     0.02632755
 h      2.17226432     0.93157239    -1.24678853
 o      2.27928847    -1.02406718     0.17258914
 h      2.98123423    -0.36389496     0.19424681
 c     -2.76271926    -0.40023180    -0.24904443
 h     -3.02967759    -0.28321813    -1.41753945
 h     -3.32951242    -1.29357461     0.05515317
 h     -3.19875682     0.43494931     0.22088082
 h     -0.56723175     0.64615606     1.59898968
          17

 c      1.10524325    -0.59108295    -0.19754077
 c     -0.24194148    -1.24574666    -0.06934464
 c     -1.32812963    -0.32613922     0.13448333
 c     -1.00432351     1.08509017     0.64922336
 c      0.35670034     1.70241638     0.01655461
 c      1.18465506     0.80774162    -0.58248455
 h     -0.30112905    -2.34792382     0.03361446
 h     -1.76923268     1.80200471     0.91512677
 h      0.54356648     2.81827529     0.04075506
 h      2.26977667     0.98314181    -1.26743347
 o      2.26403480    -1.02439206     0.18053662
 h      3.05045495    -0.36986765     0.21900401
 c     -2.76487349    -0.40315425    -0.24104796
 h     -3.06708261    -0.23745251    -1.37494938
 h     -3.26838987    -1.37025451     0.09074471
 h     -3.17323767     0.44078743     0.19907732
 h     -0.56906988     0.66031430     1.59508290
          17

 c      1.09758874    -0.59515755    -0.20289076
 c     -0.24015107    -1.23552205    -0.06913627
 c     -1.31305780    -0.32435454     0.12383577
 c     -0.98351285     1.08229683     0.63335538
 c      0.33927016     1.70971511     0.02210397
 c      1.17510202     0.80055294    -0.58205683
 h     -0.29540249    -2.39678155    -0.01016699
 h     -1.76801175     1.79600869     0.93899128
 h      0.59398087     2.83242948     0.05527165
 h      2.33725767     1.03644326    -1.26746881
 o      2.24933559    -1.02556533     0.18860854
 h      3.10214548    -0.38431588     0.23848810
 c     -2.76747286    -0.40843489    -0.23398840
 h     -3.09196141    -0.19693982    -1.31666298
 h     -3.20400409    -1.43725696     0.12266958
 h     -3.16320229     0.46023555     0.18881341
 h     -0.57492184     0.68292129     1.59439029
          17

 c      1.08899253    -0.59784212    -0.20739525
 c     -0.23783778    -1.22540715    -0.06858456
 c     -1.29712243    -0.32199097     0.11150662
 c     -0.96033809     1.07921299     0.61759953
 c      0.32152439     1.71640796     0.02693224
 c      1.16768237     0.79496921    -0.58267164
 h     -0.29125658    -2.42647834    -0.05800599
 h     -1.76671053     1.78713976     0.95585325
 h      0.63855231     2.83079407     0.07012892
 h      2.36989786     1.08740505    -1.24542751
 o      2.23584750    -1.02741048     0.19689994
 h      3.12576652    -0.41225495     0.25140758
 c     -2.77017205    -0.41630645    -0.22702574
 h     -3.10507217    -0.16390710    -1.25109422
 h     -3.13739172    -1.48632595     0.14826241
 h     -3.16788793     0.48916429     0.19230584
 h     -0.58296021     0.71186639     1.59742058
          17

 c      1.07991317    -0.59883691    -0.21106608
 c     -0.23505839    -1.21642066    -0.06792563
 c     -1.28087663    -0.31889773     0.09760547
 c     -0.93580099     1.07641581     0.60232542
 c      0.30435989     1.72223985     0.03068367
 c      1.16230316     0.79158480    -0.58415184
 h     -0.28862652    -2.42987722    -0.10842878
 h     -1.76175372     1.77256062     0.96290572
 h      0.67449549     2.81239349     0.08558604
 h      2.36598498     1.13279692    -1.20179445
 o      2.22379181    -1.03000246     0.20545020
 h      3.11758415    -0.45374611     0.25712090
 c     -2.77258825    -0.42630477    -0.21887549
 h     -3.10905802    -0.13896569    -1.19014277
 h     -3.07120842    -1.51313185     0.16589250
 h     -3.18309901     0.51757934     0.20837031
 h     -0.59140272     0.74490216     1.60453021
          17

 c      1.07081024    -0.59790604    -0.21390947
 c     -0.23183227    -1.20915574    -0.06742907
 c     -1.26487820    -0.31489553     0.08233907
 c     -0.91086537     1.07423277     0.58790789
 c      0.28861882     1.72682893     0.03301449
 c      1.15884034     0.79082991    -0.58629424
 h     -0.28757326    -2.40503009    -0.15955750
 h     -1.75127606     1.75127495     0.95815290
 h      0.70002727     2.77950204     0.10196176
 h      2.32539043     1.16992726    -1.13800712
 o      2.21299984    -1.03357429     0.21423998
 h      3.07984676    -0.50538900     0.25562506
 c     -2.77421646    -0.43775092    -0.20822401
 h     -3.10791332    -0.12092173    -1.14662854
 h     -3.00895978    -1.51715752     0.17501072
 h     -3.20388903     0.53511261     0.23467278
 h     -0.59884854     0.78000144     1.61534725
          17

 c      1.06214005    -0.59487667    -0.21593051
 c     -0.22816437    -1.20380858    -0.06736139
 c     -1.24963131    -0.30980847     0.06600435
 c     -0.88641323     1.07271066     0.57472809
 c      0.27502701     1.72969035     0.03359781
 c      1.15711193     0.79295192    -0.58885082
 h     -0.28825429    -2.35447927    -0.20956994
 h     -1.73540303     1.72416962     0.94073831
 h      0.71485082     2.73758788     0.11970580
 h      2.25000974     1.19668813    -1.05660771
 o      2.20276761    -1.03857013     0.22319067
 h      3.02306383    -0.55946330     0.24752922
 c     -2.77454193    -0.44988128    -0.19431859
 h     -3.10497206    -0.10823599    -1.12869129
 h     -2.95451054    -1.50190291     0.17635966
 h     -3.22608658     0.53432796     0.26891080
 h     -0.60439639     0.81554080     1.62846264
          17

 c      1.05434687    -0.58964307    -0.21713818
 c     -0.22407040    -1.20008169    -0.06794396
 c     -1.23554045    -0.30350872     0.04896885
 c     -0.86322697     1.07163772     0.56315330
 c      0.26414147     1.73026232     0.03212430
 c      1.15664222     0.79794320    -0.59142700
 h     -0.29098612    -2.28598674    -0.25724467
 h     -1.71625089     1.69380885     0.91105040
 h      0.72049784     2.69499706     0.13949067
 h      2.14655746     1.21249941    -0.96235520
 o      2.19160239    -1.04576765     0.23218735
 h      2.97015406    -0.60204195     0.23374534
 c     -2.77323727    -0.46161522    -0.17742117
 h     -3.10084833    -0.10135626    -1.13489961
 h     -2.91170043    -1.47570169     0.17233878
 h     -3.24659657     0.51119164     0.30899361
 h     -0.60755925     0.85028830     1.64161967
          17

 c      1.04783614    -0.58216453    -0.21755886
 c     -0.21959403    -1.19702585    -0.06927892
 c     -1.22289183    -0.29596258     0.03164355
 c     -0.84197597     1.07060192     0.55350001
 c      0.25634060     1.72801191     0.02830937
 c      1.15605640     0.80529270    -0.59329431
 h     -0.29640947    -2.21403333    -0.30291026
 h     -1.69775619     1.66410456     0.87063265
 h      0.72004333     2.66149776     0.16223450
 h      2.03367027     1.22155780    -0.86440085
 o      2.17762945    -1.05605437     0.24116712
 h      2.95044622    -0.61681274     0.21433518
 c     -2.77017583    -0.47147117    -0.15867562
 h     -3.09383695    -0.10294306    -1.15579111
 h     -2.88380229    -1.45207484     0.16705549
 h     -3.26334016     0.46470748     0.35304696
 h     -0.60811364     0.88329805     1.65228144
          17

 c      1.04293441    -0.57246666    -0.21724995
 c     -0.21480961    -1.19310823    -0.07127304
 c     -1.21186853    -0.28725843     0.01445976
 c     -0.82322605     1.06909155     0.54601075
 c      0.25189498     1.72269646     0.02193472
 c      1.15221201     0.81347215    -0.59330786
 h     -0.30563032    -2.15886497    -0.34942061
 h     -1.68500503     1.63966397     0.82177967
 h      0.71659299     2.64489287     0.18879954
 h      1.95230314     1.23937725    -0.77736797
 o      2.16056504    -1.06938509     0.25014583
 h      2.96898427    -0.60202660     0.18843271
 c     -2.76530165    -0.47801422    -0.13951112
 h     -3.08200301    -0.11579103    -1.17980255
 h     -2.87268290    -1.44647956     0.16499324
 h     -3.27535942     0.39692308     0.39967873
 h     -0.60602076     0.91382420     1.65826067
          17

 c      1.03986213    -0.56070120    -0.21627169
 c     -0.20984063    -1.18702376    -0.07374996
 c     -1.20259511    -0.27759648    -0.00214011
 c     -0.80751092     1.06665667     0.54086030
 c      0.25104915     1.71468358     0.01295362
 c      1.14157157     0.82031407    -0.59073630
 h     -0.31970692    -2.13714083    -0.40080871
 h     -1.68254242     1.62455619     0.76678368
 h      0.71108903     2.64701703     0.21919045
 h      1.95024193     1.28883102    -0.71199961
 o      2.14214008    -1.08456164     0.25901944
 h      2.99977058    -0.57400847     0.15735739
 c     -2.75854735    -0.48080083    -0.12107724
 h     -3.06452286    -0.14109543    -1.19749035
 h     -2.87788549    -1.46730289     0.16794757
 h     -3.28323392     0.31336883     0.44861842
 h     -0.60145833     0.94127417     1.65820218
          17

 c      1.03870950    -0.54726301    -0.21462104
 c     -0.20494288    -1.17888244    -0.07685474
 c     -1.19518277    -0.26725517    -0.01770424
 c     -0.79544329     1.06310714     0.53815609
 c      0.25395134     1.70502452     0.00162197
 c      1.12574984     0.82604957    -0.58638902
 h     -0.33807954    -2.14828470    -0.45728759
 h     -1.69190333     1.62076059     0.70722754
 h      0.70159224     2.66284468     0.25176984
 h      2.01741347     1.36446031    -0.66269790
 o      2.12404571    -1.10033641     0.26753079
 h      3.01776974    -0.54926416     0.12469578
 c     -2.74981947    -0.48099484    -0.10406026
 h     -3.04188998    -0.17805915    -1.20270493
 h     -2.89621864    -1.50897551     0.17335334
 h     -3.28953216     0.22297426     0.50145658
 h     -0.59489826     0.96517004     1.65189726
          17

 c      1.03943697    -0.53278316    -0.21222730
 c     -0.20052055    -1.17005073    -0.08119725
 c     -1.18973115    -0.25657558    -0.03178854
 c     -0.78772030     1.05863505     0.53785710
 c      0.26045343     1.69516588    -0.01145709
 c      1.10972015     0.83271403    -0.58138800
 h     -0.35795958    -2.17627534    -0.51329195
 h     -1.71015016     1.62736414     0.64402982
 h      0.68500052     2.68378797     0.28337578
 h      2.10663921     1.43869382    -0.62208741
 o      2.10717617    -1.11584835     0.27538855
 h      3.01064330    -0.53742250     0.09419306
 c     -2.73903209    -0.48071785    -0.08884871
 h     -3.01571699    -0.22424106    -1.19250208
 h     -2.92240803    -1.55722073     0.17666340
 h     -3.29820811     0.13577761     0.56128732
 h     -0.58708909     0.98513694     1.64047072
          17

 c      1.04187748    -0.51800607    -0.20900123
 c     -0.19697866    -1.16193041    -0.08749192
 c     -1.18629366    -0.24596163    -0.04398529
 c     -0.78494555     1.05377528     0.53963857
 c      0.26991131     1.68659054    -0.02537707
 c      1.09716649     0.84131259    -0.57650412
 h     -0.37584593    -2.20366219    -0.56164753
 h     -1.73103525     1.64125712     0.57825777
 h      0.65923402     2.70172520     0.31027316
 h      2.18755656     1.49397333    -0.58815636
 o      2.09185757    -1.13054012     0.28233297
 h      2.97532744    -0.54280441     0.06887342
 c     -2.72626324    -0.48182655    -0.07551751
 h     -2.98855872    -0.27606598    -1.16719346
 h     -2.95051769    -1.59873774     0.17437181
 h     -3.31180960     0.05845440     0.62974166
 h     -0.57893101     1.00092661     1.62642780
          17

 c      1.04570821    -0.50368230    -0.20487711
 c     -0.19459395    -1.15532040    -0.09626247
 c     -1.18484528    -0.23586498    -0.05394649
 c     -0.78740898     1.04924981     0.54284318
 c      0.28112820     1.68060241    -0.03902239
 c      1.09037852     0.85167920    -0.57238336
 h     -0.38894398    -2.21889653    -0.59707897
 h     -1.74776569     1.65862783     0.51179230
 h      0.62414925     2.71120705     0.32912348
 h      2.24722232     1.52387679    -0.56095583
 o      2.07806191    -1.14408596     0.28817109
 h      2.91510745    -0.56601974     0.05078827
 c     -2.71193491    -0.48532348    -0.06354500
 h     -2.96379408    -0.32930758    -1.13076574
 h     -2.97512539    -1.62540758     0.16492869
 h     -3.32849461    -0.00805850     0.70332996
 h     -0.57134410     1.01246115     1.61337109
          17

 c      1.05042856    -0.49049054    -0.19983992
 c     -0.19348624    -1.15042158    -0.10778831
 c     -1.18527321    -0.22675104    -0.06139993
 c     -0.79499215     1.04579606     0.54659329
 c      0.29251698     1.67819269    -0.05122875
 c      1.09095635     0.86306514    -0.56960480
 h     -0.39552323    -2.21638504    -0.61683909
 h     -1.75521767     1.67615570     0.44730896
 h      0.58140352     2.71012279     0.33759727
 h      2.28069162     1.52714426    -0.54096492
 o      2.06541320    -1.15644156     0.29283228
 h      2.83992196    -0.60367370     0.04039685
 c     -2.69671519    -0.49155243    -0.05181454
 h     -2.94543278    -0.37959677    -1.09098648
 h     -2.99185181    -1.63408083     0.14843607
 h     -3.34283207    -0.06598116     0.77403884
 h     -0.56522250     1.01988873     1.60511211
          17

 c      1.05537951    -0.47898096    -0.19394075
 c     -0.19363875    -1.14698062    -0.12212849
 c     -1.18739037    -0.21906178    -0.06616108
 c     -0.80720437     1.04403852     0.55001488
 c      0.30242672     1.67987065    -0.06100749
 c      1.10003259     0.87460630    -0.56858231
 h     -0.39483866    -2.19509858    -0.62035942
 h     -1.75088852     1.69159043     0.38783264
 h      0.53397346     2.69985295     0.33474902
 h      2.28624221     1.50460128    -0.52875236
 o      2.05303191    -1.16800067     0.29647247
 h      2.76885541    -0.64632874     0.03506553
 c     -2.68124320    -0.50053234    -0.03904880
 h     -2.93756355    -0.42301859    -1.05778160
 h     -2.99751839    -1.62551799     0.12620131
 h     -3.34919519    -0.11722772     0.83344125
 h     -0.56154014     1.02361279     1.60423476
          17

 c      1.05983002    -0.46953375    -0.18730259
 c     -0.19492061    -1.14435602    -0.13911989
 c     -1.19095843    -0.21318563    -0.06814525
 c     -0.82326267     1.04441295     0.55245381
 c      0.30952514     1.68544178    -0.06778600
 c      1.11814171     0.88566217    -0.56942218
 h     -0.38712511    -2.15819575    -0.60916341
 h     -1.73506365     1.70397421     0.33620747
 h      0.48560712     2.68541438     0.32130523
 h      2.26402865     1.45828311    -0.52493292
 o      2.03956367    -1.17961832     0.29953775
 h      2.72906463    -0.67848735     0.02811155
 c     -2.66600903    -0.51204840    -0.02439426
 h     -2.94316368    -0.45660706    -1.03881645
 h     -2.99029025    -1.60397126     0.10039098
 h     -3.34391287    -0.16229451     0.87568171
 h     -0.56153818     1.02426752     1.61084270
          17

 c      1.06312911    -0.46233185    -0.18012083
 c     -0.19709987    -1.14147489    -0.15833472
 c     -1.19570792    -0.20943390    -0.06737578
 c     -0.84216371     1.04712689     0.55357203
 c      0.31310069     1.69388579    -0.07155317
 c      1.14492460     0.89595131    -0.57183672
 h     -0.37378958    -2.11396040    -0.58725863
 h     -1.71070498     1.71377721     0.29460823
 h      0.44015273     2.67526195     0.29972169
 h      2.21720124     1.39196970    -0.53011834
 o      2.02422788    -1.19186278     0.30241244
 h      2.73793466    -0.69069200     0.01439571
 c     -2.65139749    -0.52560561    -0.00785905
 h     -2.96267077    -0.47840642    -1.03461651
 h     -2.96995969    -1.57740251     0.07364912
 h     -3.32565374    -0.20060046     0.89826106
 h     -0.56677246     1.02266418     1.62241721
          17

 c      1.06485290    -0.45735368    -0.17265824
 c     -0.19985592    -1.13677962    -0.17905847
 c     -1.20135282    -0.20801321    -0.06398359
 c     -0.86275068     1.05214088     0.55331123
 c      0.31318562     1.70357058    -0.07279446
 c      1.17869826     0.90534486    -0.57518616
 h     -0.35754269    -2.07690361    -0.56134958
 h     -1.68320248     1.72301751     0.26409805
 h      0.40067676     2.67938495     0.27342628
 h      2.15652256     1.31324861    -0.54472926
 o      2.00800166    -1.20416576     0.30488106
 h      2.78316628    -0.69293740    -0.00119108
 c     -2.63770929    -0.54041156     0.00972670
 h     -2.99359306    -0.48729142    -1.03837489
 h     -2.93818005    -1.55748167     0.04849960
 h     -3.29526814    -0.23099689     0.90196821
 h     -0.57887878     1.01974451     1.63492787
          17

 c      1.06485092    -0.45438056    -0.16523295
 c     -0.20284745    -1.12852576    -0.20045277
 c     -1.20760953    -0.20898059    -0.05819128
 c     -0.88380823     1.05918153     0.55178955
 c      0.31047288     1.71289343    -0.07220035
 c      1.21574702     0.91333307    -0.57863870
 h     -0.34163438    -2.06483153    -0.53893490
 h     -1.65965440     1.73510091     0.24435548
 h      0.36870290     2.70451465     0.24489387
 h      2.11053696     1.23703651    -0.56870228
 o      1.99258053    -1.21562079     0.30648509
 h      2.83908659    -0.70159546    -0.00955747
 c     -2.62511256    -0.55555457     0.02714175
 h     -3.03161111    -0.48302202    -1.04046592
 h     -2.89795359    -1.55732176     0.02657774
 h     -3.25582462    -0.25203581     0.89094482
 h     -0.59917849     1.01652314     1.64435422
          17

 c      1.06321863    -0.45303083    -0.15818585
 c     -0.20588309    -1.11582832    -0.22199170
 c     -1.21421908    -0.21219153    -0.05028579
 c     -0.90422289     1.06782935     0.54918515
 c      0.30606606     1.72099060    -0.07035246
 c      1.25019801     0.91886139    -0.58129623
 h     -0.32774431    -2.08712444    -0.52329862
 h     -1.64719681     1.75385690     0.23390309
 h      0.34422735     2.74908106     0.21399460
 h      2.13008481     1.18429000    -0.60219587
 o      1.97917580    -1.22577758     0.30698765
 h      2.88621812    -0.72628048    -0.00505897
 c     -2.61365859    -0.57053015     0.04311552
 h     -3.07202772    -0.46641090    -1.03261695
 h     -2.85188013    -1.58514215     0.00831641
 h     -3.21284246    -0.26201623     0.87296838
 h     -0.62834939     1.01399252     1.64783891
          17

 c      1.06024601    -0.45284490    -0.15182606
 c     -0.20899263    -1.09955031    -0.24368367
 c     -1.22096148    -0.21727667    -0.04058733
 c     -0.92320687     1.07770502     0.54561303
 c      0.30112150     1.72790473    -0.06762989
 c      1.27859427     0.92189498    -0.58226013
 h     -0.31498899    -2.13460727    -0.51122643
 h     -1.65047474     1.78153175     0.23104560
 h      0.32647839     2.80355445     0.17871385
 h      2.23765973     1.16162917    -0.64696440
 o      1.96839005    -1.23461739     0.30638305
 h      2.91363380    -0.76975821     0.01407026
 c     -2.60336758    -0.58576509     0.05643352
 h     -3.11061822    -0.43930053    -1.00951132
 h     -2.80083432    -1.63789827    -0.00621387
 h     -3.17383994    -0.25910974     0.85883824
 h     -0.66627526     1.01299701     1.64428037
          17

 c      1.05637304    -0.45335631    -0.14640104
 c     -0.21225240    -1.08161231    -0.26570976
 c     -1.22764942    -0.22368384    -0.02943003
 c     -0.94045941     1.08865765     0.54101946
 c      0.29657929     1.73415885    -0.06431980
 c      1.30356096     0.92393646    -0.58112107
 h     -0.30179314    -2.18737082    -0.49765986
 h     -1.66971118     1.81686354     0.23490069
 h      0.31459810     2.85582552     0.13731383
 h      2.38625914     1.15504663    -0.70133895
 o      1.96037701    -1.24237360     0.30480195
 h      2.91658158    -0.83053417     0.04708673
 c     -2.59432446    -0.60238656     0.06616643
 h     -3.14398439    -0.40430791    -0.96893758
 h     -2.74513569    -1.70300415    -0.01629819
 h     -3.14560756    -0.24235649     0.85871220
 h     -0.71204576     1.01412699     1.63450355
          17

 c      1.05216035    -0.45410567    -0.14211301
 c     -0.21563963    -1.06380751    -0.28808711
 c     -1.23411026    -0.23076538    -0.01715951
 c     -0.95611660     1.10078531     0.53517054
 c      0.29314363     1.74026908    -0.06074190
 c      1.32804849     0.92611594    -0.57794639
 h     -0.28748584    -2.22789508    -0.47981703
 h     -1.70103320     1.85514885     0.24544624
 h      0.30785502     2.89590914     0.08954110
 h      2.52743413     1.15320233    -0.75949930
 o      1.95489004    -1.24944568     0.30246881
 h      2.89586833    -0.90413532     0.09141928
 c     -2.58685786    -0.62137949     0.07219008
 h     -3.16984648    -0.36442064    -0.91167779
 h     -2.68630166    -1.76609981    -0.02078263
 h     -3.12977541    -0.21392655     0.87593831
 h     -0.76406872     1.01768326     1.62108120
          17

 c      1.04823157    -0.45467208    -0.13912474
 c     -0.21903184    -1.04735635    -0.31064447
 c     -1.24018613    -0.23785926    -0.00412750
 c     -0.97053589     1.11427989     0.52776122
 c      0.29133605     1.74653482    -0.05726272
 c      1.35306961     0.92890265    -0.57285345
 h     -0.27231868    -2.24554032    -0.45741174
 h     -1.73863908     1.89031213     0.26264502
 h      0.30561425     2.91766182     0.03651361
 h      2.63756124     1.15151745    -0.81595136
 o      1.95114521    -1.25638762     0.29969683
 h      2.86018742    -0.98321755     0.14273268
 c     -2.58153428    -0.64305001     0.07538901
 h     -3.18745992    -0.32249978    -0.84141819
 h     -2.62724243    -1.81641121    -0.01885810
 h     -3.12177788    -0.18032729     0.90518470
 h     -0.82033063     1.02370869     1.60767653
          17

 c      1.04521775    -0.45470774    -0.13755134
 c     -0.22225489    -1.03293631    -0.33309839
 c     -1.24575635    -0.24434766     0.00931867
 c     -0.98407954     1.12925039     0.51857445
 c      0.29152834     1.75300926    -0.05425633
 c      1.37855060     0.93244859    -0.56590150
 h     -0.25704236    -2.23571354    -0.43163126
 h     -1.77694389     1.91712099     0.28566896
 h      0.30728295     2.91885173    -0.01983549
 h      2.70757956     1.14850011    -0.86669930
 o      1.94759285    -1.26387790     0.29685551
 h      2.82982525    -1.05794922     0.19540344
 c     -2.57878282    -0.66713653     0.07721162
 h     -3.19803079    -0.28071239    -0.76443784
 h     -2.57160245    -1.84793934    -0.01046402
 h     -3.11489168    -0.15027195     0.93763598
 h     -0.87872903     1.03209092     1.59779136
          17

 c      1.04370864    -0.45394838    -0.13745845
 c     -0.22512708    -1.02075992    -0.35510770
 c     -1.25075542    -0.24970041     0.02284033
 c     -0.99699284     1.14562670     0.50762179
 c      0.29396660     1.75949985    -0.05206806
 c      1.40403501     0.93677437    -0.55712503
 h     -0.24263215    -2.19865814    -0.40438856
 h     -1.81174750     1.93237677     0.31270477
 h      0.31228609     2.90103294    -0.07729037
 h      2.73450744     1.14377782    -0.90881794
 o      1.94229111    -1.27248681     0.29420090
 h      2.83101627    -1.11978280     0.24527525
 c     -2.57858550    -0.69312999     0.07912329
 h     -3.20465271    -0.24010302    -0.68857224
 h     -2.52316804    -1.85902829     0.00372561
 h     -3.10405001    -0.13159977     0.96632944
 h     -0.93728743     1.04270704     1.59325460
          17

 c      1.04418203    -0.45219646    -0.13887307
 c     -0.22749529    -1.01055242    -0.37630353
 c     -1.25516647    -0.25350641     0.03610234
 c     -1.00937083     1.16313811     0.49520263
 c      0.29879000     1.76554646    -0.05098279
 c      1.42896514     0.94184136    -0.54657011
 h     -0.23014721    -2.13953910    -0.37788943
 h     -1.84063826     1.93522109     0.34114900
 h      0.32008052     2.86968589    -0.13385223
 h      2.71798123     1.13745941    -0.94002572
 o      1.93463997    -1.28232612     0.29170758
 h      2.86919764    -1.16738140     0.29256271
 c     -2.58052383    -0.72037811     0.08228408
 h     -3.21115101    -0.20089865    -0.62111324
 h     -2.48540464    -1.85215068     0.02246051
 h     -3.08680299    -0.12984576     0.98772387
 h     -0.99411037     1.05553271     1.59333936
          17

 c      1.04693945    -0.44930998    -0.14179187
 c     -0.22925017    -1.00143244    -0.39632350
 c     -1.25899855    -0.25548806     0.04876448
 c     -1.02116344     1.18133362     0.48184207
 c      0.30604086     1.77041593    -0.05118740
 c      1.45273763     0.94756960    -0.53429931
 h     -0.22058771    -2.06985008    -0.35416952
 h     -1.86309075     1.92705534     0.36792513
 h      0.33019053     2.83414091    -0.18830550
 h      2.65959671     1.13003314    -0.95860967
 o      1.92594658    -1.29321934     0.28929812
 h      2.92069571    -1.20407769     0.33833647
 c     -2.58406354    -0.74793348     0.08738851
 h     -3.22001515    -0.16388102    -0.56644746
 h     -2.46092836    -1.83432918     0.04408870
 h     -3.06281838    -0.14818772     1.00115921
 h     -1.04721058     1.07062607     1.59522202
          17

 c      1.05210602    -0.44522971    -0.14617231
 c     -0.23032379    -0.99184549    -0.41487603
 c     -1.26226939    -0.25550025     0.06047942
 c     -1.03218240     1.19962173     0.46814585
 c      0.31566782     1.77323728    -0.05274001
 c      1.47458511     0.95381686    -0.52034078
 h     -0.21466386    -2.00836904    -0.33432307
 h     -1.88045376     1.91129081     0.38982606
 h      0.34223154     2.80587195    -0.24063416
 h      2.56443659     1.12259796    -0.96401490
 o      1.91771156    -1.30504012     0.28702554
 h      2.95976298    -1.23209183     0.38145292
 c     -2.58880247    -0.77439004     0.09465516
 h     -3.23109987    -0.13173085    -0.52528900
 h     -2.45088969    -1.81742930     0.06675563
 h     -3.03328460    -0.18769641     1.00810668
 h     -1.09447368     1.08802149     1.59539471
          17

 c      1.05966998    -0.44001587    -0.15191651
 c     -0.23067978    -0.98000277    -0.43180428
 c     -1.26500149    -0.25352035     0.07090338
 c     -1.04211419     1.21733082     0.45466059
 c      0.32753309     1.77338848    -0.05560324
 c      1.49319414     0.96031701    -0.50450549
 h     -0.21260344    -1.97618979    -0.31789444
 h     -1.89569378     1.89282151     0.40386465
 h      0.35585231     2.79386244    -0.29161332
 h      2.44572980     1.11759144    -0.95904517
 o      1.91075846    -1.31770946     0.28497814
 h      2.97193424    -1.25210696     0.41985346
 c     -2.59449002    -0.79809053     0.10393559
 h     -3.24235961    -0.10871616    -0.49598936
 h     -2.45468848    -1.81600280     0.08864643
 h     -3.00064739    -0.24729914     1.01196217
 h     -1.13384393     1.10764508     1.59101486
          17

 c      1.06951728    -0.43386752    -0.15886024
 c     -0.23028171    -0.96511675    -0.44700861
 c     -1.26722465    -0.24963154     0.07972102
 c     -1.05058045     1.23380737     0.44179366
 c      0.34141908     1.77093549    -0.05976233
 c      1.50602297     0.96655673    -0.48594289
 h     -0.21433079    -1.98227039    -0.30409637
 h     -1.91251803     1.87696456     0.40758940
 h      0.37062228     2.79936781    -0.34131799
 h      2.33314900     1.12031277    -0.95526371
 o      1.90532427    -1.33111972     0.28319433
 h      2.95233898    -1.26427858     0.45183027
 c     -2.60084845    -0.81788819     0.11479927
 h     -3.25155398    -0.09903001    -0.47624297
 h     -2.47074865    -1.84026283     0.10815770
 h     -2.96859692    -0.32344750     1.01846726
 h     -1.16360713     1.12931917     1.58061617
          17

 c      1.08143369    -0.42713229    -0.16676844
 c     -0.22907051    -0.94810439    -0.46027362
 c     -1.26897104    -0.24400434     0.08667380
 c     -1.05727036     1.24855350     0.42979094
 c      0.35699708     1.76665555    -0.06529331
 c      1.50946087     0.97172840    -0.46282702
 h     -0.21971329    -2.01518786    -0.29410268
 h     -1.93368677     1.86787934     0.39928001
 h      0.38605202     2.81563833    -0.38807072
 h      2.27152765     1.13960179    -0.97701314
 o      1.90120789    -1.34510967     0.28162702
 h      2.90332919    -1.26863928     0.47662117
 c     -2.60741168    -0.83392498     0.12656857
 h     -3.25738659    -0.10537050    -0.46388997
 h     -2.49776362    -1.88833275     0.12380998
 h     -2.94182174    -0.41022033     1.03597551
 h     -1.18263628     1.15283338     1.56423958
          17

 c      1.09505995    -0.42032334    -0.17533559
 c     -0.22699290    -0.93063125    -0.47130910
 c     -1.27026522    -0.23687696     0.09157944
 c     -1.06209023     1.26134463     0.41873887
 c      0.37372627     1.76164800    -0.07226582
 c      1.50271597     0.97540453    -0.43436930
 h     -0.22835747    -2.05456065    -0.29058689
 h     -1.95922085     1.86717740     0.37800925
 h      0.40177856     2.83281759    -0.42912001
 h      2.27610206     1.17991448    -1.03793528
 o      1.89772680    -1.35948256     0.28009868
 h      2.83535052    -1.26495911     0.49523387
 c     -2.61362784    -0.84743480     0.13850572
 h     -3.25984334    -0.12841709    -0.45699953
 h     -2.53451298    -1.94757368     0.13412210
 h     -2.92468143    -0.50118577     1.07321846
 h     -1.19053725     1.17802418     1.54327323
          17

 c      1.10986516    -0.41409357    -0.18420747
 c     -0.22403038    -0.91405235    -0.47990710
 c     -1.27112300    -0.22853234     0.09433958
 c     -1.06520816     1.27224060     0.40856360
 c      0.39077281     1.75699317    -0.08061128
 c      1.48968068     0.97820564    -0.40294707
 h     -0.23949984    -2.08378516    -0.29578951
 h     -1.98589937     1.87371898     0.34368775
 h      0.41768684     2.84257126    -0.46193585
 h      2.31136630     1.23296106    -1.11565852
 o      1.89356166    -1.37407015     0.27822381
 h      2.76971123    -1.25205332     0.51188551
 c     -2.61914158    -0.85978031     0.15032574
 h     -3.26021128    -0.16682830    -0.45392517
 h     -2.57883580    -2.00321560     0.13777640
 h     -2.91879374    -0.59254034     1.13297449
 h     -1.18768033     1.20483755     1.52020034
          17

 c      1.12519804    -0.40911786    -0.19303801
 c     -0.22021077    -0.89916203    -0.48599721
 c     -1.27155677    -0.21927970     0.09493402
 c     -1.06695003     1.28148883     0.39904098
 c      0.40705388     1.75362241    -0.09009713
 c      1.47438503     0.98086371    -0.37140531
 h     -0.25217908    -2.09313481    -0.31079543
 h     -2.00850199     1.88465388     0.29714141
 h      0.43384197     2.83997897    -0.48496778
 h      2.34417283     1.28779662    -1.18307375
 o      1.88706219    -1.38880633     0.27542888
 h      2.73401115    -1.22715684     0.53405408
 c     -2.62389481    -0.87191502     0.16259044
 h     -3.26102395    -0.21740359    -0.45361801
 h     -2.62747581    -2.04432759     0.13389675
 h     -2.92200336    -0.68354837     1.20746645
 h     -1.17513586     1.23336606     1.49823420
          17

 c      1.14035560    -0.40596562    -0.20154283
 c     -0.21562107    -0.88630537    -0.48962915
 c     -1.27157884    -0.20944080     0.09340787
 c     -1.06764923     1.28940524     0.38984770
 c      0.42132789     1.75228671    -0.10036300
 c      1.45950437     0.98361268    -0.34152564
 h     -0.26541682    -2.07849660    -0.33569600
 h     -2.02170520     1.89675396     0.24010341
 h      0.45034281     2.82383213    -0.49791028
 h      2.35992426     1.33735801    -1.22565393
 o      1.87778406    -1.40357816     0.27138925
 h      2.73791765    -1.18896456     0.56595274
 c     -2.62795322    -0.88448982     0.17636545
 h     -3.26570666    -0.27556574    -0.45581826
 h     -2.67658547    -2.06503153     0.12220835
 h     -2.93030320    -0.77362948     1.28265711
 h     -1.15452035     1.26384957     1.48064913
          17

 c      1.15465315    -0.40503130    -0.20951326
 c     -0.21040846    -0.87547492    -0.49094708
 c     -1.27120481    -0.19933588     0.08986094
 c     -1.06754501     1.29629435     0.38066060
 c      0.43231409     1.75348690    -0.11096440
 c      1.44691020     0.98626421    -0.31429349
 h     -0.27833782    -2.04023686    -0.36984159
 h     -2.02147431     1.90732194     0.17503459
 h      0.46722296     2.79672301    -0.50183396
 h      2.35432467     1.37772595    -1.23759944
 o      1.86721501    -1.41791772     0.26642368
 h      2.76134246    -1.14280925     0.60234411
 c     -2.63136235    -0.89795306     0.19256674
 h     -3.27758224    -0.33643637    -0.46056954
 h     -2.72219477    -2.06393714     0.10302579
 h     -2.94011721    -0.86067728     1.34576106
 h     -1.12777830     1.29662706     1.46972233
          17

 c      1.16747639    -0.40652349    -0.21679694
 c     -0.20475132    -0.86629708    -0.49017204
 c     -1.27046108    -0.18926753     0.08444210
 c     -1.06673707     1.30241562     0.37126862
 c      0.43886161     1.75731524    -0.12140514
 c      1.43800256     0.98843522    -0.29025554
 h     -0.29032169    -1.98339056    -0.41198554
 h     -2.00572690     1.91461473     0.10481590
 h      0.48444560     2.76534709    -0.49933891
 h      2.32729213     1.40661281    -1.21709783
 o      1.85715381    -1.43117321     0.26108497
 h      2.77956482    -1.09774536     0.63477146
 c     -2.63418712    -0.91242487     0.21160661
 h     -3.29838010    -0.39617204    -0.46702091
 h     -2.76053669    -2.04374147     0.07706393
 h     -2.94905518    -0.94163068     1.38860931
 h     -1.09699989     1.33201422     1.46564626
          17

 c      1.17829664    -0.41047121    -0.22327827
 c     -0.19881353    -0.85792338    -0.48758167
 c     -1.26939228    -0.17950896     0.07734790
 c     -1.06516658     1.30797980     0.36163249
 c      0.44014362     1.76329447    -0.13116702
 c      1.43369601     0.98978171    -0.26967715
 h     -0.30129380    -1.91895440    -0.46050219
 h     -1.97454803     1.91800719     0.03237009
 h      0.50201380     2.74027472    -0.49447170
 h      2.28070933     1.42260731    -1.16423294
 o      1.84872929    -1.44282139     0.25577287
 h      2.77844714    -1.06146741     0.65749605
 c     -2.63658780    -0.92756379     0.23335878
 h     -3.32722476    -0.45256881    -0.47242930
 h     -2.78839123    -2.01124802     0.04502836
 h     -2.95573666    -1.01345134     1.40753780
 h     -1.06436846     1.37012143     1.46616124
          17

 c      1.18667116    -0.41672820    -0.22887008
 c     -0.19270037    -0.84900458    -0.48345574
 c     -1.26806806    -0.17029444     0.06882546
 c     -1.06261389     1.31315293     0.35185642
 c      0.43580442     1.77046168    -0.13978732
 c      1.43426460     0.99015868    -0.25256151
 h     -0.31209935    -1.86420891    -0.51406404
 h     -1.93018084     1.91803857    -0.03974734
 h      0.52010755     2.73316913    -0.49164737
 h      2.21843225     1.42520114    -1.08094073
 o      1.84247638    -1.45255632     0.25070053
 h      2.75315461    -1.03900878     0.66798246
 c     -2.63878180    -0.94260447     0.25729852
 h     -3.36105682    -0.50449348    -0.47246193
 h     -2.80347779    -1.97693820     0.00700846
 h     -2.95950738    -1.07372469     1.40258653
 h     -1.03217585     1.41072014     1.46731034
          17

 c      1.19225850    -0.42497130    -0.23351170
 c     -0.18647402    -0.83820470    -0.47800222
 c     -1.26659196    -0.16180092     0.05918057
 c     -1.05873303     1.31805550     0.34210710
 c      0.42602156     1.77787293    -0.14702281
 c      1.43912621     0.98957739    -0.23850747
 h     -0.32427982    -1.83676623    -0.57261277
 h     -1.87675595     1.91632063    -0.10972490
 h      0.53886346     2.75036824    -0.49324641
 h      2.14839980     1.41597380    -0.97313343
 o      1.83852946    -1.46028857     0.24593718
 h      2.70507249    -1.03287921     0.66622610
 c     -2.64092398    -0.95662549     0.28264263
 h     -3.39607848    -0.55097793    -0.46256925
 h     -2.80456025    -1.95240687    -0.03784507
 h     -2.96039701    -1.12106179     1.37742064
 h     -1.00276047     1.45325747     1.46483642
          17

 c      1.19486027    -0.43469499    -0.23716989
 c     -0.18030005    -0.82535065    -0.47142799
 c     -1.26511238    -0.15412051     0.04878709
 c     -1.05314348     1.32276734     0.33252918
 c      0.41150675     1.78512609    -0.15296574
 c      1.44646431     0.98783429    -0.22629688
 h     -0.33836015    -1.84119762    -0.63658142
 h     -1.81957796     1.91516080    -0.17666454
 h      0.55763638     2.78780120    -0.49786542
 h      2.08791040     1.40212541    -0.85594545
 o      1.83664579    -1.46617118     0.24139312
 h      2.64135837    -1.04264739     0.65496031
 c     -2.64302839    -0.96900046     0.30827501
 h     -3.42901993    -0.59086774    -0.43926145
 h     -2.79090016    -1.94498270    -0.09026377
 h     -2.95943126    -1.15561304     1.34032128
 h     -0.97832977     1.49700378     1.45542980
          17

 c      1.19446930    -0.44522549    -0.23983706
 c     -0.17457385    -0.81180928    -0.46417344
 c     -1.26382033    -0.14724748     0.03808095
 c     -1.04557212     1.32735551     0.32316410
 c      0.39342476     1.79229462    -0.15794016
 c      1.45282659     0.98390847    -0.21348639
 h     -0.35245444    -1.86462171    -0.70398639
 h     -1.76391548     1.91678417    -0.24029330
 h      0.57462824     2.83382627    -0.50154055
 h      2.06977745     1.40183552    -0.75858147
 o      1.83606721    -1.47068835     0.23672100
 h      2.57696318    -1.06333586     0.64111166
 c     -2.64492662    -0.97970076     0.33248735
 h     -3.45768174    -0.62299621    -0.40074205
 h     -2.76176053    -1.95333726    -0.14843756
 h     -2.95915430    -1.17974931     1.30546168
 h     -0.96075465     1.54123932     1.43745372
          17

 c      1.19128136    -0.45580376    -0.24150726
 c     -0.16982320    -0.79944335    -0.45692441
 c     -1.26292544    -0.14109430     0.02752796
 c     -1.03599447     1.33191604     0.31386949
 c      0.37320909     1.79953461    -0.16230766
 c      1.45472260     0.97661190    -0.19804319
 h     -0.36355479    -1.88878911    -0.77003348
 h     -1.71372472     1.92237037    -0.30020288
 h      0.58739596     2.87618222    -0.50022395
 h      2.12529122     1.43493373    -0.70478930
 o      1.83545534    -1.47470930     0.23122858
 h      2.53537266    -1.08420673     0.63693685
 c     -2.64622611    -0.98911424     0.35307414
 h     -3.48105046    -0.64640253    -0.34714576
 h     -2.71709224    -1.96926732    -0.20695342
 h     -2.96336756    -1.19814174     1.29110371
 h     -0.95144139     1.58541615     1.41121032
          17

 c      1.18566783    -0.46571811    -0.24212883
 c     -0.16656740    -0.78970430    -0.45039971
 c     -1.26261727    -0.13552268     0.01757407
 c     -1.02469894     1.33658801     0.30428359
 c      0.35235694     1.80687707    -0.16635264
 c      1.45269394     0.96724998    -0.18139247
 h     -0.36934873    -1.90040688    -0.82944391
 h     -1.67104750     1.93150662    -0.35515755
 h      0.59354364     2.90608737    -0.49112737
 h      2.23806275     1.49083286    -0.67691251
 o      1.83364999    -1.47907880     0.22424658
 h      2.53619786    -1.09498457     0.65385247
 c     -2.64646103    -0.99774245     0.36832950
 h     -3.49944824    -0.66032603    -0.28065687
 h     -2.65855433    -1.98329165    -0.25865370
 h     -2.97423475    -1.21560936     1.31000381
 h     -0.95131352     1.62929459     1.37886380
          17

 c      1.17816145    -0.47434908    -0.24158765
 c     -0.16526177    -0.78345205    -0.44519981
 c     -1.26303485    -0.13037152     0.00860288
 c     -1.01223251     1.34151093     0.29389387
 c      0.33232928     1.81418526    -0.17024173
 c      1.44940444     0.95834054    -0.16582800
 h     -0.36876235    -1.89281020    -0.87805802
 h     -1.63636723     1.94246880    -0.40314015
 h      0.59127514     2.91895663    -0.47305025
 h      2.36724439     1.54379174    -0.64716167
 o      1.83105396    -1.48382105     0.21599259
 h      2.57289922    -1.09830210     0.68852713
 c     -2.64539709    -1.00617210     0.37819388
 h     -3.51475026    -0.66407695    -0.20536697
 h     -2.58956257    -1.98833728    -0.29717855
 h     -2.98844673    -1.23374450     1.35841562
 h     -0.96088189     1.67300790     1.34396297
          17

 c      1.16940745    -0.48116069    -0.23973146
 c     -0.16626703    -0.78105563    -0.44175582
 c     -1.26426014    -0.12547418     0.00092108
 c     -0.99928838     1.34675855     0.28219651
 c      0.31447103     1.82116874    -0.17402224
 c      1.44645046     0.95142102    -0.15236438
 h     -0.36181147    -1.86445842    -0.91325297
 h     -1.60943166     1.95304046    -0.44209656
 h      0.57980812     2.91407504    -0.44624518
 h      2.48548580     1.57867669    -0.60335576
 o      1.82911190    -1.48842765     0.20738218
 h      2.62118475    -1.10481946     0.72595451
 c     -2.64299491    -1.01498781     0.38397443
 h     -3.53010197    -0.65711126    -0.12644933
 h     -2.51468618    -1.98051727    -0.31826653
 h     -2.99850708    -1.25099596     1.41995066
 h     -0.98034201     1.71694237     1.31042589
          17

 c      1.16005858    -0.48572063    -0.23640574
 c     -0.16979931    -0.78246844    -0.44030710
 c     -1.26632563    -0.12066524    -0.00523420
 c     -0.98661180     1.35231016     0.26888663
 c      0.29992149     1.82738054    -0.17763604
 c      1.44437227     0.94710861    -0.14120537
 h     -0.34946361    -1.81794768    -0.93411574
 h     -1.58989320     1.96126624    -0.47074398
 h      0.55965287     2.89459377    -0.41219855
 h      2.57924517     1.59004392    -0.54324207
 o      1.82894046    -1.49256512     0.19918343
 h      2.66117053    -1.12158525     0.75310274
 c     -2.63918962    -1.02451684     0.38719422
 h     -3.54843624    -0.63955282    -0.04862429
 h     -2.43901497    -1.95884958    -0.32004047
 h     -2.99737050    -1.26539566     1.47793845
 h     -1.00962797     1.76131045     1.28104847
          17

 c      1.15067842    -0.48772359    -0.23148080
 c     -0.17587326    -0.78719039    -0.44084607
 c     -1.26921609    -0.11579331    -0.00968831
 c     -0.97494738     1.35807442     0.25399008
 c      0.28954609     1.83216879    -0.18093380
 c      1.44326211     0.94554198    -0.13225732
 h     -0.33369707    -1.76037116    -0.94202304
 h     -1.57759253     1.96586967    -0.48900656
 h      0.53281163     2.86798684    -0.37342707
 h      2.64187589     1.57692229    -0.46818904
 o      1.83103761    -1.49615066     0.19178457
 h      2.68232137    -1.15057148     0.76279081
 c     -2.63394881    -1.03464130     0.38899407
 h     -3.57015897    -0.61306176     0.02517373
 h     -2.36756601    -1.92520581    -0.30311918
 h     -2.98063321    -1.27594063     1.52123905
 h     -1.04827353     1.80556359     1.25621469
          17

 c      1.14168304    -0.48701190    -0.22486712
 c     -0.18425693    -0.79414517    -0.44301736
 c     -1.27286917    -0.11073923    -0.01232995
 c     -0.96501524     1.36392266     0.23786259
 c      0.28390915     1.83466755    -0.18370653
 c      1.44309264     0.94661798    -0.12532088
 h     -0.31760809    -1.70462322    -0.94175973
 h     -1.57260843     1.96638329    -0.49806840
 h      0.50268021     2.84593188    -0.33302908
 h      2.66977869     1.54019955    -0.38073245
 o      1.83544326    -1.49922066     0.18527468
 h      2.68100897    -1.19066625     0.75248910
 c     -2.62744953    -1.04472885     0.39018569
 h     -3.59204210    -0.58131151     0.09372281
 h     -2.30450404    -1.88471990    -0.27097606
 h     -2.94632992    -1.28251791     1.54403900
 h     -1.09510731     1.84808049     1.23374623
          17

 c      1.13332020    -0.48359329    -0.21652719
 c     -0.19448979    -0.80168724    -0.44606951
 c     -1.27718321    -0.10543546    -0.01311844
 c     -0.95748402     1.36969343     0.22105793
 c      0.28332599     1.83404669    -0.18576439
 c      1.44382550     0.95007693    -0.12013303
 h     -0.30503275    -1.66914440    -0.94198339
 h     -1.57519365     1.96310463    -0.50018620
 h      0.47305419     2.84107121    -0.29365517
 h      2.66106391     1.48183513    -0.28393596
 o      1.84181488    -1.50186560     0.17948896
 h      2.65931497    -1.23872230     0.72364280
 c     -2.62010146    -1.05368912     0.39150591
 h     -3.60870443    -0.54936511     0.15631020
 h     -2.25205302    -1.84610655    -0.23029817
 h     -2.89425686    -1.28551704     1.54445916
 h     -1.14805427     1.88645354     1.21006039
          17

 c      1.12568223    -0.47765234    -0.20648859
 c     -0.20602316    -0.80822441    -0.44916248
 c     -1.28204146    -0.09988059    -0.01208889
 c     -0.95291918     1.37518488     0.20414657
 c      0.28797398     1.83012465    -0.18702196
 c      1.44537253     0.95549590    -0.11635672
 h     -0.29899921    -1.67052536    -0.95149880
 h     -1.58561738     1.95690977    -0.49834179
 h      0.44634296     2.85946704    -0.25640111
 h      2.61598221     1.40510510    -0.18139578
 o      1.84931900    -1.50423996     0.17394255
 h      2.62676704    -1.28950792     0.68278570
 c     -2.61241594    -1.06018120     0.39368552
 h     -3.61521998    -0.52232318     0.21186815
 h     -2.20972857    -1.82065017    -0.19029089
 h     -2.82558412    -1.28560834     1.52400696
 h     -1.20427666     1.91817541     1.18176012
          17

 c      1.11873854    -0.46954779    -0.19485451
 c     -0.21839688    -0.81337517    -0.45205430
 c     -1.28734502    -0.09414973    -0.00935152
 c     -0.95171275     1.38017360     0.18756366
 c      0.29788947     1.82378107    -0.18746979
 c      1.44738018     0.96221317    -0.11357118
 h     -0.29997061    -1.70999183    -0.97116163
 h     -1.60390267     1.94892549    -0.49577483
 h      0.42299421     2.89536220    -0.22105363
 h      2.53952017     1.31562602    -0.07724491
 o      1.85643203    -1.50657907     0.16771971
 h      2.60357103    -1.33567427     0.64339932
 c     -2.60475799    -1.06302126     0.39713456
 h     -3.60887058    -0.50415487     0.25903123
 h     -2.17549193    -1.81823685    -0.15952361
 h     -2.74271470    -1.28377933     1.48821251
 h     -1.26059514     1.94129700     1.14678079
          17

 c      1.11235732    -0.45979060    -0.18181305
 c     -0.23123974    -0.81809622    -0.45521973
 c     -1.29302418    -0.08840904    -0.00509261
 c     -0.95402019     1.38446436     0.17151081
 c      0.31279010     1.81655414    -0.18705849
 c      1.44873299     0.96921879    -0.11134878
 h     -0.30638524    -1.77205993    -0.99264314
 h     -1.62947519     1.94009608    -0.49545038
 h      0.40295824     2.93551676    -0.18738480
 h      2.44738527     1.22286070     0.02488418
 o      1.86130211    -1.50905568     0.15974777
 h      2.61509558    -1.37049660     0.62172285
 c     -2.59702466    -1.06168490     0.40142722
 h     -3.58971855    -0.49707657     0.29665795
 h     -2.14918300    -1.84148431    -0.14142861
 h     -2.64894701    -1.28159572     1.44782518
 h     -1.31397815     1.95483633     1.10488068
          17

 c      1.10630132    -0.44900963    -0.16764934
 c     -0.24418475    -0.82358101    -0.45921603
 c     -1.29901746    -0.08292891     0.00041465
 c     -0.95974003     1.38793105     0.15591831
 c      0.33193804     1.80994378    -0.18565560
 c      1.44702532     0.97520394    -0.10957275
 h     -0.31643338    -1.83763082    -1.00617604
 h     -1.66085090     1.93080242    -0.49961787
 h      0.38694612     2.96717644    -0.15570672
 h      2.37260731     1.13981961     0.12578968
 o      1.86341502    -1.51147193     0.14985562
 h      2.66587648    -1.39338087     0.62017656
 c     -2.58857635    -1.05646593     0.40526019
 h     -3.56064093    -0.50131741     0.32432096
 h     -2.13433785    -1.88391110    -0.13331974
 h     -2.54738813    -1.28129714     1.41792825
 h     -1.36196488     1.95897367     1.05769444
          17

 c      1.10021941    -0.43793692    -0.15275332
 c     -0.25686262    -0.83054462    -0.46427963
 c     -1.30524116    -0.07806160     0.00679897
 c     -0.96854796     1.39051506     0.14047136
 c      0.35412462     1.80509599    -0.18309508
 c      1.43986360     0.97916172    -0.10867604
 h     -0.32878817    -1.89267150    -1.00553044
 h     -1.69557972     1.92073495    -0.50963217
 h      0.37644604     2.98200425    -0.12658812
 h      2.35098485     1.07594941     0.23370476
 o      1.86406781    -1.51337273     0.13895862
 h      2.73244993    -1.40828468     0.62456020
 c     -2.57853759    -1.04822294     0.40733788
 h     -3.52732445    -0.51501958     0.34256135
 h     -2.13576058    -1.93433209    -0.12990753
 h     -2.43986923    -1.28471642     1.41073677
 h     -1.40300676     1.95511366     1.00856601
          17

 c      1.09369065    -0.42739676    -0.13759599
 c     -0.26892658    -0.83918166    -0.47032269
 c     -1.31157237    -0.07418432     0.01360138
 c     -0.97996242     1.39219154     0.12469690
 c      0.37771595     1.80282862    -0.17924532
 c      1.42853402     0.98087963    -0.10851067
 h     -0.34256752    -1.92911835    -0.98816496
 h     -1.73055060     1.90907686    -0.52604953
 h      0.37326504     2.97641793    -0.10053237
 h      2.37833427     1.03069700     0.35066299
 o      1.86468037    -1.51438330     0.12797337
 h      2.79007094    -1.41814184     0.62115783
 c     -2.56595749    -1.03814852     0.40748187
 h     -3.49795913    -0.53439322     0.35287975
 h     -2.15646916    -1.98193481    -0.12660268
 h     -2.32850072    -1.29117357     1.42561109
 h     -1.43670184     1.94577731     0.96216360
          17

 c      1.08633704    -0.41822795    -0.12266861
 c     -0.28006619    -0.84930098    -0.47703215
 c     -1.31784548    -0.07165022     0.02031411
 c     -0.99342224     1.39294042     0.10808736
 c      0.40084542     1.80368757    -0.17405457
 c      1.41695417     0.98022675    -0.10770297
 h     -0.35718073    -1.94358897    -0.95412698
 h     -1.76252161     1.89486377    -0.54884627
 h      0.37909051     2.95113917    -0.07780136
 h      2.42151083     1.00122094     0.46415137
 o      1.86602342    -1.51425656     0.11739989
 h      2.82469731    -1.42405260     0.60312817
 c     -2.54983859    -1.02751538     0.40658991
 h     -3.48131537    -0.55485164     0.35756304
 h     -2.19667824    -2.01853886    -0.12050130
 h     -2.21836026    -1.29740126     1.45038163
 h     -1.46373469     1.93419634     0.92370782
          17

 c      1.07790312    -0.41119631    -0.10843457
 c     -0.29000893    -0.86039123    -0.48393715
 c     -1.32384985    -0.07075956     0.02642541
 c     -1.00837537     1.39276230     0.09024087
 c      0.42175141     1.80784020    -0.16756920
 c      1.40820075     0.97687941    -0.10487366
 h     -0.37226305    -1.93680724    -0.90539210
 h     -1.78864969     1.87733340    -0.57760215
 h      0.39511090     2.91137179    -0.05823098
 h      2.45643289     0.98624372     0.56104870
 o      1.86833565    -1.51283323     0.10742824
 h      2.83098645    -1.42614809     0.56866462
 c     -2.52958489    -1.01726098     0.40572871
 h     -3.48232341    -0.57338604     0.35945016
 h     -2.25404785    -2.03899664    -0.11024182
 h     -2.11646775    -1.29987872     1.47190644
 h     -1.48532105     1.92349297     0.89764578
          17

 c      1.06825414    -0.40695594    -0.09531373
 c     -0.29850984    -0.87157979    -0.49043135
 c     -1.32932293    -0.07173344     0.03144709
 c     -1.02436494     1.39174125     0.07099792
 c      0.43909725     1.81482316    -0.15993802
 c      1.40389348     0.97061047    -0.09917621
 h     -0.38774033    -1.91434094    -0.84577185
 h     -1.80688451     1.85616346    -0.61161709
 h      0.42171133     2.86770819    -0.04096351
 h      2.47251595     0.98466047     0.63378731
 o      1.87146924    -1.51003013     0.09804244
 h      2.80999456    -1.42404563     0.51929667
 c     -2.50553356    -1.00773056     0.40564140
 h     -3.49814500    -0.59013988     0.36162199
 h     -2.32422295    -2.04123170    -0.09583273
 h     -2.02905674    -1.29641288     1.48193411
 h     -1.50229603     1.91561155     0.88602920
          17

 c      1.05734989    -0.40602933    -0.08368015
 c     -0.30532951    -0.88153729    -0.49579398
 c     -1.33394800    -0.07467967     0.03492371
 c     -1.04106136     1.39009493     0.05051881
 c      0.45214339     1.82337148    -0.15140792
 c      1.40459572     0.96150540    -0.09016945
 h     -0.40402478    -1.88807227    -0.78083923
 h     -1.81620038     1.83159212    -0.65003399
 h      0.45844273     2.83610344    -0.02424139
 h      2.46622690     0.99500133     0.67880528
 o      1.87483672    -1.50585018     0.08902303
 h      2.77006602    -1.41683868     0.45983308
 c     -2.47890971    -0.99878530     0.40678622
 h     -3.51948608    -0.60705844     0.36699844
 h     -2.40149388    -2.02635101    -0.07863900
 h     -1.96034722    -1.28626213     1.47708242
 h     -1.51447166     1.91063795     0.88749002
          17

 c      1.04523979    -0.40878028    -0.07385580
 c     -0.31021944    -0.88858018    -0.49931325
 c     -1.33736611    -0.07955207     0.03643615
 c     -1.05820677     1.38814945     0.02924868
 c      0.46070672     1.83180014    -0.14227034
 c      1.41013274     0.95001723    -0.07765868
 h     -0.42213233    -1.87541846    -0.71669811
 h     -1.81669040     1.80444531    -0.69202997
 h      0.50448955     2.83254553    -0.00588451
 h      2.43722674     1.01545692     0.69472023
 o      1.87719326    -1.50041180     0.07989926
 h      2.73029300    -1.40265989     0.39910509
 c     -2.45133354    -0.99006928     0.40948872
 h     -3.53574966    -0.62535615     0.37798573
 h     -2.47964684    -1.99853688    -0.06127849
 h     -1.91254311    -1.26982050     1.45740624
 h     -1.52085328     1.90706511     0.89762702
          17

 c      1.03208782    -0.41536087    -0.06609170
 c     -0.31298518    -0.89143476    -0.50056694
 c     -1.33920290    -0.08611045     0.03560892
 c     -1.07552145     1.38624721     0.00779394
 c      0.46501949     1.83907006    -0.13271864
 c      1.41976690     0.93688232    -0.06165407
 h     -0.44300101    -1.89079572    -0.65696298
 h     -1.80950289     1.77607515    -0.73702978
 h      0.55884349     2.86129153     0.01505372
 h      2.38750342     1.04391486     0.68191307
 o      1.87674182    -1.49397738     0.07007176
 h      2.71888043    -1.37833837     0.34799010
 c     -2.42438359    -0.98120826     0.41398464
 h     -3.53896629    -0.64435734     0.39633213
 h     -2.55308495    -1.96420808    -0.04716955
 h     -1.88597831    -1.24845603     1.42565635
 h     -1.52048069     1.90275766     0.91053254
          17

 c      1.01821131    -0.42563992    -0.06053946
 c     -0.31364793    -0.89033956    -0.49958201
 c     -1.33910152    -0.09390665     0.03212259
 c     -1.09264999     1.38465571    -0.01321851
 c      0.46568607     1.84533865    -0.12275343
 c      1.43219674     0.92296452    -0.04247113
 h     -0.46583649    -1.93285641    -0.60115056
 h     -1.79657700     1.74819016    -0.78480443
 h      0.61911321     2.91004850     0.03716907
 h      2.32280008     1.07813091     0.64373490
 o      1.87259623    -1.48683298     0.05937891
 h      2.75009249    -1.34162646     0.31036945
 c     -2.39943013    -0.97196181     0.42031172
 h     -3.52502997    -0.66172119     0.42315607
 h     -2.61763155    -1.92995264    -0.03956313
 h     -1.87888253    -1.22462483     1.38751084
 h     -1.51319293     1.89590972     0.92046706
          17

 c      1.00410757    -0.43915638    -0.05722667
 c     -0.31249854    -0.88693342    -0.49659871
 c     -1.33676258    -0.10231732     0.02573304
 c     -1.10917207     1.38352481    -0.03325878
 c      0.46361546     1.85123340    -0.11227795
 c      1.44531795     0.90904144    -0.02100019
 h     -0.48768401    -1.98564142    -0.54756261
 h     -1.78012017     1.72254696    -0.83526940
 h      0.68093347     2.96016971     0.05786708
 h      2.25654892     1.11670124     0.58965427
 o      1.86602784    -1.47905832     0.04833019
 h      2.80464070    -1.29512147     0.27934137
 c     -2.37767872    -0.96233835     0.42811680
 h     -3.49354777    -0.67409046     0.45900491
 h     -2.67030364    -1.90002549    -0.04037563
 h     -1.88680197    -1.20211319     1.35238192
 h     -1.49995262     1.88558045     0.92299633
          17

 c      0.99044685    -0.45514388    -0.05605005
 c     -0.30995331    -0.88311516    -0.49182982
 c     -1.33200340    -0.11062631     0.01631116
 c     -1.12464832     1.38289197    -0.05199189
 c      0.45981222     1.85708854    -0.10122769
 c      1.45593367     0.89546990     0.00102007
 h     -0.50506393    -2.03163244    -0.49598932
 h     -1.76196492     1.70058390    -0.88798239
 h      0.73919621     2.99698380     0.07493379
 h      2.21441916     1.16179914     0.53845939
 o      1.85896186    -1.47063002     0.03746441
 h      2.85355474    -1.24445768     0.24731052
 c     -2.36018851    -0.95257954     0.43657293
 h     -3.44757580    -0.67765135     0.50386692
 h     -2.70867642    -1.87539765    -0.04961503
 h     -1.90251150    -1.18589983     1.33326930
 h     -1.48284379     1.87187002     0.91561208
          17

 c      0.97799566    -0.47262779    -0.05679886
 c     -0.30641420    -0.88038074    -0.48545899
 c     -1.32483288    -0.11812960     0.00390314
 c     -1.13866622     1.38270316    -0.06935430
 c      0.45517084     1.86281981    -0.08960818
 c      1.46063323     0.88206468     0.02168622
 h     -0.51536227    -2.05918319    -0.44754889
 h     -1.74309079     1.68316042    -0.94159886
 h      0.78935616     3.01228596     0.08701996
 h      2.22539344     1.22014258     0.51023960
 o      1.85271881    -1.46162663     0.02703439
 h      2.87826461    -1.19469361     0.21096530
 c     -2.34760843    -0.94307418     0.44471487
 h     -3.39365782    -0.66849277     0.55721427
 h     -2.73078638    -1.85474730    -0.06571948
 h     -1.91828585    -1.18076547     1.34233021
 h     -1.46491158     1.85592336     0.89807464
          17

 c      0.96746913    -0.49057668    -0.05921334
 c     -0.30221520    -0.87977133    -0.47770430
 c     -1.31551030    -0.12422261    -0.01121997
 c     -1.15085533     1.38282673    -0.08558630
 c      0.45037943     1.86807454    -0.07747581
 c      1.45868095     0.86915907     0.04088645
 h     -0.51715995    -2.06286490    -0.40377182
 h     -1.72359745     1.67053864    -0.99371328
 h      0.82794443     3.00313700     0.09349306
 h      2.28906378     1.29098077     0.50352274
 o      1.84801188    -1.45226534     0.01709029
 h      2.87088252    -1.14935163     0.17002142
 c     -2.33972623    -0.93435335     0.45218983
 h     -3.34143172    -0.64291312     0.61823530
 h     -2.73568229    -1.83595647    -0.08630007
 h     -1.93039119    -1.18863038     1.38186141
 h     -1.44990671     1.83985016     0.87257237
          17

 c      0.95941340    -0.50799878    -0.06303806
 c     -0.29760413    -0.88195844    -0.46884023
 c     -1.30455171    -0.12844175    -0.02856586
 c     -1.16087403     1.38306325    -0.10118794
 c      0.44592478     1.87232874    -0.06491543
 c      1.45204544     0.85818482     0.05987182
 h     -0.51015865    -2.04216315    -0.36605637
 h     -1.70309684     1.66258508    -1.04129696
 h      0.85273577     2.97070887     0.09429912
 h      2.37567471     1.35973702     0.50079556
 o      1.84515334    -1.44287414     0.00757820
 h      2.83109129    -1.11044157     0.12575304
 c     -2.33553805    -0.92702643     0.45956841
 h     -3.30073691    -0.59818355     0.68604793
 h     -2.72400292    -1.81702412    -0.10872430
 h     -1.94033935    -1.20733663     1.44088930
 h     -1.44188230     1.82648278     0.84347046
          17

 c      0.95416851    -0.52394773    -0.06803901
 c     -0.29272457    -0.88723288    -0.45918427
 c     -1.29267388    -0.13046838    -0.04748351
 c     -1.16840038     1.38318370    -0.11676477
 c      0.44208880     1.87487456    -0.05204046
 c      1.44261968     0.85047110     0.07943427
 h     -0.49519248    -2.00113111    -0.33535351
 h     -1.68121002     1.65903378    -1.08151426
 h      0.86313728     2.92020362     0.09000688
 h      2.45849990     1.41197620     0.49030233
 o      1.84407021    -1.43389492    -0.00161861
 h      2.76595974    -1.07798132     0.08039075
 c     -2.33405866    -0.92145911     0.46781792
 h     -3.27573914    -0.53429042     0.75896298
 h     -2.69816666    -1.79653985    -0.13051164
 h     -1.95122431    -1.23257623     1.50302978
 h     -1.44458837     1.81874793     0.81612636
          17

 c      0.95184618    -0.53752906    -0.07400587
 c     -0.28759436    -0.89535668    -0.44908140
 c     -1.28069543    -0.13012713    -0.06725005
 c     -1.17315578     1.38301635    -0.13276895
 c      0.43887093     1.87473780    -0.03900638
 c      1.43144028     0.84665958     0.09971181
 h     -0.47446575    -1.94947848    -0.31177770
 h     -1.65790058     1.65967700    -1.11251939
 h      0.86097810     2.86174884     0.08190155
 h      2.52276833     1.43988792     0.46832344
 o      1.84412225    -1.42596479    -0.01065935
 h      2.69285323    -1.04828431     0.03681151
 c     -2.33489632    -0.91744616     0.47782898
 h     -3.26175823    -0.45562884     0.83297525
 h     -2.66217945    -1.77413249    -0.14975132
 h     -1.96485339    -1.26024006     1.55470218
 h     -1.46068270     1.81856547     0.79454369
          17

 c      0.95231320    -0.54793348    -0.08074817
 c     -0.28210562    -0.90536161    -0.43890944
 c     -1.26942263    -0.12740107    -0.08714613
 c     -1.17495355     1.38254130    -0.14925291
 c      0.43590951     1.87063613    -0.02600881
 c      1.41905454     0.84682848     0.12052819
 h     -0.45179521    -1.90411461    -0.29406631
 h     -1.63357495     1.66446200    -1.13396618
 h      0.85118166     2.81094759     0.07187429
 h      2.56131465     1.44061864     0.43504580
 o      1.84404464    -1.42001394    -0.01968916
 h      2.64022679    -1.01208199    -0.00237867
 c     -2.33800715    -0.91423233     0.49028589
 h     -3.24957815    -0.37024059     0.90192629
 h     -2.62114447    -1.75073158    -0.16548748
 h     -1.98150498    -1.28728028     1.58742944
 h     -1.49096349     1.82577133     0.77897447
          17

 c      0.95523069    -0.55447820    -0.08808214
 c     -0.27611426    -0.91567850    -0.42907142
 c     -1.25954435    -0.12245558    -0.10650747
 c     -1.17373869     1.38190886    -0.16581897
 c      0.43258073     1.86130144    -0.01322872
 c      1.40584719     0.85067627     0.14158875
 h     -0.43195824    -1.88675629    -0.27950840
 h     -1.60899999     1.67352637    -1.14714281
 h      0.84044234     2.78527544     0.06169032
 h      2.57073708     1.41410594     0.39217695
 o      1.84297762    -1.41689658    -0.02873869
 h      2.63075144    -0.96031862    -0.03649940
 c     -2.34324308    -0.91082911     0.50558687
 h     -3.23161439    -0.28695856     0.95961112
 h     -2.58053459    -1.72819702    -0.17775068
 h     -2.00049907    -1.31167054     1.59711557
 h     -1.53403591     1.83797005     0.76554207
          17

 c      0.96017583    -0.55666479    -0.09581675
 c     -0.26967014    -0.92516505    -0.41986447
 c     -1.25156149    -0.11564635    -0.12475449
 c     -1.16959230     1.38136260    -0.18180087
 c      0.42840228     1.84641655    -0.00074333
 c      1.39216868     0.85760429     0.16255146
 h     -0.41817770    -1.91121339    -0.26572993
 h     -1.58509184     1.68716633    -1.15470940
 h      0.83231429     2.79336047     0.05184247
 h      2.54995159     1.36214519     0.34215772
 o      1.84197494    -1.41647001    -0.03777049
 h      2.65610349    -0.89865525    -0.06612910
 c     -2.35024086    -0.90633250     0.52375116
 h     -3.20428402    -0.21312416     1.00149759
 h     -2.54541554    -1.70826979    -0.18703089
 h     -2.02052031    -1.33228009     1.58324854
 h     -1.58665528     1.85152558     0.74830172
          17

 c      0.96676149    -0.55426457    -0.10374908
 c     -0.26317335    -0.93423405    -0.41130300
 c     -1.24576533    -0.10749649    -0.14140723
 c     -1.16271098     1.38113889    -0.19652225
 c      0.42331433     1.82729997     0.01146064
 c      1.37832366     0.86670198     0.18304605
 h     -0.40992748    -1.97004109    -0.25312402
 h     -1.56259195     1.70569228    -1.16001851
 h      0.82373520     2.82713741     0.04161847
 h      2.50066152     1.28850127     0.28805201
 o      1.84298072    -1.41781475    -0.04681649
 h      2.69159218    -0.84325643    -0.09096689
 c     -2.35854244    -0.90008000     0.54432636
 h     -3.16751993    -0.15375885     1.02524452
 h     -2.51993222    -1.69145485    -0.19347751
 h     -2.03955908    -1.34903956     1.54894981
 h     -1.64452856     1.86286490     0.72184259
          17

 c      0.97464126    -0.54739847    -0.11167551
 c     -0.25718874    -0.94425444    -0.40319959
 c     -1.24223767    -0.09866409    -0.15609717
 c     -1.15338553     1.38141487    -0.20949629
 c      0.41736785     1.80628800     0.02336442
 c      1.36439272     0.87669302     0.20268082
 h     -0.40442863    -2.04191434    -0.24398285
 h     -1.54168211     1.72913828    -1.16609943
 h      0.80869863     2.86899420     0.03048652
 h      2.42987500     1.19975415     0.23353856
 o      1.84730552    -1.42005270    -0.05595236
 h      2.71952070    -0.80700121    -0.11022924
 c     -2.36772588    -0.89163662     0.56630509
 h     -3.12375282    -0.11145483     1.03065902
 h     -2.50718573    -1.67661961    -0.19646876
 h     -2.05458535    -1.36355317     1.50175093
 h     -1.70315523     1.86933638     0.68283963
          17

 c      0.98343022    -0.53656580    -0.11941099
 c     -0.25217463    -0.95627331    -0.39536056
 c     -1.24086871    -0.08990182    -0.16857470
 c     -1.14198706     1.38230322    -0.22053388
 c      0.41034717     1.78573612     0.03486390
 c      1.34984488     0.88594464     0.22109922
 h     -0.39916314    -2.10719810    -0.24015374
 h     -1.52168673     1.75690536    -1.17466916
 h      0.78307262     2.90294210     0.01871371
 h      2.35452571     1.10599707     0.18227266
 o      1.85545931    -1.42252495    -0.06524649
 h      2.73203799    -0.79654620    -0.12340807
 c     -2.37745749    -0.88069500     0.58813301
 h     -3.07735825    -0.08619845     1.01968407
 h     -2.50931995    -1.66149644    -0.19487602
 h     -2.06129263    -1.37987362     1.45388592
 h     -1.75847874     1.86954718     0.63047659
          17

 c      0.99263123    -0.52262949    -0.12680285
 c     -0.24837370    -0.97059156    -0.38765531
 c     -1.24140393    -0.08199717    -0.17870988
 c     -1.12894518     1.38385318    -0.22975966
 c      0.40174544     1.76758650     0.04580145
 c      1.33335754     0.89273074     0.23814727
 h     -0.39267867    -2.15357510    -0.24232480
 h     -1.50106586     1.78755076    -1.18573419
 h      0.74567760     2.91879130     0.00705319
 h      2.30319220     1.01893191     0.13591485
 o      1.86738666    -1.42472482    -0.07474726
 h      2.72802150    -0.81381627    -0.13040434
 c     -2.38739921    -0.86711054     0.60801655
 h     -3.03468066    -0.07471274     0.99658305
 h     -2.52760286    -1.64360405    -0.18769425
 h     -2.05491404    -1.40381479     1.41915885
 h     -1.80736795     1.86341716     0.56627787
          17

 c      1.00162459    -0.50676267    -0.13373467
 c     -0.24581676    -0.98690082    -0.38001222
 c     -1.24350986    -0.07569799    -0.18648683
 c     -1.11470774     1.38603028    -0.23754754
 c      0.39091487     1.75331686     0.05600565
 c      1.31415850     0.89582643     0.25395437
 h     -0.38442078    -2.17511435    -0.25031574
 h     -1.47776498     1.81890654    -1.19803061
 h      0.69747785     2.91177567    -0.00362260
 h      2.29940374     0.94597786     0.09321680
 o      1.88257368    -1.42631872    -0.08447978
 h      2.71193091    -0.85640827    -0.13149731
 c     -2.39692475    -0.85128889     0.62463617
 h     -3.00418117    -0.06957356     0.96800458
 h     -2.56243829    -1.62104431    -0.17453411
 h     -2.03323162    -1.43852540     1.40492489
 h     -1.84800901     1.85210545     0.49371004
          17

 c      1.00977330    -0.49030705    -0.14012385
 c     -0.24436619    -1.00446884    -0.37241140
 c     -1.24683659    -0.07164400    -0.19198576
 c     -1.09969783     1.38868132    -0.24441118
 c      0.37722991     1.74391038     0.06532279
 c      1.29404871     0.89466393     0.26852359
 h     -0.37448143    -2.17077689    -0.26339223
 h     -1.44975166     1.84848599    -1.20994267
 h      0.64084993     2.88173005    -0.01250320
 h      2.33584920     0.88919699     0.05490201
 o      1.89996168    -1.42729594    -0.09443969
 h      2.69547826    -0.91629632    -0.12737773
 c     -2.40495372    -0.83449128     0.63765629
 h     -2.99524924    -0.06005444     0.94193210
 h     -2.61333927    -1.59298237    -0.15577411
 h     -1.99954921    -1.47963313     1.40712702
 h     -1.88016677     1.83782449     0.41761226
          17

 c      1.01661719    -0.47457505    -0.14591562
 c     -0.24377406    -1.02220549    -0.36488415
 c     -1.25105659    -0.07032747    -0.19535198
 c     -1.08430016     1.39151246    -0.25088235
 c      0.36029981     1.73965880     0.07367530
 c      1.27608834     0.88899932     0.28153020
 h     -0.36351094    -2.14429708    -0.28038582
 h     -1.41546917     1.87396485    -1.22031604
 h      0.57934533     2.83341996    -0.01901095
 h      2.38654837     0.85039354     0.02566710
 o      1.91780809    -1.42809900    -0.10460296
 h      2.69980972    -0.97888393    -0.11898350
 c     -2.41042673    -0.81816349     0.64748354
 h     -3.01377240    -0.03781378     0.92468624
 h     -2.67893742    -1.55983511    -0.13247552
 h     -1.96126847    -1.51736947     1.41582240
 h     -1.90510721     1.82347105     0.34336404
          17

 c      1.02202367    -0.46073267    -0.15108203
 c     -0.24374226    -1.03860720    -0.35751073
 c     -1.25587626    -0.07208274    -0.19676698
 c     -1.06890534     1.39410788    -0.25739814
 c      0.34017143     1.73985003     0.08114365
 c      1.26232224     0.87904525     0.29262899
 h     -0.35277862    -2.10544705    -0.29973972
 h     -1.37408695     1.89354571    -1.22887631
 h      0.51772700     2.77818614    -0.02310569
 h      2.43073917     0.83131440     0.00999982
 o      1.93424256    -1.42923029    -0.11498584
 h      2.74661163    -1.02990167    -0.10662043
 c     -2.41306235    -0.80283143     0.65483565
 h     -3.05682934    -0.00426829     0.91818120
 h     -2.75708777    -1.52307270    -0.10612308
 h     -1.92599928    -1.54250017     1.42253531
 h     -1.92494264     1.81202015     0.27581304
          17

 c      1.02617406    -0.44977272    -0.15562476
 c     -0.24397367    -1.05171757    -0.35039797
 c     -1.26103435    -0.07708147    -0.19643125
 c     -1.05400572     1.39598436    -0.26422365
 c      0.31738576     1.74263874     0.08801643
 c      1.25340392     0.86564958     0.30160820
 h     -0.34417064    -2.07106786    -0.31975674
 h     -1.32557659     1.90613643    -1.23628441
 h      0.46171839     2.73510224    -0.02564433
 h      2.45706560     0.83226490     0.01029913
 o      1.94896162    -1.43037492    -0.12566078
 h      2.83191719    -1.06963104    -0.08982522
 c     -2.41346260    -0.78803127     0.66041472
 h     -3.11351936     0.03070506     0.92089981
 h     -2.84493772    -1.48443039    -0.07801870
 h     -1.89943895    -1.54923244     1.42243691
 h     -1.94146222     1.80580876     0.21827425
          17

 c      1.02942004    -0.44249941    -0.15957430
 c     -0.24422971    -1.05953506    -0.34362306
 c     -1.26630677    -0.08531353    -0.19455539
 c     -1.04028216     1.39665122    -0.27143856
 c      0.29293456     1.74565616     0.09473561
 c      1.24909525     0.85015621     0.30838944
 h     -0.33964102    -2.06086786    -0.33926565
 h     -1.27065923     1.91135831    -1.24396072
 h      0.41655489     2.72545091    -0.02809365
 h      2.46018353     0.85209737     0.02732446
 o      1.96325536    -1.43072362    -0.13663534
 h      2.92699128    -1.10777633    -0.06933718
 c     -2.41264718    -0.77307582     0.66466489
 h     -3.17104581     0.05683912     0.93063879
 h     -2.93873338    -1.44487651    -0.04851926
 h     -1.88510405    -1.53524326     1.41371793
 h     -1.95507866     1.80604303     0.17205097
          17

 c      1.03216490    -0.43949788    -0.16298200
 c     -0.24442468    -1.06119187    -0.33719903
 c     -1.27152174    -0.09656366    -0.19135636
 c     -1.02860872     1.39565558    -0.27899392
[truncated: 34,518 more chars]
