# Supplementary material for: Photochemical permutation of meta-substituted phenols
Source: Nat Commun. 2025 Aug 13;16:7502. doi: 10.1038/s41467-025-62549-5 (PMC12350626; doi:10.1038/s41467-025-62549-5)
Supplement: Supplementary file 3 — Source Data [file 41467_2025_62549_MOESM3_ESM.zip › Source data/NAMD_trajectories/trajectory091.xyz]

          17

 c      1.19913970    -0.43743012    -0.02700152
 c     -0.09811552    -1.01890235     0.00277078
 c     -1.22822899    -0.22042517    -0.05998464
 c     -1.14071374     1.19461537     0.00877544
 c      0.18611182     1.77592311     0.00629007
 c      1.35884709     1.03069346    -0.03543460
 h     -0.12198881    -2.19842361     0.04360114
 h     -1.41430156     1.49511705    -0.88068875
 h      0.27802116     3.03894717     0.23102074
 h      2.29576664     1.58474901    -0.14229472
 o      2.20264620    -1.19689417     0.05816063
 h      3.01823703    -0.64380040    -0.10912595
 c     -2.64697466    -0.87588198     0.03082894
 h     -2.71852755    -1.92048782    -0.46761002
 h     -2.90322486    -0.97970886     1.25612327
 h     -3.36005615    -0.32080809    -0.73766439
 h     -1.79573432     1.68090460     0.76234507
          17

 c      1.19619749    -0.44031090    -0.03276829
 c     -0.09225314    -1.01518018     0.00407470
 c     -1.23205013    -0.22630782    -0.06300774
 c     -1.13613621     1.20115313     0.01396849
 c      0.19004311     1.78242460     0.00545741
 c      1.35947958     1.03483284    -0.03762397
 h     -0.14373543    -2.21083149     0.05391006
 h     -1.43962849     1.50984579    -0.87968595
 h      0.28459817     3.01634615     0.22049262
 h      2.28602360     1.59288650    -0.14673931
 o      2.20211288    -1.19880931     0.06166168
 h      2.97851937    -0.66385932    -0.09720131
 c     -2.64477302    -0.88028513     0.02739184
 h     -2.72265106    -1.92072303    -0.47056389
 h     -2.92247575    -0.99607011     1.25479995
 h     -3.35204853    -0.34306932    -0.71340444
 h     -1.80637356     1.69020027     0.78281775
          17

 c      1.19209852    -0.44031814    -0.03840283
 c     -0.08628336    -1.01365526     0.00532141
 c     -1.23749299    -0.23481293    -0.06505136
 c     -1.13169652     1.20862602     0.02137718
 c      0.19551675     1.79148831     0.00616714
 c      1.35889708     1.03792344    -0.04017349
 h     -0.16506320    -2.19810657     0.06226673
 h     -1.49052485     1.54353809    -0.91813919
 h      0.28840227     2.96206807     0.20257217
 h      2.28058267     1.59744165    -0.15025831
 o      2.20312666    -1.20211567     0.06518751
 h      2.94831011    -0.68507922    -0.08495542
 c     -2.64220320    -0.88492908     0.02384011
 h     -2.71956954    -1.91189355    -0.46238816
 h     -2.94002548    -1.00730971     1.22381845
 h     -3.33995647    -0.36489834    -0.67144971
 h     -1.81526397     1.69616712     0.79959503
          17

 c      1.18721362    -0.43761801    -0.04388272
 c     -0.08065892    -1.01427677     0.00650350
 c     -1.24426599    -0.24524049    -0.06608741
 c     -1.12834893     1.21737180     0.02906859
 c      0.20211099     1.80234497     0.00821116
 c      1.35713409     1.03982429    -0.04310135
 h     -0.18420247    -2.16201579     0.06866537
 h     -1.55618922     1.58699162    -0.96994026
 h      0.29005749     2.88541618     0.17880986
 h      2.28064728     1.59863328    -0.15283299
 o      2.20445599    -1.20732241     0.06892392
 h      2.94470450    -0.69632608    -0.07558898
 c     -2.63894151    -0.88999456     0.02066480
 h     -2.70932025    -1.89757604    -0.44518340
 h     -2.95492169    -1.01337380     1.16607174
 h     -3.32944912    -0.38132820    -0.61882303
 h     -1.81996666     1.69776390     0.81085207
          17

 c      1.18210285    -0.43247566    -0.04917009
 c     -0.07581870    -1.01653990     0.00757165
 c     -1.25201836    -0.25676281    -0.06609805
 c     -1.12686522     1.22748358     0.03548843
 c      0.20923071     1.81324180     0.01120566
 c      1.35434834     1.04045831    -0.04642861
 h     -0.19979157    -2.10961995     0.07340209
 h     -1.62575848     1.63211052    -1.01433238
 h      0.29124731     2.80731304     0.15258535
 h      2.28605928     1.59607709    -0.15431815
 o      2.20553531    -1.21437637     0.07288992
 h      2.97202578    -0.69450406    -0.06984262
 c     -2.63441898    -0.89557858     0.01832669
 h     -2.69247774    -1.88364300    -0.42269115
 h     -2.96713144    -1.01474941     1.08901321
 h     -3.32823067    -0.38611806    -0.56489700
 h     -1.81932792     1.69492112     0.81588964
          17

 c      1.17742764    -0.42521869    -0.05421443
 c     -0.07211727    -1.01937285     0.00842523
 c     -1.26036576    -0.26851272    -0.06507047
 c     -1.12759490     1.23871051     0.03985560
 c      0.21615204     1.82112217     0.01459765
 c      1.35079524     1.03982172    -0.05017251
 h     -0.21134363    -2.05459200     0.07726158
 h     -1.69168744     1.67404686    -1.04087714
 h      0.29504406     2.76404434     0.12911989
 h      2.29538901     1.58891067    -0.15449095
 o      2.20683652    -1.22248238     0.07689442
 h      3.01671173    -0.68797524    -0.06525598
 c     -2.62801215    -0.90152554     0.01670122
 h     -2.67014255    -1.87723709    -0.39975678
 h     -2.97852680    -1.01281396     1.00714122
 h     -3.34266334    -0.37435456    -0.51794369
 h     -1.81353396     1.68848556     0.81526354
          17

 c      1.17383895    -0.41624719    -0.05895447
 c     -0.06974784    -1.02118987     0.00891487
 c     -1.26892549    -0.27967293    -0.06299728
 c     -1.13055761     1.25061048     0.04181517
 c      0.22220333     1.82332569     0.01796505
 c      1.34680823     1.03796214    -0.05433626
 h     -0.21962717    -2.01654032     0.08161354
 h     -1.74920030     1.71012994    -1.04558757
 h      0.30430524     2.78744467     0.11193249
 h      2.30642856     1.57617049    -0.15314254
 o      2.20908675    -1.23068985     0.08070899
 h      3.06055367    -0.68745102    -0.05888902
 c     -2.61938411    -0.90727990     0.01452459
 h     -2.64378100    -1.88431629    -0.38097135
 h     -2.99412423    -1.00998394     0.94294110
 h     -3.37250716    -0.34638055    -0.48098629
 h     -1.80409743     1.68012032     0.81102321
          17

 c      1.17188913    -0.40604651    -0.06332339
 c     -0.06878051    -1.02058862     0.00889461
 c     -1.27734307    -0.28954477    -0.05989132
 c     -1.13559358     1.26268917     0.04115181
 c      0.22706426     1.82097747     0.02135253
 c      1.34277932     1.03494070    -0.05890321
 h     -0.22585460    -2.01268656     0.08793269
 h     -1.79512314     1.73874771    -1.02752021
 h      0.31829174     2.86519700     0.09890579
 h      2.31687294     1.55723426    -0.15015498
 o      2.21266971    -1.23831346     0.08418007
 h      3.09090495    -0.69945903    -0.04907117
 c     -2.60870301    -0.91216685     0.00997983
 h     -2.61500485    -1.90646535    -0.36889436
 h     -3.02052978    -1.00872742     0.91834643
 h     -3.41005609    -0.30848136    -0.45202361
 h     -1.79359288     1.67204740     0.80672364
          17

 c      1.17197973    -0.39517092    -0.06725696
 c     -0.06934765    -1.01751020     0.00832826
 c     -1.28528167    -0.29758254    -0.05580898
 c     -1.14247663     1.27451892     0.03770734
 c      0.23067965     1.81751597     0.02492187
 c      1.33908785     1.03084221    -0.06383432
 h     -0.22946088    -2.04404015     0.09663158
 h     -1.82714679     1.75877878    -0.98719368
 h      0.33387830     2.95790316     0.08650993
 h      2.32497598     1.53217156    -0.14553118
 o      2.21756502    -1.24497612     0.08723369
 h      3.10212721    -0.72586364    -0.03541689
 c     -2.59685366    -0.91597347     0.00249486
 h     -2.58547061    -1.93958332    -0.36326362
 h     -3.05864106    -1.00957200     0.93646981
 h     -3.44514788    -0.26914426    -0.42781384
 h     -1.78490517     1.66649441     0.80682242
          17

 c      1.17433362    -0.38422610    -0.07069796
 c     -0.07167272    -1.01328533     0.00732479
 c     -1.29239063    -0.30339662    -0.05085775
 c     -1.15100942     1.28582277     0.03147398
 c      0.23303437     1.81549927     0.02865678
 c      1.33600667     1.02581298    -0.06906525
 h     -0.22781887    -2.09463765     0.10663782
 h     -1.84365974     1.76950424    -0.92633126
 h      0.34859349     3.03612107     0.07329047
 h      2.33002154     1.50191169    -0.13940200
 o      2.22340358    -1.25056495     0.08985839
 h      3.09490884    -0.76469860    -0.01850262
 c     -2.58534038    -0.91906397    -0.00683113
 h     -2.55688233    -1.97587302    -0.36189696
 h     -3.10050720    -1.01112123     0.97984138
 h     -3.46965302    -0.23559812    -0.40617711
 h     -1.77995934     1.66485258     0.81528952
          17

 c      1.17898102    -0.37386026    -0.07359777
 c     -0.07586532    -1.00947962     0.00605431
 c     -1.29831039    -0.30673787    -0.04517866
 c     -1.16106580     1.29647183     0.02278989
 c      0.23413102     1.81616254     0.03241288
 c      1.33365012     1.02007320    -0.07450604
 h     -0.21857750    -2.14499509     0.11631113
 h     -1.84428241     1.77101171    -0.84861329
 h      0.36108271     3.08520403     0.05922173
 h      2.33251285     1.46820368    -0.13201429
 o      2.22944130    -1.25522661     0.09209789
 h      3.07671788    -0.81032758     0.00029465
 c     -2.57559930    -0.92200888    -0.01656879
 h     -2.53091736    -2.00717911    -0.36224111
 h     -3.13622284    -1.01196449     1.02809486
 h     -3.47868160    -0.21281365    -0.38621413
 h     -1.77853291     1.66694823     0.83397511
          17

 c      1.18577805    -0.36473442    -0.07591725
 c     -0.08179910    -1.00714335     0.00467055
 c     -1.30272194    -0.30746884    -0.03892355
 c     -1.17244527     1.30635040     0.01255016
 c      0.23401578     1.81992360     0.03599247
 c      1.33197594     1.01390353    -0.08004704
 h     -0.20105231    -2.18102932     0.12427990
 h     -1.83154293     1.76533680    -0.76151838
 h      0.37065229     3.09927145     0.04479510
 h      2.33402219     1.43339460    -0.12368601
 o      2.23451748    -1.25935898     0.09403918
 h      3.06241315    -0.85366883     0.01901986
 c     -2.56856511    -0.92528329    -0.02573445
 h     -2.50908037    -2.02734072    -0.36239292
 h     -3.15906467    -1.01149281     1.06781640
 h     -3.47024985    -0.20369781    -0.36800680
 h     -1.77818789     1.67103797     0.86189566
          17

 c      1.19445022    -0.35746058    -0.07762920
 c     -0.08914093    -1.00674463     0.00328808
 c     -1.30540910    -0.30554078    -0.03224288
 c     -1.18448773     1.31508058     0.00238427
 c      0.23277214     1.82672672     0.03917604
 c      1.33083278     1.00762233    -0.08556938
 h     -0.17606990    -2.19509999     0.12966262
 h     -1.81410545     1.75862799    -0.67910251
 h      0.37695362     3.07723172     0.03065252
 h      2.33666058     1.40005868    -0.11473771
 o      2.23736622    -1.26342224     0.09576087
 h      3.06930051    -0.88536524     0.03598824
 c     -2.56464063    -0.92917125    -0.03374970
 h     -2.49258406    -2.03308418    -0.36141943
 h     -3.16566649    -1.00970323     1.09215725
 h     -3.44495778    -0.20927061    -0.35245345
 h     -1.77549428     1.67458920     0.89591159
          17

 c      1.20463828    -0.35252753    -0.07872259
 c     -0.09742435    -1.00830014     0.00198207
 c     -1.30630217    -0.30098643    -0.02528282
 c     -1.19575039     1.32179042    -0.00539956
 c      0.23049755     1.83612381     0.04173635
 c      1.33004089     1.00156545    -0.09095655
 h     -0.14546134    -2.18475341     0.13204757
 h     -1.80919307     1.76285958    -0.62254881
 h      0.37993540     3.02195562     0.01746581
 h      2.34221307     1.37054144    -0.10543473
 o      2.23753875    -1.26751538     0.09725754
 h      3.10260942    -0.90271486     0.05101662
 c     -2.56374324    -0.93378356    -0.04022299
 h     -2.48225892    -2.02420932    -0.35936464
 h     -3.15484119    -1.00690680     1.09831521
 h     -3.40620826    -0.22835032    -0.34132676
 h     -1.76749576     1.67521747     0.93196259
          17

 c      1.21592246    -0.35025188    -0.07920741
 c     -0.10610118    -1.01144452     0.00078610
 c     -1.30549106    -0.29393581    -0.01818375
 c     -1.20470852     1.32557853    -0.00883036
 c      0.22728240     1.84711050     0.04346162
 c      1.32947747     0.99607226    -0.09610193
 h     -0.11168670    -2.15214130     0.13151150
 h     -1.83391635     1.78995791    -0.60906656
 h      0.38013374     2.94235976     0.00579210
 h      2.35126474     1.34657455    -0.09598165
 o      2.23582092    -1.27128109     0.09846023
 h      3.14900401    -0.91124728     0.06511831
 c     -2.56530204    -0.93912157    -0.04478998
 h     -2.47843535    -2.00368270    -0.35722893
 h     -3.12678838    -1.00357165     1.08591645
 h     -3.36089950    -0.25673934    -0.33751159
 h     -1.75249725     1.67124496     0.96598553
          17

 c      1.22783990    -0.35075896    -0.07911800
 c     -0.11458274    -1.01539456    -0.00031810
 c     -1.30319894    -0.28463944    -0.01107931
 c     -1.21146169     1.32674190    -0.00786522
 c      0.22315570     1.85770389     0.04420338
 c      1.32912754     0.99146159    -0.10090956
 h     -0.07749143    -2.10463991     0.12876239
 h     -1.88547093     1.83745490    -0.63362027
 h      0.37952510     2.85858292    -0.00433113
 h      2.36280091     1.32912500    -0.08657009
 o      2.23340852    -1.27431559     0.09932555
 h      3.18965008    -0.91806785     0.07908190
 c     -2.56826890    -0.94513518    -0.04705284
 h     -2.48078310    -1.97770464    -0.35697447
 h     -3.08291693    -1.00025768     1.05658298
 h     -3.31974932    -0.28659275    -0.34520228
 h     -1.73017971     1.66186126     0.99441930
          17

 c      1.23990565    -0.35398210    -0.07851579
 c     -0.12230429    -1.01887377    -0.00141362
 c     -1.29973137    -0.27345864    -0.00410815
 c     -1.21742243     1.32661370    -0.00382929
 c      0.21797271     1.86464468     0.04394112
 c      1.32907373     0.98798819    -0.10529195
 h     -0.04534808    -2.05582359     0.12534146
 h     -1.94503574     1.89053574    -0.67594398
 h      0.38266368     2.80583342    -0.01409540
 h      2.37453402     1.31852006    -0.07742578
 o      2.23119244    -1.27642721     0.09986109
 h      3.21143351    -0.92753825     0.09305035
 c     -2.57133534    -0.95165977    -0.04669687
 h     -2.48820831    -1.95508709    -0.36136941
 h     -3.02622022    -0.99758062     1.01461365
 h     -3.29490893    -0.30810675    -0.36925735
 h     -1.70146390     1.64711768     1.01455481
          17

 c      1.25163608    -0.35966876    -0.07749323
 c     -0.12881077    -1.02026145    -0.00263495
 c     -1.29542181    -0.26082548     0.00256498
 c     -1.22371806     1.32635979     0.00208615
 c      0.21154154     1.86495495     0.04275672
 c      1.32944823     0.98578010    -0.10917212
 h     -0.01673482    -2.02370734     0.12351112
 h     -1.99661605     1.93599344    -0.71885163
 h      0.39467904     2.81660568    -0.02556981
 h      2.38372483     1.31471462    -0.06880509
 o      2.22963585    -1.27764073     0.10010741
 h      3.20882457    -0.94111235     0.10680433
 c     -2.57347553    -0.95816358    -0.04392696
 h     -2.49902565    -1.94474377    -0.37327048
 h     -2.96208756    -0.99618323     0.96883830
 h     -3.29311776    -0.31547066    -0.41246872
 h     -1.66840066     1.62793711     1.02507493
          17

 c      1.26255835    -0.36740542    -0.07617538
 c     -0.13375842    -1.01833699    -0.00407942
 c     -1.29059072    -0.24720077     0.00873735
 c     -1.23078586     1.32658415     0.00911635
 c      0.20421680     1.85927272     0.04059734
 c      1.33037537     0.98479854    -0.11248800
 h      0.00773451    -2.02194538     0.12520658
 h     -2.03194479     1.96646675    -0.75246237
 h      0.41401891     2.88184477    -0.03878355
 h      2.38803934     1.31752911    -0.06094462
 o      2.22882156    -1.27815663     0.10011986
 h      3.18311910    -0.95798031     0.12005515
 c     -2.57436295    -0.96372158    -0.04006228
 h     -2.51148082    -1.95116337    -0.39410028
 h     -2.89875755    -0.99671112     0.93465622
 h     -3.31022215    -0.31208736    -0.47197854
 h     -1.63406761     1.60613744     1.02679342
          17

 c      1.27221149    -0.37665250    -0.07471139
 c     -0.13679105    -1.01319408    -0.00568715
 c     -1.28551877    -0.23304210     0.01418096
 c     -1.23861005     1.32748043     0.01666015
 c      0.19683370     1.85074099     0.03725508
 c      1.33190472     0.98486989    -0.11518981
 h      0.02666357    -2.04902163     0.13056766
 h     -2.04780296     1.97871445    -0.77170542
 h      0.43330275     2.96394760    -0.05154032
 h      2.38615979     1.32677945    -0.05400899
 o      2.22842458    -1.27834111     0.09995064
 h      3.14282125    -0.97516399     0.13270252
 c     -2.57418452    -0.96758057    -0.03740830
 h     -2.52419981    -1.97129673    -0.42238927
 h     -2.84520907    -0.99971462     0.93110173
 h     -3.33513782    -0.30724967    -0.53944916
 h     -1.60232430     1.58433244     1.02319858
          17

 c      1.28015556    -0.38679079    -0.07325806
 c     -0.13751853    -1.00605998    -0.00725121
 c     -1.28042921    -0.21879549     0.01867869
 c     -1.24695536     1.32903531     0.02409765
 c      0.19011350     1.84185119     0.03257652
 c      1.33395909     0.98575210    -0.11723355
 h      0.03726857    -2.09025405     0.13800259
 h     -2.04350264     1.97174539    -0.77404189
 h      0.44645332     3.03353803    -0.06207521
 h      2.37806291     1.34231118    -0.04807016
 o      2.22765130    -1.27872554     0.09962461
 h      3.10443689    -0.98735688     0.14516574
 c     -2.57343414    -0.96958250    -0.03776562
 h     -2.53614259    -1.99665487    -0.45404034
 h     -2.80587095    -1.00537677     0.96695142
 h     -3.35742126    -0.30931295    -0.60501189
 h     -1.57727784     1.56557053     1.02023124
          17

 c      1.28599848    -0.39716201    -0.07196417
 c     -0.13568465    -0.99831481    -0.00853693
 c     -1.27548676    -0.20490453     0.02206419
 c     -1.25551264     1.33115386     0.03084982
 c      0.18451119     1.83389014     0.02651286
 c      1.33632423     0.98718042    -0.11857987
 h      0.03695190    -2.12915867     0.14554102
 h     -2.01984993     1.94599282    -0.75852741
 h      0.45041705     3.07568795    -0.06973136
 h      2.36497684     1.36397077    -0.04311932
 o      2.22551941    -1.27991132     0.09912688
 h      3.08781679    -0.98834452     0.15854519
 c     -2.57278779    -0.97000955    -0.04114293
 h     -2.54635904    -2.01816324    -0.48412528
 h     -2.77879170    -1.01326071     1.03010100
 h     -3.37049162    -0.32286349    -0.66053024
 h     -1.56235491     1.55262447     1.02450205
          17

 c      1.28943065    -0.40709863    -0.07095694
 c     -0.13128396    -0.99092581    -0.00935946
 c     -1.27080898    -0.19180786     0.02424145
 c     -1.26395079     1.33369736     0.03666997
 c      0.18028336     1.82741397     0.01908714
 c      1.33868143     0.98889774    -0.11919832
 h      0.02451241    -2.15401148     0.15167666
 h     -1.97940952     1.90349803    -0.72613139
 h      0.44412510     3.08427296    -0.07453790
 h      2.34902176     1.39152229    -0.03910552
 o      2.22181025    -1.28226700     0.09845493
 h      3.10078463    -0.97580330     0.17376337
 c     -2.57273992    -0.96927047    -0.04647971
 h     -2.55390217    -2.02929076    -0.50845223
 h     -2.76010332    -1.02247143     1.09866905
 h     -3.37140927    -0.34908124    -0.70061786
 h     -1.55923740     1.54712915     1.04000778
          17

 c      1.29026256    -0.41596686    -0.07032961
 c     -0.12455228    -0.98439528    -0.00959839
 c     -1.26647375    -0.17991302     0.02517754
 c     -1.27181021     1.33639626     0.04199885
 c      0.17753190     1.82259391     0.01037034
 c      1.34067948     0.99068253    -0.11907144
 h      0.00018996    -2.15850135     0.15548623
 h     -1.92808649     1.84914126    -0.68149322
 h      0.42764405     3.05793521    -0.07686515
 h      2.33254902     1.42448053    -0.03598684
 o      2.21757443    -1.28572980     0.09769866
 h      3.13069798    -0.95421372     0.19021608
 c     -2.57341066    -0.96772520    -0.05276021
 h     -2.55785173    -2.02689114    -0.52422442
 h     -2.74721569    -1.03203318     1.15501993
 h     -3.36008206    -0.38661763    -0.72255458
 h     -1.56739170     1.54913899     1.06559365
          17

 c      1.28846294    -0.42324145    -0.07012897
 c     -0.11590575    -0.97885028    -0.00919249
 c     -1.26252182    -0.16956097     0.02488366
 c     -1.27820855     1.33862592     0.04819029
 c      0.17619814     1.81930723     0.00047596
 c      1.34202763     0.99237773    -0.11819561
 h     -0.03467767    -2.14080270     0.15655242
 h     -1.87797584     1.79278464    -0.63631490
 h      0.40194965     2.99905928    -0.07732747
 h      2.31732417     1.46185389    -0.03378466
 o      2.21423783    -1.29002145     0.09700713
 h      3.15801122    -0.93073624     0.20615197
 c     -2.57457476    -0.96564794    -0.05923950
 h     -2.55732010    -2.01111729    -0.53019190
 h     -2.73893931    -1.04110465     1.18887029
 h     -3.33905191    -0.43197144    -0.72629487
 h     -1.58464251     1.55748994     1.09567856
          17

 c      1.28418169    -0.42858544    -0.07034788
 c     -0.10588015    -0.97408404    -0.00814066
 c     -1.25895947    -0.16100017     0.02340082
 c     -1.28166920     1.33930452     0.05742373
 c      0.17603226     1.81699017    -0.01042848
 c      1.34256688     0.99392014    -0.11658087
 h     -0.07795305    -2.10323722     0.15496306
 h     -1.84846728     1.74971542    -0.61132732
 h      0.36923723     2.91551710    -0.07689613
 h      2.30392647     1.50191175    -0.03261963
 o      2.21276723    -1.29486736     0.09650349
 h      3.16899305    -0.91096941     0.21989509
 c     -2.57569634    -0.96324764    -0.06521578
 h     -2.55141723    -1.98528555    -0.52671409
 h     -2.73487267    -1.04902297     1.19532940
 h     -3.31394410    -0.47940335    -0.71498210
 h     -1.60822873     1.57056274     1.12331471
          17

 c      1.27774804    -0.43189308    -0.07092703
 c     -0.09507379    -0.96952392    -0.00651409
 c     -1.25576202    -0.15438051     0.02079721
 c     -1.28099870     1.33759989     0.07150564
 c      0.17655814     1.81423536    -0.02209163
 c      1.34228387     0.99535070    -0.11425412
 h     -0.12701513    -2.05282176     0.15142584
 h     -1.85547855     1.73193151    -0.62465884
 h      0.33361306     2.82541814    -0.07717739
 h      2.29173453     1.54217606    -0.03269449
 o      2.21352449    -1.30003381     0.09624746
 h      3.15786682    -0.89800078     0.23040444
 c     -2.57593866    -0.96068025    -0.06981397
 h     -2.53921490    -1.95573465    -0.51582182
 h     -2.73498821    -1.05529291     1.17300673
 h     -3.29394576    -0.52100886    -0.69550993
 h     -1.63552168     1.58682169     1.14284080
          17

 c      1.26964176    -0.43328934    -0.07176536
 c     -0.08407119    -0.96421151    -0.00446685
 c     -1.25288398    -0.14974983     0.01717026
 c     -1.27683967     1.33399930     0.08990126
 c      0.17709531     1.80841365    -0.03415914
 c      1.34127245     0.99679076    -0.11126624
 h     -0.17933544    -2.00167948     0.14736345
 h     -1.89315657     1.73545332    -0.66949555
 h      0.30122055     2.76165246    -0.08056228
 h      2.27947014     1.57973598    -0.03421563
 o      2.21634620    -1.30533017     0.09622832
 h      3.12574740    -0.89248859     0.23743671
 c     -2.57431139    -0.95799144    -0.07206821
 h     -2.51979069    -1.93097932    -0.50101384
 h     -2.73946056    -1.05960996     1.12350108
 h     -3.29029561    -0.54829876    -0.67727831
 h     -1.66424563     1.60500330     1.15104821
          17

 c      1.26045384    -0.43309164    -0.07273695
 c     -0.07336135    -0.95702913    -0.00220810
 c     -1.25028522    -0.14702043     0.01264317
 c     -1.27098454     1.32966657     0.11046040
 c      0.17701132     1.79684926    -0.04625661
 c      1.33968627     0.99837410    -0.10769853
 h     -0.23319798    -1.96451501     0.14460038
 h     -1.94190877     1.74761020    -0.72234396
 h      0.27715053     2.75832436    -0.08932141
 h      2.26593934     1.61177730    -0.03728454
 o      2.22057402    -1.31066322     0.09635536
 h      3.08060368    -0.89224695     0.24180236
 c     -2.57015314    -0.95498789    -0.07153476
 h     -2.49247986    -1.91912968    -0.48631410
 h     -2.74873835    -1.06199016     1.05252246
 h     -3.31033329    -0.55625544    -0.66708593
 h     -1.69251130     1.62417350     1.14709866
          17

 c      1.25085256    -0.43174072    -0.07371127
 c     -0.06336119    -0.94736727     0.00009325
 c     -1.24795753    -0.14594934     0.00736820
 c     -1.26484103     1.32537571     0.13131517
 c      0.17607451     1.78011506    -0.05815762
 c      1.33771335     1.00015699    -0.10366140
 h     -0.28736777    -1.95085091     0.14430492
 h     -1.98627838     1.75921122    -0.76483736
 h      0.26086458     2.81222977    -0.10384611
 h      2.25062012     1.63610604    -0.04181330
 o      2.22506253    -1.31612675     0.09644340
 h      3.03765011    -0.89144103     0.24571886
 c     -2.56360689    -0.95126276    -0.06911258
 h     -2.45740975    -1.92382975    -0.47459226
 h     -2.76403026    -1.06307886     0.97264833
 h     -3.35088143    -0.54676436    -0.66398992
 h     -1.71891975     1.64379851     1.13206277
          17

 c      1.24156042    -0.42969748    -0.07457067
 c     -0.05461021    -0.93571319     0.00239607
 c     -1.24593081    -0.14618316     0.00154240
 c     -1.25913001     1.32140477     0.15126970
 c      0.17422198     1.76163106    -0.06976958
 c      1.33553675     1.00207588    -0.09928226
 h     -0.33908099    -1.95808576     0.14606552
 h     -2.01822634     1.76595255    -0.78803277
 h      0.24902507     2.88740392    -0.12305604
 h      2.23399241     1.65153982    -0.04751014
 o      2.22847367    -1.32196410     0.09624653
 h      3.01509502    -0.88184227     0.25238234
 c     -2.55532367    -0.94650710    -0.06717151
 h     -2.41606079    -1.94183267    -0.46634953
 h     -2.78829734    -1.06458819     0.90569188
 h     -3.40005951    -0.52669367    -0.66157556
 h     -1.74273287     1.66379099     1.10866213
          17

 c      1.23331838    -0.42734499    -0.07521949
 c     -0.04785219    -0.92334813     0.00475267
 c     -1.24426698    -0.14733857    -0.00458254
 c     -1.25411517     1.31776365     0.16951889
 c      0.17128210     1.74439112    -0.08102380
 c      1.33326541     1.00397020    -0.09468954
 h     -0.38331724    -1.97483724     0.14843614
 h     -2.03432538     1.76626012    -0.78889708
 h      0.23954431     2.95297016    -0.14586679
 h      2.21762275     1.65811223    -0.05393246
 o      2.23013412    -1.32818304     0.09561719
 h      3.02083474    -0.85954154     0.26351377
 c     -2.54580059    -0.94072711    -0.06848236
 h     -2.37127796    -1.96503229    -0.46019060
 h     -2.82614736    -1.06899764     0.87634854
 h     -3.44494678    -0.50329034    -0.65400919
 h     -1.76396988     1.68447881     1.08103983
          17

 c      1.22682315    -0.42494532    -0.07558225
 c     -0.04384911    -0.91160018     0.00722154
 c     -1.24304351    -0.14906538    -0.01071320
 c     -1.24983581     1.31436458     0.18544122
 c      0.16705685     1.73009172    -0.09185360
 c      1.33089038     1.00562116    -0.09000046
 h     -0.41471695    -1.98937723     0.15008834
 h     -2.03340960     1.75978424    -0.76733621
 h      0.23157215     2.99275868    -0.17152353
 h      2.20397465     1.65701760    -0.06059427
 o      2.23053241    -1.33423209     0.09463946
 h      3.04471494    -0.83040998     0.27727180
 c     -2.53545931    -0.93428395    -0.07411858
 h     -2.32661852    -1.98475346    -0.45428464
 h     -2.87885472    -1.07710665     0.89141484
 h     -3.47618752    -0.48175654    -0.63870610
 h     -1.78323346     1.70642001     1.05419137
          17

 c      1.22264140    -0.42265631    -0.07559515
 c     -0.04315323    -0.90144656     0.00982988
 c     -1.24233182    -0.15106192    -0.01654550
 c     -1.24626946     1.31111767     0.19857808
 c      0.16144070     1.71955527    -0.10220633
 c      1.32830382     1.00679362    -0.08531363
 h     -0.42943846    -1.99399275     0.15027516
 h     -2.01552418     1.74679902    -0.72489146
 h      0.22476905     3.00008941    -0.19945809
 h      2.19586808     1.65022242    -0.06709684
 o      2.23060995    -1.33933153     0.09351581
 h      3.06978687    -0.80477821     0.29005689
 c     -2.52508846    -0.92781429    -0.08278616
 h     -2.28559299    -1.99457545    -0.44738931
 h     -2.93944577    -1.08640647     0.93265115
 h     -3.48856955    -0.46510540    -0.61585584
 h     -1.80111832     1.72996980     1.03289573
          17

 c      1.22112697    -0.42057232    -0.07519825
 c     -0.04598021    -0.89345989     0.01257191
 c     -1.24219081    -0.15306678    -0.02179055
 c     -1.24341732     1.30797855     0.20873711
 c      0.15447041     1.71311249    -0.11204961
 c      1.32537425     1.00728926    -0.08070574
 h     -0.42571923    -1.98539274     0.14876958
 h     -1.98192439     1.72820830    -0.66472312
 h      0.21897735     2.97330308    -0.22919077
 h      2.19560011     1.63977122    -0.07321989
 o      2.23104248    -1.34289047     0.09241171
 h      3.08368928    -0.79059184     0.29898840
 c     -2.51555551    -0.92192260    -0.09256864
 h     -2.25119704    -1.99114352    -0.43912979
 h     -2.99737413    -1.09350311     0.97702376
 h     -3.48036848    -0.45466575    -0.58734209
 h     -1.81737608     1.75468090     1.02053226
          17

 c      1.22236569    -0.41875605    -0.07433148
 c     -0.05215854    -0.88783353     0.01540788
 c     -1.24267058    -0.15485144    -0.02618583
 c     -1.24125630     1.30492659     0.21614158
 c      0.14632687     1.71072834    -0.12136574
 c      1.32204048     1.00700290    -0.07623224
 h     -0.40385277    -1.96423398     0.14574841
 h     -1.93611467     1.70611838    -0.59273568
 h      0.21412295     2.91431216    -0.26038814
 h      2.20396219     1.62701981    -0.07892843
 o      2.23209708    -1.34460976     0.09141047
 h      3.08092345    -0.79160922     0.30262761
 c     -2.50735747    -0.91698079    -0.10206932
 h     -2.22564429    -1.97418897    -0.42997358
 h     -3.04436885    -1.09621125     1.00987161
 h     -3.45309713    -0.45031380    -0.55622537
 h     -1.83045929     1.77894464     1.01854147
          17

 c      1.22616820    -0.41724503    -0.07293534
 c     -0.06112991    -0.88436443     0.01825659
 c     -1.24380842    -0.15621840    -0.02949769
 c     -1.23950559     1.30183526     0.22159865
 c      0.13730038     1.71188607    -0.13012302
 c      1.31837372     1.00594820    -0.07193195
 h     -0.36619876    -1.93519740     0.14177590
 h     -1.88607176     1.68510484    -0.51983244
 h      0.21025326     2.82988184    -0.29318526
 h      2.21968997     1.61224261    -0.08429723
 o      2.23368185    -1.34446179     0.09051382
 h      3.06208490    -0.80765250     0.30096155
 c     -2.50051152    -0.91313440    -0.11037139
 h     -2.21012362    -1.94652678    -0.42119505
 h     -3.07551357    -1.09361984     1.02446735
 h     -3.41193924    -0.45024716    -0.52678487
 h     -1.83789721     1.80022317     1.02675451
          17

 c      1.23211166    -0.41603832    -0.07095663
 c     -0.07200632    -0.88241277     0.02098994
 c     -1.24561419    -0.15700895    -0.03152532
 c     -1.23734959     1.29830298     0.22660712
 c      0.12772273     1.71522827    -0.13819541
 c      1.31457214     1.00423153    -0.06783233
 h     -0.31710270    -1.90740267     0.13784145
 h     -1.84638722     1.67358671    -0.46373400
 h      0.20779374     2.73571280    -0.32912280
 h      2.23973999     1.59488093    -0.08940781
 o      2.23534550    -1.34269498     0.08963319
 h      3.03389488    -0.83453406     0.29552646
 c     -2.49461488    -0.91036783    -0.11674300
 h     -2.20454775    -1.91409261    -0.41486810
 h     -3.08829922    -1.08559556     1.01867527
 h     -3.36626861    -0.45054972    -0.50467239
 h     -1.83717340     1.81569753     1.04399980
          17

 c      1.23961414    -0.41507736    -0.06835877
 c     -0.08372067    -0.88100707     0.02345120
 c     -1.24804930    -0.15712612    -0.03211198
 c     -1.23372555     1.29380327     0.23287099
 c      0.11787363     1.71817520    -0.14520752
 c      1.31089993     1.00199297    -0.06395083
 h     -0.26199166    -1.89318953     0.13523214
 h     -1.83396988     1.68159266    -0.44337121
 h      0.20810753     2.66090241    -0.37302244
 h      2.26024790     1.57422169    -0.09428198
 o      2.23624575    -1.33985351     0.08857441
 h      3.00973748    -0.86383045     0.28963459
 c     -2.48903625    -0.90853819    -0.12051365
 h     -2.20748004    -1.88545208    -0.41374800
 h     -3.08178140    -1.07244370     0.99283941
 h     -3.32842403    -0.44547704    -0.49637274
 h     -1.82641772     1.82284763     1.06843475
          17

 c      1.24802489    -0.41423453    -0.06513228
 c     -0.09526569    -0.87934735     0.02551848
 c     -1.25101153    -0.15656668    -0.03116071
 c     -1.22858185     1.28845856     0.24086412
 c      0.10795974     1.71776535    -0.15052954
 c      1.30762023     0.99934671    -0.06029181
 h     -0.20539537    -1.90231441     0.13492989
 h     -1.85289104     1.71138127    -0.46173287
 h      0.21334247     2.63832268    -0.43315035
 h      2.27762154     1.55003048    -0.09887255
 o      2.23536633    -1.33663476     0.08708896
 h      3.00623731    -0.88531903     0.28754459
 c     -2.48335387    -0.90734118    -0.12124952
 h     -2.21664551    -1.86967145    -0.42074168
 h     -3.05636900    -1.05479213     0.94918075
 h     -3.30836480    -0.42998857    -0.50702390
 h     -1.80468986     1.81978659     1.09770984
          17

 c      1.25669780    -0.41332347    -0.06129887
 c     -0.10583337    -0.87749382     0.02718095
 c     -1.25434108    -0.15542278    -0.02865175
 c     -1.22324628     1.28331707     0.24948747
 c      0.09836785     1.71360130    -0.15402289
 c      1.30494424     0.99634724    -0.05684769
 h     -0.14988193    -1.93400354     0.13683174
 h     -1.89015934     1.75368480    -0.50188398
 h      0.22323690     2.67042234    -0.51241259
 h      2.28936351     1.52287289    -0.10307347
 o      2.23229184    -1.33342682     0.08507471
 h      3.03098200    -0.89451299     0.29124994
 c     -2.47779285    -0.90631945    -0.11917505
 h     -2.23016036    -1.87210270    -0.43772362
 h     -3.01440404    -1.03366728     0.89261129
 h     -3.30669131    -0.40377229    -0.53731807
 h     -1.77204405     1.80547425     1.12925701
          17

 c      1.26502627    -0.41213083    -0.05690509
 c     -0.11473840    -0.87637585     0.02853402
 c     -1.25783596    -0.15384561    -0.02465699
 c     -1.21917860     1.27952614     0.25746464
 c      0.08979595     1.70812467    -0.15659113
 c      1.30297471     0.99300649    -0.05361061
 h     -0.09743029    -1.97691912     0.13982001
 h     -1.93042136     1.79684943    -0.54418407
 h      0.23361953     2.72629887    -0.60160788
 h      2.29452573     1.49415894    -0.10674636
 o      2.22775663    -1.33004877     0.08271831
 h      3.07381720    -0.89677579     0.29819227
 c     -2.47299680    -0.90509936    -0.11554049
 h     -2.24752770    -1.89069278    -0.46417702
 h     -2.96164332    -1.01073504     0.83314051
 h     -3.31463618    -0.37195305    -0.58273236
 h     -1.72956755     1.77992118     1.16081580
          17

 c      1.27244955    -0.41046079    -0.05200863
 c     -0.12135520    -0.87709460     0.02970349
 c     -1.26124705    -0.15202054    -0.01934009
 c     -1.21725002     1.27779893     0.26404791
 c      0.08292855     1.70364932    -0.15939644
 c      1.30166128     0.98933674    -0.05058251
 h     -0.05066160    -2.01727387     0.14259307
 h     -1.96410752     1.83291188    -0.57574964
 h      0.24028145     2.77661948    -0.68839790
 h      2.29383477     1.46600992    -0.10978640
 o      2.22301694    -1.32615158     0.08032907
 h      3.11672445    -0.90062857     0.30387774
 c     -2.46930830    -0.90360153    -0.11268734
 h     -2.26921415    -1.91697556    -0.49693629
 h     -2.90885200    -0.98848591     0.78890176
 h     -3.32107706    -0.34150161    -0.63592806
 h     -1.67937278     1.74432547     1.19113002
          17

 c      1.27847150    -0.40816581    -0.04666486
 c     -0.12519772    -0.88039320     0.03079425
 c     -1.26426076    -0.15016739    -0.01293673
 c     -1.21779949     1.27843402     0.26886483
 c      0.07823587     1.70133132    -0.16327657
 c      1.30081649     0.98536914    -0.04777043
 h     -0.01248345    -2.04492820     0.14422144
 h     -1.98656683     1.85752164    -0.58954454
 h      0.24098753     2.80567191    -0.76407501
 h      2.28949021     1.44098177    -0.11219256
 o      2.21909009    -1.32158179     0.07814400
 h      3.14569193    -0.91154856     0.30494399
 c     -2.46658492    -0.90196650    -0.11346531
 h     -2.29547083    -1.94086683    -0.53140317
 h     -2.86951973    -0.96955168     0.78297671
 h     -3.31785272    -0.31805658    -0.68940753
 h     -1.62436774     1.70096788     1.22048797
          17

 c      1.28269441    -0.40515951    -0.04091701
 c     -0.12601205    -0.88654389     0.03188291
 c     -1.26649947    -0.14854190    -0.00571722
 c     -1.22084078     1.28146773     0.27168689
 c      0.07596608     1.70154236    -0.16873753
 c      1.30018804     0.98116164    -0.04517552
 h      0.01463090    -2.05466640     0.14421643
 h     -1.99584359     1.86855712    -0.58182816
 h      0.23502825     2.80699970    -0.82365785
 h      2.28453851     1.42164151    -0.11409099
 o      2.21654511    -1.31640674     0.07628099
 h      3.15374710    -0.93120490     0.29986561
 c     -2.46496938    -0.90045800    -0.11942339
 h     -2.32570226    -1.95462324    -0.56314744
 h     -2.84990276    -0.95482666     0.82455268
 h     -3.30090338    -0.30499139    -0.73695043
 h     -1.56770312     1.65275876     1.25064662
          17

 c      1.28485410    -0.40142481    -0.03479164
 c     -0.12380802    -0.89539871     0.03302328
 c     -1.26756729    -0.14743645     0.00205650
 c     -1.22620187     1.28679324     0.27239302
 c      0.07616318     1.70425806    -0.17606697
 c      1.29956571     0.97681836    -0.04278778
 h      0.02903624    -2.04564177     0.14245241
 h     -1.99155637     1.86534805    -0.55082473
 h      0.22253937     2.77890737    -0.86458718
 h      2.28180624     1.41001319    -0.11568458
 o      2.21551387    -1.31084144     0.07475015
 h      3.14046457    -0.95833369     0.28874175
 c     -2.46530267    -0.89934662    -0.12962509
 h     -2.35851531    -1.95422905    -0.58892326
 h     -2.84419194    -0.94320124     0.89603691
 h     -3.26967922    -0.30351355    -0.77423483
 h     -1.51199729     1.60248869     1.28375267
          17

 c      1.28483739    -0.39703562    -0.02829944
 c     -0.11884153    -0.90641573     0.03424593
 c     -1.26712317    -0.14717494     0.01015383
 c     -1.23355058     1.29419808     0.27112094
 c      0.07867237     1.70921098    -0.18538209
 c      1.29888041     0.97252729    -0.04059206
 h      0.03011761    -2.02114457     0.13914890
 h     -1.97498175     1.84873566    -0.49676301
 h      0.20419722     2.72268316    -0.88613174
 h      2.28272518     1.40703388    -0.11714523
 o      2.21565949    -1.30520764     0.07345615
 h      3.11222034    -0.98916225     0.27324623
 c     -2.46832407    -0.89872148    -0.14210981
 h     -2.39203266    -1.93938945    -0.60700178
 h     -2.84374216    -0.93344526     0.97094390
 h     -3.22659309    -0.31277421    -0.79916449
 h     -1.45875226     1.55216521     1.32047990
          17

 c      1.28268363    -0.39217921    -0.02143893
 c     -0.11157623    -0.91862064     0.03555080
 c     -1.26493078    -0.14808124     0.01836662
 c     -1.24225983     1.30326649     0.26849912
 c      0.08313977     1.71584801    -0.19657459
 c      1.29824200     0.96858769    -0.03857962
 h      0.01847458    -1.98915808     0.13493200
 h     -1.95044745     1.82209184    -0.42329348
 h      0.18124610     2.64310089    -0.88999431
 h      2.28670203     1.41227207    -0.11851890
 o      2.21610138    -1.29991948     0.07219373
 h      3.08325205    -1.01753814     0.25671194
 c     -2.47410530    -0.89845724    -0.15521617
 h     -2.42419043    -1.91339037    -0.61725387
 h     -2.84344302    -0.92496706     1.03037798
 h     -3.17698559    -0.32960629    -0.81234202
 h     -1.40845476     1.50297219     1.35867739
          17

 c      1.27857170    -0.38715539    -0.01420180
 c     -0.10262366    -0.93059387     0.03690232
 c     -1.26087890    -0.15041965     0.02648650
 c     -1.25109227     1.31313135     0.26585578
 c      0.08901860     1.72311114    -0.20911352
 c      1.29788398     0.96540330    -0.03675645
 h     -0.00407841    -1.96268844     0.13086429
 h     -1.92843590     1.79349319    -0.34029687
 h      0.15570767     2.55104140    -0.88266576
 h      2.29147963     1.42408921    -0.11971149
 o      2.21559951    -1.29540137     0.07070336
 h      3.07280709    -1.03640205     0.24328648
 c     -2.48207006    -0.89830259    -0.16759271
 h     -2.45297891    -1.88301859    -0.62122263
 h     -2.84146850    -0.91758271     1.06425586
 h     -3.12926192    -0.34802556    -0.81778720
 h     -1.36124427     1.45583307     1.39379930
          17

 c      1.27279535    -0.38233640    -0.00658023
 c     -0.09263547    -0.94075764     0.03825082
 c     -1.25498848    -0.15433367     0.03428813
 c     -1.25791196     1.32227124     0.26522363
 c      0.09561401     1.72913311    -0.22170595
 c      1.29805228     0.96343385    -0.03514347
 h     -0.03517061    -1.95669349     0.12815153
 h     -1.92872648     1.77753948    -0.26556577
 h      0.13033938     2.46723355    -0.87958878
 h      2.29421206     1.44015655    -0.12055256
 o      2.21342729    -1.29184305     0.06886030
 h      3.09158757    -1.04211199     0.23499047
 c     -2.49121990    -0.89798015    -0.17792098
 h     -2.47669731    -1.85774550    -0.62192229
 h     -2.83777773    -0.91127931     1.06802450
 h     -3.09399006    -0.35948269    -0.82293313
 h     -1.31745320     1.41192641     1.42075785
          17

 c      1.26573586    -0.37810097     0.00142393
 c     -0.08218043    -0.94818013     0.03959758
 c     -1.24740447    -0.15982019     0.04152763
 c     -1.26041902     1.32907496     0.26841760
 c      0.10224377     1.73153051    -0.23232623
 c      1.29891517     0.96311133    -0.03376870
 h     -0.07292770    -1.97905229     0.12732814
 h     -1.97238226     1.78890440    -0.21550112
 h      0.10739471     2.41908413    -0.90499513
 h      2.29258483     1.45807359    -0.12087267
 o      2.21014274    -1.28905437     0.06680240
 h      3.12989821    -1.03716186     0.22974457
 c     -2.50054376    -0.89722126    -0.18506413
 h     -2.49422647    -1.84688730    -0.62280030
 h     -2.83324514    -0.90611753     1.04045461
 h     -3.08016417    -0.35578215    -0.83562299
 h     -1.27761201     1.37273120     1.43582705
          17

 c      1.25784175    -0.37477742     0.00979102
 c     -0.07175130    -0.95324092     0.04104116
 c     -1.23837016    -0.16675695     0.04795419
 c     -1.25840524     1.33333699     0.27539177
 c      0.10843570     1.72939056    -0.23989248
 c      1.30053784     0.96473479    -0.03265639
 h     -0.11569931    -2.02314114     0.12768273
 h     -2.05638881     1.82545511    -0.18659240
 h      0.08703036     2.41754024    -0.97205755
 h      2.28554610     1.47588757    -0.12054037
 o      2.20695535    -1.28669293     0.06477165
 h      3.16790023    -1.02663355     0.22391211
 c     -2.50952434    -0.89573649    -0.18870523
 h     -2.50517743    -1.85486710    -0.62584585
 h     -2.82943085    -0.90219671     0.98326899
 h     -3.08965443    -0.33448310    -0.85809549
 h     -1.24217708     1.33978369     1.43776709
          17

 c      1.24961117    -0.37260672     0.01847968
 c     -0.06187762    -0.95720235     0.04272858
 c     -1.22820065    -0.17494194     0.05332750
 c     -1.25376259     1.33611043     0.28481128
 c      0.11380492     1.72441542    -0.24578539
 c      1.30287988     0.96838981    -0.03182111
 h     -0.16073665    -2.07299084     0.12785025
 h     -2.15428189     1.87064127    -0.16267058
 h      0.06911223     2.44359778    -1.06462045
 h      2.27361162     1.49243891    -0.11947873
 o      2.20481895    -1.28448875     0.06294407
 h      3.19000326    -1.01445744     0.21500270
 c     -2.51822244    -0.89329838    -0.18978018
 h     -2.50982980    -1.87826578    -0.63035591
 h     -2.82891167    -0.89962363     0.90264729
 h     -3.11604659    -0.30095221    -0.88472580
 h     -1.21138554     1.31447170     1.42801923
          17

 c      1.24155919    -0.37172133     0.02742848
 c     -0.05312739    -0.96132116     0.04477880
 c     -1.21726909    -0.18412075     0.05744419
 c     -1.24830117     1.33832138     0.29552056
 c      0.11793281     1.71879838    -0.25209617
 c      1.30577197     0.97394308    -0.03127053
 h     -0.20421918    -2.11355113     0.12672836
 h     -2.24171273     1.91020854    -0.13276161
 h      0.05465198     2.47289530    -1.15763396
 h      2.25884331     1.50750584    -0.11770240
 o      2.20418639    -1.28227932     0.06140337
 h      3.18869816    -1.00268567     0.20208712
 c     -2.52677919    -0.88989383    -0.19031497
 h     -2.50898255    -1.90805096    -0.63377851
 h     -2.83628989    -0.89847973     0.81273601
 h     -3.14954713    -0.26418910    -0.90685239
 h     -1.18521614     1.29788776     1.41057788
          17

 c      1.23417763    -0.37213943     0.03656036
 c     -0.04601147    -0.96643162     0.04725353
 c     -1.20601468    -0.19401254     0.06017696
 c     -1.24302380     1.34041057     0.30668876
 c      0.12046182     1.71388879    -0.26014759
 c      1.30891661     0.98107935    -0.03100619
 h     -0.24229440    -2.13534287     0.12379075
 h     -2.30470306     1.93654546    -0.09302048
 h      0.04466750     2.49094031    -1.23461200
 h      2.24449208     1.52171412    -0.11533659
 o      2.20505195    -1.27999142     0.06016326
 h      3.16385373    -0.99171615     0.18542844
 c     -2.53489659    -0.88568191    -0.19313455
 h     -2.50380554    -1.93444633    -0.63355842
 h     -2.85949112    -0.89884026     0.73886247
 h     -3.18164637    -0.23212981    -0.91789014
 h     -1.16329621     1.29063360     1.39185858
          17

 c      1.22789352    -0.37376998     0.04578771
 c     -0.04090037    -0.97293149     0.05016276
 c     -1.19496123    -0.20432073     0.06150932
 c     -1.23837267     1.34252009     0.31759689
 c      0.12114219     1.71031493    -0.27051917
 c      1.31194661     0.98935741    -0.03101980
 h     -0.27182258    -2.13445339     0.11899175
 h     -2.33660480     1.94639552    -0.04338102
 h      0.03961516     2.49139124    -1.28752081
 h      2.23418335     1.53614458    -0.11258332
 o      2.20695604    -1.27765538     0.05918136
 h      3.12268705    -0.98011501     0.16623839
 c     -2.54185626    -0.88083679    -0.20091749
 h     -2.49566136    -1.95022660    -0.62832548
 h     -2.90784580    -0.90082934     0.70883059
 h     -3.20662802    -0.20989496    -0.91493462
 h     -1.14481117     1.29265524     1.37980578
          17

 c      1.22302965    -0.37642618     0.05501688
 c     -0.03797734    -0.98084276     0.05347870
 c     -1.18470362    -0.21471804     0.06153651
 c     -1.23448559     1.34464183     0.32768601
 c      0.11982283     1.70830086    -0.28337420
 c      1.31452810     0.99828930    -0.03129168
 h     -0.29071407    -2.11171345     0.11261903
 h     -2.33492088     1.93883389     0.01448205
 h      0.03946753     2.47224938    -1.31314512
 h      2.23070090     1.55165333    -0.10963821
 o      2.20895321    -1.27545379     0.05837047
 h      3.08040115    -0.96399013     0.14647196
 c     -2.54738954    -0.87549020    -0.21389729
 h     -2.48590992    -1.95174481    -0.61822817
 h     -2.98207740    -0.90428880     0.72559735
 h     -3.22147601    -0.19975453    -0.89846588
 h     -1.12858779     1.30326899     1.38135420
          17

 c      1.21976851    -0.37984186     0.06415188
 c     -0.03720736    -0.98979589     0.05714655
 c     -1.17585212    -0.22482761     0.06043168
 c     -1.23126672     1.34665448     0.33681164
 c      0.11644221     1.70782710    -0.29863433
 c      1.31645931     1.00742606    -0.03179447
 h     -0.29823701    -2.07274118     0.10521254
 h     -2.30017835     1.91453579     0.07780035
 h      0.04381625     2.43398035    -1.31116844
 h      2.23484580     1.56817732    -0.10659931
 o      2.20986351    -1.27370591     0.05764549
 h      3.05640877    -0.93750507     0.12805156
 c     -2.55213629    -0.86977011    -0.22965373
 h     -2.47578882    -1.93885096    -0.60474958
 h     -3.06964848    -0.90832719     0.76420819
 h     -3.22567327    -0.20136554    -0.87167070
 h     -1.11342368     1.32134836     1.39892211
          17

 c      1.21813165    -0.38368660     0.07309842
 c     -0.03831222    -0.99893411     0.06109093
 c     -1.16897381    -0.23423090     0.05840691
 c     -1.22828376     1.34828644     0.34539592
 c      0.11103295     1.70864427    -0.31596947
 c      1.31770120     1.01641253    -0.03249807
 h     -0.29547908    -2.02887451     0.09751232
 h     -2.23689366     1.87620155     0.14264402
 h      0.05183611     2.37938441    -1.28430299
 h      2.24508422     1.58448736    -0.10344029
 o      2.20916470    -1.27259429     0.05701199
 h      3.06035821    -0.89754302     0.11141932
 c     -2.55678090    -0.86378948    -0.24550179
 h     -2.46635934    -1.91466286    -0.59033245
 h     -3.15536072    -0.91184650     0.79969564
 h     -3.22139434    -0.21172235    -0.83996399
 h     -1.09841064     1.34540685     1.42885698
          17

 c      1.21799636    -0.38758744     0.08176747
 c     -0.04078294    -1.00689642     0.06522862
 c     -1.16454678    -0.24250313     0.05568706
 c     -1.22448103     1.34899606     0.35428542
 c      0.10373403     1.71015259    -0.33459286
 c      1.31832320     1.02498786    -0.03337124
 h     -0.28555827    -1.99718897     0.09030616
 h     -2.15704647     1.83026465     0.20357599
 h      0.06213165     2.31501772    -1.24062353
 h      2.25823509     1.59858413    -0.10007130
 o      2.20760844    -1.27184829     0.05657100
 h      3.08226245    -0.84883312     0.09542147
 c     -2.56144570    -0.85763640    -0.25948353
 h     -2.45839052    -1.88536355    -0.57806636
 h     -3.22862925    -0.91409042     0.81848086
 h     -3.21385048    -0.22493124    -0.81073959
 h     -1.08293458     1.37353151     1.46361223
          17

 c      1.21914486    -0.39115661     0.09007533
 c     -0.04403224    -1.01227189     0.06949628
 c     -1.16292688    -0.24926260     0.05249618
 c     -1.21776084     1.34777465     0.36444791
 c      0.09479183     1.71117616    -0.35286681
 c      1.31841639     1.03294816    -0.03438136
 h     -0.27228406    -1.99503484     0.08408945
 h     -2.08538223     1.78945284     0.25371019
 h      0.07265944     2.25384361    -1.19812854
 h      2.27069147     1.60844050    -0.09642883
 o      2.20647429    -1.27092955     0.05641388
 h      3.10397232    -0.80076979     0.07896867
 c     -2.56578041    -0.85138148    -0.27022122
 h     -2.45223268    -1.85924884    -0.57128263
 h     -3.28342140    -0.91465728     0.81527211
 h     -3.21055628    -0.23298074    -0.79240418
 h     -1.06647359     1.40346168     1.49541100
          17

 c      1.22131362    -0.39401903     0.09794114
 c     -0.04769028    -1.01463818     0.07386965
 c     -1.16432400    -0.25422142     0.04905153
 c     -1.20529183     1.34330289     0.37662422
 c      0.08451399     1.70996782    -0.36818357
 c      1.31803588     1.04010261    -0.03549425
 h     -0.25706328    -2.02774793     0.07882881
 h     -2.05628537     1.77096908     0.28675994
 h      0.08128585     2.21528988    -1.18619438
 h      2.27948650     1.61264619    -0.09253174
 o      2.20672617    -1.26938170     0.05657435
 h      3.11223934    -0.76152350     0.06181421
 c     -2.56939605    -0.84502241    -0.27688315
 h     -2.44790922    -1.84406639    -0.57280815
 h     -3.31654113    -0.91335405     0.78905507
 h     -3.21785179    -0.22909680    -0.79157104
 h     -1.04848275     1.43287370     1.51857856
          17

 c      1.22420595    -0.39585011     0.10528704
 c     -0.05168458    -1.01501248     0.07833835
 c     -1.16878059    -0.25722764     0.04555958
 c     -1.18614283     1.33523307     0.39096989
 c      0.07319559     1.70532377    -0.37859861
 c      1.31718769     1.04624342    -0.03667744
 h     -0.23810652    -2.08328050     0.07427039
 h     -2.08331921     1.78116650     0.30117962
 h      0.08697296     2.21240129    -1.22652227
 h      2.28291352     1.61075810    -0.08848856
 o      2.20883556    -1.26695047     0.05704700
 h      3.10144102    -0.73592516     0.04427167
 c     -2.57233136    -0.83842246    -0.27939911
 h     -2.44551389    -1.84315629    -0.58400187
 h     -3.32658683    -0.91009317     0.74118067
 h     -3.23598762    -0.21235561    -0.80959828
 h     -1.02840661     1.45966614     1.53020503
          17

 c      1.22748041    -0.39641825     0.11203980
 c     -0.05599672    -1.01497278     0.08287318
 c     -1.17615846    -0.25827770     0.04221371
 c     -1.16284956     1.32486891     0.40707679
 c      0.06118890     1.69795192    -0.38517630
 c      1.31582831     1.05113294    -0.03790718
 h     -0.21334527    -2.14240456     0.07034860
 h     -2.14106764     1.80709951     0.30056371
 h      0.08924016     2.23597095    -1.30569395
 h      2.28076726     1.60339100    -0.08447005
 o      2.21284755    -1.26358344     0.05781390
 h      3.07252764    -0.72534131     0.02680138
 c     -2.57507948    -0.83143975    -0.27851964
 h     -2.44552567    -1.85337331    -0.60420591
 h     -3.31394787    -0.90486678     0.67519420
 h     -3.25841972    -0.18821747    -0.84228190
 h     -1.00576997     1.48216233     1.53005454
          17

 c      1.23075632    -0.39560022     0.11813289
 c     -0.06051512    -1.01573410     0.08742573
 c     -1.18614353    -0.25748925     0.03919455
 c     -1.13862601     1.31373031     0.42429079
 c      0.04897662     1.68941619    -0.39049734
 c      1.31384238     1.05451991    -0.03917828
 h     -0.18242807    -2.18941607     0.06719387
 h     -2.19752450     1.83298006     0.28995124
 h      0.08701485     2.26689781    -1.39285983
 h      2.27432606     1.59211987    -0.08069223
 o      2.21839148    -1.25944765     0.05886797
 h      3.03276754    -0.72727815     0.00964211
 c     -2.57810725    -0.82411067    -0.27563545
 h     -2.44861198    -1.86702875    -0.63110647
 h     -3.28210063    -0.89784698     0.59822546
 h     -3.27631664    -0.16426989    -0.88301366
 h     -0.98026065     1.49929310     1.52041995
          17

 c      1.23364858    -0.39336849     0.12350931
 c     -0.06507239    -1.01790604     0.09193784
 c     -1.19826207    -0.25506834     0.03667140
 c     -1.11564351     1.30272806     0.44184075
 c      0.03706349     1.68080785    -0.39645207
 c      1.31104362     1.05616197    -0.04050609
 h     -0.14655770    -2.21498881     0.06499290
 h     -2.23358424     1.84959000     0.27384943
 h      0.07926979     2.29163390    -1.46567385
 h      2.26604670     1.57919721    -0.07739675
 o      2.22463910    -1.25498030     0.06024192
 h      2.99621565    -0.73452175    -0.00764454
 c     -2.58128812    -0.81660218    -0.27271476
 h     -2.45518880    -1.87583226    -0.66165092
 h     -3.24053419    -0.88971163     0.52404411
 h     -3.28271965    -0.14649823    -0.92563323
 h     -0.95165239     1.51075601     1.50614569
          17

 c      1.23581848    -0.38976755     0.12812586
 c     -0.06951011    -1.02158557     0.09634737
 c     -1.21190726    -0.25128132     0.03480349
 c     -1.09517753     1.29226857     0.45886752
 c      0.02588153     1.67264111    -0.40400120
 c      1.30722832     1.05585707    -0.04192192
 h     -0.10779427    -2.21528986     0.06389924
 h     -2.24074658     1.85295669     0.25597458
 h      0.06548325     2.30332651    -1.51290529
 h      2.25884471     1.56704768    -0.07481680
 o      2.23047489    -1.25081438     0.06202959
 h      2.98077008    -0.73643560    -0.02650538
 c     -2.58358245    -0.80902563    -0.27235544
 h     -2.46519637    -1.87367269    -0.69284693
 h     -3.20743230    -0.88206984     0.47545157
 h     -3.27381786    -0.13828466    -0.96538173
 h     -0.91965059     1.51703374     1.49414263
          17

 c      1.23702594    -0.38488799     0.13195526
 c     -0.07370793    -1.02645819     0.10059492
 c     -1.22636472    -0.24642742     0.03373730
 c     -1.07798375     1.28249308     0.47454021
 c      0.01575579     1.66508708    -0.41353711
 c      1.30226524     1.05349364    -0.04346969
 h     -0.06857170    -2.19110969     0.06397674
 h     -2.21625360     1.84190010     0.23942194
 h      0.04556295     2.29905165    -1.52993602
 h      2.25498804     1.55759288    -0.07314213
 o      2.23522586    -1.24731333     0.06432971
 h      2.99636852    -0.72659799    -0.04846319
 c     -2.58367009    -0.80138037    -0.27698729
 h     -2.47809153    -1.85761614    -0.72226272
 h     -3.20251951    -0.87686253     0.47528907
 h     -3.24865920    -0.14072756    -0.99890329
 h     -0.88390298     1.51904956     1.49149078
          17

 c      1.23715999    -0.37885007     0.13498430
 c     -0.07759052    -1.03180666     0.10463447
 c     -1.24083488    -0.24081611     0.03360058
 c     -1.06444728     1.27345068     0.48829422
 c      0.00689551     1.65811624    -0.42510670
 c      1.29618315     1.04910142    -0.04520625
 h     -0.03134895    -2.14810391     0.06513081
 h     -2.16078114     1.81688518     0.22679349
 h      0.01971088     2.27811014    -1.51588039
 h      2.25504316     1.55165762    -0.07249757
 o      2.23929852    -1.24413289     0.06711446
 h      3.03480821    -0.70993711    -0.07296585
 c     -2.58172952    -0.79372688    -0.28680781
 h     -2.49287644    -1.82808864    -0.74839365
 h     -3.22642448    -0.87394527     0.52230512
 h     -3.20875147    -0.15289379    -1.02435473
 h     -0.84437764     1.51738683     1.50221689
          17

 c      1.23623109    -0.37181125     0.13721143
 c     -0.08113865    -1.03644918     0.10844434
 c     -1.25448967    -0.23476251     0.03449972
 c     -1.05452435     1.26516587     0.50003213
 c     -0.00060177     1.65151560    -0.43842937
 c      1.28920180     1.04287387    -0.04720645
 h      0.00185923    -2.09783643     0.06702115
 h     -2.07852094     1.78007769     0.22007381
 h     -0.01163567     2.24175460    -1.47315217
 h      2.25754763     1.54879996    -0.07294043
 o      2.24364609    -1.24057886     0.07022939
 h      3.07834178    -0.69697289    -0.09734708
 c     -2.57937902    -0.78620857    -0.29973546
 h     -2.50817917    -1.78889796    -0.77090773
 h     -3.26108791    -0.87093358     0.59132103
 h     -3.15803400    -0.17163607    -1.04194342
 h     -0.80195773     1.51160914     1.52490079
          17

 c      1.23434270    -0.36398804     0.13864525
 c     -0.08441709    -1.03878352     0.11203194
 c     -1.26655963    -0.22859191     0.03651636
 c     -1.04752141     1.25752650     0.51012319
 c     -0.00673048     1.64479086    -0.45272292
 c      1.28167931     1.03515058    -0.04956986
 h      0.03012058    -2.05750313     0.06902428
 h     -1.97959813     1.73662083     0.21990108
 h     -0.04789407     2.19428508    -1.40943357
 h      2.25966743     1.54767698    -0.07446636
 o      2.24899155    -1.23612262     0.07351197
 h      3.11228076    -0.69545661    -0.11871455
 c     -2.57789686    -0.77887297    -0.31338818
 h     -2.52242970    -1.74707005    -0.79074857
 h     -3.29005420    -0.86568500     0.65767881
 h     -3.10296087    -0.19123283    -1.05472974
 h     -0.75868967     1.50044463     1.55347268
          17

 c      1.23166670    -0.35567249     0.13930222
 c     -0.08756011    -1.03731792     0.11541734
 c     -1.27640710    -0.22262347     0.03969696
 c     -1.04174354     1.24999139     0.51931867
 c     -0.01151538     1.63696120    -0.46634772
 c      1.27401130     1.02637569    -0.05242543
 h      0.05367762    -2.04385185     0.07044892
 h     -1.88467978     1.69718828     0.22372808
 h     -0.08883984     2.14554002    -1.34204559
 h      2.25835836     1.54668760    -0.07700997
 o      2.25561414    -1.23052345     0.07686239
 h      3.12865843    -0.70837740    -0.13509697
 c     -2.57767137    -0.77166228    -0.32584403
 h     -2.53410352    -1.71176702    -0.80992606
 h     -3.30499904    -0.85714016     0.70639445
 h     -3.05181513    -0.20368088    -1.06886483
 h     -0.71739589     1.48265994     1.58033895
          17

 c      1.22842064    -0.34724888     0.13920482
 c     -0.09062103    -1.03167643     0.11858864
 c     -1.28357544    -0.21712838     0.04404234
 c     -1.03448287     1.24141898     0.52869845
 c     -0.01487174     1.62646546    -0.47665138
 c      1.26654162     1.01705452    -0.05593074
 h      0.07246938    -2.06140196     0.07108659
 h     -1.82589838     1.67900822     0.22415338
 h     -0.13601260     2.11235064    -1.30028287
 h      2.25139004     1.54455722    -0.08044294
 o      2.26339313    -1.22378547     0.08026475
 h      3.12575903    -0.73471280    -0.14579684
 c     -2.57859336    -0.76450864    -0.33571149
 h     -2.54203349    -1.69126375    -0.83046658
 h     -3.30311733    -0.84496144     0.72979691
 h     -3.01217751    -0.20107162    -1.09133400
 h     -0.68094669     1.45776828     1.59920029
          17

 c      1.22482413    -0.33924415     0.13838939
 c     -0.09341376    -1.02290473     0.12148425
 c     -1.28782036    -0.21229224     0.04950983
 c     -1.02385104     1.23089180     0.53908883
 c     -0.01656892     1.61202436    -0.48142647
 c      1.25951708     1.00772517    -0.06026766
 h      0.08476368    -2.09875656     0.07145452
 h     -1.82604320     1.69533246     0.21493990
 h     -0.19281759     2.10920643    -1.30892504
 h      2.23795990     1.54070716    -0.08458858
 o      2.27181861    -1.21613526     0.08380872
 h      3.10813786    -0.76985303    -0.15177031
 c     -2.58055457    -0.75736585    -0.34245835
 h     -2.54568261    -1.68878503    -0.85263943
 h     -3.28448855    -0.82917541     0.72453500
 h     -2.98731234    -0.17997801    -1.12471358
 h     -0.65149367     1.42618652     1.60659222
          17

 c      1.22102985    -0.33241686     0.13693320
 c     -0.09555304    -1.01260801     0.12404192
 c     -1.28912835    -0.20821496     0.05603176
 c     -1.01117406     1.21904328     0.55006526
 c     -0.01671994     1.59424845    -0.48148653
 c      1.25306667     0.99896488    -0.06564084
 h      0.08821344    -2.13858522     0.07231072
 h     -1.87087491     1.73907897     0.20246324
 h     -0.25818775     2.13050700    -1.35832292
 h      2.21894733     1.53541428    -0.08930665
 o      2.27993563    -1.20801977     0.08772445
 h      3.08761133    -0.80558543    -0.15627488
 c     -2.58360626    -0.75019293    -0.34663990
 h     -2.54520538    -1.70073259    -0.87404804
 h     -3.25105471    -0.81004157     0.69037202
 h     -2.97514233    -0.14375465    -1.16402248
 h     -0.62986569     1.38905446     1.60249244
          17

 c      1.21711241    -0.32772993     0.13497305
 c     -0.09662788    -1.00215172     0.12624800
 c     -1.28768795    -0.20495137     0.06351723
 c     -0.99925578     1.20725352     0.56049040
 c     -0.01597472     1.57502813    -0.47949921
 c      1.24718290     0.99139011    -0.07226284
 h      0.08137972    -2.16692824     0.07414642
 h     -1.92946200     1.79232060     0.19876290
 h     -0.32411646     2.15800941    -1.41797236
 h      2.19685224     1.52979468    -0.09465898
 o      2.28645651    -1.19999742     0.09236716
 h      3.08140116    -0.83174689    -0.16473973
 c     -2.58771110    -0.74296372    -0.34956724
 h     -2.54128483    -1.71917433    -0.89073930
 h     -3.20700314    -0.78808566     0.63076108
 h     -2.97098017    -0.09990165    -1.19999800
 h     -0.61540000     1.34802981     1.59016187
          17

 c      1.21315815    -0.32607653     0.13266831
 c     -0.09637187    -0.99246370     0.12813264
 c     -1.28380266    -0.20254620     0.07181261
 c     -0.99014385     1.19647652     0.56940856
 c     -0.01505784     1.55597133    -0.47752170
 c      1.24175820     0.98552649    -0.08029770
 h      0.06406957    -2.17557343     0.07712159
 h     -1.97996319     1.84130704     0.21109849
 h     -0.38212832     2.17780513    -1.46508107
 h      2.17533038     1.52560933    -0.10093448
 o      2.29049655    -1.19238856     0.09800534
 h      3.10060184    -0.84218678    -0.18137665
 c     -2.59239810    -0.73565131    -0.35293467
 h     -2.53490508    -1.73580502    -0.89911781
 h     -3.16046119    -0.76419403     0.55543608
 h     -2.97042717    -0.05607240    -1.22425271
 h     -0.60609844     1.30508742     1.57553008
          17

 c      1.20934536    -0.32796202     0.13013372
 c     -0.09472853    -0.98409770     0.12973988
 c     -1.27782295    -0.20102087     0.08067230
 c     -0.98493210     1.18721106     0.57621175
 c     -0.01459797     1.53804793    -0.47662534
 c      1.23668135     0.98162005    -0.08980587
 h      0.03706476    -2.16137741     0.08122242
 h     -2.01135051     1.87829180     0.24168215
 h     -0.42663942     2.18288089    -1.48867386
 h      2.15822881     1.52480602    -0.10845013
 o      2.29239127    -1.18501598     0.10453464
 h      3.13773644    -0.83959918    -0.20448767
 c     -2.59651344    -0.72818717    -0.35888213
 h     -2.52718137    -1.74443727    -0.89711209
 h     -3.12580824    -0.73952240     0.48438595
 h     -2.97042035    -0.01807761    -1.23166123
 h     -0.59913836     1.26218251     1.56577857
          17

 c      1.20594774    -0.33337494     0.12740166
 c     -0.09182621    -0.97728229     0.13111258
 c     -1.27013432    -0.20035174     0.08977751
 c     -0.98407426     1.17977133     0.58069736
 c     -0.01517894     1.52176911    -0.47727474
 c      1.23194653     0.97957767    -0.10073550
 h      0.00185589    -2.12569018     0.08635355
 h     -2.01881962     1.89917854     0.28996351
 h     -0.45466099     2.17038539    -1.48491592
 h      2.14824839     1.52877727    -0.11736900
 o      2.29323611    -1.17750440     0.11158394
 h      3.17440374    -0.83100320    -0.22805249
 c     -2.59839085    -0.72047207    -0.36977647
 h     -2.51921766    -1.74189153    -0.88451283
 h     -3.12179905    -0.71485300     0.44544935
 h     -2.96918817     0.01051540    -1.22059749
 h     -0.59196457     1.22084939     1.56651722
          17

 c      1.20329801    -0.34183313     0.12442141
 c     -0.08793396    -0.97187593     0.13229492
 c     -1.26116167    -0.20046582     0.09877468
 c     -0.98753471     1.17442009     0.58319973
 c     -0.01735492     1.50734486    -0.47958020
 c      1.22772989     0.97904465    -0.11294196
 h     -0.03953381    -2.07480197     0.09231615
 h     -2.00097862     1.90195484     0.35391630
 h     -0.46504324     2.13981628    -1.45395630
 h      2.14581201     1.53766183    -0.12765926
 o      2.29399653    -1.16963597     0.11881546
 h      3.19538095    -0.82185453    -0.24650118
 c     -2.59710089    -0.71240193    -0.38632680
 h     -2.51192268    -1.72833167    -0.86306952
 h     -3.15698545    -0.69008793     0.45164670
 h     -2.96607184     0.02849615    -1.19282264
 h     -0.58355566     1.18208084     1.57871739
          17

 c      1.20176523    -0.35248307     0.12106772
 c     -0.08342601    -0.96726872     0.13333408
 c     -1.25135065    -0.20123276     0.10729415
 c     -0.99481552     1.17134958     0.58458688
 c     -0.02161116     1.49470440    -0.48333232
 c      1.22438528     0.97949560    -0.12620476
 h     -0.08486099    -2.02094825     0.09877739
 h     -1.95925869     1.88642050     0.43040439
 h     -0.45843079     2.09272738    -1.39939203
 h      2.14889022     1.55020910    -0.13911170
 o      2.29522705    -1.16141260     0.12604507
 h      3.19296557    -0.81477708    -0.25665379
 c     -2.59341572    -0.70378090    -0.40621748
 h     -2.50586535    -1.70749841    -0.83643607
 h     -3.21841804    -0.66550506     0.48491884
 h     -2.96162992     0.03740385    -1.15353462
 h     -0.57476546     1.14662969     1.59816543
          17

 c      1.20170379    -0.36427405     0.11716546
 c     -0.07868587    -0.96244589     0.13427468
 c     -1.24115073    -0.20244629     0.11496719
 c     -1.00493009     1.17052208     0.58602282
 c     -0.02821244     1.48340309    -0.48783779
 c      1.22233131     0.98032833    -0.14025647
 h     -0.13233863    -1.98129159     0.10533084
 h     -1.89923960     1.85529387     0.51517803
 h     -0.43831465     2.03401793    -1.33019339
 h      2.15393749     1.56432248    -0.15137947
 o      2.29710330    -1.15300464     0.13324723
 h      3.16637674    -0.81007122    -0.25786063
 c     -2.58859342    -0.69435139    -0.42610324
 h     -2.50131652    -1.68632735    -0.80956590
 h     -3.28599388    -0.64237990     0.51928053
 h     -2.95796541     0.04206641    -1.11116319
 h     -0.56739560     1.11530922     1.61803219
          17

 c      1.20337926    -0.37615250     0.11251050
 c     -0.07396209    -0.95659561     0.13513729
 c     -1.23101991    -0.20376753     0.12143942
 c     -1.01625575     1.17139346     0.58867104
 c     -0.03695991     1.47241077    -0.49156966
 c      1.22189906     0.98092671    -0.15481727
 h     -0.18112700    -1.97042755     0.11182775
 h     -1.83384532     1.81691010     0.60327727
 h     -0.41340271     1.97475913    -1.26510677
 h      2.15725777     1.57789535    -0.16391344
 o      2.29943988    -1.14473239     0.14057460
 h      3.12155938    -0.80583987    -0.25232136
 c     -2.58330834    -0.68401816    -0.44331678
 h     -2.49844025    -1.67296125    -0.78743006
 h     -3.34533919    -0.62203751     0.53868819
 h     -2.95866980     0.05029486    -1.07610885
 h     -0.56293871     1.08895874     1.63204765
          17

 c      1.20687069    -0.38723081     0.10683557
 c     -0.06924653    -0.95001474     0.13589567
 c     -1.22145975    -0.20456460     0.12634200
 c     -1.02642233     1.17268869     0.59347047
 c     -0.04717965     1.46003310    -0.49208247
 c      1.22324085     0.98063655    -0.16960943
 h     -0.23015758    -1.98920318     0.11893557
 h     -1.78584432     1.78776024     0.69115949
 h     -0.39887199     1.93298158    -1.23477752
 h      2.15603192     1.58955567    -0.17546818
 o      2.30169214    -1.13711221     0.14843208
 h      3.07181122    -0.79758491    -0.24600017
 c     -2.57771704    -0.67295502    -0.45627283
 h     -2.49757825    -1.67275762    -0.77344237
 h     -3.38838685    -0.60531897     0.53643784
 h     -2.96731124     0.06969133    -1.05726846
 h     -0.56179405     1.06825138     1.63640230
          17

 c      1.21158956    -0.39731186     0.09931626
 c     -0.06293326    -0.94393218     0.13646956
 c     -1.21330470    -0.20246910     0.12884304
 c     -1.03329812     1.17293915     0.60183097
 c     -0.05945138     1.44477483    -0.48832782
 c      1.22629538     0.97831782    -0.18429076
 h     -0.27639505    -2.02499337     0.13064950
 h     -1.77849924     1.78592564     0.78039499
 h     -0.40819407     1.91763691    -1.26298812
 h      2.14842533     1.59986216    -0.17977955
 o      2.30354202    -1.13100442     0.15765657
 h      3.03398221    -0.77966607    -0.24882840
 c     -2.57185788    -0.66136650    -0.46485520
 h     -2.49956098    -1.68466868    -0.76894302
 h     -3.41004411    -0.59246369     0.51137387
 h     -2.98485625     0.10166593    -1.05761126
 h     -0.56301174     1.05418013     1.63109926
          17

 c      1.21952265    -0.40392571     0.09114086
 c     -0.05950870    -0.94113357     0.13720545
 c     -1.20677419    -0.20106022     0.13047167
 c     -1.03633415     1.17208154     0.60908480
 c     -0.07232804     1.42968145    -0.47977063
 c      1.23068749     0.97402982    -0.19897016
 h     -0.31546878    -2.06030527     0.13609443
 h     -1.81183380     1.81446998     0.87375994
 h     -0.43253269     1.92659915    -1.33812403
 h      2.13662554     1.60708032    -0.18445492
 o      2.30357396    -1.12660318     0.16842540
 h      3.02340343    -0.74495471    -0.26771994
 c     -2.56580610    -0.64947743    -0.46871495
 h     -2.50433298    -1.70356261    -0.77031913
 h     -3.41428121    -0.58416335     0.46480867
 h     -3.00640410     0.14238663    -1.07222886
 h     -0.56182749     1.03824207     1.62437074
          17

 c      1.22943985    -0.40765299     0.08259645
 c     -0.05866000    -0.94260810     0.13817471
 c     -1.20244923    -0.20011978     0.13138665
 c     -1.03758074     1.17108122     0.61563249
 c     -0.08590764     1.41680415    -0.46940080
 c      1.23577163     0.96840364    -0.21387019
 h     -0.34388137    -2.08400516     0.13588900
 h     -1.86427590     1.85520085     0.96506802
 h     -0.45823724     1.94137176    -1.42624596
 h      2.12245112     1.61197091    -0.19048563
 o      2.30268469    -1.12368055     0.18033488
 h      3.03217320    -0.69866467    -0.29792311
 c     -2.55985250    -0.63741313    -0.46886858
 h     -2.51235253    -1.72030039    -0.77602828
 h     -3.40138793    -0.58000502     0.40016608
 h     -3.02585321     0.18230851    -1.09431165
 h     -0.55585429     1.02095450     1.61817423
          17

 c      1.24288947    -0.40974140     0.07578384
 c     -0.05350254    -0.94241934     0.14130044
 c     -1.20648271    -0.20063347     0.13252493
 c     -1.04200413     1.17590633     0.62300107
 c     -0.09834632     1.40045214    -0.45695466
 c      1.24100958     0.96069642    -0.23182624
 h     -0.34314989    -2.09171652     0.12901590
 h     -1.91525240     1.88819209     1.03892523
 h     -0.47686565     1.94825820    -1.49748023
 h      2.11609064     1.62237446    -0.19556709
 o      2.30236280    -1.12192176     0.19126927
 h      3.01225549    -0.65631723    -0.33275146
 c     -2.55412064    -0.62466177    -0.46633537
 h     -2.52744664    -1.73730796    -0.79067773
 h     -3.37595437    -0.57947649     0.31720569
 h     -3.03129070     0.21170422    -1.11784646
 h     -0.54839406     1.00366998     1.60308886
          17

 c      1.25691382    -0.40780726     0.06807710
 c     -0.05192798    -0.94576468     0.14412640
 c     -1.21072770    -0.20220436     0.13200963
 c     -1.04672488     1.18419128     0.63299879
 c     -0.11340708     1.38588953    -0.44565566
 c      1.24725866     0.95077526    -0.24915266
 h     -0.32921573    -2.08088451     0.11933943
 h     -1.95545600     1.90615809     1.09305817
 h     -0.48764419     1.93799674    -1.54695690
 h      2.10734425     1.63225881    -0.20113668
 o      2.30351328    -1.12084143     0.20189833
 h      2.98826361    -0.62137035    -0.35834242
 c     -2.54931404    -0.61210491    -0.46287859
 h     -2.54367220    -1.73602363    -0.80737958
 h     -3.34188663    -0.58148911     0.23344125
 h     -3.02456844     0.22632000    -1.14062462
 h     -0.53720067     0.99065937     1.58473379
          17

 c      1.27046393    -0.40217989     0.05959217
 c     -0.05353376    -0.95210499     0.14659233
 c     -1.21482544    -0.20450074     0.12995979
 c     -1.05225131     1.19585750     0.64575330
 c     -0.13083711     1.37319591    -0.43634549
 c      1.25409993     0.93902000    -0.26580845
 h     -0.30316714    -2.05445469     0.10731560
 h     -1.97942743     1.90603361     1.12510891
 h     -0.49033629     1.90850164    -1.56875264
 h      2.09618969     1.64136711    -0.20682465
 o      2.30669097    -1.12025726     0.21192841
 h      2.95910587    -0.59896766    -0.37071890
 c     -2.54441178    -0.60006185    -0.46040932
 h     -2.55942266    -1.71371757    -0.82512269
 h     -3.31623076    -0.58452610     0.16711435
 h     -3.00403307     0.22489033    -1.16089381
 h     -0.52148978     0.98235812     1.56710724
          17

 c      1.28258460    -0.39350076     0.05057007
 c     -0.05768507    -0.96042235     0.14863302
 c     -1.21844058    -0.20717520     0.12658447
 c     -1.05879225     1.21051032     0.66112797
 c     -0.15016781     1.36222924    -0.42951566
 c      1.26100171     0.92603637    -0.28179758
 h     -0.26763763    -2.02041418     0.09318587
 h     -1.98507202     1.88756402     1.13453933
 h     -0.48591305     1.86006828    -1.56056954
 h      2.08302465     1.64944240    -0.21265822
 o      2.31204846    -1.12007193     0.22124355
 h      2.92783396    -0.59135028    -0.36906328
 c     -2.53796941    -0.58870328    -0.46069940
 h     -2.57298804    -1.67164349    -0.84372644
 h     -3.31970845    -0.58725427     0.13686978
 h     -2.96977295     0.20865258    -1.17824974
 h     -0.50067288     0.97893536     1.55408856
          17

 c      1.29253314    -0.38272271     0.04136080
 c     -0.06358930    -0.96919989     0.15020390
 c     -1.22124466    -0.20988947     0.12215433
 c     -1.06622536     1.22752424     0.67884383
 c     -0.17085305     1.35269038    -0.42535585
 c      1.26739715     0.91262877    -0.29716020
 h     -0.22657541    -1.99228576     0.07677258
 h     -1.97312090     1.85266900     1.12241785
 h     -0.47622700     1.79465484    -1.52301339
 h      2.06853276     1.65624407    -0.21890857
 o      2.31935487    -1.12028381     0.22992735
 h      2.90091542    -0.59755263    -0.35604685
 c     -2.52974232    -0.57800325    -0.46407557
 h     -2.58279764    -1.61500751    -0.86392325
 h     -3.35744544    -0.58891690     0.14629674
 h     -2.92358894     0.18117322    -1.19361827
 h     -0.47498340     0.98053922     1.54816917
          17

 c      1.29985696    -0.37106770     0.03239737
 c     -0.07044194    -0.97673589     0.15130041
 c     -1.22291520    -0.21234089     0.11697041
 c     -1.07392318     1.24600513     0.69848509
 c     -0.19230666     1.34410055    -0.42359600
 c      1.27274030     0.89977302    -0.31197285
 h     -0.18400879    -1.98583216     0.05738688
 h     -1.94847736     1.80612808     1.09204592
 h     -0.46440743     1.71624612    -1.46119674
 h      2.05356603     1.66156139    -0.22600053
 o      2.32804095    -1.12099770     0.23826526
 h      2.88731067    -0.61338334    -0.33774520
 c     -2.52122657    -0.56778720    -0.46911925
 h     -2.58776555    -1.55316387    -0.88749412
 h     -3.41220797    -0.58869247     0.18094070
 h     -2.86905204     0.14853918    -1.20960845
 h     -0.44605154     0.98762562     1.54971432
          17

 c      1.30442913    -0.35992068     0.02414730
 c     -0.07759940    -0.98203436     0.15191217
 c     -1.22317729    -0.21427787     0.11133067
 c     -1.08048296     1.26468822     0.71937344
 c     -0.21384609     1.33571685    -0.42311296
 c      1.27653983     0.88855430    -0.32634807
 h     -0.14221898    -2.00908796     0.03452239
 h     -1.92350049     1.75718448     1.05017700
 h     -0.45590376     1.63195407    -1.38919414
 h      2.03905701     1.66525473    -0.23444754
 o      2.33734525    -1.12236459     0.24665065
 h      2.89612769    -0.63283914    -0.32186338
 c     -2.51406745    -0.55778746    -0.47389288
 h     -2.58760809    -1.49869557    -0.91714219
 h     -3.46297580    -0.58554544     0.22311287
 h     -2.81111005     0.11907033    -1.23067124
 h     -0.41691798     1.00107377     1.55732316
          17

 c      1.30643529    -0.35066652     0.01704611
 c     -0.08456934    -0.98549242     0.15192798
 c     -1.22184294    -0.21550346     0.10550633
 c     -1.08362776     1.28197818     0.74052160
 c     -0.23458599     1.32650993    -0.42147111
 c      1.27837610     0.88004633    -0.34042315
 h     -0.10185822    -2.05467379     0.00911510
 h     -1.92033522     1.71970385     1.00684803
 h     -0.45957170     1.55238683    -1.33564790
 h      2.02596205     1.66733630    -0.24478324
 o      2.34663080    -1.12437235     0.25530937
 h      2.93183543    -0.65203324    -0.31303708
 c     -2.50919724    -0.54776679    -0.47685802
 h     -2.58269375    -1.46323460    -0.95524290
 h     -3.49631513    -0.57868185     0.26020939
 h     -2.75461845     0.10111888    -1.26161925
 h     -0.39134644     1.02196744     1.56898995
          17

 c      1.30629821    -0.34448743     0.01143094
 c     -0.09085472    -0.98837625     0.15114304
 c     -1.21881016    -0.21589341     0.09973531
 c     -1.08128320     1.29665168     0.76110783
 c     -0.25357678     1.31560225    -0.41571747
 c      1.27791022     0.87512793    -0.35432595
 h     -0.06386293    -2.10605755    -0.01646811
 h     -1.96009407     1.70459193     0.96957772
 h     -0.48520511     1.48669648    -1.33518905
 h      2.01519392     1.66805098    -0.25749605
 o      2.35569377    -1.12667860     0.26405089
 h      2.99010728    -0.67242276    -0.30874005
 c     -2.50707284    -0.53772870    -0.47742014
 h     -2.57338961    -1.45086949    -1.00111598
 h     -3.50584209    -0.56768698     0.28464728
 h     -2.70245578     0.09903368    -1.30378739
 h     -0.37271064     1.05111793     1.58331519
          17

 c      1.30455920    -0.34215897     0.00748876
 c     -0.09592189    -0.99189674     0.14936407
 c     -1.21404913    -0.21541753     0.09422480
 c     -1.07383690     1.30887150     0.78105768
 c     -0.27050467     1.30302808    -0.40567034
 c      1.27489070     0.87428057    -0.36811881
 h     -0.03004822    -2.14824354    -0.03966604
 h     -2.03784368     1.70826642     0.93697665
 h     -0.53421178     1.43398284    -1.39063405
 h      2.00752596     1.66790213    -0.27297637
 o      2.36472120    -1.12877727     0.27240431
 h      3.05967314    -0.69859379    -0.30155200
 c     -2.50792501    -0.52793706    -0.47615631
 h     -2.55978849    -1.45597927    -1.04954288
 h     -3.48963782    -0.55246221     0.29231675
 h     -2.65529449     0.11098437    -1.35223079
 h     -0.36288483     1.08854276     1.60028202
          17

 c      1.30177132    -0.34391063     0.00522570
 c     -0.09927232    -0.99682684     0.14647699
 c     -1.20760763    -0.21411484     0.08914459
 c     -1.06384764     1.31967977     0.80053029
 c     -0.28583930     1.28933602    -0.39433075
 c      1.26915015     0.87746077    -0.38175229
 h     -0.00247846    -2.17197500    -0.05855581
 h     -2.12621452     1.71841762     0.90481305
 h     -0.59769295     1.38815848    -1.46810034
 h      2.00345573     1.66755877    -0.29148140
 o      2.37399370    -1.13028777     0.27995106
 h      3.12809276    -0.73388579    -0.28463215
 c     -2.51166454    -0.51870135    -0.47437988
 h     -2.54221673    -1.46826725    -1.09295409
 h     -3.44909364    -0.53319017     0.28183929
 h     -2.61320591     0.13122462    -1.39786228
 h     -0.36173820     1.13330525     1.62128715
          17

 c      1.29844140    -0.34941471     0.00446588
 c     -0.10050215    -1.00350790     0.14245444
 c     -1.19961351    -0.21204621     0.08461142
 c     -1.05380406     1.32992634     0.81935423
 c     -0.30011698     1.27486451    -0.38452551
 c      1.26060358     0.88411661    -0.39505690
 h      0.01707453    -2.17338733    -0.07200597
 h     -2.20055800     1.72593340     0.87219985
 h     -0.66568852     1.34621914    -1.53559899
 h      2.00302672     1.66762945    -0.31312530
 o      2.38366658    -1.13106547     0.28649579
 h      3.18576916    -0.77865099    -0.25455161
 c     -2.51768364    -0.51020883    -0.47353082
 h     -2.52166376    -1.47846379    -1.12464216
 h     -3.38949385    -0.51032796     0.25504731
 h     -2.57687941     0.15372098    -1.43187382
 h     -0.36756898     1.18386177     1.64843363
          17

 c      1.29501624    -0.35790856     0.00488574
 c     -0.09933721    -1.01190988     0.13734726
 c     -1.19025162    -0.20927804     0.08068549
 c     -1.04528936     1.34004889     0.83713168
 c     -0.31365158     1.25974312    -0.37772995
 c      1.24926361     0.89333234    -0.40776975
 h      0.02738143    -2.15309971    -0.07964932
 h     -2.24703951     1.72677732     0.84066390
 h     -0.73132588     1.30794165    -1.57606519
 h      2.00564361     1.66838940    -0.33789676
 o      2.39368357    -1.13117104     0.29207656
 h      3.22740354    -0.83062014    -0.21151669
 c     -2.52467936    -0.50250337    -0.47500404
 h     -2.49972523    -1.48056075    -1.14025412
 h     -3.32218701    -0.48450398     0.21894199
 h     -2.54766178     0.17404180    -1.44828512
 h     -0.37823534     1.23858283     1.68336057
          17

 c      1.29188809    -0.36839243     0.00607273
 c     -0.09565775    -1.02161176     0.13128920
 c     -1.17972311    -0.20588679     0.07738142
 c     -1.03910186     1.35021472     0.85348136
 c     -0.32661106     1.24403713    -0.37445195
 c      1.23525504     0.90402848    -0.41958331
 h      0.02794161    -2.11629674    -0.08198042
 h     -2.25971439     1.71990413     0.81236046
 h     -0.79023241     1.27408714    -1.58252602
 h      2.00997142     1.66960743    -0.36568108
 o      2.40373129    -1.13080914     0.29693129
 h      3.25260614    -0.88569255    -0.15888070
 c     -2.53056951    -0.49554633    -0.48031215
 h     -2.47832715    -1.47186315    -1.13791091
 h     -3.26659374    -0.45609296     0.18806912
 h     -2.52712625     0.18970732    -1.44445213
 h     -0.39242432     1.29608771     1.72593227
          17

 c      1.28939927    -0.37982912     0.00758901
 c     -0.08951279    -1.03170243     0.12451829
 c     -1.16820218    -0.20196402     0.07468986
 c     -1.03546970     1.36044645     0.86817849
 c     -0.33910713     1.22781600    -0.37465082
 c      1.21881310     0.91513563    -0.43019979
 h      0.01920259    -2.07378610    -0.08062047
 h     -2.23740333     1.70577181     0.78934252
 h     -0.83952701     1.24564991    -1.55335115
 h      2.01402734     1.67059411    -0.39626009
 o      2.41319407    -1.13026533     0.30145752
 h      3.26649612    -0.93873032    -0.10256913
 c     -2.53306201    -0.48928632    -0.49080141
 h     -2.45939924    -1.45277823    -1.11812577
 h     -3.24466639    -0.42462428     0.18080475
 h     -2.51660519     0.20018724    -1.42105906
 h     -0.41027858     1.35519148     1.77348406
          17

 c      1.28783849    -0.39129050     0.00902268
 c     -0.08110041    -1.04075305     0.11738574
 c     -1.15581703    -0.19761067     0.07259774
 c     -1.03417375     1.37068300     0.88116876
 c     -0.35121763     1.21117839    -0.37792666
 c      1.20026192     0.92569912    -0.43937542
 h      0.00256440    -2.04231410    -0.07842440
 h     -2.18280301     1.68586927     0.77331194
 h     -0.87746087     1.22366505    -1.49044312
 h      2.01547791     1.67045238    -0.42929567
 o      2.42119111    -1.12982507     0.30612731
 h      3.27910556    -0.98469134    -0.04979202
 c     -2.53131048    -0.48357379    -0.50620938
 h     -2.44449174    -1.42721476    -1.08409628
 h     -3.26231845    -0.38976737     0.20269920
 h     -2.51681967     0.20722925    -1.38254152
 h     -0.43296686     1.41459581     1.82126213
          17

 c      1.28742767    -0.40203370     0.01001925
 c     -0.07067014    -1.04726627     0.11026754
 c     -1.14268238    -0.19291890     0.07109671
 c     -1.03451032     1.38076629     0.89251514
 c     -0.36292948     1.19425997    -0.38350293
 c      1.17997908     0.93491909    -0.44694902
 h     -0.02039067    -2.03941940    -0.07844856
 h     -2.10408663     1.66302378     0.76527063
 h     -0.90399238     1.20918109    -1.39994098
 h      2.01206375     1.66841918    -0.46432255
 o      2.42688729    -1.12967385     0.31130659
 h      3.30058726    -1.02018323    -0.00620530
 c     -2.52647330    -0.47795898    -0.52396652
 h     -2.43442902    -1.40332237    -1.04202706
 h     -3.30322692    -0.35362160     0.23902718
 h     -2.52772742     0.21551136    -1.33765740
 h     -0.46165979     1.47269163     1.86383054
          17

 c      1.28831007    -0.41151056     0.01029560
 c     -0.05841047    -1.05076501     0.10335408
 c     -1.12895662    -0.18794967     0.07017951
 c     -1.03501122     1.39034629     0.90237743
 c     -0.37395668     1.17722625    -0.39000533
 c      1.15835762     0.94215251    -0.45285449
 h     -0.04893216    -2.07085277    -0.08147618
 h     -2.01916253     1.64236946     0.76465007
 h     -0.92289744     1.20332876    -1.29532368
 h      2.00200927     1.66415232    -0.50077715
 o      2.43002186    -1.12985094     0.31707518
 h      3.33303199    -1.04427269     0.02696736
 c     -2.52014932    -0.47180963    -0.54071268
 h     -2.42927085    -1.39273041    -1.00019408
 h     -3.34693352    -0.31986779     0.27111632
 h     -2.54873584     0.23251965    -1.29855355
 h     -0.49667917     1.52765763     1.89659051
          17

 c      1.29055144    -0.41934289     0.00964543
 c     -0.04451390    -1.05231423     0.09657019
 c     -1.11485723    -0.18272725     0.06982740
 c     -1.03317840     1.39879587     0.91105898
 c     -0.38342220     1.16022762    -0.39517315
 c      1.13577634     0.94690232    -0.45711860
 h     -0.08242174    -2.12454712    -0.08508837
 h     -1.95926132     1.63205719     0.76807557
 h     -0.94548781     1.20772034    -1.20127247
 h      1.98431825     1.65788622    -0.53805693
 o      2.43104566    -1.13031221     0.32326760
 h      3.36836961    -1.05751999     0.05230242
 c     -2.51335476    -0.46465136    -0.55389204
 h     -2.42885462    -1.40531062    -0.96555639
 h     -3.37999730    -0.29163480     0.28745392
 h     -2.57910353     0.26523033    -1.27612806
 h     -0.53707607     1.57773730     1.91688454
          17

 c      1.29414844    -0.42529871     0.00794042
 c     -0.02932446    -1.05361970     0.08976596
 c     -1.10062689    -0.17726622     0.06998203
 c     -1.02659740     1.40548690     0.91888685
 c     -0.38990656     1.14331446    -0.39637332
 c      1.11259546     0.94880589    -0.45984442
 h     -0.11882200    -2.18108414    -0.08594589
 h     -1.95586391     1.63986558     0.77056466
 h     -0.98993071     1.22521454    -1.14791456
 h      1.95890247     1.65044419    -0.57558520
 o      2.43068290    -1.13100728     0.32966905
 h      3.39520188    -1.06067115     0.07303266
 c     -2.50652981    -0.45637694    -0.56260558
 h     -2.43359132    -1.44095585    -0.94000735
 h     -3.39561550    -0.27086787     0.28347217
 h     -2.61771877     0.31360793    -1.27334788
 h     -0.58045411     1.62153576     1.92476272
          17

 c      1.29903195    -0.42928142     0.00512625
 c     -0.01333326    -1.05605550     0.08288616
 c     -1.08649664    -0.17161139     0.07051625
 c     -1.01581225     1.41049264     0.92572473
 c     -0.39299603     1.12654133    -0.39288351
 c      1.08919589     0.94762498    -0.46118070
 h     -0.15491389    -2.22487070    -0.08180786
 h     -2.00653494     1.66490196     0.77133004
 h     -1.06283033     1.25850848    -1.14396154
 h      1.92653666     1.64312164    -0.61286444
 o      2.42950884    -1.13189706     0.33612961
 h      3.40532043    -1.05426210     0.09118193
 c     -2.49987430    -0.44717566    -0.56741457
 h     -2.44429413    -1.48829348    -0.92097969
 h     -3.39115498    -0.25853308     0.25895991
 h     -2.66209375     0.36852205    -1.28437412
 h     -0.62304475     1.65832696     1.92344558
          17

 c      1.30506591    -0.43132211     0.00121671
 c      0.00291131    -1.06040374     0.07598779
 c     -1.07268087    -0.16585787     0.07123936
 c     -1.00395241     1.41449327     0.93097545
 c     -0.39438279     1.11033424    -0.38659991
 c      1.06602790     0.94324653    -0.46129146
 h     -0.18728501    -2.24694160    -0.07179708
 h     -2.07866110     1.69853527     0.77402638
 h     -1.14628270     1.30568133    -1.16814077
 h      1.88862263     1.63743042    -0.64950388
 o      2.42779791    -1.13294509     0.34257553
 h      3.39596249    -1.03867014     0.10734814
 c     -2.49354728    -0.43736109    -0.56941900
 h     -2.46120069    -1.53238821    -0.90511789
 h     -3.36696798    -0.25479912     0.21667712
 h     -2.70825692     0.41761892    -1.30053205
 h     -0.66045849     1.68829778     1.91872176
          17

 c      1.31203672    -0.43157561    -0.00371003
 c      0.01888645    -1.06693284     0.06919886
 c     -1.05939743    -0.16014692     0.07193458
 c     -0.99378550     1.41807023     0.93412719
 c     -0.39618100     1.09540471    -0.37965784
 c      1.04361049     0.93570384    -0.46034918
 h     -0.21295649    -2.24384643    -0.05598583
 h     -2.14323762     1.73270311     0.78147047
 h     -1.21781524     1.36098095    -1.19692166
 h      1.84679317     1.63473539    -0.68519660
 o      2.42550281    -1.13411768     0.34899529
 h      3.37008770    -1.01407269     0.12092435
 c     -2.48756379    -0.42729137    -0.56970122
 h     -2.48353754    -1.56147334    -0.89038364
 h     -3.32679694    -0.25890986     0.16252963
 h     -2.75178361     0.45129524    -1.31517806
 h     -0.68891082     1.71236034     1.91683496
          17

 c      1.31964178    -0.43031238    -0.00951677
 c      0.03414987    -1.07547454     0.06268444
 c     -1.04688967    -0.15468336     0.07240340
 c     -0.98683004     1.42154126     0.93505635
 c     -0.39974255     1.08243645    -0.37334943
 c      1.02250643     0.92520008    -0.45854766
 h     -0.22971280    -2.21661049    -0.03505654
 h     -2.18455192     1.76250746     0.79433729
 h     -1.26396621     1.41852566    -1.21715199
 h      1.80246654     1.63586193    -0.71961658
 o      2.42227700    -1.13540117     0.35542940
 h      3.33606589    -0.98018711     0.13029909
 c     -2.48152941    -0.41736510    -0.56935922
 h     -2.50974070    -1.56878575    -0.87618573
 h     -3.27957655    -0.26878822     0.10694461
 h     -2.78867263     0.46440005    -1.32471293
 h     -0.70613543     1.73135998     1.92169168
          17

 c      1.32748692    -0.42790267    -0.01601792
 c      0.04838374    -1.08539887     0.05663052
 c     -1.03543529    -0.14975967     0.07249656
 c     -0.98370549     1.42510827     0.93409846
 c     -0.40570437     1.07198975    -0.36836985
 c      1.00328744     0.91212136    -0.45611899
 h     -0.23651767    -2.17096574    -0.01013548
 h     -2.19592538     1.78528616     0.81201031
 h     -1.27904464     1.47364051    -1.22318479
 h      1.75655083     1.64079859    -0.75226251
 o      2.41762717    -1.13681855     0.36194229
 h      3.30538520    -0.93607545     0.13338881
 c     -2.47445488    -0.40800709    -0.56967823
 h     -2.53779822    -1.55212811    -0.86297042
 h     -3.24090474    -0.28086817     0.06573786
 h     -2.81575845     0.45552490    -1.32790000
 h     -0.71151937     1.74521797     1.93305804
          17

 c      1.33509883    -0.42479509    -0.02299307
 c      0.06145165    -1.09550736     0.05123041
 c     -1.02533431    -0.14574977     0.07212069
 c     -0.98450714     1.42894928     0.93194742
 c     -0.41423655     1.06451032    -0.36513404
 c      0.98647594     0.89703233    -0.45334116
 h     -0.23424865    -2.11867973     0.01737913
 h     -2.17573119     1.79965927     0.83322680
 h     -1.26160201     1.52280373    -1.21312702
 h      1.70947528     1.64863180    -0.78235305
 o      2.41132359    -1.13838209     0.36853600
 h      3.28626624    -0.88098678     0.12913025
 c     -2.46516557    -0.39952879    -0.57181186
 h     -2.56553562    -1.51344958    -0.85195555
 h     -3.22796410    -0.29136546     0.05534899
 h     -2.83093052     0.42607249    -1.32518667
 h     -0.70558616     1.75279422     1.94709481
          17

 c      1.34196268    -0.42149394    -0.03019906
 c      0.07344701    -1.10401718     0.04664898
 c     -1.01688230    -0.14305904     0.07122222
 c     -0.98895627     1.43318375     0.92944320
 c     -0.42516417     1.06032414    -0.36389876
 c      0.97246527     0.88065023    -0.45052659
 h     -0.22636424    -2.07804587     0.04628091
 h     -2.12611813     1.80528361     0.85631653
 h     -1.21274494     1.56345390    -1.18721081
 h      1.66153489     1.65777211    -0.80887100
 o      2.40380349    -1.13995310     0.37504652
 h      3.27720389    -0.81663589     0.11922827
 c     -2.45353182    -0.39188736    -0.57573921
 h     -2.59098902    -1.45912772    -0.84503697
 h     -3.24457776    -0.29880451     0.08024900
 h     -2.83341264     0.38007206    -1.31860525
 h     -0.68936291     1.75249163     1.95854984
          17

 c      1.34759257    -0.41852878    -0.03737837
 c      0.08457602    -1.10908494     0.04296424
 c     -1.01035171    -0.14204410     0.06975611
 c     -0.99631037     1.43775577     0.92737237
 c     -0.43796948     1.05957828    -0.36471881
 c      0.96144739     0.86379645    -0.44799174
 h     -0.21765323    -2.06825120     0.07629547
 h     -2.05429412     1.80340212     0.87926422
 h     -1.13628915     1.59425359    -1.14792232
 h      1.61333573     1.66638657    -0.83075779
 o      2.39601335    -1.14117084     0.38116248
 h      3.26907810    -0.74830216     0.10788076
 c     -2.44076966    -0.38469678    -0.57988752
 h     -2.61302819    -1.40047082    -0.84464838
 h     -3.27657249    -0.30396591     0.12888436
 h     -2.82428328     0.32473958    -1.31227888
 h     -0.66400607     1.74297176     1.96284336
          17

 c      1.35160815    -0.41641486    -0.04426623
 c      0.09477190    -1.11002842     0.04018218
 c     -1.00598912    -0.14291913     0.06765101
 c     -1.00504800     1.44225700     0.92634094
 c     -0.45171030     1.06208466    -0.36725617
 c      0.95337976     0.84733327    -0.44601665
 h     -0.20980215    -2.09556789     0.10792588
 h     -1.97625672     1.79838805     0.89984739
 h     -1.04025025     1.61649905    -1.10175846
 h      1.56612434     1.67288738    -0.84718350
 o      2.38889042    -1.14156759     0.38655525
 h      3.25285571    -0.68296850     0.09967812
 c     -2.42813065    -0.37753649    -0.58207343
 h     -2.63190993    -1.35256540    -0.85331313
 h     -3.30616631    -0.30759587     0.18507773
 h     -2.80695311     0.27070287    -1.31297861
 h     -0.63069058     1.72357141     1.95715337
          17

 c      1.35377333    -0.41561204    -0.05060273
 c      0.10350619    -1.10786542     0.03836789
 c     -1.00399859    -0.14568996     0.06478850
 c     -1.01259357     1.44576438     0.92668740
 c     -0.46492703     1.06704162    -0.37048278
 c      0.94801205     0.83208816    -0.44480529
 h     -0.19920983    -2.14731144     0.14084061
 h     -1.92007975     1.79957482     0.91620396
 h     -0.93857927     1.63718886    -1.06231102
 h      1.52187341     1.67632161    -0.85776987
 o      2.38305846    -1.14072837     0.39097658
 h      3.22404268    -0.62681621     0.09802762
 c     -2.41620638    -0.37030657    -0.58041392
 h     -2.64872152    -1.32861716    -0.87245536
 h     -3.32166700    -0.30968277     0.23638098
 h     -2.78630950     0.22972242    -1.32886251
 h     -0.59060006     1.69443355     1.94069750
          17

 c      1.35397816    -0.41650078    -0.05615089
 c      0.11013119    -1.10431835     0.03768647
 c     -1.00449523    -0.15016075     0.06101027
 c     -1.01624050     1.44713088     0.92841069
 c     -0.47589509     1.07290571    -0.37267765
 c      0.94496535     0.81877261    -0.44445875
 h     -0.18090427    -2.20348791     0.17332265
 h     -1.91524344     1.81821932     0.92790703
 h     -0.84873682     1.67073442    -1.05025388
 h      1.48313789     1.67659207    -0.86269416
 o      2.37878383    -1.13838792     0.39429007
 h      3.18323600    -0.58375928     0.10467263
 c     -2.40539197    -0.36343102    -0.57400991
 h     -2.66333494    -1.33160922    -0.90059065
 h     -3.31750002    -0.30984480     0.27493607
 h     -2.76552609     0.20897842    -1.36423978
 h     -0.54485255     1.65647661     1.91466609
          17

 c      1.35219268    -0.41935869    -0.06071957
 c      0.11419273    -1.10082801     0.03831852
 c     -1.00744703    -0.15603415     0.05616163
 c     -1.01575745     1.44607032     0.93120405
 c     -0.48363775     1.07835447    -0.37266746
 c      0.94383622     0.80791135    -0.44497350
 h     -0.15210414    -2.24815520     0.20327198
 h     -1.96223521     1.85536412     0.93620415
 h     -0.78003425     1.72831694    -1.07919039
 h      1.45273985     1.67446520    -0.86261445
 o      2.37600705    -1.13448795     0.39647716
 h      3.13558562    -0.55461230     0.11964379
 c     -2.39640453    -0.35760553    -0.56335795
 h     -2.67330291    -1.35295787    -0.93293772
 h     -3.29205342    -0.30766038     0.29629246
 h     -2.74346014     0.20698706    -1.41412849
 h     -0.49431653     1.61127652     1.88208694
          17

 c      1.34842648    -0.42432858    -0.06418443
 c      0.11546821    -1.09832079     0.04039694
 c     -1.01263881    -0.16300998     0.05014600
 c     -1.01345015     1.44337773     0.93461850
 c     -0.48842307     1.08373684    -0.37128394
 c      0.94426505     0.79981837    -0.44626798
 h     -0.11257402    -2.27193976     0.22900327
 h     -2.03195881     1.89965494     0.94288528
 h     -0.72801043     1.80136112    -1.13889368
 h      1.43339919     1.67132859    -0.85842918
 o      2.37437054    -1.12922543     0.39763814
 h      3.09025749    -0.53638054     0.14129073
 c     -2.39008653    -0.35341004    -0.54994610
 h     -2.67537689    -1.37987517    -0.96345646
 h     -3.24657325    -0.30277369     0.29873192
 h     -2.71654944     0.21659161    -1.46641659
 h     -0.43959055     1.56084673     1.84725822
          17

 c      1.34271477    -0.43137855    -0.06650205
 c      0.11391006    -1.09729187     0.04398886
 c     -1.01967354    -0.17078205     0.04293730
 c     -1.01154317     1.43992358     0.93821527
 c     -0.49079546     1.09027163    -0.37029816
 c      0.94595129     0.79462331    -0.44821882
 h     -0.06386651    -2.27085363     0.24948796
 h     -2.09612896     1.93928856     0.94961240
 h     -0.68607422     1.87082883    -1.20776671
 h      1.42735531     1.66870436    -0.85097953
 o      2.37329659    -1.12304883     0.39796612
 h      3.05892840    -0.52237393     0.16672896
 c     -2.38690164    -0.35120331    -0.53552263
 h     -2.66736978    -1.40185593    -0.98700341
 h     -3.18550884    -0.29486044     0.28367106
 h     -2.68229027     0.23034263    -1.50867857
 h     -0.38146886     1.50727331     1.81431352
          17

 c      1.33513695    -0.44027191    -0.06771249
 c      0.10960806    -1.09787160     0.04908813
 c     -1.02800368    -0.17899560     0.03456080
 c     -1.01114634     1.43620499     0.94171214
 c     -0.49106323     1.09869458    -0.37098635
 c      0.94866597     0.79231370    -0.45068613
 h     -0.00874921    -2.24534792     0.26445755
 h     -2.13844269     1.96725670     0.95773885
 h     -0.65150137     1.92284071    -1.26960603
 h      1.43596778     1.66763321    -0.84079779
 o      2.37224855    -1.11646865     0.39764935
 h      3.05122954    -0.50530870     0.19338980
 c     -2.38660790    -0.35118035    -0.52183537
 h     -2.64876764    -1.41248610    -1.00010436
 h     -3.11816837    -0.28345104     0.25742684
 h     -2.64049602     0.24292077    -1.53209252
 h     -0.32187186     1.45239605     1.78544495
          17

 c      1.32584884    -0.45055551    -0.06793017
 c      0.10276866    -1.09979112     0.05559810
 c     -1.03698148    -0.18724637     0.02508060
 c     -1.01245418     1.43240912     0.94504114
 c     -0.48940665     1.10909416    -0.37395911
 c      0.95227370     0.79277286    -0.45352525
 h      0.04911484    -2.20063548     0.27463102
 h     -2.15151699     1.98034962     0.96826035
 h     -0.62395168     1.95076278    -1.31565460
 h      1.45939545     1.66815505    -0.82794830
 o      2.37112340    -1.10969302     0.39674862
 h      3.06821238    -0.48322342     0.22091218
 c     -2.38812635    -0.35344821    -0.51078597
 h     -2.62058438    -1.40902850    -1.00089380
 h     -3.06053719    -0.26750408     0.23362696
 h     -2.59287999     0.25124150    -1.53195563
 h     -0.26453561     1.39784053     1.76021938
          17

 c      1.31509433    -0.46157564    -0.06732701
 c      0.09367930    -1.10227677     0.06330153
 c     -1.04591613    -0.19511203     0.01460348
 c     -1.01509649     1.42851055     0.94824905
 c     -0.48598923     1.12118934    -0.37940798
 c      0.95674466     0.79580803    -0.45658878
 h      0.10562195    -2.14795724     0.28212316
 h     -2.13322719     1.97765529     0.98186957
 h     -0.60390844     1.95244562    -1.34180388
 h      1.49646401     1.66913231    -0.81202110
 o      2.37033634    -1.10251246     0.39521659
 h      3.10108604    -0.46135018     0.25073850
 c     -2.38986426    -0.35806040    -0.50427705
 h     -2.58510742    -1.39201847    -0.98905519
 h     -3.03216717    -0.24504739     0.23094694
 h     -2.54233761     0.25408647    -1.50728442
 h     -0.21453844     1.34528024     1.73664896
          17

 c      1.30319470    -0.47252574    -0.06611020
 c      0.08262437    -1.10405743     0.07185018
 c     -1.05413156    -0.20218240     0.00329365
 c     -1.01836526     1.42431149     0.95134419
 c     -0.48098801     1.13453577    -0.38727320
 c      0.96214930     0.80115981    -0.45972020
 h      0.15722982    -2.10462891     0.29062214
 h     -2.08540138     1.96004120     0.99906054
 h     -0.59211451     1.92833486    -1.34670700
 h      1.54477795     1.66854144    -0.79232857
 o      2.37046585    -1.09460002     0.39303059
 h      3.13726164    -0.44719794     0.28388959
 c     -2.39093442    -0.36485918    -0.50293606
 h     -2.54571500    -1.36569703    -0.96617617
 h     -3.04222580    -0.21470851     0.25830039
 h     -2.49239353     0.25211922    -1.46093566
 h     -0.17690693     1.29648258     1.71285006
          17

 c      1.29053766    -0.48252035    -0.06449846
 c      0.06980103    -1.10388705     0.08086864
 c     -1.06103217    -0.20807467    -0.00861591
 c     -1.02123557     1.41941896     0.95419564
 c     -0.47458944     1.14859013    -0.39726949
 c      0.96863432     0.80849768    -0.46274552
 h      0.20197301    -2.08802774     0.30421679
 h     -2.01484741     1.93074143     1.02029872
 h     -0.58949535     1.88111498    -1.33153500
 h      1.60105184     1.66409974    -0.76820918
 o      2.37190794    -1.08579486     0.39025196
 h      3.16625946    -0.44576381     0.31991176
 c     -2.39195216    -0.37317077    -0.50504714
 h     -2.50665502    -1.33906317    -0.93637697
 h     -3.08029045    -0.17892140     0.30346137
 h     -2.44683636     0.24847762    -1.40038393
 h     -0.15532269     1.25303472     1.68802236
          17

 c      1.27756725    -0.49068775    -0.06269650
 c      0.05541063    -1.10157469     0.09019410
 c     -1.06617302    -0.21244223    -0.02082886
 c     -1.02217588     1.41313742     0.95647436
 c     -0.46696658     1.16264601    -0.40876477
 c      0.97638449     0.81741433    -0.46547276
 h      0.23851315    -2.10336266     0.32454921
 h     -1.93643667     1.89704932     1.04642426
 h     -0.59735156     1.81667966    -1.30142837
 h      1.66156781     1.65392652    -0.73929128
 o      2.37474645    -1.07617366     0.38699783
 h      3.18202249    -0.45810917     0.35723768
 c     -2.39403639    -0.38193681    -0.50763819
 h     -2.47244321    -1.32562837    -0.90619457
 h     -3.12864840    -0.14319190     0.34647626
 h     -2.40938891     0.24947109    -1.33814689
 h     -0.15135448     1.21597991     1.66270283
          17

 c      1.26475511    -0.49627826    -0.06086626
 c      0.03986601    -1.09825953     0.09997054
 c     -1.06929638    -0.21499143    -0.03300885
 c     -1.01903992     1.40438597     0.95758689
 c     -0.45821367     1.17567047    -0.42051273
 c      0.98557057     0.82743540    -0.46770754
 h      0.26403488    -2.13993420     0.34957180
 h     -1.87513031     1.87171498     1.07947508
 h     -0.61792095     1.74599918    -1.26866479
 h      1.72266858     1.63702046    -0.70562960
 o      2.37872714    -1.06602910     0.38339273
 h      3.18348124    -0.48146709     0.39390372
 c     -2.39794652    -0.39032562    -0.50802683
 h     -2.44664815    -1.33815363    -0.88214566
 h     -3.17403297    -0.11280624     0.37344538
 h     -2.38312971     0.26349940    -1.28927439
 h     -0.16389391     1.18549908     1.63883256
          17

 c      1.25255873    -0.49874937    -0.05910438
 c      0.02376293    -1.09548452     0.11045474
 c     -1.07032747    -0.21552248    -0.04481519
 c     -1.01004372     1.39217709     0.95668551
 c     -0.44822235     1.18628243    -0.43050683
 c      0.99629203     0.83804716    -0.46928266
 h      0.27483118    -2.18141128     0.37565884
 h     -1.85539791     1.86781372     1.12267932
 h     -0.65531184     1.68509298    -1.25449246
 h      1.78120911     1.61347797    -0.66767828
 o      2.38324204    -1.05584657     0.37952377
 h      3.17496410    -0.50947898     0.42826373
 c     -2.40408645    -0.39820775    -0.50489654
 h     -2.43097136    -1.37880513    -0.86668133
 h     -3.20891774    -0.09143022     0.37802160
 h     -2.37002187     0.29558370    -1.26369086
 h     -0.18841476     1.16057126     1.62004119
          17

 c      1.24138301    -0.49780090    -0.05743566
 c      0.00771209    -1.09440000     0.12182567
 c     -1.06936669    -0.21397175    -0.05594668
 c     -0.99591566     1.37680867     0.95305318
 c     -0.43672189     1.19347134    -0.43694404
 c      1.00853338     0.84872941    -0.47008541
 h      0.26820547    -2.21482348     0.39972706
 h     -1.87645743     1.88504835     1.17631938
 h     -0.71433773     1.64628379    -1.27815944
 h      1.83490263     1.58449591    -0.62617726
 o      2.38736781    -1.04625541     0.37539994
 h      3.16587662    -0.53297315     0.45971023
 c     -2.41258084    -0.40587098    -0.49865065
 h     -2.42571448    -1.43628998    -0.85740204
 h     -3.22963956    -0.08121155     0.35896033
 h     -2.37129003     0.34115629    -1.25984311
 h     -0.21657031     1.13873671     1.61197016
          17

 c      1.23154964    -0.49337203    -0.05582133
 c     -0.00774639    -1.09559258     0.13413057
 c     -1.06669027    -0.21041531    -0.06617559
 c     -0.97958527     1.35981793     0.94651748
 c     -0.42387748     1.19762097    -0.44018825
 c      1.02215640     0.85897662    -0.47005651
 h      0.24313791    -2.23248186     0.41980216
 h     -1.91408126     1.90969965     1.23455903
 h     -0.79323148     1.62611495    -1.33420389
 h      1.88250171     1.55221806    -0.58205230
 o      2.39014614    -1.03784180     0.37094490
 h      3.16670730    -0.54307047     0.48893672
 c     -2.42326480    -0.41347731    -0.49065515
 h     -2.43060350    -1.49437180    -0.85027945
 h     -3.23527550    -0.08303809     0.31846405
 h     -2.38761386     0.38819277    -1.26848702
 h     -0.23830175     1.11667485     1.62116003
          17

 c      1.22327552    -0.48561935    -0.05417533
 c     -0.02216868    -1.09915653     0.14728915
 c     -1.06272506    -0.20502634    -0.07536270
 c     -0.96359702     1.34264150     0.93745659
 c     -0.41057115     1.19990363    -0.44233017
 c      1.03691631     0.86831613    -0.46916974
 h      0.20008291    -2.23111338     0.43492633
 h     -1.94553302     1.92844267     1.28947323
 h     -0.88069660     1.61247434    -1.39769125
 h      1.92378645     1.51944469    -0.53633585
 o      2.39114038    -1.03082462     0.36608317
 h      3.18068575    -0.53650935     0.51675143
 c     -2.43568518    -0.42103082    -0.48237980
 h     -2.44502231    -1.53992489    -0.84221012
 h     -3.22792114    -0.09635845     0.26205892
 h     -2.41864521     0.42452031    -1.28027785
 h     -0.24748208     1.09210313     1.65088776
          17

 c      1.21666925    -0.47489570    -0.05237892
 c     -0.03523547    -1.10473796     0.16109682
 c     -1.05798381    -0.19803664    -0.08344531
 c     -0.94899193     1.32600279     0.92682328
 c     -0.39778332     1.20118616    -0.44519086
 c      1.05248095     0.87634601    -0.46742413
 h      0.14073171    -2.21130503     0.44511204
 h     -1.95837148     1.93373445     1.33468351
 h     -0.96362835     1.59717010    -1.44744987
 h      1.95932881     1.48920751    -0.49005782
 o      2.39067880    -1.02494840     0.36085622
 h      3.20018440    -0.51742919     0.54235738
 c     -2.44901462    -0.42859648    -0.47519998
 h     -2.46800709    -1.56511218    -0.83156630
 h     -3.21428448    -0.11845301     0.19967787
 h     -2.46284855     0.44180482    -1.28908166
 h     -0.24609774     1.06553725     1.69682242
          17

 c      1.21175131    -0.46174082    -0.05028686
 c     -0.04678211    -1.11149354     0.17521314
 c     -1.05298921    -0.18972617    -0.09040070
 c     -0.93575539     1.31007181     0.91595683
 c     -0.38617252     1.20188682    -0.44973799
 c      1.06846451     0.88278472    -0.46484888
 h      0.06791304    -2.17803238     0.45152627
 h     -1.94773238     1.92243924     1.36585376
 h     -1.03243917     1.57729181    -1.47260376
 h      1.99003259     1.46427830    -0.44414768
 o      2.38942964    -1.01975141     0.35540812
 h      3.21336180    -0.49305458     0.56358294
 c     -2.46193161    -0.43642993    -0.47052476
 h     -2.49824982    -1.56682199    -0.81799779
 h     -3.20736930    -0.14371351     0.14645620
 h     -2.51772835     0.43588600    -1.29193919
 h     -0.24135250     1.03967252     1.74839194
          17

 c      1.20848505    -0.44687034    -0.04772952
 c     -0.05679228    -1.11802390     0.18914707
 c     -1.04821011    -0.18042177    -0.09621150
 c     -0.92354585     1.29478126     0.90613138
 c     -0.37608391     1.20218151    -0.45633425
 c      1.08447763     0.88751118    -0.46150722
 h     -0.01471541    -2.14169962     0.45678557
 h     -1.91312238     1.89400361     1.38025806
 h     -1.08121149     1.55276390    -1.46931012
 h      2.01655615     1.44674073    -0.39941700
 o      2.38792825    -1.01483457     0.34988992
 h      3.21139932    -0.46933738     0.57835338
 c     -2.47291739    -0.44482287    -0.46957862
 h     -2.53411080    -1.54620871    -0.80229973
 h     -3.22318244    -0.16513507     0.11894406
 h     -2.58019933     0.40601472    -1.28835368
 h     -0.23995626     1.01734636     1.79420673
          17

 c      1.20680379    -0.43114544    -0.04451855
 c     -0.06530774    -1.12252424     0.20229991
 c     -1.04402061    -0.17048098    -0.10085804
 c     -0.91200626     1.27998166     0.89823111
 c     -0.36765312     1.20214423    -0.46497598
 c      1.10017149     0.89058514    -0.45749457
 h     -0.10371524    -2.11698047     0.46468507
 h     -1.85719533     1.84975167     1.37664111
 h     -1.10665221     1.52482498    -1.43770632
 h      2.03887373     1.43774717    -0.35663104
 o      2.38641629    -1.00995443     0.34439943
 h      3.19084179    -0.44947668     0.58562726
 c     -2.48137475    -0.45357198    -0.47251512
 h     -2.57373208    -1.50922211    -0.78649428
 h     -3.26757752    -0.17963949     0.12418282
 h     -2.64699191     0.35437974    -1.27989623
 h     -0.24546386     1.00031600     1.82571284
          17

 c      1.20663113    -0.41551051    -0.04046171
 c     -0.07232219    -1.12351390     0.21416099
 c     -1.04070388    -0.16025608    -0.10434009
 c     -0.90069660     1.26541754     0.89260798
 c     -0.36084855     1.20178857    -0.47536624
 c      1.11525406     0.89224187    -0.45293200
 h     -0.19698784    -2.11518987     0.47822953
 h     -1.78646224     1.79331209     1.35577996
 h     -1.10770004     1.49563356    -1.38091624
 h      2.05620944     1.43751519    -0.31660968
 o      2.38483898    -1.00504318     0.33895948
 h      3.15354877    -0.43369044     0.58576415
 c     -2.48822915    -0.46169966    -0.47796707
 h     -2.61548145    -1.46757799    -0.77383683
 h     -3.32840802    -0.19053716     0.15454762
 h     -2.71523634     0.28620460    -1.27022201
 h     -0.25828900     0.98907261     1.83809628
          17

 c      1.20788727    -0.40090973    -0.03538481
 c     -0.07788270    -1.12077125     0.22456156
 c     -1.03849506    -0.15005579    -0.10670559
 c     -0.88883455     1.25059128     0.88896239
 c     -0.35539309     1.20103738    -0.48684142
 c      1.12947462     0.89286190    -0.44795893
 h     -0.29244742    -2.13420418     0.49695261
 h     -1.71380920     1.73208486     1.32196236
 h     -1.08647075     1.46860105    -1.30594671
 h      2.06735937     1.44552184    -0.28027540
 o      2.38286713    -1.00023262     0.33350746
 h      3.10636208    -0.41896963     0.58074024
 c     -2.49482056    -0.46796070    -0.48385142
 h     -2.65858344    -1.43769932    -0.76809307
 h     -3.38711989    -0.20272573     0.19690913
 h     -2.78325012     0.20986841    -1.26517095
 h     -0.27629670     0.98299377     1.83022543
          17

 c      1.21047016    -0.38820603    -0.02915519
 c     -0.08229514    -1.11521520     0.23365207
 c     -1.03760120    -0.14013624    -0.10806198
 c     -0.87506675     1.23465013     0.88623151
 c     -0.35051499     1.19963525    -0.49816931
 c      1.14259573     0.89291603    -0.44272699
 h     -0.38552535    -2.16021808     0.51729768
 h     -1.66105564     1.67857649     1.28445986
 h     -1.05114245     1.44929825    -1.22633086
 h      2.07118805     1.46078470    -0.24859716
 o      2.37998214    -0.99584995     0.32790826
 h      3.05989169    -0.39930622     0.57401097
 c     -2.50193173    -0.47163205    -0.48830340
 h     -2.70278378    -1.43381399    -0.77141151
 h     -3.43003415    -0.21897760     0.24074473
 h     -2.85099506     0.13554980    -1.27184645
 h     -0.29511003     0.98045075     1.80482524
          17

 c      1.21421851    -0.37811696    -0.02170309
 c     -0.08605783    -1.10796155     0.24165270
 c     -1.03817334    -0.13071012    -0.10857797
 c     -0.85801053     1.21673783     0.88288895
 c     -0.34463506     1.19703561    -0.50739029
 c      1.15437545     0.89289372    -0.43739347
 h     -0.46986754    -2.17863972     0.53547153
 h     -1.65270295     1.64645211     1.25414905
 h     -1.01955982     1.44647843    -1.16441650
 h      2.06705562     1.48213006    -0.22245526
 o      2.37576124    -0.99225168     0.32204441
 h      3.02418967    -0.36854399     0.56913974
 c     -2.50994612    -0.47304044    -0.49029357
 h     -2.74629818    -1.45791470    -0.78189754
 h     -3.44982347    -0.23990158     0.27934114
 h     -2.91898004     0.07124793    -1.29510742
 h     -0.30822341     0.97886978     1.76901995
          17

 c      1.21888941    -0.37115121    -0.01304085
 c     -0.08966237    -1.09977926     0.24870418
 c     -1.04027035    -0.12196418    -0.10849489
 c     -0.83812712     1.19705418     0.87794275
 c     -0.33581719     1.19253333    -0.51249288
 c      1.16457889     0.89321347    -0.43210694
 h     -0.53961216    -2.18010902     0.54905619
 h     -1.69344374     1.63809275     1.23267989
 h     -1.01393621     1.47024174    -1.14387977
 h      2.05505673     1.50840325    -0.20248833
 o      2.37028587    -0.98947561     0.31597364
 h      3.00238111    -0.32617975     0.56730348
 c     -2.51934304    -0.47322649    -0.48987877
 h     -2.78478421    -1.49931746    -0.79423532
 h     -3.44356997    -0.26484908     0.30872253
 h     -2.98557725     0.01913948    -1.33314497
 h     -0.30760321     0.97503701     1.73429465
          17

 c      1.22416464    -0.36755894    -0.00327248
 c     -0.09348602    -1.09105928     0.25485810
 c     -1.04385736    -0.11406552    -0.10813142
 c     -0.81812078     1.17698214     0.87131244
 c     -0.32379413     1.18602980    -0.51336051
 c      1.17301152     0.89413703    -0.42698176
 h     -0.59051794    -2.16063870     0.55705719
 h     -1.76098692     1.64214369     1.21182291
 h     -1.03716891     1.52302538    -1.16696725
 h      2.03605729     1.53859900    -0.18898406
 o      2.36419301    -0.98711216     0.30997110
 h      2.98971287    -0.27963222     0.56652609
 c     -2.53072107    -0.47320978    -0.48785861
 h     -2.81326234    -1.54399485    -0.80290808
 h     -3.41143117    -0.29250470     0.32692646
 h     -3.04617761    -0.02319676    -1.37779037
 h     -0.28617716     0.96624050     1.71317585
          17

 c      1.22966111    -0.36730987     0.00740740
 c     -0.09775476    -1.08191358     0.26010368
 c     -1.04883541    -0.10714927    -0.10786206
 c     -0.80061675     1.15784359     0.86350084
 c     -0.31039547     1.17843001    -0.51193365
 c      1.17953093     0.89572413    -0.42207952
 h     -0.62015035    -2.12035696     0.55958318
 h     -1.82867892     1.64618275     1.18483859
 h     -1.06803722     1.59502475    -1.21247943
 h      2.01155555     1.57190407    -0.18185774
 o      2.35829723    -0.98461455     0.30439098
 h      2.97927226    -0.23937391     0.56372359
 c     -2.54443022    -0.47372655    -0.48522558
 h     -2.82815283    -1.58123615    -0.80421844
 h     -3.35659400    -0.32107477     0.33418535
 h     -3.09539509    -0.05892036    -1.41925876
 h     -0.24251663     0.95220630     1.71135998
          17

 c      1.23492693    -0.37010412     0.01872266
 c     -0.10250715    -1.07221402     0.26437453
 c     -1.05507236    -0.10130569    -0.10808896
 c     -0.78679638     1.14030162     0.85562079
 c     -0.29747676     1.17088680    -0.51022278
 c      1.18403592     0.89784729    -0.41741192
 h     -0.62803321    -2.06298436     0.55776069
 h     -1.87901989     1.64297651     1.15002606
 h     -1.08565460     1.67306962    -1.25894445
 h      1.98339436     1.60762566    -0.18072958
 o      2.35328552    -0.98163189     0.29953404
 h      2.96660693    -0.21354940     0.55668183
 c     -2.56023566    -0.47529238    -0.48295320
 h     -2.82777934    -1.60483166    -0.79641682
 h     -3.28624981    -0.34824988     0.33419234
 h     -3.12936277    -0.08992156    -1.44976314
 h     -0.18326581     0.93569636     1.72309039
          17

 c      1.23944038    -0.37541698     0.03033495
 c     -0.10752648    -1.06153678     0.26752621
 c     -1.06241432    -0.09656927    -0.10921891
 c     -0.77673719     1.12457403     0.84903377
 c     -0.28607787     1.16425132    -0.50950146
 c      1.18647182     0.90024827    -0.41295167
 h     -0.61624959    -1.99644133     0.55400156
 h     -1.90309285     1.62958014     1.10868886
 h     -1.07929109     1.74711112    -1.29367626
 h      1.95340330     1.64500020    -0.18506230
 o      2.34963723    -0.97812736     0.29560310
 h      2.95080817    -0.20591519     0.54466750
 c     -2.57719400    -0.47827765    -0.48212096
 h     -2.81207120    -1.61227840    -0.77919811
 h     -3.21254417    -0.37120615     0.33608830
 h     -3.14647471    -0.11671064    -1.46442892
 h     -0.11952347     0.92060563     1.73671256
          17

 c      1.24263477    -0.38256665     0.04187206
 c     -0.11225723    -1.04906091     0.26929661
 c     -1.07067846    -0.09290306    -0.11164673
 c     -0.77009859     1.11072185     0.84478837
 c     -0.27666999     1.15903744    -0.51045274
 c      1.18684884     0.90261425    -0.40864114
 h     -0.59034417    -1.93401267     0.55249823
 h     -1.89743447     1.60560694     1.06345237
 h     -1.04543655     1.81066730    -1.31052280
 h      1.92306817     1.68293974    -0.19431110
 o      2.34761711    -0.97438386     0.29269700
 h      2.93429306    -0.21549675     0.52841090
 c     -2.59387953    -0.48289268    -0.48391401
 h     -2.78220347    -1.60421246    -0.75333180
 h     -3.15044283    -0.38709818     0.35409204
 h     -3.14728691    -0.13875115    -1.46121391
 h     -0.06172662     0.90998113     1.74226422
          17

 c      1.24396491    -0.39079094     0.05296156
 c     -0.11584821    -1.03365472     0.26931474
 c     -1.07964565    -0.09018282    -0.11574124
 c     -0.76643704     1.09874058     0.84339443
 c     -0.26944786     1.15551608    -0.51338967
 c      1.18525033     0.90465084    -0.40440080
 h     -0.55886679    -1.89330859     0.55914489
 h     -1.86249233     1.57245796     1.01767229
 h     -0.98438925     1.85972302    -1.30694246
 h      1.89337311     1.71986797    -0.20801903
 o      2.34724974    -0.97098751     0.29080832
 h      2.92258271    -0.23651770     0.50997890
 c     -2.60910037    -0.48905698    -0.48885201
 h     -2.74035705    -1.58460716    -0.72055388
 h     -3.10965220    -0.39436675     0.39853767
 h     -3.13443526    -0.15461791    -1.44121857
 h     -0.01736994     0.90546503     1.73420355
          17

 c      1.24301884    -0.39931283     0.06326334
 c     -0.11756989    -1.01459386     0.26731452
 c     -1.08907887    -0.08818403    -0.12182409
 c     -0.76516939     1.08850824     0.84483662
 c     -0.26444792     1.15376910    -0.51836150
 c      1.18181679     0.90612862    -0.40014037
 h     -0.52865758    -1.88784396     0.57902244
 h     -1.80317076     1.53354545     0.97540855
 h     -0.89882356     1.89215069    -1.28271188
 h      1.86486772     1.75377249    -0.22581765
 o      2.34831360    -0.96874674     0.28984006
 h      2.92346703    -0.25933770     0.49230258
 c     -2.62240416    -0.49627643    -0.49569980
 h     -2.68947628    -1.56136606    -0.68351076
 h     -3.08852259    -0.39377404     0.46371404
 h     -3.11283888    -0.16191314    -1.40968042
 h      0.00916796     0.90751825     1.71103373
          17

 c      1.23964681    -0.40738796     0.07249635
 c     -0.11734598    -0.99261030     0.26351282
 c     -1.09876314    -0.08657489    -0.13014073
 c     -0.76533101     1.07965743     0.84863300
 c     -0.26152754     1.15365776    -0.52515215
 c      1.17670975     0.90689271    -0.39577207
 h     -0.49893457    -1.91472193     0.61191042
 h     -1.73150581     1.49541138     0.94149547
 h     -0.79388018     1.90823154    -1.24015629
 h      1.83789234     1.78248613    -0.24735222
 o      2.35049271    -0.96840183     0.28968419
 h      2.94361226    -0.27479140     0.47774953
 c     -2.63360995    -0.50376736    -0.50181241
 h     -2.63275072    -1.54567034    -0.64534330
 h     -3.07976314    -0.38767711     0.53197978
 h     -3.08974920    -0.15718524    -1.37664516
 h      0.01647860     0.91569583     1.67457964
          17

 c      1.23404176    -0.41435286     0.08045641
 c     -0.11557352    -0.96973039     0.25862835
 c     -1.10852388    -0.08492487    -0.14083003
 c     -0.76534142     1.07144724     0.85389529
 c     -0.26026072     1.15465865    -0.53317296
 c      1.17007283     0.90684445    -0.39122187
 h     -0.46386142    -1.95633651     0.65195823
 h     -1.66983017     1.46903745     0.92113074
 h     -0.67815861     1.91279628    -1.18577595
 h      1.81282917     1.80407887    -0.27219203
 o      2.35369721    -0.97018605     0.29033221
 h      2.98290427    -0.28095796     0.46631004
 c     -2.64237689    -0.51087582    -0.50452981
 h     -2.57297257    -1.54757106    -0.60877759
 h     -3.07759757    -0.37865173     0.58687654
 h     -3.07324226    -0.13668354    -1.35462097
 h      0.00657793     0.92872695     1.62991556
          17

 c      1.22672905    -0.41968354     0.08702104
 c     -0.11258658    -0.94809123     0.25349143
 c     -1.11820910    -0.08274477    -0.15389698
 c     -0.76354448     1.06294665     0.85943531
 c     -0.25988206     1.15557755    -0.54131348
 c      1.16201608     0.90590817    -0.38643565
 h     -0.41928587    -1.99372860     0.69206408
 h     -1.64551047     1.46762829     0.91836963
 h     -0.56417356     1.91889841    -1.13242161
 h      1.79027495     1.81721428    -0.29978453
 o      2.35816887    -0.97374625     0.29187268
 h      3.03291682    -0.28420689     0.45574347
 c     -2.64843458    -0.51746742    -0.50231832
 h     -2.51282179    -1.56908374    -0.57553553
 h     -3.07895926    -0.36881610     0.61846177
 h     -3.06816912    -0.09919411    -1.35104270
 h     -0.01382855     0.94443215     1.58595081
          17

 c      1.21848796    -0.42303998     0.09213933
 c     -0.10852197    -0.92926289     0.24876871
 c     -1.12765701    -0.07956950    -0.16919314
 c     -0.76023636     1.05390199     0.86394695
 c     -0.25959942     1.15462389    -0.54816776
 c      1.15263850     0.90399761    -0.38138361
 h     -0.36471636    -2.01392460     0.72682785
 h     -1.66763747     1.49621790     0.93421305
 h     -0.46460528     1.94745909    -1.09698614
 h      1.77107462     1.82135267    -0.32946601
 o      2.36419691    -0.97852720     0.29437711
 h      3.08214944    -0.29291331     0.44360269
 c     -2.65185552    -0.52377497    -0.49521634
 h     -2.45595993    -1.60261522    -0.54676570
 h     -3.08242022    -0.35973008     0.62260020
 h     -3.07302871    -0.04932279    -1.36177169
 h     -0.03247356     0.95983377     1.55557785
          17

 c      1.21024865    -0.42427927     0.09581486
 c     -0.10344769    -0.91419968     0.24490862
 c     -1.13666706    -0.07507175    -0.18640701
 c     -0.75824058     1.04518850     0.86639417
 c     -0.25928250     1.15087078    -0.55318492
 c      1.14207431     0.90100384    -0.37607032
 h     -0.30217089    -2.01016573     0.75293277
 h     -1.71625805     1.54546482     0.96628532
 h     -0.38427537     2.01064659    -1.08705301
 h      1.75623454     1.81677842    -0.36048559
 o      2.37183839    -0.98409410     0.29783163
 h      3.12141744    -0.31234384     0.42853766
 c     -2.65292083    -0.52997331    -0.48432970
 h     -2.40693432    -1.63685284    -0.52352351
 h     -3.08749270    -0.35242616     0.59960012
 h     -3.08224120     0.00362041    -1.37504696
 h     -0.03553836     0.97222272     1.55179283
          17

 c      1.20298977    -0.42342889     0.09808516
 c     -0.09748023    -0.90335037     0.24215702
 c     -1.14498825    -0.06915563    -0.20507973
 c     -0.76004790     1.03791154     0.86674664
 c     -0.25939835     1.14563820    -0.55730457
 c      1.13052236     0.89682877    -0.37055529
 h     -0.23499074    -1.98054955     0.76879971
 h     -1.76539384     1.60121918     1.01010444
 h     -0.32089445     2.09558343    -1.09315989
 h      1.74676342     1.80440678    -0.39201058
 o      2.38084076    -0.99022125     0.30214414
 h      3.14599143    -0.34347791     0.41035946
 c     -2.65184537    -0.53606120    -0.47110815
 h     -2.36994910    -1.66250471    -0.50666457
 h     -3.09467657    -0.34728933     0.55410029
 h     -3.09037068     0.05000843    -1.37988141
 h     -0.01878023     0.98071058     1.57794012
          17

 c      1.19763229    -0.42065443     0.09900751
 c     -0.09079965    -0.89670180     0.24055204
 c     -1.15232842    -0.06195573    -0.22464408
 c     -0.76613074     1.03277681     0.86618396
 c     -0.26032931     1.14115975    -0.56179245
 c      1.11824287     0.89145594    -0.36496862
 h     -0.16726496    -1.92752941     0.77461170
 h     -1.79855225     1.65267463     1.06060169
 h     -0.27285018     2.17925328    -1.10190359
 h      1.74350829     1.78547496    -0.42316508
 o      2.39065445    -0.99689223     0.30717375
 h      3.15614343    -0.38330216     0.38968953
 c     -2.64862916    -0.54196812    -0.45712181
 h     -2.34798697    -1.67414633    -0.49664368
 h     -3.10615869    -0.34368924     0.49609612
 h     -3.09392600     0.08265458    -1.36984942
 h      0.00784218     0.98594562     1.62366546
          17

 c      1.19494019    -0.41624012     0.09865543
 c     -0.08359747    -0.89371182     0.23987387
 c     -1.15838258    -0.05376132    -0.24445802
 c     -0.77579994     1.03014211     0.86624295
 c     -0.26225625     1.13910559    -0.56740208
 c      1.10555453     0.88500903    -0.35950341
 h     -0.10352213    -1.85874394     0.77305598
 h     -1.80821627     1.69320456     1.11305823
 h     -0.24036981     2.24501470    -1.10527027
 h      1.74693625     1.76121212    -0.45310848
 o      2.40044850    -1.00429499     0.31276078
 h      3.15746453    -0.42517550     0.36755534
 c     -2.64300965    -0.54765280    -0.44409314
 h     -2.34255078    -1.67002153    -0.49350166
 h     -3.12663030    -0.33958037     0.44126707
 h     -3.09130030     0.09730255    -1.34303007
 h      0.02984857     0.98864416     1.67367878
          17

 c      1.19545418    -0.41057225     0.09711884
 c     -0.07604957    -0.89318256     0.23955352
 c     -1.16286728    -0.04493296    -0.26383691
 c     -0.78822052     1.03014845     0.86807208
 c     -0.26528165     1.14040300    -0.57439310
 c      1.09283787     0.87777390    -0.35439821
 h     -0.04815243    -1.78858827     0.77066908
 h     -1.79230240     1.71909247     1.16342448
 h     -0.22401439     2.28421570    -1.10011254
 h      1.75690262     1.73256549    -0.48107390
 o      2.40919309    -1.01276315     0.31876525
 h      3.15996036    -0.46003816     0.34482318
 c     -2.63460549    -0.55306631    -0.43354616
 h     -2.35359468    -1.65178124    -0.49700884
 h     -3.16202367    -0.33210006     0.40623670
 h     -3.08239822     0.09243236    -1.30126380
 h      0.03684918     0.98907310     1.71588321
          17

 c      1.19945436    -0.40413410     0.09450939
 c     -0.06835055    -0.89335793     0.23866898
 c     -1.16554424    -0.03583137    -0.28209151
 c     -0.80268951     1.03276063     0.87227579
 c     -0.26947518     1.14546078    -0.58271657
 c      1.08051988     0.87019065    -0.34992332
 h     -0.00425608    -1.73716645     0.77811490
 h     -1.75223550     1.72874810     1.20840807
 h     -0.22405096     2.29336255    -1.08596423
 h      1.77254482     1.70014224    -0.50636395
 o      2.41599518    -1.02254201     0.32510846
 h      3.17304663    -0.48038105     0.32155767
 c     -2.62342409    -0.55791926    -0.42587797
 h     -2.37942035    -1.62478566    -0.50687979
 h     -3.21373012    -0.32019607     0.39765737
 h     -3.06863018     0.06936721    -1.24994499
 h      0.02395839     0.98716940     1.74299564
          17

 c      1.20695657    -0.39749709     0.09096945
 c     -0.06073178    -0.89275986     0.23638217
 c     -1.16623652    -0.02676718    -0.29857698
 c     -0.81855342     1.03774369     0.87897327
 c     -0.27487251     1.15430579    -0.59211043
 c      1.06903964     0.86281266    -0.34636735
 h      0.02698802    -1.72053422     0.80509165
 h     -1.69277271     1.72284892     1.24572437
 h     -0.24035048     2.27250252    -1.06398128
 h      1.79236820     1.66439816    -0.52835415
 o      2.42060642    -1.03346022     0.33176474
 h      3.19767092    -0.48565822     0.29714642
 c     -2.61020292    -0.56154995    -0.41995543
 h     -2.41678190    -1.59838657    -0.52293764
 h     -3.27408883    -0.30648521     0.40803273
 h     -3.05339880     0.03287486    -1.19822442
 h     -0.00937909     0.98264106     1.75162305
          17

 c      1.21773118    -0.39130381     0.08668338
 c     -0.05332358    -0.89133873     0.23272379
 c     -1.16484708    -0.01797653    -0.31273491
 c     -0.83505576     1.04457228     0.88779383
 c     -0.28146930     1.16654113    -0.60210306
 c      1.05880328     0.85624350    -0.34401793
 h      0.04485736    -1.73719623     0.85092200
 h     -1.62317341     1.70554675     1.27487420
 h     -0.27234530     2.22574229    -1.03700405
 h      1.81451897     1.62597559    -0.54654890
 o      2.42348505    -1.04492047     0.33868852
 h      3.22526458    -0.48248385     0.27140685
 c     -2.59591625    -0.56327162    -0.41389182
 h     -2.46172595    -1.58412465    -0.54507373
 h     -3.33083756    -0.29518113     0.42488349
 h     -3.04258406    -0.00848955    -1.15868480
 h     -0.06009910     0.97491884     1.74167188
          17

 c      1.23133280    -0.38622999     0.08187824
 c     -0.04608464    -0.89022319     0.22858650
 c     -1.16136747    -0.00963005    -0.32411272
 c     -0.85123650     1.05229532     0.89773578
 c     -0.28921008     1.18109705    -0.61193797
 c      1.05013979     0.85106699    -0.34313824
 h      0.04821448    -1.77105977     0.90442433
 h     -1.55883046     1.68646462     1.29861475
 h     -0.31905408     2.16412419    -1.01057729
 h      1.83714979     1.58600382    -0.56066248
 o      2.42531628    -1.05622996     0.34577396
 h      3.24505518    -0.47929196     0.24514077
 c     -2.58120889    -0.56290607    -0.40602330
 h     -2.51098870    -1.58981767    -0.57274474
 h     -3.37357588    -0.28942368     0.43885897
 h     -3.04321949    -0.04463510    -1.14415328
 h     -0.12116254     0.96295359     1.71683367
          17

 c      1.24713683    -0.38291226     0.07679885
 c     -0.03892608    -0.89054598     0.22495910
 c     -1.15586783    -0.00186242    -0.33236589
 c     -0.86613193     1.05958969     0.90704317
 c     -0.29793002     1.19588520    -0.62047209
 c      1.04327099     0.84778059    -0.34394567
 h      0.03673309    -1.80536620     0.95291929
 h     -1.51983027     1.68069748     1.32370569
 h     -0.37968803     2.10966675    -0.99439186
 h      1.85876082     1.54623796    -0.57067555
 o      2.42662142    -1.06685023     0.35288099
 h      3.24994879    -0.48227589     0.21966973
 c     -2.56660624    -0.56087682    -0.39574362
 h     -2.56228706    -1.61323643    -0.60400943
 h     -3.39579947    -0.29058686     0.44499038
 h     -3.05860539    -0.07006669    -1.15996557
 h     -0.18072489     0.94487402     1.68582862
          17

 c      1.26437650    -0.38185539     0.07166427
 c     -0.03179526    -0.89292392     0.22249303
 c     -1.14847759     0.00517939    -0.33725204
 c     -0.87957665     1.06551424     0.91367605
 c     -0.30723707     1.20817484    -0.62635663
 c      1.03831641     0.84673119    -0.34659476
 h      0.01144854    -1.82908746     0.98744413
 h     -1.52050578     1.70038085     1.35639449
 h     -0.45512417     2.09123394    -1.00062705
 h      1.87843221     1.50901634    -0.57683922
 o      2.42765063    -1.07646601     0.35987702
 h      3.23806686    -0.49431165     0.19618581
 c     -2.55301151    -0.55779781    -0.38386961
 h     -2.61303761    -1.64350870    -0.63527185
 h     -3.39438209    -0.29861382     0.44149273
 h     -3.08423379    -0.08731328    -1.19880182
 h     -0.22325311     0.91783917     1.66213387
          17

 c      1.28218107    -0.38335584     0.06662749
 c     -0.02468013    -0.89751685     0.22148936
 c     -1.13938268     0.01127555    -0.33862678
 c     -0.89266335     1.07047559     0.91662847
 c     -0.31668765     1.21684756    -0.62898167
 c      1.03533749     0.84804746    -0.35115518
 h     -0.02565326    -1.83656591     1.00304674
 h     -1.55714569     1.74225778     1.39417743
 h     -0.54615433     2.11873555    -1.03360251
 h      1.89585595     1.47704735    -0.57963359
 o      2.42838456    -1.08499407     0.36667506
 h      3.21266835    -0.51492737     0.17520717
 c     -2.54152705    -0.55422513    -0.37201390
 h     -2.65974540    -1.66847631    -0.66242638
 h     -3.36906869    -0.31236145     0.42897777
 h     -3.11096363    -0.10225860    -1.24636762
 h     -0.23660167     0.87925168     1.65749035
          17

 c      1.29961515    -0.38746813     0.06175646
 c     -0.01759891    -0.90416624     0.22197997
 c     -1.12883444     0.01612007    -0.33643949
 c     -0.90643945     1.07563465     0.91669764
 c     -0.32638187     1.22359684    -0.62906838
 c      1.03438076     0.85160004    -0.35759419
 h     -0.07210300    -1.82602876     0.99791200
 h     -1.61348345     1.79134766     1.42761655
 h     -0.64684403     2.16969795    -1.08325365
 h      1.91117102     1.45307788    -0.57969798
 o      2.42854657    -1.09259159     0.37327110
 h      3.18194051    -0.54031893     0.15605163
 c     -2.53287401    -0.55065501    -0.36179842
 h     -2.69870380    -1.67967809    -0.68215176
 h     -3.32286181    -0.32968248     0.41066925
 h     -3.13067297    -0.11898802    -1.28978212
 h     -0.22213012     0.83006173     1.67128430
          17

 c      1.31572806    -0.39401386     0.05703791
 c     -0.01059222    -0.91243866     0.22375791
 c     -1.11714609     0.01938409    -0.33073032
 c     -0.92089470     1.08170101     0.91567698
 c     -0.33681306     1.23061530    -0.62773524
 c      1.03546849     0.85704176    -0.36578900
 h     -0.12527051    -1.79900373     0.97303403
 h     -1.67385078     1.83344479     1.44841450
 h     -0.74639487     2.21640141    -1.13573268
 h      1.92467140     1.43947358    -0.57771450
 o      2.42768301    -1.09961397     0.37976419
 h      3.15762303    -0.56415999     0.13657472
 c     -2.52703502    -0.54752539    -0.35465598
 h     -2.72679002    -1.67327671    -0.69240861
 h     -3.26317629    -0.34731368     0.39349004
 h     -3.13846844    -0.13881686    -1.32058010
 h     -0.19354046     0.77628732     1.69146792
          17

 c      1.32962095    -0.40262465     0.05240053
 c     -0.00370449    -0.92157970     0.22633968
 c     -1.10466420     0.02079303    -0.32162568
 c     -0.93547495     1.08876695     0.91511185
 c     -0.34832385     1.23911197    -0.62575905
 c      1.03856501     0.86391026    -0.37555908
 h     -0.18277813    -1.76083266     0.93271474
 h     -1.72790175     1.85978577     1.45221694
 h     -0.83549524     2.24270205    -1.18148491
 h      1.93646941     1.43779318    -0.57426497
 o      2.42545710    -1.10640861     0.38629469
 h      3.15005184    -0.58097579     0.11419672
 c     -2.52321921    -0.54518337    -0.35194504
 h     -2.74183160    -1.64949896    -0.69241261
 h     -3.20231523    -0.36096315     0.38889380
 h     -3.13237699    -0.16110421    -1.33418719
 h     -0.16596305     0.72598330     1.70565617
          17

 c      1.34052780    -0.41280402     0.04774360
 c      0.00307412    -0.93044868     0.22890729
 c     -1.09172372     0.02018660    -0.30934003
 c     -0.94965722     1.09662938     0.91584389
 c     -0.36096704     1.24942993    -0.62354177
 c      1.04355699     0.87173362    -0.38669427
 h     -0.24334008    -1.72162776     0.88535823
 h     -1.76981930     1.86617768     1.43777613
 h     -0.90807201     2.24215196    -1.21529577
 h      1.94624098     1.44848413    -0.56972466
 o      2.42206064    -1.11301160     0.39288137
 h      3.16112006    -0.59095021     0.08850841
 c     -2.52027252    -0.54375520    -0.35474968
 h     -2.74275391    -1.61238822    -0.68257810
 h     -3.15345696    -0.36653440     0.40965713
 h     -3.11267231    -0.18390549    -1.32906555
 h     -0.14981172     0.68607572     1.70674222
          17

 c      1.34789109    -0.42398883     0.04296131
 c      0.00988007    -0.93764055     0.23040862
 c     -1.07860912     0.01756336    -0.29418709
 c     -0.96307469     1.10498607     0.91811111
 c     -0.37459220     1.26140341    -0.62124409
 c      1.05025009     0.88010459    -0.39896975
 h     -0.30771083    -1.69525059     0.84243922
 h     -1.79694697     1.85155491     1.40591037
 h     -0.96058071     2.21360765    -1.23463950
 h      1.95318333     1.47079228    -0.56424913
 o      2.41823195    -1.11912724     0.39934262
 h      3.18338712    -0.60007048     0.06248642
 c     -2.51749949    -0.54288249    -0.36299817
 h     -2.72977463    -1.57031560    -0.66461212
 h     -3.12123612    -0.36276342     0.45964743
 h     -3.08169384    -0.20412534    -1.30679200
 h     -0.15054470     0.66141762     1.69246631
          17

 c      1.35141882    -0.43559274     0.03795440
 c      0.01686114    -0.94210423     0.23006518
 c     -1.06555361     0.01310571    -0.27658203
 c     -0.97544269     1.11347717     0.92169508
 c     -0.38892992     1.27454718    -0.61885817
 c      1.05837494     0.88871549    -0.41215005
 h     -0.37740715    -1.69259496     0.81270409
 h     -1.80939369     1.81746021     1.35913631
 h     -0.99137607     2.15906475    -1.23881918
 h      1.95620153     1.50289912    -0.55784772
 o      2.41482376    -1.12441679     0.40541471
 h      3.20642461    -0.61523000     0.04051632
 c     -2.51485042    -0.54162219    -0.37484308
 h     -2.70461097    -1.53638816    -0.64148458
 h     -3.09894695    -0.35230038     0.52752303
 h     -3.04428744    -0.21736673    -1.27319980
 h     -0.16982395     0.65487322     1.66391931
          17

 c      1.35111787    -0.44703100     0.03263215
 c      0.02376377    -0.94390354     0.22794856
 c     -1.05277081     0.00717081    -0.25702119
 c     -0.98644928     1.12165935     0.92594851
 c     -0.40359107     1.28808475    -0.61618702
 c      1.06759619     0.89735864    -0.42598814
 h     -0.44990716    -1.71300536     0.79550272
 h     -1.81089023     1.76853513     1.30189476
 h     -1.00098416     2.08354844    -1.22922512
 h      1.95423921     1.54222921    -0.55049976
 o      2.41244358    -1.12870387     0.41089083
 h      3.22221066    -0.64063199     0.02604463
 c     -2.51214830    -0.53888396    -0.38735295
 h     -2.67002970    -1.52573043    -0.61651686
 h     -3.07741462    -0.33939534     0.59518954
 h     -3.00838843    -0.21786262    -1.23969331
 h     -0.20593408     0.66726108     1.62496952
          17

 c      1.34729598    -0.45774607     0.02691641
 c      0.02979600    -0.94404687     0.22477798
 c     -1.04047647     0.00024344    -0.23604260
 c     -0.99567802     1.12899383     0.92972696
 c     -0.41793744     1.30084823    -0.61271240
 c      1.07752188     0.90590150    -0.44022590
 h     -0.51696205    -1.74613134     0.78317622
 h     -1.81064186     1.71347041     1.24083519
 h     -0.99369794     1.99660744    -1.21094418
 h      1.94662107     1.58583689    -0.54225469
 o      2.41133344    -1.13199896     0.41567593
 h      3.22689772    -0.67712135     0.02055802
 c     -2.50877142    -0.53429777    -0.39768495
 h     -2.62831783    -1.54661381    -0.59143930
 h     -3.05141815    -0.32755546     0.64791083
 h     -2.98386816    -0.19945202    -1.22156107
 h     -0.25297105     0.69666842     1.58282221
          17

 c      1.34052876    -0.46723607     0.02074766
 c      0.03403053    -0.94368461     0.22129514
 c     -1.02888720    -0.00713772    -0.21418336
 c     -1.00272717     1.13500375     0.93137638
 c     -0.43083663     1.31113848    -0.60736002
 c      1.08771771     0.91424668    -0.45459790
 h     -0.56905952    -1.78083593     0.76833289
 h     -1.82384427     1.66430792     1.18382051
 h     -0.98036706     1.91437857    -1.19567410
 h      1.93328068     1.63077903    -0.53328203
 o      2.41134883    -1.13446417     0.41980087
 h      3.22114967    -0.72257712     0.02324817
 c     -2.50417816    -0.52865359    -0.40414667
 h     -2.58064996    -1.59227149    -0.56580290
 h     -3.01970060    -0.31891823     0.67708665
 h     -2.97711075    -0.15913963    -1.22886438
 h     -0.29919244     0.73736286     1.54925414
          17

 c      1.33159990    -0.47507582     0.01408601
 c      0.03576765    -0.94368493     0.21799637
 c     -1.01821753    -0.01446392    -0.19194766
 c     -1.00777154     1.13971821     0.92909804
 c     -0.44065927     1.31697864    -0.59850117
 c      1.09773090     0.92228748    -0.46883559
 h     -0.59924581    -1.80970325     0.74684957
 h     -1.86473951     1.63058081     1.13637820
 h     -0.97828177     1.85716049    -1.20205609
 h      1.91484401     1.67443060    -0.52387961
 o      2.41195190    -1.13638191     0.42343673
 h      3.21041257    -0.77240192     0.03076837
 c     -2.49840625    -0.52310991    -0.40677725
 h     -2.52858281    -1.64559669    -0.53902651
 h     -2.98335160    -0.31449144     0.67928861
 h     -2.98532015    -0.10133749    -1.25657028
 h     -0.32763577     0.78042201     1.54010644
          17

 c      1.32141704    -0.48092714     0.00690615
 c      0.03464217    -0.94461286     0.21515129
 c     -1.00868882    -0.02132297    -0.16979020
 c     -1.01189162     1.14380165     0.92192032
 c     -0.44634045     1.31739956    -0.58510804
 c      1.10712108     0.92987350    -0.48266577
 h     -0.60386625    -1.82909282     0.71742072
 h     -1.93314705     1.61173336     1.09871359
 h     -0.99849857     1.83483106    -1.24263061
 h      1.89257834     1.71470858    -0.51445901
 o      2.41227797    -1.13809813     0.42688283
 h      3.20422594    -0.82057160     0.03751506
 c     -2.49182799    -0.51835677    -0.40673596
 h     -2.47489495    -1.69009825    -0.51182463
 h     -2.94492380    -0.31443799     0.65525882
 h     -2.99938766    -0.03631202    -1.28938513
 h     -0.32589542     0.81980936     1.56735946
          17

 c      1.31090434    -0.48454030    -0.00080827
 c      0.03063242    -0.94678639     0.21285569
 c     -1.00054132    -0.02742489    -0.14811439
 c     -1.01598738     1.14779948     0.91060671
 c     -0.44851003     1.31333960    -0.56819515
 c      1.11548218     0.93680300    -0.49580400
 h     -0.58216687    -1.83835461     0.68066550
 h     -2.01361870     1.59959388     1.06797084
 h     -1.03236356     1.83647893    -1.30730531
 h      1.86822784     1.75016791    -0.50552204
 o      2.41144895    -1.13987755     0.43043737
 h      3.21180276    -0.86215777     0.03782525
 c     -2.48462860    -0.51464004    -0.40538016
 h     -2.42295838    -1.71511812    -0.48587076
 h     -2.90841677    -0.31805048     0.61019149
 h     -3.01062724     0.02542075    -1.31333914
 h     -0.29977745     0.85883779     1.62673485
          17

 c      1.30089060    -0.48574863    -0.00906546
 c      0.02407730    -0.95025403     0.21104323
 c     -0.99403795    -0.03258922    -0.12727488
 c     -1.02015052     1.15188475     0.89712707
 c     -0.44847859     1.30638384    -0.54985175
 c      1.12244458     0.94284412    -0.50795783
 h     -0.53617420    -1.83979130     0.63878202
 h     -2.08813996     1.58654634     1.04160201
 h     -1.06341779     1.84494216    -1.37466397
 h      1.84377753     1.77998441    -0.49761810
 o      2.40909852    -1.14174112     0.43415896
 h      3.23433045    -0.89609759     0.02988322
 c     -2.47659559    -0.51204655    -0.40406905
 h     -2.37600887    -1.71573257    -0.46314852
 h     -2.87975025    -0.32343318     0.55519965
 h     -3.01344610     0.07611032    -1.32026808
 h     -0.26772309     0.90490129     1.70055594
          17

 c      1.29202348    -0.48446155    -0.01785847
 c      0.01570847    -0.95468484     0.20946050
 c     -0.98945259    -0.03673925    -0.10756366
 c     -1.02425933     1.15623170     0.88342632
 c     -0.44710762     1.29769702    -0.53181747
 c      1.12768303     0.94776331    -0.51884189
 h     -0.47103406    -1.83959657     0.59566991
 h     -2.14394884     1.56862288     1.01813748
 h     -1.08066344     1.84886380    -1.42832334
 h      1.82118540     1.80382781    -0.49128604
 o      2.40553086    -1.14350148     0.43779463
 h      3.26294531    -0.92468978     0.01689512
 c     -2.46716249    -0.51063083    -0.40429623
 h     -2.33676029    -1.69154723    -0.44563354
 h     -2.86689855    -0.32736615     0.50779023
 h     -3.00498809     0.11095902    -1.30709495
 h     -0.24566835     0.96189776     1.77111717
          17

 c      1.28473955    -0.48065711    -0.02715575
 c      0.00660947    -0.95926767     0.20766695
 c     -0.98704886    -0.03991468    -0.08918535
 c     -1.02830913     1.16113673     0.87094219
 c     -0.44473897     1.28799068    -0.51523515
 c      1.13094029     0.95134993    -0.52819682
 h     -0.39484227    -1.84877095     0.55683891
 h     -2.17413535     1.54479499     0.99683997
 h     -1.07936616     1.84271332    -1.45944166
 h      1.80213751     1.82166372    -0.48700682
 o      2.40130299    -1.14494713     0.44097543
 h      3.28555248    -0.95060990     0.00392696
 c     -2.45569328    -0.51030184    -0.40728462
 h     -2.30714899    -1.64635780    -0.43523027
 h     -2.87748261    -0.32655219     0.48558332
 h     -2.98438481     0.12766121    -1.27455072
 h     -0.24237419     1.02950357     1.82637060
          17

 c      1.27928962    -0.47436863    -0.03689861
 c     -0.00207046    -0.96294860     0.20519579
 c     -0.98704818    -0.04227348    -0.07223446
 c     -1.03235807     1.16693333     0.86064163
 c     -0.44141898     1.27771780    -0.50083707
 c      1.13205199     0.95343767    -0.53580383
 h     -0.31589629    -1.88021910     0.52762779
 h     -2.17634646     1.51587823     0.97739053
 h     -1.05849782     1.82429656    -1.46422693
 h      1.78786889     1.83354663    -0.48518620
 o      2.39681484    -1.14594164     0.44340669
 h      3.29330615    -0.97525441    -0.00518125
 c     -2.44204076    -0.51050551    -0.41286551
 h     -2.28799384    -1.58904157    -0.43374735
 h     -2.91274953    -0.32057910     0.49248420
 h     -2.95258232     0.12644260    -1.22683613
 h     -0.26124440     1.10514607     1.85942707
          17

 c      1.27578646    -0.46567267    -0.04700430
 c     -0.00956947    -0.96531140     0.20190046
 c     -0.98959847    -0.04405848    -0.05669770
 c     -1.03638740     1.17390482     0.85312737
 c     -0.43704867     1.26718070    -0.48907027
 c      1.13096164     0.95392041    -0.54149153
 h     -0.23798979    -1.93859314     0.50940413
 h     -2.15225546     1.48398619     0.95974521
 h     -1.01920112     1.79337159    -1.44217412
 h      1.77907478     1.83947291    -0.48616773
 o      2.39217263    -1.14642201     0.44493338
 h      3.28270511    -0.99873472    -0.00887762
 c     -2.42676514    -0.51011145    -0.41918176
 h     -2.27862629    -1.53480291    -0.44271228
 h     -2.96490503    -0.31284772     0.51549365
 h     -2.91291490     0.11097121    -1.17215686
 h     -0.30239161     1.18532017     1.86701703
          17

 c      1.27423317    -0.45470021    -0.05736250
 c     -0.01553630    -0.96719942     0.19808233
 c     -0.99473999    -0.04554461    -0.04247890
 c     -1.04014873     1.18221198     0.84865251
 c     -0.43143052     1.25653405    -0.48006819
 c      1.12772441     0.95275820    -0.54513778
 h     -0.16054579    -2.01320816     0.49831765
 h     -2.10845822     1.45246329     0.94408581
 h     -0.96461428     1.75150002    -1.39604174
 h      1.77590976     1.83933118    -0.49025038
 o      2.38717704    -1.14637324     0.44555188
 h      3.25575413    -1.02028171    -0.00808587
 c     -2.41058260    -0.50791620    -0.42372744
 h     -2.27709929    -1.50323844    -0.46314411
 h     -3.02251192    -0.30775809     0.53777831
 h     -2.87212088     0.08985723    -1.12350829
 h     -0.36348015     1.26618831     1.84890118
          17

 c      1.27452028    -0.44167599    -0.06782225
 c     -0.01964103    -0.97002480     0.19417963
 c     -1.00234821    -0.04700383    -0.02941676
 c     -1.04302134     1.19181681     0.84701845
 c     -0.42421600     1.24568747    -0.47344989
 c      1.12250198     0.94997868    -0.54667112
 h     -0.08347612    -2.08601879     0.48899292
 h     -2.05842852     1.42600311     0.93076024
 h     -0.90088322     1.70303286    -1.33384007
 h      1.77805041     1.83294422    -0.49769269
 o      2.38132917    -1.14580757     0.44542016
 h      3.21993561    -1.03859529    -0.00634950
 c     -2.39381644    -0.50366572    -0.42422340
 h     -2.28176703    -1.50798457    -0.49549040
 h     -3.07596566    -0.30838443     0.54790832
 h     -2.83998655     0.07636125    -1.09740652
 h     -0.43941695     1.34410131     1.80867939
          17

 c      1.27642548    -0.42695400    -0.07818257
 c     -0.02146059    -0.97483016     0.19048601
 c     -1.01206220    -0.04869356    -0.01728283
 c     -1.04408653     1.20243130     0.84738792
 c     -0.41477320     1.23413149    -0.46797077
 c      1.11555610     0.94567859    -0.54607706
 h     -0.00891497    -2.14230003     0.47769566
 h     -2.02279635     1.41019122     0.91998267
 h     -0.83897806     1.65704810    -1.27272119
 h      1.78478867     1.82018669    -0.50868559
 o      2.37391403    -1.14474189     0.44483564
 h      3.18700709    -1.05227410    -0.00943200
 c     -2.37665636    -0.49853065    -0.41938366
 h     -2.29266274    -1.54434864    -0.53907280
 h     -3.11880752    -0.31612691     0.54038847
 h     -2.82395189     0.08125408    -1.10584610
 h     -0.52118259     1.41660873     1.75610229
          17

 c      1.27963085    -0.41103061    -0.08819492
 c     -0.02061179    -0.98202344     0.18711027
 c     -1.02323698    -0.05084629    -0.00577283
 c     -1.04288160     1.21355651     0.84816570
 c     -0.40221221     1.22092141    -0.46147446
 c      1.10724360     0.94002912    -0.54340886
 h      0.05995332    -2.17370588     0.46271331
 h     -2.02117824     1.40931606     0.91101776
 h     -0.79434431     1.62758483    -1.23972293
 h      1.79512232     1.80113335    -0.52330289
 o      2.36433486    -1.14316064     0.44407931
 h      3.16782413    -1.06054576    -0.02274633
 c     -2.36000783    -0.49391463    -0.40976734
 h     -2.31004650    -1.59329767    -0.59111566
 h     -3.14710981    -0.33112459     0.51375621
 h     -2.82150290     0.10261688    -1.14538156
 h     -0.59513784     1.48440330     1.70964963
          17

 c      1.28375402    -0.39454439    -0.09757267
 c     -0.01686498    -0.99149258     0.18403359
 c     -1.03496524    -0.05367457     0.00547835
 c     -1.04042526     1.22467694     0.84746404
 c     -0.38616820     1.20546282    -0.45240474
 c      1.09801622     0.93328273    -0.53879828
 h      0.12001378    -2.17722231     0.44371635
 h     -2.05618752     1.42341148     0.90158609
 h     -0.77733228     1.62461598    -1.25452559
 h      1.80783817     1.77619642    -0.54144620
 o      2.35261537    -1.14098389     0.44313863
 h      3.16442476    -1.06393404    -0.04684869
 c     -2.34547872    -0.49053142    -0.39739147
 h     -2.33266463    -1.63553302    -0.64715959
 h     -3.15906465    -0.35266362     0.46938291
 h     -2.82255243     0.12885050    -1.20018283
 h     -0.64697696     1.55242332     1.69262102
          17

 c      1.28838698    -0.37827103    -0.10599998
 c     -0.01018266    -1.00273340     0.18116210
 c     -1.04618109    -0.05739039     0.01684504
 c     -1.03853520     1.23571590     0.84460577
 c     -0.36773332     1.18856469    -0.44186160
 c      1.08841918     0.92578025    -0.53246482
 h      0.16874026    -2.15411045     0.42127958
 h     -2.11142600     1.44866679     0.88895988
 h     -0.78193064     1.64178583    -1.30560476
 h      1.82161441     1.74622193    -0.56280439
 o      2.33947075    -1.13808804     0.44163431
 h      3.16879602    -1.06400222    -0.07622793
 c     -2.33456780    -0.48871561    -0.38456516
 h     -2.35798799    -1.65844005    -0.70248537
 h     -3.15542957    -0.37934460     0.41136533
 h     -2.81784319     0.14929709    -1.25421572
 h     -0.67187902     1.62445561     1.71519541
          17

 c      1.29313358    -0.36310547    -0.11314139
 c     -0.00072215    -1.01486532     0.17834725
 c     -1.05581156    -0.06218893     0.02865135
 c     -1.03832963     1.24739347     0.84087220
 c     -0.34874369     1.17174121    -0.43225913
 c      1.07906962     0.91795322    -0.52472243
 h      0.20458162    -2.11014664     0.39680073
 h     -2.16642523     1.48054272     0.87146549
 h     -0.79433669     1.66442221    -1.36558696
 h      1.83517924     1.71253215    -0.58685670
 o      2.32583615    -1.13436112     0.43907056
 h      3.17013632    -1.06244882    -0.10327641
 c     -2.32809970    -0.48873366    -0.37337852
 h     -2.38311490    -1.65601446    -0.75310133
 h     -3.14091436    -0.40910901     0.34723503
 h     -2.80225655     0.15815165    -1.29671938
 h     -0.67715824     1.69573631     1.76378888
          17

 c      1.29763748    -0.35001395    -0.11865964
 c      0.01115045    -1.02653118     0.17537860
 c     -1.06293143    -0.06820937     0.04113901
 c     -1.04017643     1.26069592     0.83804526
 c     -0.33084429     1.15616542    -0.42528332
 c      1.07062509     0.91030384    -0.51596661
 h      0.22760030    -2.05718749     0.37271986
 h     -2.20643469     1.51548972     0.84872926
 h     -0.80426458     1.68159677    -1.41440050
 h      1.84747742     1.67687545    -0.61291814
 o      2.31246882    -1.12973733     0.43507903
 h      3.16097336    -1.06054979    -0.12214613
 c     -2.32598122    -0.49078387    -0.36572706
 h     -2.40533318    -1.62718141    -0.79612943
 h     -3.12586343    -0.43941348     0.28858551
 h     -2.77413205     0.15349080    -1.32177835
 h     -0.67281119     1.75703532     1.81695522
          17

 c      1.30159645    -0.33995157    -0.12224384
 c      0.02483171    -1.03581991     0.17198243
 c     -1.06688387    -0.07551448     0.05445822
 c     -1.04409223     1.27626229     0.83721306
 c     -0.31536318     1.14253260    -0.42162280
 c      1.06374630     0.90335516    -0.50663565
 h      0.24019341    -2.01442402     0.35262867
 h     -2.22334694     1.55107302     0.82125845
 h     -0.80629840     1.68766918    -1.44206672
 h      1.85780962     1.64131849    -0.64022052
 o      2.29983447    -1.12420867     0.42950767
 h      3.13888101    -1.05905957    -0.13011015
 c     -2.32729216    -0.49486133    -0.36321734
 h     -2.42234174    -1.57490407    -0.83005230
 h     -3.12510196    -0.46787834     0.24908406
 h     -2.73408497     0.13590249    -1.32691166
 h     -0.66573469     1.80134106     1.85924323
          17

 c      1.30476053    -0.33374579    -0.12364611
 c      0.03956392    -1.04069631     0.16791260
 c     -1.06734083    -0.08408226     0.06866440
 c     -1.04987540     1.29427992     0.83869787
 c     -0.30339469     1.13123098    -0.42133352
 c      1.05904664     0.89757999    -0.49715557
 h      0.24637470    -2.00363353     0.34024837
 h     -2.21414923     1.58573860     0.79005469
 h     -0.79812302     1.68028333    -1.44476810
 h      1.86589505     1.60808064    -0.66799762
 o      2.28810859    -1.11783334     0.42243951
 h      3.10647227    -1.05825151    -0.12778735
 c     -2.33102893    -0.50059811    -0.36654745
 h     -2.43241627    -1.50660766    -0.85524992
 h     -3.14920664    -0.49313163     0.23726580
 h     -2.68441679     0.10804771    -1.31255302
 h     -0.65976674     1.82517964     1.88246629
          17

 c      1.30692401    -0.33195635    -0.12272428
 c      0.05474561    -1.04033684     0.16318458
 c     -1.06431074    -0.09379592     0.08371470
 c     -1.05709670     1.31457607     0.84231041
 c     -0.29578517     1.12245315    -0.42411593
 c      1.05702841     0.89332533    -0.48788505
 h      0.24818576    -2.03374578     0.33666961
 h     -2.18009415     1.61876520     0.75634422
 h     -0.77936631     1.65900689    -1.42224621
 h      1.87184152     1.57932028    -0.69555297
 o      2.27718707    -1.11074639     0.41420369
 h      3.07130275    -1.05795773    -0.11922381
 c     -2.33695398    -0.50719694    -0.37478257
 h     -2.43476854    -1.43565411    -0.87503745
 h     -3.19433309    -0.51475832     0.24977711
 h     -2.62912653     0.07523608    -1.28280163
 h     -0.65684025     1.82768259     1.88339477
          17

 c      1.30792395    -0.33474728    -0.11948330
 c      0.07008006    -1.03594300     0.15818592
 c     -1.05811217    -0.10444277     0.09946521
 c     -1.06503146     1.33667115     0.84753608
 c     -0.29301237     1.11619651    -0.42939141
 c      1.05801100     0.89075665    -0.47907778
 h      0.24378353    -2.09144924     0.33899173
 h     -2.12717596     1.65056514     0.72125357
 h     -0.75149892     1.62513858    -1.37744956
 h      1.87603640     1.55689364    -0.72229125
 o      2.26675988    -1.10316541     0.40534134
 h      3.04475995    -1.05767239    -0.11122665
 c     -2.34526663    -0.51357272    -0.38542653
 h     -2.42994397    -1.38174935    -0.89657665
 h     -3.24607427    -0.53261339     0.27495972
 h     -2.57409402     0.04661701    -1.24719645
 h     -0.65758162     1.80991139     1.86240460
          17

 c      1.30765039    -0.34181191    -0.11410440
 c      0.08526787    -1.02965455     0.15345498
 c     -1.04930506    -0.11572567     0.11568133
 c     -1.07259023     1.35975063     0.85360113
 c     -0.29499366     1.11215599    -0.43616498
 c      1.06206839     0.88984234    -0.47087459
 h      0.23079288    -2.15395493     0.34282358
 h     -2.06733177     1.68331826     0.68522928
 h     -0.71879510     1.58268843    -1.31840351
 h      1.87897485     1.54211016    -0.74769268
 o      2.25661553    -1.09538196     0.39641326
 h      3.03722284    -1.05684033    -0.11015953
 c     -2.35585764    -0.51895482    -0.39527195
 h     -2.41930437    -1.36443674    -0.92846583
 h     -3.29050261    -0.54665400     0.30083821
 h     -2.52624362     0.03525342    -1.22118210
 h     -0.66116307     1.77492585     1.82378806
          17

 c      1.30606111    -0.35236873    -0.10695443
 c      0.09977122    -1.02333655     0.14946209
 c     -1.03858782    -0.12727423     0.13207003
 c     -1.07845807     1.38262790     0.85941558
 c     -0.30088127     1.10953858    -0.44269363
 c      1.06900592     0.89038391    -0.46332798
 h      0.20887094    -2.20308486     0.34474537
 h     -2.01781342     1.72133268     0.64736376
 h     -0.69016879     1.54037419    -1.26208014
 h      1.88107408     1.53554759    -0.77124333
 o      2.24712531    -1.08774909     0.38769564
 h      3.05034593    -1.05515269    -0.11698270
 c     -2.36838068    -0.52373588    -0.40201720
 h     -2.40360781    -1.38839395    -0.97264315
 h     -3.31888251    -0.55699643     0.31886608
 h     -2.49053328     0.05300561    -1.21921762
 h     -0.66440490     1.72830521     1.77752666
          17

 c      1.30319676    -0.36523524    -0.09856381
 c      0.11283584    -1.01829617     0.14656280
 c     -1.02671396    -0.13867803     0.14830294
 c     -1.08178780     1.40394364     0.86342020
 c     -0.30908318     1.10704458    -0.44638935
 c      1.07839794     0.89207685    -0.45644417
 h      0.17940736    -2.22834159     0.34277290
 h     -1.99408816     1.76930700     0.60603339
 h     -0.67935647     1.51194339    -1.23547209
 h      1.88252927     1.53698775    -0.79235000
 o      2.23933800    -1.08068312     0.37913445
 h      3.07543861    -1.05241987    -0.12659572
 c     -2.38251982    -0.52900380    -0.40576166
 h     -2.38331192    -1.43919355    -1.02081370
 h     -3.32738119    -0.56391505     0.32433135
 h     -2.46754335     0.10032641    -1.24134663
 h     -0.66071591     1.67800873     1.74084170
          17

 c      1.29919959    -0.37897700    -0.08956602
 c      0.12358675    -1.01539851     0.14502188
 c     -1.01444997    -0.14956016     0.16401551
 c     -1.08301123     1.42282116     0.86376035
 c     -0.31809399     1.10367652    -0.44524888
 c      1.08967593     0.89457706    -0.45021650
 h      0.14461194    -2.22524162     0.33601657
 h     -1.99846779     1.82799064     0.56213975
 h     -0.69634624     1.50710461    -1.25895033
 h      1.88325395     1.54549688    -0.81028404
 o      2.23451503    -1.07465298     0.37061515
 h      3.10044582    -1.04827540    -0.13253137
 c     -2.39779132    -0.53528061    -0.40836955
 h     -2.35996030    -1.49674232    -1.06186207
 h     -3.31608994    -0.56788023     0.31589256
 h     -2.45558394     0.16470745    -1.27284536
 h     -0.64185904     1.63136932     1.73331827
          17

 c      1.29433279    -0.39210605    -0.08060505
 c      0.13112812    -1.01514722     0.14502888
 c     -1.00254732    -0.15964820     0.17881299
 c     -1.08322966     1.43942680     0.85948923
 c     -0.32762609     1.09983522    -0.44001320
 c      1.10221332     0.89755216    -0.44463219
 h      0.10693788    -2.19392696     0.32439935
 h     -2.01955489     1.89247368     0.52095806
 h     -0.73539576     1.51920335    -1.32130604
 h      1.88294875     1.55963015    -0.82420640
 o      2.23367276    -1.07012589     0.36215296
 h      3.11637552    -1.04217541    -0.13069295
 c     -2.41334038    -0.54244577    -0.41178390
 h     -2.33604130    -1.54579842    -1.08808642
 h     -3.28888582    -0.56959009     0.29544225
 h     -2.45340085     0.23049893    -1.29777768
 h     -0.60568833     1.59030708     1.76107367
          17

 c      1.28898718    -0.40328945    -0.07223211
 c      0.13467002    -1.01761095     0.14668211
 c     -0.99171335    -0.16877242     0.19229577
 c     -1.08291770     1.45456124     0.85139940
 c     -0.33808074     1.09662146    -0.43298980
 c      1.11535413     0.90071506    -0.43966474
 h      0.06870847    -2.13941599     0.30865310
 h     -2.04300888     1.95555245     0.48919773
 h     -0.78217178     1.53373863    -1.39393938
 h      1.88127689     1.57768983    -0.83328215
 o      2.23736596    -1.06748935     0.35389540
 h      3.11949416    -1.03353891    -0.12019599
 c     -2.42795128    -0.55017082    -0.41740328
 h     -2.31419081    -1.57745867    -1.09587403
 h     -3.25403614    -0.56995244     0.26863636
 h     -2.46038933     0.28573836    -1.30631391
 h     -0.56068558     1.55254062     1.80946819
          17

 c      1.28366412    -0.41152965    -0.06481913
 c      0.13369228    -1.02219262     0.14994739
 c     -0.98258517    -0.17682199     0.20410032
 c     -1.08193854     1.46890398     0.84100454
 c     -0.34959470     1.09479995    -0.42598583
 c      1.12842664     0.90383302    -0.43526636
 h      0.03158921    -2.07361527     0.29052412
 h     -2.05858767     2.01105692     0.47186334
 h     -0.82553252     1.54056821    -1.45512719
 h      1.87806258     1.59798346    -0.83682372
 o      2.24557829    -1.06698578     0.34607099
 h      3.11176458    -1.02178139    -0.10317643
 c     -2.44015747    -0.55811885    -0.42623781
 h     -2.29670062    -1.58756203    -1.08459470
 h     -3.22409738    -0.56998071     0.24510377
 h     -2.47602011     0.32297106    -1.29433787
 h     -0.51876471     1.51677818     1.85760906
          17

 c      1.27893409    -0.41627314    -0.05851813
 c      0.12811635    -1.02738639     0.15462975
 c     -0.97571486    -0.18371256     0.21393527
 c     -1.08006046     1.48281048     0.82954156
 c     -0.36191685     1.09469631    -0.41999721
 c      1.14077495     0.90671880    -0.43136490
 h     -0.00432477    -2.01760723     0.27285421
 h     -2.06092318     2.05488360     0.47152915
 h     -0.85941128     1.53502560    -1.49354845
 h      1.87342900     1.61903545    -0.83439810
 o      2.25765696    -1.06869117     0.33896455
 h      3.10111456    -1.00614942    -0.08458249
 c     -2.44863173    -0.56596447    -0.43888037
 h     -2.28523947    -1.57559543    -1.05595201
 h     -3.21194431    -0.57058907     0.23552843
 h     -2.49945760     0.33830162    -1.26162687
 h     -0.48847408     1.48379016     1.89049097
          17

 c      1.27538249    -0.41741436    -0.05327967
 c      0.11837255    -1.03113173     0.16044698
 c     -0.97157394    -0.18936846     0.22159724
 c     -1.07712130     1.49640950     0.81783130
 c     -0.37458730     1.09638138    -0.41553757
 c      1.15179482     0.90922132    -0.42786763
 h     -0.04096992    -1.99731092     0.25859710
 h     -2.04845200     2.08494048     0.48871397
 h     -0.88105962     1.51565765    -1.50437250
 h      1.86783120     1.63971785    -0.82587786
 o      2.27241792    -1.07254806     0.33287810
 h      3.09998389    -0.98540840    -0.07119477
 c     -2.45293131    -0.57332990    -0.45494267
 h     -2.28050339    -1.54508141    -1.01423480
 h     -3.22225795    -0.57249872     0.24434374
 h     -2.52942513     0.33102594    -1.21104608
 h     -0.47416151     1.45517719     1.90019473
          17

 c      1.27355330    -0.41520404    -0.04891580
 c      0.10514363    -1.03243399     0.16723608
 c     -0.97057972    -0.19370992     0.22696745
 c     -1.07297799     1.50967642     0.80643185
 c     -0.38707453     1.09978872    -0.41286980
 c      1.16096235     0.91122753    -0.42467278
 h     -0.07976645    -2.02466855     0.24847363
 h     -2.02274023     2.10105373     0.52226474
 h     -0.88972207     1.48277832    -1.48651116
 h      1.86198407     1.65929023    -0.81143459
 o      2.28865169    -1.07840898     0.32796076
 h      3.11846293    -0.95795548    -0.06819994
 c     -2.45382027    -0.57966465    -0.47260652
 h     -2.28166904    -1.50557489    -0.96724745
 h     -3.24775785    -0.57644168     0.26568705
 h     -2.56438331     0.30450728    -1.14889064
 h     -0.47718320     1.43251880     1.88373990
          17

 c      1.27387234    -0.41013553    -0.04516361
 c      0.08900350    -1.03247124     0.17500319
 c     -0.97311673    -0.19665557     0.22999421
 c     -1.06742325     1.52243787     0.79573413
 c     -0.39882045     1.10474072    -0.41204083
 c      1.16785407     0.91267501    -0.42168549
 h     -0.11810810    -2.08490332     0.24058951
 h     -1.98857319     2.10519194     0.56954439
 h     -0.88631969     1.43807903    -1.44211761
 h      1.85670747     1.67734378    -0.79147104
 o      2.30581124    -1.08600952     0.32398330
 h      3.15493116    -0.92316922    -0.07492181
 c     -2.45263873    -0.58422552    -0.48897087
 h     -2.28593375    -1.47477234    -0.92669827
 h     -3.27604653    -0.58326414     0.28886949
 h     -2.60327140     0.26825164    -1.08577952
 h     -0.49665176     1.41702254     1.84180327
          17

 c      1.27655645    -0.40288307    -0.04171448
 c      0.07052322    -1.03322451     0.18372340
 c     -0.97951551    -0.19814470     0.23066909
 c     -1.06016560     1.53436098     0.78589975
 c     -0.40918879     1.11090727    -0.41272061
 c      1.17215955     0.91356795    -0.41883249
 h     -0.15134421    -2.15260837     0.23298262
 h     -1.95429701     2.10180376     0.62669339
 h     -0.87414668     1.38498678    -1.37829645
 h      1.85273991     1.69366961    -0.76651338
 o      2.32403519    -1.09492053     0.32040458
 h      3.19694140    -0.88271845    -0.08553960
 c     -2.45046677    -0.58656036    -0.50094133
 h     -2.28946960    -1.47411442    -0.90480150
 h     -3.29705756    -0.59371841     0.30519682
 h     -2.64684161     0.23907413    -1.03625964
 h     -0.52914745     1.40922962     1.77917588
          17

 c      1.28157513    -0.39425920    -0.03822543
 c      0.05046573    -1.03605096     0.19325007
 c     -0.98999049    -0.19816716     0.22901189
 c     -1.05101484     1.54504060     0.77659250
 c     -0.41730813     1.11774565    -0.41385977
 c      1.17368914     0.91398631    -0.41607065
 h     -0.17618842    -2.20842277     0.22487380
 h     -1.93082300     2.09725118     0.68942991
 h     -0.86062411     1.32933683    -1.31095399
 h      1.85055674     1.70809005    -0.73710592
 o      2.34357715    -1.10460115     0.31666636
 h      3.23102337    -0.83991597    -0.09371203
 c     -2.44765581    -0.58742189    -0.50656446
 h     -2.29084235    -1.51170739    -0.90601532
 h     -3.30510155    -0.60825270     0.31015046
 h     -2.69786916     0.23461507    -1.01340356
 h     -0.56737832     1.40844618     1.70707305
          17

 c      1.28868397    -0.38515539    -0.03433830
 c      0.02971067    -1.04146594     0.20336141
 c     -1.00456307    -0.19679563     0.22507377
 c     -1.04038718     1.55430360     0.76664246
 c     -0.42194078     1.12455587    -0.41350821
 c      1.17237467     0.91408186    -0.41338485
 h     -0.19136779    -2.24163623     0.21633156
 h     -1.92715532     2.09696083     0.75428513
 h     -0.85853698     1.27872400    -1.26704057
 h      1.85024228     1.72032730    -0.70375790
 o      2.36444579    -1.11449890     0.31236589
 h      3.24880835    -0.79823576    -0.09531530
 c     -2.44412803    -0.58825622    -0.50600288
 h     -2.29248751    -1.57276904    -0.92432092
 h     -3.29814475    -0.62698078     0.30280554
 h     -2.75710888     0.25763798    -1.01942342
 h     -0.59874382     1.41194911     1.64596845
          17

 c      1.29749260    -0.37646599    -0.02971109
 c      0.00907863    -1.04935974     0.21381542
 c     -1.02299790    -0.19422358     0.21895675
 c     -1.02962972     1.56251654     0.75443201
 c     -0.42196256     1.13086175    -0.41000409
 c      1.16826854     0.91405186    -0.41076921
 h     -0.19704483    -2.24782344     0.20779690
 h     -1.94417421     2.10159391     0.81883337
 h     -0.87983281     1.23794912    -1.27114990
 h      1.85145030     1.72996822    -0.66695908
 o      2.38635906    -1.12412479     0.30728242
 h      3.24796473    -0.76027486    -0.08882608
 c     -2.44005938    -0.58967560    -0.50092371
 h     -2.29745877    -1.63460609    -0.95038093
 h     -3.27703975    -0.64975358     0.28494486
 h     -2.81943837     0.29293085    -1.04499462
 h     -0.60811686     1.41537599     1.62132736
          17

 c      1.30752716    -0.36901030    -0.02405213
 c     -0.01078598    -1.05915644     0.22437876
 c     -1.04477706    -0.19077616     0.21082347
 c     -1.02018978     1.57031910     0.73982311
 c     -0.41751609     1.13668429    -0.40433594
 c      1.16154643     0.91409099    -0.40819761
 h     -0.19435395    -2.22724890     0.19982004
 h     -1.97386097     2.10688999     0.88041005
 h     -0.92144997     1.20555402    -1.31830609
 h      1.85347322     1.73654092    -0.62725028
 o      2.40877737    -1.13311238     0.30136710
 h      3.23173105    -0.72699190    -0.07510642
 c     -2.43583008    -0.59156302    -0.49327921
 h     -2.30706145    -1.68041867    -0.97690674
 h     -3.24554386    -0.67626767     0.26083147
 h     -2.87701237     0.32239499    -1.07824836
 h     -0.58901306     1.41650659     1.64278904
          17

 c      1.31826997    -0.36346408    -0.01714889
 c     -0.02943270    -1.06982458     0.23483994
 c     -1.06911618    -0.18686087     0.20088530
 c     -1.01265967     1.57810270     0.72519525
 c     -0.40979099     1.14209979    -0.39946996
 c      1.15249852     0.91433642    -0.40560749
 h     -0.18528651    -2.18513245     0.19289557
 h     -2.00494096     2.10734844     0.93543986
 h     -0.96797326     1.17878379    -1.38121571
 h      1.85540314     1.73966920    -0.58530093
 o      2.43092612    -1.14127699     0.29473444
 h      3.20849132    -0.69689740    -0.05720986
 c     -2.43164207    -0.59369250    -0.48481617
 h     -2.32093294    -1.70119646    -0.99936666
 h     -3.21071324    -0.70630794     0.23740550
 h     -2.92351156     0.33442181    -1.11020351
 h     -0.54930094     1.41787179     1.69212368
          17

 c      1.32918382    -0.36030795    -0.00888755
 c     -0.04655089    -1.07976966     0.24502681
 c     -1.09501651    -0.18288952     0.18939617
 c     -1.00711181     1.58600355     0.71352036
 c     -0.39990001     1.14698105    -0.39789764
 c      1.14150938     0.91481967    -0.40290289
 h     -0.17275715    -2.13348426     0.18720986
 h     -2.02801375     2.09915233     0.98018466
 h     -1.00583585     1.15694829    -1.43691401
 h      1.85632474     1.73923246    -0.54193500
 o      2.45188984    -1.14863784     0.28761717
 h      3.19010464    -0.66580290    -0.03960936
 c     -2.42744280    -0.59588199    -0.47705583
 h     -2.33770138    -1.69357187    -1.01532100
 h     -3.18212737    -0.74005155     0.22355070
 h     -2.95518948     0.32378650    -1.13506732
 h     -0.50127219     1.42324200     1.74333254
          17

 c      1.33973570    -0.35980376     0.00073976
 c     -0.06191038    -1.08679692     0.25483741
 c     -1.12133783    -0.17920900     0.17666142
 c     -1.00348709     1.59400898     0.70674585
 c     -0.38864136     1.15114885    -0.40088987
 c      1.12904300     0.91543908    -0.39996214
 h     -0.16037379    -2.09226027     0.18225558
 h     -2.03736135     2.08087209     1.01169459
 h     -1.02743451     1.14047859    -1.47333653
 h      1.85549380     1.73548366    -0.49809806
 o      2.47092504    -1.15528118     0.28022067
 h      3.18664267    -0.62909273    -0.02585248
 c     -2.42325079    -0.59796183    -0.47112949
 h     -2.35540822    -1.65824585    -1.02399106
 h     -3.16801130    -0.77787022     0.22667726
 h     -2.97039520     0.28943819    -1.14929534
 h     -0.45403001     1.43477222     1.77876047
          17

 c      1.34942813    -0.36198764     0.01163879
 c     -0.07538294    -1.08871151     0.26424282
 c     -1.14688117    -0.17604985     0.16304908
 c     -1.00154997     1.60193518     0.70560895
 c     -0.37672737     1.15452449    -0.40872343
 c      1.11563654     0.91595901    -0.39664443
 h     -0.15122782    -2.08304390     0.17682996
 h     -2.03102675     2.05314343     1.02830820
 h     -1.02935296     1.12997994    -1.48571521
 h      1.85243529     1.72906549    -0.45478245
 o      2.48785511    -1.16106058     0.27255139
 h      3.19970308    -0.58658939    -0.01583977
 c     -2.41961941    -0.59979164    -0.46739825
 h     -2.37171912    -1.59985697    -1.02638898
 h     -3.16976539    -0.81915865     0.24784070
 h     -2.96920307     0.23332181    -1.15111011
 h     -0.41304749     1.45303594     1.78969410
          17

 c      1.35782624    -0.36669137     0.02362947
 c     -0.08700579    -1.08480769     0.27317652
 c     -1.17047644    -0.17348777     0.14898630
 c     -1.00076536     1.60940048     0.70990609
 c     -0.36493784     1.15717815    -0.42098780
 c      1.10189589     0.91603785    -0.39279804
 h     -0.14631903    -2.11201768     0.17042135
 h     -2.01084950     2.01836046     1.02991944
 h     -1.01066126     1.12594372    -1.47349399
 h      1.84697681     1.72094482    -0.41294586
 o      2.50304565    -1.16549748     0.26444464
 h      3.22236560    -0.54417996    -0.00632340
 c     -2.41762717    -0.60125763    -0.46528149
 h     -2.38409717    -1.52815191    -1.02606169
 h     -3.18125108    -0.86144353     0.28093579
 h     -2.95373288     0.16059857    -1.14085693
 h     -0.38145147     1.47768046     1.77317155
          17

 c      1.36456724    -0.37358812     0.03646906
 c     -0.09690783    -1.07642417     0.28142540
 c     -1.19105976    -0.17144765     0.13493478
 c     -1.00024328     1.61584682     0.71872816
 c     -0.35408564     1.15930730    -0.43677537
 c      1.08848435     0.91527409    -0.38826777
 h     -0.14499956    -2.16344513     0.16453773
 h     -1.98305965     1.98059685     1.01825036
 h     -0.97255116     1.12865721    -1.43955085
 h      1.83921110     1.71225825    -0.37344388
 o      2.51698829    -1.16803534     0.25574932
 h      3.24554025    -0.50975450     0.00606924
 c     -2.41828757    -0.60220213    -0.46338570
 h     -2.39001957    -1.45932128    -1.03012851
 h     -3.19378966    -0.90123461     0.31699336
 h     -2.92935553     0.08106473    -1.12242414
 h     -0.36066841     1.50779771     1.73019246
          17

 c      1.36935692    -0.38225503     0.04987742
 c     -0.10517085    -1.06560326     0.28871488
 c     -1.20772584    -0.16974947     0.12134855
 c     -0.99881670     1.62061730     0.73058501
 c     -0.34481170     1.16117760    -0.45470098
 c      1.07609207     0.91325982    -0.38290097
 h     -0.14658490    -2.21500690     0.16165495
 h     -1.95873644     1.94538487     0.99690283
 h     -0.91937459     1.13810671    -1.39166116
 h      1.82943085     1.70412275    -0.33699198
 o      2.53000237    -1.16829509     0.24643382
 h      3.26267221    -0.48907199     0.02306347
 c     -2.42197447    -0.60264385    -0.45970118
 h     -2.38722870    -1.41321937    -1.04837853
 h     -3.20053022    -0.93547113     0.34815887
 h     -2.90626337     0.01056963    -1.10538065
 h     -0.35002048     1.54201683     1.66584338
          17

 c      1.37197038    -0.39222490     0.06355793
 c     -0.11180181    -1.05397256     0.29483152
 c     -1.21975500    -0.16815392     0.10862942
 c     -0.99546037     1.62312273     0.74347440
 c     -0.33725613     1.16305046    -0.47272073
 c      1.06538407     0.90963334    -0.37655391
 h     -0.15081103    -2.25040826     0.16374320
 h     -1.95141227     1.91844041     0.97034280
 h     -0.86089580     1.15393604    -1.34597482
 h      1.81805411     1.69745179    -0.30415975
 o      2.54216208    -1.16616651     0.23658656
 h      3.27097837    -0.48422981     0.04466079
 c     -2.42836307    -0.60344070    -0.45233334
 h     -2.37417229    -1.40169191    -1.08648200
 h     -3.19765052    -0.96220993     0.36910129
 h     -2.89816407    -0.03199664    -1.10415582
 h     -0.34510939     1.57854524     1.59093742
          17

 c      1.37226175    -0.40302089     0.07721302
 c     -0.11676008    -1.04257818     0.29965759
 c     -1.22662687    -0.16639029     0.09708920
 c     -0.99019898     1.62307541     0.75503028
 c     -0.33086957     1.16509405    -0.48804825
 c      1.05694197     0.90412048    -0.36910054
 h     -0.15761546    -2.26093744     0.17190900
 h     -1.96913608     1.90299676     0.94160827
 h     -0.81316447     1.17578518    -1.32874132
 h      1.80556727     1.69282316    -0.27539023
 o      2.55329691    -1.16182185     0.22638440
 h      3.27149679    -0.49336392     0.06958252
 c     -2.43711380    -0.60608381    -0.44105060
 h     -2.35099226    -1.41881514    -1.13843101
 h     -3.18411487    -0.98074183     0.37727464
 h     -2.91323846    -0.03672735    -1.12726369
 h     -0.33560542     1.61556819     1.52350911
          17

 c      1.37017814    -0.41418340     0.09055664
 c     -0.11997883    -1.03203734     0.30316410
 c     -1.22806111    -0.16418720     0.08690873
 c     -0.98459872     1.62055393     0.76303124
 c     -0.32510097     1.16729973    -0.49832270
 c      1.05122573     0.89655826    -0.36044221
 h     -0.16696250    -2.24345580     0.18656528
 h     -2.00699852     1.89811994     0.91127404
 h     -0.78972575     1.20400003    -1.36278013
 h      1.79249153     1.69042038    -0.25102182
 o      2.56298825    -1.15571678     0.21605666
 h      3.26914037    -0.51055448     0.09577364
 c     -2.44846254    -0.61128495    -0.42786967
 h     -2.32017139    -1.44865681    -1.19075316
 h     -3.16150851    -0.99170751     0.37314155
 h     -2.94614868    -0.01138623    -1.16605808
 h     -0.30704919     1.65237113     1.48435661
          17

 c      1.36577483    -0.42529294     0.10332614
 c     -0.12137939    -1.02263584     0.30540238
 c     -1.22410030    -0.16131584     0.07810609
 c     -0.98037405     1.61582680     0.76653598
 c     -0.32064538     1.16957727    -0.50383996
 c      1.04854997     0.88690716    -0.35051997
 h     -0.17879988    -2.19918149     0.20758043
 h     -2.05084576     1.90036402     0.87917568
 h     -0.78674264     1.23871181    -1.44108192
 h      1.77936862     1.69003316    -0.23130590
 o      2.57061489    -1.14853301     0.20583469
 h      3.27195492    -0.52667502     0.12112893
 c     -2.46259069    -0.61871244    -0.41558592
 h     -2.28569617    -1.47713762    -1.23146010
 h     -3.13431279    -0.99739564     0.36057378
 h     -2.98514889     0.02802101    -1.20328077
 h     -0.25345186     1.68968115     1.48198452
          17

 c      1.35922197    -0.43598954     0.11529173
 c     -0.12087385    -1.01428345     0.30649814
 c     -1.21516004    -0.15761455     0.07055091
 c     -0.97775669     1.60930640     0.76633893
 c     -0.31887435     1.17193121    -0.50687373
 c      1.04902503     0.87526886    -0.33933499
 h     -0.19313052    -2.13415592     0.23434151
 h     -2.08671667     1.90631943     0.84583219
 h     -0.78953352     1.27800976    -1.53442055
 h      1.76677481     1.69109741    -0.21639920
 o      2.57559514    -1.14093948     0.19588424
 h      3.28731426    -0.53314630     0.14451641
 c     -2.47891196    -0.62755715    -0.40648756
 h     -2.25180372    -1.49562100    -1.25324568
 h     -3.11006881    -1.00200358     0.34719804
 h     -3.02110020     0.06813650    -1.22552391
 h     -0.18685055     1.72726914     1.50528022
          17

 c      1.35079783    -0.44598721     0.12626331
 c     -0.11834685    -1.00634357     0.30664044
 c     -1.20198696    -0.15296745     0.06402253
 c     -0.97603647     1.60151897     0.76377265
 c     -0.32057701     1.17439336    -0.50939300
 c      1.05249490     0.86190434    -0.32696432
 h     -0.21026553    -2.06117839     0.26586139
 h     -2.10542540     1.91359667     0.81237708
 h     -0.78715039     1.31891422    -1.61773311
 h      1.75534454     1.69275299    -0.20634279
 o      2.57779996    -1.13323136     0.18627544
 h      3.31553610    -0.52765356     0.16622143
 c     -2.49617591    -0.63687076    -0.40213079
 h     -2.22228083    -1.49992210    -1.25282785
 h     -3.09777787    -1.01094348     0.34303564
 h     -3.04907287     0.10049213    -1.22573206
 h     -0.12600786     1.76279478     1.53700571
          17

 c      1.34086915    -0.45508760     0.13609697
 c     -0.11361667    -0.99753757     0.30604253
 c     -1.18554786    -0.14725936     0.05827330
 c     -0.97454166     1.59295414     0.75978819
 c     -0.32577085     1.17691744    -0.51246863
 c      1.05854124     0.84723469    -0.31356251
 h     -0.23129356    -2.00087945     0.30125698
 h     -2.10270267     1.92079623     0.78018065
 h     -0.77473575     1.35879928    -1.67692529
 h      1.74578629     1.69392674    -0.20104358
 o      2.57766780    -1.12526479     0.17703972
 h      3.34829091    -0.51512875     0.18700736
 c     -2.51311612    -0.64584636    -0.40318037
 h     -2.20017933    -1.48897373    -1.22995593
 h     -3.10313149    -1.02807880     0.35525193
 h     -3.06702358     0.12031667    -1.20149137
 h     -0.08451661     1.79331464     1.56470948
          17

 c      1.32987373    -0.46319292     0.14469883
 c     -0.10643646    -0.98653423     0.30486774
 c     -1.16691490    -0.14033118     0.05306371
 c     -0.97283094     1.58397734     0.75490446
 c     -0.33396549     1.17936650    -0.51657394
 c      1.06654962     0.83182329    -0.29935556
 h     -0.25806957    -1.97478214     0.34070678
 h     -2.07842857     1.92738617     0.75061986
 h     -0.75109474     1.39575545    -1.70547190
 h      1.73888605     1.69345195    -0.20026590
 o      2.57584830    -1.11676821     0.16823232
 h      3.37438045    -0.50267864     0.20709954
 c     -2.52905587    -0.65407292    -0.40907113
 h     -2.18754190    -1.46442798    -1.18725930
 h     -3.12396323    -1.05259275     0.38219043
 h     -3.07476526     0.12555936    -1.15367036
 h     -0.06927445     1.81638449     1.58156907
          17

 c      1.31832146    -0.47029883     0.15202343
 c     -0.09669858    -0.97343446     0.30324987
 c     -1.14718453    -0.13196588     0.04817506
 c     -0.97053980     1.57480926     0.74938887
 c     -0.34438689     1.18154717    -0.52186826
 c      1.07580361     0.81634400    -0.28463084
 h     -0.29106002    -1.98779536     0.38525126
 h     -2.03635827     1.93377563     0.72491704
 h     -0.71694967     1.42851168    -1.70126095
 h      1.73547566     1.69019912    -0.20364363
 o      2.57284971    -1.10760647     0.15993260
 h      3.38534210    -0.49526863     0.22617796
 c     -2.54389470    -0.66144673    -0.41807070
 h     -2.18478073    -1.43141469    -1.13106029
 h     -3.15201060    -1.07964078     0.41457150
 h     -3.07386220     0.11695441    -1.08619395
 h     -0.08257989     1.83024881     1.58447782
          17

 c      1.30680212    -0.47648598     0.15807000
 c     -0.08468590    -0.96017642     0.30147460
 c     -1.12740948    -0.12192332     0.04341444
 c     -0.96724588     1.56550641     0.74337763
 c     -0.35610192     1.18323155    -0.52829322
 c      1.08556901     0.80153777    -0.26972323
 h     -0.32694172    -2.02310954     0.43448559
 h     -1.98430756     1.94161306     0.70393114
 h     -0.67432689     1.45644819    -1.66557636
 h      1.73640282     1.68324189    -0.21069083
 o      2.56891302    -1.09784813     0.15221550
 h      3.37740453    -0.49453537     0.24383416
 c     -2.55771181    -0.66785192    -0.42767019
 h     -2.18951369    -1.40013335    -1.07266095
 h     -3.17841380    -1.10381291     0.44205644
 h     -3.06839230     0.09924036    -1.00663022
 h     -0.12355188     1.83379917     1.57288578
          17

 c      1.29597804    -0.48190881     0.16287681
 c     -0.07100484    -0.94906798     0.30000580
 c     -1.10852179    -0.11002180     0.03862263
 c     -0.96250723     1.55593281     0.73688370
 c     -0.36806479     1.18414126    -0.53548270
 c      1.09515654     0.78815780    -0.25499620
 h     -0.36022249    -2.05877676     0.48589206
 h     -1.93372306     1.95397425     0.68789498
 h     -0.62664044     1.48000822    -1.60414050
 h      1.74247597     1.67199258    -0.22082239
 o      2.56399549    -1.08775772     0.14512373
 h      3.35175470    -0.49881875     0.26001299
 c     -2.57048270    -0.67310611    -0.43495368
 h     -2.19582194    -1.38592911    -1.02778289
 h     -3.19684326    -1.12133473     0.45752586
 h     -3.06602379     0.08293341    -0.92652354
 h     -0.18808581     1.82671453     1.54895958
          17

 c      1.28654663    -0.48677708     0.16651149
 c     -0.05639795    -0.94171218     0.29933245
 c     -1.09126883    -0.09621235     0.03367491
 c     -0.95623302     1.54577582     0.72966593
 c     -0.37912829     1.18386178    -0.54249920
 c      1.10396349     0.77690974    -0.24082045
 h     -0.38601393    -2.07965353     0.53636520
 h     -1.89660265     1.97458234     0.67628995
 h     -0.57901760     1.50188566    -1.53014000
 h      1.75439538     1.65629372    -0.23338671
 o      2.55777161    -1.07779018     0.13864187
 h      3.31461987    -0.50319057     0.27542769
 c     -2.58184694    -0.67740873    -0.43744600
 h     -2.19745986    -1.40216148    -1.00979522
 h     -3.20387864    -1.13043048     0.45794642
 h     -3.07707454     0.08312221    -0.85883040
 h     -0.26747549     1.81003087     1.51922680
          17

 c      1.27916976    -0.49132108     0.16905634
 c     -0.04166113    -0.93890710     0.29986460
 c     -1.07618860    -0.08062405     0.02847543
 c     -0.94931572     1.53467671     0.72098514
 c     -0.38809357     1.18170144    -0.54759318
 c      1.11149973     0.76839591    -0.22755109
 h     -0.40097755    -2.07817737     0.58331239
 h     -1.87943406     2.00535795     0.66810172
 h     -0.53793251     1.52889549    -1.46706228
 h      1.77264599     1.63642297    -0.24770876
 o      2.54970607    -1.06855324     0.13267985
 h      3.27632634    -0.50006658     0.29183637
 c     -2.59106926    -0.68157885    -0.43451335
 h     -2.19496176    -1.44747301    -1.01971214
 h     -3.19861071    -1.13113354     0.44408810
 h     -3.10801130     0.10954897    -0.81087383
 h     -0.34688406     1.78706056     1.49726043
          17

 c      1.27437704    -0.49574112     0.17059015
 c     -0.02760535    -0.94082851     0.30190082
 c     -1.06362630    -0.06360131     0.02295946
 c     -0.94369369     1.52246888     0.70967918
 c     -0.39392821     1.17678704    -0.54884965
 c      1.11740221     0.76306700    -0.21550215
 h     -0.40325077    -2.05213093     0.62493615
 h     -1.87941607     2.04408061     0.66223765
 h     -0.50850960     1.57116072    -1.44145235
 h      1.79734710     1.61300623    -0.26312370
 o      2.53936219    -1.06061158     0.12710941
 h      3.24673786    -0.48242990     0.31147896
 c     -2.59760297    -0.68610582    -0.42757091
 h     -2.19569750    -1.50615725    -1.04743070
 h     -3.18249266    -1.12527037     0.42032602
 h     -3.15448897     0.15571351    -0.78033015
 h     -0.40835148     1.76306054     1.50273416
          17

 c      1.27246017    -0.50015523     0.17117084
 c     -0.01498014    -0.94714274     0.30560858
 c     -1.05377919    -0.04574437     0.01711219
 c     -0.94105284     1.50952276     0.69540927
 c     -0.39603767     1.16889216    -0.54629446
 c      1.12143948     0.76118930    -0.20492351
 h     -0.39241977    -2.00346809     0.66036010
 h     -1.88770057     2.08512328     0.65764242
 h     -0.49084780     1.63265814    -1.45894311
 h      1.82806692     1.58684574    -0.27897686
 o      2.52687992    -1.05413899     0.12188670
 h      3.22800067    -0.44952385     0.33515424
 c     -2.60131295    -0.69056849    -0.41882783
 h     -2.20684913    -1.56097452    -1.08128213
 h     -3.15955203    -1.11660057     0.39470833
 h     -3.20523378     0.20486238    -0.76061254
 h     -0.44308149     1.74078351     1.54728931
          17

 c      1.27339000    -0.50455755     0.17082271
 c     -0.00433391    -0.95697911     0.31097459
 c     -1.04674625    -0.02791300     0.01098620
 c     -0.94175311     1.49684090     0.67995724
 c     -0.39411452     1.15902633    -0.54241772
 c      1.12351301     0.76282641    -0.19599302
 h     -0.36997315    -1.93888816     0.69016754
 h     -1.89516149     2.12218508     0.65327725
 h     -0.48146460     1.70436777    -1.49842128
 h      1.86366655     1.55873302    -0.29459825
 o      2.51305888    -1.04882055     0.11713915
 h      3.21336396    -0.40852935     0.36088196
 c     -2.60210910    -0.69411286    -0.41037536
 h     -2.23196664    -1.60013141    -1.11279212
 h     -3.13616367    -1.11056156     0.37840056
 h     -3.25002953     0.24226885    -0.74640756
 h     -0.45850053     1.71690037     1.61932336
          17

 c      1.27677540    -0.50880904     0.16953435
 c      0.00417781    -0.96879448     0.31770082
 c     -1.04256677    -0.01112632     0.00469010
 c     -0.94550252     1.48547349     0.66612932
 c     -0.38785692     1.14868258    -0.54002107
 c      1.12365807     0.76783817    -0.18882717
 h     -0.34027416    -1.87175256     0.71773362
 h     -1.89538879     2.15022111     0.64823109
 h     -0.47706607     1.77290321    -1.53593192
 h      1.90225922     1.52934118    -0.30928774
 o      2.49892412    -1.04416831     0.11309320
 h      3.19397138    -0.36955541     0.38510043
 c     -2.59988836    -0.69595965    -0.40380636
 h     -2.27142477    -1.61727604    -1.13678310
 h     -3.11863057    -1.11242405     0.38215260
 h     -3.28246566     0.25927321    -0.73459249
 h     -0.46695141     1.68665074     1.69534195
          17

 c      1.28188305    -0.51265329     0.16726612
 c      0.01089198    -0.98036269     0.32509815
 c     -1.04123614     0.00359992    -0.00164698
 c     -0.95202701     1.47603916     0.65613375
 c     -0.37699874     1.13913157    -0.54093152
 c      1.12204257     0.77589357    -0.18349530
 h     -0.31103280    -1.82265368     0.75068379
 h     -1.88524310     2.16617167     0.64184601
 h     -0.47541441     1.82832741    -1.55723265
 h      1.94134253     1.49926312    -0.32233370
 o      2.48536256    -1.03983381     0.10995545
 h      3.16442622    -0.34062149     0.40459100
 c     -2.59488207    -0.69575232    -0.39978237
 h     -2.32352492    -1.60996790    -1.15056161
 h     -3.10864594    -1.12376518     0.40960294
 h     -3.29933055     0.25224244    -0.72350582
 h     -0.47651014     1.64799265     1.75668170
          17

 c      1.28772578    -0.51573704     0.16396087
 c      0.01634340    -0.98952930     0.33230730
 c     -1.04269555     0.01542049    -0.00792184
 c     -0.96102994     1.46865993     0.65113457
 c     -0.36146989     1.13129224    -0.54595193
 c      1.11895548     0.78649608    -0.18002791
 h     -0.29011193    -1.81116560     0.79847671
 h     -1.86471341     2.16922611     0.63375293
 h     -0.47494247     1.86496242    -1.55621107
 h      1.97810292     1.46918333    -0.33307166
 o      2.47302512    -1.03571851     0.10784999
 h      3.12408520    -0.32582443     0.41749464
 c     -2.58780459    -0.69364268    -0.39785924
 h     -2.38516501    -1.57890801    -1.15357028
 h     -3.10166330    -1.14094250     0.45429474
 h     -3.29977975     0.22123835    -0.71236867
 h     -0.49087129     1.60134503     1.79294290
          17

 c      1.29319016    -0.51763827     0.15955653
 c      0.02060687    -0.99573405     0.33910846
 c     -1.04680299     0.02379700    -0.01410019
 c     -0.97199454     1.46300180     0.65140775
 c     -0.34152519     1.12576345    -0.55508225
 c      1.11478361     0.79902144    -0.17841848
 h     -0.27860942    -1.83857748     0.86291125
 h     -1.83691695     2.16113270     0.62381214
 h     -0.47445907     1.88019177    -1.53148342
 h      2.00983359     1.44008216    -0.34097596
 o      2.46232126    -1.03198860     0.10679262
 h      3.07672952    -0.32496227     0.42374053
 c     -2.57949459    -0.69001478    -0.39689184
 h     -2.45217894    -1.52824584    -1.14773338
 h     -3.09068308    -1.15787154     0.50466631
 h     -3.28533575     0.16982471    -0.70109524
 h     -0.51128119     1.54839153     1.79971550
          17

 c      1.29715444    -0.51793227     0.15400626
 c      0.02323323    -1.00012204     0.34623558
 c     -1.05330028     0.02856160    -0.02024059
 c     -0.98409852     1.45830826     0.65657699
 c     -0.31779000     1.12280359    -0.56770614
 c      1.10998025     0.81276675    -0.17862102
 h     -0.27070248    -1.88685666     0.93432118
 h     -1.80820270     2.14657811     0.61196220
 h     -0.47309125     1.87393510    -1.48491246
 h      2.03435503     1.41334854    -0.34574941
 o      2.45339756    -1.02907434     0.10667070
 h      3.03014107    -0.33326961     0.42537319
 c     -2.57044560    -0.68521102    -0.39545584
 h     -2.51973536    -1.46651235    -1.13836579
 h     -3.07028086    -1.16935784     0.55019052
 h     -3.26090026     0.10608804    -0.69048044
 h     -0.53759333     1.49139486     1.77680189
          17

 c      1.29859582    -0.51628947     0.14730630
 c      0.02381470    -1.00407105     0.35463068
 c     -1.06179639     0.02989313    -0.02648755
 c     -0.99633030     1.45349228     0.66576245
 c     -0.29120231     1.12222606    -0.58270016
 c      1.10502756     0.82700727    -0.18054775
 h     -0.26039795    -1.93581521     1.00024241
 h     -1.78741277     2.13289249     0.59800625
 h     -0.47052710     1.84947192    -1.42213413
 h      2.05036463     1.39076320    -0.34737252
 o      2.44613974    -1.02760937     0.10724896
 h      2.99486049    -0.34201894     0.42642932
 c     -2.56049359    -0.67955478    -0.39197603
 h     -2.58325068    -1.40655959    -1.13453858
 h     -3.03778645    -1.17229253     0.58372239
 h     -3.23633402     0.04401972    -0.68264850
 h     -0.56827767     1.43288378     1.72834046
          17

 c      1.29672925    -0.51254877     0.13951887
 c      0.02224443    -1.00839909     0.36488918
 c     -1.07178048     0.02822740    -0.03303223
 c     -1.00790310     1.44743285     0.67754270
 c     -0.26284615     1.12322225    -0.59842940
 c      1.10039743     0.84105139    -0.18406919
 h     -0.24458645    -1.97221334     1.05187552
 h     -1.78270964     2.12757444     0.58159294
 h     -0.46782018     1.81579139    -1.35470067
 h      2.05765437     1.37436915    -0.34609250
 o      2.44033172    -1.02815793     0.10827852
 h      2.98017049    -0.34258062     0.43111069
 c     -2.54881137    -0.67356820    -0.38500970
 h     -2.63961677    -1.36142713    -1.14597009
 h     -2.99289714    -1.16552786     0.60148534
 h     -3.22580582     0.00175958    -0.68085445
 h     -0.59951182     1.37525877     1.66494217
          17

 c      1.29114964    -0.50675160     0.13078758
 c      0.01866285    -1.01339078     0.37721392
 c     -1.08265133     0.02413733    -0.04004907
 c     -1.01885910     1.43949173     0.68975404
 c     -0.23371652     1.12423512    -0.61275772
 c      1.09652077     0.85428526    -0.18901613
 h     -0.22250398    -1.98933296     1.08461155
 h     -1.79644265     2.13374573     0.56286785
 h     -0.46878045     1.78993415    -1.30167339
 h      2.05715979     1.36627253    -0.34236071
 o      2.43594768    -1.03076302     0.10970231
 h      2.98816562    -0.33349333     0.44036539
 c     -2.53468079    -0.66784376    -0.37411984
 h     -2.68704205    -1.33649837    -1.17555349
 h     -2.93716292    -1.14966262     0.60291287
 h     -3.23962467    -0.00814354    -0.68662749
 h     -0.62379681     1.31977970     1.60658528
          17

 c      1.28190471    -0.49915103     0.12134029
 c      0.01336602    -1.01896983     0.39150711
 c     -1.09374839     0.01822190    -0.04763187
 c     -1.03018827     1.42983269     0.69973501
 c     -0.20466839     1.12349607    -0.62371404
 c      1.09379300     0.86620021    -0.19517837
 h     -0.19479712    -1.98491010     1.09697367
 h     -1.82317300     2.14794232     0.54342359
 h     -0.47951322     1.79168900    -1.28284708
 h      2.05077427     1.36838756    -0.33672848
 o      2.43319928    -1.03484130     0.11170851
 h      3.01251754    -0.32210891     0.45091237
 c     -2.51857104    -0.66240863    -0.36056165
 h     -2.72332867    -1.32707521    -1.21581180
 h     -2.87382201    -1.12720806     0.59117764
 h     -3.27373346     0.01128048    -0.69593143
 h     -0.63086528     1.26535682     1.57935477
          17

 c      1.26945861    -0.49020365     0.11147917
 c      0.00675482    -1.02477010     0.40741186
 c     -1.10438159     0.01104090    -0.05576226
 c     -1.04283644     1.41900173     0.70594292
 c     -0.17694796     1.12062752    -0.63106585
 c      1.09263198     0.87640608    -0.20229979
 h     -0.16306628    -1.96031347     1.09017509
 h     -1.85369679     2.16312432     0.52612610
 h     -0.50164671     1.82532661    -1.30058717
 h      2.04088133     1.38212611    -0.32972475
 o      2.43225290    -1.03958645     0.11454639
 h      3.04358654    -0.31824541     0.45814836
 c     -2.50183142    -0.65663852    -0.34671882
 h     -2.74569434    -1.32446640    -1.25462130
 h     -2.80786800    -1.10299227     0.57411740
 h     -3.31368381     0.04679610    -0.70113323
 h     -0.61562521     1.21071827     1.59651615
          17

 c      1.25457757    -0.48053246     0.10156457
 c     -0.00068454    -1.03007172     0.42426387
 c     -1.11385737     0.00311499    -0.06431863
 c     -1.05668414     1.40715830     0.70919693
 c     -0.15253067     1.11703061    -0.63643921
 c      1.09352653     0.88465464    -0.21009316
 h     -0.12977142    -1.92131115     1.06872665
 h     -1.88002383     2.17282417     0.51386634
 h     -0.52788997     1.87497123    -1.33779014
 h      2.02965370     1.40803917    -0.32175198
 o      2.43301566    -1.04433906     0.11836175
 h      3.07322126    -0.32858303     0.45882552
 c     -2.48566864    -0.64971441    -0.33511238
 h     -2.75205224    -1.32153187    -1.28173124
 h     -2.74556260    -1.08400472     0.56399639
 h     -3.34592446     0.08579659    -0.69589003
 h     -0.58533952     1.15933799     1.64444892
          17

 c      1.23819955    -0.47085437     0.09199301
 c     -0.00840474    -1.03364063     0.44098320
 c     -1.12150440    -0.00504708    -0.07309859
 c     -1.07095081     1.39404788     0.71126396
 c     -0.13344509     1.11434098    -0.64164466
 c      1.09698720     0.89088423    -0.21829011
 h     -0.09813117    -1.87998433     1.04177572
 h     -1.89728107     2.17290559     0.50865372
 h     -0.54875830     1.92230204    -1.37608280
 h      2.01834968     1.44547087    -0.31302868
 o      2.43511958    -1.04871303     0.12315531
 h      3.09655137    -0.35514496     0.45180325
 c     -2.47088941    -0.64100987    -0.32766711
 h     -2.74164362    -1.31404980    -1.29088409
 h     -2.69233031    -1.07702511     0.57274945
 h     -3.36209562     0.12002424    -0.67682486
 h     -0.55268616     1.11770760     1.69939082
          17

 c      1.22133514    -0.46188320     0.08316665
 c     -0.01588405    -1.03372388     0.45609655
 c     -1.12670725    -0.01294992    -0.08184320
 c     -1.08487802     1.37937194     0.71342834
 c     -0.12114015     1.11357785    -0.64783160
 c      1.10339896     0.89525255    -0.22670063
 h     -0.07139133    -1.85495026     1.02300757
 h     -1.90361793     2.16166229     0.51142787
 h     -0.55801073     1.95600560    -1.40426815
 h      2.00696097     1.49236736    -0.30360656
 o      2.43796954    -1.05262113     0.12879358
 h      3.11246243    -0.39545808     0.43797233
 c     -2.45816373    -0.63043337    -0.32499671
 h     -2.71498120    -1.30030200    -1.27964002
 h     -2.65008920    -1.08410730     0.60286677
 h     -3.35827910     0.14493502    -0.64302051
 h     -0.52739820     1.09069661     1.74407218
          17

 c      1.20501298    -0.45422739     0.07545363
 c     -0.02278893    -1.02881502     0.46831054
 c     -1.12895072    -0.02013515    -0.09026547
 c     -1.09785143     1.36290681     0.71634068
 c     -0.11630004     1.11518169    -0.65550556
 c      1.11284064     0.89812460    -0.23525430
 h     -0.05126930    -1.86269574     1.02415450
 h     -1.89980880     2.13960504     0.52215362
 h     -0.55296343     1.97090959    -1.41711609
 h      1.99444274     1.54539938    -0.29346028
 o      2.44076697    -1.05628450     0.13502648
 h      3.12402170    -0.44287308     0.42007994
 c     -2.44807724    -0.61846919    -0.32624354
 h     -2.67378281    -1.28075319    -1.24914933
 h     -2.61743704    -1.10102106     0.64456928
 h     -3.33375381     0.15863571    -0.59535834
 h     -0.51491918     1.08044603     1.76939106
          17

 c      1.19024858    -0.44830769     0.06914812
 c     -0.02903626    -1.01901645     0.47743374
 c     -1.12786952    -0.02620236    -0.09808445
 c     -1.10929976     1.34446737     0.72025860
 c     -0.11885844     1.11918362    -0.66467650
 c      1.12496064     0.90000670    -0.24400526
 h     -0.03747895    -1.90184167     1.04442036
 h     -1.88903852     2.10936176     0.53994075
 h     -0.53355800     1.96576982    -1.41319731
 h      1.97939367     1.60042588    -0.28260214
 o      2.44255382    -1.06017681     0.14153112
 h      3.13822884    -0.48771717     0.40214244
 c     -2.44087723    -0.60578285    -0.32972729
 h     -2.62110903    -1.25839645    -1.20462306
 h     -2.59217862    -1.12091069     0.68367179
 h     -3.29072114     0.16156020    -0.53621018
 h     -0.51763911     1.08707842     1.77159280
          17

 c      1.17799789    -0.44432630     0.06444933
 c     -0.03464806    -1.00596010     0.48424678
 c     -1.12328774    -0.03082497    -0.10505441
 c     -1.11865167     1.32388417     0.72519474
 c     -0.12808366     1.12525465    -0.67493124
 c      1.13897540     0.90144543    -0.25309664
 h     -0.02932841    -1.95406964     1.07221801
 h     -1.87661954     2.07548004     0.56318135
 h     -0.50200931     1.94264975    -1.39423583
 h      1.96080513     1.65316284    -0.27117342
 o      2.44244720    -1.06478232     0.14803261
 h      3.16253553    -0.52116328     0.38760453
 c     -2.43623307    -0.59287301    -0.33350823
 h     -2.56140662    -1.23954104    -1.15615913
 h     -2.57276391    -1.13800249     0.70907213
 h     -3.23510543     0.15709929    -0.46934650
 h     -0.53568565     1.10928520     1.75053989
          17

 c      1.16909243    -0.44227725     0.06145886
 c     -0.03964189    -0.99143969     0.48958767
 c     -1.11523166    -0.03376287    -0.11098342
 c     -1.12545299     1.30108160     0.73088379
 c     -0.14269703     1.13261538    -0.68540492
 c      1.15379406     0.90291750    -0.26269763
 h     -0.02657678    -1.99994563     1.09600929
 h     -1.86900594     2.04346941     0.58983620
 h     -0.46319508     1.90813479    -1.36608997
 h      1.93854879     1.69985837    -0.25947362
 o      2.44008476    -1.07024087     0.15445948
 h      3.19791250    -0.54072433     0.37692111
 c     -2.43317394    -0.58011194    -0.33566223
 h     -2.49977218    -1.23335610    -1.11765642
 h     -2.55829687    -1.14871923     0.71467861
 h     -3.17773452     0.15283448    -0.39958520
 h     -0.56663435     1.14441788     1.70991540
          17

 c      1.16418343    -0.44197874     0.06018824
 c     -0.04400521    -0.97671743     0.49395616
 c     -1.10391692    -0.03486484    -0.11573909
 c     -1.12967867     1.27627081     0.73657160
 c     -0.16101877     1.13986824    -0.69468550
 c      1.16820611     0.90474088    -0.27294090
 h     -0.02918629    -2.02676185     1.10891791
 h     -1.87162305     2.01757563     0.61791371
 h     -0.42508548     1.87566212    -1.34068558
 h      1.91352501     1.73782164    -0.24794186
 o      2.43578052    -1.07629102     0.16094173
 h      3.23633642    -0.55090258     0.36760195
 c     -2.43033578    -0.56815270    -0.33486994
 h     -2.44041330    -1.24696099    -1.10030906
 h     -2.54818678    -1.15148842     0.69876711
 h     -3.13333672     0.16022413    -0.33156867
 h     -0.60412906     1.18842084     1.65928945
          17

 c      1.16370925    -0.44312117     0.06057232
 c     -0.04766889    -0.96253880     0.49756380
 c     -1.08972147    -0.03407532    -0.11925088
 c     -1.13206979     1.25009512     0.74079202
 c     -0.18126653     1.14512957    -0.70096415
 c      1.18105799     0.90702392    -0.28388127
 h     -0.03711720    -2.02813559     1.10805663
 h     -1.88645055     1.99827608     0.64585230
 h     -0.39701607     1.86446595    -1.33503700
 h      1.88754841     1.76574955    -0.23710816
 o      2.43014635    -1.08256574     0.16765408
 h      3.26655146    -0.55820400     0.35669232
 c     -2.42661168    -0.55805753    -0.33116601
 h     -2.38632934    -1.27804938    -1.10440313
 h     -2.54195173    -1.14658294     0.66336228
 h     -3.11352114     0.18850975    -0.26832477
 h     -0.63643433     1.23658669     1.61652336
          17

 c      1.16788287    -0.44532081     0.06248434
 c     -0.05048185    -0.94927462     0.50043692
 c     -1.07316883    -0.03146781    -0.12152105
 c     -1.13394200     1.22346032     0.74179119
 c     -0.20211463     1.14717797    -0.70305396
 c      1.19137167     0.90965932    -0.29548314
 h     -0.05030269    -2.00225321     1.09323886
 h     -1.91151355     1.98186748     0.67247538
 h     -0.38406719     1.88659764    -1.35995565
 h      1.86305285     1.78381119    -0.22752985
 o      2.42369344    -1.08882565     0.17471088
 h      3.28010684    -0.56720667     0.34242180
 c     -2.42179650    -0.55044318    -0.32572658
 h     -2.34052655    -1.31549884    -1.12096821
 h     -2.53929304    -1.13645357     0.61432245
 h     -3.11786963     0.23546668    -0.21206648
 h     -0.64932838     1.28602700     1.60325909
          17

 c      1.17668238    -0.44816643     0.06574883
 c     -0.05220671    -0.93696446     0.50244527
 c     -1.05492093    -0.02730418    -0.12264466
 c     -1.13611426     1.19730642     0.73916205
 c     -0.22293954     1.14668168    -0.70148068
 c      1.19839131     0.91236665    -0.30763770
 h     -0.06868152    -1.95133468     1.06654572
 h     -1.94262029     1.96259669     0.69674076
 h     -0.38423281     1.93287066    -1.40766571
 h      1.84269190     1.79345747    -0.21972499
 o      2.41668651    -1.09501067     0.18215555
 h      3.27352957    -0.57961378     0.32435391
 c     -2.41638841    -0.54486802    -0.32005872
 h     -2.30599869    -1.34712317    -1.14009161
 h     -2.54039118    -1.12635427     0.56183364
 h     -3.13591447     0.28849576    -0.16594303
 h     -0.63715432     1.33647337     1.62655090
          17

 c      1.18983375    -0.45125077     0.07015283
 c     -0.05252883    -0.92521939     0.50324678
 c     -1.03574857    -0.02206400    -0.12281781
 c     -1.13829831     1.17278254     0.73460378
 c     -0.24336731     1.14534466    -0.69774569
 c      1.20158713     0.91478078    -0.32019535
 h     -0.09229209    -1.88274916     1.03287379
 h     -1.97529800     1.93510404     0.71770590
 h     -0.39336016     1.98304530    -1.46043171
 h      1.82886036     1.79689035    -0.21414090
 o      2.40912616    -1.10123059     0.18998123
 h      3.24867035    -0.59435203     0.30303709
 c     -2.41088318    -0.54025496    -0.31564214
 h     -2.28488064    -1.36435247    -1.15520114
 h     -2.54613097    -1.12422304     0.51965471
 h     -3.15625309     0.33416576    -0.13335318
 h     -0.60810699     1.38590655     1.67022853
          17

 c      1.20679840    -0.45418386     0.07545285
 c     -0.05106084    -0.91304105     0.50218969
 c     -1.01646767    -0.01640275    -0.12231184
 c     -1.13983834     1.15120418     0.73038513
 c     -0.26295806     1.14459654    -0.69314753
 c      1.20067220     0.91655375    -0.33298411
 h     -0.12157701    -1.81114414     1.00106722
 h     -2.00584607     1.89576336     0.73468629
 h     -0.40871920     2.02115406    -1.50397376
 h      1.82318005     1.79624508    -0.21119143
 o      2.40075629    -1.10776557     0.19815489
 h      3.21285918    -0.60760489     0.27960308
 c     -2.40549853    -0.53557223    -0.31360313
 h     -2.27815599    -1.36260030    -1.16315791
 h     -2.55760161    -1.13750219     0.49987735
 h     -3.17103608     0.36341215    -0.11662760
 h     -0.57435584     1.42939098     1.71247036
          17

 c      1.22677286    -0.45658993     0.08137769
 c     -0.04732966    -0.89890086     0.49835880
 c     -0.99787058    -0.01104379    -0.12143716
 c     -1.14029943     1.13368984     0.72816727
 c     -0.28122702     1.14531355    -0.68850617
 c      1.19563233     0.91744222    -0.34581162
 h     -0.15796028    -1.75765210     0.98352576
 h     -2.03189293     1.84317680     0.74737833
 h     -0.42893271     2.03854621    -1.53028371
 h      1.82605623     1.79274978    -0.21135691
 o      2.39115515    -1.11504189     0.20665320
 h      3.17789041    -0.61336084     0.25517976
 c     -2.40033827    -0.53043994    -0.31411218
 h     -2.28578482    -1.34044331    -1.16341555
 h     -2.57456820    -1.16703246     0.50456220
 h     -3.17594400     0.37168851    -0.11673097
 h     -0.54449936     1.46212826     1.73880451
          17

 c      1.24870764    -0.45807964     0.08762355
 c     -0.04084737    -0.88178172     0.49115378
 c     -0.98069003    -0.00663441    -0.12052597
 c     -1.13946149     1.12094458     0.72890733
 c     -0.29773360     1.14797077    -0.68428724
 c      1.18673840     0.91734990    -0.35846556
 h     -0.20342254    -1.73793980     0.98973459
 h     -2.05279421     1.77824432     0.75591525
 h     -0.45329877     2.03175427    -1.53585630
 h      1.83648800     1.78631050    -0.21526505
 o      2.38008428    -1.12346660     0.21551086
 h      3.15493435    -0.60634349     0.23010960
 c     -2.39555305    -0.52523700    -0.31630910
 h     -2.30685861    -1.29922448    -1.15761525
 h     -2.59460962    -1.20536275     0.52465175
 h     -3.16929761     0.35801389    -0.13341010
 h     -0.52317905     1.48105775     1.74238224
          17

 c      1.27135672    -0.45821153     0.09384833
 c     -0.03142366    -0.86256576     0.48110340
 c     -0.96559706    -0.00361735    -0.11992256
 c     -1.13716892     1.11321032     0.73302478
 c     -0.31214355     1.15274736    -0.68069739
 c      1.17451997     0.91631184    -0.37072482
 h     -0.25712170    -1.74617253     1.01696928
 h     -2.06991460     1.70397240     0.76088211
 h     -0.48146985     2.00082053    -1.52029271
 h      1.85226426     1.77578341    -0.22366424
 o      2.36799758    -1.13312845     0.22482293
 h      3.14658190    -0.58708544     0.20388210
 c     -2.39125632    -0.52059969    -0.31892807
 h     -2.33967460    -1.24332807    -1.14985741
 h     -2.61429293    -1.24224091     0.54779821
 h     -3.15182418     0.32472323    -0.16519417
 h     -0.51243216     1.48485206     1.72129566
          17

 c      1.29336117    -0.45649235     0.09968634
 c     -0.01934101    -0.84343927     0.46960626
 c     -0.95319218    -0.00217519    -0.11995534
 c     -1.13327126     1.11028342     0.74047497
 c     -0.32424802     1.15949090    -0.67765796
 c      1.15969984     0.91444327    -0.38238249
 h     -0.31355789    -1.76186712     1.05320878
 h     -2.08653864     1.62490474     0.76327898
 h     -0.51349362     1.94919327    -1.48635685
 h      1.87048661     1.75972322    -0.23729279
 o      2.35606991    -1.14372523     0.23466521
 h      3.14577293    -0.56312065     0.17631245
 c     -2.38731556    -0.51703814    -0.32076852
 h     -2.38187207    -1.18049883    -1.14724658
 h     -2.63069688    -1.26964112     0.56442486
 h     -3.12738027     0.27827255    -0.20921070
 h     -0.51230003     1.47377973     1.67728632
          17

 c      1.31336939    -0.45244207     0.10478477
 c     -0.00512503    -0.82634700     0.45804610
 c     -0.94396866    -0.00225088    -0.12089375
 c     -1.12775572     1.11157078     0.75068654
 c     -0.33392563     1.16756349    -0.67465305
 c      1.14310939     0.91188755    -0.39327384
 h     -0.36561842    -1.76739104     1.08697289
 h     -2.10675879     1.54595787     0.76443227
 h     -0.55030751     1.88510868    -1.44159942
 h      1.88821299     1.73717061    -0.25672714
 o      2.34564419    -1.15483333     0.24503652
 h      3.14320467    -0.54421544     0.14831275
 c     -2.38316448    -0.51504753    -0.32085890
 h     -2.43084122    -1.12053190    -1.15898796
 h     -2.64199102    -1.28294924     0.56881662
 h     -3.10416795     0.23041437    -0.26121655
 h     -0.52018152     1.45012150     1.61646500
          17

 c      1.33019166    -0.44569485     0.10884215
 c      0.01064193    -0.81246090     0.44741900
 c     -0.93825276    -0.00361793    -0.12291011
 c     -1.12111716     1.11615155     0.76237266
 c     -0.34103493     1.17569740    -0.67053377
 c      1.12560659     0.90878290    -0.40330011
 h     -0.40732161    -1.75341581     1.11107209
 h     -2.13298717     1.47101531     0.76595348
 h     -0.59485474     1.82321540    -1.40065298
 h      1.90299762     1.70815835    -0.28228270
 o      2.33775561    -1.16612920     0.25587483
 h      3.13314558    -0.53793199     0.12144992
 c     -2.37786188    -0.51541296    -0.31873011
 h     -2.48402930    -1.07094376    -1.19157794
 h     -2.64740553    -1.28045689     0.55841423
 h     -3.09395757     0.19684365    -0.31657752
 h     -0.52873345     1.41921763     1.55185131
          17

 c      1.34295564    -0.43610523     0.11164156
 c      0.02732235    -0.80229697     0.43834877
 c     -0.93613420    -0.00598925    -0.12604892
 c     -1.11472697     1.12284975     0.77344229
 c     -0.34534875     1.18231049    -0.66374587
 c      1.10801012     0.90524777    -0.41244188
 h     -0.43438422    -1.71704715     1.12199694
 h     -2.16356832     1.40232968     0.76973004
 h     -0.65257406     1.78130283    -1.38283848
 h      1.91324927     1.67389830    -0.31399299
 o      2.33295136    -1.17741179     0.26709113
 h      3.11467175    -0.54821918     0.09719756
 c     -2.37079731    -0.51891135    -0.31480492
 h     -2.53826436    -1.03289175    -1.24248676
 h     -2.64713615    -1.26305823     0.53349050
 h     -3.10496903     0.18908724    -0.37191599
 h     -0.52371577     1.38990984     1.50506406
          17

 c      1.35121819    -0.42382382     0.11307523
 c      0.04418940    -0.79589062     0.43115847
 c     -0.93742042    -0.00914064    -0.13021565
 c     -1.11034339     1.13057177     0.78183146
 c     -0.34693711     1.18671286    -0.65363869
 c      1.09106060     0.90137330    -0.42075458
 h     -0.44405527    -1.65970265     1.11893050
 h     -2.19318056     1.34130515     0.77774713
 h     -0.72660193     1.76685877    -1.39733018
 h      1.91841189     1.63671739    -0.35166231
 o      2.33125180    -1.18855782     0.27859571
 h      3.09121190    -0.57535623     0.07634113
 c     -2.36253177    -0.52536103    -0.31045912
 h     -2.58904413    -1.00289287    -1.30071828
 h     -2.64251128    -1.23472040     0.49773082
 h     -3.13291892     0.20535397    -0.42469734
 h     -0.48942643     1.37054128     1.49754078
          17

 c      1.35500144    -0.40930907     0.11315307
 c      0.06046676    -0.79287586     0.42588458
 c     -0.94165655    -0.01297198    -0.13520575
 c     -1.10838788     1.13891537     0.78735611
 c     -0.34677290     1.18974726    -0.64142633
 c      1.07540340     0.89722496    -0.42835153
 h     -0.43528971    -1.58644950     1.10366237
 h     -2.21590450     1.28949337     0.79163768
 h     -0.81038276     1.76998955    -1.43223013
 h      1.91897599     1.59978045    -0.39497044
 o      2.33216668    -1.19951005     0.29032907
 h      3.07004234    -0.61602501     0.05843698
 c     -2.35438868    -0.53345635    -0.30768111
 h     -2.63147591    -0.97737210    -1.35373098
 h     -2.63652409    -1.20336364     0.45929882
 h     -3.16443293     0.23416340    -0.47149399
 h     -0.42638190     1.36127600     1.52961084
          17

 c      1.35475739    -0.39326260     0.11198720
 c      0.07548026    -0.79245770     0.42220834
 c     -0.94820827    -0.01745552    -0.14075223
 c     -1.10756038     1.14800221     0.79164696
 c     -0.34639488     1.19266363    -0.62899412
 c      1.06157252     0.89287001    -0.43539197
 h     -0.40974341    -1.50667065     1.08164224
 h     -2.22776151     1.24868985     0.81227542
 h     -0.89133097     1.77643313    -1.46819895
 h      1.91625398     1.56658635    -0.44357263
 o      2.33479948    -1.21027396     0.30229339
 h      3.06111282    -0.66398313     0.04146432
 c     -2.34743132    -0.54143428    -0.30858110
 h     -2.66166507    -0.95460047    -1.39230490
 h     -2.63409849    -1.18052102     0.43059870
 h     -3.18717027     0.26409124    -0.50853095
 h     -0.35359398     1.35594037     1.58121156
          17

 c      1.35128949    -0.37651364     0.10975483
 c      0.08888269    -0.79334026     0.41932296
 c     -0.95636572    -0.02255331    -0.14655731
 c     -1.10631027     1.15783781     0.79631831
 c     -0.34719579     1.19623877    -0.61770267
 c      1.04998384     0.88843071    -0.44207651
 h     -0.37343729    -1.43516872     1.06384645
 h     -2.22731372     1.22054866     0.83976470
 h     -0.95868484     1.77740579    -1.49173760
 h      1.91183403     1.54026011    -0.49713480
 o      2.33814942    -1.22080401     0.31452591
 h      3.07316187    -0.71294510     0.02258078
 c     -2.34220023    -0.54782043    -0.31475073
 h     -2.67720747    -0.93443339    -1.41145835
 h     -2.64030552    -1.17659442     0.42307369
 h     -3.19389198     0.28776306    -0.53297079
 h     -0.29054622     1.34960361     1.63270596
          17

 c      1.34565525    -0.35989862     0.10665246
 c      0.10070616    -0.79389639     0.41596671
 c     -0.96542720    -0.02818383    -0.15230505
 c     -1.10355838     1.16818011     0.80226654
 c     -0.35016861     1.20075829    -0.60825492
 c      1.04094737     0.88414416    -0.44864840
 h     -0.33662483    -1.39036915     1.06653097
 h     -2.21538828     1.20627041     0.87366892
 h     -1.00578328     1.76949027    -1.49634713
 h      1.90681129     1.52281568    -0.55525473
 o      2.34158744    -1.23078953     0.32696463
 h      3.10732181    -0.76104082     0.00063612
 c     -2.33910988    -0.55213030    -0.32647785
 h     -2.67710012    -0.91775257    -1.40999285
 h     -2.65630776    -1.19274135     0.43785823
 h     -3.18175415     0.30153400    -0.54328153
 h     -0.24887344     1.34026548     1.67259512
          17

 c      1.33906496    -0.34415906     0.10285751
 c      0.11079138    -0.79304999     0.41121113
 c     -0.97475512    -0.03423432    -0.15766092
 c     -1.09861647     1.17866230     0.80983123
 c     -0.35591708     1.20620006    -0.60090061
 c      1.03468204     0.88039792    -0.45539938
 h     -0.30677662    -1.38419774     1.10184735
 h     -2.19466089     1.20643588     0.91324340
 h     -1.02929557     1.75241358    -1.48011066
 h      1.90117064     1.51468482    -0.61727457
 o      2.34508051    -1.23966109     0.33934998
 h      3.15484473    -0.81144451    -0.02199573
 c     -2.33864911    -0.55487138    -0.34264028
 h     -2.66172477    -0.90629339    -1.39040009
 h     -2.67812233    -1.21999253     0.46428202
 h     -3.15103502     0.30449568    -0.53911907
 h     -0.23370805     1.32765545     1.69545841
          17

 c      1.33276353    -0.32987510     0.09851379
 c      0.11810641    -0.79121818     0.40560298
 c     -0.98381441    -0.04058764    -0.16227540
 c     -1.09104026     1.18889395     0.81901133
 c     -0.36467515     1.21233899    -0.59556672
 c      1.03130647     0.87771119    -0.46266771
 h     -0.28026602    -1.41124156     1.16411671
 h     -2.16911555     1.22094919     0.95757849
 h     -1.02853493     1.72786927    -1.44427558
 h      1.89373561     1.51475104    -0.68209426
 o      2.34891407    -1.24688387     0.35132462
 h      3.20259692    -0.86804027    -0.04092676
 c     -2.34107196    -0.55682246    -0.36138557
 h     -2.63316596    -0.90287425    -1.35964455
 h     -2.70011557    -1.24707769     0.48865374
 h     -3.10471453     0.29808677    -0.52126757
 h     -0.24597558     1.31229937     1.69946094
          17

 c      1.32786579    -0.31746748     0.09374945
 c      0.12131222    -0.78972951     0.40074142
 c     -0.99219635    -0.04714164    -0.16580602
 c     -1.08065946     1.19850727     0.82954308
 c     -0.37625113     1.21874384    -0.59183689
 c      1.03080190     0.87665660    -0.47081433
 h     -0.24801550    -1.45541232     1.23453096
 h     -2.14306339     1.24911361     1.00560801
 h     -1.00589336     1.69956764    -1.39356031
 h      1.88274932     1.52087495    -0.74813405
 o      2.35332544    -1.25216290     0.36259397
 h      3.23946238    -0.93214279    -0.05238074
 c     -2.34606426    -0.55856280    -0.38058665
 h     -2.59554563    -0.91175651    -1.33023353
 h     -2.71800278    -1.26597495     0.50088080
 h     -3.04885121     0.28649543    -0.49176021
 h     -0.28308137     1.29514675     1.68562018
          17

 c      1.32518365    -0.30723773     0.08869924
 c      0.11966087    -0.78972422     0.39804033
 c     -0.99962432    -0.05381361    -0.16795209
 c     -1.06779971     1.20717777     0.84082720
 c     -0.38988279     1.22468137    -0.58877654
 c      1.03298279     0.87774368    -0.48017312
 h     -0.20452136    -1.50229175     1.29558306
 h     -2.11968909     1.28977100     1.05594836
 h     -0.96862159     1.67435154    -1.33819018
 h      1.86669535     1.53062114    -0.81351182
 o      2.35834070    -1.25544409     0.37300314
 h      3.25902419    -1.00226498    -0.05453286
 c     -2.35273607    -0.56052151    -0.39809179
 h     -2.55422761    -0.93810323    -1.31839569
 h     -2.72942675    -1.27261913     0.49555078
 h     -2.99287149     0.27736298    -0.45384655
 h     -0.33779543     1.27748174     1.65900041
          17

 c      1.32512364    -0.29939559     0.08350317
 c      0.11319681    -0.79180455     0.39828574
 c     -1.00594464    -0.06052901    -0.16848117
 c     -1.05359328     1.21465291     0.85171167
 c     -0.40411840     1.22900864    -0.58473242
 c      1.03750655     0.88129965    -0.49098662
 h     -0.14911269    -1.54273943     1.33628885
 h     -2.09980287     1.34133289     1.10659704
 h     -0.93064812     1.66355886    -1.29624587
 h      1.84494299     1.54190647    -0.87636970
 o      2.36373638    -1.25683882     0.38255374
 h      3.25999484    -1.07504892    -0.04786591
 c     -2.36002649    -0.56326473    -0.41249537
 h     -2.51310057    -0.98454311    -1.33481066
 h     -2.73358211    -1.26607174     0.47115956
 h     -2.94800898     0.28073250    -0.41143941
 h     -0.39583974     1.26081817     1.63172822
          17

 c      1.32768561    -0.29405555     0.07828311
 c      0.10260174    -0.79612038     0.40173697
 c     -1.01111943    -0.06721422    -0.16724569
 c     -1.03999702     1.22082044     0.86039051
 c     -0.41723872     1.23043247    -0.57776795
 c      1.04392381     0.88737472    -0.50334419
 h     -0.08409237    -1.57181446     1.35116165
 h     -2.08179902     1.40170138     1.15483115
 h     -0.90821120     1.68027267    -1.28876864
 h      1.81803973     1.55343356    -0.93522982
 o      2.36901796    -1.25654584     0.39141217
 h      3.24634057    -1.14627772    -0.03535603
 c     -2.36727816    -0.56748090    -0.42402651
 h     -2.47301943    -1.04635198    -1.37454231
 h     -2.73099972    -1.24810511     0.42971037
 h     -2.92234300     0.30337196    -0.36829421
 h     -0.43569783     1.24637029     1.62466562
          17

 c      1.33254291    -0.29121445     0.07311397
 c      0.08898956    -0.80250713     0.40828369
 c     -1.01524398    -0.07381814    -0.16419677
 c     -1.02876369     1.22580192     0.86537447
 c     -0.42853770     1.22855950    -0.56738277
 c      1.05174036     0.89569814    -0.51714252
 h     -0.01331968    -1.58754275     1.33862992
 h     -2.06284577     1.46826540     1.19756973
 h     -0.90519099     1.72743991    -1.32022609
 h      1.78768017     1.56488621    -0.98927477
 o      2.37342609    -1.25477109     0.39990714
 h      3.22705869    -1.21201059    -0.02246586
 c     -2.37439336    -0.57328148    -0.43415161
 h     -2.43403846    -1.11266196    -1.42191951
 h     -2.72383671    -1.22358232     0.37709911
 h     -2.91613418     0.34188819    -0.32814242
 h     -0.43967682     1.23404735     1.65639066
          17

 c      1.33915794    -0.29072392     0.06800333
 c      0.07370812    -0.81055767     0.41750727
 c     -1.01856344    -0.08034215    -0.15938218
 c     -1.01990743     1.22991932     0.86735176
 c     -0.43856597     1.22439370    -0.55517964
 c      1.06045137     0.90571006    -0.53209176
 h      0.05850772    -1.59065614     1.30055216
 h     -2.04021346     1.53803812     1.23195399
 h     -0.91032959     1.79228570    -1.37145378
 h      1.75640892     1.57686161    -1.03846118
 o      2.37611070    -1.25164474     0.40845006
 h      3.21343513    -1.26988570    -0.01588638
 c     -2.38142602    -0.57977408    -0.44456624
 h     -2.39719257    -1.17255116    -1.46248993
 h     -2.71643351    -1.20115004     0.32385250
 h     -2.92385124     0.38439971    -0.29527784
 h     -0.41090588     1.22268960     1.72128770
          17

 c      1.34689051    -0.29228539     0.06289205
 c      0.05815037    -0.81960120     0.42864347
 c     -1.02144203    -0.08682814    -0.15291170
 c     -1.01221311     1.23350951     0.86865456
 c     -0.44786938     1.21930991    -0.54316357
 c      1.06955207     0.91666617    -0.54777135
 h      0.12646081    -1.58531389     1.24281937
 h     -2.01192818     1.60789433     1.25582510
 h     -0.91212734     1.85826861    -1.41970050
 h      1.72710522     1.59052013    -1.08339119
 o      2.37657828    -1.24719853     0.41731640
 h      3.21208629    -1.31954681    -0.02006051
 c     -2.38819502    -0.58551942    -0.45675441
 h     -2.36415676    -1.21838798    -1.48770040
 h     -2.71496397    -1.19228864     0.28394176
 h     -2.93929886     0.41838509    -0.27384938
 h     -0.36668632     1.21175065     1.79506354
          17

 c      1.35508567    -0.29546956     0.05767433
 c      0.04354899    -0.82862550     0.44051895
 c     -1.02428706    -0.09331915    -0.14491600
 c     -1.00460254     1.23684904     0.87130481
 c     -0.45646867     1.21430058    -0.53266357
 c      1.07857604     0.92777438    -0.56371237
 h      0.18647626    -1.58039717     1.17622439
 h     -1.97710968     1.67487057     1.26801611
 h     -0.90522906     1.91364867    -1.45062235
 h      1.70228731     1.60694835    -1.12488648
 o      2.37504492    -1.24146432     0.42644957
 h      3.21945995    -1.36115505    -0.03408204
 c     -2.39442053    -0.58939001    -0.47154812
 h     -2.33658736    -1.24586539    -1.49413188
 h     -2.72433519    -1.20559758     0.26780790
 h     -2.95802307     0.43523161    -0.26692135
 h     -0.32188533     1.20151729     1.85663539
          17

 c      1.36313816    -0.29976236     0.05223035
 c      0.03077477    -0.83631933     0.45167094
 c     -1.02747421    -0.09981768    -0.13552666
 c     -0.99643277     1.24015727     0.87641296
 c     -0.46405033     1.20993104    -0.52434949
 c      1.08715087     0.93832570    -0.57948377
 h      0.23690247    -1.58930363     1.11513460
 h     -1.93627353     1.73654167     1.26847352
 h     -0.88864144     1.95173987    -1.45743729
 h      1.68346888     1.62643635    -1.16337816
 o      2.37220717    -1.23456352     0.43554059
 h      3.22540105    -1.39393010    -0.05301160
 c     -2.40013252    -0.59129575    -0.48852507
 h     -2.31579566    -1.25329810    -1.48209883
 h     -2.74399113    -1.23929757     0.27346793
 h     -2.97735581     0.43065192    -0.27624509
 h     -0.28494653     1.19248110     1.89436007
          17

 c      1.37052394    -0.30462601     0.04646107
 c      0.02032840    -0.84158720     0.46092372
 c     -1.03131740    -0.10624713    -0.12488277
 c     -0.98729763     1.24358326     0.88437318
 c     -0.47019295     1.20646880    -0.51845337
 c      1.09502989     0.94777676    -0.59475339
 h      0.27840195    -1.62401093     1.07075276
 h     -1.89144656     1.79139551     1.25822854
 h     -0.86355453     1.96922400    -1.43794990
 h      1.67089503     1.64804610    -1.19844488
 o      2.36876577    -1.22667388     0.44425375
 h      3.22051253    -1.41653085    -0.07153635
 c     -2.40567161    -0.59201042    -0.50623333
 h     -2.30257909    -1.24147635    -1.45515380
 h     -2.76863121    -1.28270788     0.28872502
 h     -2.99601622     0.40394696    -0.30235631
 h     -0.25991450     1.18503378     1.90334332
          17

 c      1.37679477    -0.30956078     0.04031714
 c      0.01266878    -0.84438681     0.46805004
 c     -1.03607748    -0.11242241    -0.11315063
 c     -0.97687948     1.24718535     0.89508552
 c     -0.47447600     1.20395105    -0.51488242
 c      1.10207895     0.95575926    -0.60929826
 h      0.31040966    -1.68501679     1.04333754
 h     -1.84598278     1.83908599     1.23922528
 h     -0.83240201     1.96527759    -1.39308141
 h      1.66380134     1.66975824    -1.22882911
 o      2.36518062    -1.21795744     0.45236174
 h      3.19985066    -1.42806025    -0.08617339
 c     -2.41134283    -0.59240988    -0.52296376
 h     -2.29696231    -1.21433243    -1.42063404
 h     -2.79254500    -1.32435983     0.30090894
 h     -3.01410282     0.35774131    -0.34456369
 h     -0.24819759     1.17939852     1.88282767
          17

 c      1.38155742    -0.31415331     0.03381307
 c      0.00839938    -0.84575670     0.47355603
 c     -1.04196452    -0.11804939    -0.10053201
 c     -0.96496238     1.25093402     0.90804415
 c     -0.47648957     1.20214143    -0.51319873
 c      1.10823038     0.96203383    -0.62296986
 h      0.32927105    -1.76049596     1.02470324
 h     -1.80397618     1.88039318     1.21398282
 h     -0.79885606     1.94203631    -1.32716705
 h      1.66098073     1.68908119    -1.25289682
 o      2.36162661    -1.20851521     0.45978819
 h      3.16347497    -1.42869322    -0.09597718
 c     -2.41720686    -0.59306064    -0.53707700
 h     -2.29774869    -1.17992717    -1.39067778
 h     -2.81192632    -1.35638961     0.30173244
 h     -3.03362541     0.29847836    -0.40082688
 h     -0.24892607     1.17557374     1.83553721
          17

 c      1.38446612    -0.31809906     0.02702828
 c      0.00801912    -0.84698908     0.47796481
 c     -1.04911147    -0.12276118    -0.08725020
 c     -0.95162063     1.25476566     0.92228681
 c     -0.47577121     1.20035245    -0.51246740
 c      1.11343288     0.96643109    -0.63564586
 h      0.33106788    -1.83546071     1.00653074
 h     -1.76918969     1.91670401     1.18512597
 h     -0.76849999     1.90670642    -1.24996420
 h      1.66132094     1.70375665    -1.26923367
 o      2.35799950    -1.19836138     0.46662910
 h      3.11623571    -1.42001686    -0.10291850
 c     -2.42303454    -0.59430524    -0.54706489
 h     -2.30227077    -1.14970122    -1.38113192
 h     -2.82491816    -1.37467264     0.28715688
 h     -3.05921890     0.23682219    -0.46790247
 h     -0.25779460     1.17314908     1.76897628
          17

 c      1.38522867    -0.32119933     0.02009886
 c      0.01168510    -0.84905332     0.48150125
 c     -1.05753335    -0.12617127    -0.07352195
 c     -0.93755693     1.25868986     0.93623130
 c     -0.47171129     1.19719211    -0.51107207
 c      1.11761528     0.96880931    -0.64719593
 h      0.31400781    -1.89816058     0.98394453
 h     -1.74373944     1.94904886     1.15497677
 h     -0.74974745     1.87473242    -1.17922775
 h      1.66412394     1.71227983    -1.27708981
 o      2.35395540    -1.18741574     0.47316175
 h      3.06709206    -1.40511626    -0.11206207
 c     -2.42834328    -0.59662194    -0.55201476
 h     -2.30731922    -1.13284535    -1.40393321
 h     -2.83113399    -1.37796688     0.25628173
 h     -3.09737245     0.18545534    -0.54230810
 h     -0.26439458     1.17092086     1.69816741
          17

 c      1.38361513    -0.32334513     0.01320307
 c      0.01917386    -0.85248942     0.48412555
 c     -1.06708886    -0.12793644    -0.05952477
 c     -0.92429643     1.26287629     0.94771213
 c     -0.46362835     1.19078116    -0.50707581
 c      1.12066600     0.96903273    -0.65746762
 h      0.27859069    -1.94120098     0.95510533
 h     -1.72730800     1.97727258     1.12547090
 h     -0.75268195     1.86764245    -1.13712152
 h      1.66921454     1.71415587    -1.27657027
 o      2.34909207    -1.17555202     0.47975208
 h      3.02623961    -1.38784738    -0.13007613
 c     -2.43269286    -0.60065482    -0.55237539
 h     -2.31099482    -1.12915914    -1.45650580
 h     -2.83147576    -1.36769307     0.21098616
 h     -3.15156256     0.15214514    -0.62155291
 h     -0.25076006     1.16663113     1.64591722
          17

 c      1.37947118    -0.32450407     0.00654291
 c      0.02992836    -0.85746872     0.48563049
 c     -1.07746404    -0.12783271    -0.04537029
 c     -0.91333490     1.26754648     0.95507729
 c     -0.45137598     1.18035336    -0.49983744
 c      1.12243321     0.96696277    -0.66628719
 h      0.22707530    -1.96097656     0.92017279
 h     -1.71762608     2.00012296     1.09835916
 h     -0.78166391     1.89470065    -1.13197828
 h      1.67691208     1.70992068    -1.26859666
 o      2.34331741    -1.16272376     0.48656398
 h      2.99922706    -1.37091262    -0.16051554
 c     -2.43616104    -0.60649366    -0.54996699
 h     -2.31294030    -1.13096287    -1.52324033
 h     -2.82845616    -1.34869212     0.15648931
 h     -3.21640107     0.13405715    -0.70330678
 h     -0.20114670     1.15828653     1.63042158
          17

 c      1.37273801    -0.32472495     0.00032830
 c      0.04312242    -0.86383660     0.48570351
 c     -1.08820144    -0.12579696    -0.03110155
 c     -0.90440000     1.27265625     0.95874316
 c     -0.43586015     1.16735286    -0.49082170
 c      1.12274655     0.96246562    -0.67347614
 h      0.16307488    -1.95748671     0.88075288
 h     -1.71189094     2.01618646     1.07530617
 h     -0.82913478     1.94017644    -1.14898760
 h      1.68788690     1.70094875    -1.25469232
 o      2.33706627    -1.14905125     0.49329328
 h      2.98332433    -1.35443514    -0.19947098
 c     -2.43920740    -0.61327170    -0.54725880
 h     -2.31314039    -1.13064932    -1.58692535
 h     -2.82688053    -1.33040465     0.10212974
 h     -3.27983371     0.12201197    -0.78353772
 h     -0.12148463     1.14727199     1.64698479
          17

 c      1.36347249    -0.32415010    -0.00523201
 c      0.05773877    -0.87108158     0.48395650
 c     -1.09876439    -0.12188955    -0.01671642
 c     -0.89578469     1.27787906     0.96039994
 c     -0.41846271     1.15384459    -0.48194711
 c      1.12145327     0.95544694    -0.67888758
 h      0.09120500    -1.93500017     0.83981135
 h     -1.70781435     2.02464919     1.05775169
 h     -0.88244107     1.98183994    -1.16879262
 h      1.70288137     1.68901872    -1.23659437
 o      2.33104588    -1.13474625     0.49930573
 h      2.97123259    -1.33695488    -0.23770032
 c     -2.44210240    -0.61957086    -0.54665895
 h     -2.31134283    -1.12398573    -1.63540987
 h     -2.83365061    -1.32606567     0.06006943
 h     -3.33045145     0.10803748    -0.85702414
 h     -0.03454240     1.13782828     1.67665063
          17

 c      1.35185973    -0.32302252    -0.00993307
 c      0.07267904    -0.87828441     0.47995330
 c     -1.10860469    -0.11622514    -0.00219761
 c     -0.88598565     1.28286508     0.96141182
 c     -0.40041729     1.14124960    -0.47447479
 c      1.11846661     0.94590940    -0.68245145
 h      0.01635852    -1.90296775     0.80166609
 h     -1.70385346     2.02548218     1.04677139
 h     -0.93125302     2.00553328    -1.17960771
 h      1.72230938     1.67567523    -1.21574650
 o      2.32586081    -1.11998670     0.50398805
 h      2.95675701    -1.31722098    -0.26621591
 c     -2.44490111    -0.62426230    -0.54978728
 h     -2.30705559    -1.10964945    -1.66206873
 h     -2.85417388    -1.34580646     0.03884482
 h     -3.36113056     0.08801569    -0.91899840
 h      0.03971740     1.13360828     1.70428874
          17

 c      1.33821939    -0.32167235    -0.01357970
 c      0.08690435    -0.88423917     0.47328770
 c     -1.11721662    -0.10892244     0.01245672
 c     -0.87419769     1.28734092     0.96249978
 c     -0.38270777     1.13034265    -0.46905382
 c      1.11381707     0.93400789    -0.68420842
 h     -0.05757458    -1.87499661     0.77135803
 h     -1.69912567     2.01936238     1.04303690
 h     -0.96880141     2.00503664    -1.17635721
 h      1.74582449     1.66160753    -1.19287350
 o      2.32185657    -1.10486427     0.50695302
 h      2.93715990    -1.29496251    -0.27955627
 c     -2.44789800    -0.62734276    -0.55689304
 h     -2.29957467    -1.08821751    -1.66458187
 h     -2.88695440    -1.38728409     0.03615064
 h     -3.36889755     0.06108873    -0.96596004
 h      0.08999790     1.13646864     1.72209700
          17

 c      1.32301023    -0.32048373    -0.01600140
 c      0.09950637    -0.88799243     0.46376389
 c     -1.12417933    -0.10008479     0.02721107
 c     -0.86012405     1.29108852     0.96397489
 c     -0.36615131     1.12152375    -0.46597624
 c      1.10768179     0.92007179    -0.68431456
 h     -0.12837256    -1.86291566     0.75274453
 h     -1.69326903     2.00752017     1.04682582
 h     -0.99091380     1.97885357    -1.15776715
 h      1.77209515     1.64640325    -1.16790640
 o      2.31911202    -1.08938508     0.50809654
 h      2.91325459    -1.27091699    -0.27666952
 c     -2.45163402    -0.62974082    -0.56713118
 h     -2.28792135    -1.06175044    -1.64429013
 h     -2.92432080    -1.43763254     0.04174589
 h     -3.35410448     0.02874038    -0.99581466
 h      0.11139048     1.14688194     1.72697253
          17

 c      1.30683404    -0.31984959    -0.01707366
 c      0.10956205    -0.88953601     0.45158571
 c     -1.12918284    -0.08981575     0.04198734
 c     -0.84379237     1.29392818     0.96592248
 c     -0.35145177     1.11497147    -0.46531502
 c      1.10037408     0.90457763    -0.68301133
 h     -0.19375647    -1.86884274     0.74634959
 h     -1.68626273     1.99152665     1.05802563
 h     -0.99533010     1.92843790    -1.12489642
 h      1.79898208     1.62884069    -1.14031176
 o      2.31745397    -1.07348173     0.50761872
 h      2.88914491    -1.24671830    -0.26118253
 c     -2.45643811    -0.63244521    -0.57918679
 h     -2.27064357    -1.03396530    -1.60666703
 h     -2.95809564    -1.48342588     0.04562703
 h     -3.32033968    -0.00549726    -1.00805899
 h      0.10311569     1.16442164     1.71853356
          17

 c      1.29042502    -0.32013357    -0.01673600
 c      0.11596819    -0.88980681     0.43733374
 c     -1.13202635    -0.07825763     0.05667635
 c     -0.82553411     1.29573848     0.96824206
 c     -0.33915855     1.11064488    -0.46692617
 c      1.09229528     0.88808418    -0.68057660
 h     -0.24941745    -1.88504369     0.74947152
 h     -1.67820590     1.97302505     1.07610845
 h     -0.98199148     1.85815555    -1.08114312
 h      1.82406591     1.60752888    -1.10960246
 o      2.31648017    -1.05703011     0.50602218
 h      2.87181285    -1.22471471    -0.24126741
 c     -2.46214249    -0.63608689    -0.59141555
 h     -2.24541872    -1.01057098    -1.56248152
 h     -2.98270233    -1.51574396     0.04147626
 h     -3.27518600    -0.03564935    -1.00440571
 h      0.06813030     1.18791564     1.69877403
          17

 c      1.27460450    -0.32165097    -0.01500018
 c      0.11756055    -0.89002874     0.42175685
 c     -1.13259993    -0.06562814     0.07115808
 c     -0.80612794     1.29650195     0.97054194
 c     -0.32948424     1.10813880    -0.47031916
 c      1.08386797     0.87115652    -0.67727906
 h     -0.29006768    -1.90119031     0.75824024
 h     -1.66912623     1.95347580     1.10008327
 h     -0.95480879     1.77687882    -1.03361973
 h      1.84527018     1.58154516    -1.07574577
 o      2.31568103    -1.03989639     0.50396822
 h      2.86916692    -1.20731403    -0.22720271
 c     -2.46806546    -0.64103559    -0.60180727
 h     -2.20878546    -0.99871283    -1.52724631
 h     -2.99525748    -1.53015034     0.02634884
 h     -3.23088206    -0.05278280    -0.98958810
 h      0.01466476     1.21532891     1.67332478
          17

 c      1.26019271    -0.32466362    -0.01194842
 c      0.11337216    -0.89120246     0.40559266
 c     -1.13086898    -0.05223739     0.08532291
 c     -0.78702551     1.29633808     0.97191430
 c     -0.32197155     1.10644166    -0.47442409
 c      1.07547390     0.85429628    -0.67334938
 h     -0.31161689    -1.90968067     0.76921200
 h     -1.65895265     1.93402140     1.12846422
 h     -0.92510671     1.70064944    -0.99559851
 h      1.86136243     1.55086453    -1.03933950
 o      2.31474296    -1.02203719     0.50188658
 h      2.88531709    -1.19552950    -0.22500697
 c     -2.47318366    -0.64763487    -0.60856545
 h     -2.15747529    -1.00386830    -1.51442002
 h     -2.99498340    -1.52566274    -0.00008224
 h     -3.20191092    -0.04639814    -0.97074226
 h     -0.04113894     1.24370717     1.65401083
          17

 c      1.24788222    -0.32938452    -0.00772159
 c      0.10283156    -0.89394412     0.38947844
 c     -1.12687538    -0.03848853     0.09908211
 c     -0.77022483     1.29545170     0.97092076
 c     -0.31538064     1.10400883    -0.47759479
 c      1.06741990     0.83788354    -0.66896806
 h     -0.31221296    -1.90682283     0.77990676
 h     -1.64774611     1.91555559     1.15933114
 h     -0.91256353     1.65160152    -0.98628090
 h      1.87223677     1.51654544    -1.00157906
 o      2.31381538    -1.00358477     0.49966316
 h      2.91659705    -1.18781765    -0.23138788
 c     -2.47655688    -0.65607481    -0.61136068
 h     -2.09238472    -1.02530559    -1.52466638
 h     -2.98307852    -1.50456232    -0.03559022
 h     -3.19638557    -0.01068574    -0.95336983
 h     -0.07655490     1.26995332     1.65897825
          17

 c      1.23810306    -0.33599081    -0.00250100
 c      0.08589312    -0.89846360     0.37390662
 c     -1.12076619    -0.02487177     0.11234711
 c     -0.75700954     1.29399894     0.96664163
 c     -0.30889521     1.10003139    -0.47871074
 c      1.05995246     0.82213413    -0.66426216
 h     -0.29240927    -1.89255721     0.78895558
 h     -1.63602748     1.89891608     1.19055099
 h     -0.93086292     1.64283429    -1.01808779
 h      1.87894956     1.48068470    -0.96408667
 o      2.31339002    -0.98480898     0.49685625
 h      2.95384421    -1.18086997    -0.23722520
 c     -2.47773484    -0.66571461    -0.61168855
 h     -2.02057840    -1.05612841    -1.54596818
 h     -2.96329318    -1.47334906    -0.07485329
 h     -3.20860606     0.04842617    -0.93746914
 h     -0.07697114     1.29250477     1.70061293
          17

 c      1.23092483    -0.34462686     0.00350485
 c      0.06311326    -0.90455104     0.35918767
 c     -1.11283842    -0.01193791     0.12498620
 c     -0.74671651     1.29211173     0.96009400
 c     -0.30367598     1.09566203    -0.47852535
 c      1.05329138     0.80709565    -0.65930970
 h     -0.25514308    -1.87042170     0.79638765
 h     -1.62467654     1.88489877     1.22008317
 h     -0.96923761     1.66374180    -1.08129223
 h      1.88346672     1.44610512    -0.92864674
 o      2.31397743    -0.96601185     0.49311836
 h      2.98785924    -1.17140075    -0.23442514
 c     -2.47648293    -0.67483184    -0.61177629
 h     -1.95165985    -1.08814856    -1.56446123
 h     -2.94275930    -1.44395260    -0.10899995
 h     -3.22485143     0.11630275    -0.91990093
 h     -0.05060006     1.31115442     1.76921271
          17

 c      1.22603577    -0.35537500     0.01005684
 c      0.03563078    -0.91158255     0.34541611
 c     -1.10356082    -0.00023367     0.13680442
 c     -0.73783435     1.29003636     0.95342125
 c     -0.30161317     1.09272579    -0.47869849
 c      1.04762105     0.79270900    -0.65415758
 h     -0.20548030    -1.84769917     0.80408837
 h     -1.61429560     1.87399683     1.24616796
 h     -1.00661461     1.69483110    -1.15547927
 h      1.88807403     1.41574963    -0.89687497
 o      2.31591943    -0.94746224     0.48838617
 h      3.01258970    -1.15721080    -0.21910712
 c     -2.47235932    -0.68127316    -0.61351727
 h     -1.89367638    -1.11523777    -1.57105821
 h     -2.93092205    -1.43167150    -0.12733055
 h     -3.23338478     0.17845527    -0.89846966
 h     -0.01596683     1.32539347     1.84240054
          17

 c      1.22281155    -0.36820521     0.01686838
 c      0.00500213    -0.91869218     0.33250355
 c     -1.09355575     0.00977722     0.14756479
 c     -0.72933199     1.28810288     0.94840861
 c     -0.30379078     1.09243418    -0.48049029
 c      1.04307076     0.77890752    -0.64884071
 h     -0.14950724    -1.83412793     0.81568028
 h     -1.60481595     1.86625667     1.26736890
 h     -1.02897836     1.72258124    -1.22482652
 h      1.89448474     1.39188161    -0.86991169
 o      2.31933660    -0.92937402     0.48288763
 h      3.02604636    -1.13749159    -0.19185308
 c     -2.46505091    -0.68362432    -0.61781229
 h     -1.85183725    -1.13370820    -1.56178922
 h     -2.93368442    -1.44545123    -0.12370497
 h     -3.22766649     0.22488905    -0.87296653
 h      0.01353242     1.33443159     1.90213765
          17

 c      1.22045140    -0.38292972     0.02358793
 c     -0.02708044    -0.92526639     0.32038672
 c     -1.08355631     0.01778165     0.15702355
 c     -0.72078745     1.28663513     0.94612854
 c     -0.31038072     1.09532393    -0.48458000
 c      1.03972246     0.76569588    -0.64339036
 h     -0.09244315    -1.83710557     0.83439041
 h     -1.59571528     1.86142383     1.28259436
 h     -1.03038445     1.74009888    -1.28015001
 h      1.90302717     1.37543761    -0.84825602
 o      2.32409956    -0.91189402     0.47711434
 h      3.03071621    -1.11290954    -0.15738701
 c     -2.45494340    -0.68204167    -0.62425080
 h     -1.82868622    -1.14173210    -1.53650114
 h     -2.94763935    -1.47879893    -0.10223596
 h     -3.20532387     0.25018344    -0.84461745
 h      0.03140604     1.33770987     1.93835313
          17

 c      1.21812417    -0.39919639     0.02980574
 c     -0.05896589    -0.93149666     0.30932613
 c     -1.07435738     0.02366987     0.16495621
 c     -0.71212629     1.28589077     0.94709213
 c     -0.32095566     1.10148582    -0.49124499
 c      1.03760939     0.75317851    -0.63783203
 h     -0.03805298    -1.85594378     0.85964895
 h     -1.58650017     1.85921787     1.29116668
 h     -1.00965332     1.74443959    -1.31661944
 h      1.91243964     1.36587401    -0.83181661
 o      2.32980579    -0.89509483     0.47178037
 h      3.03375963    -1.08554592    -0.12405707
 c     -2.44291183    -0.67766966    -0.63156753
 h     -1.82426305    -1.13909483    -1.49814598
 h     -2.96365837    -1.51608663    -0.07321734
 h     -3.16689991     0.25266233    -0.81548897
 h      0.03544357     1.33500995     1.94659375
          17

 c      1.21508197    -0.41653444     0.03508944
 c     -0.08903273    -0.93832668     0.29992486
 c     -1.06675416     0.02755781     0.17117117
 c     -0.70345040     1.28602643     0.95136773
 c     -0.33471313     1.11069061    -0.50046036
 c      1.03668101     0.74153625    -0.63218045
 h      0.00991224    -1.88250641     0.88667945
 h     -1.57708465     1.85955817     1.29291605
 h     -0.96847601     1.73513007    -1.33227724
 h      1.92043771     1.36155634    -0.82011455
 o      2.33588975    -0.87900813     0.46766901
 h      3.04501784    -1.05813945    -0.10152869
 c     -2.42979987    -0.67165046    -0.63825020
 h     -1.83569836    -1.12757989    -1.45303383
 h     -2.97365236    -1.54366930    -0.04597546
 h     -3.11557106     0.23427246    -0.78816802
 h      0.02601268     1.32639173     1.92611763
          17

 c      1.21073404    -0.43443080     0.03903260
 c     -0.11573364    -0.94686587     0.29282806
 c     -1.06146133     0.02976260     0.17551206
 c     -0.69502412     1.28708001     0.95856714
 c     -0.35056473     1.12239161    -0.51186082
 c      1.03675529     0.73097913    -0.62644034
 h      0.04708533    -1.90736992     0.90970970
 h     -1.56789743     1.86265731     1.28824250
 h     -0.91120771     1.71416709    -1.32819624
 h      1.92466669     1.36040797    -0.81251202
 o      2.34201538    -0.86372696     0.46528786
 h      3.07051475    -1.03222129    -0.09539765
 c     -2.41622554    -0.66482506    -0.64269013
 h     -1.85641161    -1.11176624    -1.41163081
 h     -2.97285648    -1.55350543    -0.02637907
 h     -3.05782719     0.20160890    -0.76562753
 h      0.00590536     1.31215836     1.87975720
          17

 c      1.20469714    -0.45240589     0.04130044
 c     -0.13776423    -0.95793186     0.28847674
 c     -1.05902635     0.03072795     0.17785018
 c     -0.68741107     1.28897537     0.96770296
 c     -0.36712117     1.13562346    -0.52456108
 c      1.03749615     0.72170265    -0.62061316
 h      0.06938924    -1.92404294     0.92463475
 h     -1.55968090     1.86895991     1.27811455
 h     -0.84584274     1.68735781    -1.31051945
 h      1.92352399     1.36050274    -0.80838266
 o      2.34843833    -0.84946993     0.46460653
 h      3.10635496    -1.00684433    -0.10315411
 c     -2.40249908    -0.65792639    -0.64319908
 h     -1.87645975    -1.09907554    -1.38800506
 h     -2.95932001    -1.54222130    -0.01726413
 h     -3.00445453     0.16745308    -0.75108493
 h     -0.01832220     1.29283725     1.81564418
          17

 c      1.19683338    -0.47007053     0.04167169
 c     -0.15420882    -0.97188771     0.28704853
 c     -1.05976253     0.03091349     0.17807139
 c     -0.68171363     1.29156812     0.97699693
 c     -0.38266416     1.14885527    -0.53689185
 c      1.03843219     0.71385509    -0.61470202
 h      0.07391003    -1.92968808     0.92965277
 h     -1.55305213     1.87894653     1.26401536
 h     -0.78502133     1.66639608    -1.29389562
 h      1.91660004     1.36045374    -0.80721830
 o      2.35578347    -0.83648550     0.46523256
 h      3.14173945    -0.97984569    -0.11723859
 c     -2.38840107    -0.65183434    -0.63845437
 h     -1.88696472    -1.09652386    -1.39423546
 h     -2.93320019    -1.50990315    -0.01906705
 h     -2.96932552     0.14942394    -0.74761331
 h     -0.03392838     1.26896089     1.74995076
          17

 c      1.18726665    -0.48715656     0.04006746
 c     -0.16460712    -0.98860325     0.28847739
 c     -1.06371442     0.03067156     0.17607361
 c     -0.67955031     1.29474242     0.98411633
 c     -0.39542646     1.16015367    -0.54655699
 c      1.03900700     0.70751210    -0.60871036
 h      0.05924341    -1.92470009     0.92508663
 h     -1.54806847     1.89291128     1.24784092
 h     -0.74323179     1.66755440    -1.30047050
 h      1.90474747     1.35960345    -0.80867835
 o      2.36454310    -0.82492436     0.46674395
 h      3.16646897    -0.94971721    -0.13061300
 c     -2.37322789    -0.64724753    -0.62838942
 h     -1.88695683    -1.10471414    -1.43093659
 h     -2.89672429    -1.46004491    -0.02973640
 h     -2.96204719     0.15998594    -0.75716367
 h     -0.02252328     1.24042826     1.70506434
          17

 c      1.17636023    -0.50351698     0.03655600
 c     -0.16896263    -1.00743617     0.29245709
 c     -1.07066142     0.03014545     0.17178527
 c     -0.68194133     1.29843435     0.98764380
 c     -0.40447250     1.16827312    -0.55219903
 c      1.03864295     0.70266039    -0.60263893
 h      0.02563810    -1.91269054     0.91340189
 h     -1.54422950     1.91090997     1.23173620
 h     -0.72669133     1.69961625    -1.34260589
 h      1.88984920     1.35802420    -0.81258551
 o      2.37482879    -0.81480753     0.46884181
 h      3.17482304    -0.91617193    -0.13929822
 c     -2.35649011    -0.64362527    -0.61453055
 h     -1.88310555    -1.11715242    -1.48589024
 h     -2.85497611    -1.40078506    -0.04381159
 h     -2.97925031     0.19428167    -0.77900733
 h      0.02695591     1.20669367     1.69351590
          17

 c      1.16465528    -0.51910554     0.03133850
 c     -0.16769982    -1.02723232     0.29841122
 c     -1.08014995     0.02926188     0.16519992
 c     -0.68797297     1.30241211     0.98830990
 c     -0.41009757     1.17360123    -0.55482432
 c      1.03679874     0.69920689    -0.59649239
 h     -0.02497285    -1.90097474     0.89955622
 h     -1.54090179     1.93287219     1.21781120
 h     -0.72861993     1.75326287    -1.40665496
 h      1.87433941     1.35630387    -0.81886157
 o      2.38635755    -0.80605737     0.47137855
 h      3.16617280    -0.87987433    -0.14271619
 c     -2.33811790    -0.63903419    -0.59937893
 h     -1.88282875    -1.12606545    -1.54294649
 h     -2.81694840    -1.34619054    -0.05142107
 h     -3.00814695     0.23520759    -0.80937710
 h      0.10292510     1.16948641     1.70418278
          17

 c      1.15279062    -0.53394652     0.02472897
 c     -0.16154074    -1.04645174     0.30551773
 c     -1.09152895     0.02785698     0.15640803
 c     -0.69572727     1.30621820     0.98765872
 c     -0.41299250     1.17724275    -0.55639394
 c      1.03302180     0.69701844    -0.59029608
 h     -0.08951092    -1.90010087     0.89071057
 h     -1.53745631     1.95853376     1.20776608
 h     -0.73890789     1.81189094    -1.46896062
 h      1.86053718     1.35511819    -0.82740667
 o      2.39850429    -0.79854225     0.47437470
 h      3.14479861    -0.84198901    -0.14372189
 c     -2.31812818    -0.63126342    -0.58549676
 h     -1.89037413    -1.12637198    -1.58914584
 h     -2.79388290    -1.31303261    -0.04049576
 h     -3.03635067     0.26716439    -0.84319806
 h      0.18219835     1.13333146     1.71765090
          17

 c      1.14143443    -0.54809608     0.01712648
 c     -0.15131764    -1.06365397     0.31298228
 c     -1.10397464     0.02583879     0.14561211
 c     -0.70371825     1.30940528     0.98670160
 c     -0.41367614     1.18002604    -0.55830327
 c      1.02701015     0.69597061    -0.58411000
 h     -0.16512753    -1.91937153     0.89315943
 h     -1.53299979     1.98715867     1.20261406
 h     -0.75065621     1.86314392    -1.51291673
 h      1.84994985     1.35471313    -0.83794740
 o      2.41039552    -0.79212491     0.47802510
 h      3.11912097    -0.80364087    -0.14841796
 c     -2.29700518    -0.61927490    -0.57447869
 h     -1.90686189    -1.11592915    -1.61638003
 h     -2.79128266    -1.30881309    -0.00591431
 h     -3.05577744     0.28126927    -0.87578093
 h      0.24659349     1.10273860     1.72141483
          17

 c      1.13124543    -0.56159277     0.00896891
 c     -0.13790886    -1.07827656     0.32053026
 c     -1.11651183     0.02328902     0.13313277
 c     -0.71116280     1.31166660     0.98584965
 c     -0.41250034     1.18238329    -0.56123233
 c      1.01866110     0.69598010    -0.57803421
 h     -0.24955271    -1.95881436     0.90687808
 h     -1.52622749     2.01738145     1.20262453
 h     -0.76006560     1.90019427    -1.53038086
 h      1.84283450     1.35456664    -0.84991465
 o      2.42115119    -0.78670944     0.48258352
 h      3.09850474    -0.76533463    -0.16402971
 c     -2.27619611    -0.60383343    -0.56644283
 h     -1.93128852    -1.09466356    -1.62074350
 h     -2.80297731    -1.32431875     0.04408204
 h     -3.06212538     0.27431117    -0.90342270
 h      0.28593439     1.08075245     1.71038598
          17

 c      1.12285096    -0.57441299     0.00067921
 c     -0.12240888    -1.09083786     0.32851624
 c     -1.12804853     0.02047862     0.11941601
 c     -0.71775605     1.31282378     0.98518292
 c     -0.40975680     1.18449724    -0.56541505
 c      1.00807696     0.69700443    -0.57220465
 h     -0.33890051    -2.00748108     0.92464824
 h     -1.51563325     2.04735564     1.20743878
 h     -0.76514145     1.91989057    -1.51856021
 h      1.83824443     1.35345254    -0.86243796
 o      2.43028839    -0.78224648     0.48804556
 h      3.08726025    -0.72693368    -0.19362356
 c     -2.25759024    -0.58653429    -0.56075129
 h     -1.96124934    -1.06411694    -1.60191077
 h     -2.81765812    -1.34381231     0.09563584
 h     -3.05388754     0.24695467    -0.92341862
 h      0.29560644     1.06899915     1.68371411
          17

 c      1.11681547    -0.58645676    -0.00736696
 c     -0.10617077    -1.10226470     0.33746436
 c     -1.13743354     0.01782387     0.10502928
 c     -0.72347960     1.31277865     0.98461089
 c     -0.40572571     1.18639021    -0.57081774
 c      0.99553134     0.69900932    -0.56677859
 h     -0.42669969    -2.05139495     0.93770196
 h     -1.49992914     2.07512433     1.21625204
 h     -0.76501932     1.92157467    -1.47807347
 h      1.83451351     1.34987070    -0.87448948
 o      2.43790715    -0.77867164     0.49391235
 h      3.08174658    -0.68861561    -0.23222386
 c     -2.24283385    -0.56882292    -0.55671631
 h     -1.99322831    -1.02764512    -1.56340851
 h     -2.82655917    -1.35549073     0.13804920
 h     -3.03221201     0.20299433    -0.93411418
 h      0.27472722     1.06795964     1.64294810
          17

 c      1.11359040    -0.59756560    -0.01484169
 c     -0.09057399    -1.11327291     0.34768337
 c     -1.14354890     0.01581756     0.09062136
 c     -0.72856773     1.31149058     0.98389078
 c     -0.40066018     1.18790813    -0.57715738
 c      0.98142320     0.70192224    -0.56191217
 h     -0.50574320    -2.08035735     0.94019021
 h     -1.47845258     2.09902770     1.22798499
 h     -0.76000817     1.90718462    -1.41283468
 h      1.82990121     1.34259308    -0.88511127
 o      2.44439818    -0.77585922     0.49938357
 h      3.07476526    -0.65156458    -0.26985804
 c     -2.23306515    -0.55179456    -0.55355899
 h     -2.02262858    -0.99105740    -1.51381444
 h     -2.82500449    -1.35313896     0.16541652
 h     -3.00173750     0.14968704    -0.93536337
 h      0.22619332     1.07691652     1.59182207
          17

 c      1.11345233    -0.60755863    -0.02144625
 c     -0.07677905    -1.12420129     0.35919601
 c     -1.14543866     0.01495020     0.07684349
 c     -0.73366749     1.30900525     0.98252259
 c     -0.39470703     1.18858909    -0.58377691
 c      0.96623958     0.70559610    -0.55773684
 h     -0.56991494    -2.08922953     0.92976790
 h     -1.45145124     2.11803238     1.24141612
 h     -0.75240191     1.88280653    -1.33154166
 h      1.82313258     1.33108331    -0.89363146
 o      2.45008096    -0.77364954     0.50371731
 h      3.06099364    -0.61752198    -0.29728511
 c     -2.22876172    -0.53630964    -0.55008705
 h     -2.04402003    -0.96295572    -1.46754292
 h     -2.81138166    -1.33453357     0.17535971
 h     -2.97198517     0.09846337    -0.92944652
 h      0.15892359     1.09337151     1.53743315
          17

 c      1.11644520    -0.61627554    -0.02688919
 c     -0.06558753    -1.13504575     0.37179083
 c     -1.14244616     0.01563009     0.06425925
 c     -0.74015157     1.30552361     0.97956638
 c     -0.38777388     1.18744723    -0.58947188
 c      0.95053455     0.70979480    -0.55434043
 h     -0.61490549    -2.07693218     0.90671830
 h     -1.42025014     2.13197545     1.25528431
 h     -0.74798428     1.86133066    -1.24972715
 h      1.81372484     1.31569910    -0.89980960
 o      2.45507197    -0.77189938     0.50642151
 h      3.03886805    -0.58799146    -0.30902955
 c     -2.22960698    -0.52312010    -0.54480240
 h     -2.05240170    -0.95279003    -1.44116607
 h     -2.78626932    -1.30028417     0.16810834
 h     -2.95719773     0.06397730    -0.92160101
 h      0.09182107     1.11209887     1.49234011
          17

 c      1.12235003    -0.62361460    -0.03087667
 c     -0.05737055    -1.14549130     0.38506203
 c     -1.13431555     0.01811152     0.05328470
 c     -0.75003801     1.30136387     0.97370891
 c     -0.37952918     1.18303749    -0.59270366
 c      0.93493385     0.71419460    -0.55175662
 h     -0.63855041    -2.04573665     0.87331295
 h     -1.38732231     2.14175808     1.26838777
 h     -0.75612676     1.86193946    -1.18737288
 h      1.80209314     1.29769297    -0.90387963
 o      2.45928918    -0.77051945     0.50730623
 h      3.01042066    -0.56365172    -0.30416515
 c     -2.23472806    -0.51280436    -0.53698677
 h     -2.04569200    -0.96517877    -1.44253602
 h     -2.75240038    -1.25393765     0.14675459
 h     -2.97007042     0.05823626    -0.91765376
 h      0.05298792     1.12563485     1.47389787
          17

 c      1.13069883    -0.62955578    -0.03311929
 c     -0.05200929    -1.15488078     0.39840918
 c     -1.12124992     0.02242127     0.04416961
 c     -0.76430306     1.29655277     0.96430932
 c     -0.37000842     1.17461402    -0.59280415
 c      0.92017645     0.71838897    -0.54996613
 h     -0.64158123    -2.00161834     0.83379973
 h     -1.35613716     2.14941698     1.27969213
 h     -0.78290707     1.89684756    -1.15510481
 h      1.78945778     1.27904230    -0.90650257
 o      2.46247581    -0.76950455     0.50650754
 h      2.98087763    -0.54388050    -0.28660738
 c     -2.24337447    -0.50525871    -0.52785665
 h     -2.02637473    -0.99571358    -1.46373753
 h     -2.71552480    -1.20339314     0.11866944
 h     -3.01067808     0.08206403    -0.91864123
 h      0.05952976     1.12947799     1.49235706
          17

 c      1.14084018    -0.63415428    -0.03335438
 c     -0.04882400    -1.16211851     0.41101228
 c     -1.10394226     0.02829346     0.03700118
 c     -0.78120373     1.29055225     0.95251107
 c     -0.36037586     1.16343569    -0.59083987
 c      0.90716339     0.72190459    -0.54890797
 h     -0.62910487    -1.95559789     0.79482675
 h     -1.33036783     2.15752605     1.28836444
 h     -0.82221267     1.95614660    -1.14425758
 h      1.77754507     1.26211471    -0.90863064
 o      2.46423495    -0.76895755     0.50448602
 h      2.95808438    -0.52639669    -0.26496048
 c     -2.25499257    -0.49925352    -0.52010585
 h     -2.00009399    -1.03457752    -1.48904515
 h     -2.68537595    -1.16254569     0.09699780
 h     -3.06576145     0.12528403    -0.91990165
 h      0.09665016     1.12638935     1.53800895
          17

 c      1.15204835    -0.63750013    -0.03137931
 c     -0.04657822    -1.16564350     0.42186749
 c     -1.08353663     0.03516648     0.03174696
 c     -0.79804879     1.28282553     0.94026823
 c     -0.35237281     1.15181417    -0.58845946
 c      0.89692489     0.72426281    -0.54850204
 h     -0.61164526    -1.92434507     0.76526563
 h     -1.31256695     2.16762601     1.29354274
 h     -0.86140957     2.01875469    -1.13997852
 h      1.76810706     1.24919985    -0.91129819
 o      2.46415612    -0.76906467     0.50186527
 h      2.95042747    -0.50772202    -0.24979276
 c     -2.26876560    -0.49292274    -0.51640980
 h     -1.97299835    -1.07242944    -1.50537873
 h     -2.67320855    -1.14811534     0.09773401
 h     -3.11964385     0.17514703    -0.91589626
 h      0.13711368     1.12137819     1.59230367
          17

 c      1.16365198    -0.63965335    -0.02709526
 c     -0.04391188    -1.16391572     0.43007806
 c     -1.06148266     0.04225067     0.02832745
 c     -0.81304968     1.27329166     0.92917161
 c     -0.34736775     1.14170398    -0.58685401
 c      0.89048402     0.72507535    -0.54868035
 h     -0.60130862    -1.92477798     0.75313607
 h     -1.30351714     2.17897910     1.29402158
 h     -0.89069356     2.06829483    -1.13279097
 h      1.76237788     1.24201892    -0.91536107
 o      2.46209524    -0.76996309     0.49900821
 h      2.96231819    -0.48542505    -0.24674133
 c     -2.28401315    -0.48521889    -0.51792392
 h     -1.95022927    -1.10272542    -1.50543773
 h     -2.68294386    -1.16614914     0.12731294
 h     -3.16125747     0.22178478    -0.90332759
 h      0.16240414     1.11746580     1.64130009
          17

 c      1.17512811    -0.64058484    -0.02054592
 c     -0.04031941    -1.15658660     0.43537679
 c     -1.03934583     0.04863178     0.02666613
 c     -0.82539025     1.26228354     0.92029877
 c     -0.34602099     1.13438634    -0.58670810
 c      0.88866226     0.72413518    -0.54941331
 h     -0.60120659    -1.96058162     0.75981182
 h     -1.30270592     2.18880546     1.28828155
 h     -0.90492618     2.09587881    -1.11881203
 h      1.76069040     1.24137534    -0.92128543
 o      2.45839694    -0.77159501     0.49570616
 h      2.99069766    -0.46059565    -0.25145324
 c     -2.30064997    -0.47672843    -0.52377120
 h     -1.93562980    -1.12155602    -1.48675708
 h     -2.70720154    -1.20415866     0.17503917
 h     -3.18467837     0.25902884    -0.88132772
 h      0.16397659     1.11576032     1.67717913
          17

 c      1.18611075    -0.64015822    -0.01192512
 c     -0.03642589    -1.14490102     0.43820650
 c     -1.01864560     0.05338809     0.02669135
 c     -0.83480608     1.25033877     0.91436482
 c     -0.34828240     1.13057595    -0.58838004
 c      0.89189690     0.72146635    -0.55071500
 h     -0.60239223    -2.01761724     0.77923753
 h     -1.30923875     2.19359328     1.27490718
 h     -0.90230349     2.09786460    -1.09742224
 h      1.76244655     1.24705678    -0.92906887
 o      2.45376385    -0.77375678     0.49144363
 h      3.02723806    -0.43715146    -0.25379005
 c     -2.31866726    -0.46864528    -0.53217822
 h     -1.93185268    -1.12716737    -1.45041759
 h     -2.73575213    -1.24373347     0.22436895
 h     -3.18790578     0.28374953    -0.85081713
 h      0.13923305     1.11635004     1.69604910
          17

 c      1.19632742    -0.63815967    -0.00154749
 c     -0.03310121    -1.13064074     0.43922749
 c     -1.00072346     0.05572053     0.02830901
 c     -0.84132307     1.23801165     0.91179060
 c     -0.35347340     1.13046891    -0.59197546
 c      0.90014023     0.71732153    -0.55262928
 h     -0.59382062    -2.07631497     0.80362295
 h     -1.32251303     2.19044075     1.25303699
 h     -0.88341907     2.07443006    -1.07005510
 h      1.76644086     1.25797276    -0.93831549
 o      2.44895927    -0.77626822     0.48584863
 h      3.06318002    -0.41912928    -0.24510349
 c     -2.33772517    -0.46182324    -0.54142739
 h     -1.94025569    -1.12001141    -1.40060535
 h     -2.76178180    -1.27172253     0.26328777
 h     -3.17222078     0.29551022    -0.81402867
 h      0.08913363     1.11882064     1.69659135
          17

 c      1.20553409    -0.63434115     0.01019250
 c     -0.03083716    -1.11526124     0.43898168
 c     -0.98663998     0.05507905     0.03136590
 c     -0.84521740     1.22576039     0.91264638
 c     -0.36039683     1.13364415    -0.59729291
 c      0.91288090     0.71213322    -0.55520986
 h     -0.56907086    -2.12171576     0.82720416
 h     -1.34250007     2.17785599     1.22259066
 h     -0.85148661     2.03019287    -1.04028542
 h      1.77134983     1.27244163    -0.94840610
 o      2.44463002    -0.77907407     0.47887404
 h      3.09215676    -0.40899793    -0.22131237
 c     -2.35720002    -0.45667497    -0.54992966
 h     -1.96036352    -1.10340641    -1.34501094
 h     -2.78202122    -1.28126248     0.28543892
 h     -3.14237554     0.29699677    -0.77428991
 h      0.01796580     1.12239321     1.68018242
          17

 c      1.21348925    -0.62845451     0.02285662
 c     -0.02971440    -1.09975774     0.43785541
 c     -0.97711659     0.05124980     0.03562045
 c     -0.84716727     1.21391223     0.91645933
 c     -0.36742460     1.13882240    -0.60367770
 c      0.92926993     0.70643629    -0.55850344
 h     -0.52632949    -2.14495894     0.84655806
 h     -1.36973836     2.15596807     1.18426437
 h     -0.81369519     1.97698883    -1.01498793
 h      1.77615808     1.28852599    -0.95867528
 o      2.44123736    -0.78226912     0.47078224
 h      3.11111840    -0.40716524    -0.18289779
 c     -2.37632848    -0.45333549    -0.55603929
 h     -1.98909470    -1.08439711    -1.29535536
 h     -2.79540260    -1.26971641     0.28834613
 h     -3.10702453     0.29492681    -0.73577063
 h     -0.06496963     1.12581257     1.65271713
          17

 c      1.21996563    -0.62027755     0.03599443
 c     -0.02952498    -1.08477647     0.43612618
 c     -0.97253375     0.04436362     0.04073986
 c     -0.84852477     1.20269406     0.92190844
 c     -0.37259418     1.14368390    -0.60990985
 c      0.94829192     0.70078253    -0.56253771
 h     -0.46676287    -2.14191541     0.85999475
 h     -1.40509868     2.12622629     1.13939103
 h     -0.78233891     1.93660204    -1.00548762
 h      1.78041032     1.30435795    -0.96854893
 o      2.43899759    -0.78610339     0.46209177
 h      3.12088868    -0.41177503    -0.13433470
 c     -2.39432741    -0.45179587    -0.55811802
 h     -2.02091426    -1.07310626    -1.26604783
 h     -2.80225258    -1.23731948     0.27227224
 h     -3.07773400     0.29992349    -0.70274874
 h     -0.14252835     1.12718222     1.62801078
          17

 c      1.22478820    -0.60963523     0.04917095
 c     -0.02985635    -1.07068340     0.43398564
 c     -0.97297756     0.03481094     0.04633077
 c     -0.85125650     1.19227435     0.92682255
 c     -0.37411356     1.14562896    -0.61456843
 c      0.96892400     0.69566302    -0.56731181
 h     -0.39351821    -2.11234737     0.86725494
 h     -1.44931211     2.09065957     1.08977463
 h     -0.77029306     1.93301299    -1.02390868
 h      1.78427154     1.31840729    -0.97763541
 o      2.43781376    -0.79098294     0.45351623
 h      3.12671184    -0.41853864    -0.08341072
 c     -2.41050670    -0.45195708    -0.55515127
 h     -2.05093125    -1.07765797    -1.26821342
 h     -2.80423785    -1.18716709     0.24036796
 h     -3.06423764     0.32233183    -0.67828257
 h     -0.19107597     1.12437862     1.62817084
          17

 c      1.22788088    -0.59641584     0.06198697
 c     -0.03013372    -1.05751975     0.43151152
 c     -0.97830485     0.02309706     0.05198180
 c     -0.85662784     1.18270281     0.92954720
 c     -0.37144315     1.14394960    -0.61716017
 c      0.99023796     0.69145614    -0.57279051
 h     -0.31139651    -2.06038048     0.86980218
 h     -1.50240220     2.05103341     1.03758870
 h     -0.77866665     1.96816074    -1.07122909
 h      1.78845315     1.32966170    -0.98577962
 o      2.43731133    -0.79741523     0.44581881
 h      3.13717302    -0.42143507    -0.03914560
 c     -2.42435784    -0.45345752    -0.54763056
 h     -2.07933915    -1.09688119    -1.30173133
 h     -2.80511212    -1.12658844     0.20022915
 h     -3.06784620     0.36437489    -0.66321850
 h     -0.19677149     1.11696865     1.66842604
          17

 c      1.22930717    -0.58057692     0.07408815
 c     -0.02966973    -1.04485389     0.42858599
 c     -0.98819338     0.00973416     0.05728903
 c     -0.86387208     1.17385585     0.93064395
 c     -0.36533485     1.14015070    -0.61842718
 c      1.01141828     0.68842262    -0.57890924
 h     -0.22664778    -1.99611197     0.87172736
 h     -1.56325457     2.00829145     0.98529753
 h     -0.79605737     2.01894181    -1.13456534
 h      1.79404826     1.33769455    -0.99307328
 o      2.43715817    -0.80581441     0.43951672
 h      3.15880667    -0.41563995    -0.00723010
 c     -2.43548897    -0.45525177    -0.53772624
 h     -2.11076463    -1.12083825    -1.35522355
 h     -2.81212837    -1.06916378     0.16624044
 h     -3.08115462     0.41769901    -0.65653343
 h     -0.17167838     1.10760555     1.73780838
          17

 c      1.22929682    -0.56214631     0.08516865
 c     -0.02779270    -1.03169805     0.42482312
 c     -1.00216884    -0.00477873     0.06188341
 c     -0.87146402     1.16561470     0.93175766
 c     -0.35674780     1.13588198    -0.61930632
 c      1.03174387     0.68673660    -0.58558795
 h     -0.14594516    -1.93638034     0.88056717
 h     -1.62935720     1.96232829     0.93552962
 h     -0.81091782     2.06172654    -1.19925400
 h      1.80230151     1.34260640    -0.99981188
 o      2.43748121    -0.81626239     0.43465403
 h      3.18938734    -0.40114085     0.01350586
 c     -2.44346386    -0.45567060    -0.52840460
 h     -2.14964266    -1.13856003    -1.41388785
 h     -2.83586198    -1.03279635     0.15788187
 h     -3.09452090     0.46984353    -0.65635755
 h     -0.13859238     1.09984979     1.81236055
          17

 c      1.22826603    -0.54122825     0.09497844
 c     -0.02409277    -1.01697115     0.41974134
 c     -1.01961826    -0.01993857     0.06546050
 c     -0.87852928     1.15798542     0.93397640
 c     -0.34639534     1.13203319    -0.62034653
 c      1.05060015     0.68652312    -0.59274612
 h     -0.07391908    -1.89915884     0.90530226
 h     -1.69687929     1.91228022     0.89095843
 h     -0.81655402     2.08297370    -1.25535334
 h      1.81432330     1.34483571    -1.00638831
 o      2.43878902    -0.82851808     0.43094869
 h      3.21908226    -0.38235880     0.02866213
 c     -2.44821028    -0.45366393    -0.52165507
 h     -2.19783903    -1.14280397    -1.46549203
 h     -2.88293053    -1.02676509     0.18530420
 h     -3.10087558     0.51071085    -0.66073770
 h     -0.11394813     1.09605798     1.87408862
          17

 c      1.22681545    -0.51802354     0.10333979
 c     -0.01856907    -1.00064254     0.41335542
 c     -1.03980049    -0.03523140     0.06779613
 c     -0.88491274     1.15102991     0.93761048
 c     -0.33481313     1.12892306    -0.62174633
 c      1.06751606     0.68789192    -0.60031702
 h     -0.01163895    -1.88991431     0.94931509
 h     -1.76127766     1.85731492     0.85418597
 h     -0.80999946     2.07704060    -1.29722057
 h      1.83077680     1.34488626    -1.01315139
 o      2.44151517    -0.84222812     0.42808447
 h      3.23768271    -0.36454860     0.04354686
 c     -2.45069587    -0.44980311    -0.51726179
 h     -2.25482516    -1.13029128    -1.50194161
 h     -2.94718229    -1.04160167     0.23648968
 h     -3.09651218     0.53449790    -0.66796394
 h     -0.10623053     1.09723800     1.91355248
          17

 c      1.22567919    -0.49286533     0.11017505
 c     -0.01143503    -0.98407341     0.40650846
 c     -1.06185744    -0.05016173     0.06875586
 c     -0.89084690     1.14476241     0.94247886
 c     -0.32246446     1.12657763    -0.62350028
 c      1.08219605     0.69095955    -0.60825728
 h      0.04112076    -1.89714780     1.00611946
 h     -1.81822254     1.79742308     0.82756019
 h     -0.79049763     2.04294364    -1.32202661
 h      1.85162322     1.34308070    -1.02028471
 o      2.44574476    -0.85707010     0.42583825
 h      3.23921154    -0.35132025     0.06115944
 c     -2.45243584    -0.44531886    -0.51396649
 h     -2.31851191    -1.10069060    -1.51886178
 h     -3.01546955    -1.06106183     0.29058505
 h     -3.08041712     0.53923679    -0.67657617
 h     -0.11889780     1.10352781     1.92686823
          17

 c      1.22562972    -0.46624842     0.11552972
 c     -0.00293613    -0.96892841     0.40037029
 c     -1.08481503    -0.06430947     0.06830372
 c     -0.89672162     1.13909822     0.94812361
 c     -0.30976426     1.12483975    -0.62546456
 c      1.09452967     0.69585104    -0.61654668
 h      0.08389205    -1.90456349     1.06478195
 h     -1.86442807     1.73379555     0.81295093
 h     -0.75894921     1.98302165    -1.32920694
 h      1.87603634     1.33945890    -1.02777147
 o      2.45118708    -0.87279720     0.42408643
 h      3.22295095    -0.34384733     0.08220403
 c     -2.45469124    -0.44112078    -0.51075000
 h     -2.38591129    -1.05603678    -1.51517412
 h     -3.07695317    -1.07383706     0.33264858
 h     -3.05384181     0.52636145    -0.68533153
 h     -0.15223799     1.11456869     1.91370019
          17

 c      1.22736972    -0.43882274     0.11956700
 c      0.00663200    -0.95632442     0.39588986
 c     -1.10759051    -0.07737215     0.06649887
 c     -0.90301884     1.13385236     0.95385556
 c     -0.29702048     1.12331858    -0.62730328
 c      1.10457723     0.70268062    -0.62517604
 h      0.11601499    -1.90068066     1.11609379
 h     -1.89820305     1.66879171     0.81154892
 h     -0.71830876     1.90342415    -1.32121819
 h      1.90251745     1.33385921    -1.03546173
 o      2.45722993    -0.88926554     0.42279450
 h      3.19335803    -0.34051724     0.10546029
 c     -2.45825150    -0.43774792    -0.50692148
 h     -2.45358390    -1.00076084    -1.49341891
 h     -3.12517135    -1.07434467     0.35517951
 h     -3.02034286     0.50102930    -0.69330043
 h     -0.20356545     1.12969950     1.87716316
          17

 c      1.23143091    -0.41135565     0.12253678
 c      0.01691567    -0.94673569     0.39365359
 c     -1.12902975    -0.08917267     0.06347843
 c     -0.91039132     1.12875709     0.95862947
 c     -0.28430893     1.12121872    -0.62829910
 c      1.11253964     0.71151437    -0.63412451
 h      0.13726736    -1.87993923     1.15423736
 h     -1.91979270     1.60568887     0.82370413
 h     -0.67483282     1.81602972    -1.30584045
 h      1.92919117     1.32616152    -1.04322598
 o      2.46302761    -0.90646040     0.42200404
 h      3.15943528    -0.33675688     0.12823058
 c     -2.46346887    -0.43558063    -0.50178084
 h     -2.51815146    -0.94197012    -1.46072067
 h     -3.15687405    -1.06047255     0.35543037
 h     -2.98588708     0.47274108    -0.70010002
 h     -0.26591070     1.14811052     1.82561923
          17

 c      1.23810345    -0.38466896     0.12472777
 c      0.02755335    -0.94014532     0.39393163
 c     -1.14797693    -0.09964169     0.05942737
 c     -0.91980629     1.12346688     0.96081948
 c     -0.27137685     1.11723219    -0.62713640
 c      1.11872659     0.72232258    -0.64333127
 h      0.14795587    -1.84117163     1.17642968
 h     -1.93163550     1.54831769     0.84880013
 h     -0.63916415     1.73962286    -1.29878099
 h      1.95414981     1.31654939    -1.05109882
 o      2.46771546    -0.92443262     0.42177062
 h      3.13191319    -0.32643759     0.14757548
 c     -2.47032977    -0.43492433    -0.49441337
 h     -2.57709253    -0.88903956    -1.42914943
 h     -3.17099445    -1.03214189     0.33361058
 h     -2.95798859     0.45452788    -0.70603292
 h     -0.32593211     1.16924165     1.77563855
          17

 c      1.24741276    -0.35957238     0.12641784
 c      0.03823098    -0.93615360     0.39671789
 c     -1.16335889    -0.10879427     0.05455174
 c     -0.93240096     1.11753281     0.95836949
 c     -0.25793894     1.11011425    -0.62231027
 c      1.12353189     0.73493801    -0.65267049
 h      0.14887920    -1.78666901     1.18271917
 h     -1.93850290     1.50064973     0.88520797
 h     -0.62295982     1.69306252    -1.31904164
 h      1.97576216     1.30569857    -1.05937063
 o      2.47079306    -0.94304188     0.42203337
 h      3.11742150    -0.30642461     0.16260442
 c     -2.47863628    -0.43583782    -0.48398841
 h     -2.62938145    -0.85101197    -1.41246625
 h     -3.16858135    -0.99108524     0.29270137
 h     -2.94265933     0.45805645    -0.71154644
 h     -0.36526808     1.19356439     1.75065479
          17

 c      1.25915128    -0.33681104     0.12783483
 c      0.04870868    -0.93399403     0.40169705
 c     -1.17427509    -0.11671314     0.04905970
 c     -0.94846587     1.11048837     0.95021153
 c     -0.24454955     1.10008235    -0.61372566
 c      1.12741212     0.74903955    -0.66193912
 h      0.14137769    -1.72236144     1.17664033
 h     -1.94704099     1.46629750     0.93051182
 h     -0.62862612     1.67870036    -1.37036696
 h      1.99288825     1.29483283    -1.06860614
 o      2.47235061    -0.96171644     0.42254944
 h      3.11471733    -0.28080716     0.17565206
 c     -2.48825233    -0.43780191    -0.47068395
 h     -2.67471384    -0.83211298    -1.41793797
 h     -3.15406779    -0.94179029     0.23987544
 h     -2.94059688     0.48604200    -0.71591764
 h     -0.37282269     1.22217165     1.76460633
          17

 c      1.27294327    -0.31702738     0.12913648
 c      0.05881870    -0.93249799     0.40814183
 c     -1.18009448    -0.12352718     0.04313924
 c     -0.96664285     1.10218932     0.93763910
 c     -0.23274429     1.08882960    -0.60319393
 c      1.13084123     0.76417726    -0.67086732
 h      0.12738393    -1.65857277     1.16656680
 h     -1.96349571     1.44766373     0.98212560
 h     -0.64712174     1.68180705    -1.43532631
 h      2.00499323     1.28563449    -1.07959331
 o      2.47283459    -0.97960099     0.42300735
 h      3.11793279    -0.25879891     0.19049386
 c     -2.49895405    -0.43957089    -0.45640155
 h     -2.71181643    -0.82994538    -1.44090204
 h     -3.13812175    -0.89335989     0.18912544
 h     -2.94720352     0.53045929    -0.71684714
 h     -0.35645557     1.25372668     1.80543839
          17

 c      1.28831433    -0.30072444     0.13040702
 c      0.06846374    -0.93018418     0.41490085
 c     -1.18053439    -0.12937830     0.03693625
 c     -0.98516271     1.09294711     0.92303808
 c     -0.22410162     1.07805038    -0.59283471
 c      1.13424086     0.77982586    -0.67914587
 h      0.10912875    -1.60927825     1.16584646
 h     -1.98964286     1.44478622     1.03765625
 h     -0.66792516     1.68727177    -1.49349721
 h      2.01214021     1.28002037    -1.09322679
 o      2.47268765    -0.99591089     0.42317083
 h      3.12182778    -0.24922363     0.21001449
 c     -2.50990209    -0.43940799    -0.44427069
 h     -2.73854554    -0.83865312    -1.46944280
 h     -3.13925487    -0.85978972     0.16156430
 h     -2.95644247     0.57883528    -0.71179897
 h     -0.33251627     1.28403848     1.84938134
          17

 c      1.30475560    -0.28822851     0.13166086
 c      0.07764541    -0.92580232     0.42087927
 c     -1.17566833    -0.13439223     0.03054489
 c     -1.00310512     1.08333066     0.90836133
 c     -0.21968943     1.06881465    -0.58412250
 c      1.13792300     0.79544175    -0.68645261
 h      0.08830229    -1.58612116     1.18709036
 h     -2.02089171     1.45492335     1.09432825
 h     -0.68438302     1.68647644    -1.53199460
 h      2.01481087     1.27982675    -1.11033879
 o      2.47218759    -1.01013989     0.42292622
 h      3.12405151    -0.25729108     0.23541342
 c     -2.52014635    -0.43597690    -0.43689143
 h     -2.75331981    -0.85261406    -1.49206422
 h     -3.17328734    -0.85183515     0.17368956
 h     -2.96375222     0.62045244    -0.69929523
 h     -0.31316212     1.30881112     1.87887657
          17

 c      1.32177565    -0.27965681     0.13284439
 c      0.08644675    -0.91914995     0.42596820
 c     -1.16585667    -0.13866161     0.02400610
 c     -1.02032775     1.07397392     0.89492602
 c     -0.22003051     1.06168145    -0.57791145
 c      1.14206409     0.81051228    -0.69247359
 h      0.06577655    -1.58922969     1.23119693
 h     -2.04919468     1.47354067     1.14845486
 h     -0.69336633     1.67578336    -1.54480959
 h      2.01356610     1.28647422    -1.13148546
 o      2.47142374    -1.02211509     0.42226901
 h      3.12534269    -0.28380705     0.26640468
 c     -2.53021644    -0.42942121    -0.43451544
 h     -2.75579386    -0.86779514    -1.50112958
 h     -3.23369683    -0.86497790     0.21953291
 h     -2.96661616     0.64844481    -0.67918126
 h     -0.30464129     1.32499294     1.88498236
          17

 c      1.33893002    -0.27490943     0.13384188
 c      0.09491549    -0.91105698     0.43116506
 c     -1.15167293    -0.14225034     0.01731231
 c     -1.03694615     1.06545503     0.88360353
 c     -0.22519444     1.05687129    -0.57463205
 c      1.14670726     0.82459428    -0.69692469
 h      0.04271840    -1.60756469     1.28591967
 h     -2.06734942     1.49581793     1.19589438
 h     -0.69406677     1.65445831    -1.53038126
 h      2.00866009     1.30068623    -1.15671011
 o      2.47029569    -1.03199982     0.42127590
 h      3.12939700    -0.32519022     0.30165692
 c     -2.54158161    -0.42082784    -0.43573319
 h     -2.74680927    -0.88172434    -1.49305761
 h     -3.29883549    -0.88565007     0.27885347
 h     -2.96422160     0.65959166    -0.65235481
 h     -0.30934435     1.33074314     1.86438926
          17

 c      1.35582938    -0.27369247     0.13449117
 c      0.10302175    -0.90256832     0.43768637
 c     -1.13384611    -0.14520480     0.01042270
 c     -1.05303280     1.05822282     0.87491246
 c     -0.23486317     1.05432665    -0.57436568
 c      1.15178095     0.83734004    -0.69957564
 h      0.02106794    -1.62833450     1.33628603
 h     -2.07123709     1.51767284     1.23290572
 h     -0.68754606     1.62393844    -1.49072232
 h      1.99979351     1.32232714    -1.18535325
 o      2.46852946    -1.04024909     0.42006643
 h      3.14244986    -0.37421073     0.33938808
 c     -2.55507607    -0.41120502    -0.43901159
 h     -2.72825708    -0.89333111    -1.46792701
 h     -3.35126156    -0.90323098     0.33482986
 h     -2.95721677     0.65401327    -0.62052023
 h     -0.32720914     1.32522921     1.81735328
          17

 c      1.37213887    -0.27555479     0.13460626
 c      0.11072087    -0.89443912     0.44635654
 c     -1.11319608    -0.14754664     0.00328752
 c     -1.06858636     1.05253957     0.86898241
 c     -0.24833385     1.05366323    -0.57674782
 c      1.15711994     0.84851182    -0.70027374
 h      0.00288338    -1.64261001     1.37172965
 h     -2.06014760     1.53621273     1.25674491
 h     -0.67724989     1.58844394    -1.43252598
 h      1.98614765     1.35040395    -1.21599767
 o      2.46581674    -1.04742496     0.41874769
 h      3.17096303    -0.42295450     0.37821509
 c     -2.57059740    -0.40133149    -0.44302530
 h     -2.70295246    -0.90306249    -1.42950618
 h     -3.38193192    -0.91218444     0.37782741
 h     -2.94771085     0.63555020    -0.58609228
 h     -0.35577686     1.30871214     1.74744638
          17

 c      1.38756630    -0.27992750     0.13400314
 c      0.11800473    -0.88708412     0.45753904
 c     -1.09057298    -0.14925624    -0.00412856
 c     -1.08366927     1.04840607     0.86539609
 c     -0.26445654     1.05403180    -0.58072016
 c      1.16248084     0.85798552    -0.69896167
 h     -0.01019968    -1.64566276     1.38684069
 h     -2.03650659     1.54996597     1.26601989
 h     -0.67038057     1.55671524    -1.36997418
 h      1.96669696     1.38323535    -1.24660004
 o      2.46214824    -1.05387308     0.41737858
 h      3.21641593    -0.46796569     0.41766801
 c     -2.58742105    -0.39195210    -0.44647903
 h     -2.67434524    -0.91315130    -1.38534552
 h     -3.38735649    -0.91024597     0.40306692
 h     -2.93928881     0.61241958    -0.55207112
 h     -0.38880057     1.28305187     1.66300000
          17

 c      1.40183541    -0.28616829     0.13252459
 c      0.12491527    -0.88064673     0.47122798
 c     -1.06681416    -0.15027268    -0.01183132
 c     -1.09863432     1.04547264     0.86297291
 c     -0.28163869     1.05406721    -0.58444014
 c      1.16755553     0.86574253    -0.69568267
 h     -0.01713485    -1.63598843     1.38027491
 h     -2.00565063     1.55915565     1.26102034
 h     -0.67847244     1.54283788    -1.32572018
 h      1.94064510     1.41873921    -1.27478070
 o      2.45805533    -1.05959551     0.41601073
 h      3.27176561    -0.51216426     0.45746489
 c     -2.60454334    -0.38386395    -0.44808912
 h     -2.64588148    -0.92740032    -1.34565417
 h     -3.36719243    -0.89703857     0.40870890
 h     -2.93648446     0.59656114    -0.52164355
 h     -0.41370517     1.25243960     1.57938350
          17

 c      1.41466282    -0.29361271     0.13005740
 c      0.13154403    -0.87502451     0.48709120
 c     -1.04272025    -0.15053325    -0.01979408
 c     -1.11412964     1.04306716     0.85991177
 c     -0.29838213     1.05251814    -0.58628045
 c      1.17199351     0.87184674    -0.69056466
 h     -0.01754933    -1.61494192     1.35428251
 h     -1.97552952     1.56601025     1.24402335
 h     -0.71158818     1.55926639    -1.31928683
 h      1.90779094     1.45476215    -1.29818444
 o      2.45440785    -1.06450104     0.41474744
 h      3.32492926    -0.56060517     0.49649816
 c     -2.62098875    -0.37772162    -0.44692892
 h     -2.62019901    -0.94939559    -1.31954341
 h     -3.32342917    -0.87369096     0.39542135
 h     -2.94302283     0.59916068    -0.49750600
 h     -0.41177213     1.22290986     1.51738716
          17

 c      1.42575938    -0.30162845     0.12654242
 c      0.13803997    -0.86981743     0.50441914
 c     -1.01904804    -0.15004775    -0.02796395
 c     -1.13013686     1.04056766     0.85500353
 c     -0.31428095     1.04949120    -0.58661976
 c      1.17543058     0.87641080    -0.68378678
 h     -0.01196187    -1.58735391     1.31530566
 h     -1.95565682     1.57468593     1.21914960
 h     -0.76679597     1.60276648    -1.34638430
 h      1.86873480     1.48937594    -1.31483464
 o      2.45202322    -1.06865671     0.41373321
 h      3.36498345    -0.61607609     0.53293042
 c     -2.63597739    -0.37362249    -0.44297404
 h     -2.59893466    -0.97938319    -1.31006809
 h     -3.26098927    -0.84338626     0.36748848
 h     -2.95945619     0.62323448    -0.48144483
 h     -0.37076148     1.19833887     1.48957685
          17

 c      1.43485611    -0.30965460     0.12197949
 c      0.14462682    -0.86423239     0.52203192
 c     -0.99650649    -0.14894712    -0.03626996
 c     -1.14485509     1.03778409     0.84876289
 c     -0.32982832     1.04625686    -0.58730335
 c      1.17750484     0.87956540    -0.67554788
 h     -0.00212351    -1.56269763     1.27495210
 h     -1.95422899     1.58980223     1.19104137
 h     -0.83044267     1.65707880    -1.38535685
 h      1.82492191     1.52109458    -1.32341305
 o      2.45143587    -1.07232089     0.41310324
 h      3.38549906    -0.67809608     0.56492096
 c     -2.64874306    -0.37086247    -0.43742214
 h     -2.58334977    -1.01300944    -1.31302964
 h     -3.18950282    -0.81285517     0.33566305
 h     -2.98276672     0.66108663    -0.47441591
 h     -0.30141824     1.17762281     1.48813996
          17

 c      1.44174888    -0.31722721     0.11643093
 c      0.15158411    -0.85715246     0.53839908
 c     -0.97574649    -0.14746591    -0.04461913
 c     -1.15594034     1.03488022     0.84252241
 c     -0.34542329     1.04404829    -0.58985249
 c      1.17786436     0.88143990    -0.66604660
 h      0.00908727    -1.55438087     1.24848455
 h     -1.97357650     1.61316059     1.16247887
 h     -0.88991220     1.70711987    -1.41791130
 h      1.77856064     1.54902325    -1.32343108
 o      2.45280855    -1.07586981     0.41293690
 h      3.38544384    -0.74360276     0.59126489
 c     -2.65821248    -0.36808551    -0.43259468
 h     -2.57475875    -1.04367867    -1.32072174
 h     -3.12425891    -0.79375746     0.32003492
 h     -3.00853205     0.69994327    -0.47655396
 h     -0.22764201     1.15870388     1.49720107
          17

 c      1.44635626    -0.32399502     0.11002045
 c      0.15910108    -0.84776180     0.55234519
 c     -0.95734624    -0.14588324    -0.05290117
 c     -1.16218384     1.03230678     0.83737405
 c     -0.36106041     1.04363808    -0.59499490
 c      1.17618397     0.88215506    -0.65547004
 h      0.01925552    -1.57260436     1.24664952
 h     -2.00807317     1.64141328     1.13323796
 h     -0.93755532     1.74378597    -1.43444090
 h      1.73243558     1.57293885    -1.31525225
 o      2.45586737    -1.07972190     0.41321554
 h      3.36970483    -0.80775098     0.61195020
 c     -2.66338661    -0.36392155    -0.43097573
 h     -2.57429678    -1.06567661    -1.32614031
 h     -3.07966341    -0.79844180     0.34293473
 h     -3.03298597     0.72843955    -0.48710866
 h     -0.16873622     1.14132956     1.50592566
          17

 c      1.44876034    -0.32972658     0.10292749
 c      0.16709421    -0.83641578     0.56386678
 c     -0.94180167    -0.14445048    -0.06100538
 c     -1.16354899     1.03068333     0.83396185
 c     -0.37646147     1.04541855    -0.60290201
 c      1.17218773     0.88183185    -0.64399669
 h      0.02850027    -1.61427505     1.26637566
 h     -2.04750112     1.66779562     1.10164050
 h     -0.96950684     1.76261851    -1.43132735
 h      1.68961175     1.59323857    -1.29992715
 o      2.45985908    -1.08427343     0.41378409
 h      3.34946956    -0.86473532     0.62868892
 c     -2.66444873    -0.35819474    -0.43305300
 h     -2.58252469    -1.07566071    -1.32498456
 h     -3.05576966    -0.82690914     0.40545612
 h     -3.05361428     0.73939450    -0.50468952
 h     -0.13545124     1.12643432     1.50935056
          17

 c      1.44919908    -0.33431197     0.09538269
 c      0.17526031    -0.82446454     0.57382073
 c     -0.92952719    -0.14334063    -0.06882889
 c     -1.16053380     1.03055379     0.83252919
 c     -0.39122610     1.04948735    -0.61340271
 c      1.16567136     0.88061492    -0.63181374
 h      0.03880889    -1.66498108     1.29468523
 h     -2.08197885     1.68568337     1.06658375
 h     -0.98432421     1.76223923    -1.40853526
 h      1.65307512     1.61072448    -1.27886167
 o      2.46371714    -1.08981242     0.41436308
 h      3.33967700    -0.90927139     0.64474094
 c     -2.66250176    -0.35202686    -0.43702828
 h     -2.59926938    -1.07285238    -1.31591240
 h     -3.04138252    -0.86560433     0.48445507
 h     -3.06903939     0.73009936    -0.52761737
 h     -0.13238509     1.11530784     1.50590437
          17

 c      1.44800906    -0.33774807     0.08765967
 c      0.18325715    -0.81332000     0.58302833
 c     -0.92085034    -0.14262828    -0.07627666
 c     -1.15378358     1.03223760     0.83298355
 c     -0.40488637     1.05562903    -0.62603526
 c      1.15652372     0.87870383    -0.61914184
 h      0.05191020    -1.70969005     1.31925200
 h     -2.10446970     1.69062239     1.02823232
 h     -0.98269413     1.74403325    -1.36897892
 h      1.62535653     1.62623812    -1.25337762
 o      2.46665834    -1.09641351     0.41469426
 h      3.35004038    -0.93869969     0.66274336
 c     -2.65839839    -0.34667669    -0.44082316
 h     -2.62369777    -1.05895299    -1.30020091
 h     -3.02754412    -0.90081323     0.55616171
 h     -3.07899205     0.70200180    -0.55412808
 h     -0.15991980     1.10926843     1.49601298
          17

 c      1.44555459    -0.34011269     0.08006106
 c      0.19078228    -0.80396757     0.59190432
 c     -0.91599463    -0.14228076    -0.08326001
 c     -1.14405708     1.03580271     0.83490580
 c     -0.41683539     1.06319768    -0.63995385
 c      1.14474196     0.87638134    -0.60625667
 h      0.06848984    -1.73824614     1.33265226
 h     -2.11118522     1.68069591     0.98779141
 h     -0.96838416     1.71327247    -1.31952295
 h      1.60821288     1.64024152    -1.22430927
 o      2.46876075    -1.10392705     0.41473169
 h      3.37644749    -0.95363316     0.68186925
 c     -2.65245140    -0.34304831    -0.44295269
 h     -2.65449474    -1.03812196    -1.28148879
 h     -3.01046487    -0.92435420     0.60644849
 h     -3.08452402     0.66063825    -0.58256663
 h     -0.21420155     1.10959413     1.48216183
          17

 c      1.44217816    -0.34154798     0.07290268
 c      0.19757700    -0.79694409     0.60049679
 c     -0.91505988    -0.14216782    -0.08969112
 c     -1.13240725     1.04107773     0.83744952
 c     -0.42614766     1.07093654    -0.65374791
 c      1.13044297     0.87401823    -0.59349089
 h      0.08838669    -1.74549554     1.33181535
 h     -2.10145032     1.65633610     0.94707919
 h     -0.95029397     1.68141267    -1.27305991
 h      1.60243370     1.65254819    -1.19180983
 o      2.47070255    -1.11209841     0.41461395
 h      3.40536406    -0.95623666     0.69839214
 c     -2.64458681    -0.34180191    -0.44237754
 h     -2.69012066    -1.01655204    -1.26523096
 h     -2.98936967    -0.93237909     0.62879644
 h     -3.08819440     0.61535733    -0.61167815
 h     -0.28518493     1.11755346     1.47036919
          17

 c      1.43817440    -0.34225504     0.06649776
 c      0.20342726    -0.79241194     0.60858477
 c     -0.91801108    -0.14210224    -0.09546681
 c     -1.12035671     1.04764523     0.83917609
 c     -0.43152215     1.07701161    -0.66548064
 c      1.11387186     0.87204181    -0.58120902
 h      0.11086719    -1.73036793     1.31690269
 h     -2.07795687     1.62025490     0.90813261
 h     -0.94295553     1.66635697    -1.24823126
 h      1.60778333     1.66233651    -1.15545169
 o      2.47311176    -1.12066443     0.41448667
 h      3.42413354    -0.94860182     0.70854594
 c     -2.63452180    -0.34347009    -0.43838116
 h     -2.72906769    -1.00085146    -1.25697936
 h     -2.96486549    -0.92362918     0.62126397
 h     -3.09355198     0.57734240    -0.64080621
 h     -0.35436881     1.13454753     1.47248138
          17

 c      1.43376989    -0.34248346     0.06113658
 c      0.20817501    -0.79016965     0.61571002
 c     -0.92467542    -0.14191362    -0.10044907
 c     -1.10943632     1.05484749     0.83827097
 c     -0.43200709     1.07997570    -0.67365078
 c      1.09541633     0.87087100    -0.56976002
 h      0.13473977    -1.69581075     1.29104816
 h     -2.04756477     1.57755436     0.87278450
 h     -0.95785122     1.68204579    -1.25865178
 h      1.62305395     1.66843114    -1.11454352
 o      2.47626538    -1.12937701     0.41440345
 h      3.42576015    -0.93229271     0.71014759
 c     -2.62200924    -0.34834875    -0.43078097
 h     -2.76977079    -0.99522591    -1.25938945
 h     -2.93838815    -0.89881069     0.58545713
 h     -3.10316049     0.55485893    -0.66947741
 h     -0.39951783     1.16208791     1.50443659
          17

 c      1.42910560    -0.34251009     0.05706354
 c      0.21173195    -0.78957808     0.62113348
 c     -0.93474569    -0.14152198    -0.10446604
 c     -1.09961236     1.06197580     0.83384748
 c     -0.42815796     1.08014779    -0.67850315
 c      1.07562199     0.87083985    -0.55942463
 h      0.15838226    -1.64982020     1.26100758
 h     -2.02171210     1.53549122     0.84220591
 h     -0.98980778     1.72288218    -1.29823290
 h      1.64621897     1.66971528    -1.06851413
 o      2.48007193    -1.13801009     0.41431232
 h      3.40930184    -0.90826745     0.70288304
 c     -2.60709139    -0.35621830    -0.42032058
 h     -2.81003765    -0.99951624    -1.27011624
 h     -2.91249043    -0.86123516     0.52780099
 h     -3.11614791     0.54858908    -0.69631898
 h     -0.41290511     1.20024488     1.57217999
          17

 c      1.42423135    -0.34260867     0.05445317
 c      0.21407049    -0.78949347     0.62379433
 c     -0.94779206    -0.14095176    -0.10734673
 c     -1.08891941     1.06865505     0.82693235
 c     -0.42156398     1.07901310    -0.68140744
 c      1.05518543     0.87213997    -0.55037851
 h      0.17990404    -1.60637293     1.23781363
 h     -2.01344693     1.50157472     0.81676640
 h     -1.02290576     1.77074229    -1.34883418
 h      1.67467968     1.66551572    -1.01721133
 o      2.48410750    -1.14638234     0.41406402
 h      3.37945429    -0.87660960     0.68824168
 c     -2.59003856    -0.36615667    -0.40893257
 h     -2.84672775    -1.01017846    -1.28300355
 h     -2.89207899    -0.81872829     0.46327361
 h     -3.12813307     0.55227464    -0.71863554
 h     -0.40844391     1.24545276     1.66079967
          17

 c      1.41912106    -0.34301622     0.05338408
 c      0.21516286    -0.78856588     0.62253635
 c     -0.96328553    -0.14028336    -0.10895736
 c     -1.07565893     1.07504263     0.81927962
 c     -0.41371209     1.07785459    -0.68355532
 c      1.03492836     0.87479087    -0.54267658
 h      0.19770507    -1.58206633     1.23441420
 h     -2.02917809     1.47961267     0.79647781
 h     -1.04421246     1.81065039    -1.39538518
 h      1.70558027     1.65587184    -0.96104362
 o      2.48767929    -1.15439119     0.41343385
 h      3.34570544    -0.83610553     0.66922863
 c     -2.57094355    -0.37661100    -0.39967175
 h     -2.87627053    -1.02294319    -1.29131554
 h     -2.88614972    -0.78509559     0.41879949
 h     -3.13370446     0.55765867    -0.73340945
 h     -0.40354912     1.29218586     1.74815892
          17

 c      1.41370410    -0.34390495     0.05381441
 c      0.21490027    -0.78621613     0.61684695
 c     -0.98061910    -0.13958435    -0.10921878
 c     -1.05982634     1.08173991     0.81218221
 c     -0.40571804     1.07741209    -0.68564705
 c      1.01576367     0.87863740    -0.53625371
 h      0.21108830    -1.58480581     1.25731581
 h     -2.06266331     1.46781670     0.78156120
 h     -1.04696632     1.83445471    -1.42927592
 h      1.73613542     1.64164406    -0.90098073
 o      2.49006080    -1.16199920     0.41219928
 h      3.31878502    -0.78461443     0.64919365
 c     -2.54969030    -0.38611732    -0.39545507
 h     -2.89547730    -1.03469533    -1.29019391
 h     -2.90512146    -0.77375662     0.42202235
 h     -3.12865362     0.55843669    -0.73857375
 h     -0.40803367     1.33567985     1.81808784
          17

 c      1.40789646    -0.34537505     0.05557732
 c      0.21308946    -0.78329335     0.60741628
 c     -0.99910087    -0.13885114    -0.10810341
 c     -1.04260770     1.08944967     0.80633722
 c     -0.39845332     1.07804091    -0.68803881
 c      0.99864377     0.88337355    -0.53093683
 h      0.21999246    -1.60611541     1.30007652
 h     -2.09985675     1.46184178     0.77241806
 h     -1.02873471     1.83881058    -1.44642971
 h      1.76393483     1.62447082    -0.83845510
 o      2.49094633    -1.16907649     0.41027574
 h      3.30357409    -0.72171898     0.62969227
 c     -2.52691643    -0.39462309    -0.39635713
 h     -2.90205045    -1.04407091    -1.27759389
 h     -2.94848868    -0.78286619     0.47070161
 h     -3.11077472     0.55152998    -0.73357568
 h     -0.42511607     1.37258232     1.86161193
          17

 c      1.40162169    -0.34747315     0.05841163
 c      0.20950459    -0.78130938     0.59562036
 c     -1.01793215    -0.13799584    -0.10560713
 c     -1.02540119     1.09866042     0.80203800
 c     -0.39262034     1.07984817    -0.69086285
 c      0.98448428     0.88858338    -0.52646613
 h      0.22435347    -1.62990840     1.34907570
 h     -2.12755195     1.45829753     0.76920654
 h     -0.98986900     1.82346644    -1.44571052
 h      1.78718749     1.60659145    -0.77520204
 o      2.49067831    -1.17520158     0.40776536
 h      3.29537447    -0.65195096     0.60963163
 c     -2.50421743    -0.40316022    -0.39992082
 h     -2.89483775    -1.05140803    -1.25419099
 h     -3.00252678    -0.79897907     0.53621828
 h     -3.07990185     0.53677612    -0.71922031
 h     -0.45435893     1.40078488     1.87473613
          17

 c      1.39482594    -0.35021641     0.06200768
 c      0.20391789    -0.78148131     0.58274503
 c     -1.03620976    -0.13687378    -0.10171614
 c     -1.00936176     1.10956503     0.79928761
 c     -0.38869482     1.08270320    -0.69402002
 c      0.97407160     0.89378875    -0.52252403
 h      0.22402614    -1.64340307     1.39215886
 h     -2.13730499     1.45569750     0.77161992
 h     -0.93324212     1.79101038    -1.42877351
 h      1.80485786     1.59057557    -0.71306904
 o      2.48989873    -1.17971850     0.40483838
 h      3.28508621    -0.58387381     0.58701714
 c     -2.48305194    -0.41256559    -0.40376760
 h     -2.87407662    -1.05865811    -1.22304071
 h     -3.05314145    -0.81174990     0.59397041
 h     -3.03790367     0.51643456    -0.69734853
 h     -0.49319577     1.41924556     1.85707226
          17

 c      1.38748479    -0.35360803     0.06604512
 c      0.19612789    -0.78447883     0.56970797
 c     -1.05295919    -0.13531774    -0.09639355
 c     -0.99537402     1.12208413     0.79776069
 c     -0.38675614     1.08611918    -0.69703129
 c      0.96797458     0.89849642    -0.51876787
 h      0.21889779    -1.63979934     1.42149925
 h     -2.12557607     1.45405211     0.77889787
 h     -0.86517272     1.74815217    -1.40154985
 h      1.81667809     1.57901842    -0.65382669
 o      2.48910763    -1.18198481     0.40161356
 h      3.26587637    -0.52613693     0.56075041
 c     -2.46423110    -0.42323219    -0.40629328
 h     -2.84159648    -1.06937165    -1.18938860
 h     -3.09153917    -0.81665945     0.63134385
 h     -2.98871608     0.49502869    -0.67071200
 h     -0.53714605     1.42814098     1.81214651
          17

 c      1.37959740    -0.35764293     0.07021649
 c      0.18599740    -0.79051405     0.55707861
 c     -1.06719599    -0.13316524    -0.08958887
 c     -0.98415679     1.13586097     0.79661227
 c     -0.38629857     1.08904956    -0.69878250
 c      0.96648699     0.90224042    -0.51486137
 h      0.20891027    -1.61703650     1.43314794
 h     -2.09317630     1.45439801     0.78988306
 h     -0.79676421     1.70804335    -1.37705609
 h      1.82301375     1.57422566    -0.59900274
 o      2.48850662    -1.18154799     0.39813264
 h      3.23551180    -0.48471333     0.53099559
 c     -2.44802944    -0.43530699    -0.40636784
 h     -2.80059022    -1.08824885    -1.16004666
 h     -3.11315950    -0.81258383     0.64343190
 h     -2.93795577     0.47884383    -0.64281986
 h     -0.57909659     1.42955528     1.74960674
          17

 c      1.37117553    -0.36231338     0.07424258
 c      0.17349084    -0.79943572     0.54512893
 c     -1.07800992    -0.13028440    -0.08125855
 c     -0.97633061     1.15020742     0.79422096
 c     -0.38634920     1.08995905    -0.69754289
 c      0.96962760     0.90461778    -0.51050016
 h      0.19404439    -1.57661153     1.42642173
 h     -2.04535143     1.45863704     0.80307873
 h     -0.74219560     1.68947786    -1.37524960
 h      1.82460640     1.57790967    -0.54976309
 o      2.48801039    -1.17821749     0.39438062
 h      3.19616217    -0.46181017     0.49884699
 c     -2.43449368    -0.44881557    -0.40322168
 h     -2.75449991    -1.11946526    -1.14142101
 h     -3.11593466    -0.80003716     0.62928575
 h     -2.89154020     0.47395087    -0.61742817
 h     -0.60829719     1.42851316     1.68847737
          17

 c      1.36223964    -0.36761857     0.07788301
 c      0.15869904    -0.81074676     0.53381811
 c     -1.08466760    -0.12660915    -0.07139180
 c     -0.97224091     1.16417069     0.78841177
 c     -0.38629459     1.08793060    -0.69216782
 c      0.97719557     0.90532066    -0.50542895
 h      0.17432863    -1.52341280     1.40422687
 h     -1.99240089     1.46967505     0.81682498
 h     -0.70920648     1.70400058    -1.40934904
 h      1.82224258     1.59091375    -0.50684273
 o      2.48727272    -1.17211042     0.39031002
 h      3.15399502    -0.45519302     0.46592085
 c     -2.42375793    -0.46366809    -0.39664444
 h     -2.70537410    -1.16382971    -1.13642306
 h     -3.09954228    -0.78054227     0.59051077
 h     -2.85353979     0.48271921    -0.59773942
 h     -0.61166720     1.43235521     1.65506252
          17

 c      1.35282990    -0.37357194     0.08094602
 c      0.14184665    -0.82357077     0.52269822
 c     -1.08673017    -0.12217548    -0.06004663
 c     -0.97132550     1.17704734     0.77808583
 c     -0.38645086     1.08384101    -0.68356516
 c      0.98881732     0.90417407    -0.49946068
 h      0.14986360    -1.46627040     1.37437176
 h     -1.94914686     1.49152315     0.82979922
 h     -0.69252287     1.74210026    -1.46921844
 h      1.81646628     1.61299439    -0.47055789
 o      2.48570752    -1.16368667     0.38586677
 h      3.11877477    -0.45768259     0.43389907
 c     -2.41606703    -0.47960825    -0.38720032
 h     -2.65330748    -1.21707071    -1.14277177
 h     -3.06590656    -0.75674866     0.53182509
 h     -2.82496168     0.50153460    -0.58589571
 h     -0.58168671     1.44487861     1.66409731
          17

 c      1.34303515    -0.38019712     0.08329398
 c      0.12328539    -0.83668808     0.51085088
 c     -1.08415856    -0.11712386    -0.04739303
 c     -0.97188008     1.18890874     0.76464998
 c     -0.38728018     1.07937947    -0.67373568
 c      1.00394587     0.90116985    -0.49249437
 h      0.12079345    -1.41773721     1.35045706
 h     -1.92976144     1.52825990     0.84164699
 h     -0.68293084     1.78460449    -1.53293382
 h      1.80745625     1.64271912    -0.44087145
 o      2.48261046    -1.15365392     0.38102871
 h      3.10174898    -0.45874018     0.40386699
 c     -2.41133860    -0.49615159    -0.37629231
 h     -2.59765988    -1.27145590    -1.15457095
 h     -3.02135210    -0.73313406     0.46373619
 h     -2.80459657     0.52241191    -0.58304893
 h     -0.52429314     1.46135398     1.70159029
          17

 c      1.33303435    -0.38750662     0.08484367
 c      0.10347873    -0.84890932     0.49724283
 c     -1.07735626    -0.11166038    -0.03372605
 c     -0.97237691     1.20036553     0.75058644
 c     -0.38877858     1.07580139    -0.66431145
 c      1.02187150     0.89646990    -0.48451359
 h      0.08720814    -1.39004270     1.34778800
 h     -1.93788985     1.58092962     0.85266060
 h     -0.67468547     1.81725774    -1.58375477
 h      1.79511885     1.67754991    -0.41749073
 o      2.47751596    -1.14257465     0.37583999
 h      3.10977126    -0.45085297     0.37575738
 c     -2.40854782    -0.51252881    -0.36624579
 h     -2.53851582    -1.31914604    -1.16530207
 h     -2.98027708    -0.71690938     0.40694552
 h     -2.79067803     0.53672317    -0.58959031
 h     -0.45318440     1.47427514     1.74165153
          17

 c      1.32311773    -0.39547043     0.08555938
 c      0.08296513    -0.85978752     0.48171844
 c     -1.06711705    -0.10599808    -0.01944629
 c     -0.97251907     1.21224759     0.73787678
 c     -0.39055235     1.07377216    -0.65629397
 c      1.04176983     0.89037635    -0.47556907
 h      0.04929791    -1.38721826     1.37169742
 h     -1.96329658     1.64528726     0.86249634
 h     -0.66541680     1.83260542    -1.61283154
 h      1.77936211     1.71415326    -0.39994866
 o      2.47057018    -1.13045322     0.37038899
 h      3.13938148    -0.43627161     0.34877010
 c     -2.40569745    -0.52779877    -0.35999491
 h     -2.47713158    -1.35447019    -1.16979936
 h     -2.96443749    -0.71686376     0.39069640
 h     -2.78187383     0.53775117    -0.60526653
 h     -0.38086546     1.47908311     1.76565398
          17

 c      1.31364580    -0.40399677     0.08544380
 c      0.06230098    -0.86982712     0.46549786
 c     -1.05449080    -0.10028643    -0.00502407
 c     -0.97274519     1.22538383     0.72776917
 c     -0.39203738     1.07357177    -0.65023973
 c      1.06276131     0.88328468    -0.46576091
 h      0.00794529    -1.40303846     1.41153117
 h     -1.99048532     1.71387137     0.86993461
 h     -0.65459142     1.82759655    -1.61660297
 h      1.76044251     1.74889108    -0.38764975
 o      2.46241864    -1.11691448     0.36475165
 h      3.17895949    -0.42426619     0.32240052
 c     -2.40147608    -0.54142933    -0.35895313
 h     -2.41557244    -1.37467677    -1.16510293
 h     -2.98455575    -0.73667001     0.42828459
 h     -2.77750276     0.52151215    -0.62933803
 h     -0.31608179     1.47435467     1.76444488
          17

 c      1.30496202    -0.41293714     0.08453114
 c      0.04205116    -0.87989134     0.45034529
 c     -1.04064767    -0.09455147     0.00904160
 c     -0.97346077     1.24038909     0.72093255
 c     -0.39265053     1.07522191    -0.64637460
 c      1.08396137     0.87562892    -0.45522626
 h     -0.03516459    -1.42806068     1.45018967
 h     -2.00717947     1.77949333     0.87371787
 h     -0.64267955     1.80195187    -1.59495783
 h      1.73923982     1.77838363    -0.37989540
 o      2.45378506    -1.10169274     0.35898079
 h      3.21597011    -0.42328828     0.29671713
 c     -2.39662655    -0.55365867    -0.36140464
 h     -2.35613291    -1.38001183    -1.15077009
 h     -3.02570758    -0.77080917     0.49832158
 h     -2.77746030     0.48684117    -0.66082634
 h     -0.26449561     1.46052940     1.73505669
          17

 c      1.29731520    -0.42210124     0.08287840
 c      0.02281507    -0.89070737     0.43769384
 c     -1.02679608    -0.08867294     0.02225790
 c     -0.97478254     1.25757463     0.71756743
 c     -0.39186455     1.07848282    -0.64455804
 c      1.10451646     0.86782515    -0.44413226
 h     -0.07812184    -1.45521648     1.47414646
 h     -2.00647256     1.83689624     0.87313326
 h     -0.63100895     1.75802311    -1.55120748
 h      1.71736831     1.80003169    -0.37590567
 o      2.44522205    -1.08485323     0.35313182
 h      3.24138355    -0.43727038     0.27200084
 c     -2.39234517    -0.56493999    -0.36471600
 h     -2.30086253    -1.37365728    -1.12878289
 h     -3.06702440    -0.81134475     0.57113044
 h     -2.78220180     0.43544337    -0.69873791
 h     -0.22948813     1.43910621     1.67842873
          17

 c      1.29082024    -0.43126881     0.08055464
 c      0.00520757    -0.90275720     0.42842461
 c     -1.01409867    -0.08239046     0.03416504
 c     -0.97660785     1.27694493     0.71742444
 c     -0.38920309     1.08273396    -0.64409806
 c      1.12362772     0.86022412    -0.43267176
 h     -0.11924487    -1.48066549     1.47578139
 h     -1.98597495     1.88300838     0.86815940
 h     -0.62218415     1.70211033    -1.49401604
 h      1.69711296     1.81239422    -0.37485013
 o      2.43705241    -1.06677909     0.34728702
 h      3.25085118    -0.46561953     0.24835524
 c     -2.38912729    -0.57557521    -0.36694328
 h     -2.25112003    -1.36161102    -1.10328983
 h     -3.09584722    -0.85261915     0.62788192
 h     -2.79283876     0.37201973    -0.74238999
 h     -0.21209399     1.41236081     1.59893748
          17

 c      1.28545156    -0.44020264     0.07763414
 c     -0.01021476    -0.91628267     0.42293518
 c     -1.00356877    -0.07535424     0.04436291
 c     -0.97879534     1.29819870     0.71972792
 c     -0.38416040     1.08679809    -0.64347314
 c      1.14056596     0.85308054    -0.42106064
 h     -0.15721277    -1.50306113     1.45232471
 h     -1.94698103     1.91698945     0.85949026
 h     -0.62101670     1.64663101    -1.44077230
 h      1.68123558     1.81537935    -0.37589062
 o      2.42934513    -1.04811279     0.34157418
 h      3.24515213    -0.50391638     0.22537013
 c     -2.38691805    -0.58574882    -0.36678368
 h     -2.20717001    -1.35187757    -1.07981003
 h     -3.10662511    -0.89119216     0.65945921
 h     -2.81108996     0.30367387    -0.79172589
 h     -0.20966010     1.38336898     1.50547604
          17

 c      1.28105541    -0.44866552     0.07419517
 c     -0.02303869    -0.93125086     0.42119310
 c     -0.99597348    -0.06723734     0.05254567
 c     -0.98138626     1.32073501     0.72307861
 c     -0.37615872     1.08908570    -0.64045193
 c      1.15468403     0.84654264    -0.40953091
 h     -0.19112868    -1.52313665     1.40499265
 h     -1.89453660     1.94064834     0.84857782
 h     -0.63472697     1.60880695    -1.41673775
 h      1.67266962     1.81017580    -0.37823149
 o      2.42187024    -1.02970407     0.33618642
 h      3.23087616    -0.54450148     0.20173751
 c     -2.38546590    -0.59560644    -0.36341706
 h     -2.16826033    -1.35212591    -1.06321514
 h     -3.09758283    -0.92492792     0.66216265
 h     -2.83860290     0.23758687    -0.84701141
 h     -0.21319972     1.35578098     1.41309595
          17

 c      1.27736676    -0.45644428     0.07032497
 c     -0.03304013    -0.94726492     0.42270253
 c     -0.99176839    -0.05788419     0.05855066
 c     -0.98463864     1.34371482     0.72564650
 c     -0.36491871     1.08873404    -0.63367578
 c      1.16543829     0.84066575    -0.39831563
 h     -0.22074213    -1.54401821     1.33917876
 h     -1.83819125     1.95931020     0.83762361
 h     -0.66812306     1.59789554    -1.43737740
 h      1.67413296     1.79887413    -0.38118031
 o      2.41414164    -1.01249860     0.33139326
 h      3.21970944    -0.57804259     0.17499893
 c     -2.38453583    -0.60527070    -0.35668666
 h     -2.13354897    -1.36630136    -1.05499863
 h     -3.06904565    -0.95250364     0.63557416
 h     -2.87541146     0.17748278    -0.90739656
 h     -0.20643704     1.33258437     1.34155052
          17

 c      1.27402373    -0.46336922     0.06612369
 c     -0.04015652    -0.96346594     0.42643269
 c     -0.99108256    -0.04741579     0.06239818
 c     -0.98829477     1.36614257     0.72603847
 c     -0.35106864     1.08659329    -0.62430932
 c      1.17242284     0.83545985    -0.38763119
 h     -0.24694014    -1.57209904     1.26514720
 h     -1.79187942     1.98223560     0.82930981
 h     -0.71597107     1.60412725    -1.48956422
 h      1.68766686     1.78371840    -0.38420651
 o      2.40580164    -0.99727028     0.32749065
 h      3.22234760    -0.59768825     0.14229738
 c     -2.38394666    -0.61482821    -0.34733337
 h     -2.10316704    -1.39288845    -1.05221450
 h     -3.02336451    -0.97349115     0.58260017
 h     -2.91866998     0.12205086    -0.96934637
 h     -0.17500820     1.31506708     1.30574085
          17

 c      1.27058287    -0.46932577     0.06170149
 c     -0.04441027    -0.97856374     0.43092857
 c     -0.99376689    -0.03621278     0.06428754
 c     -0.99068864     1.38701920     0.72423899
 c     -0.33581149     1.08414847    -0.61463567
 c      1.17540775     0.83097069    -0.37766970
 h     -0.27210528    -1.61705027     1.19671894
 h     -1.76922829     2.01969600     0.82598437
 h     -0.76661855     1.61144616    -1.54780792
 h      1.71414518     1.76613678    -0.38697044
 o      2.39722999    -0.98434154     0.32465980
 h      3.23876562    -0.60343013     0.10260511
 c     -2.38339435    -0.62427958    -0.33699581
 h     -2.07822146    -1.42655448    -1.04938694
 h     -2.96635370    -0.98929599     0.51163139
 h     -2.96328666     0.06716686    -1.02694781
 h     -0.12223029     1.30403160     1.30489736
          17

 c      1.26657178    -0.47425683     0.05717026
 c     -0.04593881    -0.99128376     0.43494145
 c     -0.99948166    -0.02480792     0.06456062
 c     -0.98988960     1.40585229     0.72120259
 c     -0.32023606     1.08246249    -0.60632393
 c      1.17437743     0.82734305    -0.36859913
 h     -0.29887591    -1.68745600     1.14417368
 h     -1.77363696     2.07503668     0.82836922
 h     -0.80998714     1.60963863    -1.59377215
 h      1.75285699     1.74598720    -0.38928564
 o      2.38953860    -0.97365738     0.32288389
 h      3.25777673    -0.60066506     0.05794906
 c     -2.38210668    -0.63335032    -0.32814388
 h     -2.05988730    -1.46122663    -1.04140042
 h     -2.91012614    -1.00543756     0.44067267
 h     -3.00388350     0.00916379    -1.07389868
 h     -0.06581391     1.30139537     1.32773352
          17

 c      1.26158755    -0.47816407     0.05264015
 c     -0.04519778    -1.00119167     0.43822221
 c     -1.00778458    -0.01376305     0.06364277
 c     -0.98528784     1.42307746     0.71796704
 c     -0.30514207     1.08212281    -0.60022101
 c      1.16955982     0.82481257    -0.36055915
 h     -0.32693370    -1.78210038     1.10560070
 h     -1.79497874     2.14048880     0.83505331
 h     -0.83969614     1.59457102    -1.61826689
 h      1.80135185     1.72154378    -0.39104231
 o      2.38390683    -0.96506951     0.32202671
 h      3.26649699    -0.59519224     0.01191162
 c     -2.37871790    -0.64128104    -0.32384379
 h     -2.04857768    -1.49217238    -1.02522434
 h     -2.87370360    -1.03352137     0.39820666
 h     -3.03633867    -0.05358546    -1.10534990
 h     -0.02242560     1.30900736     1.36300356
          17

 c      1.25538769    -0.48111379     0.04823008
 c     -0.04298442    -1.00889111     0.44132195
 c     -1.01817011    -0.00356442     0.06197701
 c     -0.97731780     1.43959500     0.71530516
 c     -0.29113130     1.08342481    -0.59664474
 c      1.16142708     0.82362190    -0.35365551
 h     -0.35216778    -1.88824313     1.06998398
 h     -1.81854584     2.20357092     0.84356411
 h     -0.85219263     1.56564034    -1.61783556
 h      1.85570121     1.69030705    -0.39214844
 o      2.38109301    -0.95846384     0.32193406
 h      3.25692386    -0.59068810    -0.03230120
 c     -2.37231975    -0.64743082    -0.32609500
 h     -2.04357729    -1.51678119    -1.00033260
 h     -2.87045415    -1.08368618     0.40486150
 h     -3.05836892    -0.12046796    -1.11884330
 h     -0.00190820     1.32749331     1.40267828
          17

 c      1.24792925    -0.48324117     0.04408728
 c     -0.04015163    -1.01532916     0.44475874
 c     -1.03006938     0.00544433     0.05997861
 c     -0.96667118     1.45616118     0.71369660
 c     -0.27869167     1.08647205    -0.59558073
 c      1.15065984     0.82390918    -0.34795522
 h     -0.36968739    -1.98995185     1.02740887
 h     -1.83305215     2.25421350     0.85157815
 h     -0.84594814     1.52429666    -1.59257423
 h      1.91112161     1.65014004    -0.39251906
 o      2.38130610    -0.95375463     0.32248227
 h      3.22722765    -0.58853789    -0.07288409
 c     -2.36385954    -0.65257175    -0.33375660
 h     -2.04308205    -1.53472459    -0.96836422
 h     -2.89150333    -1.14913329     0.44890076
 h     -3.06974344    -0.18886790    -1.11473298
 h     -0.00844997     1.35625805     1.44133383
          17

 c      1.23935400    -0.48474184     0.04040152
 c     -0.03738916    -1.02123143     0.44866949
 c     -1.04287375     0.01306952     0.05801818
 c     -0.95400895     1.47320569     0.71336715
 c     -0.26819694     1.09118786    -0.59669957
 c      1.13808145     0.82562322    -0.34348179
 h     -0.37616686    -2.07471772     0.97320293
 h     -1.83220738     2.28664636     0.85732701
 h     -0.82155755     1.47376274    -1.54601121
 h      1.96275958     1.60019239    -0.39211037
 o      2.38422119    -0.95087492     0.32361464
 h      3.18143384    -0.58805820    -0.11010273
 c     -2.35501500    -0.65827614    -0.34408047
 h     -2.04452798    -1.54787063    -0.93237696
 h     -2.91830693    -1.21309093     0.50387306
 h     -3.07260132    -0.25462067    -1.09627841
 h     -0.04226759     1.39380065     1.47543794
          17

 c      1.22993253    -0.48584577     0.03740467
 c     -0.03518734    -1.02699119     0.45288368
 c     -1.05597621     0.01923243     0.05642514
 c     -0.93998754     1.49088181     0.71428627
 c     -0.25978255     1.09727236    -0.59918161
 c      1.12457705     0.82849217    -0.34020914
 h     -0.37015373    -2.13472430     0.90689422
 h     -1.81376649     2.29876448     0.85953021
 h     -0.78307099     1.41958697    -1.48712902
 h      2.00643300     1.54133335    -0.39097213
 o      2.38905786    -0.94979396     0.32538977
 h      3.12874680    -0.58659900    -0.14696413
 c     -2.34678664    -0.66567352    -0.35468960
 h     -2.04496944    -1.55998302    -0.89614969
 h     -2.93828393    -1.26318878     0.55136383
 h     -3.07181488    -0.31258589    -1.06953177
 h     -0.10010161     1.43791776     1.50340215
          17

 c      1.21999134    -0.48678530     0.03535477
 c     -0.03386647    -1.03273021     0.45705520
 c     -1.06880041     0.02393283     0.05548802
 c     -0.92533698     1.50912296     0.71609712
 c     -0.25310802     1.10413921    -0.60138528
 c      1.11100736     0.83204429    -0.33805900
 h     -0.35166809    -2.16610732     0.83052219
 h     -1.77888121     2.29155150     0.85725444
 h     -0.74044000     1.37044066    -1.43416822
 h      2.03923574     1.47614968    -0.38928542
 o      2.39481779    -0.95049931     0.32796999
 h      3.08071635    -0.58040673    -0.18878401
 c     -2.33941584    -0.67527972    -0.36383718
 h     -2.04155178    -1.57576880    -0.86350055
 h     -2.94560358    -1.29343695     0.58250207
 h     -3.07454754    -0.35757049    -1.04245779
 h     -0.17482769     1.48584715     1.52648947
          17

 c      1.20985194    -0.48776517     0.03451024
 c     -0.03359981    -1.03833617     0.46074089
 c     -1.08081407     0.02721904     0.05545186
 c     -0.91083302     1.52762106     0.71802360
 c     -0.24732158     1.11102851    -0.60083374
 c      1.09814271     0.83565903    -0.33690245
 h     -0.32193618    -2.16851945     0.74762416
 h     -1.73248578     2.26933981     0.84985092
 h     -0.70962537     1.33679736    -1.41475051
 h      2.05996952     1.40866393    -0.38737418
 o      2.40075347    -0.95285394     0.33140774
 h      3.04471268    -0.56751724    -0.23946070
 c     -2.33280473    -0.68723814    -0.37036872
 h     -2.03223888    -1.59892770    -0.83740265
 h     -2.93817622    -1.30172871     0.59384500
 h     -3.08758283    -0.38590438    -1.02220116
 h     -0.25533520     1.53455172     1.55010543
          17

 c      1.19980875    -0.48894227     0.03510062
 c     -0.03441397    -1.04341348     0.46344149
 c     -1.09153384     0.02916288     0.05650827
 c     -0.89699805     1.54572807     0.71896477
 c     -0.24199313     1.11757711    -0.59578789
 c      1.08664053     0.83862882    -0.33656373
 h     -0.28342567    -2.14573917     0.66275898
 h     -1.68449836     2.24074341     0.83698784
 h     -0.70150333     1.32417007    -1.44755596
 h      2.06937624     1.34386974    -0.38568154
 o      2.40669604    -0.95643879     0.33534834
 h      3.01922886    -0.55075139    -0.29642211
 c     -2.32699346    -0.70151547    -0.37388386
 h     -2.01655552    -1.63001446    -0.81925559
 h     -2.91582433    -1.28807998     0.58483944
 h     -3.11284325    -0.39705590    -1.01140240
 h     -0.32885288     1.58128153     1.58325848
          17

 c      1.19014208    -0.49041282     0.03730131
 c     -0.03618127    -1.04714763     0.46464262
 c     -1.10053771     0.02983894     0.05877259
 c     -0.88360022     1.56244569     0.71806064
 c     -0.23818286     1.12420653    -0.58725434
 c      1.07704051     0.84023321    -0.33683657
 h     -0.24003108    -2.10734814     0.58106875
 h     -1.65000182     2.21863779     0.81863801
 h     -0.70903864     1.32832907    -1.51900127
 h      2.07007328     1.28712443    -0.38471649
 o      2.41281745    -0.96064858     0.33908933
 h      2.99770166    -0.53643749    -0.35131572
 c     -2.32234974    -0.71797398    -0.37475421
 h     -1.99577710    -1.66585139    -0.80888713
 h     -2.87983256    -1.25416486     0.55719411
 h     -3.14538468    -0.39384800    -1.00730651
 h     -0.38667574     1.62402426     1.63279830
          17

 c      1.18114123    -0.49219535     0.04121787
 c     -0.03865315    -1.04820790     0.46390325
 c     -1.10749009     0.02931161     0.06225547
 c     -0.86976819     1.57685882     0.71542119
 c     -0.23745513     1.13152531    -0.57762414
 c      1.06971768     0.83983852    -0.33752795
 h     -0.19686569    -2.07000687     0.50728679
 h     -1.64384669     2.21537024     0.79465128
 h     -0.71793871     1.34183013    -1.59954928
 h      2.06600887     1.24344192    -0.38498318
 o      2.41922900    -0.96493530     0.34192851
 h      2.97479140    -0.53061147    -0.39537501
 c     -2.31927828    -0.73630479    -0.37389792
 h     -1.97238828    -1.70105589    -0.80519152
 h     -2.83366008    -1.20397496     0.51599849
 h     -3.17644625    -0.38099621    -1.00474965
 h     -0.42812103     1.66130468     1.69582283
          17

 c      1.17313083    -0.49420676     0.04687796
 c     -0.04160959    -1.04510075     0.46100297
 c     -1.11216703     0.02762367     0.06685643
 c     -0.85522285     1.58895443     0.71210070
 c     -0.24070165     1.13983371    -0.56871307
 c      1.06484339     0.83699684    -0.33850090
 h     -0.15878823    -2.05345604     0.44410272
 h     -1.66905216     2.23327369     0.76417328
 h     -0.71904973     1.35945618    -1.66696407
 h      2.06132706     1.21673806    -0.38690380
 o      2.42583929    -0.96894365     0.34339825
 h      2.94862199    -0.53687666    -0.42304282
 c     -2.31773702    -0.75584515    -0.37271037
 h     -1.94929381    -1.73027075    -0.80673885
 h     -2.78479002    -1.14537526     0.47291747
 h     -3.19786228    -0.36338695    -0.99937145
 h     -0.45746161     1.69190988     1.76065659
          17

 c      1.16649421    -0.49625112     0.05422744
 c     -0.04506456    -1.03726858     0.45598923
 c     -1.11446822     0.02480161     0.07238119
 c     -0.84096880     1.59973696     0.70935447
 c     -0.24801514     1.14911748    -0.56150457
 c      1.06241899     0.83151291    -0.33968865
 h     -0.12819328    -2.06760882     0.39178017
 h     -1.71337665     2.26283039     0.72655005
 h     -0.70891696     1.37834899    -1.70937724
 h      2.05885950     1.20919204    -0.39075288
 o      2.43237846    -0.97253705     0.34333916
 h      2.92045403    -0.55598097    -0.43307978
 c     -2.31695094    -0.77547634    -0.37323181
 h     -1.92926792    -1.74965181    -0.81201280
 h     -2.74632332    -1.09077280     0.44970792
 h     -3.20431924    -0.34510096    -0.98880850
 h     -0.47901852     1.71507484     1.81442230
          17

 c      1.16167090    -0.49804818     0.06313540
 c     -0.04925100    -1.02579162     0.44899613
 c     -1.11441364     0.02087978     0.07857002
 c     -0.82852681     1.61041491     0.70805489
 c     -0.25891106     1.15915974    -0.55645593
 c      1.06235490     0.82347583    -0.34108559
 h     -0.10504093    -2.10399016     0.35038590
 h     -1.75987525     2.29172970     0.68279599
 h     -0.68732837     1.39703867    -1.72152042
 h      2.05892495     1.22087714    -0.39660598
 o      2.43843381    -0.97579518     0.34193494
 h      2.89416286    -0.58580083    -0.42908775
 c     -2.31584373    -0.79407096    -0.37750865
 h     -1.91460269    -1.75748394    -0.81954798
 h     -2.73195186    -1.05162369     0.47059770
 h     -3.19371447    -0.32903402    -0.97264840
 h     -0.49538460     1.73062147     1.84785456
          17

 c      1.15912003    -0.49929588     0.07341098
 c     -0.05439984    -1.01256669     0.44012555
 c     -1.11213942     0.01591051     0.08512940
 c     -0.81914088     1.62182467     0.70856932
 c     -0.27253156     1.16962058    -0.55368757
 c      1.06452431     0.81325782    -0.34273035
 h     -0.08890611    -2.14489163     0.32103061
 h     -1.79573224     2.31139835     0.63546623
 h     -0.65588121     1.41488757    -1.70213891
 h      2.05920317     1.24973196    -0.40430777
 o      2.44347085    -0.97899944     0.33974170
 h      2.87589676    -0.62148681    -0.41996064
 c     -2.31424863    -0.81129683    -0.38537181
 h     -1.90666429    -1.75449791    -0.82835135
 h     -2.74223524    -1.02880613     0.53577891
 h     -3.16700055    -0.31665686    -0.95224564
 h     -0.50764103     1.73887980     1.85617560
          17

 c      1.15927016    -0.49972854     0.08482298
 c     -0.06060301    -0.99926426     0.42950647
 c     -1.10791312     0.00994999     0.09175734
 c     -0.81358863     1.63436886     0.71080704
 c     -0.28778848     1.18007152    -0.55297335
 c      1.06875609     0.80147832    -0.34468865
 h     -0.07989229    -2.17523313     0.30486589
 h     -1.81379362     2.31762127     0.58778942
 h     -0.61765354     1.43203169    -1.65366037
 h      2.05578760     1.29189924    -0.41349337
 o      2.44692118    -0.98254050     0.33757616
 h      2.87266595    -0.65688149    -0.41807863
 c     -2.31288720    -0.82728485    -0.39421577
 h     -1.90546211    -1.74403179    -0.83840358
 h     -2.76509792    -1.01648389     0.61883050
 h     -3.12813855    -0.30774121    -0.93058070
 h     -0.51583219     1.74058042     1.83880405
          17

 c      1.16246404    -0.49915209     0.09711495
 c     -0.06777508    -0.98701958     0.41734211
 c     -1.10213813     0.00306142     0.09815220
 c     -0.81226091     1.64810997     0.71421497
 c     -0.30344899     1.18998154    -0.55354528
 c      1.07479487     0.78893474    -0.34703761
 h     -0.07844179    -2.18602902     0.30227006
 h     -1.81138985     2.30936711     0.54308588
 h     -0.57755022     1.44986286    -1.58411146
 h      2.04474387     1.34238860    -0.42368254
 o      2.44844484    -0.98668563     0.33605411
 h      2.88825688    -0.68822413    -0.43193056
 c     -2.31223770    -0.84194122    -0.40128794
 h     -1.90960729    -1.73164057    -0.85078055
 h     -2.78932476    -1.01083595     0.69366019
 h     -3.08393849    -0.30009361    -0.91198622
 h     -0.51911802     1.73681494     1.79958950
          17

 c      1.16889454    -0.49745848     0.11001473
 c     -0.07563232    -0.97651108     0.40390619
 c     -1.09532248    -0.00464547     0.10400636
 c     -0.81525865     1.66283267     0.71771642
 c     -0.31818127     1.19863993    -0.55377089
 c      1.08227720     0.77651037    -0.34985316
 h     -0.08506322    -2.17349053     0.31278034
 h     -1.78950620     2.28805521     0.50444180
 h     -0.54275881     1.47217853    -1.51084589
 h      2.02339015     1.39589423    -0.43440064
 o      2.44820349    -0.99140655     0.33509014
 h      2.91911511    -0.71687295    -0.45818844
 c     -2.31224937    -0.85501003    -0.40467954
 h     -1.91687186    -1.72368729    -0.86722126
 h     -2.80884713    -1.01069447     0.74511726
 h     -3.04287628    -0.28980135    -0.90142821
 h     -0.51553338     1.72902482     1.74785524
          17

 c      1.17854536    -0.49462139     0.12324009
 c     -0.08368720    -0.96805306     0.38953178
 c     -1.08803656    -0.01297933     0.10900321
 c     -0.82241494     1.67806244     0.71976647
 c     -0.33067685     1.20508812    -0.55114987
 c      1.09074364     0.76507618    -0.35320007
 h     -0.10018334    -2.13802809     0.33525643
 h     -1.75308848     2.25764259     0.47428497
 h     -0.52177552     1.50612106    -1.46112906
 h      1.99095888     1.44755634    -0.44526657
 o      2.44676080    -0.99653333     0.33408795
 h      2.95619054    -0.74676503    -0.48490121
 c     -2.31267690    -0.86629685    -0.40332149
 h     -1.92536876    -1.72481320    -0.88903848
 h     -2.82106930    -1.01592265     0.76615167
 h     -3.01199036    -0.27303189    -0.90277911
 h     -0.50163169     1.71882563     1.69876188
          17

 c      1.19116849    -0.49067535     0.13649753
 c     -0.09128201    -0.96158602     0.37460653
 c     -1.08087610    -0.02167493     0.11283618
 c     -0.83313717     1.69307510     0.71890493
 c     -0.34003295     1.20844981    -0.54376971
 c      1.09967086     0.75539871    -0.35711898
 h     -0.12406136    -2.08443500     0.36805243
 h     -1.71240993     2.22531216     0.45354465
 h     -0.51986422     1.55839791    -1.45618666
 h      1.94870887     1.49359148    -0.45603853
 o      2.44475516    -1.00198533     0.33250217
 h      2.99027919    -0.78062571    -0.50068790
 c     -2.31344393    -0.87569944    -0.39698525
 h     -1.93471927    -1.73553437    -0.91578577
 h     -2.82520187    -1.02659072     0.75429530
 h     -2.99325593    -0.24908718    -0.91658124
 h     -0.47327341     1.70749769     1.66875165
          17

 c      1.20630957    -0.48568931     0.14947538
 c     -0.09766120    -0.95657698     0.35955331
 c     -1.07442641    -0.03043802     0.11524512
 c     -0.84603373     1.70691958     0.71487076
 c     -0.34609641     1.20873794    -0.53241008
 c      1.10850155     0.74806422    -0.36160980
 h     -0.15677583    -2.02303850     0.40935590
 h     -1.68405009     2.20175880     0.44059154
 h     -0.53480424     1.62593033    -1.48754958
 h      1.89970701     1.53177729    -0.46663350
 o      2.44270517    -1.00782964     0.33010606
 h      3.01507281    -0.81893245    -0.49923995
 c     -2.31471841    -0.88314075    -0.38626870
 h     -1.94615504    -1.75200440    -0.94476342
 h     -2.82168003    -1.04275175     0.71038314
 h     -2.98312880    -0.22171390    -0.93939314
 h     -0.42926885     1.69570986     1.66432811
          17

 c      1.22336329    -0.47974652     0.16184121
 c     -0.10204481    -0.95200677     0.34476559
 c     -1.06922431    -0.03897487     0.11603941
 c     -0.85898104     1.71859976     0.70897977
 c     -0.34918994     1.20680356    -0.51956931
 c      1.11666727     0.74342982    -0.36662161
 h     -0.19837658    -1.96976789     0.45798895
 h     -1.68648111     2.19823454     0.43185575
 h     -0.56019894     1.69666091    -1.52854895
 h      1.84841264     1.56173623    -0.47714607
 o      2.44094796    -1.01424018     0.32700805
 h      3.02792740    -0.86044797    -0.47976128
 c     -2.31667290    -0.88855034    -0.37245969
 h     -1.96147711    -1.76815729    -0.97188474
 h     -2.81264055    -1.06455220     0.63954199
 h     -2.97575376    -0.19701113    -0.96552901
 h     -0.37489027     1.68425786     1.67662297
          17

 c      1.24164161    -0.47292800     0.17325046
 c     -0.10369991    -0.94686772     0.33054736
 c     -1.06572972    -0.04699639     0.11510037
 c     -0.87043975     1.72767259     0.70289016
 c     -0.34973875     1.20355970    -0.50735844
 c      1.12362817     0.74160797    -0.37205283
 h     -0.24890569    -1.94026597     0.51407655
 h     -1.72653730     2.21864817     0.42616086
 h     -0.59018846     1.75889446    -1.55818796
 h      1.80006000     1.58490264    -0.48786700
 o      2.43959453    -1.02144924     0.32363284
 h      3.03025455    -0.90286462    -0.44679178
 c     -2.31914085    -0.89183007    -0.35750413
 h     -1.98189220    -1.77826785    -0.99312797
 h     -2.80367476    -1.09287067     0.55448961
 h     -2.96621213    -0.18047555    -0.98932305
 h     -0.31953231     1.67457004     1.69064609
          17

 c      1.26044438    -0.46529291     0.18336519
 c     -0.10210942    -0.94118554     0.31724069
 c     -1.06431121    -0.05423374     0.11238060
 c     -0.88048586     1.73460853     0.69750652
 c     -0.34819074     1.19966724    -0.49701983
 c      1.12893874     0.74250471    -0.37776009
 h     -0.30708598    -1.93780857     0.57737466
 h     -1.79188102     2.25561815     0.42732246
 h     -0.62054848     1.80502959    -1.56595421
 h      1.75980389     1.60397112    -0.49924817
 o      2.43847098    -1.02970462     0.32071728
 h      3.02810626    -0.94336964    -0.41023328
 c     -2.32132769    -0.89270627    -0.34410405
 h     -2.00739947    -1.77847882    -1.00568175
 h     -2.80637587    -1.13083222     0.47906817
 h     -2.95181910    -0.17547386    -1.00642863
 h     -0.27191551     1.66814999     1.69500160
          17

 c      1.27911333    -0.45686704     0.19187605
 c     -0.09719091    -0.93622822     0.30545106
 c     -1.06520871    -0.06048780     0.10790854
 c     -0.89003648     1.74025380     0.69312902
 c     -0.34503728     1.19557946    -0.48919549
 c      1.13232266     0.74592360    -0.38357683
 h     -0.36842806    -1.95037675     0.64424923
 h     -1.86238299     2.29726277     0.44004028
 h     -0.64829060     1.83087596    -1.54824007
 h      1.73170511     1.62172948    -0.51176258
 o      2.43715923    -1.03921327     0.31918532
 h      3.03125322    -0.97946463    -0.38340583
 c     -2.32203619    -0.89066956    -0.33497842
 h     -2.03661112    -1.76740037    -1.00864656
 h     -2.83583695    -1.18410606     0.44064111
 h     -2.93216385    -0.18291345    -1.01435357
 h     -0.23801777     1.66606639     1.68400854
          17

 c      1.29705370    -0.44765379     0.19851928
 c     -0.08928147    -0.93345135     0.29595227
 c     -1.06843963    -0.06568083     0.10178836
 c     -0.89986839     1.74526337     0.68985063
 c     -0.34081265     1.19161619    -0.48415725
 c      1.13372579     0.75169755    -0.38934082
 h     -0.42614308    -1.96212771     0.70837215
 h     -1.92196621     2.33399224     0.46633604
 h     -0.67129141     1.83452561    -1.50542734
 h      1.71787408     1.63964617    -0.52569081
 o      2.43535421    -1.05007908     0.31968947
 h      3.04741131    -1.00993867    -0.37572782
 c     -2.32104558    -0.88561058    -0.33055977
 h     -2.06681173    -1.74635258    -1.00337383
 h     -2.89485821    -1.25341836     0.44351054
 h     -2.90893766    -0.20114573    -1.01285268
 h     -0.22108692     1.66887304     1.65653443
          17

 c      1.31373991    -0.43765923     0.20308709
 c     -0.07895856    -0.93367444     0.28941071
 c     -1.07371675    -0.06986714     0.09418841
 c     -0.91040353     1.74997870     0.68764298
 c     -0.33606296     1.18797371    -0.48187159
 c      1.13331957     0.75976630    -0.39491854
 h     -0.47371728    -1.96232655     0.76371061
 h     -1.96106281     2.35992277     0.50558677
 h     -0.68828285     1.81602628    -1.44102549
 h      1.71818241     1.65706896    -0.54096305
 o      2.43333405    -1.06230012     0.32211145
 h      3.07471006    -1.03488199    -0.38473573
 c     -2.31965123    -0.87839023    -0.32872015
 h     -2.09440764    -1.71935736    -0.99322035
 h     -2.96759002    -1.32829700     0.46594882
 h     -2.88592957    -0.22584636    -1.00422699
 h     -0.22189310     1.67666193     1.61499401
          17

 c      1.32873296    -0.42692362     0.20543690
 c     -0.06690864    -0.93699549     0.28625329
 c     -1.08046175    -0.07320560     0.08532699
 c     -0.92185905     1.75449986     0.68628902
 c     -0.33127562     1.18464965    -0.48191937
 c      1.13145439     0.77014885    -0.40021182
 h     -0.50626734    -1.94634984     0.80605789
 h     -1.97517748     2.37207146     0.55555433
 h     -0.69940120     1.77813794    -1.36264750
 h      1.73065002     1.67159765    -0.55716589
 o      2.43183442    -1.07581893     0.32575569
 h      3.10335477    -1.05467114    -0.39919956
 c     -2.31921401    -0.87015308    -0.32709125
 h     -2.11570019    -1.69256232    -0.98274419
 h     -3.03612539    -1.39569627     0.48712606
 h     -2.86888680    -0.25030347    -0.99324114
 h     -0.23848340     1.68907628     1.56520584
          17

 c      1.34170703    -0.41555672     0.20550081
 c     -0.05383946    -0.94298444     0.28666533
 c     -1.08789297    -0.07590344     0.07546258
 c     -0.93441219     1.75875823     0.68531066
 c     -0.32673327     1.18127030    -0.48328858
 c      1.12858821     0.78284627    -0.40514880
 h     -0.52070623    -1.91405049     0.83319528
 h     -1.96371755     2.36966894     0.61305289
 h     -0.70764191     1.72825087    -1.28455177
 h      1.75221610     1.68027522    -0.57369291
 o      2.43151392    -1.09052998     0.32991583
 h      3.12359290    -1.06948053    -0.40823752
 c     -2.32041172    -0.86176899    -0.32406023
 h     -2.12769769    -1.67254138    -0.97644674
 h     -3.08948235    -1.44684274     0.49659814
 h     -2.86435552    -0.26692751    -0.98597650
 h     -0.26550800     1.70529179     1.51666705
          17

 c      1.35246221    -0.40376401     0.20329032
 c     -0.04038589    -0.95084606     0.29060698
 c     -1.09513512    -0.07816198     0.06488822
 c     -0.94820101     1.76252719     0.68400015
 c     -0.32232314     1.17695088    -0.48422642
 c      1.12521866     0.79774943    -0.40967069
 h     -0.51572241    -1.86869584     0.84488555
 h     -1.93018718     2.35422495     0.67427018
 h     -0.72079317     1.67992811    -1.22941482
 h      1.77950074     1.68078344    -0.58992841
 o      2.43266531    -1.10625317     0.33414072
 h      3.12998072    -1.07943370    -0.40562237
 c     -2.32350935    -0.85380817    -0.31889044
 h     -2.12885828    -1.66339881    -0.97696820
 h     -3.12230429    -1.47713408     0.49084423
 h     -2.87681036    -0.27052735    -0.98676409
 h     -0.29418655     1.72410685     1.48182832
          17

 c      1.36091396    -0.39185227     0.19889560
 c     -0.02699359    -0.95947088     0.29778591
 c     -1.10132433    -0.08016083     0.05393249
 c     -0.96296014     1.76534666     0.68171753
 c     -0.31770756     1.17074769    -0.48290094
 c      1.12183858     0.81458744    -0.41371882
 h     -0.49217822    -1.81711120     0.84333072
 h     -1.88378887     2.33042484     0.73517926
 h     -0.74913455     1.64761217    -1.22040792
 h      1.80937243     1.67217895    -0.60538793
 o      2.43518527    -1.12272517     0.33825518
 h      3.12194100    -1.08474643    -0.39011058
 c     -2.32877212    -0.84660735    -0.31182003
 h     -2.11952029    -1.66448901    -0.98372366
 h     -3.13233278    -1.48454133     0.46979806
 h     -2.90566668    -0.26132340    -0.99492221
 h     -0.31520603     1.74428743     1.47196631
          17

 c      1.36706833    -0.38021288     0.19248146
 c     -0.01378871    -0.96739055     0.30757800
 c     -1.10570177    -0.08207860     0.04295394
 c     -0.97739565     1.76642775     0.67838558
 c     -0.31329404     1.16285331    -0.47917012
 c      1.11891395     0.83291544    -0.41722125
 h     -0.45401378    -1.77070356     0.83417275
 h     -1.84109748     2.30721698     0.79261942
 h     -0.79376672     1.63259755    -1.26013428
 h      1.83933564     1.65515453    -0.61981408
 o      2.43860669    -1.13962063     0.34235164
 h      3.10366050    -1.08567208    -0.36523659
 c     -2.33654292    -0.84033012    -0.30386525
 h     -2.10173713    -1.67096154    -0.99339888
 h     -3.11925877    -1.46877811     0.43543008
 h     -2.94542148    -0.24430469    -1.00512850
 h     -0.32462633     1.76489775     1.49008649
          17

 c      1.37099464    -0.36927792     0.18427889
 c     -0.00052717    -0.97278473     0.31898893
 c     -1.10768687    -0.08411463     0.03231722
 c     -0.98929014     1.76482682     0.67457743
 c     -0.31052857     1.15457531    -0.47477194
 c      1.11685119     0.85214025    -0.42008880
 h     -0.40861864    -1.74561087     0.82692267
 h     -1.82258375     2.29604797     0.84577982
 h     -0.84275775     1.62311466    -1.32821396
 h      1.86779168     1.63194652    -0.63324331
 o      2.44214545    -1.15659791     0.34678932
 h      3.08392583    -1.08225080    -0.33916313
 c     -2.34698152    -0.83497274    -0.29635966
 h     -2.07863020    -1.67651442    -1.00187837
 h     -3.08506627    -1.43159147     0.39189140
 h     -2.98872796    -0.22578753    -1.01099153
 h     -0.32628642     1.78506050     1.52840850
          17

 c      1.37281155    -0.35945545     0.17456912
 c      0.01312927    -0.97395153     0.33095238
 c     -1.10692090    -0.08649312     0.02236367
 c     -0.99704797     1.76015922     0.67115615
 c     -0.31082219     1.14709799    -0.47157777
 c      1.11593667     0.87158253    -0.42222839
 h     -0.36370419    -1.75730479     0.83140896
 h     -1.83898510     2.30272024     0.89508077
 h     -0.88299944     1.60846208    -1.40203261
 h      1.89414384     1.60595247    -0.64602947
 o      2.44488157    -1.17334848     0.35205982
 h      3.07381041    -1.07406699    -0.32234490
 c     -2.35969538    -0.83020850    -0.29070971
 h     -2.05368528    -1.67590490    -1.00589647
 h     -3.03605788    -1.37844952     0.34721809
 h     -3.02918012    -0.21076082    -1.00789108
 h     -0.32734586     1.80357756     1.57410540
          17

 c      1.37269535    -0.35106090     0.16366070
 c      0.02701709    -0.97038652     0.34304567
 c     -1.10327956    -0.08945269     0.01339839
 c     -1.00091402     1.75310517     0.66912868
 c     -0.31492008     1.14104955    -0.47078790
 c      1.11629355     0.89055688    -0.42355936
 h     -0.32064266    -1.80815895     0.84936263
 h     -1.88175079     2.32120349     0.93806972
 h     -0.90677522     1.58381807    -1.46670469
 h      1.91861692     1.58107341    -0.65877901
 o      2.44620015    -1.18959375     0.35836603
 h      3.08004292    -1.06077806    -0.32060842
 c     -2.37338185    -0.82510636    -0.28854684
 h     -2.03027160    -1.66608807    -1.00365556
 h     -2.98637419    -1.32149858     0.31661522
 h     -3.06246327    -0.20205769    -0.99376389
 h     -0.33352404     1.81901656     1.61566734
          17

 c      1.37089253    -0.34428448     0.15187097
 c      0.04041057    -0.96316694     0.35568235
 c     -1.09684801    -0.09320132     0.00568058
 c     -1.00220819     1.74482778     0.66945030
 c     -0.32294292     1.13667025    -0.47304330
 c      1.11788920     0.90845566    -0.42402879
 h     -0.27402699    -1.88322309     0.87232483
 h     -1.93327119     2.33997914     0.96958201
 h     -0.91099809     1.54832849    -1.51400497
 h      1.94171850     1.56087222    -0.67216238
 o      2.44614552    -1.20501052     0.36526758
 h      3.09945809    -1.04353216    -0.32935840
 c     -2.38589452    -0.81815482    -0.29178698
 h     -2.01134509    -1.64640719    -0.99480182
 h     -2.95762552    -1.27934397     0.32297739
 h     -3.08653547    -0.20039796    -0.96888027
 h     -0.34774289     1.83001188     1.64523626
          17

 c      1.36771425    -0.33920374     0.13951834
 c      0.05261303    -0.95396785     0.36943633
 c     -1.08785533    -0.09785418    -0.00059125
 c     -1.00222737     1.73626405     0.67270566
 c     -0.33457005     1.13399438    -0.47862608
 c      1.12059077     0.92481418    -0.42362808
 h     -0.21864260    -1.96186170     0.88987650
 h     -1.97912616     2.34992548     0.98522666
 h     -0.89539288     1.50314211    -1.53982257
 h      1.96350294     1.54780764    -0.68663738
 o      2.44518452    -1.21921206     0.37194099
 h      3.12262816    -1.02523104    -0.33766609
 c     -2.39579508    -0.80850840    -0.30127471
 h     -1.99910870    -1.61858113    -0.98042553
 h     -2.96138464    -1.26276942     0.38060533
 h     -3.10169876    -0.20440688    -0.93564149
 h     -0.37047065     1.83547752     1.65866007
          17

 c      1.36351522    -0.33580861     0.12691698
 c      0.06327251    -0.94419437     0.38456647
 c     -1.07662412    -0.10340739    -0.00528729
 c     -1.00194503     1.72795227     0.67896716
 c     -0.34916889     1.13293120    -0.48752086
 c      1.12423170     0.93933378    -0.42240524
 h     -0.15300649    -2.02778734     0.89543640
 h     -2.01085441     2.34602643     0.98284618
 h     -0.86164937     1.45060134    -1.54302577
 h      1.98305821     1.54287119    -0.70221882
 o      2.44375633    -1.23182572     0.37765980
 h      3.14089426    -1.00917102    -0.33591725
 c     -2.40374587    -0.79711969    -0.31499915
 h     -1.99454491    -1.58681891    -0.96331899
 h     -2.98318763    -1.26159427     0.47418350
 h     -3.11091678    -0.21043676    -0.89856560
 h     -0.40012877     1.83472564     1.65529237
          17

 c      1.35866780    -0.33401941     0.11436879
 c      0.07233727    -0.93480553     0.40100605
 c     -1.06357866    -0.10976977    -0.00834295
 c     -1.00210736     1.72009983     0.68775803
 c     -0.36585224     1.13326869    -0.49932427
 c      1.12864573     0.95186031    -0.42046419
 h     -0.07862509    -2.07087707     0.88649366
 h     -2.02458233     2.32635200     0.96227238
 h     -0.81357103     1.39423040    -1.52608196
 h      1.99856410     1.54573888    -0.71843058
 o      2.44207456    -1.24256357     0.38199580
 h      3.14947071    -0.99784026    -0.31901893
 c     -2.41082153    -0.78537868    -0.32955514
 h     -1.99715747    -1.55762115    -0.94792274
 h     -3.00248079    -1.26045519     0.57542765
 h     -3.11985973    -0.21280833    -0.86372887
 h     -0.43310387     1.82758590     1.63827307
          17

 c      1.35354209    -0.33369940     0.10215489
 c      0.07995311    -0.92640336     0.41847895
 c     -1.04924322    -0.11679525    -0.00975413
 c     -1.00334753     1.71264792     0.69801676
 c     -0.38347012     1.13463511    -0.51300142
 c      1.13366088     0.96233773    -0.41794946
 h      0.00138517    -2.08589586     0.86329204
 h     -2.01984796     2.29117904     0.92489902
 h     -0.75789416     1.33906653    -1.49760081
 h      2.00787454     1.55525372    -0.73444914
 o      2.44010440    -1.25125374     0.38482520
 h      3.14778748    -0.99236670    -0.28649227
 c     -2.41729850    -0.77403659    -0.34212508
 h     -2.00537634    -1.53845571    -0.93934368
 h     -3.00800479    -1.25096412     0.66369432
 h     -3.13526989    -0.20537130    -0.83692909
 h     -0.46353885     1.81454902     1.61514086
          17

 c      1.34848960    -0.33466454     0.09052930
 c      0.08640358    -0.91930182     0.43657854
 c     -1.03420324    -0.12429281    -0.00958184
 c     -1.00615526     1.70529410     0.70816401
 c     -0.40061624     1.13648358    -0.52660235
 c      1.13907902     0.97076396    -0.41502382
 h      0.08311033    -2.07151869     0.82793543
 h     -1.99966598     2.24288385     0.87350707
 h     -0.70467543     1.29155292    -1.47570175
 h      2.00923193     1.56994776    -0.74933747
 o      2.43755649    -1.25786138     0.38630928
 h      3.13956526    -0.99215570    -0.24214523
 c     -2.42304040    -0.76327673    -0.35104832
 h     -2.01791216    -1.53486369    -0.94127853
 h     -2.99610258    -1.23040644     0.72775796
 h     -3.16092452    -0.18467888    -0.82087980
 h     -0.48376531     1.79677268     1.59735681
          17

 c      1.34383464    -0.33668852     0.07971308
 c      0.09206796    -0.91350192     0.45479303
 c     -1.01905942    -0.13203948    -0.00795863
 c     -1.01056878     1.69751144     0.71653084
 c     -0.41588876     1.13824072    -0.53757185
 c      1.14466355     0.97715999    -0.41184563
 h      0.16228733    -2.03055501     0.78409726
 h     -1.97177734     2.18643623     0.81215246
 h     -0.66436802     1.25751672    -1.48494549
 h      2.00178237     1.58844205    -0.76226504
 o      2.43387372    -1.26250644     0.38686951
 h      3.13298180    -0.99459049    -0.19365252
 c     -2.42800820    -0.75302078    -0.35580771
 h     -2.03528479    -1.54736299    -0.95389147
 h     -2.96679453    -1.19872570     0.76213051
 h     -3.19427444    -0.15240197    -0.81384433
 h     -0.48693624     1.77565391     1.59603019
          17

 c      1.33987597    -0.33950105     0.06988866
 c      0.09735130    -0.90857006     0.47250184
 c     -1.00439317    -0.13980696    -0.00508531
 c     -1.01570041     1.68860906     0.72215055
 c     -0.42846376     1.13960325    -0.54449724
 c      1.15013703     0.98155528    -0.40855453
 h      0.23488014    -1.97143088     0.73704910
 h     -1.94980867     2.12964384     0.74556504
 h     -0.64092113     1.23860220    -1.53670810
 h      1.98578528     1.60969019    -0.77265781
 o      2.42834204    -1.26542929     0.38704336
 h      3.13886638    -0.99558835    -0.15023824
 c     -2.43231974    -0.74319704    -0.35669290
 h     -2.05982000    -1.57096045    -0.97358869
 h     -2.92185353    -1.15705902     0.76460153
 h     -3.22784090    -0.11410712    -0.81138012
 h     -0.47171925     1.75218967     1.61424305
          17

 c      1.33689680    -0.34278116     0.06119505
 c      0.10255543    -0.90349616     0.48899429
 c     -0.99073885    -0.14738285    -0.00121951
 c     -1.01986311     1.67791760     0.72516976
 c     -0.43818035     1.14055326    -0.54836372
 c      1.15518191     0.98398647    -0.40527355
 h      0.29820433    -1.90996491     0.69344867
 h     -1.95001666     2.08100014     0.67771327
 h     -0.63057325     1.23226462    -1.61508193
 h      1.96254848     1.63306942    -0.78025834
 o      2.42051015    -1.26683052     0.38712527
 h      3.16404539    -0.99217544    -0.11695492
 c     -2.43606971    -0.73382725    -0.35437087
 h     -2.09402720    -1.59777317    -0.99489534
 h     -2.86439184    -1.10744009     0.73572209
 h     -3.25346155    -0.07599735    -0.80902966
 h     -0.44415754     1.72705671     1.64438896
          17

 c      1.33517255    -0.34615676     0.05372558
 c      0.10774558    -0.89685302     0.50359583
 c     -0.97856040    -0.15456453     0.00333479
 c     -1.02184950     1.66518227     0.72635420
 c     -0.44499947     1.14109824    -0.55108262
 c      1.15945621     0.98450428    -0.40212153
 h      0.35211968    -1.86753753     0.65994573
 h     -1.97988265     2.04427600     0.61120958
 h     -0.62828859     1.23517290    -1.69425567
 h      1.93412631     1.65830996    -0.78509079
 o      2.41063980    -1.26670180     0.38691165
 h      3.20430915    -0.98519376    -0.09065203
 c     -2.43917223    -0.72491488    -0.34973077
 h     -2.13911823    -1.62016853    -1.01258249
 h     -2.79940236    -1.05329333     0.68040540
 h     -3.26514607    -0.04275095    -0.80367155
 h     -0.41378220     1.70117292     1.67444636
          17

 c      1.33496017    -0.34923479     0.04753209
 c      0.11284822    -0.88771063     0.51590816
 c     -0.96824099    -0.16113621     0.00823873
 c     -1.02195912     1.65072777     0.72629761
 c     -0.44877548     1.14118032    -0.55403281
 c      1.16263864     0.98318910    -0.39922038
 h      0.39777773    -1.86012500     0.64051648
 h     -2.03028639     2.01619547     0.54934339
 h     -0.63091304     1.24475733    -1.75543102
 h      1.90284513     1.68526238    -0.78732805
 o      2.39954361    -1.26489478     0.38594795
 h      3.24716845    -0.97816098    -0.06395727
 c     -2.44123217    -0.71625443    -0.34416099
 h     -2.19459600    -1.63252661    -1.02280397
 h     -2.73499900    -1.00065002     0.61240318
 h     -3.25981830    -0.01692814    -0.79365357
 h     -0.38888018     1.67572171     1.69463618
          17

 c      1.33646229    -0.35166281     0.04263809
 c      0.11801162    -0.87665602     0.52590746
 c     -0.96008455    -0.16685420     0.01313631
 c     -1.02138829     1.63506805     0.72512194
 c     -0.44934449     1.14071738    -0.55789084
 c      1.16448261     0.98017758    -0.39669806
 h      0.43357435    -1.88571931     0.63536624
 h     -2.08405415     1.99104107     0.49694662
 h     -0.63678414     1.25914904    -1.78859845
 h      1.87078099     1.71354501    -0.78708086
 o      2.38806981    -1.26130579     0.38389768
 h      3.28021011    -0.97424713    -0.03120144
 c     -2.44146264    -0.70728376    -0.34005606
 h     -2.25852805    -1.63179278    -1.02344146
 h     -2.68322498    -0.95934914     0.56033015
 h     -3.23717918     0.00101401    -0.77858072
 h     -0.37469397     1.65184769     1.69947925
          17

 c      1.33978789    -0.35318819     0.03905413
 c      0.12364214    -0.86538820     0.53376647
 c     -0.95431283    -0.17146967     0.01768601
 c     -1.02126489     1.61855641     0.72263452
 c     -0.44661869     1.13963864    -0.56287123
 c      1.16485018     0.97569078    -0.39469277
 h      0.45485140    -1.92834332     0.64279585
 h     -2.12696376     1.96480115     0.45860333
 h     -0.64499656     1.27691808    -1.78961730
 h      1.83939557     1.74221540    -0.78420039
 o      2.37682065    -1.25595858     0.38065594
 h      3.29564856    -0.97489193     0.00974785
 c     -2.43897756    -0.69732793    -0.34019951
 h     -2.32796560    -1.61763744    -1.01429686
 h     -2.65603820    -0.93997972     0.56029036
 h     -3.19961479     0.01285707    -0.75927393
 h     -0.37355309     1.63047890     1.68740596
          17

 c      1.34493290    -0.35367996     0.03678514
 c      0.13007035    -0.85557481     0.53967946
 c     -0.95105125    -0.17478116     0.02160002
 c     -1.02236088     1.60134237     0.71848069
 c     -0.44061589     1.13789008    -0.56888786
 c      1.16371276     0.97004344    -0.39335244
 h      0.45761203    -1.97095018     0.66087867
 h     -2.15071352     1.93570683     0.43734424
 h     -0.65506792     1.29694172    -1.75831776
 h      1.80950652     1.76968216    -0.77823008
 o      2.36609502    -1.24900667     0.37631286
 h      3.29122489    -0.97974715     0.05806905
 c     -2.43356061    -0.68648952    -0.34454278
 h     -2.39936916    -1.59271947    -0.99742856
 h     -2.65522948    -0.94331928     0.61783776
 h     -3.15238704     0.02313140    -0.73794608
 h     -0.38525626     1.61229082     1.66023411
          17

 c      1.35177584    -0.35310941     0.03582721
 c      0.13735487    -0.84832819     0.54380546
 c     -0.95031250    -0.17668517     0.02468147
 c     -1.02518154     1.58343440     0.71217156
 c     -0.43144648     1.13541844    -0.57555849
 c      1.16112561     0.96361999    -0.39282298
 h      0.44040140    -2.00142002     0.68782984
 h     -2.15187949     1.90351209     0.43448362
 h     -0.66697443     1.31848449    -1.69851277
 h      1.78154688     1.79395350    -0.76855196
 o      2.35587250    -1.24072584     0.37110186
 h      3.27048633    -0.98681670     0.11083343
 c     -2.42557745    -0.67571347    -0.34961394
 h     -2.46925409    -1.56273065    -0.97709519
 h     -2.67283143    -0.95932882     0.70044008
 h     -3.10333229     0.03917457    -0.71794764
 h     -0.40713312     1.59772508     1.62312918
          17

 c      1.36007023    -0.35151596     0.03616188
 c      0.14528656    -0.84420697     0.54625856
 c     -0.95196581    -0.17718568     0.02684322
 c     -1.03004939     1.56474023     0.70309928
 c     -0.41926513     1.13212033    -0.58206320
 c      1.15719266     0.95682695    -0.39322989
 h      0.40401179    -2.01265199     0.72198245
 h     -2.13098836     1.86900663     0.44970245
 h     -0.68163152     1.34165719    -1.61978432
 h      1.75592026     1.81311789    -0.75464442
 o      2.34579131    -1.23151163     0.36534993
 h      3.24325317    -0.99256125     0.16383213
 c     -2.41532283    -0.66579844    -0.35200729
 h     -2.53501774    -1.53517863    -0.95866281
 h     -2.70054267    -0.97791806     0.77645631
 h     -3.06047466     0.06896838    -0.70239173
 h     -0.43406382     1.58704521     1.58456090
          17

 c      1.36942974    -0.34897140     0.03774975
 c      0.15344968    -0.84332004     0.54710872
 c     -0.95569563    -0.17636166     0.02809932
 c     -1.03698302     1.54506455     0.69070251
 c     -0.40417462     1.12775202    -0.58696853
 c      1.15203964     0.95004119    -0.39466078
 h      0.35082820    -2.00155780     0.76180264
 h     -2.09303560     1.83402732     0.48087368
 h     -0.70194312     1.36838720    -1.53979505
 h      1.73326817     1.82584622    -0.73630823
 o      2.33526532    -1.22184648     0.35938795
 h      3.22394165    -0.99257647     0.21305243
 c     -2.40316074    -0.65694925    -0.34990051
 h     -2.59525881    -1.51626342    -0.94651455
 h     -2.73266673    -0.99282977     0.82906658
 h     -3.02768919     0.11628433    -0.69211221
 h     -0.45942836     1.58042772     1.55485586
          17

 c      1.37931391    -0.34554499     0.04052252
 c      0.16127832    -0.84537078     0.54638421
 c     -0.96099290    -0.17432832     0.02854263
 c     -1.04529568     1.52408518     0.67488807
 c     -0.38618218     1.12188822    -0.58850644
 c      1.14580782     0.94356760    -0.39715009
 h      0.28444702    -1.96879119     0.80604467
 h     -2.04943353     1.80188160     0.52376996
 h     -0.73325939     1.40294358    -1.48148127
 h      1.71456838     1.83175051    -0.71376974
 o      2.32399485    -1.21218099     0.35341956
 h      3.22365808    -0.98372872     0.25682342
 c     -2.38988327    -0.64889508    -0.34289252
 h     -2.64894781    -1.50732093    -0.94193592
 h     -2.76531924    -1.00058896     0.85150186
 h     -3.00257376     0.17708509    -0.68489015
 h     -0.47792764     1.57796550     1.54196740
          17

 c      1.38903083    -0.34128227     0.04437891
 c      0.16811671    -0.84963545     0.54406435
 c     -0.96719080    -0.17121032     0.02832172
 c     -1.05325847     1.50137469     0.65643625
 c     -0.36555530     1.11421990    -0.58592154
 c      1.13867481     0.93761458    -0.40066575
 h      0.20937613    -1.91932360     0.85415308
 h     -2.01896548     1.77761388     0.57265044
 h     -0.77914395     1.44860334    -1.45774181
 h      1.70106906     1.83149777    -0.68765545
 o      2.31258738    -1.20280001     0.34749627
 h      3.24043190    -0.96647392     0.29622748
 c     -2.37665330    -0.64125260    -0.33146468
 h     -2.69421176    -1.50428179    -0.94291288
 h     -2.79556376    -0.99925483     0.84210499
 h     -2.97939175     0.24173366    -0.67707402
 h     -0.48874980     1.57937358     1.54654626
          17

 c      1.39777955    -0.33621130     0.04918885
 c      0.17331283    -0.85496525     0.54005629
 c     -0.97352850    -0.16713013     0.02761504
 c     -1.05877933     1.47661142     0.63680185
 c     -0.34341963     1.10506960    -0.58051400
 c      1.13090143     0.93228606    -0.40510289
 h      0.13036553    -1.86282254     0.90693131
 h     -2.02032867     1.76619189     0.62277223
 h     -0.83420072     1.50178644    -1.45936318
 h      1.69408755     1.82664485    -0.65885440
 o      2.30239830    -1.19385443     0.34165944
 h      3.26142543    -0.94416760     0.33274892
 c     -2.36468461    -0.63376695    -0.31646725
 h     -2.72823667    -1.50063423    -0.94601856
 h     -2.82108117    -0.98783771     0.80223036
 h     -2.95317700     0.30007885    -0.66564596
 h     -0.49534883     1.58359452     1.56183732
          17

 c      1.40473656    -0.33037914     0.05480701
 c      0.17634749    -0.86002503     0.53420953
 c     -0.97922868    -0.16219975     0.02659316
 c     -1.06115819     1.44999655     0.61754240
 c     -0.32151669     1.09523880    -0.57449980
 c      1.12287399     0.92760377    -0.41030139
 h      0.05130044    -1.81129632     0.96673584
 h     -2.05514875     1.76782443     0.67190524
 h     -0.88654360     1.55386093    -1.46798552
 h      1.69469524     1.81917185    -0.62831458
 o      2.29481266    -1.18548057     0.33602861
 h      3.27350990    -0.92049179     0.36665620
 c     -2.35497244    -0.62629721    -0.29888123
 h     -2.74817945    -1.49067589    -0.94842165
 h     -2.84041373    -0.96631548     0.73631462
 h     -2.92143331     0.34455235    -0.64907203
 h     -0.50219157     1.58886819     1.57845454
          17

 c      1.40916801    -0.32389770     0.06108868
 c      0.17688619    -0.86389654     0.52650336
 c     -0.98358925    -0.15652347     0.02538833
 c     -1.06152193     1.42232805     0.60014304
 c     -0.30149610     1.08549097    -0.56970575
 c      1.11512256     0.92356270    -0.41607963
 h     -0.02510328    -1.77243964     1.03548813
 h     -2.10566642     1.77673740     0.71758948
 h     -0.92560082     1.59717765    -1.47062869
 h      1.70332750     1.81079792    -0.59685124
 o      2.29080290    -1.17783144     0.33076480
 h      3.26917235    -0.89801257     0.39731982
 c     -2.34808778    -0.61868010    -0.27989916
 h     -2.75202836    -1.47105842    -0.94881731
 h     -2.85410954    -0.93628394     0.65378680
 h     -2.88401696     0.37091356    -0.62727477
 h     -0.51235280     1.59321871     1.58854724
          17

 c      1.41053608    -0.31698710     0.06790443
 c      0.17466357    -0.86654103     0.51734462
 c     -0.98607771    -0.15022016     0.02409165
 c     -1.06144407     1.39455465     0.58594223
 c     -0.28464264     1.07637972    -0.56734496
 c      1.10830646     0.92019179    -0.42225846
 h     -0.09574372    -1.74448747     1.11112296
 h     -2.15151892     1.78581843     0.75586616
 h     -0.94493393     1.62718198    -1.46144598
 h      1.71944507     1.80236085    -0.56508251
 o      2.29080618    -1.17103879     0.32600528
 h      3.24734792    -0.87786117     0.42400805
 c     -2.34391334    -0.61057580    -0.26119909
 h     -2.73902376    -1.44103422    -0.94753320
 h     -2.86724874    -0.90223105     0.57231109
 h     -2.84262744     0.37822523    -0.60145455
 h     -0.52701926     1.59489101     1.58730341
          17

 c      1.40856329    -0.31000927     0.07515376
 c      0.16941345    -0.86850792     0.50757512
 c     -0.98639489    -0.14345698     0.02277089
 c     -1.06204405     1.36744925     0.57593373
 c     -0.27189869     1.06830492    -0.56817298
 c      1.10315119     0.91757922    -0.42866385
 h     -0.15618464    -1.71964402     1.18714119
 h     -2.17968724     1.78994372     0.78289477
 h     -0.94157168     1.64185553    -1.43912812
 h      1.74145620     1.79362050    -0.53353634
 o      2.29468482    -1.16518634     0.32181325
 h      3.21322479    -0.85953705     0.44655917
 c     -2.34141648    -0.60144135    -0.24497319
 h     -2.70979088    -1.40224315    -0.94631803
 h     -2.89172802    -0.87205417     0.51799351
 h     -2.80050254     0.36908450    -0.57406989
 h     -0.54573672     1.59259659     1.57311020
          17

 c      1.40324178    -0.30347296     0.08277160
 c      0.16099094    -0.87035394     0.49816212
 c     -0.98447928    -0.13645276     0.02147892
 c     -1.06394329     1.34155440     0.57064773
 c     -0.26387785     1.06156099    -0.57258902
 c      1.10032890     0.91584985    -0.43511688
 h     -0.20196465    -1.69072360     1.25582932
 h     -2.18433327     1.78623123     0.79597848
 h     -0.91512936     1.64104726    -1.40517374
 h      1.76702032     1.78360191    -0.50283780
 o      2.30171944    -1.16032774     0.31814269
 h      3.17804774    -0.84053087     0.46597345
 c     -2.33920933    -0.59098280    -0.23275915
 h     -2.66633410    -1.35840408    -0.94803843
 h     -2.93966351    -0.85265503     0.51143950
 h     -2.76233935     0.35024985    -0.54891448
 h     -0.56660130     1.58570216     1.54753658
          17

 c      1.39480350    -0.29798609     0.09071884
 c      0.14949950    -0.87239162     0.48994358
 c     -0.98046356    -0.12944034     0.02023516
 c     -1.06742977     1.31720550     0.57010945
 c     -0.26077609     1.05630356    -0.58060734
 c      1.10031218     0.91510817    -0.44142446
 h     -0.23005958    -1.65395271     1.31098907
 h     -2.16454824     1.77345262     0.79367000
 h     -0.86790851     1.62661650    -1.36382068
 h      1.79363291     1.77126215    -0.47382969
 o      2.31079685    -1.15650163     0.31484014
 h      3.15637026    -0.81659861     0.48455281
 c     -2.33700284    -0.57982261    -0.22375784
 h     -2.61186980    -1.31484026    -0.95622424
 h     -3.00699927    -0.84285383     0.54733949
 h     -2.73407331     0.33270717    -0.53085143
 h     -0.58625219     1.57443666     1.51544090
          17

 c      1.38366982    -0.29416995     0.09896184
 c      0.13532134    -0.87470444     0.48354437
 c     -0.97465827    -0.12261696     0.01899065
 c     -1.07253151     1.29453104     0.57384462
 c     -0.26219508     1.05240039    -0.59169738
 c      1.10325323     0.91537946    -0.44737996
 h     -0.23930085    -1.60872361     1.34884716
 h     -2.12337172     1.75185496     0.77574907
 h     -0.80621618     1.60377684    -1.32358658
 h      1.81922516     1.75609450    -0.44755606
 o      2.32098945    -1.15362061     0.31174520
 h      3.15749097    -0.78444697     0.50451998
 c     -2.33556955    -0.56910665    -0.21574240
 h     -2.55027169    -1.27727294    -0.97404891
 h     -3.07599748    -0.83650151     0.60328226
 h     -2.72155721     0.32866941    -0.52450958
 h     -0.59992446     1.56006330     1.48478383
          17

 c      1.37039516    -0.29256926     0.10745079
 c      0.11909231    -0.87721094     0.47935973
 c     -0.96756423    -0.11610923     0.01760757
 c     -1.07889725     1.27343644     0.58099774
 c     -0.26698210     1.04920290    -0.60455423
 c      1.10894355     0.91656459    -0.45277182
 h     -0.23027709    -1.55683647     1.36824922
 h     -2.06855144     1.72371543     0.74342585
 h     -0.74208974     1.58334412    -1.29967796
 h      1.84257787     1.73846269    -0.42513084
 o      2.33211039    -1.15129004     0.30884983
 h      3.17740043    -0.74551596     0.52565269
 c     -2.33572547    -0.55953906    -0.20708738
 h     -2.48512816    -1.24953368    -1.00240660
 h     -3.13096641    -0.82911020     0.65971361
 h     -2.72762520     0.34438982    -0.53191114
 h     -0.60224877     1.54464848     1.46493173
          17

 c      1.35561336    -0.29359206     0.11610483
 c      0.10166876    -0.87969206     0.47751529
 c     -0.95985589    -0.10996235     0.01586831
 c     -1.08547601     1.25360840     0.59066284
 c     -0.27347452     1.04559659    -0.61726066
 c      1.11687157     0.91841783    -0.45739503
 h     -0.20526801    -1.50221891     1.37111931
 h     -2.01446454     1.69455859     0.69957863
 h     -0.69092343     1.58083150    -1.31209223
 h      1.86347595     1.71963808    -0.40757058
 o      2.34448915    -1.14887639     0.30630705
 h      3.20303094    -0.70545225     0.54523201
 c     -2.33813324    -0.55102956    -0.19747425
 h     -2.41928532    -1.23158436    -1.03803840
 h     -3.16306616    -0.81890404     0.70483459
 h     -2.74996636     0.37509472    -0.55091350
 h     -0.58948965     1.53001812     1.46255479
          17

 c      1.33999230    -0.29747920     0.12480360
 c      0.08408415    -0.88178638     0.47777887
 c     -0.95232272    -0.10417627     0.01351746
 c     -1.09036905     1.23460837     0.60233249
 c     -0.28054773     1.04102594    -0.62867562
 c      1.12634323     0.92055544    -0.46106170
 h     -0.16824906    -1.45106677     1.36343507
 h     -1.98169763     1.67355245     0.64807772
 h     -0.65987495     1.60435938    -1.36993299
 h      1.88258772     1.70156373    -0.39566407
 o      2.35839001    -1.14577089     0.30429889
 h      3.22209181    -0.67018658     0.56018807
 c     -2.34328303    -0.54306267    -0.18757064
 h     -2.35543866    -1.22005633    -1.07394876
 h     -3.16848124    -0.80571626     0.73244362
 h     -2.78267477     0.40902216    -0.57649676
 h     -0.56230684     1.51646904     1.47747406
          17

 c      1.32420218    -0.30428572     0.13338132
 c      0.06745242    -0.88301299     0.47949870
 c     -0.94578716    -0.09876984     0.01031832
 c     -1.09175788     1.21627225     0.61610726
 c     -0.28814032     1.03642492    -0.63966831
 c      1.13659298     0.92250349    -0.46361728
 h     -0.12447972    -1.41161002     1.35578259
 h     -1.98621712     1.66885286     0.59173248
 h     -0.64215097     1.64388346    -1.45794608
 h      1.90108183     1.68637216    -0.38991659
 o      2.37375968    -1.14155300     0.30294554
 h      3.22758679    -0.64347054     0.56858380
 c     -2.35134055    -0.53515734    -0.17840651
 h     -2.29677213    -1.21077020    -1.10220807
 h     -3.14658699    -0.79022085     0.73991101
 h     -2.81941922     0.43486636    -0.60334029
 h     -0.52613069     1.50275529     1.50310757
          17

 c      1.30889818    -0.31387124     0.14162586
 c      0.05277826    -0.88295170     0.48181558
 c     -0.94102739    -0.09379562     0.00608871
 c     -1.08953259     1.19929690     0.63233774
 c     -0.29631397     1.03323763    -0.65189055
 c      1.14685718     0.92378184    -0.46496047
 h     -0.07900829    -1.39191579     1.36060144
 h     -2.02284593     1.67911516     0.53255498
 h     -0.62849144     1.68281839    -1.55159279
 h      1.92004610     1.67572583    -0.39058563
 o      2.39023025    -1.13603436     0.30227994
 h      3.21813372    -0.62622552     0.57003417
 c     -2.36206614    -0.52700384    -0.17098327
 h     -2.24682197    -1.20075558    -1.11659088
 h     -3.09948264    -0.77375215     0.72765776
 h     -2.85522574     0.44528941    -0.62730851
 h     -0.48839154     1.48730989     1.53097118
          17

 c      1.29471693    -0.32590580     0.14928592
 c      0.04074615    -0.88161933     0.48432111
 c     -0.93871700    -0.08928164     0.00071590
 c     -1.08508321     1.18496303     0.65101314
 c     -0.30473838     1.03241467    -0.66642565
 c      1.15645198     0.92398790    -0.46504483
 h     -0.03484534    -1.39531152     1.38421739
 h     -2.07019642     1.69495865     0.47497704
 h     -0.61413551     1.70980647    -1.63284300
 h      1.93985001     1.67017460    -0.39775987
 o      2.40715054    -1.12927742     0.30223714
 h      3.19767720    -0.61622107     0.56585421
 c     -2.37477893    -0.51839696    -0.16625286
 h     -2.20893632    -1.18890059    -1.11365522
 h     -3.03282229    -0.75861873     0.70030146
 h     -2.88685255     0.43706212    -0.64573864
 h     -0.45549688     1.46920130     1.55439176
          17

 c      1.28226747    -0.33990896     0.15609758
 c      0.03170427    -0.87966420     0.48753399
 c     -0.93936763    -0.08515332    -0.00583578
 c     -1.07984255     1.17428902     0.67164457
 c     -0.31285878     1.03433197    -0.68362491
 c      1.16483778     0.92285114    -0.46387438
 h      0.00672678    -1.41772969     1.42107741
 h     -2.10869833     1.70768078     0.42534351
 h     -0.59784803     1.71951887    -1.69178272
 h      1.95978055     1.66886145    -0.41139546
 o      2.42360421    -1.12161513     0.30264382
 h      3.17531927    -0.60768408     0.55916559
 c     -2.38828796    -0.50912156    -0.16534336
 h     -2.18578530    -1.17588923    -1.09283099
 h     -2.95739162    -0.74886711     0.66940233
 h     -2.91275641     0.41044694    -0.65732982
 h     -0.43150995     1.44838731     1.56970883
          17

 c      1.27210174    -0.35531382     0.16182445
 c      0.02579178    -0.87804298     0.49246670
 c     -0.94325769    -0.08120312    -0.01351900
 c     -1.07473493     1.16770089     0.69344853
 c     -0.32009009     1.03895861    -0.70333593
 c      1.17163227     0.92024272    -0.46150920
 h      0.04432886    -1.45082690     1.45866948
 h     -2.12714536     1.71263820     0.38944747
 h     -0.58009744     1.71046407    -1.72387599
 h      1.97817441     1.66974492    -0.43126839
 o      2.43855463    -1.11358574     0.30325494
 h      3.16311091    -0.59224385     0.55424890
 c     -2.40097573    -0.49889184    -0.16967242
 h     -2.17893320    -1.16413856    -1.05644161
 h     -2.88865075    -0.75081689     0.65497876
 h     -2.93324225     0.36897343    -0.66219144
 h     -0.41798761     1.42567419     1.57622153
          17

 c      1.26467765    -0.37152133     0.16628563
 c      0.02296557    -0.87756668     0.49991680
 c     -0.95036627    -0.07711985    -0.02220312
 c     -1.07032001     1.16511717     0.71545895
 c     -0.32588947     1.04595608    -0.72506032
 c      1.17657723     0.91614494    -0.45807604
 h      0.07600276    -1.48662377     1.48570000
 h     -2.12100308     1.70843994     0.37154615
 h     -0.56220990     1.68370534    -1.72827145
 h      1.99294501     1.67019717    -0.45687487
 o      2.45130033    -1.10563326     0.30390567
 h      3.16892467    -0.56364308     0.55408604
 c     -2.41151022    -0.48758199    -0.18005237
 h     -2.18836172    -1.15806607    -1.01009935
 h     -2.83846352    -0.77042457     0.67576012
 h     -2.95101420     0.31976249    -0.66228444
 h     -0.41406885     1.40261473     1.57594841
          17

 c      1.26032304    -0.38794208     0.16936785
 c      0.02297460    -0.87869814     0.51018314
 c     -0.96036584    -0.07254942    -0.03167836
 c     -1.06698372     1.16610191     0.73658898
 c     -0.32975241     1.05468019    -0.74796031
 c      1.17948703     0.91060714    -0.45377578
 h      0.09978424    -1.51953188     1.49541616
 h     -2.09014742     1.69580885     0.37431385
 h     -0.54624102     1.64292457    -1.70805284
 h      2.00222470     1.66769170    -0.48737525
 o      2.46192607    -1.09774060     0.30467213
 h      3.18934960    -0.52350661     0.55777754
 c     -2.41968458    -0.47578122    -0.19491001
 h     -2.21217907    -1.16441132    -0.96284295
 h     -2.80476854    -0.80645538     0.72856682
 h     -2.97183074     0.27366487    -0.66192378
 h     -0.41660387     1.38132729     1.57333972
          17

 c      1.25920659    -0.40402812     0.17102540
 c      0.02538901    -0.88154681     0.52309635
 c     -0.97269022    -0.06717477    -0.04166863
 c     -1.06494213     1.16997877     0.75575978
 c     -0.33117423     1.06409968    -0.77069170
 c      1.18020733     0.90370498    -0.44888044
 h      0.11414465    -1.54651982     1.48545482
 h     -2.03827069     1.67727062     0.39869176
 h     -0.53533020     1.59567720    -1.67256717
 h      2.00485230     1.66033554    -0.52163020
 o      2.47109172    -1.08950425     0.30580286
 h      3.21297773    -0.48000830     0.56161087
 c     -2.42585419    -0.46471476    -0.21081044
 h     -2.24730401    -1.19093694    -0.92477460
 h     -2.77812607    -0.84991285     0.79097993
 h     -3.00360069     0.24276861    -0.66678659
 h     -0.42074817     1.36408236     1.57441348
          17

 c      1.26131630    -0.41929937     0.17127714
 c      0.02968127    -0.88591507     0.53810714
 c     -0.98662368    -0.06078272    -0.05185535
 c     -1.06397681     1.17587702     0.77218435
 c     -0.32959746     1.07270762    -0.79115053
 c      1.17859321     0.89551299    -0.44371936
 h      0.11815190    -1.56699064     1.45718572
 h     -1.97423136     1.65783076     0.44312370
 h     -0.53432411     1.55492053    -1.64075420
 h      2.00061375     1.64716271    -0.55832758
 o      2.47948276    -1.08050976     0.30752884
 h      3.22898242    -0.44169533     0.56205892
 c     -2.43026597    -0.45547670    -0.22505741
 h     -2.29130442    -1.24143941    -0.90126608
 h     -2.75244894    -0.89099254     0.84231039
 h     -3.05158570     0.23360973    -0.67997618
 h     -0.42163877     1.35257659     1.58463426
          17

 c      1.26644886    -0.43336483     0.17020659
 c      0.03531191    -0.89132070     0.55433274
 c     -1.00136940    -0.05329239    -0.06190037
 c     -1.06297157     1.18268607     0.78574152
 c     -0.32445879     1.07879654    -0.80676930
 c      1.17450897     0.88609086    -0.43865377
 h      0.11153807    -1.58304385     1.41558527
 h     -1.91486258     1.64647031     0.50233046
 h     -0.54931162     1.53642631    -1.63798324
 h      1.99026448     1.62821068    -0.59616193
 o      2.48754161    -1.07054434     0.30997345
 h      3.23125272    -0.41393504     0.55719843
 c     -2.43339264    -0.44873914    -0.23694964
 h     -2.34321029    -1.31036892    -0.88927954
 h     -2.72602186    -0.92280241     0.87119779
 h     -3.11283284     0.24216245    -0.69856795
 h     -0.41679769     1.34720225     1.60602375
          17

 c      1.27421445    -0.44593891     0.16796518
 c      0.04179426    -0.89699647     0.57058725
 c     -1.01611811    -0.04474932    -0.07146149
 c     -1.05984117     1.18906632     0.79704095
 c     -0.31560189     1.08153552    -0.81631260
 c      1.16785613     0.87548105    -0.43403927
 h      0.09469641    -1.59998911     1.36923370
 h     -1.88445698     1.65617483     0.56793199
 h     -0.58290092     1.54675557    -1.67514663
 h      1.97536732     1.60440265    -0.63401234
 o      2.49543971    -1.05963541     0.31314865
 h      3.21875569    -0.39819230     0.54676790
 c     -2.43614568    -0.44496423    -0.24709635
 h     -2.40194545    -1.38470680    -0.88119235
 h     -2.69933089    -0.94127136     0.87332182
 h     -3.17756771     0.25795786    -0.71578791
 h     -0.40720846     1.34694050     1.63590827
          17

 c      1.28405644    -0.45685205     0.16477518
 c      0.04874643    -0.90196951     0.58553104
 c     -1.03012416    -0.03528626    -0.08021564
 c     -1.05297232     1.19408774     0.80675778
 c     -0.30371274     1.08157756    -0.82108010
 c      1.15862417     0.86372312    -0.43019302
 h      0.06841919    -1.62583318     1.32878709
 h     -1.89910278     1.69585021     0.63464241
 h     -0.62910917     1.57635222    -1.73458520
 h      1.95797085     1.57725252    -0.67105835
 o      2.50308840    -1.04805910     0.31696682
 h      3.19531918    -0.39181952     0.53199343
 c     -2.43956768    -0.44450965    -0.25631794
 h     -2.46503004    -1.45092000    -0.87065296
 h     -2.67376898    -0.94436581     0.84856303
 h     -3.23529942     0.27118982    -0.72550086
 h     -0.39580721     1.34996972     1.66869800
          17

 c      1.29528985    -0.46604727     0.16091862
 c      0.05592261    -0.90541307     0.59809695
 c     -1.04276086    -0.02507304    -0.08789851
 c     -1.04309866     1.19818952     0.81506453
 c     -0.28994995     1.08004712    -0.82316419
 c      1.14694231     0.85088813    -0.42738581
 h      0.03341000    -1.66742723     1.30212516
 h     -1.94700686     1.75851685     0.70426456
 h     -0.67755046     1.61115736    -1.79057363
 h      1.94015655     1.54842636    -0.70676727
 o      2.51014186    -1.03635705     0.32125368
 h      3.16953675    -0.38773528     0.51541401
 c     -2.44449616    -0.44754862    -0.26522313
 h     -2.52893421    -1.49930593    -0.85472330
 h     -2.65125001    -0.93180808     0.80003025
 h     -3.27842036     0.27563280    -0.72412867
 h     -0.38527401     1.35435272     1.69861869
          17

 c      1.30715848    -0.47355896     0.15670680
 c      0.06315570    -0.90718506     0.60797216
 c     -1.05355569    -0.01428803    -0.09432956
 c     -1.03230232     1.20263447     0.82207634
 c     -0.27542813     1.07774168    -0.82400361
 c      1.13312364     0.83711596    -0.42584981
 h     -0.00955225    -1.72422751     1.28892693
 h     -2.00166537     1.82748569     0.77869738
 h     -0.71943496     1.64160063    -1.82619082
 h      1.92355547     1.51927807    -0.74074486
 o      2.51611216    -1.02525253     0.32579882
 h      3.15286095    -0.37576850     0.50011220
 c     -2.45139827    -0.45395274    -0.27433613
 h     -2.58993567    -1.52468834    -0.83335373
 h     -2.63426582    -0.90550376     0.73499300
 h     -3.30275598     0.26844719    -0.71049427
 h     -0.37712474     1.35842387     1.72118956
          17

 c      1.31889415    -0.47947921     0.15244404
 c      0.07021809    -0.90792345     0.61552873
 c     -1.06221006    -0.00311694    -0.09940330
 c     -1.02224558     1.20840573     0.82810267
 c     -0.26110528     1.07510086    -0.82434164
 c      1.11768879     0.82262958    -0.42578714
 h     -0.05854934    -1.78710287     1.28173486
 h     -2.04301622     1.88912698     0.85614527
 h     -0.74895891     1.66278298    -1.83358362
 h      1.90900924     1.49054682    -0.77253225
 o      2.52076328    -1.01527985     0.33047923
 h      3.15321124    -0.34865019     0.48778036
 c     -2.46029722    -0.46318727    -0.28442160
 h     -2.64469752    -1.52584329    -0.80843894
 h     -2.62610773    -0.87054623     0.66736422
 h     -3.30724228     0.24952715    -0.68531814
 h     -0.37166366     1.36095828     1.73368797
          17

 c      1.32976433    -0.48392969     0.14840676
 c      0.07677066    -0.90854484     0.62130061
 c     -1.06859973     0.00822841    -0.10305479
 c     -1.01387189     1.21595193     0.83346861
 c     -0.24783712     1.07235914    -0.82451772
 c      1.10135222     0.80771588    -0.42737161
 h     -0.11024774    -1.84407447     1.27214263
 h     -2.06091191     1.93573488     0.93287866
 h     -0.76264065     1.67268020    -1.81040230
 h      1.89654178     1.46235678    -0.80150039
 o      2.52450820    -1.00634850     0.33534939
 h      3.16840259    -0.30903600     0.47729540
 c     -2.47072743    -0.47430350    -0.29667319
 h     -2.69063877    -1.50519260    -0.78326696
 h     -2.63077824    -0.83549969     0.61918398
 h     -3.29401486     0.22147967    -0.65107985
 h     -0.36802283     1.36121395     1.73529196
          17

 c      1.33911330    -0.48705149     0.14483705
 c      0.08243324    -0.90977935     0.62563912
 c     -1.07276261     0.01949487    -0.10522183
 c     -1.00769106     1.22533703     0.83836921
 c     -0.23640426     1.06963511    -0.82463450
 c      1.08497119     0.79268083    -0.43073860
 h     -0.16079438    -1.88560445     1.25467858
 h     -2.05160262     1.96376283     1.00491499
 h     -0.75876967     1.67115510    -1.75777583
 h      1.88564555     1.43448535    -0.82691931
 o      2.52820966    -0.99787126     0.34055355
 h      3.18884237    -0.26740821     0.46610070
 c     -2.48177242    -0.48629972    -0.31204687
 h     -2.72637059    -1.46925891    -0.76238749
 h     -2.65141174    -0.80845083     0.61258236
 h     -3.26921541     0.19039155    -0.61220839
 h     -0.36418646     1.35888340     1.72706175
          17

 c      1.34639862    -0.48901038     0.14194331
 c      0.08686620    -0.91202422     0.62866304
 c     -1.07487562     0.03038994    -0.10582396
 c     -1.00398261     1.23638769     0.84284418
 c     -0.22745348     1.06692189    -0.82455339
 c      1.06946765     0.77780033    -0.43596909
 h     -0.20672192    -1.90617551     1.22717495
 h     -2.01501948     1.97222201     1.06862209
 h     -0.73764366     1.66012291    -1.68027938
 h      1.87571847     1.40673085    -0.84816097
 o      2.53266651    -0.98924503     0.34619260
 h      3.20514055    -0.23422495     0.45229110
 c     -2.49225783    -0.49872428    -0.32960641
 h     -2.75234148    -1.42962087    -0.75169459
 h     -2.68699458    -0.78983106     0.64983381
 h     -3.24368313     0.16658950    -0.57487395
 h     -0.35712973     1.35396559     1.71166448
          17

 c      1.35122031    -0.49000486     0.13990455
 c      0.08981713    -0.91535781     0.63031003
 c     -1.07521711     0.04059694    -0.10476499
 c     -1.00281482     1.24875753     0.84683361
 c     -0.22132575     1.06395321    -0.82372570
 c      1.05573457     0.76328665    -0.44307995
 h     -0.24543381    -1.90405720     1.19000713
 h     -1.95393358     1.96216909     1.12093172
 h     -0.70294763     1.64511330    -1.58776771
 h      1.86645058     1.37920695    -0.86493099
 o      2.53834934    -0.98010323     0.35228493
 h      3.21185802    -0.21570907     0.43519615
 c     -2.50101261    -0.51142815    -0.34646733
 h     -2.77125369    -1.40228831    -0.75797269
 h     -2.73188669    -0.77412535     0.71036222
 h     -3.23040821     0.16251330    -0.54511830
 h     -0.34328927     1.34655684     1.69260209
          17

 c      1.35334397    -0.49026897     0.13887381
 c      0.09115259    -0.91955528     0.63037557
 c     -1.07412176     0.04980111    -0.10195373
 c     -1.00388089     1.26189143     0.85026377
 c     -0.21780178     1.05994016    -0.82093457
 c      1.04454718     0.74927637    -0.45202431
 h     -0.27554695    -1.88112598     1.14558952
 h     -1.87477284     1.93738330     1.15984190
 h     -0.66408945     1.63829172    -1.49820841
 h      1.85804284     1.35248715    -0.87742440
 o      2.54535791    -0.97034984     0.35878360
 h      3.20790140    -0.21322735     0.41507389
 c     -2.50742435    -0.52384191    -0.35991169
 h     -2.78669988    -1.40116367    -0.78637212
 h     -2.77948924    -0.75748987     0.77042664
 h     -3.23616267     0.18492158    -0.52581439
 h     -0.31957028     1.33662141     1.67283559
          17

 c      1.35271678    -0.49006957     0.13897989
 c      0.09089979    -0.92405315     0.62852053
 c     -1.07194708     0.05772164    -0.09732481
 c     -1.00617890     1.27486305     0.85306621
 c     -0.21611678     1.05352120    -0.81447005
 c      1.03651306     0.73583334    -0.46269511
 h     -0.29740804    -1.84335654     1.09834613
 h     -1.78994013     1.90636827     1.18582326
 h     -0.63563338     1.65902173    -1.43554291
 h      1.85123090     1.32759293    -0.88636459
 o      2.55342336    -0.96016226     0.36560265
 h      3.19638545    -0.22330302     0.39267404
 c     -2.51205829    -0.53520820    -0.36872052
 h     -2.79968497    -1.42717706    -0.83606112
 h     -2.82472230    -0.73947066     0.81421605
 h     -3.25552480     0.22823793    -0.51619112
 h     -0.28473016     1.32392608     1.65332351
          17

 c      1.34947806    -0.48969432     0.14032331
 c      0.08929522    -0.92790175     0.62427798
 c     -1.06907234     0.06412033    -0.09084731
 c     -1.00775218     1.28616681     0.85503043
 c     -0.21595231     1.04396048    -0.80365560
 c      1.03208350     0.72295495    -0.47492315
 h     -0.31378807    -1.80154383     1.05479540
 h     -1.71991055     1.88465056     1.20414809
 h     -0.62561520     1.71983375    -1.41187884
 h      1.84711955     1.30583897    -0.89290453
 o      2.56191678    -0.95000784     0.37265018
 h      3.18458911    -0.23754355     0.36873361
 c     -2.51624875    -0.54520538    -0.37299232
 h     -2.80748145    -1.46719127    -0.89927946
 h     -2.86420009    -0.72135911     0.83339801
 h     -3.27667181     0.27910065    -0.51441597
 h     -0.24037135     1.30829282     1.63259928
          17

 c      1.34396241    -0.48942177     0.14296163
 c      0.08676362    -0.92988205     0.61713925
 c     -1.06590685     0.06877338    -0.08252679
 c     -1.00620839     1.29401732     0.85575161
[truncated: 34,518 more chars]
