# Supplementary material for: Photochemical permutation of meta-substituted phenols
Source: Nat Commun. 2025 Aug 13;16:7502. doi: 10.1038/s41467-025-62549-5 (PMC12350626; doi:10.1038/s41467-025-62549-5)
Supplement: Supplementary file 3 — Source Data [file 41467_2025_62549_MOESM3_ESM.zip › Source data/NAMD_trajectories/trajectory092.xyz]

          17

 c      1.22688476    -0.39008483    -0.03978221
 c     -0.13650610    -1.06730936    -0.17391228
 c     -1.20844841    -0.25846748    -0.01303901
 c     -1.16517524     1.24480460     0.05103375
 c      0.19925057     1.79543625    -0.07202245
 c      1.33409895     0.99744779    -0.07366788
 h     -0.07987112    -2.01919631    -0.18044783
 h     -1.72731111     1.71276902    -0.72854017
 h      0.33193708     2.91671957     0.21893750
 h      2.30572742     1.60879604     0.06089902
 o      2.17368516    -1.21505921     0.15596928
 h      2.91689264    -0.44724586    -0.01928749
 c     -2.57736362    -0.86817748     0.06595191
 h     -2.63971514    -2.05344028    -0.35035799
 h     -3.19836933    -0.84735032     1.04956609
 h     -3.19378976    -0.27426253    -0.60784296
 h     -1.48613918     1.36776921     1.12523698
          17

 c      1.22304518    -0.39407009    -0.04566113
 c     -0.12974557    -1.05932111    -0.17219462
 c     -1.21253713    -0.26299936    -0.01674390
 c     -1.16042759     1.25037652     0.05539161
 c      0.20257463     1.80123745    -0.07333558
 c      1.33572430     1.00250806    -0.07577860
 h     -0.10190393    -2.07543226    -0.17062311
 h     -1.74606079     1.71809678    -0.70477108
 h      0.33885559     2.90302697     0.20789408
 h      2.29014033     1.61179500     0.05398040
 o      2.17339971    -1.21615404     0.15937803
 h      2.87676227    -0.47858888    -0.00422730
 c     -2.57545527    -0.87368515     0.06281765
 h     -2.64514078    -2.04459186    -0.35300952
 h     -3.21231222    -0.86507333     1.05855515
 h     -3.19186795    -0.29338031    -0.59571943
 h     -1.49895685     1.38219429     1.14192999
          17

 c      1.21622753    -0.39730211    -0.05189163
 c     -0.12075715    -1.04834535    -0.16990890
 c     -1.21890411    -0.26751722    -0.02073388
 c     -1.15516455     1.25503239     0.06106061
 c      0.20625958     1.80784376    -0.07370288
 c      1.33791350     1.00815849    -0.07773075
 h     -0.12673645    -2.16155849    -0.16369251
 h     -1.77892764     1.72740078    -0.68390767
 h      0.34371865     2.87663110     0.18990593
 h      2.26824806     1.60247006     0.04400163
 o      2.17555919    -1.21651613     0.16243553
 h      2.83964823    -0.53539328     0.01812112
 c     -2.57379001    -0.88165288     0.05991078
 h     -2.64602665    -2.00894989    -0.34411279
 h     -3.21316937    -0.88111733     1.05585207
 h     -3.19803841    -0.30548512    -0.58981912
 h     -1.51603127     1.40476688     1.14840623
          17

 c      1.20679583    -0.39974121    -0.05842713
 c     -0.10996755    -1.03758528    -0.16713785
 c     -1.22725911    -0.27169396    -0.02486728
 c     -1.14986133     1.25886157     0.06791963
 c      0.21003296     1.81449864    -0.07328827
 c      1.34016563     1.01387239    -0.07961000
 h     -0.15296361    -2.24118595    -0.15925396
 h     -1.82196455     1.73909740    -0.66383233
 h      0.34738016     2.84660077     0.16691502
 h      2.24642040     1.58447510     0.03188055
 o      2.17888287    -1.21709976     0.16535380
 h      2.82381806    -0.60032077     0.04414069
 c     -2.57241047    -0.89170343     0.05737302
 h     -2.64212731    -1.95271232    -0.32576383
 h     -3.20061838    -0.89486272     1.04173168
 h     -3.21300467    -0.30965249    -0.59071646
 h     -1.53506683     1.43395251     1.14340430
          17

 c      1.19550199    -0.40143638    -0.06516679
 c     -0.09810252    -1.02880606    -0.16396442
 c     -1.23715021    -0.27528001    -0.02901710
 c     -1.14511519     1.26206787     0.07558058
 c      0.21356504     1.82014780    -0.07232501
 c      1.34174257     1.01899936    -0.08153123
 h     -0.17791283    -2.29450942    -0.15702080
 h     -1.86914126     1.75054954    -0.64132096
 h      0.35122658     2.82580115     0.14162365
 h      2.23345286     1.56326246     0.01878476
 o      2.18148718    -1.21924023     0.16838187
 h      2.85341007    -0.64916837     0.06921875
 c     -2.57143209    -0.90264818     0.05514587
 h     -2.63371185    -1.88931703    -0.30288675
 h     -3.17621079    -0.90558797     1.01907306
 h     -3.23445840    -0.30771121    -0.59614657
 h     -1.55415561     1.46816779     1.12772741
          17

 c      1.18346926    -0.40245254    -0.07196976
 c     -0.08606513    -1.02279135    -0.16047778
 c     -1.24800029    -0.27809384    -0.03307117
 c     -1.14149243     1.26484601     0.08357627
 c      0.21654426     1.82383659    -0.07102206
 c      1.34189547     1.02293682    -0.08359968
 h     -0.19894809    -2.31313254    -0.15667268
 h     -1.91420282     1.75930654    -0.61403433
 h      0.35658281     2.82631084     0.11629978
 h      2.23765354     1.54415533     0.00570020
 o      2.18250099    -1.22317850     0.17151473
 h      2.93334757    -0.67521533     0.09247621
 c     -2.57090771    -0.91233080     0.05316751
 h     -2.62180461    -1.84218100    -0.28434177
 h     -3.14345486    -0.91260632     0.99353195
 h     -3.25833277    -0.30318080    -0.60242232
 h     -1.57193911     1.50590745     1.10403315
          17

 c      1.17198015    -0.40282210    -0.07867988
 c     -0.07484113    -1.01983224    -0.15677018
 c     -1.25916570    -0.27999059    -0.03692737
 c     -1.13941654     1.26730765     0.09146839
 c      0.21877615     1.82537276    -0.06944146
 c      1.34031364     1.02538490    -0.08585965
 h     -0.21385639    -2.29461524    -0.15783889
 h     -1.95204669     1.76380772    -0.58145694
 h      0.36365437     2.85157905     0.09125585
 h      2.26183872     1.52935269    -0.00709732
 o      2.18309353    -1.22766001     0.17451488
 h      3.03528783    -0.69616512     0.11661495
 c     -2.57074347    -0.91830584     0.05131121
 h     -2.60772905    -1.83797076    -0.28041195
 h     -3.10762361    -0.91544305     0.97342914
 h     -3.28056349    -0.29977776    -0.60613560
 h     -1.58769706     1.54586517     1.07649135
          17

 c      1.16222039    -0.40256026    -0.08514686
 c     -0.06538582    -1.01991102    -0.15292886
 c     -1.26998234    -0.28083078    -0.04049300
 c     -1.13912129     1.26946841     0.09889714
 c      0.22021442     1.82556155    -0.06751037
 c      1.33740067     1.02644065    -0.08828310
 h     -0.22094868    -2.24039859    -0.16011517
 h     -1.97933413     1.76353321    -0.54489400
 h      0.37112313     2.89344347     0.06498289
 h      2.30066754     1.51679206    -0.02008085
 o      2.18470859    -1.23162166     0.17724690
 h      3.12763424    -0.72716277     0.14272553
 c     -2.57082759    -0.91990223     0.04885047
 h     -2.59192022    -1.88297899    -0.29384231
 h     -3.07452438    -0.91406051     0.96805822
 h     -3.29822643    -0.30035792    -0.60506415
 h     -1.60126434     1.58698067     1.05015899
          17

 c      1.15513596    -0.40169923    -0.09123664
 c     -0.05848248    -1.02260401    -0.14902494
 c     -1.27981119    -0.28047489    -0.04368919
 c     -1.14065664     1.27127753     0.10563115
 c      0.22089180     1.82566369    -0.06516518
 c      1.33402832     1.02641663    -0.09081280
 h     -0.21934535    -2.15675073    -0.16311606
 h     -1.99462907     1.75890028    -0.50706879
 h      0.37701586     2.93818865     0.03589921
 h      2.34371124     1.50237510    -0.03392381
 o      2.18808781    -1.23466737     0.17970071
 h      3.19160508    -0.77294596     0.16995780
 c     -2.57118071    -0.91889936     0.04458382
 h     -2.57439058    -1.95524694    -0.31680965
 h     -3.04786527    -0.90905789     0.98334593
 h     -3.30993013    -0.30648407    -0.59833155
 h     -1.61270601     1.62830647     1.02995784
          17

 c      1.15137665    -0.40031248    -0.09683503
 c     -0.05457406    -1.02667646    -0.14509765
 c     -1.28809336    -0.27881111    -0.04645135
 c     -1.14392312     1.27266625     0.11163013
 c      0.22084961     1.82675337    -0.06244182
 c      1.33107882     1.02561328    -0.09340492
 h     -0.20981267    -2.05914731    -0.16661828
 h     -1.99838123     1.75113249    -0.47165598
 h      0.37970613     2.97372482     0.00347520
 h      2.38060850     1.48277179    -0.04901690
 o      2.19340703    -1.23678092     0.18191031
 h      3.21881681    -0.83232093     0.19682604
 c     -2.57199545    -0.91755060     0.03792718
 h     -2.55593751    -2.02784959    -0.33961626
 h     -3.02706912    -0.90159719     1.01737976
 h     -3.31586346    -0.31841949    -0.58630558
 h     -1.62183589     1.66868351     1.01947047
          17

 c      1.15128539    -0.39853031    -0.10184509
 c     -0.05359746    -1.02945045    -0.14112568
 c     -1.29439789    -0.27578996    -0.04872187
 c     -1.14869918     1.27359127     0.11707899
 c      0.22012115     1.82945052    -0.05946756
 c      1.32916811     1.02422992    -0.09604003
 h     -0.19616709    -1.97937245    -0.17092721
 h     -1.99285512     1.74215962    -0.44282787
 h      0.37827653     2.99244646    -0.03181063
 h      2.40404454     1.45658421    -0.06537052
 o      2.20046593    -1.23813105     0.18391125
 h      3.20788571    -0.90125938     0.22187561
 c     -2.57351634    -0.91738247     0.02928342
 h     -2.53787071    -2.08318586    -0.35603774
 h     -3.00833450    -0.89305678     1.06115169
 h     -3.31782986    -0.33518701    -0.57053221
 h     -1.62790268     1.70641661     1.02011225
          17

 c      1.15494306    -0.39653516    -0.10618004
 c     -0.05506374    -1.02720315    -0.13700319
 c     -1.29845462    -0.27144598    -0.05044433
 c     -1.15465261     1.27405656     0.12235219
 c      0.21874089     1.83390481    -0.05641989
 c      1.32857277     1.02237619    -0.09871492
 h     -0.18463907    -1.96084196    -0.17727449
 h     -1.98184300     1.73445950    -0.42473653
 h      0.37248138     2.99130147    -0.06891979
 h      2.41051379     1.42431135    -0.08271914
 o      2.20863904    -1.23902508     0.18571573
 h      3.16492153    -0.97358519     0.24405391
 c     -2.57580030    -0.91924797     0.01957236
 h     -2.52146106    -2.11242169    -0.36312287
 h     -2.98760370    -0.88469839     1.10372463
 h     -3.31919331    -0.35465113    -0.55361622
 h     -1.62973308     1.73924119     1.03109862
          17

 c      1.16226331    -0.39452167    -0.10975735
 c     -0.05871387    -1.01886331    -0.13266025
 c     -1.30017868    -0.26588339    -0.05156905
 c     -1.16138094     1.27412668     0.12790894
 c      0.21675085     1.83982911    -0.05348829
 c      1.32923363     1.02010110    -0.10143066
 h     -0.17694548    -2.01547465    -0.18650598
 h     -1.96978047     1.73062448    -0.42077024
 h      0.36265598     2.97144590    -0.10669113
 h      2.40037170     1.38805592    -0.10065289
 o      2.21653344    -1.23993484     0.18726628
 h      3.10880885    -1.04049896     0.26343319
 c     -2.57861105    -0.92357833     0.00974659
 h     -2.50775555    -2.11221267    -0.35994726
 h     -2.96233853    -0.87750261     1.13628833
 h     -3.32433623    -0.37390463    -0.53874574
 h     -1.62622533     1.76464718     1.05004535
          17

 c      1.17303369    -0.39266569    -0.11250287
 c     -0.06468679    -1.00756239    -0.12823237
 c     -1.29967331    -0.25925055    -0.05206414
 c     -1.16852421     1.27395905     0.13414733
 c      0.21420091     1.84650207    -0.05083958
 c      1.33075158     1.01740019    -0.10418399
 h     -0.16871593    -2.10571356    -0.19708459
 h     -1.96009610     1.73249126    -0.43251515
 h      0.34969291     2.93837944    -0.14425036
 h      2.37800942     1.35131287    -0.11874550
 o      2.22165689    -1.24145370     0.18835361
 h      3.07656379    -1.09137297     0.28257575
 c     -2.58153447    -0.93043994     0.00055554
 h     -2.49751012    -2.08311997    -0.34694888
 h     -2.93170068    -0.87215341     1.15333821
 h     -3.33722324    -0.39024698    -0.52862805
 h     -1.61682461     1.78032383     1.07373632
          17

 c      1.18685809    -0.39110778    -0.11436803
 c     -0.07287300    -0.99659054    -0.12392450
 c     -1.29719822    -0.25173610    -0.05192189
 c     -1.17589623     1.27384169     0.14126814
 c      0.21114832     1.85277618    -0.04857810
 c      1.33238489     1.01421159    -0.10695951
 h     -0.15699400    -2.19207082    -0.20668705
 h     -1.95358402     1.74018242    -0.45878388
 h      0.33501595     2.90212721    -0.18148080
 h      2.35190901     1.31870444    -0.13671006
 o      2.22185596    -1.24391584     0.18869229
 h      3.10104386    -1.12035072     0.30554498
 c     -2.58421513    -0.93938253    -0.00753202
 h     -2.49101709    -2.03017984    -0.32598115
 h     -2.89615383    -0.86909395     1.15244885
 h     -3.35940468    -0.40250474    -0.52419632
 h     -1.60175694     1.78450977     1.09879010
          17

 c      1.20311999    -0.38990252    -0.11535020
 c     -0.08279993    -0.98770493    -0.11988199
 c     -1.29312620    -0.24356070    -0.05116057
 c     -1.18350979     1.27417611     0.14921768
 c      0.20766352     1.85725081    -0.04671326
 c      1.33318160     1.01044891    -0.10972143
 h     -0.14175084    -2.25299924    -0.21372356
 h     -1.94822404     1.75188540    -0.49548443
 h      0.32032381     2.87559924    -0.21940005
 h      2.33316792     1.29524375    -0.15454508
 o      2.21825274    -1.24711514     0.18834546
 h      3.16500716    -1.13152429     0.33140833
 c     -2.58654342    -0.94916450    -0.01428028
 h     -2.48772120    -1.96562686    -0.30102863
 h     -2.85710719    -0.86856129     1.13398014
 h     -3.38891034    -0.41170668    -0.52412770
 h     -1.58204444     1.77622664     1.12220626
          17

 c      1.22103526    -0.38902181    -0.11549015
 c     -0.09378969    -0.98161720    -0.11618682
 c     -1.28789943    -0.23495732    -0.04982861
 c     -1.19146375     1.27537325     0.15773078
 c      0.20385633     1.85879057    -0.04519468
 c      1.33239838     1.00610442    -0.11242014
 h     -0.12435283    -2.27932295    -0.21731524
 h     -1.94069507     1.76465458    -0.53665351
 h      0.30692163     2.86896544    -0.25968860
 h      2.33082775     1.28480437    -0.17246561
 o      2.21350452    -1.25079975     0.18766700
 h      3.22845901    -1.13090095     0.35507973
 c     -2.58867838    -0.95754187    -0.01955660
 h     -2.48565322    -1.91225690    -0.27905030
 h     -2.81672443    -0.87053909     1.10123850
 h     -3.42114291    -0.42043302    -0.52570094
 h     -1.55941824     1.75547675     1.14186639
          17

 c      1.23974970    -0.38840081    -0.11485654
 c     -0.10507893    -0.97853068    -0.11287769
 c     -1.28198210    -0.22615037    -0.04800775
 c     -1.19979926     1.27772387     0.16641266
 c      0.19990102     1.85715314    -0.04405053
 c      1.33001302     1.00136866    -0.11502613
 h     -0.10664928    -2.26812358    -0.21698051
 h     -1.92817813     1.77555417    -0.57597385
 h      0.29506131     2.88263749    -0.30295447
 h      2.34598650     1.28847887    -0.19048200
 o      2.20939112    -1.25489820     0.18694834
 h      3.26621702    -1.12208003     0.37268621
 c     -2.59090216    -0.96180250    -0.02339928
 h     -2.48159872    -1.89872563    -0.26844695
 h     -2.77780030    -0.87462872     1.06109675
 h     -3.45094930    -0.43144153    -0.52617562
 h     -1.53618484     1.72341100     1.15702270
          17

 c      1.25841400    -0.38796690    -0.11353667
 c     -0.11589875    -0.97835289    -0.10995966
 c     -1.27580783    -0.21733808    -0.04581130
 c     -1.20841948     1.28131818     0.17479632
 c      0.19600710     1.85301797    -0.04348528
 c      1.32677755     0.99663788    -0.11755960
 h     -0.09065436    -2.22027038    -0.21248831
 h     -1.90934403     1.78243755    -0.60795348
 h      0.28413998     2.90706186    -0.34747136
 h      2.37103256     1.30437865    -0.20801569
 o      2.20677537    -1.25942597     0.18635520
 h      3.26810726    -1.10720575     0.38243851
 c     -2.59329987    -0.96086441    -0.02652218
 h     -2.47377286    -1.93597879    -0.27256163
 h     -2.74347746    -0.88000688     1.02437288
 h     -3.47436836    -0.44650782    -0.52372171
 h     -1.51504226     1.68238368     1.16870057
          17

 c      1.27622981    -0.38764589    -0.11163001
 c     -0.12554489    -0.98063707    -0.10739937
 c     -1.26974083    -0.20869252    -0.04337423
 c     -1.21707896     1.28603766     0.18238667
 c      0.19235253     1.84739296    -0.04380313
 c      1.32374249     0.99239281    -0.12007591
 h     -0.07838902    -2.14097175    -0.20393346
 h     -1.88456443     1.78427659    -0.62858229
 h      0.27348493     2.92961040    -0.39001946
 h      2.39497282     1.32901007    -0.22404923
 o      2.20597363    -1.26441578     0.18596279
 h      3.23287471    -1.08779683     0.38402574
 c     -2.59556530    -0.95642049    -0.03039708
 h     -2.46406244    -2.00383125    -0.28647247
 h     -2.71648843    -0.88579830     1.00379907
 h     -3.48944874    -0.46593402    -0.51771792
 h     -1.49878158     1.63572239     1.17970750
          17

 c      1.29247234    -0.38737026    -0.10923896
 c     -0.13345498    -0.98424316    -0.10510047
 c     -1.26406551    -0.20038497    -0.04083717
 c     -1.22541546     1.29160525     0.18875833
 c      0.18904462     1.84110820    -0.04527400
 c      1.32179807     0.98906882    -0.12262878
 h     -0.07153907    -2.04355467    -0.19207807
 h     -1.85582053     1.78127782    -0.63573672
 h      0.26280612     2.94035337    -0.42745631
 h      2.40863257     1.35874935    -0.23756601
 o      2.20683264    -1.26990909     0.18575566
 h      3.16682597    -1.06466566     0.37857403
 c     -2.59724336    -0.95094698    -0.03621366
 h     -2.45563016    -2.07372379    -0.30315365
 h     -2.69808528    -0.89176944     1.00764177
 h     -3.49640793    -0.48865004    -0.50872493
 h     -1.48981493     1.58708900     1.19375982
          17

 c      1.30650002    -0.38709702    -0.10645928
 c     -0.13930706    -0.98673455    -0.10286014
 c     -1.25899553    -0.19260699    -0.03833127
 c     -1.23299637     1.29765859     0.19374678
 c      0.18611221     1.83466041    -0.04806389
 c      1.32150405     0.98698341    -0.12524728
 h     -0.07058075    -1.95641493    -0.17892002
 h     -1.82659957     1.77496596    -0.62958913
 h      0.25220998     2.93375045    -0.45757271
 h      2.40660165     1.39060163    -0.24785143
 o      2.20849846    -1.27602599     0.18556755
 h      3.08742641    -1.03660908     0.36955541
 c     -2.59792831    -0.94617050    -0.04400263
 h     -2.45057060    -2.12632969    -0.31791707
 h     -2.68769721    -0.89848991     1.03347655
 h     -3.49755682    -0.51250791    -0.49835062
 h     -1.48960041     1.53961363     1.21355377
          17

 c      1.31774963    -0.38681693    -0.10337770
 c     -0.14305665    -0.98443291    -0.10038956
 c     -1.25470800    -0.18555192    -0.03597236
 c     -1.23935878     1.30379453     0.19764651
 c      0.18351020     1.82822757    -0.05221926
 c      1.32308926     0.98630929    -0.12792941
 h     -0.07399293    -1.92252409    -0.16750420
 h     -1.80177874     1.76822817    -0.61298373
 h      0.24207755     2.90840758    -0.47935224
 h      2.38724561     1.42246109    -0.25460377
 o      2.20918566    -1.28313359     0.18501344
 h      3.02702752    -0.99772095     0.36388243
 c     -2.59724382    -0.94304889    -0.05281964
 h     -2.44970571    -2.15195120    -0.32847243
 h     -2.68374423    -0.90666235     1.07010491
 h     -3.49683937    -0.53469200    -0.48888508
 h     -1.49825192     1.49539124     1.23879657
          17

 c      1.32573609    -0.38652246    -0.10007820
 c     -0.14465375    -0.97554335    -0.09757084
 c     -1.25140655    -0.17934165    -0.03386280
 c     -1.24404831     1.30957424     0.20122230
 c      0.18112854     1.82169017    -0.05765873
 c      1.32647306     0.98706522    -0.13064053
 h     -0.08066287    -1.96311446    -0.15894009
 h     -1.78718072     1.76505945    -0.59124129
 h      0.23296127     2.86680291    -0.49315757
 h      2.35243461     1.45327954    -0.25797764
 o      2.20729245    -1.29173340     0.18371096
 h      3.01526513    -0.93957254     0.36849079
 c     -2.59485684    -0.94206160    -0.06148798
 h     -2.45298921    -2.14697650    -0.33402052
 h     -2.68457663    -0.91653041     1.10487651
 h     -3.49853445    -0.55240008    -0.48254974
 h     -1.51461003     1.45570851     1.26593990
          17

 c      1.33011044    -0.38618023    -0.09663677
 c     -0.14378773    -0.96275572    -0.09459136
 c     -1.24934699    -0.17397660    -0.03209471
 c     -1.24670254     1.31456456     0.20542436
 c      0.17880556     1.81461436    -0.06415145
 c      1.33125353     0.98910348    -0.13331034
 h     -0.09232469    -2.04729997    -0.15086120
 h     -1.78823887     1.76949918    -0.57042281
 h      0.22551266     2.81549480    -0.50107739
 h      2.30752277     1.48334438    -0.25862575
 o      2.20372183    -1.30152784     0.18182439
 h      3.04171824    -0.86638427     0.38164688
 c     -2.59062381    -0.94330284    -0.06910566
 h     -2.45973106    -2.11197933    -0.33474716
 h     -2.68885803    -0.92785784     1.12838009
 h     -3.50520860    -0.56370484    -0.48053303
 h     -1.53669372     1.42157550     1.28990799
          17

 c      1.33075246    -0.38578501    -0.09309650
 c     -0.14023495    -0.94966752    -0.09163945
 c     -1.24875481    -0.16939502    -0.03075312
 c     -1.24721008     1.31847321     0.21092673
 c      0.17634493     1.80624887    -0.07130045
 c      1.33671030     0.99209223    -0.13583176
 h     -0.11001623    -2.13371165    -0.14102213
 h     -1.80768355     1.78367120    -0.55395106
 h      0.22041245     2.76517398    -0.50720799
 h      2.26111493     1.51455349    -0.25768355
 o      2.20064747    -1.31141194     0.17984770
 h      3.07437103    -0.79473827     0.39606830
 c     -2.58474209    -0.94638977    -0.07515211
 h     -2.46854748    -2.05208185    -0.33188353
 h     -2.69558523    -0.94015229     1.13525945
 h     -3.51615850    -0.56810431    -0.48242630
 h     -1.56219447     1.39397931     1.30625923
          17

 c      1.32779244    -0.38540560    -0.08946028
 c     -0.13405628    -0.93840274    -0.08878153
 c     -1.24972554    -0.16555199    -0.02991850
 c     -1.24584862     1.32128073     0.21781666
 c      0.17353679     1.79570628    -0.07860540
 c      1.34195320     0.99554786    -0.13807627
 h     -0.13271922    -2.19783111    -0.12869087
 h     -1.84367882     1.80624790    -0.54016088
 h      0.21823033     2.72855869    -0.51696868
 h      2.22334902     1.55004366    -0.25654267
 o      2.19943089    -1.32037997     0.17811882
 h      3.09225981    -0.73875811     0.40648654
 c     -2.57775418    -0.95025104    -0.07935064
 h     -2.47715212    -1.97945829    -0.32835123
 h     -2.70404742    -0.95286129     1.12356177
 h     -3.52769846    -0.56636985    -0.48655322
 h     -1.58881182     1.37382406     1.31246525
          17

 c      1.32155528    -0.38518340    -0.08570475
 c     -0.12555382    -0.92986705    -0.08601282
 c     -1.25217989    -0.16245182    -0.02966587
 c     -1.24323560     1.32320454     0.22568349
 c      0.17019043     1.78247896    -0.08569022
 c      1.34628456     0.99901083    -0.13993986
 h     -0.15841924    -2.22867431    -0.11400754
 h     -1.89034984     1.83303278    -0.52367959
 h      0.21915587     2.71436513    -0.53441803
 h      2.20182635     1.59222494    -0.25628621
 o      2.20054999    -1.32776710     0.17677521
 h      3.08707603    -0.70638944     0.41047970
 c     -2.57039689    -0.95291763    -0.08146524
 h     -2.48229181    -1.91639373    -0.32974747
 h     -2.71383757    -0.96550172     1.09422713
 h     -3.53502073    -0.55990334    -0.49090429
 h     -1.61446372     1.36179282     1.30824107
          17

 c      1.31248836    -0.38531219    -0.08179544
 c     -0.11520958    -0.92431421    -0.08330167
 c     -1.25586563    -0.16013571    -0.03005667
 c     -1.24011643     1.32453179     0.23393029
 c      0.16617402     1.76696228    -0.09256526
 c      1.34955949     1.00230405    -0.14139331
 h     -0.18484767    -2.22223356    -0.09745612
 h     -1.94022115     1.85905758    -0.49903737
 h      0.22270501     2.72116183    -0.55914082
 h      2.19753012     1.63991597    -0.25708987
 o      2.20397736    -1.33317039     0.17583135
 h      3.05778630    -0.70101370     0.40742134
 c     -2.56336276    -0.95197357    -0.08129966
 h     -2.48060674    -1.89061960    -0.34372227
 h     -2.72493864    -0.97775734     1.05125079
 h     -3.53413227    -0.55008501    -0.49398709
 h     -1.63745565     1.35825116     1.29541475
          17

 c      1.30110730    -0.38601015    -0.07769609
 c     -0.10363729    -0.92163437    -0.08060821
 c     -1.26038042    -0.15863765    -0.03112168
 c     -1.23716002     1.32548501     0.24199321
 c      0.16143561     1.75032686    -0.09959683
 c      1.35216051     1.00560294    -0.14248109
 h     -0.20973418    -2.17842229    -0.07965329
 h     -1.98644465     1.88028401    -0.46308178
 h      0.22772046     2.73877224    -0.58661095
 h      2.20511623     1.68771953    -0.25823239
 o      2.20933403    -1.33642866     0.17521000
 h      3.00862473    -0.72208577     0.39810558
 c     -2.55700992    -0.94647906    -0.07920854
 h     -2.47091153    -1.91301483    -0.37430051
 h     -2.73790877    -0.98960745     1.00243161
 h     -3.52298601    -0.53781584    -0.49528395
 h     -1.65662374     1.36318651     1.27764223
          17

 c      1.28797273    -0.38747994    -0.07337441
 c     -0.09152963    -0.92139369    -0.07789084
 c     -1.26521945    -0.15794147    -0.03283998
 c     -1.23484977     1.32617440     0.24941373
 c      0.15599347     1.73390564    -0.10723061
 c      1.35463446     1.00923156    -0.14327106
 h     -0.23097273    -2.10106281    -0.06126061
 h     -2.02389884     1.89425193    -0.41547694
 h      0.23272900     2.75527494    -0.61146582
 h      2.21703372     1.72854066    -0.25868141
 o      2.21578079    -1.33775581     0.17470674
 h      2.95097172    -0.76325687     0.38536653
 c     -2.55122643    -0.93805684    -0.07654421
 h     -2.45526565    -1.96473830    -0.41679701
 h     -2.75407595    -1.00156176     0.95958010
 h     -3.50180593    -0.52332008    -0.49537773
 h     -1.67136872     1.37616796     1.25992067
          17

 c      1.27370070    -0.38986854    -0.06880216
 c     -0.07956972    -0.92262532    -0.07511479
 c     -1.26984993    -0.15796400    -0.03512432
 c     -1.23346095     1.32659519     0.25587201
 c      0.14991892     1.71876378    -0.11579184
 c      1.35737647     1.01342676    -0.14381033
 h     -0.24715522    -2.00082910    -0.04284072
 h     -2.04954559     1.90012519    -0.35830391
 h      0.23632717     2.76182927    -0.62986395
 h      2.22702834     1.75639291    -0.25761954
 o      2.22171324    -1.33801701     0.17389536
 h      2.90801855    -0.80818536     0.37555435
 c     -2.54560250    -0.92906132    -0.07502845
 h     -2.43698660    -2.01860461    -0.46254564
 h     -2.77526524    -1.01479119     0.93554325
 h     -3.47291625    -0.50618020    -0.49585376
 h     -1.68144844     1.39632829     1.24769691
          17

 c      1.25900619    -0.39323147    -0.06394675
 c     -0.06826242    -0.92335075    -0.07228551
 c     -1.27378607    -0.15855009    -0.03782108
 c     -1.23308570     1.32663538     0.26125466
 c      0.14332769     1.70559291    -0.12544032
 c      1.36050107     1.01822875    -0.14411123
 h     -0.25909085    -1.90132679    -0.02439907
 h     -2.06258156     1.89859642    -0.29552350
 h      0.23739179     2.75378006    -0.64000789
 h      2.23141958     1.76769827    -0.25464886
 o      2.22494288    -1.33860537     0.17216585
 h      2.91149340    -0.83277040     0.37783646
 c     -2.53970690    -0.92115412    -0.07569347
 h     -2.41887054    -2.05620635    -0.50457429
 h     -2.80239900    -1.03051325     0.93689163
 h     -3.44024888    -0.48546304    -0.49896729
 h     -1.68647045     1.42235361     1.24551740
          17

 c      1.24474129    -0.39749087    -0.05876455
 c     -0.05774032    -0.92037786    -0.06952007
 c     -1.27663814    -0.15947538    -0.04072928
 c     -1.23366357     1.32608698     0.26573726
 c      0.13637043     1.69473600    -0.13618698
 c      1.36382181     1.02345977    -0.14415582
 h     -0.27191326    -1.84180505    -0.00446986
 h     -2.06462186     1.89183288    -0.23248454
 h      0.23516322     2.73034348    -0.64194857
 h      2.22921351     1.76155917    -0.24980775
 o      2.22478590    -1.33985051     0.16933712
 h      2.96845351    -0.83082041     0.39444694
 c     -2.53333334    -0.91531580    -0.07840156
 h     -2.40283363    -2.06847042    -0.53869020
 h     -2.83384616    -1.04878390     0.95868902
 h     -3.40830145    -0.46004655    -0.50697681
 h     -1.68532187     1.45246295     1.25566061
          17

 c      1.23186606    -0.40240404    -0.05321156
 c     -0.04807156    -0.91142428    -0.06700522
 c     -1.27813326    -0.16046528    -0.04363259
 c     -1.23498351     1.32467057     0.26979650
 c      0.12921521     1.68620067    -0.14790057
 c      1.36687500     1.02873284    -0.14390285
 h     -0.29152277    -1.85227994     0.01942401
 h     -2.05978371     1.88337812    -0.17531047
 h      0.22930483     2.69442495    -0.63747124
 h      2.22206793     1.73979710    -0.24353755
 o      2.22295335    -1.34053575     0.16594698
 h      3.04784290    -0.82185566     0.41623721
 c     -2.52660059    -0.91209658    -0.08230560
 h     -2.39009628    -2.05220847    -0.56277980
 h     -2.86579101    -1.06817965     0.98850543
 h     -3.38048453    -0.42931881    -0.52120957
 h     -1.67605206     1.48443188     1.27754819
          17

 c      1.22138236    -0.40757022    -0.04726078
 c     -0.04017667    -0.89832138    -0.06467630
 c     -1.27811453    -0.16124057    -0.04632377
 c     -1.23668938     1.32208886     0.27409566
 c      0.12202056     1.67963176    -0.16029067
 c      1.36896655     1.03346955    -0.14329243
 h     -0.31393878    -1.91555060     0.04690391
 h     -2.05405560     1.87761608    -0.12987621
 h      0.21998056     2.65286632    -0.63021249
 h      2.21434178     1.70693461    -0.23663171
 o      2.22121059    -1.33966672     0.16255312
 h      3.11836415    -0.82268703     0.43394657
 c     -2.51990462    -0.91163157    -0.08658338
 h     -2.38135460    -2.00817722    -0.57627900
 h     -2.89415072    -1.08664276     1.01401095
 h     -3.35765132    -0.39400211    -0.54129038
 h     -1.65641551     1.51575706     1.30822501
          17

 c      1.21421307    -0.41251797    -0.04090909
 c     -0.03543902    -0.88478028    -0.06221917
 c     -1.27652641    -0.16158305    -0.04861102
 c     -1.23838748     1.31813900     0.27927966
 c      0.11491748     1.67431283    -0.17290940
 c      1.36925279     1.03696618    -0.14225586
 h     -0.32941754    -1.99268994     0.07464276
 h     -2.05322208     1.87833533    -0.10032844
 h      0.20786676     2.61627856    -0.62559078
 h      2.21265186     1.66958513    -0.23010802
 o      2.22048468    -1.33692756     0.15945642
 h      3.16292355    -0.83974186     0.44264758
 c     -2.51380874    -0.91352979    -0.09072655
 h     -2.37673107    -1.94123970    -0.58037557
 h     -2.91585387    -1.10232575     1.02667835
 h     -3.33801078    -0.35643374    -0.56511648
 h     -1.62468690     1.54395070     1.34340110
          17

 c      1.21104268    -0.41681353    -0.03417720
 c     -0.03478728    -0.87343979    -0.05935117
 c     -1.27340924    -0.16136994    -0.05031763
 c     -1.23985988     1.31287098     0.28578710
 c      0.10801319     1.66937505    -0.18525770
 c      1.36696197     1.03857220    -0.14073974
 h     -0.33183797    -2.05686921     0.09961974
 h     -2.05985438     1.88673958    -0.08774291
 h      0.19388586     2.59640180    -0.62956771
 h      2.22368810     1.63438366    -0.22489704
 o      2.22111810    -1.33239217     0.15677808
 h      3.17450549    -0.87336638     0.44047862
 c     -2.50891170    -0.91672479    -0.09438504
 h     -2.37545344    -1.86239503    -0.57919560
 h     -2.92910098    -1.11394936     1.02196398
 h     -3.31849666    -0.31998144    -0.58964632
 h     -1.58024045     1.56682578     1.37842265
          17

 c      1.21216996    -0.42013590    -0.02710937
 c     -0.03848040    -0.86567349    -0.05589542
 c     -1.26889922    -0.16056674    -0.05128461
 c     -1.24118219     1.30666361     0.29377967
 c      0.10142369     1.66431754    -0.19703875
 c      1.36177433     1.03796278    -0.13874104
 h     -0.31945574    -2.09507234     0.12000198
 h     -2.07186037     1.90051320    -0.08990667
 h      0.17859163     2.59980790    -0.64568850
 h      2.25006944     1.60483506    -0.22139926
 o      2.22307178    -1.32634228     0.15452353
 h      3.15278014    -0.92058538     0.42757484
 c     -2.50574670    -0.91934976    -0.09706182
 h     -2.37539365    -1.79124577    -0.58167939
 h     -2.93327922    -1.12089324     0.99862268
 h     -3.29642109    -0.28801926    -0.61192798
 h     -1.52373293     1.58267012     1.40897004
          17

 c      1.21743492    -0.42229786    -0.01977391
 c     -0.04617309    -0.86209272    -0.05174326
 c     -1.26321626    -0.15921020    -0.05137500
 c     -1.24259758     1.30012329     0.30319118
 c      0.09528412     1.65942857    -0.20836407
 c      1.35407578     1.03525616    -0.13632144
 h     -0.29308803    -2.10204140     0.13476388
 h     -2.08412478     1.91498239    -0.10241972
 h      0.16182699     2.62283818    -0.67267920
 h      2.28753821     1.57991118    -0.21928342
 o      2.22585324    -1.31925141     0.15256477
 h      3.10514009    -0.97529736     0.40630840
 c     -2.50467813    -0.91913036    -0.09810582
 h     -2.37337531    -1.75220754    -0.60076852
 h     -2.92901919    -1.12325040     0.95856028
 h     -3.27048867    -0.26303960    -0.62982107
 h     -1.45702024     1.59032246     1.43160051
          17

 c      1.22624641    -0.42321474    -0.01226242
 c     -0.05702198    -0.86285221    -0.04682113
 c     -1.25664075    -0.15738669    -0.05047648
 c     -1.24428981     1.29389672     0.31380791
 c      0.08970036     1.65555306    -0.21965329
 c      1.34478102     1.03083460    -0.13358080
 h     -0.25503066    -2.07688203     0.14337997
 h     -2.09137606     1.92520322    -0.12017423
 h      0.14319796     2.65432693    -0.70566192
 h      2.32695888     1.55608330    -0.21777026
 o      2.22815199    -1.31187238     0.15054025
 h      3.05252401    -1.02691451     0.38286225
 c     -2.50564545    -0.91495048    -0.09757586
 h     -2.36778721    -1.75636120    -0.64360273
 h     -2.91859839    -1.12198329     0.90764840
 h     -3.24114759    -0.24608798    -0.64232929
 h     -1.38292991     1.58921178     1.44421614
          17

 c      1.23769011    -0.42283098    -0.00468657
 c     -0.06982338    -0.86770811    -0.04108916
 c     -1.24949457    -0.15521550    -0.04850326
 c     -1.24624882     1.28852198     0.32531321
 c      0.08470603     1.65352090    -0.23136964
 c      1.33492038     1.02509013    -0.13061836
 h     -0.20877767    -2.02275353     0.14585680
 h     -2.09003612     1.92742821    -0.13838464
 h      0.12268241     2.68242280    -0.73929686
 h      2.35882354     1.53022320    -0.21607969
 o      2.22764567    -1.30521182     0.14781346
 h      3.03274301    -1.06106722     0.36790068
 c     -2.50794825    -0.90783293    -0.09711536
 h     -2.36078913    -1.78964484    -0.70217177
 h     -2.90650032    -1.11926215     0.85690311
 h     -3.21053297    -0.23656661    -0.64971936
 h     -1.30494274     1.57941265     1.44647697
          17

 c      1.25066369    -0.42102205     0.00282647
 c     -0.08318938    -0.87583190    -0.03458172
 c     -1.24213031    -0.15284463    -0.04539957
 c     -1.24825793     1.28434213     0.33730142
 c      0.08026977     1.65382152    -0.24386126
 c      1.32534267     1.01830814    -0.12751239
 h     -0.15908049    -1.94938705     0.14319290
 h     -2.07879670     1.91968618    -0.15309702
 h      0.10074663     2.69860374    -0.76966626
 h      2.37625001     1.50094161    -0.21368789
 o      2.22292965    -1.29986643     0.14402242
 h      3.07042583    -1.07088430     0.36789574
 c     -2.51048418    -0.89951547    -0.09916724
 h     -2.35596646    -1.82946286    -0.76156343
 h     -2.89905061    -1.11854567     0.82140509
 h     -3.18213922    -0.23238820    -0.65352943
 h     -1.22678691     1.56170809     1.44009370
          17

 c      1.26399347    -0.41754613     0.01014202
 c     -0.09574394    -0.88540042    -0.02748905
 c     -1.23491212    -0.15044079    -0.04114195
 c     -1.24993398     1.28145935     0.34929819
 c      0.07632928     1.65656384    -0.25732577
 c      1.31659893     1.01067559    -0.12431977
 h     -0.11154656    -1.87808011     0.13829652
 h     -2.05865374     1.90193643    -0.16146594
 h      0.07817150     2.69838455    -0.79464504
 h      2.37588955     1.46861660    -0.21038997
 o      2.21591131    -1.29555035     0.13968654
 h      3.13943360    -1.06504079     0.37551526
 c     -2.51224373    -0.89127500    -0.10552364
 h     -2.35577035    -1.85980218    -0.81032153
 h     -2.90142978    -1.12312278     0.81317695
 h     -3.16029534    -0.23032655    -0.65635644
 h     -1.15195990     1.53758332     1.42882121
          17

 c      1.27656079    -0.41212721     0.01713666
 c     -0.10637952    -0.89350546    -0.02019019
 c     -1.22819256    -0.14817128    -0.03574076
 c     -1.25076498     1.27972339     0.36082838
 c      0.07282029     1.66152221    -0.27180433
 c      1.30891689     1.00232743    -0.12108481
 h     -0.07053962    -1.84285078     0.13631270
 h     -2.03290598     1.87615565    -0.16204533
 h      0.05586299     2.68098224    -0.81380709
 h      2.35800314     1.43508561    -0.20628796
 o      2.20930189    -1.29192757     0.13548562
 h      3.20192276    -1.05379049     0.38093720
 c     -2.51277207    -0.88400968    -0.11641168
 h     -2.36118559    -1.87243497    -0.84225957
 h     -2.91342847    -1.13332091     0.83137576
 h     -3.14924905    -0.22675821    -0.66111171
 h     -1.08326836     1.50904527     1.41784103
          17

 c      1.28741628    -0.40459639     0.02372045
 c     -0.11444324    -0.89797554    -0.01296681
 c     -1.22231666    -0.14617588    -0.02924586
 c     -1.25012534     1.27876849     0.37155795
 c      0.06968422     1.66815336    -0.28715545
 c      1.30219427     0.99338089    -0.11784561
 h     -0.03698251    -1.86903794     0.14109136
 h     -2.00713297     1.84635784    -0.15512129
 h      0.03469052     2.64925359    -0.82852469
 h      2.32655867     1.40345841    -0.20178404
 o      2.20474564    -1.28893414     0.13179470
 h      3.23676395    -1.04252881     0.37906234
 c     -2.51223776    -0.87840084    -0.13078182
 h     -2.37216104    -1.86419240    -0.85496345
 h     -2.92967808    -1.14600801     0.86292767
 h     -3.15170195    -0.21905469    -0.66965355
 h     -1.02262065     1.47823450     1.41229267
          17

 c      1.29583270    -0.39501657     0.02985037
 c     -0.11943036    -0.89993691    -0.00560844
 c     -1.21763946    -0.14453742    -0.02175482
 c     -1.24729458     1.27810986     0.38144575
 c      0.06686081     1.67557528    -0.30300963
 c      1.29600706     0.98395733    -0.11463549
 h     -0.01146503    -1.94305553     0.15034504
 h     -1.98865794     1.81813034    -0.14270878
 h      0.01530094     2.61000093    -0.84235529
 h      2.28928731     1.37799943    -0.19758309
 o      2.20297488    -1.28660412     0.12875922
 h      3.23613710    -1.03356205     0.36823188
 c     -2.51115858    -0.87472199    -0.14733753
 h     -2.38792724    -1.83538727    -0.84870179
 h     -2.94395863    -1.15706981     0.89257872
 h     -3.16739949    -0.20699899    -0.68155399
 h     -0.97129206     1.44699669     1.41538748
          17

 c      1.30131569    -0.38377636     0.03553257
 c     -0.12081733    -0.90219410     0.00229218
 c     -1.21447414    -0.14331562    -0.01341566
 c     -1.24157305     1.27730805     0.39073701
 c      0.06427820     1.68259930    -0.31875409
 c      1.28970978     0.97422533    -0.11148894
 h      0.00368277    -2.03097418     0.15909415
 h     -1.98463715     1.79705232    -0.12745804
 h     -0.00208941     2.57361459    -0.86118815
 h      2.25660256     1.36362178    -0.19460957
 o      2.20411657    -1.28493932     0.12639215
 h      3.20017849    -1.02758593     0.34868270
 c     -2.51017662    -0.87264338    -0.16505326
 h     -2.40706434    -1.79004086    -0.82655176
 h     -2.95194287    -1.16338193     0.90936922
 h     -3.19299082    -0.19291904    -0.69418679
 h     -0.93042923     1.41669366     1.42734097
          17

 c      1.30361778    -0.37161969     0.04081638
 c     -0.11836332    -0.90673688     0.01096637
 c     -1.21298741    -0.14262415    -0.00442366
 c     -1.23255463     1.27617677     0.39972877
 c      0.06183420     1.68800776    -0.33366508
 c      1.28275430     0.96451860    -0.10846525
 h      0.00696187    -2.10724539     0.16413219
 h     -1.99868610     1.78615046    -0.11035599
 h     -0.01771218     2.55088515    -0.89177714
 h      2.23782863     1.36437830    -0.19368700
 o      2.20769581    -1.28389942     0.12458808
 h      3.13687313    -1.02364597     0.32237307
 c     -2.50993376    -0.87115312    -0.18301176
 h     -2.42743600    -1.73770692    -0.79569162
 h     -2.95148781    -1.16321717     0.90740255
 h     -3.22338349    -0.18036427    -0.70411980
 h     -0.90120477     1.38831305     1.44587661
          17

 c      1.30274042    -0.35958826     0.04578139
 c     -0.11225309    -0.91440822     0.02046074
 c     -1.21312930    -0.14267274     0.00498539
 c     -1.22037414     1.27489175     0.40852976
 c      0.05934919     1.69111757    -0.34725662
 c      1.27514417     0.95549611    -0.10568297
 h     -0.00143063    -2.15837971     0.16420731
 h     -2.02837300     1.78434819    -0.08920412
 h     -0.03175638     2.54654592    -0.93782125
 h      2.23574629     1.38119298    -0.19501879
 o      2.21234498    -1.28352652     0.12307350
 h      3.06704534    -1.01746135     0.29385109
 c     -2.51097083    -0.86853950    -0.20008766
 h     -2.44628601    -1.69546899    -0.76872182
 h     -2.94218012    -1.15602179     0.88483335
 h     -3.25347728    -0.17253216    -0.70859312
 h     -0.88448708     1.36265344     1.46765062
          17

 c      1.29889783    -0.34887738     0.05052249
 c     -0.10304565    -0.92531125     0.03071834
 c     -1.21462872    -0.14374420     0.01454919
 c     -1.20566536     1.27387264     0.41706804
 c      0.05653390     1.69212115    -0.35957391
 c      1.26755827     0.94817045    -0.10332819
 h     -0.02016580    -2.17842331     0.15913562
 h     -2.06627437     1.78758537    -0.05987271
 h     -0.04373837     2.55543906    -0.99670059
 h      2.24487139     1.41083675    -0.19794751
 o      2.21563488    -1.28414366     0.12140142
 h      3.02773146    -0.99918081     0.27041847
 c     -2.51360571    -0.86282884    -0.21511011
 h     -2.46103337    -1.68397140    -0.76056360
 h     -2.92506686    -1.14222801     0.84333384
 h     -3.27933363    -0.17131791    -0.70627193
 h     -0.88040299     1.34041961     1.48948292
          17

 c      1.29245708    -0.34062585     0.05513828
 c     -0.09156855    -0.93910509     0.04162591
 c     -1.21703637    -0.14611988     0.02400295
 c     -1.18929988     1.27355387     0.42525140
 c      0.05305521     1.69174926    -0.37106747
 c      1.26095405     0.94369586    -0.10161541
 h     -0.04725408    -2.16601999     0.14929867
 h     -2.10342639     1.79126920    -0.01889380
 h     -0.05267359     2.56659521    -1.06106794
 h      2.25570116     1.44745528    -0.20131413
 o      2.21574870    -1.28603508     0.11930933
 h      3.04630699    -0.95977512     0.25647294
 c     -2.51778528    -0.85320293    -0.22785496
 h     -2.47064539    -1.71112454    -0.77716675
 h     -2.90276435    -1.12335346     0.78857354
 h     -3.29875810    -0.17689824    -0.69739477
 h     -0.88808933     1.32223128     1.50898762
          17

 c      1.28388963    -0.33570874     0.05972102
 c     -0.07880880    -0.95508358     0.05302922
 c     -1.21979766    -0.15000071     0.03310369
 c     -1.17215953     1.27422734     0.43306269
 c      0.04865264     1.69071909    -0.38224274
 c      1.25610404     0.94305125    -0.10073354
 h     -0.08024423    -2.12411565     0.13550809
 h     -2.13213735     1.79192253     0.03503559
 h     -0.05779740     2.56975226    -1.12297487
 h      2.25983972     1.48499618    -0.20401386
 o      2.21394168    -1.28853292     0.11709603
 h      3.10168599    -0.90643837     0.24748673
 c     -2.52302972    -0.84079657    -0.23962520
 h     -2.47583184    -1.76250238    -0.80984316
 h     -2.87973848    -1.10242617     0.73122758
 h     -3.31158468    -0.18760355    -0.68369467
 h     -0.90566258     1.30859219     1.52479041
          17

 c      1.27373829    -0.33460226     0.06433879
 c     -0.06580364    -0.97204172     0.06473284
 c     -1.22233468    -0.15546809     0.04164295
 c     -1.15502549     1.27599729     0.44055786
 c      0.04319704     1.68947236    -0.39344151
 c      1.25340943     0.94677823    -0.10080671
 h     -0.11646675    -2.06212800     0.11902742
 h     -2.14721690     1.78768580     0.10092016
 h     -0.05898230     2.55837570    -1.17640463
 h      2.25228346     1.51872347    -0.20530514
 o      2.21247020    -1.29052837     0.11514927
 h      3.15691707    -0.85430291     0.23747259
 c     -2.52852348    -0.82742574    -0.25237267
 h     -2.47792642    -1.81605689    -0.84549977
 h     -2.86197396    -1.08415748     0.68652275
 h     -3.31976938    -0.20005397    -0.66821341
 h     -0.93034261     1.29983104     1.53656424
          17

 c      1.26257015    -0.33732732     0.06901757
 c     -0.05349914    -0.98798330     0.07651180
 c     -1.22412098    -0.16247552     0.04945559
 c     -1.13852471     1.27879450     0.44783323
 c      0.03668858     1.68815795    -0.40478695
 c      1.25290169     0.95485047    -0.10187484
 h     -0.15384302    -1.99983928     0.10143631
 h     -2.14633785     1.77828985     0.17589308
 h     -0.05675446     2.52979702    -1.21790801
 h      2.23166142     1.54577073    -0.20488686
 o      2.21264211    -1.29124587     0.11364818
 h      3.19007786    -0.81377004     0.22371272
 c     -2.53336055    -0.81451296    -0.26755890
 h     -2.47816664    -1.85565540    -0.87501906
 h     -2.85471760    -1.07343448     0.66851861
 h     -3.32709796    -0.20966575    -0.65480590
 h     -0.95866396     1.29601936     1.54494953
          17

 c      1.25094058    -0.34348472     0.07373759
 c     -0.04256469    -1.00018880     0.08817955
 c     -1.22474447    -0.17085255     0.05643086
 c     -1.12307708     1.28240189     0.45500229
 c      0.02923757     1.68667785    -0.41618287
 c      1.25426724     0.96668357    -0.10389174
 h     -0.19244427    -1.96696257     0.08383862
 h     -2.13025822     1.76496271     0.25570653
 h     -0.05217731     2.48466619    -1.24664048
 h      2.20005734     1.56537806    -0.20290621
 o      2.21494070    -1.29027386     0.11263011
 h      3.19246808    -0.78990747     0.20569344
 c     -2.53694735    -0.80310822    -0.28533662
 h     -2.47750501    -1.87262819    -0.89390303
 h     -2.85892902    -1.07207387     0.67983340
 h     -3.33791961    -0.21185883    -0.64706408
 h     -0.98672697     1.29688964     1.55133780
          17

 c      1.23939601    -0.35235594     0.07844214
 c     -0.03342809    -1.00682860     0.09967313
 c     -1.22395495    -0.18031702     0.06251810
 c     -1.10883596     1.28647647     0.46219057
 c      0.02104259     1.68471903    -0.42730258
 c      1.25685040     0.98123560    -0.10673508
 h     -0.23378671    -1.98444659     0.06591780
 h     -2.10308009     1.75036683     0.33525416
 h     -0.04674747     2.42665080    -1.26460809
 h      2.16302781     1.57918073    -0.19994828
 o      2.21938070    -1.28745217     0.11206449
 h      3.16305558    -0.78426156     0.18392152
 c     -2.53923590    -0.79400209    -0.30460578
 h     -2.47659173    -1.86353001    -0.90077135
 h     -2.87088337    -1.07765021     0.70929750
 h     -3.35471471    -0.20393936    -0.64689955
 h     -1.01046167     1.30179249     1.55749819
          17

 c      1.22849282    -0.36304207     0.08305283
 c     -0.02675070    -1.00892153     0.11094715
 c     -1.22167436    -0.19050818     0.06771860
 c     -1.09566700     1.29057984     0.46953198
 c      0.01236811     1.68177440    -0.43756428
 c      1.25968465     0.99716489    -0.11022802
 h     -0.27526857    -2.04137116     0.04732781
 h     -2.07208153     1.73834971     0.40929249
 h     -0.04228522     2.36224693    -1.27714444
 h      2.12933881     1.59131036    -0.19696941
 o      2.22557875    -1.28286072     0.11188075
 h      3.10733725    -0.79500890     0.15947638
 c     -2.54061824    -0.78751253    -0.32393440
 h     -2.47579776    -1.82878357    -0.89643562
 h     -2.88556084    -1.08596712     0.74125357
 h     -3.37602091    -0.18646182    -0.65382100
 h     -1.02590343     1.30973154     1.56508784
          17

 c      1.21877534    -0.37462150     0.08748290
 c     -0.02344077    -1.00905066     0.12183751
 c     -1.21797510    -0.20103809     0.07206776
 c     -1.08325494     1.29424744     0.47715801
 c      0.00351361     1.67722523    -0.44617205
 c      1.26168178     1.01305627    -0.11417419
 h     -0.30994105    -2.10954412     0.02943393
 h     -2.04609582     1.73308439     0.47337395
 h     -0.04073233     2.29980463    -1.29268105
 h      2.10897947     1.60731061    -0.19503091
 o      2.23252753    -1.27695359     0.11198033
 h      3.04085380    -0.81470999     0.13383732
 c     -2.54169052    -0.78329524    -0.34215435
 h     -2.47519599    -1.77304809    -0.88397331
 h     -2.89918280    -1.09347503     0.76345417
 h     -3.39685442    -0.16274514    -0.66561180
 h     -1.02951115     1.31948945     1.57513244
          17

 c      1.21071644    -0.38626821     0.09164476
 c     -0.02416601    -1.00931584     0.13214199
 c     -1.21305237    -0.21152655     0.07561566
 c     -1.07138063     1.29712126     0.48520485
 c     -0.00523420     1.67057827    -0.45237612
 c      1.26206535     1.02775375    -0.11840374
 h     -0.33187502    -2.16692985     0.01434168
 h     -2.03192981     1.73744354     0.52453753
 h     -0.04381870     2.24662642    -1.31993170
 h      2.10848035     1.63100496    -0.19478117
 o      2.23825878    -1.27078114     0.11228069
 h      2.99444606    -0.82672318     0.10821775
 c     -2.54303270    -0.78028440    -0.35829102
 h     -2.47443259    -1.70715166    -0.86973145
 h     -2.90961302    -1.09795399     0.76866160
 h     -3.41118486    -0.13707172    -0.67968247
 h     -1.01854355     1.32981988     1.58760321
          17

 c      1.20466285    -0.39728231     0.09545362
 c     -0.02914754    -1.01093707     0.14170336
 c     -1.20719894    -0.22161038     0.07841326
 c     -1.06019859     1.29907795     0.49385477
 c     -0.01364600     1.66178358    -0.45595588
 c      1.26077775     1.04064820    -0.12280401
 h     -0.33815145    -2.20180515     0.00379761
 h     -2.03083584     1.75148105     0.56125826
 h     -0.05274048     2.20508402    -1.36233198
 h      2.12649339     1.66123843    -0.19606683
 o      2.24065885    -1.26559245     0.11281903
 h      3.00128264    -0.81175620     0.08195383
 c     -2.54507904    -0.77671273    -0.37130220
 h     -2.47252159    -1.64974796    -0.86435069
 h     -2.91598570    -1.09834703     0.75359249
 h     -3.41421188    -0.11308093    -0.69403203
 h     -0.99143338     1.33963377     1.60127178
          17

 c      1.20078846    -0.40706533     0.09882840
 c     -0.03817774    -1.01451378     0.15041931
 c     -1.20078388    -0.23093301     0.08050949
 c     -1.05023194     1.30023019     0.50335544
 c     -0.02156697     1.65129481    -0.45747844
 c      1.25840273     1.05162902    -0.12730588
 h     -0.32825870    -2.20939385    -0.00104075
 h     -2.03835763     1.77240350     0.58304041
 h     -0.06803717     2.17178803    -1.41489855
 h      2.15476771     1.69234988    -0.19814406
 o      2.24016886    -1.26127434     0.11368171
 h      3.05418232    -0.77309992     0.05368555
 c     -2.54804973    -0.77066641    -0.38018963
 h     -2.46804387    -1.62194080    -0.88017941
 h     -2.91842299    -1.09452559     0.71800927
 h     -3.40346239    -0.09289375    -0.70759735
 h     -0.94804003     1.34811614     1.61395005
          17

 c      1.19904601    -0.41512596     0.10169537
 c     -0.05063906    -1.02022061     0.15823319
 c     -1.19423951    -0.23912396     0.08195808
 c     -1.04209651     1.30080611     0.51395875
 c     -0.02891520     1.63977438    -0.45798557
 c      1.25572459     1.06077906    -0.13185229
 h     -0.30336503    -2.18944571     0.00043063
 h     -2.04741059     1.79599201     0.59032134
 h     -0.08963540     2.14092981    -1.46758031
 h      2.18324474     1.71769757    -0.20021154
 o      2.23909681    -1.25668270     0.11479429
 h      3.11661385    -0.73128125     0.02473916
 c     -2.55181737    -0.76156463    -0.38480576
 h     -2.46053485    -1.63017701    -0.92176222
 h     -2.91807952    -1.08728625     0.66480736
 h     -3.37910519    -0.07666905    -0.72030692
 h     -0.88968464     1.35474598     1.62306597
          17

 c      1.19914854    -0.42111723     0.10399612
 c     -0.06551366    -1.02782043     0.16513927
 c     -1.18805573    -0.24579287     0.08282466
 c     -1.03622727     1.30102112     0.52582285
 c     -0.03567720     1.62779313    -0.45849947
 c      1.25339103     1.06814448    -0.13638576
 h     -0.26608707    -2.14614145     0.00816653
 h     -2.05146362     1.81813980     0.58456435
 h     -0.11697715     2.10766200    -1.51067364
 h      2.20393900     1.73234150    -0.20171539
 o      2.23913248    -1.25105656     0.11601595
 h      3.16207997    -0.70099273    -0.00240029
 c     -2.55578149    -0.75072794    -0.38638656
 h     -2.45160783    -1.65914704    -0.98052903
 h     -2.91754247    -1.07872528     0.60103561
 h     -3.34387454    -0.06245287    -0.73309754
 h     -0.81896702     1.35924970     1.62633282
          17

 c      1.20061339    -0.42484877     0.10569292
 c     -0.08145002    -1.03649203     0.17121620
 c     -1.18276359    -0.25055984     0.08319135
 c     -1.03274824     1.30100617     0.53894397
 c     -0.04190132     1.61572352    -0.45975718
 c      1.25179907     1.07366915    -0.14085317
 h     -0.22055442    -2.09022061     0.02109052
 h     -2.04618827     1.83574462     0.56818784
 h     -0.14919792     2.06921571    -1.53761729
 h      2.21215556     1.73379184    -0.20237312
 o      2.24105894    -1.24414670     0.11724389
 h      3.17862653    -0.68853668    -0.02581098
 c     -2.55895417    -0.73992368    -0.38694492
 h     -2.44372072    -1.68789522    -1.04308570
 h     -2.92137361    -1.07284457     0.53891280
 h     -3.30250956    -0.04650951    -0.74784152
 h     -0.73944647     1.36153427     1.62224864
          17

 c      1.20286451    -0.42625345     0.10676303
 c     -0.09693819    -1.04458505     0.17667220
 c     -1.17888691    -0.25311422     0.08316288
 c     -1.03144473     1.30078760     0.55314087
 c     -0.04769529     1.60374625    -0.46215188
 c      1.25108922     1.07719068    -0.14521050
 h     -0.17200746    -2.04189064     0.03661268
 h     -2.03000002     1.84709411     0.54431394
 h     -0.18531408     2.02467662    -1.54548836
 h      2.20648140     1.72189842    -0.20208322
 o      2.24510380    -1.23598313     0.11842735
 h      3.16312121    -0.69527158    -0.04440243
 c     -2.56021599    -0.73024335    -0.38849983
 h     -2.43868842    -1.70213402    -1.09903895
 h     -2.93576782    -1.07526267     0.49392425
 h     -3.26039553    -0.02441773    -0.76683834
 h     -0.65529828     1.36163437     1.61031407
          17

 c      1.20534682    -0.42533397     0.10718405
 c     -0.11062487    -1.04991500     0.18180453
 c     -1.17687983    -0.25326438     0.08286925
 c     -1.03177942     1.30028730     0.56808798
 c     -0.05322123     1.59187768    -0.46573831
 c      1.25114869     1.07842686    -0.14942254
 h     -0.12478672    -2.02731305     0.05118855
 h     -2.00420733     1.85207047     0.51643441
 h     -0.22442393     1.97454222    -1.53491813
 h      2.18874471     1.69873898    -0.20082366
 o      2.25107259    -1.22678618     0.11957685
 h      3.11898455    -0.71895760    -0.05807453
 c     -2.55878600    -0.72213040    -0.39236368
 h     -2.43732785    -1.69489627    -1.14227575
 h     -2.96545564    -1.09010251     0.47632806
 h     -3.22145833     0.00689844    -0.79162092
 h     -0.57099620     1.35969323     1.59101170
          17

 c      1.20760146    -0.42214677     0.10692291
 c     -0.12156063    -1.05142462     0.18676179
 c     -1.17708569    -0.25093234     0.08246126
 c     -1.03294428     1.29931928     0.58337971
 c     -0.05866494     1.57999834    -0.47023275
 c      1.25158890     1.07695851    -0.15346573
 h     -0.08030513    -2.05902237     0.06319986
 h     -1.97294664     1.85228567     0.48801378
 h     -0.26597775     1.92043184    -1.51025340
 h      2.16423342     1.66867779    -0.19856549
 o      2.25818657    -1.21705143     0.12082271
 h      3.05863982    -0.75236070    -0.06864394
 c     -2.55473351    -0.71578776    -0.39858624
 h     -2.43961661    -1.66408977    -1.16991125
 h     -3.00920223    -1.11561852     0.48214912
 h     -3.18654417     0.04711041    -0.82163094
 h     -0.49101488     1.35597006     1.56568465
          17

 c      1.20927983    -0.41686573     0.10594420
 c     -0.12901687    -1.05038882     0.19140559
 c     -1.17970874    -0.24611701     0.08211067
 c     -1.03397926     1.29758509     0.59859929
 c     -0.06416180     1.56790692    -0.47502338
 c      1.25174160     1.07226630    -0.15734514
 h     -0.03936833    -2.12157010     0.07454226
 h     -1.94251965     1.85093301     0.46205664
 h     -0.31014324     1.86483596    -1.47976007
 h      2.14153057     1.63815028    -0.19517949
 o      2.26472066    -1.20774194     0.12254911
 h      3.00910812    -0.78008109    -0.08199834
 c     -2.54891719    -0.71123869    -0.40635761
 h     -2.44487726    -1.61109054    -1.18155303
 h     -3.06007683    -1.14481342     0.49711861
 h     -3.15376374     0.09219414    -0.85396767
 h     -0.41952523     1.35085872     1.53644387
          17

 c      1.21012778    -0.40989618     0.10425785
 c     -0.13234233    -1.04891562     0.19554026
 c     -1.18476071    -0.23891672     0.08203071
 c     -1.03399939     1.29469548     0.61335895
 c     -0.06968575     1.55543562    -0.47929544
 c      1.25080337     1.06392992    -0.16113441
 h     -0.00437927    -2.18873421     0.08769998
 h     -1.91950586     1.85191252     0.44084329
 h     -0.35798805     1.81060860    -1.45453525
 h      2.13034095     1.61414999    -0.19041304
 o      2.26840871    -1.20004078     0.12538824
 h      3.00537214    -0.78240972    -0.10811422
 c     -2.54243060    -0.70809637    -0.41476171
 h     -2.45185299    -1.54089072    -1.17962119
 h     -3.11001861    -1.17010997     0.50732191
 h     -3.12040313     0.13628358    -0.88451497
 h     -0.36006921     1.34489866     1.50607545
          17

 c      1.20999578    -0.40194121     0.10202467
 c     -0.13121824    -1.04843526     0.19908727
 c     -1.19200363    -0.22964413     0.08251291
 c     -1.03248707     1.29023171     0.62727209
 c     -0.07496237     1.54262358    -0.48240180
 c      1.24821234     1.05203191    -0.16502063
 h      0.02206553    -2.24106076     0.10345073
 h     -1.90782275     1.85816120     0.42611068
 h     -0.41065999     1.76016754    -1.44432578
 h      2.13646918     1.60091702    -0.18429092
 o      2.26897173    -1.19391633     0.12947674
 h      3.05002126    -0.75808330    -0.14954959
 c     -2.53620265    -0.70543375    -0.42289248
 h     -2.45867539    -1.46337141    -1.17087463
 h     -3.15287011    -1.18613179     0.50388097
 h     -3.08463280     0.17401470    -0.90940950
 h     -0.31533168     1.33878440     1.47787282
          17

 c      1.20890124    -0.39390046     0.09970237
 c     -0.12596100    -1.04956045     0.20207671
 c     -1.20093699    -0.21900345     0.08394779
 c     -1.02945052     1.28381098     0.63986205
 c     -0.07949231     1.52979101    -0.48431684
 c      1.24399097     1.03748922    -0.16929098
 h      0.03827731    -2.26807425     0.12082416
 h     -1.90663101     1.87014992     0.41947035
 h     -0.46719873     1.71540719    -1.45166020
 h      2.15769169     1.59708859    -0.17834618
 o      2.26831503    -1.18802016     0.13406785
 h      3.10970456    -0.72553876    -0.19584850
 c     -2.53090369    -0.70183719    -0.42957641
 h     -2.46288511    -1.39396633    -1.16801446
 h     -3.18494072    -1.18994619     0.48249643
 h     -3.04615964     0.20196305    -0.92595694
 h     -0.28706875     1.33338331     1.45530712
          17

 c      1.20707174    -0.38646983     0.09797312
 c     -0.11758746    -1.05236867     0.20458172
 c     -1.21081978    -0.20811479     0.08673104
 c     -1.02529555     1.27525836     0.65053302
 c     -0.08284102     1.51727046    -0.48561662
 c      1.23870642     1.02177815    -0.17420581
 h      0.04347900    -2.26564023     0.13803435
 h     -1.91116663     1.88570728     0.42246803
 h     -0.52332918     1.67836082    -1.47062640
 h      2.18557879     1.59678094    -0.17612269
 o      2.26794126    -1.18121414     0.13832021
 h      3.15681800    -0.69940146    -0.23595239
 c     -2.52695882    -0.69587474    -0.43351681
 h     -2.46195653    -1.34899220    -1.18652601
 h     -3.20469704    -1.18055355     0.44218637
 h     -3.00618196     0.21908353    -0.93295715
 h     -0.27568046     1.32953567     1.44171224
          17

 c      1.20480621    -0.37998085     0.09731743
 c     -0.10732705    -1.05651663     0.20666567
 c     -1.22077032    -0.19806313     0.09111877
 c     -1.02062115     1.26480163     0.65874739
 c     -0.08506470     1.50514829    -0.48705629
 c      1.23316080     1.00622416    -0.17990469
 h      0.03773137    -2.23435283     0.15369202
 h     -1.91559148     1.90124064     0.43632481
 h     -0.57324079     1.65017830    -1.49173510
 h      2.21057033     1.59359369    -0.18066723
 o      2.26854065    -1.17298672     0.14172681
 h      3.17822959    -0.68610952    -0.26342538
 c     -2.52447844    -0.68708887    -0.43438725
 h     -2.45455047    -1.33385297    -1.23231613
 h     -3.21255612    -1.15862869     0.38497854
 h     -2.96710293     0.22664478    -0.93073338
 h     -0.27951310     1.32760534     1.44027375
          17

 c      1.20233145    -0.37470194     0.09793809
 c     -0.09623135    -1.06123776     0.20839656
 c     -1.22993298    -0.18961746     0.09726112
 c     -1.01604841     1.25287957     0.66417884
 c     -0.08653630     1.49338114    -0.48925342
 c      1.22802940     0.99180058    -0.18647137
 h      0.02201209    -2.17989623     0.16690412
 h     -1.91516177     1.91330214     0.46147053
 h     -0.61175348     1.63096944    -1.50674948
 h      2.22544263     1.58312447    -0.19338659
 o      2.27036761    -1.16322613     0.14407579
 h      3.16952468    -0.68743653    -0.27543180
 c     -2.52314145    -0.67630685    -0.43351516
 h     -2.44117710    -1.33890390    -1.29435640
 h     -3.21152703    -1.12687020     0.31641100
 h     -2.93211635     0.22806155    -0.92114613
 h     -0.29554976     1.32743072     1.45349359
          17

 c      1.19978325    -0.37096160     0.09990813
 c     -0.08517003    -1.06519949     0.20987102
 c     -1.23759157    -0.18329470     0.10525458
 c     -1.01203187     1.23993016     0.66678388
 c     -0.08761466     1.48191282    -0.49254325
 c      1.22369903     0.97920804    -0.19398680
 h     -0.00169749    -2.11541929     0.17690663
 h     -1.90718130     1.91947788     0.49718767
 h     -0.63537854     1.62059091    -1.51063465
 h      2.22634890     1.56336684    -0.21471251
 o      2.27338661    -1.15204400     0.14535195
 h      3.13186688    -0.70234074    -0.27171659
 c     -2.52214502    -0.66465628    -0.43302014
 h     -2.42346402    -1.35008549    -1.35524918
 h     -3.20857257    -1.09076807     0.24619397
 h     -2.90467673     0.22852061    -0.90752024
 h     -0.32093834     1.32843181     1.48201741
          17

 c      1.19722373    -0.36911488     0.10326210
 c     -0.07486894    -1.06636726     0.21121985
 c     -1.24323815    -0.17944806     0.11514799
 c     -1.00873421     1.22630781     0.66685499
 c     -0.08848783     1.47071412    -0.49696350
 c      1.22024444     0.96891819    -0.20253634
 h     -0.03073552    -2.06360205     0.18290372
 h     -1.89124578     1.91873268     0.54156814
 h     -0.64256950     1.61909918    -1.50167052
 h      2.21282289     1.53447250    -0.24473568
 o      2.27717651    -1.13976976     0.14575228
 h      3.07297828    -0.72652942    -0.25524257
 c     -2.52027564    -0.65279872    -0.43485866
 h     -2.40323713    -1.35719113    -1.40184617
 h     -3.21494446    -1.05849857     0.18727729
 h     -2.88777506     0.23401954    -0.89403699
 h     -0.35410898     1.32960742     1.52358096
          17

 c      1.19465696    -0.36950516     0.10804233
 c     -0.06582869    -1.06264279     0.21259219
 c     -1.24661817    -0.17829029     0.12694488
 c     -1.00603771     1.21223077     0.66500265
 c     -0.08908906     1.45980629    -0.50228510
 c      1.21740438     0.96118656    -0.21220474
 h     -0.06311739    -2.04955528     0.18422910
 h     -1.86914307     1.91155718     0.59170494
 h     -0.63373862     1.62703107    -1.48122609
 h      2.18786510     1.49859289    -0.28366202
 o      2.28059974    -1.12708627     0.14584336
 h      3.01203349    -0.74998875    -0.23489671
 c     -2.51640553    -0.64099438    -0.44029588
 h     -2.38207812    -1.35466274    -1.42702954
 h     -3.24137412    -1.03747143     0.15021813
 h     -2.88301459     0.24939770    -0.88433507
 h     -0.39468850     1.32955154     1.57294811
          17

 c      1.19199108    -0.37255798     0.11438889
 c     -0.05820536    -1.05376280     0.21413400
 c     -1.24779276    -0.17984515     0.14065418
 c     -1.00371090     1.19762632     0.66202702
 c     -0.08892595     1.44932458    -0.50808161
 c      1.21448322     0.95617675    -0.22310245
 h     -0.09828849    -2.07906920     0.18077029
 h     -1.84436469     1.90002348     0.64400910
 h     -0.61123258     1.64602849    -1.45367186
 h      2.15822048     1.45969882    -0.33250293
 o      2.28161172    -1.11508871     0.14666560
 h      2.98227434    -0.75564615    -0.22738557
 c     -2.51037072    -0.62949999    -0.44950329
 h     -2.36116674    -1.34024659    -1.42818870
 h     -3.28835912    -1.02866632     0.13538057
 h     -2.88983581     0.27596002    -0.87991245
 h     -0.44241675     1.32668408     1.62314580
          17

 c      1.18664881    -0.38411678     0.12521610
 c     -0.04905937    -1.04269291     0.21654058
 c     -1.24898163    -0.18259963     0.15787269
 c     -1.00290996     1.17806103     0.65892831
 c     -0.08290202     1.44133228    -0.51570032
 c      1.20797089     0.95840742    -0.23690724
 h     -0.13412391    -2.12972897     0.17215250
 h     -1.81730417     1.89103510     0.69267872
 h     -0.57511937     1.69176569    -1.42204230
 h      2.13572993     1.41987996    -0.40323526
 o      2.27821454    -1.10371699     0.14851194
 h      3.00882967    -0.73074008    -0.24453513
 c     -2.50245190    -0.61842220    -0.46199452
 h     -2.34085292    -1.31550606    -1.40598907
 h     -3.34448637    -1.02646865     0.13430174
 h     -2.90581671     0.31163474    -0.87895417
 h     -0.49734782     1.32083680     1.66614415
          17

 c      1.18354033    -0.39364857     0.13507687
 c     -0.04366477    -1.03167255     0.21902552
 c     -1.24808150    -0.18815661     0.17566068
 c     -1.00134350     1.16053138     0.65477558
 c     -0.07826975     1.43417334    -0.52079744
 c      1.20125730     0.95877382    -0.25084607
 h     -0.16912216    -2.18004938     0.16003239
 h     -1.79807561     1.88216208     0.74054067
 h     -0.53914606     1.74059972    -1.40355644
 h      2.12610237     1.38938081    -0.47585121
 o      2.27348037    -1.09401947     0.15188176
 h      3.06179730    -0.68981704    -0.27682762
 c     -2.49511835    -0.60764849    -0.47582388
 h     -2.32080677    -1.28271920    -1.36619246
 h     -3.39702811    -1.02584584     0.13502846
 h     -2.92579021     0.34800348    -0.87956402
 h     -0.55249803     1.30699195     1.70545778
          17

 c      1.18166972    -0.40268239     0.14481297
 c     -0.04122202    -1.02267091     0.22173005
 c     -1.24650756    -0.19617172     0.19445386
 c     -0.99932714     1.14370126     0.65043407
 c     -0.07304452     1.42798845    -0.52384872
 c      1.19394122     0.95910527    -0.26503853
 h     -0.19980025    -2.21282462     0.14766481
 h     -1.78838130     1.87550025     0.78391030
 h     -0.50663606     1.80101740    -1.40167029
 h      2.13075684     1.36781447    -0.55477222
 o      2.26915174    -1.08493585     0.15531974
 h      3.11042394    -0.64731092    -0.30607346
 c     -2.48920110    -0.59664142    -0.48996906
 h     -2.30066679    -1.24787842    -1.31769900
 h     -3.43532650    -1.02183153     0.13107610
 h     -2.94568889     0.37936193    -0.87967468
 h     -0.60573675     1.28570695     1.73531756
          17

 c      1.18221971    -0.41043442     0.15421280
 c     -0.04432284    -1.01399028     0.22454899
 c     -1.24200394    -0.20520013     0.21174113
 c     -0.99938690     1.12517733     0.64978922
 c     -0.06766525     1.42310104    -0.52850304
 c      1.18870208     0.96304449    -0.27847588
 h     -0.24189741    -2.25348388     0.14872197
 h     -1.78939856     1.86794419     0.81761572
 h     -0.47882229     1.87150214    -1.41287044
 h      2.14509678     1.35192852    -0.64205242
 o      2.26703952    -1.07627738     0.15782673
 h      3.17320094    -0.62993110    -0.31976719
 c     -2.48602554    -0.58509079    -0.50329448
 h     -2.27757630    -1.21789642    -1.25519945
 h     -3.44900150    -1.01422637     0.12064269
 h     -2.96576625     0.39883335    -0.88141127
 h     -0.65423139     1.25892107     1.74957409
          17

 c      1.18305065    -0.41751307     0.16403655
 c     -0.05109068    -1.00890331     0.22781070
 c     -1.23687754    -0.21716667     0.22940781
 c     -0.99983731     1.10801862     0.65044447
 c     -0.06063543     1.41951395    -0.53178013
 c      1.18339734     0.96829700    -0.29294529
 h     -0.27453944    -2.26124371     0.15026803
 h     -1.79804213     1.85816039     0.83809669
 h     -0.44894888     1.95500123    -1.42651823
 h      2.15705157     1.33518453    -0.73650818
 o      2.26732073    -1.06765610     0.15938684
 h      3.20276373    -0.62340576    -0.31523395
 c     -2.48556034    -0.57118832    -0.51366507
 h     -2.24891430    -1.21252206    -1.21999851
 h     -3.43959209    -0.99960863     0.10147666
 h     -2.97882993     0.40611493    -0.88095379
 h     -0.69368180     1.22490939     1.74716479
          17

 c      1.18403320    -0.42333573     0.17397819
 c     -0.06122426    -1.00791752     0.23159708
 c     -1.23170571    -0.23171300     0.24700904
 c     -1.00098012     1.09278488     0.65232746
 c     -0.05271347     1.41800563    -0.53444401
 c      1.17898470     0.97449781    -0.30867488
 h     -0.29605402    -2.23501023     0.15244518
 h     -1.81199764     1.84368263     0.84377337
 h     -0.41388987     2.04390636    -1.43177568
 h      2.15810131     1.31453203    -0.83248114
 o      2.27030834    -1.05926617     0.16003908
 h      3.19580914    -0.62789513    -0.29197903
 c     -2.48781569    -0.55450896    -0.52021820
 h     -2.21253245    -1.23914081    -1.22126999
 h     -3.40852832    -0.97898605     0.07457621
 h     -2.98330291     0.40169422    -0.87928492
 h     -0.72046743     1.18502403     1.73145271
          17

 c      1.18495653    -0.42741915     0.18374111
 c     -0.07412243    -1.01113761     0.23599411
 c     -1.22707233    -0.24836070     0.26412627
 c     -1.00302770     1.07985229     0.65500765
 c     -0.04468128     1.41936095    -0.53700507
 c      1.17630096     0.98106263    -0.32581479
 h     -0.30570758    -2.17793914     0.15502223
 h     -1.82921289     1.82280009     0.83418744
 h     -0.37214086     2.13048909    -1.42081934
 h      2.14296269     1.28857585    -0.92465354
 o      2.27593028    -1.05136016     0.15995011
 h      3.15414783    -0.64159058    -0.25185638
 c     -2.49181754    -0.53645462    -0.52398658
 h     -2.17330792    -1.28532703    -1.24673427
 h     -3.36103285    -0.95506765     0.04322045
 h     -2.97932015     0.38951477    -0.87843984
 h     -0.73145068     1.14141604     1.70847634
          17

 c      1.18556355    -0.42945409     0.19305089
 c     -0.08885187    -1.01813659     0.24110613
 c     -1.22356723    -0.26646604     0.28036078
 c     -1.00608987     1.06935851     0.65776893
 c     -0.03722976     1.42419898    -0.53963736
 c      1.17593866     0.98728671    -0.34441486
 h     -0.30401342    -2.09914467     0.15727682
 h     -1.84814224     1.79487691     0.81020176
 h     -0.32396474     2.20855200    -1.38984272
 h      2.10981587     1.25737843    -1.00880522
 o      2.28353444    -1.04431145     0.15948847
 h      3.08751215    -0.65946579    -0.20021755
 c     -2.49580815    -0.51907511    -0.52662058
 h     -2.13930615    -1.33173218    -1.27854925
 h     -3.30729477    -0.93298817     0.01364012
 h     -2.96882135     0.37681052    -0.88140508
 h     -0.72426343     1.09678573     1.68612845
          17

 c      1.18562978    -0.42932935     0.20165278
 c     -0.10415336    -1.02754581     0.24709510
 c     -1.22175630    -0.28523743     0.29534543
 c     -1.01013829     1.06122382     0.65984544
 c     -0.03087757     1.43288449    -0.54221500
 c      1.17815394     0.99244450    -0.36441622
 h     -0.29365419    -2.01860826     0.15751065
 h     -1.86782133     1.76041382     0.77398793
 h     -0.27096676     2.27406952    -1.33856586
 h      2.06002954     1.22205864    -1.08227890
 o      2.29132174    -1.03888574     0.15945319
 h      3.02242211    -0.66883460    -0.14946613
 c     -2.49773918    -0.50385516    -0.52945536
 h     -2.11654673    -1.36453652    -1.30499539
 h     -3.26237866    -0.92049628    -0.00503802
 h     -2.95494231     0.37240414    -0.89156463
 h     -0.69789830     1.05396913     1.67157270
          17

 c      1.18501884    -0.42710045     0.20930209
 c     -0.11852225    -1.03668495     0.25424367
 c     -1.22212350    -0.30380926     0.30877113
 c     -1.01492648     1.05519201     0.66078212
 c     -0.02589111     1.44546728    -0.54435886
 c      1.18276510     0.99587463    -0.38562435
 h     -0.28010472    -1.97134526     0.15227785
 h     -1.88794627     1.72102489     0.72881097
 h     -0.21570362     2.32563654    -1.26968323
 h      1.99800901     1.18445934    -1.14455069
 o      2.29620611    -1.03644837     0.16108063
 h      3.00491735    -0.64645850    -0.11901818
 c     -2.49598200    -0.49153439    -0.53335587
 h     -2.10807013    -1.37664205    -1.32047507
 h     -3.24050051    -0.92500672    -0.00444710
 h     -2.94033003     0.38284018    -0.91118111
 h     -0.65372686     1.01569730     1.66737478
          17

 c      1.18369601    -0.42289069     0.21575817
 c     -0.13065628    -1.04292986     0.26288247
 c     -1.22501396    -0.32135690     0.32041022
 c     -1.01993184     1.05087266     0.66062207
 c     -0.02223914     1.46161910    -0.54546778
 c      1.18908937     0.99704796    -0.40765563
 h     -0.26810460    -1.99089577     0.13722251
 h     -1.90886748     1.67926754     0.67862495
 h     -0.16137366     2.36518244    -1.18858907
 h      1.93099981     1.14683199    -1.19796896
 o      2.29710120    -1.03749085     0.16468382
 h      3.04964266    -0.58296504    -0.11352451
 c     -2.49031512    -0.48248525    -0.53849108
 h     -2.11467838    -1.36546020    -1.32305477
 h     -3.24443956    -0.94713258     0.01574517
 h     -2.92531115     0.40830475    -0.93956571
 h     -0.59629412     0.98471922     1.66981165
          17

 c      1.18174163    -0.41684080     0.22078562
 c     -0.14004114    -1.04708036     0.27296746
 c     -1.23061708    -0.33718501     0.33012414
 c     -1.02444957     1.04782009     0.65972691
 c     -0.01962392     1.48058817    -0.54477119
 c      1.19603006     0.99561542    -0.42991593
 h     -0.25559945    -2.06924673     0.11216476
 h     -1.93121746     1.63813514     0.62753618
 h     -0.11139255     2.39871272    -1.10292910
 h      1.86810870     1.11137227    -1.24795968
 o      2.29657270    -1.04044427     0.16921959
 h      3.11402504    -0.50204887    -0.11593324
 c     -2.48197574    -0.47694393    -0.54436512
 h     -2.13550092    -1.33159238    -1.31319137
 h     -3.26418931    -0.97891728     0.04650895
 h     -2.90787645     0.44242901    -0.97278571
 h     -0.53271565     0.96379843     1.67159048
          17

 c      1.17933654    -0.40918996     0.22415927
 c     -0.14658833    -1.05238744     0.28399853
 c     -1.23893120    -0.35079236     0.33784374
 c     -1.02782444     1.04564459     0.65846279
 c     -0.01760315     1.50127179    -0.54147595
 c      1.20239288     0.99143483    -0.45173584
 h     -0.23812087    -2.16766837     0.08232253
 h     -1.95509153     1.60027757     0.57933955
 h     -0.06865984     2.43568994    -1.02105119
 h      1.81772498     1.07960073    -1.30121558
 o      2.29670469    -1.04372727     0.17394086
 h      3.16299145    -0.42714341    -0.11382954
 c     -2.47264622    -0.47479472    -0.55025255
 h     -2.16802175    -1.27910319    -1.29393765
 h     -3.28692820    -1.00992103     0.07661944
 h     -2.88543427     0.47618862    -1.00534455
 h     -0.47081982     0.95526995     1.66599410
          17

 c      1.17669015    -0.40033337     0.22568066
 c     -0.15023312    -1.06121303     0.29545203
 c     -1.24967248    -0.36193633     0.34353902
 c     -1.02965487     1.04408882     0.65702052
 c     -0.01574280     1.52257768    -0.53504024
 c      1.20729030     0.98457743    -0.47270683
 h     -0.21416276    -2.25532938     0.05339886
 h     -1.97927083     1.56745754     0.53734485
 h     -0.03477227     2.48495117    -0.94896647
 h      1.78410957     1.05196746    -1.36146098
 o      2.29824818    -1.04640259     0.17860248
 h      3.18225441    -0.37059356    -0.10287347
 c     -2.46378478    -0.47532978    -0.55532341
 h     -2.20766636    -1.21724186    -1.27259311
 h     -3.30370664    -1.03223453     0.09794625
 h     -2.85637631     0.50183533    -1.03213653
 h     -0.41741499     0.96056976     1.64909501
          17

 c      1.17397768    -0.39079248     0.22520020
 c     -0.15104371    -1.07440532     0.30696779
 c     -1.26221673    -0.37065134     0.34720156
 c     -1.02986009     1.04302963     0.65538429
 c     -0.01368887     1.54396075    -0.52539727
 c      1.21032297     0.97529035    -0.49294256
 h     -0.18438772    -2.31645615     0.02938547
 h     -2.00119754     1.54058833     0.50436052
 h     -0.00994602     2.54844702    -0.88789465
 h      1.76612112     1.02810173    -1.42616844
 o      2.30129195    -1.04790927     0.18317390
 h      3.16803826    -0.33817154    -0.08237126
 c     -2.45654843    -0.47719047    -0.55842124
 h     -2.24770989    -1.16204552    -1.26274405
 h     -3.31000885    -1.04130863     0.10605265
 h     -2.82058881     0.51466757    -1.04946638
 h     -0.37737536     0.98004911     1.62004503
          17

 c      1.17129898    -0.38115131     0.22263193
 c     -0.14931090    -1.09183539     0.31831581
 c     -1.27562578    -0.37720624     0.34884762
 c     -1.02863091     1.04243129     0.65335577
 c     -0.01113908     1.56556964    -0.51287734
 c      1.21142139     0.96392943    -0.51294897
 h     -0.15017596    -2.34447916     0.01284804
 h     -2.01776526     1.52014060     0.48258670
 h      0.00629064     2.61949052    -0.83526340
 h      1.75937625     1.00743636    -1.48800186
 o      2.30564522    -1.04789351     0.18769964
 h      3.12151007    -0.33219148    -0.05314038
 c     -2.45173126    -0.47883393    -0.55822144
 h     -2.28147455    -1.13188317    -1.28111663
 h     -3.30458112    -1.03518598     0.09927277
 h     -2.77933213     0.51334659    -1.05530208
 h     -0.35326713     1.01302591     1.58075579
          17

 c      1.16865630    -0.37200724     0.21795989
 c     -0.14549572    -1.11283221     0.32933856
 c     -1.28873844    -0.38202015     0.34854832
 c     -1.02635099     1.04229631     0.65057169
 c     -0.00781024     1.58784126    -0.49794886
 c      1.21059612     0.95090900    -0.53327672
 h     -0.11305332    -2.33776714     0.00544094
 h     -2.02635255     1.50653717     0.47341373
 h      0.01459205     2.68752774    -0.78771861
 h      1.75919688     0.98959456    -1.53891161
 o      2.31088569    -1.04622690     0.19227785
 h      3.04838005    -0.35146612    -0.01721929
 c     -2.44949622    -0.47980778    -0.55441692
 h     -2.30671625    -1.13289478    -1.33300327
 h     -3.28878682    -1.01392113     0.07813925
 h     -2.73495634     0.49980864    -1.04933203
 h     -0.34505632     1.05796257     1.53574076
          17

 c      1.16594812    -0.36394144     0.21123892
 c     -0.14012741    -1.13636227     0.33992844
 c     -1.30029512    -0.38557576     0.34646782
 c     -1.02353828     1.04262531     0.64651552
 c     -0.00344489     1.61106513    -0.48105691
 c      1.20781042     0.93667466    -0.55428480
 h     -0.07454227    -2.29845039     0.00798941
 h     -2.02558613     1.50033562     0.47723231
 h      0.01576538     2.74335890    -0.74289209
 h      1.76213371     0.97443772    -1.57296054
 o      2.31611942    -1.04326271     0.19712128
 h      2.96287503    -0.38727369     0.02114610
 c     -2.44939169    -0.48118289    -0.54842604
 h     -2.32556926    -1.15366437    -1.40402466
 h     -3.26687974    -0.97968974     0.04548073
 h     -2.69054151     0.47903464    -1.03314120
 h     -0.34985412     1.11279011     1.49203478
          17

 c      1.16298956    -0.35749081     0.20258641
 c     -0.13373145    -1.16097307     0.35006386
 c     -1.30908169    -0.38836594     0.34287063
 c     -1.02075649     1.04338143     0.64059170
 c      0.00216931     1.63521184    -0.46258980
 c      1.20296101     0.92168374    -0.57606451
 h     -0.03599396    -2.23390492     0.01990048
 h     -2.01576446     1.50222160     0.49331101
 h      0.01083685     2.78131636    -0.69961706
 h      1.76628209     0.96199061    -1.58724155
 o      2.31951121    -1.04039864     0.20266994
 h      2.89508637    -0.41443150     0.05377855
 c     -2.45061792    -0.48430541    -0.54227627
 h     -2.34038126    -1.17895547    -1.47388410
 h     -3.24703872    -0.93741043     0.00699781
 h     -2.64939645     0.45850458    -1.01031136
 h     -0.36237413     1.17538952     1.45834401
          17

 c      1.15957931    -0.35310244     0.19215950
 c     -0.12684056    -1.18449955     0.35993443
 c     -1.31406977    -0.39087609     0.33809169
 c     -1.01839511     1.04449164     0.63235834
 c      0.00918403     1.65992513    -0.44288386
 c      1.19587754     0.90639219    -0.59842992
 h      0.00204901    -2.16085703     0.03758807
 h     -1.99898335     1.51289538     0.51979849
 h      0.00104033     2.79953979    -0.65765076
 h      1.77123325     0.95237527    -1.58200350
 o      2.31873199    -1.03985552     0.20944250
 h      2.88343995    -0.39508902     0.07116706
 c     -2.45208866    -0.48990612    -0.53766441
 h     -2.35230431    -1.19880985    -1.52811118
 h     -3.24195707    -0.89474931    -0.02859186
 h     -2.61435470     0.44671252    -0.98574703
 h     -0.37716812     1.24384307     1.44226074
          17

 c      1.15561064    -0.35108237     0.18012935
 c     -0.12010557    -1.20379418     0.37010408
 c     -1.31453188    -0.39357315     0.33248702
 c     -1.01638667     1.04594396     0.62185529
 c      0.01768316     1.68453492    -0.42222191
 c      1.18629380     0.89125113    -0.62092199
 h      0.04131488    -2.10909888     0.05255100
 h     -1.97880414     1.53285554     0.55394120
 h     -0.01225846     2.79997967    -0.61745231
 h      1.77810495     0.94580178    -1.56068129
 o      2.31401988    -1.04135108     0.21727589
 h      2.92541516    -0.33204044     0.07487608
 c     -2.45271150    -0.49809525    -0.53577714
 h     -2.36179535    -1.20838349    -1.55894368
 h     -3.26502050    -0.85919925    -0.05241336
 h     -2.58700463     0.44993753    -0.96379383
 h     -0.39200542     1.31573685     1.44623015
          17

 c      1.15111947    -0.35157310     0.16667402
 c     -0.11426411    -1.21574834     0.38126775
 c     -1.31012191    -0.39684836     0.32638109
 c     -1.01420875     1.04792955     0.60969644
 c      0.02768312     1.70804609    -0.40082050
 c      1.17384947     0.87668675    -0.64283960
 h      0.08587445    -2.11003297     0.05440572
 h     -1.95911514     1.56196281     0.59253655
 h     -0.02769195     2.78862146    -0.58006639
 h      1.78965794     0.94265284    -1.52963773
 o      2.30767626    -1.04232053     0.22555113
 h      2.98487615    -0.26528122     0.07400587
 c     -2.45222184    -0.50870136    -0.53708692
 h     -2.36902083    -1.20595828    -1.56312424
 h     -3.31976798    -0.83259426    -0.06181426
 h     -2.56741908     0.46857143    -0.94622181
 h     -0.40885451     1.38702955     1.46610231
          17

 c      1.14621642    -0.35456442     0.15198474
 c     -0.10955289    -1.22010528     0.39326293
 c     -1.30090368    -0.40092713     0.32002868
 c     -1.01127255     1.05087540     0.59679000
 c      0.03914173     1.72916627    -0.37882438
 c      1.15817769     0.86306222    -0.66337151
 h      0.13576345    -2.16388260     0.04285189
 h     -1.94242826     1.59880517     0.63236967
 h     -0.04410315     2.77532446    -0.54698984
 h      1.80987979     0.94357960    -1.49669504
 o      2.30125346    -1.04110918     0.23387236
 h      3.03684451    -0.22099970     0.07418218
 c     -2.45158011    -0.52137748    -0.54128387
 h     -2.37396889    -1.19196528    -1.54067342
 h     -3.39445753    -0.81052981    -0.06226491
 h     -2.55467622     0.49653143    -0.93208092
 h     -0.43115586     1.45223336     1.49407442
          17

 c      1.14100162    -0.35993853     0.13626798
 c     -0.10542692    -1.21935967     0.40501238
 c     -1.28731294    -0.40583462     0.31359128
 c     -1.00728002     1.05533149     0.58400688
 c      0.05196839     1.74653042    -0.35633880
 c      1.13910152     0.85066739    -0.68188948
 h      0.18370440    -2.24065678     0.02856799
 h     -1.92882822     1.64029997     0.67030915
 h     -0.06072454     2.77150643    -0.51977809
 h      1.84202939     0.94935686    -1.46779751
 o      2.29545253    -1.03711429     0.24205216
 h      3.06977955    -0.20914152     0.07764997
 c     -2.45216760    -0.53540129    -0.54756757
 h     -2.37646657    -1.16923276    -1.49533761
 h     -3.47102262    -0.78793093    -0.06147302
 h     -2.54760619     0.52453192    -0.91939974
 h     -0.46096874     1.50593906     1.52261609
          17

 c      1.13553127    -0.36751431     0.11974280
 c     -0.10116861    -1.21597025     0.41553288
 c     -1.27007545    -0.41142899     0.30713487
 c     -1.00226774     1.06180739     0.57204141
 c      0.06599645     1.75921249    -0.33350995
 c      1.11691002     0.83974095    -0.69824684
 h      0.22192643    -2.31249535     0.02135309
 h     -1.91654948     1.68210791     0.70319303
 h     -0.07686220     2.78456532    -0.49922070
 h      1.88548873     0.96037210    -1.44362435
 o      2.29056756    -1.03025569     0.24999583
 h      3.07888373    -0.23175956     0.08509247
 c     -2.45496778    -0.54959893    -0.55471127
 h     -2.37610090    -1.14439412    -1.43677718
 h     -3.53478251    -0.76240412    -0.06475870
 h     -2.54518396     0.54395986    -0.90679984
 h     -0.49822903     1.54405496     1.54640295
          17

 c      1.12982672    -0.37705590     0.10263508
 c     -0.09623561    -1.21146503     0.42427189
 c     -1.25011754    -0.41743884     0.30065602
 c     -0.99645583     1.07063184     0.56140052
 c      0.08091523     1.76718953    -0.31059663
 c      1.09246597     0.83048628    -0.71276117
 h      0.24585773    -2.36389022     0.02617901
 h     -1.90353645     1.71977747     0.72791064
 h     -0.09100355     2.81282965    -0.48459932
 h      1.93445190     0.97615389    -1.41991108
 o      2.28666371    -1.02075231     0.25765970
 h      3.06328388    -0.28653061     0.09631285
 c     -2.46042965    -0.56238056    -0.56085341
 h     -2.37192453    -1.12965385    -1.38317577
 h     -3.57682320    -0.73400258    -0.07461335
 h     -2.54655768     0.54892281    -0.89406499
 h     -0.54128513     1.56412025     1.56251791
          17

 c      1.12389847    -0.38826348     0.08516665
 c     -0.09023671    -1.20675303     0.43097872
 c     -1.22847945    -0.42348452     0.29412397
 c     -0.99009600     1.08186555     0.55241266
 c      0.09626184     1.77122971    -0.28795353
 c      1.06698999     0.82304736    -0.72589779
 h      0.25354499    -2.38787367     0.04475151
 h     -1.88870356     1.74986579     0.74168966
 h     -0.10046777     2.84706403    -0.47390387
 h      1.98022367     0.99547046    -1.39121066
 o      2.28348667    -1.00916878     0.26507068
 h      3.02729047    -0.36593852     0.10994620
 c     -2.46863250    -0.57206184    -0.56379981
 h     -2.36231913    -1.14050921    -1.35740507
 h     -3.59295043    -0.70420625    -0.09151196
 h     -2.55093967     0.53681881    -0.88204716
 h     -0.58760616     1.56517426     1.57012870
          17

 c      1.11777734    -0.40076789     0.06754286
 c     -0.08286666    -1.20244167     0.43557400
 c     -1.20623666    -0.42909569     0.28751754
 c     -0.98339444     1.09527172     0.54522149
 c      0.11151907     1.77237009    -0.26595048
 c      1.04173705     0.81747343    -0.73800024
 h      0.24458092    -2.38216142     0.07710142
 h     -1.87242829     1.77055018     0.74236861
 h     -0.10218062     2.87651976    -0.46477829
 h      2.01460517     1.01681698    -1.35399295
 o      2.28004844    -0.99669501     0.27241469
 h      2.98669143    -0.45272520     0.12207271
 c     -2.47928404    -0.57798270    -0.56257741
 h     -2.34659650    -1.18341830    -1.36880136
 h     -3.58282360    -0.67526043    -0.11429962
 h     -2.55750751     0.50864310    -0.87246653
 h     -0.63424506     1.54759284     1.57029455
          17

 c      1.11155672    -0.41412878     0.04993829
 c     -0.07391386    -1.19894276     0.43809699
 c     -1.18443965    -0.43374529     0.28083061
 c     -0.97649490     1.11032618     0.53976504
 c      0.12622990     1.77152630    -0.24491225
 c      1.01778365     0.81371221    -0.74921045
 h      0.21963129    -2.34773003     0.12225003
 h     -1.85649869     1.78177750     0.72856180
 h     -0.09361950     2.89322321    -0.45526228
 h      2.03185518     1.03882763    -1.30745046
 o      2.27409807    -0.98534403     0.28016386
 h      2.97689740    -0.51671363     0.12427299
 c     -2.49150770    -0.58129300    -0.55834935
 h     -2.32741271    -1.24716109    -1.40258181
 h     -3.55036755    -0.64990282    -0.14000587
 h     -2.56533637     0.46947420    -0.86788582
 h     -0.67811761     1.51299908     1.56603211
          17

 c      1.10540388    -0.42782994     0.03247776
 c     -0.06335516    -1.19637434     0.43871086
 c     -1.16406012    -0.43690635     0.27404813
 c     -0.96949036     1.12626376     0.53576733
 c      0.14006711     1.76936268    -0.22510109
 c      0.99592410     0.81163435    -0.75949272
 h      0.18056897    -2.28966959     0.17815823
 h     -1.84375311     1.78509224     0.69973180
 h     -0.07325153     2.89314403    -0.44406385
 h      2.02930260     1.06050799    -1.25310781
 o      2.26372605    -0.97649993     0.28877977
 h      3.02790019    -0.53806651     0.10855646
 c     -2.50380950    -0.58399860    -0.55298184
 h     -2.30943651    -1.31416077    -1.43710366
 h     -3.50541263    -0.63123941    -0.16333935
 h     -2.57337121     0.42844483    -0.87178817
 h     -0.71630881     1.46411314     1.56233693
          17

 c      1.09949525    -0.44129315     0.01521493
 c     -0.05149416    -1.19423536     0.43774248
 c     -1.14592092    -0.43811027     0.26712823
 c     -0.96244386     1.14218661     0.53280255
 c      0.15285626     1.76627545    -0.20670898
 c      0.97662105     0.81105208    -0.76867303
 h      0.13106048    -2.22052126     0.24124123
 h     -1.83739526     1.78311923     0.65621131
 h     -0.04060005     2.87606852    -0.43059772
 h      2.00758248     1.08141265    -1.19427886
 o      2.25072850    -0.96913315     0.29794795
 h      3.11212854    -0.53577937     0.07974433
 c     -2.51417943    -0.58787809    -0.54792071
 h     -2.29668528    -1.37151600    -1.45784914
 h     -3.46510137    -0.62237164    -0.17636397
 h     -2.58050099     0.39658437    -0.88815658
 h     -0.74659702     1.40429891     1.56537078
          17

 c      1.09397111    -0.45395823    -0.00186610
 c     -0.03899336    -1.19095796     0.43568202
 c     -1.13063355    -0.43698015     0.25999938
 c     -0.95542631     1.15724395     0.53049785
 c      0.16456019     1.76237350    -0.18983556
 c      0.95998884     0.81169876    -0.77646987
 h      0.07675888    -2.16491856     0.30637173
 h     -1.83986157     1.77861122     0.59919631
 h      0.00381511     2.84553102    -0.41499185
 h      1.97104781     1.10188005    -1.13563938
 o      2.23790435    -0.96200582     0.30707269
 h      3.18757141    -0.53215138     0.04745478
 c     -2.52052458    -0.59398381    -0.54415600
 h     -2.29168162    -1.41234542    -1.45784228
 h     -3.44962820    -0.62550036    -0.17026817
 h     -2.58577228     0.38134540    -0.91976698
 h     -0.76818873     1.33679024     1.57996847
          17

 c      1.08894849    -0.46537218    -0.01882460
 c     -0.02660299    -1.18429909     0.43294823
 c     -1.11858237    -0.43323004     0.25256148
 c     -0.94859640     1.17080203     0.52880811
 c      0.17524206     1.75744584    -0.17446600
 c      0.94578535     0.81319300    -0.78253841
 h      0.02272816    -2.15450032     0.36969602
 h     -1.85141027     1.77325815     0.53072885
 h      0.05862503     2.80897307    -0.39811196
 h      1.92813218     1.12331850    -1.08276035
 o      2.22685796    -0.95466377     0.31578086
 h      3.23200016    -0.53649805     0.01778468
 c     -2.52188735    -0.60242508    -0.54218501
 h     -2.29556416    -1.43405135    -1.43480082
 h     -3.46763164    -0.64090722    -0.14112291
 h     -2.58867853     0.38130940    -0.96582467
 h     -0.78218408     1.26427467     1.60628510
          17

 c      1.08455491    -0.47520377    -0.03573760
 c     -0.01478688    -1.17388982     0.42956814
 c     -1.10996657    -0.42664536     0.24468871
 c     -0.94230233     1.18247808     0.52808387
 c      0.18500336     1.75101022    -0.16047079
 c      0.93350047     0.81502950    -0.78656219
 h     -0.03024039    -2.19788175     0.43249648
 h     -1.86924819     1.76697132     0.45374999
 h      0.12203215     2.77708594    -0.38141466
 h      1.89039406     1.14820655    -1.04121949
 o      2.21833507    -0.94705056     0.32387362
 h      3.23713437    -0.55117006    -0.00609120
 c     -2.51919042    -0.61257723    -0.54183197
 h     -2.30824631    -1.43719976    -1.38958173
 h     -3.50701758    -0.66665889    -0.09409944
 h     -2.58931975     0.38734813    -1.02148752
 h     -0.79117016     1.18948691     1.63880811
          17

 c      1.08096317    -0.48320685    -0.05267812
 c     -0.00403249    -1.16232622     0.42552897
 c     -1.10483576    -0.41711238     0.23624777
 c     -0.93710014     1.19204251     0.52881338
 c      0.19390102     1.74261306    -0.14765770
 c      0.92269929     0.81665861    -0.78839993
 h     -0.08186780    -2.26778817     0.49685855
 h     -1.88812133     1.75828913     0.37217409
 h      0.19253018     2.76034530    -0.36620966
 h      1.86839970     1.17903568    -1.01509729
 o      2.21264940    -0.93924339     0.33123407
 h      3.20149119    -0.57580334    -0.02255318
 c     -2.51420288    -0.62350100    -0.54241055
 h     -2.32841720    -1.42577316    -1.32631729
 h     -3.54704666    -0.69932755    -0.03926144
 h     -2.58826489     0.38870671    -1.07996956
 h     -0.79816719     1.11596257     1.66921472
          17

 c      1.07837065    -0.48923268    -0.06967269
 c      0.00486958    -1.15243142     0.42110886
 c     -1.10308282    -0.40469082     0.22713068
 c     -0.93363624     1.19931438     0.53131232
 c      0.20192098     1.73236988    -0.13587711
 c      0.91352039     0.81767205    -0.78821144
 h     -0.12909758    -2.33271296     0.56118989
 h     -1.90215056     1.74554618     0.29067590
 h      0.26911244     2.76273949    -0.35235179
 h      1.86561314     1.21607930    -1.00563472
 o      2.20975706    -0.93138796     0.33781122
 h      3.12888436    -0.60832791    -0.03144071
 c     -2.50842092    -0.63406478    -0.54289043
 h     -2.35335160    -1.40894861    -1.25390477
 h     -3.57175680    -0.73512330     0.01435437
 h     -2.58627537     0.37747743    -1.13495659
 h     -0.80577030     1.04787692     1.69015677
          17

 c      1.07692359    -0.49328307    -0.08664136
 c      0.01108041    -1.14573640     0.41665660
 c     -1.10445250    -0.38963889     0.21727584
 c     -0.93247970     1.20412480     0.53559618
 c      0.20907691     1.72123060    -0.12507755
 c      0.90680843     0.81793690    -0.78644521
 h     -0.16835068    -2.37419268     0.62224308
 h     -1.90664413     1.72783635     0.21410551
 h      0.35014829     2.77852067    -0.33769411
 h      1.87651881     1.25607786    -1.01130643
 o      2.20899517    -0.92376392     0.34372860
 h      3.03243061    -0.64386819    -0.03597111
 c     -2.50284200    -0.64280072    -0.54186157
 h     -2.37894369    -1.40314880    -1.18715811
 h     -3.57265146    -0.77057805     0.06069419
 h     -2.58413908     0.34967798    -1.18181853
 h     -0.81586280     0.98930755     1.69722311
          17

 c      1.07662804    -0.49554081    -0.10335450
 c      0.01393939    -1.14269140     0.41240321
 c     -1.10857582    -0.37238644     0.20667262
 c     -0.93399237     1.20633385     0.54139436
 c      0.21551144     1.71057957    -0.11523729
 c      0.90368771     0.81754021    -0.78369733
 h     -0.19701960    -2.38419457     0.67700492
 h     -1.89910677     1.70540076     0.14684765
 h      0.43230425     2.79642056    -0.31922900
 h      1.89129847     1.29355680    -1.02910922
 o      2.20851128    -0.91695947     0.34962035
 h      2.94376377    -0.67207310    -0.04814134
 c     -2.49800639    -0.64819420    -0.53789541
 h     -2.40116276    -1.42804870    -1.14196117
 h     -3.54683806    -0.80267535     0.09641607
 h     -2.58266210     0.30481855    -1.21790802
 h     -0.82968633     0.94360833     1.68922431
          17

 c      1.07728181    -0.49634121    -0.11944442
 c      0.01303781    -1.14309504     0.40842505
 c     -1.11500011    -0.35349475     0.19536374
 c     -0.93825705     1.20586737     0.54819638
 c      0.22147359     1.70163070    -0.10627933
 c      0.90506640     0.81666902    -0.78056021
 h     -0.21355634    -2.36039769     0.72307971
 h     -1.87956671     1.67966375     0.09232560
 h      0.51100985     2.80603577    -0.29456279
 h      1.90123235     1.32310392    -1.05578178
 o      2.20555312    -0.91178793     0.35679723
 h      2.90900266    -0.67888676    -0.09102843
 c     -2.49393151    -0.65003536    -0.53064320
 h     -2.41860909    -1.49021998    -1.12173208
 h     -3.49542500    -0.82882002     0.12044628
 h     -2.58276290     0.24549847    -1.24268788
 h     -0.84798571     0.91305341     1.66797237
          17

 c      1.07848633    -0.49609730    -0.13447147
 c      0.00820563    -1.14631897     0.40465566
 c     -1.12320394    -0.33362698     0.18344386
 c     -0.94505430     1.20275682     0.55528617
 c      0.22724279     1.69510931    -0.09806354
 c      0.91139791     0.81555572    -0.77752136
 h     -0.21735183    -2.30414888     0.75869808
 h     -1.85057597     1.65312974     0.05255527
 h      0.58166485     2.80092094    -0.26248830
 h      1.90099122     1.34072628    -1.08843979
 o      2.20005801    -0.90818142     0.36541316
 h      2.93222192    -0.66471910    -0.16896695
 c     -2.49019511    -0.65010300    -0.52107680
 h     -2.43205255    -1.57472026    -1.11429743
 h     -3.42316437    -0.84704721     0.13399451
 h     -2.58559864     0.17721597    -1.25808538
 h     -0.87110576     0.89859664     1.63824295
          17

 c      1.07977649    -0.49525660    -0.14797069
 c     -0.00047487    -1.15131603     0.40087112
 c     -1.13262789    -0.31351393     0.17104394
 c     -0.95387839     1.19716524     0.56177229
 c      0.23307697     1.69119949    -0.09042477
 c      0.92264657     0.81446269    -0.77490575
 h     -0.20893085    -2.22105582     0.78319842
 h     -1.81705519     1.62924549     0.02772748
 h      0.64055705     2.77888188    -0.22287988
 h      1.88878608     1.34428763    -1.12484829
 o      2.19477510    -0.90519018     0.37367274
 h      2.97248306    -0.64448892    -0.25472944
 c     -2.48608051    -0.65079096    -0.51037742
 h     -2.44195408    -1.66030127    -1.10554923
 h     -3.33921115    -0.85664900     0.14131276
 h     -2.59262819     0.10775514    -1.26878845
 h     -0.89904275     0.89965789     1.60791472
          17

 c      1.08073093    -0.49428609    -0.15946854
 c     -0.01259895    -1.15640327     0.39658786
 c     -1.14272098    -0.29390408     0.15831714
 c     -0.96398565     1.18937401     0.56667328
 c      0.23917743     1.68958681    -0.08320673
 c      0.93833263     0.81364539    -0.77284545
 h     -0.19062348    -2.12416287     0.79869252
 h     -1.78584108     1.61221102     0.01596342
 h      0.68543722     2.74158658    -0.17643104
 h      1.86605240     1.33365506    -1.16362987
 o      2.19154994    -0.90216225     0.38005378
 h      3.00162740    -0.62852755    -0.32515621
 c     -2.48052911    -0.65385034    -0.49947714
 h     -2.44802648    -1.73188591    -1.08712644
 h     -3.25812157    -0.85896979     0.15109620
 h     -2.60551543     0.04536610    -1.28136811
 h     -0.93154488     0.91419179     1.58739535
          17

 c      1.08099403    -0.49362944    -0.16852015
 c     -0.02740425    -1.15893054     0.39083800
 c     -1.15298140    -0.27550940     0.14543584
 c     -0.97450027     1.17971280     0.56916502
 c      0.24564356     1.68951091    -0.07628155
 c      0.95757930     0.81328259    -0.77126325
 h     -0.16727501    -2.03847161     0.81323325
 h     -1.76444230     1.60647517     0.01364874
 h      0.71604496     2.69449722    -0.12439945
 h      1.83733116     1.31088006    -1.20459324
 o      2.19103539    -0.89882872     0.38379520
 h      3.00905667    -0.62114483    -0.36905551
 c     -2.47230349    -0.66007778    -0.48935308
 h     -2.44974246    -1.78146713    -1.05554514
 h     -3.19767778    -0.85723420     0.17602318
 h     -2.62572859    -0.00437676    -1.30116621
 h     -0.96832410     0.93960805     1.58657931
          17

 c      1.08027685    -0.49363637    -0.17477107
 c     -0.04395656    -1.15571522     0.38216288
 c     -1.16299415    -0.25894976     0.13258944
 c     -0.98462785     1.16849446     0.56896797
 c      0.25241384     1.68982995    -0.06956864
 c      0.97918723     0.81341041    -0.76986817
 h     -0.14463296    -1.99659149     0.84144893
 h     -1.75862000     1.61558048     0.01688835
 h      0.73461345     2.64691232    -0.06825132
 h      1.80997914     1.28018506    -1.24912713
 o      2.19332178    -0.89511556     0.38457775
 h      2.99241987    -0.62377389    -0.38200515
 c     -2.46081967    -0.66956473    -0.48090929
 h     -2.44658887    -1.80567840    -1.01003671
 h     -3.16926945    -0.85373926     0.22538762
 h     -2.65383839    -0.04096578    -1.32852072
 h     -1.00913195     0.97430029     1.60908634
          17

 c      1.07837785    -0.49449079    -0.17801723
 c     -0.06162948    -1.14556069     0.36978932
 c     -1.17247572    -0.24469656     0.11997309
 c     -0.99394617     1.15611561     0.56650262
 c      0.25925353     1.68919346    -0.06306293
 c      1.00183711     0.81394223    -0.76821162
 h     -0.12424924    -2.00993646     0.89111228
 h     -1.76956819     1.64048175     0.02368801
 h      0.74568201     2.61075027    -0.00910024
 h      1.79249402     1.24699624    -1.29999470
 o      2.19823195    -0.89106379     0.38235022
 h      2.95338616    -0.63638137    -0.36342135
 c     -2.44694803    -0.68214460    -0.47427952
 h     -2.43811091    -1.80430675    -0.95148150
 h     -3.16863686    -0.84689933     0.29510953
 h     -2.68894315    -0.06814145    -1.35820642
 h     -1.05331504     1.01790570     1.64861214
          17

 c      1.07520235    -0.49619390    -0.17821918
 c     -0.08006808    -1.13052998     0.35472108
 c     -1.18130798    -0.23304549     0.10777147
 c     -1.00254625     1.14327536     0.56255523
 c      0.26590354     1.68646912    -0.05684026
 c      1.02447978     0.81482329    -0.76589366
 h     -0.10421389    -2.05413799     0.95032868
 h     -1.79299030     1.67847766     0.03488608
 h      0.75395773     2.59615639     0.05267815
 h      1.79060595     1.21555248    -1.35935234
 o      2.20529480    -0.88683940     0.37737746
 h      2.89807230    -0.65729195    -0.31730052
 c     -2.43249125    -0.69743994    -0.46883868
 h     -2.42396941    -1.78054916    -0.88233749
 h     -3.18167822    -0.83331845     0.37083516
 h     -2.72872083    -0.09101607    -1.38250178
 h     -1.09927350     1.06968417     1.69231600
          17

 c      1.07076719    -0.49861249    -0.17546700
 c     -0.09873869    -1.11333214     0.33852997
 c     -1.18953093    -0.22413311     0.09614665
 c     -1.01085991     1.13100489     0.55785834
 c      0.27235979     1.68130098    -0.05097130
 c      1.04668641     0.81618044    -0.76285738
 h     -0.08448825    -2.09951930     1.00159723
 h     -1.82126752     1.72394194     0.05270966
 h      0.76072701     2.60524579     0.11672266
 h      1.80360162     1.18676149    -1.42553769
 o      2.21340676    -0.88282729     0.37056305
 h      2.84204231    -0.68151602    -0.25746281
 c     -2.41917309    -0.71457261    -0.46376650
 h     -2.40406719    -1.74318790    -0.80719634
 h     -3.19549688    -0.81118729     0.43865071
 h     -2.77010086    -0.11395078    -1.39456597
 h     -1.14458787     1.12731531     1.72738559
          17

 c      1.06523255    -0.50151259    -0.16995862
 c     -0.11693818    -1.09579568     0.32233726
 c     -1.19730195    -0.21794750     0.08522902
 c     -1.01935539     1.12045968     0.55293886
 c      0.27895394     1.67423616    -0.04538836
 c      1.06857704     0.81825593    -0.75945692
 h     -0.06689088    -2.12856678     1.03361728
 h     -1.84672978     1.77031384     0.07864734
 h      0.76282932     2.63060527     0.18122128
 h      1.82521360     1.15885693    -1.49222265
 o      2.22030757    -0.87977027     0.36396132
 h      2.81809775    -0.69840067    -0.21568360
 c     -2.40825248    -0.73188407    -0.45823175
 h     -2.37861258    -1.70994967    -0.73324568
 h     -3.20211716    -0.78087605     0.48960498
 h     -2.81006226    -0.13995553    -1.39013746
 h     -1.18660750     1.18719096     1.74483445
          17

 c      1.05895195    -0.50455471    -0.16201300
 c     -0.13396446    -1.07902911     0.30681371
 c     -1.20482742    -0.21431926     0.07511808
 c     -1.02833717     1.11267867     0.54812699
 c      0.28611500     1.66625856    -0.03987310
 c      1.09041923     0.82121431    -0.75620459
 h     -0.05358251    -2.13366450     1.04108371
 h     -1.86371215     1.81186297     0.11241784
 h      0.75561234     2.66060147     0.24272461
 h      1.84795907     1.12980652    -1.55118863
 o      2.22362871    -0.87840663     0.35971817
 h      2.85942805    -0.69745224    -0.22458095
 c     -2.40059105    -0.74710495    -0.45144799
 h     -2.34787763    -1.70621575    -0.66851220
 h     -3.19758339    -0.74415378     0.51911386
 h     -2.84617680    -0.17079277    -1.36786206
 h     -1.22293231     1.24526643     1.74011209
          17

 c      1.05245040    -0.50728735    -0.15208071
 c     -0.14922078    -1.06376795     0.29237673
 c     -1.21228064    -0.21290963     0.06589562
 c     -1.03788349     1.10842683     0.54357247
 c      0.29413495     1.65828974    -0.03416491
 c      1.11231872     0.82504867    -0.75349100
 h     -0.04648783    -2.11261736     1.02214297
 h     -1.86914954     1.84460829     0.15197375
 h      0.73591788     2.68502739     0.29732563
 h      1.86628689     1.09874557    -1.59546268
 o      2.22436191    -0.87848779     0.35685710
 h      2.94532272    -0.68413315    -0.26629149
 c     -2.39676012    -0.75886272    -0.44300986
 h     -2.31225686    -1.74791195    -0.61647343
 h     -3.18061935    -0.70343494     0.52563686
 h     -2.87701001    -0.20694292    -1.32927592
 h     -1.25164154     1.29771473     1.71259899
          17

 c      1.04632353    -0.50918402    -0.14069888
 c     -0.16223171    -1.05050756     0.27928322
 c     -1.21975883    -0.21321908     0.05763549
 c     -1.04784734     1.10810177     0.53922612
 c      0.30310625     1.65097787    -0.02805911
 c      1.13414922     0.82960271    -0.75146239
 h     -0.04719448    -2.06655851     0.97712823
 h     -1.86253024     1.86668494     0.19382358
 h      0.70294857     2.69731673     0.34171791
 h      1.87737324     1.06608418    -1.62072569
 o      2.22489411    -0.87944837     0.35339090
 h      3.03322808    -0.66911220    -0.30635477
 c     -2.39691694    -0.76828121    -0.43299094
 h     -2.27389796    -1.82307898    -0.57408126
 h     -3.15204356    -0.66131660     0.51017607
 h     -2.90263029    -0.24725161    -1.27904020
 h     -1.27141672     1.34133727     1.66535997
          17

 c      1.04115563    -0.50970425    -0.12841950
 c     -0.17264862    -1.03943021     0.26759325
 c     -1.22729426    -0.21464578     0.05039220
 c     -1.05785748     1.11166060     0.53477749
 c      0.31295337     1.64467213    -0.02145351
 c      1.15558389     0.83463067    -0.75000301
 h     -0.05683794    -2.00023780     0.90880034
 h     -1.84580386     1.87859352     0.23332874
 h      0.65795005     2.69463006     0.37366963
 h      1.88093585     1.03317127    -1.62558819
 o      2.22652294    -0.88104426     0.34843362
 h      3.09853040    -0.65783861    -0.32787197
 c     -2.40065431    -0.77783468    -0.42148355
 h     -2.23717905    -1.90540368    -0.53717987
 h     -3.11499814    -0.62031894     0.47673349
 h     -2.92512959    -0.28872650    -1.22518578
 h     -1.28172126     1.37398540     1.60556635
          17

 c      1.03748189    -0.50834400    -0.11576141
 c     -0.18029891    -1.03011371     0.25699671
 c     -1.23487716    -0.21656898     0.04418091
 c     -1.06730503     1.11856225     0.52957087
 c      0.32347527     1.63943501    -0.01436960
 c      1.17611705     0.83985057    -0.74873264
 h     -0.07568681    -1.92493660     0.82417411
 h     -1.82332272     1.88343777     0.26503972
 h      0.60373984     2.67762624     0.39223802
 h      1.87910034     1.00199356    -1.61173248
 o      2.22968865    -0.88324011     0.34182155
 h      3.13091505    -0.65219228    -0.32578937
 c     -2.40703218    -0.78961225    -0.40849689
 h     -2.20678182    -1.97428348    -0.50353711
 h     -3.07585031    -0.58240762     0.43361146
 h     -2.94852383    -0.32709536    -1.17831181
 h     -1.28307214     1.39512410     1.54523354
          17

 c      1.03576923    -0.50467760    -0.10318324
 c     -0.18525392    -1.02103160     0.24654835
 c     -1.24246686    -0.21842229     0.03896584
 c     -1.07538002     1.12779589     0.52262321
 c      0.33437616     1.63503067    -0.00697161
 c      1.19506610     0.84498205    -0.74699242
 h     -0.10244064    -1.86395346     0.73743111
 h     -1.80138692     1.88673481     0.28335416
 h      0.54433767     2.65062175     0.39800046
 h      1.87651946     0.97493447    -1.58420638
 o      2.23442977    -0.88608352     0.33368089
 h      3.12705632    -0.65247408    -0.30009042
 c     -2.41474071    -0.80490713    -0.39436396
 h     -2.18639862    -2.01868249    -0.47220238
 h     -3.04491148    -0.54795583     0.39439466
 h     -2.97693452    -0.35869527    -1.14833353
 h     -1.27710283     1.40616059     1.50055640
          17

 c      1.03640582    -0.49840441    -0.09105900
 c     -0.18777235    -1.00956758     0.23482077
 c     -1.25001531    -0.21973878     0.03465913
 c     -1.08128768     1.13815924     0.51299889
 c      0.34530199     1.63091343     0.00042265
 c      1.21160347     0.84977882    -0.74387530
 h     -0.13461112    -1.85228111     0.66788971
 h     -1.78661418     1.89493188     0.28373787
 h      0.48447118     2.62184213     0.39323939
 h      1.88023719     0.95444899    -1.55123189
 o      2.24051149    -0.88967411     0.32430399
 h      3.08847903    -0.65787581    -0.25386037
 c     -2.42257435    -0.82429584    -0.37999627
 h     -2.17853404    -2.03428916    -0.44265191
 h     -3.03423280    -0.51510041     0.37492494
 h     -3.01120963    -0.38304149    -1.13952082
 h     -1.26572000     1.40938489     1.48654124
          17

 c      1.03970969    -0.48938844    -0.07965961
 c     -0.18798774    -0.99451327     0.22140317
 c     -1.25752461    -0.22015369     0.03112991
 c     -1.08463975     1.14880691     0.50053259
 c      0.35590353     1.62633573     0.00739082
 c      1.22493021     0.85406467    -0.73844202
 h     -0.17159284    -1.90734218     0.62214780
 h     -1.78297556     1.91228164     0.26429278
 h      0.42864401     2.60237359     0.38151581
 h      1.89803047     0.94255089    -1.52195151
 o      2.24722184    -0.89421911     0.31426096
 h      3.02467266    -0.66550310    -0.19512225
 c     -2.43019431    -0.84756138    -0.36629182
 h     -2.18452082    -2.02143722    -0.41452847
 h     -3.05012528    -0.48222779     0.38354450
 h     -3.04734445    -0.40342079    -1.14846320
 h     -1.24954418     1.40539845     1.50712789
          17

 c      1.04593343    -0.47767733    -0.06915175
 c     -0.18595982    -0.97832590     0.20761333
 c     -1.26507681    -0.21941695     0.02823173
 c     -1.08565483     1.15958111     0.48607949
 c      0.36589559     1.62073100     0.01357893
 c      1.23465308     0.85775884    -0.73017726
 h     -0.21376553    -2.00239353     0.58570448
 h     -1.78942796     1.93803327     0.22668235
 h      0.38003968     2.60193490     0.36592724
 h      1.93441713     0.94027263    -1.50146241
 o      2.25277689    -0.90022574     0.30474543
 h      2.96245268    -0.66719825    -0.14234601
 c     -2.43841657    -0.87350287    -0.35334193
 h     -2.20429677    -1.98528292    -0.38767418
 h     -3.08763571    -0.45228281     0.41445630
 h     -3.07882179    -0.42469303    -1.16719171
 h     -1.22787943     1.39246460     1.55135091
          17

 c      1.05520342    -0.46350081    -0.05961723
 c     -0.18205356    -0.96425126     0.19470130
 c     -1.27276315    -0.21746566     0.02584097
 c     -1.08492860     1.17075605     0.47087354
 c      0.37502616     1.61424018     0.01891640
 c      1.24111170     0.86086523    -0.71933072
 h     -0.25852138    -2.09991018     0.54421122
 h     -1.80065755     1.96690538     0.17553517
 h      0.34041340     2.62281536     0.34691668
 h      1.98703846     0.94750554    -1.48712756
 o      2.25417192    -0.90867598     0.29760972
 h      2.94867943    -0.64682228    -0.12479104
 c     -2.44856482    -0.89999606    -0.34065064
 h     -2.23577537    -1.93826652    -0.36211508
 h     -3.13559086    -0.43182655     0.45455736
 h     -3.09989809    -0.45095116    -1.18748403
 h     -1.20045577     1.36905981     1.60136885
          17

 c      1.06742797    -0.44723302    -0.05109411
 c     -0.17688782    -0.95415970     0.18310878
 c     -1.28057708    -0.21447077     0.02387386
 c     -1.08308055     1.18260421     0.45587702
 c      0.38297383     1.60783255     0.02362357
 c      1.24526416     0.86344770    -0.70671783
 h     -0.30167683    -2.17660663     0.49207033
 h     -1.81011284     1.99226655     0.11681893
 h      0.31112060     2.65829980     0.32232933
 h      2.04775167     0.96329891    -1.47099153
 o      2.25067381    -0.91998304     0.29324277
 h      2.99590590    -0.59727089    -0.14827777
 c     -2.46180185    -0.92416808    -0.32770462
 h     -2.27419021    -1.90313709    -0.33783887
 h     -3.18394242    -0.42675796     0.49245436
 h     -3.10715720    -0.48461644    -1.20317480
 h     -1.16832810     1.33571163     1.64156996
          17

 c      1.08226636    -0.42936627    -0.04359139
 c     -0.17116235    -0.94870195     0.17277329
 c     -1.28835812    -0.21080563     0.02228271
 c     -1.08056199     1.19517572     0.44162550
 c      0.38932886     1.60285217     0.02799488
 c      1.24826651     0.86562424    -0.69324195
 h     -0.33935092    -2.22156819     0.42887889
 h     -1.81251476     2.00889036     0.05635377
 h      0.29364918     2.69749421     0.28973912
 h      2.10703156     0.98628322    -1.44513990
 o      2.24525984    -0.93307989     0.28990760
 h      3.05983067    -0.53520319    -0.18448875
 c     -2.47885475    -0.94301835    -0.31416701
 h     -2.31340255    -1.90775814    -0.31437082
 h     -3.22615655    -0.44031352     0.52102213
 h     -3.09969994    -0.52637279    -1.21081237
 h     -1.13351290     1.29479577     1.66178060
          17

 c      1.09918682    -0.41052423    -0.03705651
 c     -0.16552633    -0.94783461     0.16341653
 c     -1.29580296    -0.20695408     0.02104729
 c     -1.07761849     1.20827476     0.42832536
 c      0.39367959     1.60050511     0.03220839
 c      1.25115624     0.86757544    -0.67959967
 h     -0.36835915    -2.23046178     0.35633662
 h     -1.80481822     2.01400696    -0.00097210
 h      0.28920803     2.73064136     0.24819307
 h      2.15724753     1.01498621    -1.40464736
 o      2.24031849    -0.94686790     0.28630591
 h      3.10634933    -0.47762436    -0.21219010
 c     -2.49973687    -0.95540683    -0.29981263
 h     -2.35050503    -1.96182619    -0.29067809
 h     -3.25877583    -0.47308997     0.53660254
 h     -3.07899894    -0.57520626    -1.20988253
 h     -1.09843116     1.24972928     1.65689346
          17

 c      1.11751486    -0.39146163    -0.03136320
 c     -0.16050719    -0.95111612     0.15467647
 c     -1.30251741    -0.20341451     0.02016491
 c     -1.07431260     1.22150634     0.41595845
 c      0.39571313     1.60161386     0.03625825
 c      1.25471690     0.86956172    -0.66620585
 h     -0.38614590    -2.20261968     0.27700040
 h     -1.78628009     2.00734306    -0.05150186
 h      0.29826204     2.75136573     0.19843048
 h      2.19372907     1.04803600    -1.34785197
 o      2.23692443    -0.96069140     0.28190352
 h      3.12237477    -0.43403796    -0.22272524
 c     -2.52374004    -0.96307838    -0.28436285
 h     -2.38708712    -2.04461069    -0.26600547
 h     -3.28076317    -0.52351359     0.53806733
 h     -3.04873628    -0.62855846    -1.20311921
 h     -1.06558989     1.20436447     1.62597264
          17

 c      1.13647221    -0.37302725    -0.02633169
 c     -0.15647585    -0.95777201     0.14615695
 c     -1.30809651    -0.20063860     0.01964016
 c     -1.07055002     1.23432775     0.40431865
 c      0.39528039     1.60655473     0.03995441
 c      1.25942656     0.87192620    -0.65320141
 h     -0.39091859    -2.14087405     0.19390816
 h     -1.75836333     1.99095076    -0.09299925
 h      0.32037638     2.75695311     0.14243166
 h      2.21481993     1.08435057    -1.27576156
 o      2.23550533    -0.97415092     0.27651584
 h      3.10517574    -0.40945626    -0.21339704
 c     -2.54981685    -0.96871578    -0.26743792
 h     -2.42490436    -2.12757627    -0.24033647
 h     -3.29350103    -0.58812968     0.52671111
 h     -3.01429621    -0.68290904    -1.19649247
 h     -1.03741909     1.16256880     1.57206308
          17

 c      1.15521767    -0.35610452    -0.02176047
 c     -0.15359864    -0.96652845     0.13745926
 c     -1.31220203    -0.19900085     0.01948109
 c     -1.06609911     1.24610445     0.39297791
 c      0.39242243     1.61524469     0.04294933
 c      1.26542535     0.87506351    -0.64047061
 h     -0.38229360    -2.05409041     0.11034179
 h     -1.72471381     1.96907543    -0.12491394
 h      0.35424192     2.74829597     0.08291611
 h      2.22191560     1.12337965    -1.19153376
 o      2.23618279    -0.98698346     0.27011231
 h      3.05706225    -0.40646864    -0.18423487
 c     -2.57675340    -0.97440545    -0.24879603
 h     -2.46390406    -2.19168485    -0.21400004
 h     -3.30166008    -0.66153790     0.50712976
 h     -2.98135472    -0.73487983    -1.19764053
 h     -1.01609769     1.12773970     1.50289125
          17

 c      1.17289127    -0.34154463    -0.01745852
 c     -0.15173255    -0.97517782     0.12827647
 c     -1.31461904    -0.19879075     0.01970339
 c     -1.06062633     1.25620041     0.38121487
 c      0.38735676     1.62713933     0.04479324
 c      1.27249529     0.87934819    -0.62766649
 h     -0.36269747    -1.96280852     0.02879402
 h     -1.69099195     1.94783468    -0.14860674
 h      0.39781549     2.73001817     0.02285541
 h      2.21970378     1.16541204    -1.10006081
 o      2.23877818    -0.99909327     0.26280959
 h      2.98534273    -0.42483269    -0.13779301
 c     -2.60318775    -0.98148052    -0.22881818
 h     -2.50275250    -2.22781432    -0.18732627
 h     -3.31438362    -0.73647908     0.48836121
 h     -2.95368745    -0.78252981    -1.21164984
 h     -1.00328686     1.10207725     1.43188230
          17

 c      1.18867172    -0.33008970    -0.01327862
 c     -0.15034426    -0.98028141     0.11865034
 c     -1.31528775    -0.20021801     0.02033474
 c     -1.05378289     1.26411864     0.36804800
 c      0.38042162     1.64129416     0.04502512
 c      1.28010722     0.88504218    -0.61428372
 h     -0.33848429    -1.90329411    -0.05205414
 h     -1.66401043     1.93416641    -0.16703847
 h      0.44863970     2.71020398    -0.03509020
 h      2.21593354     1.21177689    -1.00717713
 o      2.24252061    -1.01079992     0.25501491
 h      2.90679367    -0.45751131    -0.08133619
 c     -2.62774741    -0.99065524    -0.20874990
 h     -2.53946569    -2.23315852    -0.16055975
 h     -3.34412029    -0.80533549     0.48239241
 h     -2.93208529    -0.82572092    -1.23678792
 h     -0.99991352     1.08590163     1.37724472
          17

 c      1.20187232    -0.32227044    -0.00915522
 c     -0.14888661    -0.97889078     0.10906705
 c     -1.31431024    -0.20339876     0.02140934
 c     -1.04535335     1.26962342     0.35265581
 c      0.37199846     1.65660434     0.04327300
 c      1.28764105     0.89224908    -0.59981393
 h     -0.31557161    -1.90798088    -0.13844187
 h     -1.64969547     1.93360770    -0.18330496
 h      0.50425881     2.69829697    -0.08903590
 h      2.21920731     1.26435889    -0.91801640
 o      2.24554819    -1.02334908     0.24763554
 h      2.85501326    -0.48263550    -0.02996238
 c     -2.64957039    -1.00202136    -0.18998063
 h     -2.57171602    -2.20912183    -0.13387255
 h     -3.39914528    -0.86317558     0.49648102
 h     -2.91564228    -0.86510692    -1.26523380
 h     -1.00639934     1.07821843     1.35509137
          17

 c      1.21207664    -0.31831537    -0.00513557
 c     -0.14745165    -0.97197611     0.09954880
 c     -1.31193472    -0.20831544     0.02295579
 c     -1.03543821     1.27273920     0.33508876
 c      0.36248943     1.67224924     0.03928968
 c      1.29477350     0.90100294    -0.58392473
 h     -0.29166551    -1.96557283    -0.23071164
 h     -1.65050991     1.94764074    -0.19844254
 h      0.56216689     2.70064053    -0.13768007
 h      2.23438412     1.32385642    -0.83515436
 o      2.24560727    -1.03852885     0.24161346
 h      2.86833356    -0.47000840     0.00113199
 c     -2.66890091    -1.01505834    -0.17300386
 h     -2.59696449    -2.16126268    -0.10728716
 h     -3.47503026    -0.90875795     0.52576012
 h     -2.90351867    -0.90107465    -1.28782330
 h     -1.02311108     1.07905055     1.36826625
          17

 c      1.21923455    -0.31815132    -0.00137653
 c     -0.14630103    -0.96291387     0.08929665
 c     -1.30851833    -0.21480824     0.02499343
 c     -1.02460156     1.27371666     0.31635017
 c      0.35239721     1.68803968     0.03289522
 c      1.30170465     0.91142531    -0.56649469
 h     -0.26185416    -2.03849245    -0.31915387
 h     -1.66430919     1.97268541    -0.21050541
 h      0.61897107     2.71687495    -0.17943983
 h      2.25934950     1.38786623    -0.75843474
 o      2.24331329    -1.05576209     0.23654897
 h      2.93714829    -0.42781112     0.01869768
 c     -2.68676144    -1.02870702    -0.15752003
 h     -2.61254323    -2.10108282    -0.08036731
 h     -3.55807789    -0.94220212     0.55797301
 h     -2.89552922    -0.93352574    -1.29764391
 h     -1.04980808     1.09036208     1.40420740
          17

 c      1.22360890    -0.32146606     0.00190468
 c     -0.14533600    -0.95431747     0.07753338
 c     -1.30448601    -0.22259331     0.02753333
 c     -1.01382211     1.27302357     0.29768767
 c      0.34237756     1.70430615     0.02393530
 c      1.30898704     0.92371467    -0.54747768
 h     -0.22498869    -2.09943549    -0.39411963
 h     -1.68574690     2.00185026    -0.21602683
 h      0.66991918     2.74122924    -0.21212054
 h      2.28707561     1.45109367    -0.68669926
 o      2.24105025    -1.07291132     0.23160054
 h      3.02129055    -0.38960051     0.03671467
 c     -2.70416238    -1.04127700    -0.14314488
 h     -2.61571378    -2.04843359    -0.05167975
 h     -3.63480916    -0.96358364     0.58244208
 h     -2.89197340    -0.96213051    -1.29107602
 h     -1.08473877     1.11405121     1.44500956
          17

 c      1.22561736    -0.32776322     0.00447869
 c     -0.14420388    -0.94764386     0.06383460
 c     -1.30028896    -0.23128193     0.03057400
 c     -1.00422930     1.27123614     0.28007559
 c      0.33314941     1.72150446     0.01232101
 c      1.31718323     0.93798403    -0.52678244
 h     -0.18262206    -2.13540413    -0.45000923
 h     -1.70883995     2.02782891    -0.21222169
 h      0.70974996     2.76683868    -0.23363679
 h      2.31022287     1.50748434    -0.61927383
 o      2.24026212    -1.08872242     0.22644873
 h      3.09401207    -0.37495172     0.06061480
 c     -2.72177530    -1.05070391    -0.12968837
 h     -2.60381163    -2.02810962    -0.01856525
 h     -3.69600532    -0.97316856     0.59303984
 h     -2.89337005    -0.98660885    -1.26770901
 h     -1.12488071     1.15036465     1.47613051
          17

 c      1.22570862    -0.33639549     0.00612983
 c     -0.14247794    -0.94368277     0.04803318
 c     -1.29635795    -0.24040928     0.03409642
 c     -0.99682738     1.26889326     0.26415290
 c      0.32533771     1.73992812    -0.00191781
 c      1.32665677     0.95414631    -0.50426151
 h     -0.13722871    -2.14152436    -0.48421390
 h     -1.72881459     2.04486405    -0.19812417
 h      0.73399931     2.78874785    -0.24282174
 h      2.32389105     1.55212097    -0.55624440
 o      2.24148466    -1.10276035     0.22107671
 h      3.14259651    -0.39038286     0.09068782
 c     -2.73986323    -1.05602956    -0.11695118
 h     -2.57569822    -2.05194082     0.02120066
 h     -3.73635631    -0.97164289     0.58736804
 h     -2.90031251    -1.00687611    -1.23031001
 h     -1.16678897     1.19796187     1.48851920
          17

 c      1.22431367    -0.34659577     0.00667336
 c     -0.13975552    -0.94286433     0.03010768
 c     -1.29306208    -0.24948464     0.03806232
 c     -0.99232709     1.26641740     0.25031046
 c      0.31934953     1.75960345    -0.01861229
 c      1.33752540     0.97189950    -0.47975459
 h     -0.09150073    -2.11707675    -0.49587043
 h     -1.74285710     2.04944886    -0.17466368
 h      0.73983179     2.80477609    -0.23971657
 h      2.32618640     1.58206396    -0.49815622
 o      2.24481422    -1.11497412     0.21556000
 h      3.16145053    -0.43639523     0.12551060
 c     -2.75811284    -1.05852833    -0.10437862
 h     -2.53468866    -2.10528140     0.06654377
 h     -3.75357909    -0.95998734     0.56575349
 h     -2.91340710    -1.02309805    -1.18508264
 h     -1.20720655     1.25451662     1.47772612
          17

 c      1.22184680    -0.35751927     0.00597403
 c     -0.13571877    -0.94532167     0.01014775
 c     -1.29067859    -0.25805910     0.04241402
 c     -0.99106842     1.26408718     0.23874989
 c      0.31530659     1.78026399    -0.03745885
 c      1.34966206     0.99076013    -0.45313332
 h     -0.04817154    -2.06444061    -0.48551081
 h     -1.75031867     2.04043867    -0.14440005
 h      0.72639970     2.81552010    -0.22549993
 h      2.31810827     1.59660479    -0.44567757
 o      2.25009023    -1.12552746     0.20999850
 h      3.14923325    -0.51020936     0.16308582
 c     -2.77565894    -1.06034717    -0.09111622
 h     -2.48809119    -2.16291846     0.11369676
 h     -3.74846606    -0.93925421     0.53107555
 h     -2.93314887    -1.03577003    -1.14140889
 h     -1.24333158     1.31718891     1.44287145
          17

 c      1.21873047    -0.36829929     0.00396534
 c     -0.13019178    -0.95074184    -0.01159012
 c     -1.28936830    -0.26577965     0.04707383
 c     -0.99298259     1.26201158     0.22947962
 c      0.31302712     1.80133942    -0.05803613
 c      1.36267377     1.01009867    -0.42433411
 h     -0.00983019    -1.99056916    -0.45573429
 h     -1.75285849     2.01910950    -0.11133219
 h      0.69498048     2.82434179    -0.20228033
 h      2.30365258     1.59743392    -0.39932607
 o      2.25679170    -1.13483680     0.20449727
 h      3.11025413    -0.60503028     0.20113026
 c     -2.79128977    -1.06305199    -0.07647215
 h     -2.44367971    -2.20633244     0.15889958
 h     -3.72606412    -0.91020547     0.48931483
 h     -2.95959757    -1.04576796    -1.10955270
 h     -1.27297213     1.38293273     1.38637657
          17

 c      1.21542359    -0.37811291     0.00066191
 c     -0.12322735    -0.95796052    -0.03452074
 c     -1.28915795    -0.27241767     0.05194253
 c     -0.99757046     1.26008013     0.22225088
 c      0.31206552     1.82198129    -0.07983930
 c      1.37586764     1.02916975    -0.39338423
 h      0.02185291    -1.91150366    -0.41303671
 h     -1.75460559     1.98923258    -0.08078357
 h      0.64880866     2.83715960    -0.17271949
 h      2.29006816     1.58874651    -0.35923142
 o      2.26358431    -1.14378448     0.19912666
 h      3.06135219    -0.70641715     0.23766576
 c     -2.80351821    -1.06749313    -0.06046785
 h     -2.40774790    -2.22597576     0.19961115
 h     -3.69729377    -0.87258358     0.45007893
 h     -2.99181801    -1.05425650    -1.09581205
 h     -1.29481576     1.44886458     1.31450959
          17

 c      1.21243390    -0.38624661    -0.00384350
 c     -0.11524516    -0.96443111    -0.05756542
 c     -1.28994425    -0.27787337     0.05689771
 c     -1.00393176     1.25792189     0.21645613
 c      0.31183945     1.84123057    -0.10234363
 c      1.38829615     1.04718775    -0.36041521
 h      0.04799967    -1.85844455    -0.36957993
 h     -1.76184018     1.95661665    -0.05903061
 h      0.59213140     2.86083200    -0.13940029
 h      2.28717792     1.57664251    -0.32499185
 o      2.26770427    -1.15388809     0.19377138
 h      3.04155983    -0.78948166     0.27342259
 c     -2.81074835    -1.07413535    -0.04403094
 h     -2.38488831    -2.21829910     0.23451226
 h     -3.67776288    -0.82434890     0.42499308
 h     -3.02745580    -1.06246472    -1.09858647
 h     -1.30888549     1.51296900     1.23819047
          17

 c      1.21026749    -0.39213911    -0.00940173
 c     -0.10700677    -0.96693162    -0.07956272
 c     -1.29152826    -0.28214829     0.06179693
 c     -1.01096277     1.25497857     0.21110692
 c      0.31182467     1.85840278    -0.12506740
 c      1.39904299     1.06352909    -0.32565688
 h      0.07296428    -1.86938778    -0.33808917
 h     -1.78115734     1.92717787    -0.05221817
 h      0.52854304     2.89912473    -0.10428797
 h      2.30394041     1.56683267    -0.29580500
 o      2.26654532    -1.16624127     0.18804757
 h      3.08761569    -0.83606785     0.31330974
 c     -2.81203683    -1.08312774    -0.02835284
 h     -2.37804523    -2.18374548     0.26329988
 h     -3.67856386    -0.76304286     0.42169152
 h     -3.06307919    -1.07146714    -1.10981557
 h     -1.31681306     1.57506397     1.17229796
          17

 c      1.20932167    -0.39540264    -0.01583626
 c     -0.09893395    -0.96508700    -0.10043936
 c     -1.29366603    -0.28529232     0.06649162
 c     -1.01781139     1.25080676     0.20512373
 c      0.31166791     1.87346056    -0.14756740
 c      1.40773551     1.07800147    -0.28941066
 h      0.09708158    -1.94773780    -0.31790281
 h     -1.81588287     1.90369729    -0.06456384
 h      0.46014023     2.94870847    -0.06903932
 h      2.34263175     1.56129550    -0.27083279
 o      2.26159241    -1.18001020     0.18193883
 h      3.17290909    -0.85907329     0.35655915
 c     -2.80799297    -1.09391392    -0.01402387
 h     -2.38809216    -2.12683198     0.28678279
 h     -3.69525908    -0.69043399     0.43816549
 h     -3.09511746    -1.08207450    -1.11984113
 h     -1.32093265     1.63677768     1.13077999
          17

 c      1.20984649    -0.39586823    -0.02295815
 c     -0.09086181    -0.96190810    -0.12086436
 c     -1.29608185    -0.28739082     0.07084001
 c     -1.02434694     1.24549024     0.19791915
 c      0.31111746     1.88694397    -0.16938548
 c      1.41479317     1.09087269    -0.25201919
 h      0.11415183    -2.05600546    -0.29936396
 h     -1.86327256     1.88396270    -0.09674108
 h      0.38855690     3.00007706    -0.03585112
 h      2.39628997     1.55743229    -0.24930108
 o      2.25567275    -1.19408885     0.17583219
 h      3.25121305    -0.87570868     0.39618709
 c     -2.80042166    -1.10491604    -0.00109644
 h     -2.41270679    -2.05834293     0.30766974
 h     -3.71242080    -0.61406707     0.46602760
 h     -3.12061352    -1.09482799    -1.12091079
 h     -1.32209552     1.69891775     1.11849995
          17

 c      1.21197930    -0.39360412    -0.03056330
 c     -0.08274387    -0.96015130    -0.14113038
 c     -1.29844625    -0.28860988     0.07470183
 c     -1.03114128     1.23974549     0.18963302
 c      0.30993595     1.89952216    -0.19004408
 c      1.42106620     1.10260069    -0.21385700
 h      0.11967251    -2.15866057    -0.27735880
 h     -1.91559129     1.86259860    -0.14575832
 h      0.31620553     3.04262022    -0.00758203
 h      2.45292734     1.55090355    -0.23024761
 o      2.25030931    -1.20794637     0.17001486
 h      3.29783549    -0.89338645     0.42686129
 c     -2.79133987    -1.11360578     0.01030357
 h     -2.44497593    -1.99859546     0.33217793
 h     -3.71610009    -0.54306180     0.49719312
 h     -3.13754571    -1.11004524    -1.10834668
 h     -1.31889528     1.75856158     1.12854447
          17

 c      1.21576499    -0.38886038    -0.03843486
 c     -0.07482323    -0.96114550    -0.16113237
 c     -1.30038933    -0.28921380     0.07792970
 c     -1.03898061     1.23454637     0.18072900
 c      0.30791147     1.91162879    -0.20909092
 c      1.42731490     1.11358037    -0.17532513
 h      0.11290229    -2.23613162    -0.25157992
 h     -1.96381965     1.83446595    -0.20643869
 h      0.24631293     3.06861665     0.01288666
 h      2.50135836     1.53855177    -0.21243038
 o      2.24605746    -1.22133702     0.16461086
 h      3.30378300    -0.91422019     0.44586724
 c     -2.78240696    -1.11703900     0.01975698
 h     -2.47491096    -1.97465539     0.37030901
 h     -3.69864940    -0.48446648     0.52632754
 h     -3.14497128    -1.12784361    -1.08072671
 h     -1.30949129     1.81000415     1.14850539
          17

 c      1.22114363    -0.38200390    -0.04635511
 c     -0.06744185    -0.96527132    -0.18060809
 c     -1.30154107    -0.28953736     0.08036980
 c     -1.04845141     1.23069003     0.17156342
 c      0.30491057     1.92334898    -0.22613569
 c      1.43395219     1.12406556    -0.13683860
 h      0.09504242    -2.27943743    -0.22360254
 h     -2.00055065     1.79657388    -0.27312234
 h      0.18231082     3.07440784     0.02325637
 h      2.53402596     1.51931836    -0.19448537
 o      2.24300757    -1.23410436     0.15964290
 h      3.26769038    -0.93831072     0.45215160
 c     -2.77425250    -1.11370304     0.02722015
 h     -2.49807109    -1.99941455     0.42859876
 h     -3.65778996    -0.44229885     0.55043800
 h     -3.14323302    -1.14810970    -1.04019443
 h     -1.29327175     1.84771994     1.16720801
          17

 c      1.22793241    -0.37348192    -0.05411847
 c     -0.06089895    -0.97242019    -0.19924992
 c     -1.30155844    -0.28993898     0.08186655
 c     -1.05981277     1.22861722     0.16226722
 c      0.30091078     1.93443828    -0.24086662
 c      1.44101360     1.13418040    -0.09881535
 h      0.06798267    -2.28499243    -0.19551205
 h     -2.02105160     1.74831583    -0.34071042
 h      0.12726759     3.06023440     0.02213190
 h      2.54741917     1.49399797    -0.17512213
 o      2.24090126    -1.24614683     0.15504045
 h      3.19403508    -0.96444759     0.44623472
 c     -2.76623055    -1.10489269     0.03390771
 h     -2.51992199    -2.05512335     0.50085729
 h     -3.59500036    -0.41776596     0.56818393
 h     -3.13423600    -1.17059231    -0.99297100
 h     -1.27105279     1.86799479     1.17706421
          17

 c      1.23581831    -0.36380914    -0.06154224
 c     -0.05540413    -0.98218813    -0.21673933
 c     -1.30013254    -0.29076258     0.08226981
 c     -1.07301733     1.22841127     0.15279725
 c      0.29601184     1.94434936    -0.25306533
 c      1.44819364     1.14393566    -0.06166512
 h      0.03389605    -2.25249276    -0.16949666
 h     -2.02334627     1.69108325    -0.40515626
 h      0.08343869     3.03010343     0.00921752
 h      2.54192171     1.46484293    -0.15328071
 o      2.23887018    -1.25749821     0.15054393
 h      3.09739931    -0.98889898     0.43178669
 c     -2.75725797    -1.09296876     0.04174479
 h     -2.54664372    -2.11375027     0.57436070
 h     -3.51487685    -0.40944184     0.57982035
 h     -3.12142966    -1.19528904    -0.94891143
 h     -1.24466879     1.86916896     1.17389557
          17

 c      1.24436512    -0.35355595    -0.06847590
 c     -0.05109169    -0.99385347    -0.23276608
 c     -1.29698351    -0.29231211     0.08144610
 c     -1.08774709     1.22983795     0.14300425
 c      0.29044535     1.95222652    -0.26262913
 c      1.45486105     1.15323322    -0.02577222
 h     -0.00474948    -2.18535837    -0.14767178
 h     -2.00814163     1.62787528    -0.46376977
 h      0.05179632     2.99204801    -0.01449767
 h      2.52195968     1.43531336    -0.12829073
 o      2.23482495    -1.26854898     0.14546840
 h      3.01235232    -1.00203538     0.41946858
 c     -2.74630222    -1.07980066     0.05226035
 h     -2.57997399    -2.15603717     0.63918073
 h     -3.42556851    -0.41262639     0.58793272
 h     -3.10884377    -1.22269481    -0.91838581
 h     -1.21663460     1.85152808     1.15640731
          17

 c      1.25303432    -0.34331100    -0.07480813
 c     -0.04806621    -1.00611796    -0.24707441
 c     -1.29185028    -0.29483566     0.07929001
 c     -1.10342623     1.23237133     0.13266508
 c      0.28458420     1.95692241    -0.26958370
 c      1.46005964     1.16187802     0.00852938
 h     -0.04510666    -2.09401208    -0.13163433
 h     -1.97889059     1.56299628    -0.51561034
 h      0.03160815     2.95807690    -0.04674822
 h      2.49620922     1.40981371    -0.10004542
 o      2.22581862    -1.28007425     0.13873335
 h      2.98800401    -0.98836275     0.42658886
 c     -2.73240408    -1.06685086     0.06585331
 h     -2.61854246    -2.17249076     0.68987834
 h     -3.33935937    -0.41814311     0.59854335
 h     -3.09899849    -1.25310187    -0.90637596
 h     -1.18997642     1.81739981     1.12619732
          17

 c      1.26123535    -0.33362702    -0.08046474
 c     -0.04642107    -1.01656714    -0.25958532
 c     -1.28448931    -0.29851525     0.07573272
 c     -1.11923607     1.23521283     0.12146618
 c      0.27889556     1.95721334    -0.27403366
 c      1.46261305     1.16962627     0.04097222
 h     -0.08434537    -2.00254075    -0.12114832
 h     -1.94177949     1.50165263    -0.56195460
 h      0.02069466     2.94172884    -0.08475506
 h      2.47642138     1.39303155    -0.06903577
 o      2.21201735    -1.29194267     0.13027515
 h      3.02522229    -0.94768833     0.45476151
 c     -2.71481689    -1.05554316     0.08164651
 h     -2.65960110    -2.15962866     0.72412181
 h     -3.27072046    -0.41318347     0.62050898
 h     -3.09146483    -1.28518796    -0.90879747
 h     -1.16807544     1.77150099     1.08842181
          17

 c      1.26842383    -0.32500254    -0.08538460
 c     -0.04610783    -1.02144269    -0.27057171
 c     -1.27471268    -0.30344150     0.07074651
 c     -1.13419652     1.23735277     0.10894320
 c      0.27375760     1.95237077    -0.27603267
 c      1.46152706     1.17626972     0.07133563
 h     -0.12131831    -1.95198258    -0.11221001
 h     -1.90498524     1.44917950    -0.60632882
 h      0.01716823     2.95141998    -0.12687973
 h      2.47285487     1.38861248    -0.03591288
 o      2.19660817    -1.30281616     0.12123915
 h      3.07740713    -0.89973209     0.48664320
 c     -2.69345086    -1.04688947     0.09834800
 h     -2.69981956    -2.11767601     0.74156061
 h     -3.22907121    -0.38840199     0.65963656
 h     -3.08383156    -1.31569925    -0.91578532
 h     -1.15431976     1.72106767     1.05250887
          17

 c      1.27418483    -0.31785117    -0.08949502
 c     -0.04686292    -1.01800759    -0.28044368
 c     -1.26246305    -0.30957194     0.06435243
 c     -1.14737865     1.23777551     0.09447830
 c      0.26925309     1.94272544    -0.27551517
 c      1.45657326     1.18171588     0.09939922
 h     -0.15708075    -1.97326038    -0.09980551
 h     -1.87646455     1.40987414    -0.65317655
 h      0.02140601     2.98386749    -0.17343228
 h      2.48769741     1.39776616    -0.00071203
 o      2.18180467    -1.31161070     0.11248384
 h      3.11296824    -0.86034960     0.50938502
 c     -2.66920561    -1.04070556     0.11537639
 h     -2.73565425    -2.05021334     0.74368490
 h     -3.21222832    -0.34638747     0.71136860
 h     -3.07359625    -1.34068825    -0.91771510
 h     -1.15153091     1.67454522     1.03080399
          17

 c      1.27825386    -0.31243293    -0.09270935
 c     -0.04862739    -1.00801566    -0.28903390
 c     -1.24788291    -0.31671225     0.05663547
 c     -1.15817229     1.23583289     0.07757213
 c      0.26520010     1.92951206    -0.27241599
 c      1.44844367     1.18599266     0.12494222
 h     -0.18958845    -2.04664059    -0.08661253
 h     -1.86087205     1.38601806    -0.70499486
 h      0.03546026     3.02596007    -0.22515311
 h      2.51333462     1.41906533     0.03727673
 o      2.16856776    -1.31775476     0.10439123
 h      3.11958435    -0.83742469     0.51756038
 c     -2.64348613    -1.03567784     0.13278735
 h     -2.76385886    -1.96546280     0.73484846
 h     -3.21041020    -0.29830689     0.76366419
 h     -3.05914036    -1.35679543    -0.90835994
 h     -1.16157398     1.63800549     1.03243691
          17

 c      1.28046718    -0.30883989    -0.09494258
 c     -0.05150374    -0.99517664    -0.29588065
 c     -1.23134497    -0.32454236     0.04775151
 c     -1.16639546     1.23150381     0.05828991
 c      0.26134741     1.91419020    -0.26680555
 c      1.43828362     1.18916675     0.14780460
 h     -0.21367879    -2.13129535    -0.07956420
 h     -1.85800467     1.37774164    -0.76007331
 h      0.06083787     3.06271566    -0.28150581
 h      2.53769225     1.44952586     0.07876385
 o      2.15725138    -1.32099127     0.09709587
 h      3.09419394    -0.83430494     0.50958254
 c     -2.61744621    -1.02988319     0.15042632
 h     -2.78261534    -1.87874240     0.72432413
 h     -3.21391068    -0.25467042     0.80534444
 h     -3.03986987    -1.36181616    -0.88522586
 h     -1.18538244     1.61198454     1.05568561
          17

 c      1.28069623    -0.30702764    -0.09612770
 c     -0.05529548    -0.98216368    -0.30080429
 c     -1.21346317    -0.33262693     0.03792590
 c     -1.17220272     1.22522618     0.03726346
 c      0.25749222     1.89797776    -0.25890069
 c      1.42717299     1.19126451     0.16793146
 h     -0.22583639    -2.20015590    -0.08286018
 h     -1.86403641     1.38356302    -0.81312414
 h      0.09740524     3.08266352    -0.34052967
 h      2.55012361     1.48580098     0.12384062
 o      2.14789350    -1.32127696     0.09059598
 h      3.03869510    -0.85162155     0.48602605
 c     -2.59163252    -1.02106050     0.16753068
 h     -2.79313878    -1.81272875     0.72720102
 h     -3.21597124    -0.22168512     0.82954466
 h     -3.01614558    -1.35486726    -0.84903912
 h     -1.22278959     1.59280547     1.08853748
          17

 c      1.27881454    -0.30684537    -0.09622288
 c     -0.05941264    -0.97055882    -0.30392560
 c     -1.19507709    -0.34039870     0.02744377
 c     -1.17592502     1.21754498     0.01524923
 c      0.25349793     1.88173967    -0.24901602
 c      1.41590589     1.19224269     0.18537132
 h     -0.22488805    -2.24039049    -0.09771861
 h     -1.87393078     1.40102246    -0.85787273
 h      0.14357028     3.07901187    -0.39949291
 h      2.54381252     1.52482621     0.17192595
 o      2.14016389    -1.31881995     0.08472557
 h      2.96097673    -0.88674545     0.45012758
 c     -2.56611874    -1.00746650     0.18334009
 h     -2.79875612    -1.78667946     0.75748349
 h     -3.21246096    -0.20188416     0.83320440
 h     -2.98931420    -1.33651082    -0.80338086
 h     -1.27223335     1.57621679     1.11658083
          17

 c      1.27470522    -0.30805912    -0.09520714
 c     -0.06296797    -0.96140594    -0.30554048
 c     -1.17719370    -0.34715332     0.01662565
 c     -1.17793049     1.20893386    -0.00715843
 c      0.24928322     1.86601672    -0.23752025
 c      1.40496292     1.19198936     0.20025379
 h     -0.21103104    -2.24678250    -0.12380240
 h     -1.88318033     1.42717542    -0.88928187
 h      0.19678667     3.04916597    -0.45551601
 h      2.51591624     1.56405645     0.22198330
 o      2.13295783    -1.31428292     0.07897282
 h      2.88133936    -0.93047477     0.41065367
 c     -2.54107931    -0.98929223     0.19834498
 h     -2.79914346    -1.79843593     0.81435959
 h     -3.20111554    -0.19532606     0.81600921
 h     -2.96184604    -1.30893030    -0.75451406
 h     -1.33099156     1.55926635     1.12872448
          17

 c      1.26831314    -0.31036811    -0.09306253
 c     -0.06491678    -0.95548749    -0.30603342
 c     -1.16089243    -0.35210025     0.00579426
 c     -1.17854182     1.19977998    -0.02953896
 c      0.24481277     1.85104732    -0.22479875
 c      1.39451119     1.19032581     0.21276389
 h     -0.18517993    -2.21808879    -0.16000939
 h     -1.88855316     1.45896104    -0.90458337
 h      0.25395980     2.99434030    -0.50606344
 h      2.46731256     1.60163491     0.27276552
 o      2.12387522    -1.30901767     0.07225372
 h      2.84041730    -0.96322284     0.38536210
 c     -2.51691304    -0.96827865     0.21416555
 h     -2.78926218    -1.82855310     0.88340346
 h     -3.18135007    -0.20003510     0.78006548
 h     -2.93722792    -1.27591677    -0.71069452
 h     -1.39574069     1.54039483     1.11842520
          17

 c      1.25972457    -0.31340977    -0.08974848
 c     -0.06425293    -0.95329815    -0.30582357
 c     -1.14718189    -0.35447954    -0.00476565
 c     -1.17800433     1.19040753    -0.05156989
 c      0.24008623     1.83674426    -0.21120542
 c      1.38437292     1.18699709     0.22311422
 h     -0.14876681    -2.15642781    -0.20467039
 h     -1.88829710     1.49349789    -0.90353731
 h      0.31180182     2.91975890    -0.54950404
 h      2.40263271     1.63671886     0.32307289
 o      2.11087776    -1.30417513     0.06365491
 h      2.87251306    -0.96929208     0.38902586
 c     -2.49379336    -0.94629573     0.23220455
 h     -2.76475531    -1.85830633     0.94984802
 h     -3.15497216    -0.21138264     0.73034003
 h     -2.91896859    -1.24208651    -0.67987426
 h     -1.46302001     1.51907078     1.08306355
          17

 c      1.24919000    -0.31675605    -0.08519545
 c     -0.06024277    -0.95474282    -0.30532316
 c     -1.13680663    -0.35371025    -0.01485829
 c     -1.17646839     1.18108374    -0.07298045
 c      0.23510062     1.82266053    -0.19699485
 c      1.37401852     1.18165103     0.23151562
 h     -0.10380485    -2.06946728    -0.25548533
 h     -1.88219541     1.52835476    -0.88844281
 h      0.36735012     2.83507528    -0.58587056
 h      2.33021385     1.66993817     0.37210125
 o      2.09585616    -1.29915773     0.05395395
 h      2.94925405    -0.96175373     0.40931483
 c     -2.47149865    -0.92503389     0.25280911
 h     -2.72427525    -1.87595822     1.00418913
 h     -3.12760123    -0.22082055     0.67512472
 h     -2.90863310    -1.21126545    -0.66583807
 h     -1.52956676     1.49556140     1.02336843
          17

 c      1.23706271    -0.31993437    -0.07932450
 c     -0.05260519    -0.95855694    -0.30488117
 c     -1.13007472    -0.34952565    -0.02442317
 c     -1.17395475     1.17199647    -0.09357030
 c      0.22976813     1.80806116    -0.18226715
 c      1.36272390     1.17383577     0.23816135
 h     -0.05287729    -1.97604621    -0.30972213
 h     -1.87158217     1.56183631    -0.86406541
 h      0.41868663     2.75361428    -0.61746824
 h      2.26071522     1.70342459     0.41978212
 o      2.08177863    -1.29316836     0.04432636
 h      3.02535167    -0.95757048     0.42751498
 c     -2.44955557    -0.90619594     0.27525167
 h     -2.66876868    -1.87514095     1.04142156
 h     -3.10892472    -0.21618563     0.62468640
 h     -2.90450365    -1.18532354    -0.66582490
 h     -1.59272098     1.47091033     0.94344999
          17

 c      1.22374731    -0.32247998    -0.07206527
 c     -0.04164336    -0.96177525    -0.30465113
 c     -1.12679574    -0.34205508    -0.03354663
 c     -1.17031080     1.16322082    -0.11328852
 c      0.22386674     1.79227330    -0.16702956
 c      1.34995083     1.16312475     0.24325918
 h      0.00181232    -1.91188365    -0.36579530
 h     -1.85913563     1.59321732    -0.83726552
 h      0.46517928     2.68839949    -0.64805231
 h      2.20327158     1.73938026     0.46656477
 o      2.07033970    -1.28606718     0.03537329
 h      3.07614106    -0.96335244     0.43410667
 c     -2.42767534    -0.89112320     0.29842627
 h     -2.60050491    -1.85289272     1.05953671
 h     -3.10765594    -0.18761357     0.58652561
 h     -2.90251605    -1.16454077    -0.67246493
 h     -1.65109565     1.44703816     0.85120658
          17

 c      1.20970436    -0.32398435    -0.06335970
 c     -0.02828015    -0.96115745    -0.30444259
 c     -1.12639278    -0.33178523    -0.04242177
 c     -1.16521325     1.15472095    -0.13232441
 c      0.21713703     1.77523217    -0.15143661
 c      1.33575461     1.14937912     0.24712475
 h      0.06008963    -1.91342424    -0.42566017
 h     -1.84807957     1.62265634    -0.81588789
 h      0.50625614     2.64580756    -0.67971658
 h      2.16102263     1.77725752     0.51229175
 o      2.06232662    -1.27805490     0.02731341
 h      3.09168845    -0.97991082     0.42574445
 c     -2.40636547    -0.87997121     0.32155996
 h     -2.52259846    -1.80923097     1.05903746
 h     -3.12274469    -0.13666324     0.56142671
 h     -2.89839661    -1.14865809    -0.67772360
 h     -1.70537003     1.42674276     0.75812925
          17

 c      1.19548726    -0.32413946    -0.05316280
 c     -0.01361309    -0.95710440    -0.30416540
 c     -1.12813099    -0.31939445    -0.05128284
 c     -1.15831432     1.14645559    -0.15107798
 c      0.20945497     1.75767275    -0.13597646
 c      1.32080502     1.13290115     0.25023500
 h      0.12072275    -1.97325903    -0.49024119
 h     -1.84066927     1.65048207    -0.80673580
 h      0.53974719     2.62314141    -0.71024996
 h      2.13068741     1.81242042     0.55526319
 o      2.05807971    -1.26943425     0.02019147
 h      3.06928450    -1.00570931     0.40195511
 c     -2.38678073    -0.87161620     0.34410335
 h     -2.43888221    -1.74827711     1.04374090
 h     -3.14365494    -0.07570950     0.54637925
 h     -2.88908681    -1.13750822    -0.67533986
 h     -1.75822014     1.41314774     0.67675724
          17

 c      1.18175136    -0.32281705    -0.04146019
 c      0.00147499    -0.95275586    -0.30428623
 c     -1.13125892    -0.30562567    -0.06036122
 c     -1.14957977     1.13858356    -0.16989833
 c      0.20087551     1.74073194    -0.12133934
 c      1.30600045     1.11431389     0.25314890
 h      0.17822519    -2.05171107    -0.55403396
 h     -1.83674342     1.67608030    -0.81349178
 h      0.56219616     2.61286903    -0.73435313
 h      2.10644160     1.83810798     0.59274408
 o      2.05757715    -1.26053328     0.01392953
 h      3.01180292    -1.03775237     0.36438065
 c     -2.36994080    -0.86421356     0.36522077
 h     -2.35357155    -1.68068246     1.02276281
 h     -3.15913563    -0.01873688     0.53914742
 h     -2.87313487    -1.13123866    -0.66145254
 h     -1.81191545     1.40837158     0.61538710
          17

 c      1.16922350    -0.32013734    -0.02829178
 c      0.01603153    -0.95045920    -0.30537150
 c     -1.13503886    -0.29125016    -0.06985737
 c     -1.13959215     1.13159446    -0.18882083
 c      0.19157372     1.72546836    -0.10815276
 c      1.29209544     1.09436203     0.25638075
 h      0.22710363    -2.11853009    -0.61032879
 h     -1.83363284     1.69736406    -0.83605215
 h      0.57051443     2.60776504    -0.74667892
 h      2.08351754     1.84829342     0.62217992
 o      2.06012864    -1.25172717     0.00823293
 h      2.93211699    -1.07095477     0.31831360
 c     -2.35642418    -0.85554444     0.38358976
 h     -2.26980903    -1.62493484     1.01175416
 h     -3.16210876     0.02413240     0.53925038
 h     -2.85062433    -1.13044141    -0.63458688
 h     -1.86488719     1.41240714     0.57429574
          17

 c      1.15863096    -0.31647923    -0.01376786
 c      0.02897328    -0.95124442    -0.30779606
 c     -1.13877194    -0.27703496    -0.07992221
 c     -1.12944175     1.12620577    -0.20763822
 c      0.18181315     1.71264624    -0.09683671
 c      1.27954149     1.07381408     0.26032942
 h      0.26406371    -2.15906458    -0.65468976
 h     -1.82751650     1.71137115    -0.87156769
 h      0.56302905     2.60308680    -0.74357793
 h      2.05950656     1.83922321     0.64197008
 o      2.06361508    -1.24354255     0.00234690
 h      2.86481085    -1.09650054     0.27656204
 c     -2.34654204    -0.84373608     0.39799137
 h     -2.18782987    -1.59934792     1.02671502
 h     -3.14962981     0.04724002     0.54718177
 h     -2.82310542    -1.13627646    -0.59576996
 h     -1.91159424     1.42353490     0.54774133
          17

 c      1.15057498    -0.31243160     0.00191836
 c      0.03929319    -0.95537098    -0.31176452
 c     -1.14183180    -0.26371681    -0.09065111
 c     -1.12031327     1.12313349    -0.22613568
 c      0.17194331     1.70269884    -0.08757483
 c      1.26845683     1.05344145     0.26525985
 h      0.28744031    -2.16764851    -0.68470575
 h     -1.81497910     1.71534435    -0.91614527
 h      0.53969580     2.59682404    -0.72346405
 h      2.03441467     1.80984671     0.65172336
 o      2.06451929    -1.23660843    -0.00488420
 h      2.86584137    -1.10339507     0.25845006
 c     -2.34022063    -0.82869255     0.40863431
 h     -2.10758530    -1.60418840     1.06927079
 h     -3.12183806     0.04884207     0.56366455
 h     -2.79365990    -1.15060705    -0.54888542
 h     -1.94566858     1.43962886     0.52864031
          17

 c      1.14536158    -0.30869810     0.01847615
 c      0.04623502    -0.96264878    -0.31735881
 c     -1.14370543    -0.25200880    -0.10207439
 c     -1.11318146     1.12292124    -0.24419322
 c      0.16237805     1.69573063    -0.08031908
 c      1.25862647     1.03399404     0.27129714
 h      0.29649724    -2.14331660    -0.69926288
 h     -1.79384399     1.70750278    -0.96622256
 h      0.50204567     2.58964406    -0.68678326
 h      2.01062468     1.76202071     0.65238665
 o      2.06254150    -1.23094771    -0.01347085
 h      2.94033864    -1.09122915     0.26518729
 c     -2.33664912    -0.81202863     0.41721963
 h     -2.03321609    -1.62175598     1.12575699
 h     -3.08166392     0.03103357     0.58935427
 h     -2.76674998    -1.17606284    -0.50047457
 h     -1.96246789     1.45896872     0.51136191
          17

 c      1.14291047    -0.30606537     0.03550447
 c      0.04939178    -0.97249779    -0.32452366
 c     -1.14404693    -0.24258578    -0.11415873
 c     -1.10870960     1.12585427    -0.26175917
 c      0.15353679     1.69150421    -0.07479344
 c      1.24951820     1.01612742     0.27841602
 h      0.29120676    -2.08882339    -0.69841582
 h     -1.76335459     1.68737324    -1.01932207
 h      0.45315442     2.58510798    -0.63605530
 h      1.99308581     1.70077434     0.64642869
 o      2.06125036    -1.22605073    -0.02220964
 h      3.03258185    -1.06926610     0.27869277
 c     -2.33446388    -0.79564326     0.42554496
 h     -1.97070566    -1.63406392     1.18136839
 h     -3.03551601     0.00043649     0.62503626
 h     -2.74715127    -1.21552091    -0.45764167
 h     -1.95981845     1.48038374     0.49233626
          17

 c      1.14281290    -0.30543285     0.05249061
 c      0.04870234    -0.98381296    -0.33298400
 c     -1.14272091    -0.23601196    -0.12682851
 c     -1.10722370     1.13191156    -0.27879835
 c      0.14578061     1.68944399    -0.07052102
 c      1.24034925     1.00033122     0.28644578
 h      0.27261099    -2.01253611    -0.68414378
 h     -1.72409984     1.65585345    -1.07434433
 h      0.39743608     2.58980498    -0.57569436
 h      1.98919553     1.63402465     0.63778512
 o      2.06311689    -1.22157238    -0.03029075
 h      3.10380374    -1.04407589     0.28710784
 c     -2.33211709    -0.78128381     0.43454476
 h     -1.92436012    -1.63053220     1.22690474
 h     -2.99405402    -0.03109574     0.67224517
 h     -2.73790686    -1.27028958    -0.42391175
 h     -1.93798036     1.50317431     0.46984489
          17

 c      1.14445075    -0.30775642     0.06883329
 c      0.04427303    -0.99458327    -0.34209123
 c     -1.13980843    -0.23264996    -0.13998181
 c     -1.10869025     1.14074315    -0.29527398
 c      0.13941107     1.68878510    -0.06695165
 c      1.23031002     0.98700071     0.29515756
 h      0.24399373    -1.93357328    -0.66222613
 h     -1.67781705     1.61507181    -1.13160011
 h      0.33971864     2.61189437    -0.51066962
 h      2.00675231     1.57028793     0.63074452
 o      2.06908443    -1.21731461    -0.03737066
 h      3.13851829    -1.01908537     0.28600401
 c     -2.32825389    -0.77063915     0.44411588
 h     -1.89611008    -1.60673304     1.25799908
 h     -2.96985630    -0.04930365     0.73343084
 h     -2.73889295    -1.33781436    -0.39641595
 h     -1.89965364     1.52714312     0.44386554
          17

 c      1.14712509    -0.31389861     0.08389449
 c      0.03616051    -1.00154353    -0.35070242
 c     -1.13558893    -0.23257855    -0.15348945
 c     -1.11270287     1.15168427    -0.31119631
 c      0.13473500     1.68901150    -0.06371545
 c      1.21904415     0.97666491     0.30446050
 h      0.21203835    -1.88682365    -0.64395667
 h     -1.62696783     1.56797645    -1.19246732
 h      0.28362518     2.65629374    -0.44372212
 h      2.04877282     1.51423423     0.62752836
 o      2.07933327    -1.21312439    -0.04331762
 h      3.13245752    -0.99626404     0.27434433
 c     -2.32236545    -0.76475662     0.45367820
 h     -1.88584865    -1.56226689     1.27334989
 h     -2.96900001    -0.04716198     0.80925987
 h     -2.74754274    -1.41164448    -0.36802712
 h     -1.85022316     1.55286342     0.41619788
          17

 c      1.15017341    -0.32442605     0.09707096
 c      0.02458249    -1.00161536    -0.35770866
 c     -1.13053271    -0.23552926    -0.16717942
 c     -1.11852610     1.16383070    -0.32674212
 c      0.13205921     1.69034304    -0.06077974
 c      1.20705680     0.97000434     0.31451724
 h      0.18324980    -1.90711683    -0.64033781
 h     -1.57397676     1.51759673    -1.25832453
 h      0.23085377     2.71919950    -0.37379920
 h      2.10907102     1.46451216     0.62687059
 o      2.09361169    -1.20888257    -0.04811323
 h      3.08763444    -0.97663229     0.25289519
 c     -2.31518098    -0.76338771     0.46295960
 h     -1.89152594    -1.49994991     1.27414705
 h     -2.98504138    -0.03135409     0.89430097
 h     -2.76062885    -1.48396329    -0.33181934
 h     -1.79786530     1.58205760     0.39063928
          17

 c      1.15304887    -0.33941864     0.10786489
 c      0.01056591    -0.99562254    -0.36325506
 c     -1.12532316    -0.24086430    -0.18081669
 c     -1.12525143     1.17619157    -0.34234901
 c      0.13155079     1.69366648    -0.05828358
 c      1.19551578     0.96743374     0.32559567
 h      0.15591679    -1.98646510    -0.64812501
 h     -1.52043190     1.46630084    -1.32882598
 h      0.18230333     2.78887196    -0.29828616
 h      2.17475820     1.41710437     0.62573523
 o      2.11114220    -1.20456402    -0.05188388
 h      3.01415581    -0.95954944     0.22471711
 c     -2.30809102    -0.76541238     0.47200588
 h     -1.90870743    -1.42618779     1.26501947
 h     -3.00553713    -0.01457756     0.97830873
 h     -2.77538991    -1.54796992    -0.28350783
 h     -1.75243595     1.61750977     0.37229267
          17

 c      1.15531942    -0.35842276     0.11591658
 c     -0.00439642    -0.98736759    -0.36828659
 c     -1.12084579    -0.24766570    -0.19410665
 c     -1.13207728     1.18791567    -0.35857471
 c      0.13313678     1.69996985    -0.05628160
 c      1.18567971     0.96873135     0.33785278
 h      0.12432270    -2.08495982    -0.65536191
 h     -1.46694398     1.41565410    -1.40073057
 h      0.13924060     2.85199028    -0.21612217
 h      2.23272201     1.36947882     0.62182018
 o      2.13009368    -1.20042708    -0.05506596
 h      2.93872474    -0.93982544     0.19774152
 c     -2.30248833    -0.76944541     0.48058108
 h     -1.92971629    -1.35187444     1.25622555
 h     -3.02053857    -0.00630168     1.05130470
 h     -2.78985166    -1.59886666    -0.22162920
 h     -1.72217244     1.66154799     0.36472774
          17

 c      1.15662447    -0.38055667     0.12100297
 c     -0.01897628    -0.98009464    -0.37344472
 c     -1.11810086    -0.25490350    -0.20672604
 c     -1.13855817     1.19852908    -0.37571801
 c      0.13654132     1.70990280    -0.05465848
 c      1.17850693     0.97307549     0.35125431
 h      0.08583246    -2.17146538    -0.65429485
 h     -1.41378736     1.36691655    -1.46858106
 h      0.10334257     2.89847174    -0.12859044
 h      2.27357317     1.32168852     0.61445134
 o      2.14723172    -1.19730420    -0.05854438
 h      2.91038109    -0.90336940     0.18684704
 c     -2.29957496    -0.77405734     0.48785228
 h     -1.94379798    -1.29127126     1.26432702
 h     -3.02477941    -0.01082116     1.10614680
 h     -2.80285165    -1.63406602    -0.14697665
 h     -1.71006521     1.71343846     0.36620143
          17

 c      1.15666505    -0.40467232     0.12303417
 c     -0.03210966    -0.97579136    -0.37898174
 c     -1.11805856    -0.26159083    -0.21836249
 c     -1.14457296     1.20799293    -0.39362894
 c      0.14139395     1.72365227    -0.05315814
 c      1.17450833     0.97933518     0.36559095
 h      0.04061196    -2.23044140    -0.64222345
 h     -1.36156842     1.32150667    -1.52665802
 h      0.07628492     2.92269782    -0.03854855
 h      2.29240012     1.27564915     0.60432910
 o      2.16081829    -1.19588451    -0.06280485
 h      2.95489978    -0.83923420     0.20016943
 c     -2.30007900    -0.77826503     0.49306432
 h     -1.94161379    -1.25447495     1.30381897
 h     -3.01667308    -0.02865375     1.13857827
 h     -2.81411734    -1.65333564    -0.06215283
 h     -1.71381868     1.76854098     0.36939852
          17

 c      1.15526448    -0.42954140     0.12204460
 c     -0.04302621    -0.97560863    -0.38495670
 c     -1.12149191    -0.26690685    -0.22874845
 c     -1.15008631     1.21651803    -0.41189407
 c      0.14733971     1.74096464    -0.05142922
 c      1.17369778     0.98636617     0.38050995
 h     -0.00996857    -2.25557963    -0.61901939
 h     -1.31140942     1.28105914    -1.57062662
 h      0.05940862     2.92315804     0.05050632
 h      2.28846522     1.23426014     0.59310329
 o      2.17331935    -1.19531016    -0.06703664
 h      3.03156348    -0.76215046     0.22468745
 c     -2.30376145    -0.78210707     0.49685633
 h     -1.92217146    -1.23877271     1.37186059
 h     -2.99717331    -0.05785054     1.14679069
 h     -2.82449238    -1.65920418     0.02865310
 h     -1.72897176     1.82040610     0.36527417
          17

 c      1.15242727    -0.45404047     0.11815685
 c     -0.05131811    -0.98014744    -0.39133248
 c     -1.12883787    -0.27028627    -0.23767871
 c     -1.15499368     1.22434874    -0.43007184
 c      0.15411263     1.76117272    -0.04907304
 c      1.17558132     0.99318380     0.39554027
 h     -0.06407497    -2.24528522    -0.58573351
 h     -1.26476763     1.24724607    -1.59831071
 h      0.05346857     2.90216064     0.13517395
 h      2.26520454     1.20081910     0.58311843
 o      2.18717873    -1.19447069    -0.07042266
 h      3.09932069    -0.69116384     0.24688340
 c     -2.30951896    -0.78616102     0.50104168
 h     -1.89169546    -1.23351825     1.45040855
 h     -2.96934320    -0.09435889     1.13158467
 h     -2.83611636    -1.65736518     0.12006189
 h     -1.75144844     1.86326782     0.34657210
          17

 c      1.14832952    -0.47725486     0.11154108
 c     -0.05701891    -0.98950253    -0.39799097
 c     -1.14011007    -0.27146933    -0.24501799
 c     -1.15911475     1.23166403    -0.44777862
 c      0.16156826     1.78318983    -0.04571155
 c      1.17914631     0.99902181     0.41011460
 h     -0.11960830    -2.20135594    -0.54416823
 h     -1.22313783     1.22156164    -1.60989237
 h      0.05837188     2.86609192     0.21290396
 h      2.23078990     1.17867231     0.57731224
 o      2.20336431    -1.19277670    -0.07261120
 h      3.13971008    -0.63666819     0.26053582
 c     -2.31588828    -0.79084861     0.50713317
 h     -1.85717835    -1.22975285     1.52176398
 h     -2.93890665    -0.13124610     1.09737537
 h     -2.85209173    -1.65605717     0.20651994
 h     -1.77834777     1.89318899     0.30897565
          17

 c      1.14328910    -0.49849635     0.10239302
 c     -0.06059667    -1.00311842    -0.40471831
 c     -1.15488834    -0.27049183    -0.25070687
 c     -1.16224028     1.23856255    -0.46467942
 c      0.16967571     1.80551773    -0.04108632
 c      1.18291377     1.00332224     0.42360433
 h     -0.17438173    -2.13047550    -0.49690644
 h     -1.18776226     1.20513570    -1.60793287
 h      0.07295634     2.82573669     0.28293648
 h      2.19815365     1.17087024     0.57903659
 o      2.22202177    -1.18997143    -0.07350380
 h      3.14669767    -0.60320999     0.26351634
 c     -2.32130139    -0.79660337     0.51558061
 h     -1.82369205    -1.22247511     1.57510668
 h     -2.91536339    -0.15738335     1.05327339
 h     -2.87502716    -1.66321303     0.28384817
 h     -1.80788617     1.90826096     0.25096151
          17

 c      1.13773366    -0.51728162     0.09092756
 c     -0.06277729    -1.01945188    -0.41120488
 c     -1.17239709    -0.26761415    -0.25476421
 c     -1.16416278     1.24506117    -0.48046774
 c      0.17846000     1.82641364    -0.03514742
 c      1.18528441     1.00571412     0.43539615
 h     -0.22694826    -2.04869250    -0.44728942
 h     -1.15936874     1.19856682    -1.59734087
 h      0.09508936     2.79492360     0.34698959
 h      2.18162797     1.17954407     0.59144286
 o      2.24290671    -1.18595915    -0.07311457
 h      3.11996563    -0.59225466     0.25558249
 c     -2.32436277    -0.80425315     0.52595955
 h     -1.79467470    -1.20919865     1.60521647
 h     -2.91087471    -0.15874785     1.01121342
 h     -2.90483165    -1.68223161     0.35028668
 h     -1.83930746     1.90861515     0.17351592
          17

 c      1.13216636    -0.53331308     0.07737951
 c     -0.06418135    -1.03563906    -0.41714108
 c     -1.19164771    -0.26321708    -0.25728953
 c     -1.16467060     1.25107408    -0.49487959
 c      0.18789436     1.84438580    -0.02799684
 c      1.18531341     1.00603579     0.44502481
 h     -0.27880815    -1.98630620    -0.39835099
 h     -1.13793683     1.20178352    -1.58505814
 h      0.12239601     2.78533112     0.40816335
 h      2.18847751     1.20482272     0.61623931
 o      2.26544880    -1.18080166    -0.07155560
 h      3.06394215    -0.60225533     0.23811736
 c     -2.32454490    -0.81453905     0.53788305
 h     -1.77253005    -1.18871896     1.61025699
 h     -2.93254811    -0.12726555     0.97798495
 h     -2.93791368    -1.71028288     0.40596032
 h     -1.87308822     1.89656196     0.08004662
          17

 c      1.12713589    -0.54645948     0.06201146
 c     -0.06508328    -1.04844427    -0.42244450
 c     -1.21160479    -0.25770342    -0.25846236
 c     -1.16351930     1.25638992    -0.50775447
 c      0.19780779     1.85881544    -0.01962355
 c      1.18328017     1.00438721     0.45229289
 h     -0.33535846    -1.97768537    -0.35033029
 h     -1.12254818     1.21398694    -1.57890266
 h      0.15315005     2.79955838     0.46745603
 h      2.21263507     1.24382409     0.65257809
 o      2.28850114    -1.17492822    -0.06914434
 h      2.99184275    -0.62525601     0.21579147
 c     -2.32273716    -0.82712031     0.55165778
 h     -1.75870802    -1.16074794     1.59086258
 h     -2.97426911    -0.07063344     0.94969883
 h     -2.96882157    -1.74086043     0.45151910
 h     -1.91129700     1.87663095    -0.02388353
          17

 c      1.12321207    -0.55670646     0.04512936
 c     -0.06604104    -1.05729604    -0.42718669
 c     -1.23132736    -0.25144813    -0.25852491
 c     -1.16045331     1.26072391    -0.51911184
 c      0.20790474     1.87003875    -0.00973286
 c      1.18027747     1.00110125     0.45726215
 h     -0.39748328    -2.02604652    -0.30193231
 h     -1.11145208     1.23373960    -1.58514527
 h      0.18626825     2.83017612     0.52159473
 h      2.23965894     1.29105424     0.69733503
 o      2.30983386    -1.16963043    -0.06664528
 h      2.93398333    -0.63908420     0.20032205
 c     -2.32061170    -0.84073049     0.56768060
 h     -1.75324130    -1.12606959     1.55065402
 h     -3.02206015    -0.00674862     0.91898020
 h     -2.99249597    -1.76740538     0.48737462
 h     -1.95717425     1.85466744    -0.13179357
          17

 c      1.12093675    -0.56409633     0.02708436
 c     -0.06836776    -1.06443661    -0.43116886
 c     -1.25002064    -0.24482631    -0.25776140
 c     -1.15539166     1.26391371    -0.52917926
 c      0.21785666     1.87881311     0.00208724
 c      1.17740490     0.99661307     0.46013863
 h     -0.45585060    -2.10152195    -0.25548045
 h     -1.10242331     1.25914414    -1.60566417
 h      0.22069092     2.86582852     0.56505753
 h      2.25595307     1.34012099     0.74645297
 o      2.32663016    -1.16694255    -0.06516727
 h      2.93045495    -0.60967213     0.20869903
 c     -2.31974127    -0.85397385     0.58564396
 h     -1.75363148    -1.08687929     1.49802512
 h     -3.06397583     0.04816405     0.88234884
 h     -3.00550469    -1.78534468     0.51369392
 h     -2.01256981     1.83530276    -0.23852760
          17

 c      1.12075163    -0.56869060     0.00825112
 c     -0.07333566    -1.07195749    -0.43403126
 c     -1.26702159    -0.23825613    -0.25648543
 c     -1.14869970     1.26612904    -0.53836975
 c      0.22736143     1.88582566     0.01612234
 c      1.17536134     0.99133925     0.46116449
 h     -0.50026648    -2.17561125    -0.21524544
 h     -1.09324273     1.28797442    -1.63693038
 h      0.25513611     2.89684342     0.59311887
 h      2.25303383     1.38523586     0.79607746
 o      2.33894954    -1.16673479    -0.06470502
 h      2.97671534    -0.53791422     0.23985246
 c     -2.32145290    -0.86562846     0.60430089
 h     -1.75314554    -1.04691339     1.44829263
 h     -3.09306553     0.08380742     0.84046915
 h     -3.00629523    -1.79263902     0.53064790
 h     -2.07433496     1.81945559    -0.34145192
          17

 c      1.12293433    -0.57057713    -0.01101470
 c     -0.08165122    -1.08083362    -0.43548076
 c     -1.28179195    -0.23218550    -0.25501050
 c     -1.14117945     1.26782221    -0.54724651
 c      0.23615350     1.89151348     0.03243032
 c      1.17443354     0.98561656     0.46056159
 h     -0.52509707    -2.23242728    -0.18437539
 h     -1.08201425     1.31777409    -1.67194349
 h      0.28822964     2.91711525     0.60318763
 h      2.22753270     1.42184379     0.84310504
 o      2.34910623    -1.16673468    -0.06422233
 h      3.03327345    -0.45941995     0.27598742
 c     -2.32692041    -0.87466728     0.62175923
 h     -1.74086106    -1.01028160     1.42192043
 h     -3.10632607     0.09494349     0.79612860
 h     -2.99509866    -1.78982734     0.53860379
 h     -2.13420533     1.80493368    -0.43906628
          17

 c      1.12752760    -0.56990332    -0.03041849
 c     -0.09344379    -1.09127827    -0.43531507
 c     -1.29392079    -0.22705159    -0.25360242
 c     -1.13372218     1.26947753    -0.55642295
 c      0.24398846     1.89604356     0.05083988
 c      1.17460824     0.97967887     0.45850822
 h     -0.52843156    -2.26464302    -0.16455316
 h     -1.06726518     1.34605549    -1.70332713
 h      0.31869327     2.92406598     0.59490644
 h      2.18016511     1.44674087     0.88540868
 o      2.35851758    -1.16537934    -0.06305066
 h      3.07540748    -0.39876186     0.30499986
 c     -2.33665486    -0.88036005     0.63661601
 h     -1.70907737    -0.97856084     1.43227263
 h     -3.10353687     0.07997597     0.75280875
 h     -2.97393114    -1.78019752     0.53813142
 h     -2.18276677     1.78916305    -0.52931186
          17

 c      1.13430611    -0.56688254    -0.04973677
 c     -0.10838079    -1.10309537    -0.43340381
 c     -1.30311584    -0.22325414    -0.25243602
 c     -1.12700059     1.27143538    -0.56641196
 c      0.25062223     1.89931297     0.07096840
 c      1.17563554     0.97364250     0.45511664
 h     -0.51057218    -2.26950735    -0.15644898
 h     -1.04791719     1.37055925    -1.72544955
 h      0.34552127     2.91847773     0.57000067
 h      2.11512295     1.45822634     0.92210417
 o      2.36767915    -1.16200390    -0.06095785
 h      3.09367387    -0.36627782     0.32173058
 c     -2.34968100    -0.88228497     0.64905456
 h     -1.66357015    -0.95000747     1.47318777
 h     -3.08704081     0.04055284     0.71403781
 h     -2.94656547    -1.76995108     0.52981255
 h     -2.21299157     1.77089277    -0.60945069
          17

 c      1.14281857    -0.56176920    -0.06879608
 c     -0.12578423    -1.11581348    -0.42969861
 c     -1.30919001    -0.22113153    -0.25157964
 c     -1.12137547     1.27385002    -0.57751938
 c      0.25578829     1.90092657     0.09223290
 c      1.17703074     0.96747547     0.45039280
 h     -0.47343245    -2.24751443    -0.15989322
 h     -1.02318024     1.38944688    -1.73522847
 h      0.36820628     2.90473347     0.53218814
 h      2.04002300     1.45650333     0.95406937
 o      2.37668155    -1.15639498    -0.05792372
 h      3.08576749    -0.36519252     0.32446033
 c     -2.36390134    -0.88025585     0.66017863
 h     -1.61934912    -0.92258979     1.52721453
 h     -3.06257760    -0.01741070     0.68315148
 h     -2.91761442    -1.76720378     0.51407517
 h     -2.22131094     1.75035444    -0.67670484
          17

 c      1.15247700    -0.55483006    -0.08744336
 c     -0.14471768    -1.12861923    -0.42427875
 c     -1.31205844    -0.22092629    -0.25101745
 c     -1.11691415     1.27669878    -0.58980134
 c      0.25917611     1.90019908     0.11388203
 c      1.17808687     0.96096184     0.44418872
 h     -0.42074638    -2.20350156    -0.17355437
 h     -0.99240706     1.40140394    -1.73227330
 h      0.38699498     2.89091769     0.48681822
 h      1.96572885     1.44410518     0.98458475
 o      2.38540183    -1.14860758    -0.05405036
 h      3.05335499    -0.39451591     0.31351325
 c     -2.37703728    -0.87471762     0.67087544
 h     -1.58970277    -0.89557311     1.57941860
 h     -3.04119509    -0.08132089     0.66294887
 h     -2.89017520    -1.77853334     0.49142755
 h     -2.20741864     1.72890202    -0.72875743
          17

 c      1.16264883    -0.54632744    -0.10552788
 c     -0.16403700    -1.14008482    -0.41743210
 c     -1.31176222    -0.22275534    -0.25067940
 c     -1.11340755     1.27978307    -0.60304713
 c      0.26043204     1.89633009     0.13511171
 c      1.17803588     0.95373449     0.43622550
 h     -0.35859722    -2.15020186    -0.19411756
 h     -0.95494405     1.40570169    -1.71886983
 h      0.40290241     2.88702633     0.43954521
 h      1.90448779     1.42541186     1.01913442
 o      2.39341851    -1.13905363    -0.04960826
 h      3.00321025    -0.44752251     0.29202787
 c     -2.38698998    -0.86727294     0.68153732
 h     -1.58252871    -0.86906293     1.62098082
 h     -3.04040295    -0.13096358     0.65484319
 h     -2.86368407    -1.80452183     0.46323838
 h     -2.17412898     1.70878968    -0.76406510
          17

 c      1.17273520    -0.53651115    -0.12289959
 c     -0.18250463    -1.14787712    -0.40971371
 c     -1.30850696    -0.22660123    -0.25045689
 c     -1.11034294     1.28271051    -0.61677058
 c      0.25921866     1.88888023     0.15526465
 c      1.17644850     0.94547415     0.42632528
 h     -0.29480292    -2.11208976    -0.21568260
 h     -0.91002318     1.40224490    -1.69981002
 h      0.41705070     2.89969887     0.39412408
 h      1.86525302     1.40412647     1.06265222
 o      2.39964800    -1.12889768    -0.04524094
 h      2.95276783    -0.50534872     0.26923211
 c     -2.39226677    -0.85998583     0.69220451
 h     -1.60124004    -0.84355100     1.64768052
 h     -3.07705861    -0.14815281     0.65824924
 h     -2.83470111    -1.83895784     0.43227548
 h     -2.12779280     1.69323806    -0.78218994
          17

 c      1.18223824    -0.52559271    -0.13941036
 c     -0.19915127    -1.14947662    -0.40175044
 c     -1.30267764    -0.23230440    -0.25021838
 c     -1.10685864     1.28488497    -0.63025006
 c      0.25531310     1.87825117     0.17393931
 c      1.17360409     0.93616367     0.41478121
 h     -0.23493634    -2.11749837    -0.23213458
 h     -0.85682400     1.39154996    -1.68153810
 h      0.42960861     2.92670081     0.35145361
 h      1.84912307     1.38021004     1.11492239
 o      2.40200483    -1.12043567    -0.04218125
 h      2.93538637    -0.53110560     0.26380898
 c     -2.39309414    -0.85348565     0.70265033
 h     -1.64587974    -0.81982471     1.65844390
 h     -3.15021650    -0.13539590     0.67168553
 h     -2.79973298    -1.87266528     0.40218992
 h     -2.07884998     1.68662733    -0.78416385
          17

 c      1.19081597    -0.51371344    -0.15491031
 c     -0.21352033    -1.14465017    -0.39375664
 c     -1.29482125    -0.23953336    -0.24982892
 c     -1.10181676     1.28557810    -0.64270468
 c      0.24865428     1.86557059     0.19088406
 c      1.17035060     0.92608474     0.40242599
 h     -0.17935070    -2.17005841    -0.24278897
 h     -0.79496734     1.37457583    -1.67001351
 h      0.43956165     2.95797426     0.31124471
 h      1.85024852     1.35031844     1.16938764
 o      2.39913651    -1.11515506    -0.04129550
 h      2.97289049    -0.50116589     0.28852417
 c     -2.39133381    -0.84692477     0.71243052
 h     -1.71340021    -0.79882932     1.65517149
 h     -3.24045064    -0.11231283     0.69349220
 h     -2.75703172    -1.89748357     0.37655738
 h     -2.04063915     1.69415896    -0.77247251
          17

 c      1.19827765    -0.50096863    -0.16925094
 c     -0.22518939    -1.13592465    -0.38558768
 c     -1.28561492    -0.24776909    -0.24915232
 c     -1.09422779     1.28416920    -0.65361653
 c      0.23931994     1.85209528     0.20585835
 c      1.16761127     0.91559675     0.39028077
 h     -0.12836676    -2.24321906    -0.25145819
 h     -0.72554102     1.35249160    -1.66780651
 h      0.44547430     2.98193044     0.27391090
 h      1.86077273     1.31109268     1.21696272
 o      2.39280345    -1.11123673    -0.04170535
 h      3.03799275    -0.44509619     0.32824221
 c     -2.38908054    -0.83946469     0.72088869
 h     -1.79720383    -0.78128577     1.64390741
 h     -3.32716927    -0.09634585     0.72119412
 h     -2.70682809    -1.90800162     0.35824807
 h     -2.02352335     1.71971277    -0.75007460
          17

 c      1.20452827    -0.48749042    -0.18230227
 c     -0.23349654    -1.12611534    -0.37719286
 c     -1.27582827    -0.25634293    -0.24802894
 c     -1.08388610     1.28048787    -0.66293547
 c      0.22750623     1.83874684     0.21860756
 c      1.16606462     0.90500303     0.37921391
 h     -0.08478356    -2.30890792    -0.26081168
 h     -0.65194695     1.32662631    -1.67277616
 h      0.44619368     2.99008794     0.24085830
 h      1.87430656     1.26119827     1.24994881
 o      2.38510694    -1.10666718    -0.04234802
 h      3.09808853    -0.39578807     0.36482120
 c     -2.38804268    -0.83078411     0.72700139
 h     -1.88676586    -0.76717339     1.63663120
 h     -3.39696403    -0.09657434     0.75160710
 h     -2.65092145    -1.90194695     0.34911743
 h     -2.02674233     1.76217964    -0.71929757
          17

 c      1.20950893    -0.47349678    -0.19397098
 c     -0.23772384    -1.11714285    -0.36869779
 c     -1.26627024    -0.26450799    -0.24626046
 c     -1.07141318     1.27489186    -0.67089436
 c      0.21352938     1.82596979     0.22889886
 c      1.16606324     0.89456711     0.36982611
 h     -0.05155965    -2.35066433    -0.27131740
 h     -0.57950001     1.29855976    -1.67976005
 h      0.44107980     2.97830670     0.21393503
 h      1.88678455     1.20141777     1.26351203
 o      2.37712789    -1.10057473    -0.04274342
 h      3.13688122    -0.36793117     0.38944761
 c     -2.38944263    -0.82086741     0.72946523
 h     -1.97003424    -0.75553045     1.64980997
 h     -3.44287781    -0.11609192     0.78128069
 h     -2.59222213    -1.88032314     0.34977970
 h     -2.03848853     1.81456311    -0.68234388
          17

 c      1.21314570    -0.45928191    -0.20421045
 c     -0.23725031    -1.11015695    -0.36031022
 c     -1.25770822    -0.27152174    -0.24362957
 c     -1.05764769     1.26796262    -0.67768016
 c      0.19781599     1.81375515     0.23655331
 c      1.16765354     0.88455823     0.36246319
 h     -0.03060346    -2.36119127    -0.28234139
 h     -0.51394131     1.27007061    -1.68348396
 h      0.43003328     2.94661087     0.19491630
 h      1.89622940     1.13412475     1.25574296
 o      2.36934435    -1.09273662    -0.04275356
 h      3.14808018    -0.36600776     0.39888607
 c     -2.39366852    -0.80968350     0.72761880
 h     -2.04007154    -0.74528037     1.69357825
 h     -3.46229995    -0.15461113     0.80669648
 h     -2.53433104    -1.84773950     0.35936816
 h     -2.04467203     1.86754005    -0.64224054
          17

 c      1.21531107    -0.44518645    -0.21302383
 c     -0.23164929    -1.10576576    -0.35225042
 c     -1.25076046    -0.27673773    -0.23995044
 c     -1.04321602     1.26020377    -0.68329417
 c      0.18087031     1.80168353     0.24146938
 c      1.17061282     0.87525914     0.35723605
 h     -0.02275574    -2.33855045    -0.29289369
 h     -0.46006589     1.24292730    -1.68042868
 h      0.41356809     2.89913902     0.18517889
 h      1.90254918     1.06287053     1.22757695
 o      2.36198113    -1.08322870    -0.04238654
 h      3.13015112    -0.39012727     0.39239719
 c     -2.40014698    -0.79698706     0.72243615
 h     -2.09813193    -0.73631843     1.76015524
 h     -3.45596550    -0.20961955     0.82440744
 h     -2.48092833    -1.81256335     0.37553527
 h     -2.03536475     1.91308303    -0.60262057
          17

 c      1.21581491    -0.43157730    -0.22046153
 c     -0.22079778    -1.10406218    -0.34471632
 c     -1.24579174    -0.27970091    -0.23511200
 c     -1.02850262     1.25193971    -0.68756985
 c      0.16322902     1.78894668     0.24364817
 c      1.17446975     0.86694205     0.35400069
 h     -0.02784825    -2.28481885    -0.30190331
 h     -0.42102447     1.21867936    -1.66936864
 h      0.39297526     2.84447465     0.18548427
 h      1.90775465     0.99211664     1.18306046
 o      2.35507687    -1.07234939    -0.04175639
 h      3.08527748    -0.43729365     0.37110984
 c     -2.40785225    -0.78247693     0.71588138
 h     -2.14792209    -0.72903450     1.83068211
 h     -3.42843745    -0.27636196     0.83141957
 h     -2.43483026    -1.78549306     0.39521667
 h     -2.00587107     1.94573822    -0.56704095
          17

 c      1.21443107    -0.41884893    -0.22661171
 c     -0.20498475    -1.10444973    -0.33786889
 c     -1.24285533    -0.28021766    -0.22909088
 c     -1.01375945     1.24332341    -0.69022622
 c      0.14543051     1.77442441     0.24321389
 c      1.17851325     0.85984941     0.35232364
 h     -0.04441950    -2.20754978    -0.30828596
 h     -0.39807408     1.19850645    -1.65131523
 h      0.37035171     2.79527865     0.19592441
 h      1.91641336     0.92685748     1.12964416
 o      2.34827418    -1.06076011    -0.04119368
 h      3.02237659    -0.49896068     0.33975509
 c     -2.41553544    -0.76629381     0.70957354
 h     -2.19111097    -0.72332357     1.88882099
 h     -3.39044827    -0.34705632     0.82589824
 h     -2.39722348    -1.77524133     0.41625659
 h     -1.95576481     1.96260034    -0.53853800
          17

 c      1.21095498    -0.40743776    -0.23157875
 c     -0.18496858    -1.10527369    -0.33182897
 c     -1.24170886    -0.27836859    -0.22194469
 c     -0.99918292     1.23434790    -0.69091592
 c      0.12804830     1.75702081     0.24040651
 c      1.18186570     0.85421511     0.35154816
 h     -0.06916941    -2.12427615    -0.31097241
 h     -0.39049518     1.18310466    -1.62938047
 h      0.34791689     2.76474175     0.21624068
 h      1.93528805     0.87185673     1.07717275
 o      2.34028042    -1.04985567    -0.04154358
 h      2.96511536    -0.55483152     0.31129426
 c     -2.42141434    -0.74946670     0.70424899
 h     -2.22762390    -0.71837296     1.92510257
 h     -3.36196044    -0.41068194     0.80787474
 h     -2.36791890    -1.78342660     0.43869188
 h     -1.88818435     1.96324053    -0.51937767
          17

 c      1.20527719    -0.39780982    -0.23544806
 c     -0.16188149    -1.10354441    -0.32667550
 c     -1.24189312    -0.27445596    -0.21380111
 c     -0.98490959     1.22481342    -0.68928302
 c      0.11180412     1.73633294     0.23555651
 c      1.18375502     0.85030832     0.35109182
 h     -0.09728783    -2.06674491    -0.30901479
 h     -0.39565188     1.17259471    -1.60859432
 h      0.32639209     2.75900744     0.24630685
 h      1.97034202     0.83075329     1.03408605
 o      2.32873315    -1.04175518    -0.04425124
 h      2.95368247    -0.57302008     0.30807617
 c     -2.42335223    -0.73360834     0.70000708
 h     -2.25691469    -0.71289341     1.93530542
 h     -3.36803018    -0.45674333     0.77858540
 h     -2.34630858    -1.80403161     0.46412973
 h     -1.80995885     1.95017214    -0.51076706
          17

 c      1.19744651    -0.39037949    -0.23825438
 c     -0.13686001    -1.09621376    -0.32243326
 c     -1.24283196    -0.26890002    -0.20484720
 c     -0.97092967     1.21424896    -0.68506988
 c      0.09762645     1.71309190     0.22911494
 c      1.18392396     0.84842568     0.35081803
 h     -0.12567383    -2.06742306    -0.30187352
 h     -0.40948723     1.16649438    -1.59525980
 h      0.30404488     2.77217260     0.28582215
 h      2.02164511     0.80599475     1.00282261
 o      2.31315694    -1.03700963    -0.04971918
 h      2.99824154    -0.54709694     0.33559732
 c     -2.42057318    -0.71986762     0.69685321
 h     -2.27855340    -0.70537001     1.91849176
 h     -3.41792152    -0.48301738     0.73786246
 h     -2.33182550    -1.82784962     0.49398917
 h     -1.73219850     1.92985133    -0.51244337
          17

 c      1.18772760    -0.38538702    -0.23996653
 c     -0.11085042    -1.08345889    -0.31904462
 c     -1.24392023    -0.26213769    -0.19531372
 c     -0.95702061     1.20188604    -0.67827726
 c      0.08651227     1.68879685     0.22171143
 c      1.18276701     0.84881392     0.35104616
 h     -0.15460139    -2.12231685    -0.28991051
 h     -0.42776204     1.16383774    -1.59523118
 h      0.27797181     2.79068084     0.33335950
 h      2.08170338     0.79934410     0.97965782
 o      2.29619559    -1.03398234    -0.05662311
 h      3.05976384    -0.50622796     0.37171431
 c     -2.41472210    -0.70857447     0.69478954
 h     -2.29230502    -0.69420079     1.87655949
 h     -3.49290259    -0.49554657     0.68455486
 h     -2.32385675    -1.84669601     0.52849129
 h     -1.66970797     1.91295189    -0.52251846
          17

 c      1.17664786    -0.38283413    -0.24048353
 c     -0.08503991    -1.06833139    -0.31636885
 c     -1.24457852    -0.25460781    -0.18544518
 c     -0.94298173     1.18696756    -0.66928549
 c      0.07931970     1.66504299     0.21412240
 c      1.18102827     0.85160571     0.35219803
 h     -0.18270498    -2.19583832    -0.27452530
 h     -0.44774565     1.16340807    -1.61121888
 h      0.24598584     2.80125240     0.38622005
 h      2.13959584     0.81174779     0.95884557
 o      2.28002477    -1.03149795    -0.06390120
 h      3.10652786    -0.47232600     0.39854251
 c     -2.40819691    -0.69977342     0.69341863
 h     -2.29808441    -0.67772960     1.81543879
 h     -3.56599812    -0.50070227     0.61984291
 h     -2.32164642    -1.85508351     0.56665915
 h     -1.63605645     1.91049579    -0.53851701
          17

 c      1.16497066    -0.38247120    -0.23964935
 c     -0.06092960    -1.05362779    -0.31424467
 c     -1.24428496    -0.24678701    -0.17547189
 c     -0.92923378     1.16947863    -0.65882836
 c      0.07663858     1.64318010     0.20715880
 c      1.17945018     0.85679147     0.35452242
 h     -0.20627402    -2.25763958    -0.25747416
 h     -0.46914019     1.16390787    -1.64078990
 h      0.20735659     2.79487747     0.44113162
 h      2.18572193     0.84291671     0.93593663
 o      2.26567795    -1.02916198    -0.07110456
 h      3.12472581    -0.45430673     0.40835988
 c     -2.40274213    -0.69347489     0.69168105
 h     -2.29583886    -0.65415241     1.74749419
 h     -3.61841572    -0.50207333     0.54731802
 h     -2.32426388    -1.85052453     0.60672119
 h     -1.63479457     1.92504350    -0.55927847
          17

 c      1.15360544    -0.38381463    -0.23728215
 c     -0.04006716    -1.04106867    -0.31253736
 c     -1.24261498    -0.23919345    -0.16559490
 c     -0.91699793     1.15043279    -0.64791044
 c      0.07872107     1.62425757     0.20155220
 c      1.17864374     0.86420146     0.35804074
 h     -0.22182965    -2.29196952    -0.24030225
 h     -0.49329495     1.16394783    -1.67705594
 h      0.16266358     2.76725757     0.49498986
 h      2.21375316     0.89134842     0.90859867
 o      2.25361184    -1.02692055    -0.07807414
 h      3.10981109    -0.45493181     0.39866049
 c     -2.39936603    -0.68962534     0.68784089
 h     -2.28534389    -0.62118484     1.69267310
 h     -3.64045066    -0.50128443     0.47142516
 h     -2.33060414    -1.83348039     0.64659361
 h     -1.65721338     1.94745930    -0.58472937
          17

 c      1.14348354    -0.38620338    -0.23320718
 c     -0.02386048    -1.03168062    -0.31114131
 c     -1.23927399    -0.23235925    -0.15598847
 c     -0.90768920     1.13124233    -0.63766664
 c      0.08542314     1.60901624     0.19784969
 c      1.17909667     0.87350019     0.36259100
 h     -0.22704322    -2.29257175    -0.22423806
 h     -0.52159317     1.16204579    -1.71156148
 h      0.11340472     2.71833252     0.54537885
 h      2.22081362     0.95463716     0.87634303
 o      2.24400797    -1.02485660    -0.08477682
 h      3.06201800    -0.47409305     0.36958349
 c     -2.39858531    -0.68805871     0.68013549
 h     -2.26646227    -0.57582187     1.67131272
 h     -3.62825278    -0.49896034     0.39647393
 h     -2.33941524    -1.80729155     0.68437512
 h     -1.69014346     1.96466189    -0.61392790
          17

 c      1.13541655    -0.38891106    -0.22728978
 c     -0.01343064    -1.02607202    -0.30996297
 c     -1.23411325    -0.22680193    -0.14680467
 c     -0.90234829     1.11312134    -0.62910344
 c      0.09616152     1.59782086     0.19630878
 c      1.18118081     0.88420824     0.36787668
 h     -0.22067865    -2.25841321    -0.21024830
 h     -0.55441249     1.15675517    -1.73705331
 h      0.06157385     2.65221294     0.59107536
 h      2.20751829     1.02980083     0.84026414
 o      2.23673329    -1.02321089    -0.09132931
 h      2.98700240    -0.50845159     0.32422471
 c     -2.40045614    -0.68834600     0.66822879
 h     -2.24074435    -0.51591736     1.68682811
 h     -3.58187380    -0.49513986     0.32615670
 h     -2.34935330    -1.77801193     0.71883977
 h     -1.72283259     1.96691361    -0.64460099
          17

 c      1.12995492    -0.39129293    -0.21946731
 c     -0.00944317    -1.02441601    -0.30890593
 c     -1.22713546    -0.22301176    -0.13815535
 c     -0.90148050     1.09695435    -0.62288899
 c      0.10993234     1.59056107     0.19680692
 c      1.18510521     0.89574099     0.37349878
 h     -0.20258060    -2.19259086    -0.19901023
 h     -0.59094728     1.14683680    -1.74887401
 h      0.00912444     2.57750576     0.63272942
 h      2.17837780     1.11368124     0.80299371
 o      2.23092945    -1.02264723    -0.09821978
 h      2.90209249    -0.54711716     0.27202724
 c     -2.40447239    -0.68961772     0.65354003
 h     -2.21255934    -0.44315779     1.72158554
 h     -3.50521696    -0.48930938     0.26310043
 h     -2.35909929    -1.75349367     0.74984441
 h     -1.74859129     1.94937550    -0.67385253
          17

 c      1.12727854    -0.39290156    -0.20977557
 c     -0.01194412    -1.02617141    -0.30788097
 c     -1.21848184    -0.22144873    -0.13008585
 c     -0.90510797     1.08334151    -0.61928650
 c      0.12542581     1.58665962     0.19881680
 c      1.19085798     0.90744161     0.37899138
 h     -0.17409360    -2.10447765    -0.19059239
 h     -0.62942199     1.13138640    -1.74535221
 h     -0.04275719     2.50672019     0.67339927
 h      2.14191142     1.20365387     0.76856857
 o      2.22439917    -1.02472357    -0.10663871
 h      2.84580606    -0.56436530     0.23383554
 c     -2.40954868    -0.69083559     0.63788997
 h     -2.18731980    -0.36269672     1.75367727
 h     -3.40775095    -0.48009186     0.20790128
 h     -2.36759355    -1.74081956     0.77832314
 h     -1.76420750     1.91118703    -0.69877235
          17

 c      1.12717047    -0.39348953    -0.19835679
 c     -0.02028765    -1.02954821    -0.30687612
 c     -1.20838410    -0.22253776    -0.12257746
 c     -0.91286265     1.07260105    -0.61817127
 c      0.14118442     1.58539503     0.20155689
 c      1.19827382     0.91862163     0.38391174
 h     -0.13885495    -2.01557646    -0.18351966
 h     -0.66732064     1.10990426    -1.72795064
 h     -0.09401150     2.45243117     0.71757289
 h      2.10884151     1.29830872     0.74153615
 o      2.21503610    -1.03105130    -0.11770394
 h      2.85538471    -0.53391990     0.22930224
 c     -2.41394733    -0.69140315     0.62278552
 h     -2.16946138    -0.28037327     1.76829518
 h     -3.30725499    -0.46451413     0.15705378
 h     -2.37439982    -1.74264505     0.80550806
 h     -1.76947574     1.85469524    -0.71676040
          17

 c      1.12912702    -0.39292297    -0.18544195
 c     -0.03329238    -1.03116523    -0.30607956
 c     -1.19710812    -0.22663976    -0.11557648
 c     -0.92403856     1.06469598    -0.61904819
 c      0.15567246     1.58648433     0.20437276
 c      1.20732649     0.92870385     0.38800532
 h     -0.10240374    -1.96422079    -0.17345332
 h     -0.70156425     1.08230850    -1.70148619
 h     -0.14443293     2.42058979     0.76761190
 h      2.08738725     1.39663900     0.72498907
 o      2.20461930    -1.04048368    -0.13043946
 h      2.90672471    -0.47447954     0.24451458
 c     -2.41541815    -0.69149680     0.60965846
 h     -2.16197620    -0.20114534     1.75804888
 h     -3.22874400    -0.43752493     0.10122308
 h     -2.37997847    -1.75547126     0.83177695
 h     -1.76754844     1.78548243    -0.72579954
          17

 c      1.13258155    -0.39115005    -0.17132346
 c     -0.04973418    -1.02802006    -0.30575352
 c     -1.18496816    -0.23395498    -0.10902208
 c     -0.93757483     1.05914588    -0.62105784
 c      0.16731489     1.59029255     0.20705612
 c      1.21840849     0.93748586     0.39132612
 h     -0.06766195    -1.98409951    -0.15516550
 h     -0.72878394     1.04888112    -1.67401672
 h     -0.19154541     2.40787843     0.82074266
 h      2.07879907     1.49552389     0.71893488
 o      2.19588705    -1.05101088    -0.14338959
 h      2.95953524    -0.41884131     0.25756520
 c     -2.41243005    -0.69166327     0.59965315
 h     -2.16658307    -0.12886154     1.72046181
 h     -3.18999720    -0.39494584     0.03098465
 h     -2.38550840    -1.77187150     0.85622799
 h     -1.76598119     1.71282639    -0.72484360
          17

 c      1.13705743    -0.38821246    -0.15633569
 c     -0.06851485    -1.02140248    -0.30567366
 c     -1.17243642    -0.24439141    -0.10285735
 c     -0.95204634     1.05508002    -0.62310144
 c      0.17475579     1.59736879     0.20976380
 c      1.23211155     0.94529356     0.39415121
 h     -0.03325706    -2.05992175    -0.12977031
 h     -0.74597472     1.01019921    -1.65513433
 h     -0.23082197     2.40648312     0.87065262
 h      2.07832413     1.58862502     0.72086467
 o      2.19016721    -1.06154639    -0.15584097
 h      2.99401688    -0.38441000     0.25812612
 c     -2.40557879    -0.69194594     0.59264048
 h     -2.18390915    -0.06640089     1.65637422
 h     -3.18492673    -0.34002983    -0.05026476
 h     -2.39228729    -1.78432977     0.87730577
 h     -1.77692256     1.64902191    -0.71413419
          17

 c      1.14216629    -0.38427583    -0.14084002
 c     -0.08807640    -1.01508233    -0.30527196
 c     -1.16025661    -0.25750980    -0.09702171
 c     -0.96598566     1.05163484    -0.62424313
 c      0.17721573     1.60791963     0.21275534
 c      1.24869220     0.95284434     0.39677185
 h      0.00005943    -2.14942072    -0.10326104
 h     -0.75164268     0.96725459    -1.65174156
 h     -0.25785378     2.40957878     0.91111916
 h      2.07996813     1.66837906     0.72763043
 o      2.18784313    -1.07160463    -0.16752808
 h      3.00356966    -0.37794582     0.24296232
 c     -2.39666893    -0.69178188     0.58737089
 h     -2.21366385    -0.01552283     1.56956567
 h     -3.19426898    -0.28261553    -0.12854561
 h     -2.40125936    -1.78756169     0.89367676
 h     -1.81245156     1.60479851    -0.69481911
          17

 c      1.14758320    -0.37960807    -0.12520701
 c     -0.10641223    -1.01190160    -0.30416218
 c     -1.14944205    -0.27256314    -0.09144147
 c     -0.97867048     1.04854717    -0.62417828
 c      0.17463595     1.62164254     0.21624069
 c      1.26779748     0.96099087     0.39935770
 h      0.02929228    -2.22333760    -0.08019430
 h     -0.74686012     0.92194010    -1.66367021
 h     -0.26985541     2.41325391     0.93795842
 h      2.07966243     1.72849379     0.73669352
 o      2.18884423    -1.08094621    -0.17836359
 h      2.98746612    -0.40132635     0.21177333
 c     -2.38725272    -0.69060901     0.58242966
 h     -2.25475905     0.02401339     1.46728188
 h     -3.20279790    -0.23228448    -0.19171811
 h     -2.41295440    -1.77906125     0.90474580
 h     -1.87432198     1.58216003    -0.66802434
          17

 c      1.15305795    -0.37451006    -0.10979408
 c     -0.12142770    -1.01347883    -0.30220192
 c     -1.14114329    -0.28857972    -0.08603291
 c     -0.99043224     1.04617792    -0.62320615
 c      0.16757001     1.63781156     0.22031984
 c      1.28854614     0.97050990     0.40193211
 h      0.05169186    -2.26823471    -0.06276044
 h     -0.73513065     0.87738962    -1.68386551
 h     -0.26605374     2.41638035     0.94938376
 h      2.07588240     1.76509313     0.74646979
 o      2.19278819    -1.08950106    -0.18836906
 h      2.94909624    -0.45300492     0.16614290
 c     -2.37836115    -0.68825563     0.57649414
 h     -2.30545803     0.05611302     1.36097574
 h     -3.20252281    -0.19553651    -0.23361564
 h     -2.42764181    -1.75897413     0.91086060
 h     -1.95043721     1.57396226    -0.63503007
          17

 c      1.15843141    -0.36926442    -0.09492329
 c     -0.13125387    -1.02069183    -0.29937121
 c     -1.13640612    -0.30450283    -0.08072209
 c     -1.00199049     1.04495305    -0.62176688
 c      0.15696931     1.65542450     0.22493264
 c      1.30974422     0.98194226     0.40439282
 h      0.06542586    -2.27928192    -0.05184245
 h     -0.72100340     0.83747515    -1.70293308
 h     -0.24766755     2.42029013     0.94601013
 h      2.06934926     1.77697716     0.75634056
 o      2.19881768    -1.09753079    -0.19775517
 h      2.89888576    -0.52555856     0.11080211
 c     -2.37066569    -0.68500964     0.56828136
 h     -2.36395744     0.08942158     1.26527189
 h     -3.19025579    -0.17625660    -0.25272338
 h     -2.44553219    -1.72989410     0.91335860
 h     -2.02396293     1.57102181    -0.59802134
          17

 c      1.16365194    -0.36411225    -0.08086052
 c     -0.13455423    -1.03384264    -0.29566215
 c     -1.13586036    -0.31939190    -0.07548186
 c     -1.01384839     1.04503337    -0.62010545
 c      0.14399363     1.67331918     0.22981026
 c      1.33005575     0.99546500     0.40652530
 h      0.06950768    -2.25603698    -0.04770734
 h     -0.70863560     0.80585506    -1.71323969
 h     -0.21780410     2.42877834     0.93098380
 h      2.06286172     1.76583445     0.76672568
 o      2.20508529    -1.10604961    -0.20713182
 h      2.86248503    -0.59912290     0.05688279
 c     -2.36455593    -0.68127672     0.55686911
 h     -2.42928097     0.13372720     1.19240311
 h     -3.16570460    -0.17651645    -0.25062993
 h     -2.46696178    -1.69656725     0.91445453
 h     -2.08177388     1.56693890    -0.55982120
          17

 c      1.16881020    -0.35923707    -0.06779660
 c     -0.13080095    -1.05253214    -0.29102016
 c     -1.13943553    -0.33261836    -0.07038076
 c     -1.02618582     1.04633314    -0.61820323
 c      0.12987193     1.69027111     0.23447903
 c      1.34806663     1.01081343     0.40799560
 h      0.06387028    -2.20177903    -0.05007938
 h     -0.70106663     0.78531602    -1.71042166
 h     -0.18101495     2.44794216     0.90978863
 h      2.06139192     1.73659730     0.77932222
 o      2.20863712    -1.11684119    -0.21746494
 h      2.88240976    -0.64155689     0.02103781
 c     -2.36024881    -0.67688673     0.54227966
 h     -2.50062283     0.19090870     1.14501374
 h     -3.13090499    -0.19675565    -0.23144098
 h     -2.49244713    -1.66497493     0.91685986
 h     -2.11634161     1.55857024    -0.52324430
          17

 c      1.17414533    -0.35476290    -0.05584634
 c     -0.12042388    -1.07534969    -0.28538133
 c     -1.14624219    -0.34395788    -0.06561632
 c     -1.03894402     1.04862252    -0.61582766
 c      0.11575864     1.70518022     0.23841639
 c      1.36230801     1.02732722     0.40835623
 h      0.04996442    -2.12632492    -0.05748336
 h     -0.70003513     0.77752782    -1.69338090
 h     -0.14197632     2.48449548     0.88848294
 h      2.07180968     1.69714219     0.79722014
 o      2.20857494    -1.13006071    -0.22881087
 h      2.96818072    -0.64724158     0.00516022
 c     -2.35797589    -0.67108539     0.52554381
 h     -2.57512663     0.25211178     1.11687706
 h     -3.09084321    -0.23517756    -0.20216017
 h     -2.52240516    -1.64016429     0.92298632
 h     -2.12480861     1.54514474    -0.49072687
          17

 c      1.17995145    -0.35080432    -0.04507834
 c     -0.10474975    -1.09936953    -0.27885008
 c     -1.15471973    -0.35352814    -0.06150295
 c     -1.05188137     1.05159877    -0.61258485
 c      0.10256894     1.71742525     0.24137524
 c      1.37146488     1.04421030     0.40714739
 h      0.03192645    -2.05310957    -0.06553927
 h     -0.70596437     0.78297481    -1.66406496
 h     -0.10361063     2.54162620     0.86997450
 h      2.10068293     1.65563072     0.82393119
 o      2.20741235    -1.14373279    -0.24017618
 h      3.07566951    -0.64500321    -0.00572897
 c     -2.35790246    -0.66349163     0.50835433
 h     -2.64791897     0.30552141     1.09989212
 h     -3.05520617    -0.28651928    -0.17415956
 h     -2.55648367    -1.62362296     0.93386798
 h     -2.10827867     1.52763397    -0.46410541
          17

 c      1.18646261    -0.34754548    -0.03555172
 c     -0.08564821    -1.11991418    -0.27190259
 c     -1.16301645    -0.36161616    -0.05841407
 c     -1.06454542     1.05491146    -0.60794551
 c      0.09092064     1.72715959     0.24359394
 c      1.37485273     1.06096494     0.40415428
 h      0.01666438    -2.02458349    -0.06535191
 h     -0.71791723     0.80091748    -1.62749044
 h     -0.06655089     2.61521994     0.85156174
 h      2.14938086     1.61569756     0.86053990
 o      2.20724592    -1.15646373    -0.25090968
 h      3.16825041    -0.65427494    -0.02111613
 c     -2.35986461    -0.65466026     0.49287756
 h     -2.71412277     0.34267129     1.08788999
 h     -3.03951743    -0.34191927    -0.16414833
 h     -2.59300365    -1.61267201     0.94863467
 h     -2.07214344     1.50871163    -0.44431636
          17

 c      1.19380390    -0.34524370    -0.02733228
 c     -0.06472298    -1.13313557    -0.26496071
 c     -1.16943826    -0.36849031    -0.05670393
 c     -1.07616534     1.05814370    -0.60128503
 c      0.08123843     1.73516598     0.24560050
 c      1.37274563     1.07756640     0.39962658
 h      0.00845391    -2.07453314    -0.04936478
 h     -0.73359121     0.82947539    -1.59167295
 h     -0.03062173     2.69516031     0.82719813
 h      2.21066903     1.57485867     0.90328081
 o      2.20898833    -1.16767476    -0.26077318
 h      3.22902314    -0.68122742    -0.04382612
 c     -2.36368793    -0.64552810     0.48114957
 h     -2.77010215     0.35916877     1.07663840
 h     -3.05860658    -0.39373987    -0.18789111
 h     -2.62918793    -1.60261519     0.96516278
 h     -2.02724995     1.49319602    -0.43086436
          17

 c      1.20200171    -0.34414420    -0.02048699
 c     -0.04279129    -1.14028907    -0.25746520
 c     -1.17277075    -0.37430115    -0.05664100
 c     -1.08558369     1.06076948    -0.59200413
 c      0.07385537     1.74240701     0.24785551
 c      1.36611162     1.09412693     0.39415899
 h      0.00481245    -2.17928781    -0.02279679
 h     -0.74972286     0.86610057    -1.56638981
 h      0.00379973     2.77019861     0.79161105
 h      2.27189748     1.52884463     0.94502656
 o      2.21294788    -1.17716360    -0.26970452
 h      3.25158369    -0.72610814    -0.07389502
 c     -2.37028522    -0.63650057     0.47375562
 h     -2.81360016     0.35352894     1.06313840
 h     -3.11086460    -0.44235109    -0.24542033
 h     -2.66202896    -1.58938762     0.98123040
 h     -1.99018180     1.48827613    -0.42140755
          17

 c      1.21100300    -0.34441853    -0.01507182
 c     -0.02048046    -1.14479001    -0.24851377
 c     -1.17238627    -0.37913935    -0.05835730
 c     -1.09157958     1.06223924    -0.57974933
 c      0.06902206     1.74969625     0.25057815
 c      1.35608527     1.11054322     0.38838814
 h      0.00333595    -2.29231534     0.00409686
 h     -0.76339079     0.90859692    -1.55958214
 h      0.03567392     2.83147406     0.74225599
 h      2.32098176     1.47583183     0.97878672
 o      2.21914282    -1.18491719    -0.27772052
 h      3.23493210    -0.78655284    -0.11021075
 c     -2.38149169    -0.62757467     0.46969304
 h     -2.84361027     0.32661071     1.04546975
 h     -3.17789590    -0.49245722    -0.32061637
 h     -2.68910827    -1.57084849     0.99519459
 h     -1.97799987     1.50130496    -0.41258962
          17

 c      1.22069320    -0.34615248    -0.01112451
 c      0.00152576    -1.14874703    -0.23760631
 c     -1.16824018    -0.38311398    -0.06180451
 c     -1.09374849     1.06238638    -0.56459427
 c      0.06687138     1.75759100     0.25374635
 c      1.34368222     1.12643123     0.38281452
 h      0.00393297    -2.38439314     0.02520981
 h     -0.77378551     0.95597698    -1.57253195
 h      0.06371890     2.87355594     0.67922036
 h      2.34954572     1.41709955     0.99967620
 o      2.22726767    -1.19109827    -0.28490727
 h      3.18381969    -0.85788534    -0.15070266
 c     -2.39854956    -0.61892219     0.46752522
 h     -2.86059539     0.28209662     1.02323374
 h     -3.24102923    -0.54619490    -0.39627221
 h     -2.70903201    -1.54706150     1.00622737
 h     -1.99599175     1.53403974    -0.40269954
          17

 c      1.23091307    -0.34935685    -0.00866452
 c      0.02259690    -1.15301814    -0.22459139
 c     -1.16078974    -0.38636628    -0.06674103
 c     -1.09287318     1.06173079    -0.54706826
 c      0.06738499     1.76638335     0.25714574
 c      1.32975913     1.14121101     0.37777421
 h      0.00727059    -2.44246441     0.03813579
 h     -0.78261363     1.00798908    -1.59836572
 h      0.08675754     2.89442525     0.60453805
 h      2.35324516     1.35599733     1.00516743
 o      2.23627234    -1.19614708    -0.29145751
 h      3.11518119    -0.93143433    -0.19174768
 c     -2.42142809    -0.61105929     0.46586431
 h     -2.86734779     0.22797340     0.99849550
 h     -3.28893265    -0.60281134    -0.46112617
 h     -2.72152752    -1.52029111     1.01449097
 h     -2.03284478     1.57960838    -0.39282002
          17

 c      1.24147612    -0.35398346    -0.00769403
 c      0.04221211    -1.15787251    -0.20949660
 c     -1.15082136    -0.38904208    -0.07277368
 c     -1.09014888     1.06118260    -0.52801339
 c      0.07037124     1.77608622     0.26041200
 c      1.31503566     1.15419950     0.37345541
 h      0.01400433    -2.46157061     0.04224419
 h     -0.79256933     1.06386929    -1.62590458
 h      0.10391954     2.89555681     0.52162445
 h      2.33132549     1.29696711     0.99483562
 o      2.24357681    -1.20090793    -0.29770126
 h      3.07032324    -0.99246697    -0.22769055
 c     -2.44898707    -0.60492263     0.46320032
 h     -2.87017374     0.17841648     0.97716561
 h     -3.31632738    -0.66033971    -0.50880700
 h     -2.72730400    -1.49471112     1.02122786
 h     -2.07134936     1.62727275    -0.38463496
          17

 c      1.25216885    -0.35991666    -0.00818712
 c      0.05994588    -1.16332809    -0.19244414
 c     -1.13923212    -0.39125782    -0.07943946
 c     -1.08648254     1.06160777    -0.50830603
 c      0.07546290     1.78638951     0.26307467
 c      1.30006383     1.16468495     0.36989353
 h      0.02460908    -2.44068878     0.03775206
 h     -0.80568464     1.12185273    -1.64473012
 h      0.11478997     2.88240390     0.43479816
 h      2.28665657     1.24494324     0.97036979
 o      2.24598923    -1.20618207    -0.30389872
 h      3.10050424    -1.02759087    -0.25427502
 c     -2.47945458    -0.60179387     0.45784399
 h     -2.87833845     0.15242840     0.96871210
 h     -3.32149148    -0.71648986    -0.53572553
 h     -2.72766277    -1.47545608     1.02853146
 h     -2.09835812     1.66790779    -0.37867754
          17

 c      1.26271778    -0.36693639    -0.01006755
 c      0.07542006    -1.16920651    -0.17362873
 c     -1.12683933    -0.39309143    -0.08629183
 c     -1.08238032     1.06364331    -0.48865178
 c      0.08213911     1.79663874     0.26462974
 c      1.28511266     1.17199456     0.36692294
 h      0.03932051    -2.38193041     0.02556075
 h     -0.82274022     1.17952203    -1.64774221
 h      0.11952471     2.86465667     0.34856959
 h      2.22662881     1.20487624     0.93608008
 o      2.24462531    -1.21166487    -0.30991922
 h      3.18968918    -1.04220998    -0.27400170
 c     -2.51124282    -0.60253706     0.44852020
 h     -2.89825568     0.16301014     0.97979025
 h     -3.30491136    -0.76896178    -0.54006400
 h     -2.72389363    -1.46680004     1.03857726
 h     -2.10674100     1.69564583    -0.37431891
          17

 c      1.27278352    -0.37474707    -0.01320411
 c      0.08832338    -1.17493984    -0.15333804
 c     -1.11429821    -0.39457910    -0.09295858
 c     -1.07805772     1.06766223    -0.46952194
 c      0.08976643     1.80598734     0.26464735
 c      1.27001757     1.17556301     0.36410460
 h      0.05802959    -2.29269296     0.00754083
 h     -0.84337318     1.23432685    -1.63153574
 h      0.11883671     2.85444381     0.26652014
 h      2.16454953     1.18110947     0.89963148
 o      2.24308461    -1.21675128    -0.31562332
 h      3.28339704    -1.04749363    -0.29001807
 c     -2.54361449    -0.60668771     0.43526100
 h     -2.92711357     0.20439733     1.00565352
 h     -3.26913452    -0.81569390    -0.52204926
 h     -2.71675436    -1.47003368     1.05243541
 h     -2.09408052     1.70750775    -0.37022689
          17

 c      1.28201586    -0.38304774    -0.01742201
 c      0.09847278    -1.17904043    -0.13200939
 c     -1.10211685    -0.39571311    -0.09915562
 c     -1.07352027     1.07375733    -0.45115187
 c      0.09765039     1.81386216     0.26285001
 c      1.25420517     1.17498373     0.36075114
 h      0.08008839    -2.19181472    -0.01284012
 h     -0.86633485     1.28398091    -1.59613781
 h      0.11378303     2.86084408     0.19056456
 h      2.11899978     1.17666014     0.87149752
 o      2.24352640    -1.22121262    -0.32102422
 h      3.34996274    -1.04876883    -0.30323386
 c     -2.57624506    -0.61298373     0.41934131
 h     -2.95697064     0.25801502     1.03352594
 h     -3.21974615    -0.85541855    -0.48560716
 h     -2.70644804    -1.48246654     1.06917557
 h     -2.06166115     1.70296018    -0.36462539
          17

 c      1.29010875    -0.39154469    -0.02250623
 c      0.10582712    -1.17839474    -0.11024687
 c     -1.09070419    -0.39644393    -0.10467436
 c     -1.06855311     1.08169739    -0.43353930
 c      0.10506851     1.82046092     0.25905980
 c      1.23733767     1.16998695     0.35630568
 h      0.10433772    -2.11795003    -0.03039498
 h     -0.88969942     1.32677460    -1.54495218
 h      0.10560629     2.88404856     0.12182103
 h      2.10587086     1.19303600     0.86012785
 o      2.24683208    -1.22501653    -0.32618278
 h      3.37739377    -1.04792236    -0.31375513
 c     -2.60836113    -0.62032943     0.40275351
 h     -2.98190515     0.30654861     1.05183784
 h     -3.16739161    -0.88900880    -0.44178858
 h     -2.69312142    -1.49857045     1.08608458
 h     -2.01464344     1.68406643    -0.35532177
          17

 c      1.29685089    -0.39990465    -0.02820184
 c      0.11039118    -1.16940880    -0.08855259
 c     -1.08042416    -0.39666467    -0.10936517
 c     -1.06263028     1.09085458    -0.41642737
 c      0.11129643     1.82668231     0.25309357
 c      1.22037421     1.16040009     0.35094626
 h      0.13017261    -2.11654966    -0.04148198
 h     -0.91105749     1.36193488    -1.48502260
 h      0.09583090     2.91602866     0.06207162
 h      2.12531045     1.23036868     0.86450963
 o      2.25326762    -1.22818457    -0.33115498
 h      3.36270076    -1.04557241    -0.32159736
 c     -2.63842006    -0.62782527     0.38811274
 h     -2.99956782     0.33893515     1.05343236
 h     -3.12899727    -0.92167409    -0.41225066
 h     -2.67736386    -1.51233921     1.09983599
 h     -1.96321885     1.65621250    -0.33963879
          17

 c      1.30218277    -0.40771605    -0.03422888
 c      0.11220519    -1.15281482    -0.06698386
 c     -1.07165619    -0.39616773    -0.11312326
 c     -1.05486522     1.10018359    -0.39931496
 c      0.11572414     1.83355318     0.24477883
 c      1.20547390     1.14628187     0.34553102
 h      0.15756860    -2.18384688    -0.04799141
 h     -0.92788917     1.39002139    -1.42695387
 h      0.08624000     2.94657665     0.01375170
 h      2.16161291     1.28635644     0.87473817
 o      2.26270441    -1.23075296    -0.33597613
 h      3.30831989    -1.04162715    -0.32684233
 c     -2.66471280    -0.63460157     0.37798897
 h     -3.00994680     0.34948464     1.03487893
 h     -3.12134389    -0.96213220    -0.42200832
 h     -2.66029721    -1.51918154     1.10770749
 h     -1.92310336     1.62838513    -0.31447005
          17

 c      1.30619992    -0.41456313    -0.04031399
 c      0.11155736    -1.13313042    -0.04555019
 c     -1.06480351    -0.39466160    -0.11587585
 c     -1.04435746     1.10851233    -0.38158734
 c      0.11806321     1.84173274     0.23404934
 c      1.19471131     1.12809168     0.34092714
 h      0.18458978    -2.27299600    -0.05230891
 h     -0.93834488     1.41290861    -1.38295680
 h      0.07858088     2.96791049    -0.02103198
 h      2.19648245     1.35569251     0.88001872
 o      2.27443040    -1.23279629    -0.34065488
 h      3.22498757    -1.03469473    -0.32963702
 c     -2.68674746    -0.64046817     0.37276002
 h     -3.01424804     0.33664282     0.99568718
 h     -3.14570109    -1.01277627    -0.47396063
 h     -2.64333451    -1.51679982     1.10834338
 h     -1.91084999     1.61017061    -0.27688421
          17

 c      1.30909364    -0.42013932    -0.04621405
 c      0.10889115    -1.11398075    -0.02443725
 c     -1.06024338    -0.39186126    -0.11757130
 c     -1.03113146     1.11525419    -0.36280460
 c      0.11849949     1.85131147     0.22100815
 c      1.18927061     1.10669085     0.33763536
 h      0.20841326    -2.34813387    -0.05444567
 h     -0.94227149     1.43265134    -1.36187707
 h      0.07428400     2.97602689    -0.04117733
 h      2.21730643     1.43138380     0.87322260
 o      2.28652261    -1.23457326    -0.34518083
 h      3.14168974    -1.01961935    -0.33005355
 c     -2.70525517    -0.64628661     0.37023915
 h     -3.01458865     0.30298312     0.93825156
 h     -3.18818644    -1.06509027    -0.54473868
 h     -2.62788309    -1.50535759     1.10201907
 h     -1.93181803     1.60473535    -0.22580905
          17

 c      1.31107997    -0.42426050    -0.05171621
 c      0.10463349    -1.09732006    -0.00387360
 c     -1.05827347    -0.38756183    -0.11817538
 c     -1.01658753     1.12075522    -0.34299131
 c      0.11767709     1.86181310     0.20593672
 c      1.18942499     1.08323675     0.33579528
 h      0.22685346    -2.39261896    -0.05358065
 h     -0.94159315     1.44967842    -1.36396220
 h      0.07433444     2.97067971    -0.04678830
 h      2.21777165     1.50626495     0.85095730
 o      2.29552729    -1.23677809    -0.34956231
 h      3.11125441    -0.98383892    -0.32766731
 c     -2.72089994    -0.65329278     0.36773937
 h     -3.01445780     0.25665371     0.86839217
 h     -3.23483326    -1.10926292    -0.60991947
 h     -2.61510382    -1.48735899     1.09067425
 h     -1.97433968     1.60656161    -0.16372335
          17

 c      1.31233239    -0.42679845    -0.05662326
 c      0.09911339    -1.08411976     0.01594105
 c     -1.05906750    -0.38167255    -0.11766817
 c     -1.00267834     1.12576372    -0.32266519
 c      0.11653489     1.87228430     0.18927538
 c      1.19479592     1.05904068     0.33528657
 h      0.23843316    -2.40031784    -0.04889766
 h     -0.93941140     1.46235565    -1.38109128
 h      0.07924758     2.95538455    -0.03917641
 h      2.19633766     1.57385550     0.81251965
 o      2.29989862    -1.23988638    -0.35381896
 h      3.15681176    -0.91872673    -0.32206175
 c     -2.73377980    -0.66282962     0.36296283
 h     -3.01946726     0.21344791     0.79579237
 h     -3.27701351    -1.13969979    -0.65509174
 h     -2.60570313    -1.46732783     1.07789813
 h     -2.01987329     1.60795914    -0.09580851
          17

 c      1.31298311    -0.42766070    -0.06075383
 c      0.09254919    -1.07481632     0.03483916
 c     -1.06265376    -0.37422397    -0.11603790
 c     -0.99106824     1.13085837    -0.30255630
 c      0.11609508     1.88141759     0.17158385
 c      1.20459717     1.03541007     0.33580525
 h      0.24209428    -2.36996912    -0.03972256
 h     -0.93867174     1.46840378    -1.40217796
 h      0.08911557     2.93746249    -0.02071938
 h      2.15520641     1.62890424     0.75917368
 o      2.30255383    -1.24296450    -0.35786559
 h      3.23129090    -0.83890464    -0.31479944
 c     -2.74361119    -0.67624171     0.35406775
 h     -3.03670733     0.19419603     0.73150039
 h     -3.31000058    -1.15450731    -0.67376503
 h     -2.59984238    -1.45089863     1.06851529
 h     -2.05361588     1.60418017    -0.02756981
          17

 c      1.31315970    -0.42684810    -0.06396241
 c      0.08509785    -1.06944870     0.05266389
 c     -1.06892101    -0.36535932    -0.11327395
 c     -0.98292558     1.13629606    -0.28330602
 c      0.11728128     1.88775769     0.15346382
 c      1.21778865     1.01347682     0.33690350
 h      0.23703937    -2.30349239    -0.02554282
 h     -0.94146867     1.46630346    -1.41787916
 h      0.10375512     2.92682506     0.00569254
 h      2.10011801     1.66809383     0.69384354
 o      2.30610960    -1.24486065    -0.36158367
 h      3.29201350    -0.76266709    -0.30796441
 c     -2.75024525    -0.69387991     0.34014223
 h     -3.07019682     0.20984468     0.68058508
 h     -3.33125475    -1.15422715    -0.66429609
 h     -2.59733950    -1.44297496     1.06728035
 h     -2.06697124     1.59373413     0.03652350
          17

 c      1.31297303    -0.42448834    -0.06614822
 c      0.07686440    -1.06754453     0.06926481
 c     -1.07763262    -0.35533234    -0.10936216
 c     -0.97898154     1.14208562    -0.26534218
 c      0.12080765     1.89012050     0.13544892
 c      1.23312886     0.99401802     0.33801383
 h      0.22288102    -2.20734705    -0.00612600
 h     -0.94904822     1.45570440    -1.42220654
 h      0.12290258     2.93173476     0.03770831
 h      2.04063755     1.69121630     0.62094876
 o      2.31159816    -1.24488099    -0.36488844
 h      3.32086941    -0.70079579    -0.30291979
 c     -2.75405699    -0.71427644     0.32156182
 h     -3.11630243     0.24876434     0.63903051
 h     -3.33988641    -1.14133897    -0.62881055
 h     -2.59818668    -1.44534837     1.07667393
 h     -2.05633945     1.57721629     0.09330959
          17

 c      1.31249132    -0.42083852    -0.06725440
 c      0.06784428    -1.06769160     0.08452964
 c     -1.08845309    -0.34450576    -0.10428279
 c     -0.97957431     1.14808144    -0.24888566
 c      0.12715382     1.88810946     0.11794437
 c      1.24920300     0.97731213     0.33850181
 h      0.20034929    -2.09767272     0.01810700
 h     -0.96209411     1.43725048    -1.41238504
 h      0.14622361     2.95289843     0.07412548
 h      1.98998709     1.70247116     0.54584527
 o      2.31922433    -1.24264390    -0.36771999
 h      3.31258684    -0.65884381    -0.30046671
 c     -2.75555584    -0.73524537     0.29963130
 h     -3.16694068     0.28891796     0.60069323
 h     -3.33744864    -1.12051138    -0.57413373
 h     -2.60296618    -1.45543813     1.09506371
 h     -2.02209475     1.55648881     0.14097292
          17

 c      1.31172402    -0.41629053    -0.06726853
 c      0.05782272    -1.06681046     0.09844584
 c     -1.10099052    -0.33333729    -0.09801675
 c     -0.98459746     1.15402775    -0.23401004
 c      0.13660257     1.88220646     0.10129289
 c      1.26460254     0.96319684     0.33779961
 h      0.17259914    -2.00908543     0.04550528
 h     -0.98102719     1.41232760    -1.38842790
 h      0.17307073     2.98213618     0.11406502
 h      1.96257411     1.70989529     0.47327099
 o      2.32881583    -1.23794003    -0.37003096
 h      3.26785445    -0.63942332    -0.30109156
 c     -2.75474135    -0.75499776     0.27635306
 h     -3.21486811     0.31352674     0.56221072
 h     -3.33023222    -1.09950780    -0.51443772
 h     -2.61261768    -1.46769012     1.11713687
 h     -1.96878007     1.53455317     0.17937293
          17

 c      1.31061646    -0.41138348    -0.06622900
 c      0.04645264    -1.06057828     0.11107416
 c     -1.11486591    -0.32232638    -0.09055827
 c     -0.99334946     1.15955240    -0.22073340
 c      0.14927539     1.87329249     0.08586305
 c      1.27837559     0.95154521     0.33557352
 h      0.14468610    -1.99024991     0.07380698
 h     -1.00623716     1.38291431    -1.35299165
 h      0.20239329     3.00754041     0.15585270
 h      1.96810550     1.72018882     0.40542545
 o      2.33988562    -1.23073826    -0.37178765
 h      3.19253102    -0.64212286    -0.30497688
 c     -2.75082674    -0.77214418     0.25435124
 h     -3.25519246     0.31417797     0.52274629
 h     -3.33154553    -1.08952716    -0.47251931
 h     -2.62776978    -1.47639939     1.13634527
 h     -1.90636948     1.51606082     0.21092785
          17

 c      1.30906387    -0.40676523    -0.06422924
 c      0.03381605    -1.04793241     0.12232250
 c     -1.12979397    -0.31191162    -0.08192380
 c     -1.00441695     1.16414955    -0.20912304
 c      0.16513295     1.86214564     0.07204198
 c      1.29043344     0.94284249     0.33172266
 h      0.11737833    -2.05178018     0.10320370
 h     -1.03823647     1.35151295    -1.31146992
 h      0.23296365     3.01904619     0.19698107
 h      2.00636609     1.73218935     0.34209147
 o      2.35136323    -1.22140452    -0.37299345
 h      3.10206579    -0.66005101    -0.31164077
 c     -2.74281791    -0.78572630     0.23591043
 h     -3.28487569     0.28851105     0.48279748
 h     -3.35593850    -1.10082646    -0.46960050
 h     -2.64826538    -1.47768440     1.14733012
 h     -1.85106960     1.50784141     0.24179270
          17

 c      1.30693341    -0.40310150    -0.06140172
 c      0.02042861    -1.03260356     0.13205620
 c     -1.14558888    -0.30241399    -0.07213742
 c     -1.01601608     1.16729231    -0.19924700
 c      0.18397482     1.84925894     0.06017021
 c      1.30140451     0.93808441     0.32619393
 h      0.08713523    -2.14876273     0.13508854
 h     -1.07777002     1.32099873    -1.27181978
 h      0.26366131     3.01067054     0.23472404
 h      2.06871161     1.73770800     0.28290517
 o      2.36102387    -1.21122251    -0.37374160
 h      3.03054525    -0.67167686    -0.31912385
 c     -2.73105400    -0.79577024     0.22118910
 h     -3.30231998     0.23819356     0.44353849
 h     -3.40185160    -1.13388081    -0.50476947
 h     -2.67309135    -1.47008938     1.14720284
 h     -1.82086446     1.51753798     0.28091240
          17

 c      1.30409933    -0.40096941    -0.05788008
 c      0.00664892    -1.01815569     0.14033390
 c     -1.16209331    -0.29407474    -0.06120775
 c     -1.02706991     1.16883299    -0.19074911
 c      0.20544849     1.83487753     0.05047974
 c      1.31214760     0.93814091     0.31887255
 h      0.05257955    -2.23894615     0.16897624
 h     -1.12582094     1.29423221    -1.24305559
 h      0.29365049     2.98060085     0.26668527
 h      2.14372166     1.72804107     0.22862700
 o      2.36592156    -1.20230975    -0.37419206
 h      3.02354966    -0.64250744    -0.32445500
 c     -2.71724756    -0.80318697     0.20852144
 h     -3.30764189     0.16827952     0.40647207
 h     -3.45101185    -1.18030903    -0.55851835
 h     -2.70062177    -1.45444521     1.13573254
 h     -1.82284726     1.54861656     0.33341628
          17

 c      1.30051500    -0.40074338    -0.05376865
 c     -0.00736863    -1.00640255     0.14732256
 c     -1.17913169    -0.28708230    -0.04913177
 c     -1.03782792     1.16931752    -0.18264485
 c      0.22904626     1.81906929     0.04304810
 c      1.32342614     0.94332302     0.30960917
 h      0.01452176    -2.30098066     0.20334495
 h     -1.18324547     1.27347587    -1.23145784
 h      0.32246269     2.93098980     0.29117332
 h      2.22110198     1.69810607     0.18078410
 o      2.36615082    -1.19461626    -0.37428478
 h      3.07804161    -0.57332832    -0.32831940
 c     -2.70291159    -0.80913282     0.19615177
 h     -3.30371942     0.08789488     0.37328064
 h     -3.48579538    -1.23145149    -0.61298117
 h     -2.72898101    -1.43359566     1.11510804
 h     -1.84671571     1.59652403     0.39452868
          17

 c      1.29623951    -0.40253242    -0.04913485
 c     -0.02154734    -0.99808964     0.15320826
 c     -1.19649501    -0.28155590    -0.03591713
 c     -1.04908244     1.16967941    -0.17404059
 c      0.25407827     1.80174724     0.03776687
 c      1.33584373     0.95327349     0.29826742
 h     -0.02558345    -2.32623225     0.23659253
 h     -1.24980234     1.25996727    -1.23632276
 h      0.35003837     2.86820120     0.30757402
 h      2.29294332     1.64693402     0.14102081
 o      2.36438169    -1.18595684    -0.37382399
 h      3.14948934    -0.49986676    -0.33363403
 c     -2.68862546    -0.81484528     0.18279268
 h     -3.29761462     0.01123110     0.34582552
 h     -3.49614808    -1.28159762    -0.65818502
 h     -2.75636232    -1.41205023     1.08964737
 h     -1.87558054     1.65216225     0.45406137
          17

 c      1.29137719    -0.40619002    -0.04401505
 c     -0.03581991    -0.99347358     0.15817021
 c     -1.21393362    -0.27751291    -0.02160568
 c     -1.06139910     1.17076078    -0.16472791
 c      0.27965366     1.78267369     0.03432805
 c      1.34990488     0.96700337     0.28475490
 h     -0.06625222    -2.31196811     0.26726749
 h     -1.32326110     1.25400974    -1.24988764
 h      0.37672547     2.80313110     0.31673619
 h      2.35385551     1.57683678     0.11070685
 o      2.36234428    -1.17496911    -0.37273200
 h      3.20802501    -0.44555566    -0.34140329
 c     -2.67420227    -0.82158924     0.16752678
 h     -3.30014320    -0.04458004     0.32582658
 h     -3.47775730    -1.32732354    -0.68965644
 h     -2.78127621    -1.39514331     1.06499125
 h     -1.89659731     1.70704778     0.50343800
          17

 c      1.28601172    -0.41137362    -0.03842802
 c     -0.05011534    -0.99253792     0.16237817
 c     -1.23113762    -0.27485271    -0.00628816
 c     -1.07499980     1.17311263    -0.15499308
 c      0.30470375     1.76157960     0.03225544
 c      1.36605716     0.98299783     0.26905785
 h     -0.10608173    -2.25877734     0.29409342
 h     -1.39965210     1.25536266    -1.26181545
 h      0.40312101     2.74993060     0.32092825
 h      2.40105928     1.49261147     0.09069956
 o      2.36072600    -1.16125329    -0.37101405
 h      3.24069439    -0.41918385    -0.35133088
 c     -2.65942904    -0.83012553     0.14986433
 h     -3.31965315    -0.06846482     0.31358934
 h     -3.42953455    -1.36650432    -0.70588833
 h     -2.80263790    -1.38740254     1.04622698
 h     -1.90276699     1.75511412     0.53772656
          17

 c      1.28018073    -0.41761894    -0.03239194
 c     -0.06435959    -0.99494551     0.16598207
 c     -1.24771659    -0.27336018     0.00989459
 c     -1.08985126     1.17699043    -0.14522061
 c      0.32805634     1.73857540     0.03104205
 c      1.38467097     0.99937115     0.25127609
 h     -0.14378055    -2.17106672     0.31611283
 h     -1.47436441     1.26352901    -1.26348779
 h      0.42957589     2.72079654     0.32249993
 h      2.43473834     1.40092315     0.08115075
 o      2.35974201    -1.14489307    -0.36870870
 h      3.24274986    -0.42257560    -0.36271627
 c     -2.64488731    -0.84017537     0.12997076
 h     -3.35378840    -0.06408925     0.30668824
 h     -3.35249495    -1.39791305    -0.70732296
 h     -2.81955492    -1.39070406     1.03548217
 h     -1.89132316     1.79254655     0.55498723
          17

 c      1.27387712    -0.42441344    -0.02593993
 c     -0.07845287    -0.99970802     0.16906154
 c     -1.26320573    -0.27272522     0.02676466
 c     -1.10572192     1.18239416    -0.13570900
 c      0.34856377     1.71467642     0.03036338
 c      1.40595585     1.01409544     0.23163652
 h     -0.17845913    -2.06089934     0.33331590
 h     -1.54311735     1.27787954    -1.24966143
 h      0.45553592     2.71857642     0.32162963
 h      2.45841838     1.30951353     0.08140938
 o      2.35937555    -1.12625636    -0.36587245
 h      3.21391993    -0.45385244    -0.37477632
 c     -2.63176672    -0.85083989     0.10869608
 h     -3.39170307    -0.04509505     0.30087787
 h     -3.24999910    -1.42158089    -0.69669951
 h     -2.83101082    -1.40362747     1.03088664
 h     -1.86241938     1.81743704     0.55558454
          17

 c      1.26706587    -0.43126363    -0.01913144
 c     -0.09216941    -1.00449935     0.17148237
 c     -1.27711379    -0.27257182     0.04412926
 c     -1.12217465     1.18908472    -0.12667856
 c      0.36525811     1.69175335     0.03014452
 c      1.42983751     1.02531079     0.21046061
 h     -0.21075795    -1.95608992     0.34838909
 h     -1.60248634     1.29770065    -1.21847662
 h      0.47947798     2.73527046     0.31589997
 h      2.47870024     1.22603862     0.09016392
 o      2.35930670    -1.10603825    -0.36257090
 h      3.15942188    -0.50671414    -0.38679241
 c     -2.62099486    -0.86121127     0.08741579
 h     -3.42269999    -0.02501321     0.29205253
 h     -3.12894744    -1.44027260    -0.68073633
 h     -2.83591472    -1.42261386     1.02795970
 h     -1.81880741     1.82995073     0.54222988
          17

 c      1.25972673    -0.43773855    -0.01206261
 c     -0.10498883    -1.00536013     0.17271778
 c     -1.28900153    -0.27248367     0.06180172
 c     -1.13850079     1.19654782    -0.11836564
 c      0.37752032     1.67179411     0.03042093
 c      1.45588282     1.03165398     0.18808712
 h     -0.24470961    -1.90386800     0.36890531
 h     -1.65020053     1.32224046    -1.17117440
 h      0.49959404     2.75836610     0.30238706
 h      2.50340335     1.15662520     0.10587695
 o      2.35847425    -1.08553837    -0.35884551
 h      3.09655371    -0.56578913    -0.39854006
 c     -2.61275925    -0.87033134     0.06793843
 h     -3.44022082    -0.01333629     0.27702243
 h     -3.00040635    -1.46187693    -0.67238122
 h     -2.83352227    -1.44379035     1.02196840
 h     -1.76629263     1.83321073     0.52081107
          17

 c      1.25194026    -0.44344165    -0.00487655
 c     -0.11637034    -0.99982660     0.17232262
 c     -1.29856104    -0.27200688     0.07961988
 c     -1.15364897     1.20392370    -0.11111397
 c      0.38524377     1.65623579     0.03120204
 c      1.48337002     1.03245861     0.16479963
 h     -0.28443916    -1.93438243     0.40174047
 h     -1.68548322     1.35082191    -1.11209542
 h      0.51441288     2.77711172     0.27946545
 h      2.53797153     1.10488564     0.12730710
 o      2.35443692    -1.06699138    -0.35462328
 h      3.06438619    -0.60120566    -0.41160066
 c     -2.60678635    -0.87711466     0.05217462
 h     -3.44160148    -0.01584666     0.25343526
 h     -2.87570823    -1.49870380    -0.68848855
 h     -2.82379154    -1.46420081     1.00949678
 h     -1.71418334     1.83455121     0.50148321
          17

 c      1.24394679    -0.44793710     0.00224613
 c     -0.12652797    -0.99063010     0.17094383
 c     -1.30564595    -0.27067167     0.09746102
 c     -1.16632937     1.21007867    -0.10527954
 c      0.38890055     1.64576086     0.03242124
 c      1.51143434     1.02773573     0.14083471
 h     -0.32525211    -2.01709026     0.44097531
 h     -1.70953610     1.38307490    -1.04883219
 h      0.52299226     2.78477204     0.24710858
 h      2.58234426     1.07216799     0.15357303
 o      2.34494972    -1.05234516    -0.34973221
 h      3.09898163    -0.58837996    -0.42925503
 c     -2.60308638    -0.88120086     0.04090039
 h     -3.42716891    -0.03527007     0.21974844
 h     -2.75826798    -1.55624952    -0.73566111
 h     -2.80746972    -1.48228049     0.98905180
 h     -1.67353451     1.84488583     0.49773076
          17

 c      1.23606559    -0.45075621     0.00913251
 c     -0.13598794    -0.98168885     0.16963603
 c     -1.31024943    -0.26809817     0.11521968
 c     -1.17549647     1.21414154    -0.10071772
 c      0.38943711     1.64038162     0.03392471
 c      1.53913108     1.01802669     0.11646120
 h     -0.35918451    -2.10718474     0.47586703
 h     -1.72587309     1.41925495    -0.99170382
 h      0.52491769     2.77863070     0.20647414
 h      2.63103173     1.05833637     0.18368434
 o      2.33191089    -1.04091051    -0.34434269
 h      3.17188336    -0.54586162    -0.44988618
 c     -2.60180249    -0.88375140     0.03295955
 h     -3.40014017    -0.07104871     0.17542830
 h     -2.64533683    -1.62357536    -0.80075087
 h     -2.78602269    -1.49793355     0.96116906
 h     -1.65102067     1.87222457     0.51981920
          17

 c      1.22860240    -0.45149227     0.01564543
 c     -0.14499067    -0.97522458     0.16909462
 c     -1.31251059    -0.26407590     0.13275106
 c     -1.18084760     1.21620541    -0.09631555
 c      0.38802420     1.63958521     0.03547589
 c      1.56544669     1.00422915     0.09203582
 h     -0.38172986    -2.17897406     0.49989869
 h     -1.73947094     1.46030249    -0.95107425
 h      0.52033299     2.75972695     0.15946691
 h      2.67608377     1.06220094     0.21609906
 o      2.31837507    -1.03148907    -0.33886632
 h      3.23756039    -0.50088140    -0.46849661
 c     -2.60235538    -0.88659560     0.02646353
 h     -3.36746635    -0.11837321     0.12108306
 h     -2.53698287    -1.68396920    -0.86464504
 h     -2.76153058    -1.51243541     0.92822619
 h     -1.64372452     1.91327239     0.56658738
          17

 c      1.22180910    -0.44988615     0.02168216
 c     -0.15349777    -0.97214568     0.16968759
 c     -1.31271393    -0.25855200     0.14984894
 c     -1.18271099     1.21717718    -0.09059870
 c      0.38577968     1.64243536     0.03678076
 c      1.58934480     0.98746117     0.06799874
 h     -0.39136658    -2.22134425     0.51036193
 h     -1.75382110     1.50690758    -0.93223472
 h      0.51003560     2.73297573     0.10836736
 h      2.71014695     1.08159890     0.24870166
 o      2.30603111    -1.02372881    -0.33361203
 h      3.27268859    -0.46674258    -0.48176407
 c     -2.60330327    -0.89138612     0.01989840
 h     -3.34086390    -0.16726520     0.05813523
 h     -2.43670324    -1.72602165    -0.91450284
 h     -2.73653195    -1.52813686     0.89399322
 h     -1.64316027     1.95597922     0.62744523
          17

 c      1.21585022    -0.44585489     0.02716977
 c     -0.16131876    -0.97271000     0.17161009
 c     -1.31124814    -0.25158190     0.16627183
 c     -1.18170651     1.21813447    -0.08273739
 c      0.38358187     1.64764771     0.03753680
 c      1.60984982     0.96896352     0.04483152
 h     -0.38800640    -2.23008516     0.50645944
 h     -1.76807494     1.55781819    -0.93200004
 h      0.49552157     2.70717396     0.05537079
 h      2.72800987     1.11356788     0.27908941
 o      2.29563033    -1.01774369    -0.32876483
 h      3.26893338    -0.44833416    -0.48814280
 c     -2.60278894    -0.89941725     0.01232276
 h     -3.33484460    -0.20479236    -0.01232251
 h     -2.34861642    -1.74450723    -0.94423596
 h     -2.71375363    -1.54779162     0.86275105
 h     -1.64196709     1.98869196     0.69075860
          17

 c      1.21078160    -0.43949688     0.03206118
 c     -0.16819106    -0.97682024     0.17495775
 c     -1.30853812    -0.24329526     0.18178372
 c     -1.17850516     1.22000464    -0.07269149
 c      0.38201114     1.65378683     0.03749452
 c      1.62611326     0.95002484     0.02300548
 h     -0.37226014    -2.20443557     0.48836537
 h     -1.77787008     1.60943830    -0.94126589
 h      0.47875423     2.69319863     0.00197486
 h      2.72704304     1.15463883     0.30491247
 o      2.28748241    -1.01378724    -0.32442765
 h      3.22490011    -0.44704514    -0.48709084
 c     -2.59949108    -0.91117636     0.00330044
 h     -3.35760859    -0.22406380    -0.09031636
 h     -2.27611863    -1.73813046    -0.95181443
 h     -2.69574922    -1.57349550     0.83794895
 h     -1.63588663     2.00422459     0.74805043
          17

 c      1.20655093    -0.43110938     0.03632564
 c     -0.17381391    -0.98403873     0.17973051
 c     -1.30497753    -0.23389210     0.19618568
 c     -1.17362918     1.22346679    -0.06077360
 c      0.38140129     1.65972507     0.03648781
 c      1.63743898     0.93192146     0.00293313
 h     -0.34536224    -2.14681979     0.45712938
 h     -1.77852228     1.65726009    -0.95032724
 h      0.46154529     2.69889744    -0.05126418
 h      2.70719382     1.20116595     0.32415569
 o      2.28154895    -1.01216836    -0.32062106
 h      3.14443265    -0.46172387    -0.47895556
 c     -2.59344531    -0.92595352    -0.00732735
 h     -3.40238581    -0.23164307    -0.17484199
 h     -2.22160131    -1.70799577    -0.93758772
 h     -2.68453393    -1.60559710     0.82089490
 h     -1.62303015     1.99946171     0.79415387
          17

 c      1.20301728    -0.42121688     0.03993552
 c     -0.17785246    -0.99334077     0.18577785
 c     -1.30088400    -0.22365991     0.20933174
 c     -1.16736715     1.22891235    -0.04731632
 c      0.38191984     1.66512481     0.03437577
 c      1.64328000     0.91586366    -0.01507067
 h     -0.30957435    -2.06562983     0.41528718
 h     -1.76706191     1.69739015    -0.95200433
 h      0.44505507     2.72354731    -0.10391874
 h      2.67083904     1.24970055     0.33536341
 o      2.27716762    -1.01339291    -0.31721813
 h      3.04072363    -0.48592715    -0.46587574
 c     -2.58560767    -0.94246596    -0.01958925
 h     -3.45326591    -0.24082949    -0.26179648
 h     -2.18624281    -1.65734473    -0.90413610
 h     -2.68132007    -1.64217915     0.81020302
 h     -1.60301479     1.97418704     0.82646357
          17

 c      1.19997137    -0.41058243     0.04286103
 c     -0.17992168    -1.00252881     0.19269713
 c     -1.29647954    -0.21299103     0.22112935
 c     -1.15978469     1.23643140    -0.03259169
 c      0.38360385     1.67040069     0.03095854
 c      1.64322649     0.90295234    -0.03081610
 h     -0.26884972    -1.98213355     0.36803924
 h     -1.74261493     1.72723425    -0.94225621
 h      0.43001297     2.75828252    -0.15455297
 h      2.62248480     1.29743060     0.33783641
 o      2.27244659    -1.01861808    -0.31380572
 h      2.94581734    -0.50039554    -0.45399796
 c     -2.57703084    -0.95953259    -0.03317180
 h     -3.49597416    -0.26187933    -0.34556155
 h     -2.16910127    -1.59268239    -0.85780600
 h     -2.68640389    -1.67957407     0.80241726
 h     -1.57661396     1.93051699     0.84465550
          17

 c      1.19715320    -0.40014139     0.04508749
 c     -0.17965141    -1.00769977     0.19983944
 c     -1.29189208    -0.20237959     0.23152880
 c     -1.15074405     1.24578942    -0.01687461
 c      0.38637018     1.67621881     0.02598898
 c      1.63700020     0.89414089    -0.04424934
 h     -0.22842731    -1.93716131     0.32319226
 h     -1.70618210     1.74566967    -0.91991694
 h      0.41720917     2.79192718    -0.20075610
 h      2.56816950     1.34259310     0.33176287
 o      2.26461489    -1.02970181    -0.30971966
 h      2.90538174    -0.47265354    -0.45324933
 c     -2.56873139    -0.97596578    -0.04705368
 h     -3.52162870    -0.29956190    -0.42109209
 h     -2.16486231    -1.52621945    -0.81221731
 h     -2.69921255    -1.71362609     0.79335474
 h     -1.54587948     1.87305211     0.85120995
          17

 c      1.19430326    -0.39084093     0.04664261
 c     -0.17699152    -1.00529722     0.20683132
 c     -1.28719509    -0.19236099     0.24050101
 c     -1.13989362     1.25638241    -0.00056073
 c      0.39004394     1.68309837     0.01925575
 c      1.62445256     0.89020586    -0.05543899
 h     -0.19106731    -1.96798680     0.28504195
 h     -1.66049563     1.75317840    -0.88655750
 h      0.40760975     2.81575788    -0.24003700
 h      2.51450140     1.38460889     0.31815700
 o      2.25377387    -1.04641636    -0.30486219
 h      2.91964480    -0.40240931    -0.46484899
 c     -2.56195788    -0.99026473    -0.05928994
 h     -3.52603365    -0.35446667    -0.48461921
 h     -2.16125906    -1.47703296    -0.79118653
 h     -2.71848264    -1.74090689     0.77931682
 h     -1.51454313     1.80937871     0.85265083
          17

 c      1.19127940    -0.38350700     0.04758241
 c     -0.17222482    -0.99664146     0.21396989
 c     -1.28247572    -0.18339993     0.24800113
 c     -1.12665430     1.26723802     0.01577383
 c      0.39437637     1.69130186     0.01065088
 c      1.60562397     0.89168917    -0.06453543
 h     -0.15592106    -2.05611187     0.24984670
 h     -1.61007623     1.75213834    -0.84667913
 h      0.40221073     2.82497856    -0.27054905
 h      2.46745995     1.42364457     0.29837668
 o      2.24250232    -1.06605356    -0.29975632
 h      2.94872079    -0.32800751    -0.48023168
 c     -2.55786021    -1.00119605    -0.06794311
 h     -3.50864661    -0.42423891    -0.53366017
 h     -2.14396468    -1.46219157    -0.81821294
 h     -2.74252446    -1.75946928     0.75791164
 h     -1.48812748     1.74979123     0.86034442
          17

 c      1.18808471    -0.37881133     0.04796503
 c     -0.16548912    -0.98561586     0.22149509
 c     -1.27784387    -0.17585598     0.25393704
 c     -1.11034077     1.27724598     0.03163444
 c      0.39903957     1.70085387     0.00020396
 c      1.58087011     0.89882964    -0.07171249
 h     -0.12335214    -2.15463885     0.21468265
 h     -1.56120772     1.74701134    -0.80779892
 h      0.40188311     2.81861905    -0.29140731
 h      2.43117761     1.45974282     0.27335235
 o      2.23229154    -1.08650033    -0.29474131
 h      2.96809289    -0.27688722    -0.49333322
 c     -2.55615759    -1.00917593    -0.07339103
 h     -3.47254079    -0.50396607    -0.56726480
 h     -2.11239656    -1.47950271    -0.88919380
 h     -2.76953943    -1.76924598     0.72869435
 h     -1.47237979     1.70419890     0.88729020
          17

 c      1.18480497    -0.37719980     0.04784555
 c     -0.15680980    -0.97484449     0.22936230
 c     -1.27339491    -0.17001112     0.25817584
 c     -1.09055007     1.28565330     0.04726914
 c      0.40360851     1.71157018    -0.01189909
 c      1.55093176     0.91152394    -0.07711030
 h     -0.09479178    -2.23278287     0.18017455
 h     -1.52107956     1.74361036    -0.77909958
 h      0.40723804     2.79939192    -0.30284720
 h      2.40716284     1.49204240     0.24305016
 o      2.22356453    -1.10657641    -0.28991903
 h      2.96899428    -0.26054643    -0.50156463
 c     -2.55514838    -1.01578940    -0.07791996
 h     -3.42518485    -0.58617964    -0.58708128
 h     -2.07851543    -1.51311120    -0.97642203
 h     -2.79786684    -1.77214875     0.69341454
 h     -1.46940163     1.67673304     0.93873606
          17

 c      1.18155295    -0.37877971     0.04727291
 c     -0.14627520    -0.96558737     0.23743007
 c     -1.26917889    -0.16606093     0.26059201
 c     -1.06754661     1.29236048     0.06377010
 c      0.40753079     1.72307509    -0.02530483
 c      1.51694375     0.92926947    -0.08081932
 h     -0.07136097    -2.27685751     0.14809777
 h     -1.49539204     1.74657717    -0.76711894
 h      0.41851465     2.77393420    -0.30635285
 h      2.39434258     1.51862519     0.20652322
 o      2.21631698    -1.12558309    -0.28529188
 h      2.94944498    -0.28265371    -0.50397813
 c     -2.55283723    -1.02241012    -0.08329301
 h     -3.37935670    -0.66108022    -0.59893922
 h     -2.05217510    -1.55011076    -1.05583384
 h     -2.82611391    -1.77181303     0.65572741
 h     -1.47551215     1.66449893     1.00653547
          17

 c      1.17842796    -0.38326862     0.04629105
 c     -0.13408586    -0.95844483     0.24554229
 c     -1.26517526    -0.16408957     0.26111989
 c     -1.04226422     1.29778243     0.08206387
 c      0.41008516     1.73486383    -0.03950538
 c      1.48043479     0.95108735    -0.08291584
 h     -0.05374117    -2.28194100     0.12023760
 h     -1.48558836     1.75636268    -0.77062741
 h      0.43554519     2.75273584    -0.30460480
 h      2.38976910     1.53706341     0.16245894
 o      2.21037166    -1.14311537    -0.28082432
 h      2.91090095    -0.34272971    -0.50053569
 c     -2.54737626    -1.02987567    -0.09010512
 h     -3.35144192    -0.71832062    -0.61266541
 h     -2.03757402    -1.58370469    -1.11433783
 h     -2.85322689    -1.77279938     0.62039653
 h     -1.48413582     1.66207734     1.07606129
          17

 c      1.17549273    -0.39004493     0.04494603
 c     -0.12054730    -0.95373773     0.25354199
 c     -1.26126990    -0.16406785     0.25977639
 c     -1.01603094     1.30254858     0.10222086
 c      0.41034612     1.74655515    -0.05392058
 c      1.44332738     0.97548817    -0.08351683
 h     -0.04237976    -2.24734407     0.09817054
 h     -1.48869143     1.76924944    -0.78085897
 h      0.45782381     2.74781262    -0.30076397
 h      2.38953472     1.54523205     0.10984449
 o      2.20532549    -1.15914743    -0.27642094
 h      2.85913673    -0.43507442    -0.49253092
 c     -2.53765179    -1.03848090    -0.09847192
 h     -3.35268761    -0.75135218    -0.63633686
 h     -2.03545956    -1.61072112    -1.14606126
 h     -2.87837037    -1.77902225     0.59178846
 h     -1.48939949     1.66506222     1.13490106
          17

 c      1.17278939    -0.39826595     0.04329039
 c     -0.10606086    -0.95158822     0.26127923
 c     -1.25724072    -0.16587233     0.25665618
 c     -0.99026840     1.30721052     0.12373119
 c      0.40721693     1.75840512    -0.06806689
 c      1.40787957     1.00054115    -0.08281800
 h     -0.03760173    -2.17555853     0.08319171
 h     -1.49980666     1.78032530    -0.78702246
 h      0.48448721     2.76676072    -0.29688956
 h      2.38962000     1.54194251     0.04845848
 o      2.20018311    -1.17441427    -0.27179541
 h      2.80963961    -0.54277768    -0.48458701
 c     -2.52402830    -1.04804183    -0.10882432
 h     -3.37930592    -0.76058718    -0.66856525
 h     -2.04492032    -1.62969395    -1.14890040
 h     -2.90049282    -1.79185441     0.57206761
 h     -1.48734965     1.67065954     1.17548418
          17

 c      1.17041820    -0.40698891     0.04137188
 c     -0.09113189    -0.95175469     0.26864414
 c     -1.25276902    -0.16931220     0.25191504
 c     -0.96631687     1.31208754     0.14597283
 c      0.39963228     1.77166826    -0.08169217
 c      1.37645508     1.02409936    -0.08109730
 h     -0.03954418    -2.07410628     0.07595332
 h     -1.51443189     1.78585308    -0.78077401
 h      0.51391359     2.80724230    -0.29283241
 h      2.38663817     1.52722981    -0.02092479
 o      2.19280973    -1.19085483    -0.26624628
 h      2.79560377    -0.63089747    -0.48799389
 c     -2.50800237    -1.05823076    -0.12179161
 h     -3.41636823    -0.75100956    -0.70037023
 h     -2.06405694    -1.64016723    -1.12323739
 h     -2.91789924    -1.80925736     0.56041304
 h     -1.47581238     1.67729265     1.19437203
          17

 c      1.16863943    -0.41525492     0.03921140
 c     -0.07640013    -0.95313362     0.27567021
 c     -1.24746963    -0.17416495     0.24575532
 c     -0.94537287     1.31725712     0.16841648
 c      0.38695152     1.78817184    -0.09473322
 c      1.35105479     1.04419954    -0.07868735
 h     -0.04793626    -1.96121381     0.07524856
 h     -1.52939559     1.78387595    -0.75745100
 h      0.54336138     2.85876623    -0.28713898
 h      2.37848079     1.50235836    -0.09662460
 o      2.18121993    -1.21005434    -0.25905658
 h      2.84706867    -0.67173392    -0.51416021
 c     -2.49124657    -1.06878060    -0.13757903
 h     -3.44893930    -0.72830122    -0.72288193
 h     -2.08983504    -1.64307058    -1.07254870
 h     -2.92842167    -1.82680512     0.55399520
 h     -1.45413155     1.68430628     1.19134359
          17

 c      1.16785760    -0.42216410     0.03680555
 c     -0.06262711    -0.95300953     0.28274617
 c     -1.24093891    -0.18020845     0.23841696
 c     -0.92843628     1.32258976     0.19061556
 c      0.36937932     1.80936676    -0.10718467
 c      1.33277203     1.05951250    -0.07594538
 h     -0.06213773    -1.87429579     0.07550438
 h     -1.54302490     1.77400628    -0.71573585
 h      0.56936291     2.90946161    -0.27870551
 h      2.36477100     1.46961199    -0.17642544
 o      2.16697899    -1.23048341    -0.25080093
 h      2.93759317    -0.68879256    -0.55394096
 c     -2.47519204    -1.07929690    -0.15560255
 h     -3.46697268    -0.69731781    -0.73087372
 h     -2.11720727    -1.64236392    -1.00588449
 h     -2.93013818    -1.83966481     0.54973046
 h     -1.42324962     1.69196671     1.16932155
          17

 c      1.16849456    -0.42698241     0.03414986
 c     -0.05049749    -0.94781724     0.29060205
 c     -1.23284492    -0.18721145     0.23016718
 c     -0.91618881     1.32775405     0.21208737
 c      0.34813834     1.83568115    -0.11901457
 c      1.32151680     1.06960234    -0.07324865
 h     -0.08232035    -1.86069542     0.06704419
 h     -1.55522181     1.75718652    -0.65722298
 h      0.58853567     2.95069863    -0.26743387
 h      2.34689118     1.43191327    -0.25809474
 o      2.15269356    -1.25030850    -0.24249590
 h      3.02485520    -0.71118434    -0.59129262
 c     -2.46109750    -1.08886371    -0.17430077
 h     -3.46495054    -0.66206072    -0.72253937
 h     -2.13781901    -1.64800065    -0.94148002
 h     -2.92203240    -1.84411989     0.54555153
 h     -1.38623292     1.70176852     1.13526566
          17

 c      1.17091195    -0.42920508     0.03124403
 c     -0.04054335    -0.93775410     0.29929317
 c     -1.22302697    -0.19489559     0.22128721
 c     -0.90881842     1.33218980     0.23217473
 c      0.32521543     1.86647274    -0.13013697
 c      1.31619215     1.07487031    -0.07099784
 h     -0.10881837    -1.92311289     0.04850695
 h     -1.56770877     1.73563727    -0.58631324
 h      0.59820624     2.97823129    -0.25405071
 h      2.32744760     1.39239724    -0.33978668
 o      2.13980238    -1.26882862    -0.23472478
 h      3.08585003    -0.74998022    -0.61718669
 c     -2.45005696    -1.09590675    -0.19139983
 h     -3.44063669    -0.62586760    -0.69854473
 h     -2.14085853    -1.67647813    -0.90497843
 h     -2.90428042    -1.83824193     0.54093083
 h     -1.34887385     1.71696098     1.10136465
          17

 c      1.17534047    -0.42857381     0.02809856
 c     -0.03337687    -0.92700772     0.30793969
 c     -1.21152252    -0.20294769     0.21206187
 c     -0.90593213     1.33513311     0.25010273
 c      0.30279000     1.90033668    -0.14041645
 c      1.31522101     1.07625759    -0.06960610
 h     -0.13803063    -2.01630115     0.03011806
 h     -1.58438448     1.71283894    -0.51015436
 h      0.59680842     2.99197446    -0.23976355
 h      2.30914319     1.35393696    -0.42012558
 o      2.12892034    -1.28591975    -0.22774499
 h      3.11125074    -0.80682305    -0.62784750
 c     -2.44237900    -1.09926758    -0.20557500
 h     -3.39478136    -0.59121863    -0.66151962
 h     -2.12095074    -1.73808159    -0.91028612
 h     -2.87822079    -1.82205414     0.53694511
 h     -1.31892152     1.74240589     1.08386488
          17

 c      1.18177517    -0.42508981     0.02476353
 c     -0.02939076    -0.91896881     0.31582165
 c     -1.19853438    -0.21106319     0.20276862
 c     -0.90682386     1.33590707     0.26551070
 c      0.28265798     1.93543565    -0.14968196
 c      1.31710634     1.07490639    -0.06948944
 h     -0.16474948    -2.10271769     0.02034121
 h     -1.61114809     1.69313888    -0.43765533
 h      0.58423507     2.99581708    -0.22600534
 h      2.29349807     1.31875745    -0.49783891
 o      2.12027567    -1.30165629    -0.22165564
 h      3.09821869    -0.87990142    -0.62204947
 c     -2.43695269    -1.09962686    -0.21773337
 h     -3.33200095    -0.55891305    -0.61609130
 h     -2.08529138    -1.82104920    -0.94411267
 h     -2.84607203    -1.79743585     0.53595755
 h     -1.30190969     1.78163514     1.09539556
          17

 c      1.18993328    -0.41899189     0.02135318
 c     -0.02845287    -0.91524174     0.32261231
 c     -1.18440806    -0.21895776     0.19365247
 c     -0.91101582     1.33446937     0.27900741
 c      0.26589399     1.96970645    -0.15773590
 c      1.32075993     1.07192135    -0.07107129
 h     -0.18523525    -2.16412095     0.02269518
 h     -1.65382307     1.68046984    -0.37643669
 h      0.56210664     2.99753322    -0.21422352
 h      2.28025014     1.28835187    -0.57124701
 o      2.11381740    -1.31620501    -0.21644087
 h      3.04844239    -0.96554278    -0.60039417
 c     -2.43181247    -1.09865236    -0.22935232
 h     -3.26207053    -0.52673782    -0.56904823
 h     -2.04609314    -1.90363741    -0.98489926
 h     -2.81046574    -1.76765046     0.54090862
 h     -1.29641386     1.83186385     1.13511927
          17

 c      1.19929946    -0.41071738     0.01804636
 c     -0.02993579    -0.91639836     0.32817935
 c     -1.16960578    -0.22635456     0.18489958
 c     -0.91849325     1.33156938     0.29166362
 c      0.25281904     2.00103688    -0.16436597
 c      1.32553845     1.06825511    -0.07477125
 h     -0.19738293    -2.19315360     0.03796987
 h     -1.71393524     1.67644885    -0.32881227
 h      0.53352413     3.00761114    -0.20562350
 h      2.26786134     1.26367226    -0.63812205
 o      2.10899858    -1.32986263    -0.21188286
 h      2.97135474    -1.05745565    -0.56667268
 c     -2.42489544    -1.09783580    -0.24111460
 h     -3.19940196    -0.48869095    -0.52847848
 h     -2.01259799    -1.96984212    -1.01886362
 h     -2.77392659    -1.73631816     0.55434402
 h     -1.29589355     1.88410073     1.19070519
          17

 c      1.20923375    -0.40085610     0.01506193
 c     -0.03288637    -0.92251754     0.33246786
 c     -1.15466180    -0.23296721     0.17662852
 c     -0.92954579     1.32831702     0.30410569
 c      0.24323977     2.02762698    -0.16937397
 c      1.33110315     1.06468170    -0.08096202
 h     -0.20015516    -2.18745946     0.06576790
 h     -1.78622503     1.67968783    -0.29108331
 h      0.50172352     3.03519515    -0.20088944
 h      2.25461623     1.24537103    -0.69607811
 o      2.10411992    -1.34318203    -0.20729377
 h      2.89435287    -1.14462898    -0.53210374
 c     -2.41467569    -1.09820931    -0.25308405
 h     -3.15696739    -0.43808341    -0.50067351
 h     -1.99014960    -2.01117225    -1.03974759
 h     -2.73838136    -1.70601249     0.57721100
 h     -1.29410511     1.92859245     1.24854652
          17

 c      1.21909483    -0.39008354     0.01262053
 c     -0.03622447    -0.93336192     0.33548508
 c     -1.14012467    -0.23850492     0.16889637
 c     -0.94447089     1.32571900     0.31639483
 c      0.23680095     2.04850893    -0.17261180
 c      1.33724421     1.06181808    -0.08991024
 h     -0.19323172    -2.14779712     0.10498812
 h     -1.86124786     1.68717013    -0.25714788
 h      0.46820457     3.08199969    -0.20009581
 h      2.23955669     1.23394416    -0.74320181
 o      2.09584970    -1.35690040    -0.20131814
 h      2.87035547    -1.21276803    -0.51844806
 c     -2.40085379    -1.10000292    -0.26518504
 h     -3.13707440    -0.37533397    -0.48688838
 h     -1.98140864    -2.02395181    -1.04536264
 h     -2.70489538    -1.67731449     0.60788721
 h     -1.28733838     1.95831565     1.29912476
          17

 c      1.22830887    -0.37906650     0.01091711
 c     -0.03893209    -0.94825698     0.33733930
 c     -1.12649066    -0.24271174     0.16171057
 c     -0.96333224     1.32447191     0.32834519
 c      0.23318203     2.06372377    -0.17400131
 c      1.34374000     1.06016974    -0.10172721
 h     -0.17705439    -2.07922874     0.15362416
 h     -1.92974202     1.69593905    -0.22204975
 h      0.43247830     3.14018005    -0.20290503
 h      2.22295356     1.22978809    -0.77858935
 o      2.08267875    -1.37103476    -0.19334636
 h      2.92355373    -1.25959162    -0.53568805
 c     -2.38425393    -1.10256608    -0.27726787
 h     -3.13129478    -0.31043799    -0.48441978
 h     -1.98721682    -2.00756228    -1.03574835
 h     -2.67381011    -1.64905837     0.64222821
 h     -1.27401524     1.96923084     1.33715895
          17

 c      1.23637689    -0.36840920     0.01011160
 c     -0.04015144    -0.96563614     0.33829921
 c     -1.11414201    -0.24542102     0.15504534
 c     -0.98588302     1.32494240     0.33973718
 c      0.23206803     2.07390517    -0.17353821
 c      1.35028018     1.06016173    -0.11634729
 h     -0.15334853    -1.99605230     0.20811631
 h     -1.98497950     1.70383622    -0.18313471
 h      0.39373724     3.19705725    -0.20880120
 h      2.20641036     1.23323735    -0.80264373
 o      2.06774215    -1.38490378    -0.18465250
 h      3.00529439    -1.29495471    -0.56411620
 c     -2.36603408    -1.10484933    -0.28893159
 h     -3.12903116    -0.25607510    -0.48999692
 h     -2.00672386    -1.96439759    -1.01304690
 h     -2.64513871    -1.61948133     0.67475040
 h     -1.25389005     1.95954543     1.36051752
          17

 c      1.24290784    -0.35868641     0.01031218
 c     -0.03915436    -0.98228911     0.33880652
 c     -1.10331372    -0.24659893     0.14885975
 c     -1.01158879     1.32719362     0.35035957
 c      0.23308452     2.07975661    -0.17128815
 c      1.35645329     1.06212361    -0.13353706
 h     -0.12584258    -1.93050441     0.26309369
 h     -2.02324800     1.70959634    -0.13982163
 h      0.35220954     3.24107212    -0.21719164
 h      2.19270334     1.24459539    -0.81707215
 o      2.05386621    -1.39812424    -0.17636927
 h      3.07216611    -1.32403974    -0.58632459
 c     -2.34725671    -1.10564569    -0.29941141
 h     -3.12280680    -0.22165390    -0.50124826
 h     -2.03675484    -1.90166505    -0.98298648
 h     -2.61891151    -1.58735363     0.70021426
 h     -1.22758240     1.92924937     1.36961217
          17

 c      1.24765547    -0.35043886     0.01155775
 c     -0.03540892    -0.99368039     0.33923379
 c     -1.09411325    -0.24635247     0.14310117
 c     -1.03966144     1.33099073     0.35996142
 c      0.23580580     2.08180445    -0.16738125
 c      1.36177629     1.06626659    -0.15293008
 h     -0.09904185    -1.92936304     0.31432264
 h     -2.04381608     1.71285907    -0.09317253
 h      0.30928340     3.26451270    -0.22745161
 h      2.18529823     1.26412217    -0.82453142
 o      2.04230176    -1.41051580    -0.16898559
 h      3.10562983    -1.34819864    -0.59503147
 c     -2.32892766    -1.10334991    -0.30744138
 h     -3.10874280    -0.21208416    -0.51658464
 h     -2.07080893    -1.83474970    -0.95787860
 h     -2.59532954    -1.55253473     0.71480832
 h     -1.19636723     1.88013057     1.36759643
          17

 c      1.25053729    -0.34409852     0.01380626
 c     -0.02888894    -0.99825102     0.33952670
 c     -1.08660608    -0.24484919     0.13769403
 c     -1.06906608     1.33578218     0.36816824
 c      0.23979446     2.08036302    -0.16200344
 c      1.36577389     1.07267955    -0.17409716
 h     -0.07355549    -2.00432257     0.36319558
 h     -2.04917172     1.71435857    -0.04565031
 h      0.26707409     3.26376012    -0.23897537
 h      2.18738943     1.29190685    -0.82780312
 o      2.03349856    -1.42193628    -0.16266401
 h      3.09976730    -1.36770248    -0.58801094
 c     -2.31200059    -1.09588074    -0.31126764
 h     -3.08581898    -0.22826529    -0.53483051
 h     -2.09982060    -1.78753435    -0.95754422
 h     -2.57482447    -1.51604492     0.71679733
 h     -1.16197243     1.81602962     1.36116456
          17

 c      1.25161184    -0.33993667     0.01693610
 c     -0.01991781    -0.99913079     0.33966977
 c     -1.08084747    -0.24222684     0.13254554
 c     -1.09851567     1.34071265     0.37444736
 c      0.24463005     2.07555111    -0.15537920
 c      1.36809842     1.08134190    -0.19664125
 h     -0.04732858    -2.11252031     0.41110385
 h     -2.04559880     1.71626844    -0.00095823
 h      0.22796736     3.23894953    -0.25126243
 h      2.20053884     1.32755057    -0.82862359
 o      2.02754627    -1.43225747    -0.15741826
 h      3.05449476    -1.38251449    -0.56532028
 c     -2.29687804    -1.08198559    -0.30978081
 h     -3.05576025    -0.26706736    -0.55511498
 h     -2.11825122    -1.77727728    -0.99657312
 h     -2.55816536    -1.47994761     0.70700255
 h     -1.12607325     1.74255913     1.36084816
          17

 c      1.25102206    -0.33808539     0.02076257
 c     -0.00882035    -0.99936393     0.33994068
 c     -1.07680666    -0.23859291     0.12757584
 c     -1.12652308     1.34479481     0.37832050
 c      0.24992308     2.06728295    -0.14774322
 c      1.36863092     1.09214484    -0.22026361
 h     -0.02003078    -2.21244437     0.45595790
 h     -2.04318327     1.72235363     0.03645735
 h      0.19421291     3.19395089    -0.26405873
 h      2.22359105     1.36978415    -0.82687728
 o      2.02419474    -1.44137458    -0.15312198
 h      2.97537205    -1.39238140    -0.52921473
 c     -2.28295922    -1.06299726    -0.30417944
 h     -3.02385877    -0.32054524    -0.57730919
 h     -2.12867544    -1.79502572    -1.06471158
 h     -2.54657645    -1.44722762     0.68920189
 h     -1.08952670     1.66510806     1.37796426
          17

 c      1.24897059    -0.33855772     0.02505411
 c      0.00400845    -1.00027693     0.34063959
 c     -1.07432962    -0.23404803     0.12273340
 c     -1.15160610     1.34724967     0.37988540
 c      0.25532263     2.05523869    -0.13930253
 c      1.36750099     1.10489508    -0.24475047
 h      0.00743775    -2.28290952     0.49513806
 h     -2.05310096     1.73706894     0.06287773
 h      0.16749571     3.13666909    -0.27755956
 h      2.25272256     1.41636826    -0.82088423
 o      2.02246211    -1.44922452    -0.14935585
 h      2.87982456    -1.39659548    -0.48660069
 c     -2.26910565    -1.04172391    -0.29694752
 h     -2.99976022    -0.37588163    -0.60303599
 h     -2.13540957    -1.81924355    -1.13760425
 h     -2.54165315    -1.42153998     0.66967586
 h     -1.05253605     1.58598412     1.41675543
          17

 c      1.24571964    -0.34125074     0.02954668
 c      0.01803133    -1.00216415     0.34197978
 c     -1.07316334    -0.22869185     0.11800126
 c     -1.17269123     1.34772770     0.38001173
 c      0.26052487     2.03889626    -0.13020290
 c      1.36501546     1.11929297    -0.26989555
 h      0.03395764    -2.31530454     0.52675673
 h     -2.08114130     1.76287470     0.07761417
 h      0.14851488     3.07873473    -0.29261102
 h      2.28266637     1.46444160    -0.80856586
 o      2.01983905    -1.45585082    -0.14510132
 h      2.80973200    -1.39304771    -0.45391211
 c     -2.25423767    -1.02058973    -0.29000956
 h     -2.99520484    -0.41900756    -0.63579628
 h     -2.13996812    -1.83493884    -1.19650710
 h     -2.54488943    -1.40643069     0.65518151
 h     -1.01635619     1.50472562     1.46948757
          17

 c      1.24158901    -0.34592726     0.03395997
 c      0.03257172    -1.00489096     0.34409972
 c     -1.07297287    -0.22261627     0.11341760
 c     -1.18947194     1.34625484     0.37976789
 c      0.26525373     2.01778816    -0.12053089
 c      1.36155758     1.13490188    -0.29542763
 h      0.05848437    -2.30688071     0.54959292
 h     -2.12285398     1.79769525     0.08389651
 h      0.13691787     3.03265851    -0.31058202
 h      2.30827209     1.51111627    -0.78858657
 o      2.01310436    -1.46146491    -0.13907116
 h      2.81867841    -1.37778389    -0.45192259
 c     -2.23806090    -1.00090404    -0.28445703
 h     -3.01569692    -0.44277696    -0.67757598
 h     -2.14182709    -1.83546736    -1.23162817
 h     -2.55680306    -1.40390923     0.64963750
 h     -0.98402365     1.42138933     1.52211175
          17

 c      1.23695041    -0.35219163     0.03801208
 c      0.04682483    -1.00811951     0.34709028
 c     -1.07333769    -0.21590443     0.10909256
 c     -1.20224491     1.34304122     0.37989490
 c      0.26917023     1.99203319    -0.11038980
 c      1.35752058     1.15112473    -0.32098790
 h      0.08007326    -2.25823239     0.56293360
 h     -2.16684418     1.83577792     0.08681695
 h      0.13202994     3.00576984    -0.33238482
 h      2.32565320     1.55401815    -0.76089621
 o      2.00345025    -1.46607473    -0.13170006
 h      2.89102151    -1.35167829    -0.47425298
 c     -2.22161798    -0.98295545    -0.28098008
 h     -3.05394668    -0.45059118    -0.72454106
 h     -2.13970770    -1.81895971    -1.23896436
 h     -2.57608472    -1.41317935     0.65170137
 h     -0.95912365     1.33798739     1.56244967
          17

 c      1.23223503    -0.35953678     0.04142127
 c      0.05992872    -1.01128744     0.35098668
 c     -1.07378776    -0.20862939     0.10519978
 c     -1.21143719     1.33829258     0.38076794
 c      0.27176588     1.96272014    -0.10000267
 c      1.35328985     1.16719570    -0.34615612
 h      0.09785183    -2.17383616     0.56675773
 h     -2.20166833     1.87073762     0.09075581
 h      0.13381543     2.99566101    -0.35705611
 h      2.33278671     1.59162349    -0.72672429
 o      1.99461718    -1.46939994    -0.12439590
 h      2.97095218    -1.32139855    -0.49913433
 c     -2.20674328    -0.96673520    -0.27999872
 h     -3.09575977    -0.44985146    -0.76883191
 h     -2.13221898    -1.78597060    -1.21787721
 h     -2.59956658    -1.43072507     0.65570027
 h     -0.94453898     1.25769350     1.58321442
          17

 c      1.22791932    -0.36742806     0.04391076
 c      0.07105980    -1.01329970     0.35569713
 c     -1.07388500    -0.20086433     0.10194227
 c     -1.21733559     1.33212648     0.38252204
 c      0.27238369     1.93163852    -0.08970689
 c      1.34922545     1.18221679    -0.37049831
 h      0.11107146    -2.06595595     0.56258153
 h     -2.21946007     1.89757434     0.09840745
 h      0.14275251     2.99280862    -0.38157513
 h      2.32976091     1.62341913    -0.68830009
 o      1.98879392    -1.47125396    -0.11796228
 h      3.02675380    -1.29239610    -0.51428430
 c     -2.19515670    -0.95233818    -0.28157252
 h     -3.12901074    -0.44588300    -0.80333592
 h     -2.11810028    -1.73898560    -1.17054119
 h     -2.62322149    -1.45173864     0.65497921
 h     -0.94202559     1.18385950     1.58151575
          17

 c      1.22448159    -0.37536048     0.04522279
 c      0.07947172    -1.01183046     0.36084647
 c     -1.07330806    -0.19271662     0.09950562
 c     -1.22005466     1.32458340     0.38512876
 c      0.27036754     1.90064827    -0.07984204
 c      1.34560101     1.19524499    -0.39360609
 h      0.11944228    -1.96281628     0.55530168
 h     -2.21632532     1.91319264     0.11091361
 h      0.15890872     2.98694399    -0.40213881
 h      2.31879667     1.64995088    -0.64845938
 o      1.98687292    -1.47158021    -0.11270888
 h      3.04654097    -1.26791276    -0.51512475
 c     -2.18805244    -0.93975925    -0.28532130
 h     -3.14653425    -0.44113035    -0.82373851
 h     -2.09621042    -1.68364471    -1.10324562
 h     -2.64339394    -1.47166797     0.64463350
 h     -0.95219989     1.11948119     1.55788479
          17

 c      1.22237230    -0.38288453     0.04512818
 c      0.08449323    -1.00303433     0.36568602
 c     -1.07191914    -0.18435619     0.09801226
 c     -1.21958386     1.31567001     0.38839585
 c      0.26522765     1.87124121    -0.07066184
 c      1.34252427     1.20539981    -0.41511941
 h      0.12359426    -1.91195112     0.55427391
 h     -2.19185378     1.91638483     0.12818747
 h      0.18139780     2.97100355    -0.41542837
 h      2.30390399     1.67271390    -0.61015876
 o      1.98913858    -1.47039074    -0.10871775
 h      3.02731312    -1.24985896    -0.50053314
 c     -2.18608398    -0.92844920    -0.29024474
 h     -3.14531317    -0.43630001    -0.82840371
 h     -2.06510265    -1.63160611    -1.02931681
 h     -2.65756382    -1.48711122     0.62248848
 h     -0.97452180     1.06687119     1.51603252
          17

 c      1.22202155    -0.38960044     0.04342737
 c      0.08563554    -0.98477740     0.36975814
 c     -1.06980625    -0.17599075     0.09748539
 c     -1.21581885     1.30540424     0.39190328
 c      0.25676402     1.84438929    -0.06232120
 c      1.33990875     1.21196513    -0.43473671
 h      0.12391768    -1.94231018     0.56559115
 h     -2.14898744     1.90796410     0.14905517
 h      0.20841229     2.94202156    -0.41918475
 h      2.28985995     1.69373788    -0.57593772
 o      1.99549369    -1.46774350    -0.10593010
 h      2.97142782    -1.23911266    -0.47147259
 c     -2.18950557    -0.91705141    -0.29464173
 h     -3.12536958    -0.43122877    -0.81794622
 h     -2.02194344    -1.60238685    -0.97029392
 h     -2.66465142    -1.49617689     0.58908080
 h     -1.00716590     1.02721723     1.46350869
          17

 c      1.22382017    -0.39516528     0.03996089
 c      0.08275435    -0.96028440     0.37368526
 c     -1.06727539    -0.16782272     0.09784377
 c     -1.20854042     1.29385162     0.39491641
 c      0.24512856     1.82053835    -0.05489692
 c      1.33754732     1.21447224    -0.45221456
 h      0.11900252    -2.02115272     0.58281634
 h     -2.09442488     1.89123437     0.17119025
 h      0.23749689     2.90090692    -0.41237862
 h      2.28045600     1.71477269    -0.54750760
 o      2.00529003    -1.46378271    -0.10408762
 h      2.88939330    -1.23474009    -0.43199459
 c     -2.19816456    -0.90422961    -0.29704592
 h     -3.08971854    -0.42491770    -0.79529262
 h     -1.96290945    -1.61353222    -0.94461139
 h     -2.66513741    -1.49870814     0.54749582
 h     -1.04697161     0.99988156     1.41273279
          17

 c      1.22798122    -0.39936690     0.03465455
 c      0.07598907    -0.93395382     0.37826994
 c     -1.06478195    -0.16008028     0.09893800
 c     -1.19734936     1.28112272     0.39642994
 c      0.23081769     1.79964391    -0.04839877
 c      1.33524208     1.21274603    -0.46735267
 h      0.10780650    -2.10240057     0.59719462
 h     -2.03887124     1.87242926     0.19106123
 h      0.26590559     2.85225227    -0.39529903
 h      2.27680028     1.73635025    -0.52570491
 o      2.01668543    -1.45891084    -0.10250630
 h      2.81006013    -1.23110649    -0.39290546
 c     -2.21089064    -0.89051771    -0.29781113
 h     -3.04571358    -0.41459106    -0.76635694
 h     -1.88970897    -1.65942280    -0.94808491
 h     -2.66111292    -1.49660821     0.50324291
 h     -1.09004370     0.98195494     1.38031244
          17

 c      1.23440051    -0.40213787     0.02755656
 c      0.06580896    -0.90845453     0.38388149
 c     -1.06287556    -0.15306363     0.10059363
 c     -1.18171116     1.26730693     0.39562810
 c      0.21460413     1.78123290    -0.04276967
 c      1.33288053     1.20688178    -0.47997053
 h      0.09048977    -2.15999416     0.60437400
 h     -1.99512472     1.85973792     0.20450546
 h      0.29106889     2.80413331    -0.36954695
 h      2.27692011     1.75738150    -0.51080349
 o      2.02616059    -1.45403755    -0.09991895
 h      2.78842482    -1.21416377    -0.37431399
 c     -2.22519270    -0.87796663    -0.29830559
 h     -3.00629221    -0.39450410    -0.74054762
 h     -1.81258035    -1.71644078    -0.96237078
 h     -2.65605943    -1.49392147     0.46360356
 h     -1.13340199     0.96972665     1.38071233
          17

 c      1.24264390    -0.40346934     0.01882990
 c      0.05304672    -0.88512199     0.39055098
 c     -1.06213607    -0.14714152     0.10266160
 c     -1.16141817     1.25250253     0.39263801
 c      0.19744546     1.76456425    -0.03791853
 c      1.33040280     1.19715273    -0.48989596
 h      0.06778330    -2.18305171     0.60306634
 h     -1.97206719     1.85916202     0.20844296
 h      0.31111562     2.76686079    -0.33758287
 h      2.27696936     1.77562106    -0.50285681
 o      2.03201734    -1.44973395    -0.09575733
 h      2.85049774    -1.17570045    -0.38528016
 c     -2.23827264    -0.86832626    -0.29934976
 h     -2.98646155    -0.35715620    -0.72847332
 h     -1.74306707    -1.76456353    -0.97420443
 h     -2.65400778    -1.49577107     0.43584663
 h     -1.17600567     0.96215967     1.41551875
          17

 c      1.25205636    -0.40333131     0.00871331
 c      0.03881327    -0.86466708     0.39812916
 c     -1.06309556    -0.14270942     0.10505792
 c     -1.13728889     1.23714638     0.38857780
 c      0.18042304     1.74898215    -0.03382201
 c      1.32772480     1.18390790    -0.49697948
 h      0.04060833    -2.16797696     0.59332575
 h     -1.96841988     1.86959674     0.20255580
 h      0.32505551     2.74936229    -0.30151016
 h      2.27301417     1.78855648    -0.50183613
 o      2.03732730    -1.44515756    -0.09115409
 h      2.94646213    -1.13078727    -0.40781529
 c     -2.24853078    -0.86227843    -0.30134572
 h     -2.99223562    -0.29991591    -0.73510974
 h     -1.68932544    -1.79306155    -0.97814164
 h     -2.65799919    -1.50571623     0.42434223
 h     -1.21714281     0.96164405     1.47156355
          17

 c      1.26189025    -0.40167515    -0.00250961
 c      0.02437686    -0.84754796     0.40637012
 c     -1.06620024    -0.14013349     0.10775950
 c     -1.11116198     1.22216404     0.38477852
 c      0.16473911     1.73436022    -0.03063164
 c      1.32470198     1.16751356    -0.50112527
 h      0.00995083    -2.11486675     0.57585678
 h     -1.97443220     1.88365814     0.18888827
 h      0.33225440     2.75420650    -0.26177448
 h      2.26233402     1.79411984    -0.50763502
 o      2.04480530    -1.43951230    -0.08708182
 h      3.03156204    -1.09378906    -0.42633461
 c     -2.25618626    -0.85947622    -0.30472771
 h     -3.01473967    -0.23067058    -0.75586550
 h     -1.65615511    -1.79750261    -0.97302230
 h     -2.66870168    -1.52309512     0.42828126
 h     -1.25490759     0.97090412     1.53115145
          17

 c      1.27139816    -0.39846051    -0.01452560
 c      0.01098089    -0.83401169     0.41496544
 c     -1.07178965    -0.13969229     0.11077694
 c     -1.08521459     1.20861279     0.38225017
 c      0.15170116     1.72125981    -0.02865172
 c      1.32113553     1.14833052    -0.50231422
 h     -0.02311511    -2.02726920     0.55194429
 h     -1.97908520     1.89310122     0.17016174
 h      0.33182139     2.77582557    -0.21733051
 h      2.24401149     1.79111218    -0.52006320
 o      2.05553877    -1.43247928    -0.08393381
 h      3.08640234    -1.07088751    -0.43440939
 c     -2.26236270    -0.85921470    -0.30975873
 h     -3.03953275    -0.16286502    -0.78193929
 h     -1.64614480    -1.77689381    -0.95959456
 h     -2.68447071    -1.54304467     0.44231726
 h     -1.28668969     0.99100371     1.58046125
          17

 c      1.27990541    -0.39368614    -0.02700557
 c     -0.00033647    -0.82380930     0.42353226
 c     -1.08005242    -0.14152294     0.11414798
 c     -1.06142896     1.19729990     0.38162826
 c      0.14259537     1.71062759    -0.02818681
 c      1.31680043     1.12670156    -0.50061235
 h     -0.05739684    -1.91517414     0.52373494
 h     -1.97459573     1.89238129     0.14871330
 h      0.32290154     2.80400279    -0.16720061
 h      2.21902549     1.77942406    -0.53888933
 o      2.06978578    -1.42396012    -0.08181974
 h      3.10450282    -1.06396268    -0.43015718
 c     -2.26811865    -0.86092954    -0.31633473
 h     -3.05587444    -0.10798324    -0.80617934
 h     -1.66023829    -1.73261267    -0.93981428
 h     -2.70270237    -1.55916264     0.45952717
 h     -1.31010013     1.02152351     1.61117919
          17

 c      1.28685292    -0.38743879    -0.03961195
 c     -0.00881782    -0.81552629     0.43157542
 c     -1.09097270    -0.14557821     0.11795385
 c     -1.04137650     1.18864471     0.38326645
 c      0.13847726     1.70335617    -0.02940201
 c      1.31148040     1.10295373    -0.49616975
 h     -0.09199511    -1.80230119     0.49460055
 h     -1.95717063     1.87924568     0.12620347
 h      0.30546367     2.82868770    -0.11166280
 h      2.19005914     1.76008960    -0.56392894
 o      2.08741029    -1.41393579    -0.08072266
 h      3.08542462    -1.07284327    -0.41377664
 c     -2.27423797    -0.86411387    -0.32404273
 h     -3.05828203    -0.07318712    -0.82438263
 h     -1.69720506    -1.66905202    -0.91734051
 h     -2.72111671    -1.56613436     0.47396885
 h     -1.32336466     1.06126415     1.61922514
          17

 c      1.29181734    -0.37995609    -0.05199951
 c     -0.01388282    -0.80600372     0.43854090
 c     -1.10430908    -0.15161239     0.12232704
 c     -1.02610579     1.18270746     0.38729035
 c      0.13996709     1.69999996    -0.03225693
 c      1.30501812     1.07743152    -0.48921928
 h     -0.12784397    -1.73247685     0.46842637
 h     -1.92653102     1.85431497     0.10354321
 h      0.28072820     2.84272020    -0.05236901
 h      2.16097574     1.73505283    -0.59514311
 o      2.10789692    -1.40246217    -0.08051062
 h      3.03446384    -1.09537896    -0.38737192
 c     -2.28145512    -0.86796329    -0.33215182
 h     -3.04513332    -0.06188133    -0.83458440
 h     -1.75175952    -1.59596313    -0.89926239
 h     -2.73828743    -1.56088407     0.48166581
 h     -1.32537841     1.10871096     1.60352263
          17

 c      1.29453444    -0.37167280    -0.06381889
 c     -0.01510218    -0.79251859     0.44410317
 c     -1.11963380    -0.15920575     0.12742514
 c     -1.01602433     1.17927277     0.39358281
 c      0.14711119     1.70065803    -0.03649036
 c      1.29739486     1.05058410    -0.48008553
 h     -0.16748416    -1.74383862     0.44651712
 h     -1.88566676     1.82081992     0.08069605
 h      0.25112469     2.84263087     0.00809192
 h      2.13581116     1.70648704    -0.63265348
 o      2.12995925    -1.38979287    -0.08081288
 h      2.96874323    -1.12548477    -0.35689971
 c     -2.29075500    -0.87103413    -0.33943005
 h     -3.01765560    -0.07431527    -0.83640281
 h     -1.81198572    -1.53148920    -0.89882425
 h     -2.75368579    -1.54270413     0.48063658
 h     -1.31579799     1.16225414     1.56573886
          17

 c      1.29493755    -0.36323039    -0.07472514
 c     -0.01278812    -0.77715616     0.44821624
 c     -1.13638440    -0.16785676     0.13338449
 c     -1.01079817     1.17791834     0.40171029
 c      0.15935958     1.70495339    -0.04164737
 c      1.28882491     1.02309868    -0.46921412
 h     -0.20745686    -1.81706629     0.42760913
 h     -1.84094661     1.78455052     0.05624897
 h      0.22001025     2.82874288     0.06675412
 h      2.11739386     1.67574091    -0.67651281
 o      2.15075030    -1.37661046    -0.08076363
 h      2.92951888    -1.14962945    -0.33615952
 c     -2.30317611    -0.87155518    -0.34423245
 h     -2.98007777    -0.10712160    -0.83103288
 h     -1.86163168    -1.49867976    -0.93408157
 h     -2.76769970    -1.51311073     0.47080211
 h     -1.29539219     1.22035829     1.51122216
          17

 c      1.29315808    -0.35548058    -0.08437107
 c     -0.00793127    -0.76407790     0.45079883
 c     -1.15384938    -0.17713955     0.14030848
 c     -1.00936821     1.17804884     0.41079635
 c      0.17568964     1.71207372    -0.04715949
 c      1.27979414     0.99600881    -0.45720891
 h     -0.23926379    -1.90662345     0.41165288
 h     -1.80159477     1.75325613     0.02704591
 h      0.19123699     2.80512227     0.12086206
 h      2.10628936     1.64250601    -0.72619240
 o      2.16671303    -1.36373114    -0.07927528
 h      2.96866083    -1.15215975    -0.34238118
 c     -2.31847822    -0.86923405    -0.34581166
 h     -2.94086079    -0.15159259    -0.82213796
 h     -1.89458994    -1.50563039    -1.01152576
 h     -2.78188748    -1.47578838     0.45423354
 h     -1.26667743     1.28199228     1.45101402
          17

 c      1.28946614    -0.34943702    -0.09240230
 c     -0.00157833    -0.75586061     0.45175627
 c     -1.17117870    -0.18676335     0.14829076
 c     -1.01027498     1.17897873     0.41939364
 c      0.19483843     1.72088824    -0.05246497
 c      1.27098838     0.97068315    -0.44484125
 h     -0.25699391    -1.98334998     0.39926581
 h     -1.77669908     1.73427941    -0.01101015
 h      0.16855366     2.77904360     0.16845706
 h      2.10086495     1.60495390    -0.78012893
 o      2.17867228    -1.35077136    -0.07668244
 h      3.06860803    -1.13759694    -0.37014011
 c     -2.33454117    -0.86619089    -0.34530531
 h     -2.91351378    -0.19228554    -0.81729391
 h     -1.92080386    -1.53611416    -1.11331661
 h     -2.79927093    -1.43649461     0.43549875
 h     -1.23430399     1.34764574     1.40313395
          17

 c      1.28419150    -0.34617897    -0.09847612
 c      0.00532817    -0.75357266     0.45104375
 c     -1.18748874    -0.19650686     0.15743669
 c     -1.01236352     1.18016417     0.42575170
 c      0.21553488     1.73017683    -0.05710771
 c      1.26316584     0.94863475    -0.43299358
 h     -0.25826799    -2.03423413     0.39077712
 h     -1.76988980     1.73067671    -0.06000401
 h      0.15497024     2.75919465     0.20870103
 h      2.09839077     1.56080111    -0.83578346
 o      2.18993746    -1.33691535    -0.07411822
 h      3.17313114    -1.11868571    -0.40129436
 c     -2.34896101    -0.86495394    -0.34434420
 h     -2.91271804    -0.21119217    -0.82658153
 h     -1.95099554    -1.57041666    -1.21481196
 h     -2.82400083    -1.40222682     0.42103020
 h     -1.20357229     1.41998848     1.38705313
          17

 c      1.27767334    -0.34669908    -0.10230182
 c      0.01195537    -0.75755031     0.44866304
 c     -1.20198454    -0.20614408     0.16785216
 c     -1.01537712     1.18158535     0.42894464
 c      0.23663964     1.73895804    -0.06074782
 c      1.25704239     0.93121268    -0.42254246
 h     -0.24273361    -2.05424936     0.38623937
 h     -1.77692568     1.73956269    -0.11721297
 h      0.15242914     2.75245748     0.24145742
 h      2.09630884     1.50851673    -0.89018171
 o      2.20234197    -1.32184433    -0.07222819
 h      3.25023038    -1.10115600    -0.42543267
 c     -2.36067370    -0.86657665    -0.34435756
 h     -2.94322268    -0.20088223    -0.85388838
 h     -1.98965653    -1.59713727    -1.29910842
 h     -2.85982988    -1.37889286     0.41648845
 h     -1.17685052     1.50082643     1.40803037
          17

 c      1.27023663    -0.35168497    -0.10368921
 c      0.01759833    -0.76780989     0.44465816
 c     -1.21404424    -0.21542727     0.17959529
 c     -1.01971251     1.18394173     0.42950257
 c      0.25717490     1.74676284    -0.06308572
 c      1.25321273     0.91929873    -0.41422922
 h     -0.21110537    -2.04208943     0.38558392
 h     -1.78937392     1.75480310    -0.17610521
 h      0.16199116     2.76093577     0.26622091
 h      2.09304571     1.44804975    -0.94057411
 o      2.21651476    -1.30555626    -0.07125597
 h      3.28768821    -1.08633610    -0.43851563
 c     -2.37041399    -0.87050183    -0.34673257
 h     -2.99466804    -0.17081904    -0.89099187
 h     -2.03718509    -1.61141094    -1.35716693
 h     -2.90755343    -1.36830525     0.42280475
 h     -1.15311058     1.58618446     1.45098613
          17

 c      1.26217628    -0.36130977    -0.10258747
 c      0.02171899    -0.78414195     0.43911681
 c     -1.22327174    -0.22411157     0.19263162
 c     -1.02572771     1.18822324     0.42845563
 c      0.27631714     1.75365870    -0.06380576
 c      1.25210226     0.91309899    -0.40856097
 h     -0.16496131    -1.99927679     0.38866937
 h     -1.79946158     1.77047992    -0.22958668
 h      0.18413754     2.78159035     0.28148678
 h      2.08833418     1.38099361    -0.98496586
 o      2.23255695    -1.28818532    -0.07125832
 h      3.28215413    -1.07393755    -0.43939932
 c     -2.37977998    -0.87582671    -0.35230083
 h     -3.05159118    -0.13589416    -0.92536277
 h     -2.09219007    -1.61163578    -1.38465053
 h     -2.96357847    -1.36749547     0.43482081
 h     -1.13123179     1.66794780     1.49520252
          17

 c      1.25375129    -0.37513796    -0.09909607
 c      0.02400168    -0.80594306     0.43217376
 c     -1.22951560    -0.23200033     0.20681748
 c     -1.03344956     1.19517683     0.42651199
 c      0.29342733     1.76003582    -0.06261738
 c      1.25393177     0.91209912    -0.40576027
 h     -0.10712201    -1.93210398     0.39522243
 h     -1.80214663     1.78238816    -0.27211855
 h      0.21873320     2.80848145     0.28521822
 h      2.08322846     1.31035771    -1.02245368
 o      2.25025722    -1.26994472    -0.07217227
 h      3.23554935    -1.06282790    -0.42871815
 c     -2.39025509    -0.88199723    -0.36109278
 h     -3.10224762    -0.10676935    -0.94795715
 h     -2.15246326    -1.59791839    -1.38012933
 h     -3.02153317    -1.37125690     0.44452879
 h     -1.11139559     1.73860950     1.52612172
          17

 c      1.24519287    -0.39219816    -0.09344378
 c      0.02441107    -0.83171403     0.42401452
 c     -1.23285376    -0.23899347     0.22190073
 c     -1.04262196     1.20513788     0.42401568
 c      0.30810648     1.76634504    -0.05934476
 c      1.25869098     0.91520979    -0.40576677
 h     -0.04230152    -1.85733122     0.40474132
 h     -1.79514490     1.78812531    -0.30026299
 h      0.26481892     2.83544677     0.27579151
 h      2.07987091     1.24006763    -1.05332354
 o      2.26891159    -1.25114811    -0.07374841
 h      3.15779056    -1.05046239    -0.40994626
 c     -2.40285065    -0.88864252    -0.37258069
 h     -3.13986005    -0.08891356    -0.95424614
 h     -2.21515663    -1.57201551    -1.34503352
 h     -3.07508162    -1.37490998     0.44507401
 h     -1.09458728     1.79311030     1.53630630
          17

 c      1.23673017    -0.41118361    -0.08595382
 c      0.02312792    -0.85837050     0.41485757
 c     -1.23354614    -0.24512417     0.23753048
 c     -1.05279373     1.21806675     0.42114069
 c      0.32023520     1.77291629    -0.05399478
 c      1.26613786     0.92104882    -0.40828872
 h      0.02342548    -1.81004355     0.41674158
 h     -1.77852767     1.78690416    -0.31271975
 h      0.32055644     2.85777234     0.25265256
 h      2.08092365     1.17426691    -1.07877947
 o      2.28667816    -1.23235045    -0.07529524
 h      3.07694931    -1.03039102    -0.39349294
 c     -2.41812475    -0.89523318    -0.38577811
 h     -3.16126989    -0.08426605    -0.94289467
 h     -2.27655527    -1.53864745    -1.28550001
 h     -3.11957441    -1.37541125     0.43249787
 h     -1.08205028     1.82863967     1.52309894
          17

 c      1.22861821    -0.43067011    -0.07702398
 c      0.02018615    -0.88216449     0.40487402
 c     -1.23198253    -0.25054147     0.25327946
 c     -1.06335623     1.23359954     0.41803679
 c      0.32997925     1.77986890    -0.04678251
 c      1.27583920     0.92825154    -0.41289442
 h      0.08658072    -1.83271186     0.43185782
 h     -1.75459665     1.77957279    -0.31056347
 h      0.38337794     2.87283345     0.21651724
 h      2.08865179     1.11659447    -1.10025729
 o      2.30011674    -1.21457914    -0.07540332
 h      3.04680158    -0.98868426    -0.40104426
 c     -2.43630397    -0.90075881    -0.39900522
 h     -3.16587931    -0.09235494    -0.91478083
 h     -2.33175762    -1.50843547    -1.21636597
 h     -3.15249047    -1.37137676     0.40584958
 h     -1.07505640     1.84422961     1.48704918
          17

 c      1.22113817    -0.44926695    -0.06712149
 c      0.01542533    -0.90296652     0.39424732
 c     -1.22864109    -0.25542586     0.26868567
 c     -1.07353288     1.25105096     0.41488220
 c      0.33775172     1.78709359    -0.03811896
 c      1.28724013     0.93569634    -0.41911363
 h      0.14645733    -1.92470446     0.45117023
 h     -1.72811977     1.76892144    -0.29789501
 h      0.45025923     2.88014506     0.16924336
 h      2.10398893     1.06970966    -1.11857981
 o      2.30774716    -1.19861383    -0.07326580
 h      3.09120328    -0.91609875    -0.44446762
 c     -2.45731494    -0.90354990    -0.40967412
 h     -3.15544785    -0.11036350    -0.87280319
 h     -2.37503235    -1.50056662    -1.16402672
 h     -3.17353429    -1.36292168     0.36701012
 h     -1.07484788     1.84087626     1.43183572
          17

 c      1.21456935    -0.46576988    -0.05674614
 c      0.00905707    -0.92411292     0.38339677
 c     -1.22403185    -0.25991746     0.28331469
 c     -1.08236384     1.26935487     0.41179633
 c      0.34413648     1.79429632    -0.02856436
 c      1.29972770     0.94258380    -0.42649598
 h      0.19845111    -2.04372011     0.47294962
 h     -1.70643463     1.75984174    -0.28238960
 h      0.51804386     2.88100224     0.11346313
 h      2.12611412     1.03521146    -1.13345417
 o      2.31283383    -1.18379605    -0.07014833
 h      3.16015440    -0.82719726    -0.50244065
 c     -2.48055187    -0.90211434    -0.41538810
 h     -3.13477746    -0.13212443    -0.82232933
 h     -2.40215826    -1.53429647    -1.15358682
 h     -3.18492942    -1.35173758     0.32087743
 h     -1.08259987     1.82241375     1.36574158
          17

 c      1.20918608    -0.47931490    -0.04636089
 c      0.00146650    -0.94816849     0.37280676
 c     -1.21862962    -0.26411150     0.29681577
 c     -1.08880208     1.28703208     0.40850244
 c      0.34979054     1.80109973    -0.01875124
 c      1.31267728     0.94839293    -0.43461683
 h      0.23698200    -2.15533023     0.49392391
 h     -1.69812139     1.75827891    -0.27411304
 h      0.58371475     2.87768252     0.05209610
 h      2.15279916     1.01383873    -1.14364468
 o      2.31813861    -1.16930655    -0.06728446
 h      3.21176753    -0.73896040    -0.55404881
 c     -2.50451196    -0.89725617    -0.41632032
 h     -3.11286808    -0.14644535    -0.77177656
 h     -2.41345789    -1.60544190    -1.18066705
 h     -3.19183374    -1.34144608     0.27557771
 h     -1.09934765     1.79698837     1.30428877
          17

 c      1.20522376    -0.48939886    -0.03634401
 c     -0.00703393    -0.97610647     0.36282696
 c     -1.21284790    -0.26809203     0.30892387
 c     -1.09203478     1.30246322     0.40388924
 c      0.35535355     1.80717142    -0.00929880
 c      1.32547446     0.95280556    -0.44305707
 h      0.25883511    -2.24264125     0.51141308
 h     -1.70888489     1.76804850    -0.28075031
 h      0.64448240     2.87234796    -0.01205509
 h      2.18124689     1.00569968    -1.14762781
 o      2.32476257    -1.15473903    -0.06521899
 h      3.22989492    -0.66096389    -0.58945485
 c     -2.52698543    -0.89178749    -0.41450443
 h     -3.10181517    -0.13797530    -0.73140492
 h     -2.41299606    -1.68900720    -1.21982364
 h     -3.20181800    -1.33746967     0.24123978
 h     -1.12610258     1.77698544     1.27037388
          17

 c      1.20281781    -0.49581910    -0.02697416
 c     -0.01614667    -1.00797464     0.35365245
 c     -1.20702847    -0.27197221     0.31942362
 c     -1.09182879     1.31473433     0.39653288
 c      0.36138366     1.81231946    -0.00075337
 c      1.33752675     0.95564227    -0.45138418
 h      0.26272529    -2.29863855     0.52365462
 h     -1.73714990     1.78769664    -0.30212570
 h      0.69769166     2.86616445    -0.07643994
 h      2.20888461     1.01043260    -1.14423417
 o      2.33299872    -1.13991940    -0.06413895
 h      3.21066944    -0.59823746    -0.60475772
 c     -2.54620122    -0.88791631    -0.41166610
 h     -3.10915888    -0.09665326    -0.70803351
 h     -2.40547915    -1.76264879    -1.25143269
 h     -3.22182069    -1.34490763     0.22611690
 h     -1.16408582     1.77213049     1.28232176
          17

 c      1.20194868    -0.49861027    -0.01843348
 c     -0.02551294    -1.04335910     0.34536401
 c     -1.20142795    -0.27590327     0.32811912
 c     -1.08859415     1.32438871     0.38640131
 c      0.36831983     1.81650684     0.00642552
 c      1.34828012     0.95681695    -0.45914924
 h      0.24837912    -2.32082058     0.52954907
 h     -1.77484646     1.81146940    -0.33091175
 h      0.74077032     2.85917722    -0.13865540
 h      2.23386093     1.02730433    -1.13298694
 o      2.34280537    -1.12476857    -0.06408265
 h      3.15541470    -0.55363779    -0.59873979
 c     -2.56201541    -0.88598479    -0.40878988
 h     -3.13024915    -0.02942565    -0.70048567
 h     -2.39457916    -1.81366668    -1.26629459
 h     -3.25331857    -1.36469788     0.23173238
 h     -1.21327597     1.77950278     1.33429777
          17

 c      1.20242246    -0.49801240    -0.01081425
 c     -0.03472286    -1.08153905     0.33796386
 c     -1.19621857    -0.28005207     0.33482700
 c     -1.08317487     1.33272144     0.37487805
 c      0.37645842     1.81979139     0.01185724
 c      1.35724037     0.95631468    -0.46590387
 h      0.21617472    -2.30936795     0.52849520
 h     -1.81222014     1.83297862    -0.35819181
 h      0.77142172     2.85090149    -0.19636860
 h      2.25523642     1.05526798    -1.11413609
 o      2.35390082    -1.10929600    -0.06496983
 h      3.06954911    -0.52798075    -0.57248547
 c     -2.57556239    -0.88526158    -0.40613796
 h     -3.15375531     0.04488821    -0.70292987
 h     -2.38280931    -1.83612584    -1.26126365
 h     -3.29093260    -1.39217697     0.25222204
 h     -1.27030082     1.78799026     1.40169005
          17

 c      1.20389304    -0.49447133    -0.00412217
 c     -0.04340539    -1.12141694     0.33138390
 c     -1.19150176    -0.28457968     0.33938815
 c     -1.07646302     1.34066570     0.36334900
 c      0.38592905     1.82224573     0.01524349
 c      1.36400363     0.95418917    -0.47123317
 h      0.16737967    -2.26795755     0.52052218
 h     -1.84134187     1.84754442    -0.37730734
 h      0.78800508     2.84108239    -0.24743986
 h      2.27291160     1.09295242    -1.08846555
 o      2.36557812    -1.09377811    -0.06645417
 h      2.96578553    -0.51697254    -0.53186931
 c     -2.58810438    -0.88505027    -0.40345226
 h     -3.17066462     0.10877759    -0.71000220
 h     -2.37190765    -1.82789017    -1.23616618
 h     -3.32646317    -1.42001693     0.27882722
 h     -1.32973290     1.78894626     1.46184960
          17

 c      1.20590774    -0.48864866     0.00172143
 c     -0.05137401    -1.16119135     0.32544221
 c     -1.18731827    -0.28963809     0.34168177
 c     -1.06913598     1.34855135     0.35267168
 c      0.39667222     1.82389932     0.01638448
 c      1.36829581     0.95057251    -0.47479359
 h      0.10497309    -2.20772889     0.50697053
 h     -1.85711041     1.85263859    -0.38469406
 h      0.78988473     2.83019718    -0.29017517
 h      2.28732824     1.13855643    -1.05697948
 o      2.37631088    -1.07926836    -0.06755612
 h      2.87058515    -0.50279821    -0.49351227
 c     -2.60046001    -0.88490701    -0.40027151
 h     -3.17644071     0.15106624    -0.71824650
 h     -2.36304529    -1.78955241    -1.19286505
 h     -3.35315750    -1.44170683     0.30413714
 h     -1.38635032     1.77861074     1.50131403
          17

 c      1.20797968    -0.48139957     0.00686080
 c     -0.05875782    -1.19772815     0.31972575
 c     -1.18365572    -0.29536826     0.34163435
 c     -1.06160427     1.35628783     0.34332724
 c      0.40843248     1.82471560     0.01519595
 c      1.36999832     0.94569195    -0.47634321
 h      0.03450358    -2.15508976     0.49195395
 h     -1.85714230     1.84760101    -0.37953465
 h      0.77760324     2.81964035    -0.32356419
 h      2.29895890     1.18974630    -1.02059706
 o      2.38405406    -1.06780957    -0.06667816
 h      2.81946075    -0.45090834    -0.48440857
 c     -2.61300777    -0.88439352    -0.39603145
 h     -3.16975017     0.16611208    -0.72567896
 h     -2.35658004    -1.72517185    -1.13592864
 h     -3.36715255    -1.45295155     0.32345524
 h     -1.43593916     1.75638043     1.51372213
          17

 c      1.20972824    -0.47368217     0.01144028
 c     -0.06585272    -1.22650932     0.31354807
 c     -1.18046571    -0.30187443     0.33922534
 c     -1.05402926     1.36352711     0.33563780
 c      0.42077660     1.82460798     0.01171817
 c      1.36912227     0.93989240    -0.47575147
 h     -0.03790309    -2.15326697     0.48287152
 h     -1.84167097     1.83341832    -0.36350950
 h      0.75284151     2.81165625    -0.34741028
 h      2.30779076     1.24372205    -0.98003077
 o      2.38875033    -1.05964642    -0.06369983
 h      2.81665909    -0.35533752    -0.50794639
 c     -2.62588945    -0.88274658    -0.38990922
 h     -3.15127461     0.15240542    -0.73127960
 h     -2.35104932    -1.64480334    -1.07482863
 h     -3.36726278    -1.45171399     0.33459143
 h     -1.47523598     1.72329346     1.49701423
          17

 c      1.21104142    -0.46640899     0.01553318
 c     -0.07261396    -1.24498166     0.30652537
 c     -1.17770760    -0.30915452     0.33448965
 c     -1.04630651     1.36972661     0.32989005
 c      0.43312426     1.82348942     0.00611304
 c      1.36578363     0.93362076    -0.47299566
 h     -0.11116335    -2.22436731     0.48360977
 h     -1.81384305     1.81275714    -0.34098246
 h      0.71815292     2.80893500    -0.36226594
 h      2.31323009     1.29735990    -0.93585691
 o      2.39210491    -1.05229744    -0.06024250
 h      2.83714320    -0.25425888    -0.53893543
 c     -2.63922372    -0.87864064    -0.38057413
 h     -3.12340051     0.11242968    -0.73488969
 h     -2.34131580    -1.56743565    -1.02666611
 h     -3.35457086    -1.43805138     0.33749812
 h     -1.50181533     1.68137737     1.45214300
          17

 c      1.21204956    -0.46032211     0.01914610
 c     -0.07895136    -1.25557584     0.29912695
 c     -1.17538307    -0.31706317     0.32751479
 c     -1.03800078     1.37415649     0.32633722
 c      0.44478467     1.82134819    -0.00135225
 c      1.36024891     0.92734494    -0.46816113
 h     -0.18512409    -2.33483478     0.48809767
 h     -1.78015291     1.79003006    -0.31934442
 h      0.67651197     2.81374843    -0.36912428
 h      2.31445284     1.34732514    -0.88864813
 o      2.39517392    -1.04387667    -0.05739907
 h      2.86401267    -0.17691351    -0.55971391
 c     -2.65304174    -0.87071578    -0.36645683
 h     -3.09081545     0.05425147    -0.73773592
 h     -2.31870417    -1.51626645    -1.01253407
 h     -3.33241526    -1.41423021     0.33435043
 h     -1.51436593     1.63356064     1.38336725
          17

 c      1.21293709    -0.45596698     0.02226700
 c     -0.08513254    -1.26172024     0.29194264
 c     -1.17352431    -0.32536969     0.31842547
 c     -1.02831655     1.37593452     0.32498562
 c      0.45499824     1.81834488    -0.01033917
 c      1.35295912     0.92147956    -0.46143193
 h     -0.25533140    -2.44212488     0.48903556
 h     -1.74968028     1.77077511    -0.30835058
 h      0.63083929     2.82677449    -0.36892765
 h      2.31083008     1.39027948    -0.83909520
 o      2.39834354    -1.03360699    -0.05555675
 h      2.88971272    -0.13522501    -0.56344088
 c     -2.66641686    -0.85945484    -0.34724802
 h     -3.06163574    -0.00575703    -0.74388777
 h     -2.27981667    -1.49863554    -1.03872692
 h     -3.30681516    -1.38514004     0.33014717
 h     -1.51374149     1.58388231     1.30007293
          17

 c      1.21379484    -0.45370026     0.02489539
 c     -0.09143143    -1.26538921     0.28525804
 c     -1.17218808    -0.33381765     0.30735549
 c     -1.01625669     1.37419559     0.32505919
 c      0.46296627     1.81487831    -0.02046908
 c      1.34449745     0.91633391    -0.45306761
 h     -0.31683254    -2.52277383     0.48288489
 h     -1.73017434     1.75944936    -0.31662966
 h      0.58378528     2.84628414    -0.36218940
 h      2.30223531     1.42322125    -0.78810504
 o      2.40175203    -1.02129685    -0.05478214
 h      2.91060544    -0.13239352    -0.54829853
 c     -2.67690827    -0.84755788    -0.32454317
 h     -3.04667546    -0.04429087    -0.76142345
 h     -2.23386297    -1.49988801    -1.08786307
 h     -3.28644978    -1.35836578     0.33292074
 h     -1.50506430     1.53770382     1.21959958
          17

 c      1.21456975    -0.45368724     0.02704231
 c     -0.09794174    -1.26750173     0.27914701
 c     -1.17145329    -0.34214453     0.29443221
 c     -1.00098468     1.36839013     0.32456118
 c      0.46787625     1.81155178    -0.03133500
 c      1.33552431     0.91206728    -0.44336550
 h     -0.36616770    -2.56719555     0.46866221
 h     -1.72247346     1.75656074    -0.34620368
 h      0.53781452     2.86843180    -0.34904987
 h      2.28929263     1.44385830    -0.73687317
 o      2.40546246    -1.00708516    -0.05499155
 h      2.92494202    -0.16725554    -0.51487800
 c     -2.68208391    -0.83714901    -0.30044129
 h     -3.05289900    -0.04590141    -0.79728350
 h     -2.19356011    -1.50365357    -1.13800878
 h     -3.28015069    -1.34208480     0.35122264
 h     -1.49923047     1.50103297     1.16697676
          17

 c      1.21508470    -0.45590548     0.02871305
 c     -0.10459337    -1.26852695     0.27358328
 c     -1.17139914    -0.35006357     0.27979112
 c     -0.98238060     1.35850869     0.32125751
 c      0.46895964     1.80903614    -0.04251361
 c      1.32669387     0.90866123    -0.43261194
 h     -0.40112661    -2.57230520     0.44651822
 h     -1.71999551     1.75851884    -0.39092062
 h      0.49531961     2.88858581    -0.32967691
 h      2.27364479     1.45093892    -0.68690163
 o      2.40942341    -0.99148266    -0.05593401
 h      2.93343029    -0.23365250    -0.46639463
 c     -2.68122077    -0.82808742    -0.27690479
 h     -3.07664792    -0.01852620    -0.84671172
 h     -2.16733669    -1.50140459    -1.17490263
 h     -3.29141777    -1.33998986     0.38808192
 h     -1.50715243     1.47787718     1.16176559
          17

 c      1.21511369    -0.46016454     0.02988542
 c     -0.11120700    -1.26875870     0.26848851
 c     -1.17207860    -0.35723422     0.26359884
 c     -0.96167634     1.34502946     0.31469273
 c      0.46559996     1.80789527    -0.05359952
 c      1.31855493     0.90592975    -0.42103200
 h     -0.42026254    -2.53812146     0.41712328
 h     -1.71410354     1.76042663    -0.44078437
 h      0.45853588     2.90287168    -0.30463033
 h      2.25817371     1.44449301    -0.63992073
 o      2.41318046    -0.97568923    -0.05701843
 h      2.94308334    -0.31516120    -0.41130591
 c     -2.67521564    -0.81936617    -0.25531031
 h     -3.10827574     0.01778437    -0.89573199
 h     -2.15921510    -1.49024482    -1.19135470
 h     -3.31517094    -1.34819094     0.43735541
 h     -1.52717551     1.46785658     1.19853754
          17

 c      1.21449267    -0.46613295     0.03049169
 c     -0.11753991    -1.26833895     0.26374180
 c     -1.17349377    -0.36325667     0.24607109
 c     -0.94093696     1.32857929     0.30599588
 c      0.45745510     1.80843882    -0.06424424
 c      1.31144488     0.90358774    -0.40875484
 h     -0.42278342    -2.46729139     0.38154216
 h     -1.69850911     1.75835669    -0.48661503
 h      0.42929763     2.90922848    -0.27497481
 h      2.24689496     1.42589452    -0.59769078
 o      2.41536157    -0.96195452    -0.05712434
 h      2.97448774    -0.37920369    -0.36618039
 c     -2.66553128    -0.81047778    -0.23617586
 h     -3.13941667     0.04757666    -0.93167346
 h     -2.17048197    -1.47003154    -1.18446081
 h     -3.34149971    -1.35867169     0.48808981
 h     -1.54684622     1.46782610     1.25381693
          17

 c      1.21318484    -0.47335951     0.03042190
 c     -0.12329850    -1.26705074     0.25916659
 c     -1.17556406    -0.36771090     0.22748210
 c     -0.92193803     1.30968008     0.29634039
 c      0.44455537     1.81062856    -0.07418051
 c      1.30542108     0.90138390    -0.39581503
 h     -0.40910054    -2.36726020     0.34137358
 h     -1.67036530     1.74996183    -0.52198046
 h      0.40879072     2.90787605    -0.24218276
 h      2.24415267     1.39755981    -0.56169148
 o      2.41432590    -0.95233390    -0.05528355
 h      3.05162605    -0.39703280    -0.34490372
 c     -2.65351593    -0.80136466    -0.21950057
 h     -3.16473987     0.06310259    -0.94686408
 h     -2.20064540    -1.44224759    -1.15418400
 h     -3.36122154    -1.36422205     0.53076298
 h     -1.55491468     1.47441838     1.30623619
          17

 c      1.21120819    -0.48130911     0.02956949
 c     -0.12805767    -1.26378316     0.25451053
 c     -1.17809611    -0.37022072     0.20815964
 c     -0.90583495     1.28872096     0.28643861
 c      0.42735605     1.81404743    -0.08323128
 c      1.30031942     0.89924565    -0.38219816
 h     -0.38247269    -2.25628270     0.29895353
 h     -1.62987855     1.73431802    -0.54340169
 h      0.39740170     2.90133214    -0.20792268
 h      2.25303539     1.36219677    -0.53279039
 o      2.41100091    -0.94614479    -0.05201059
 h      3.15840161    -0.38420240    -0.33793791
 c     -2.64027873    -0.79204622    -0.20502707
 h     -3.18121056     0.06186974    -0.93770183
 h     -2.24751910    -1.41019149    -1.10351721
 h     -3.36817231    -1.36027454     0.55964459
 h     -1.54546918     1.48486117     1.34280170
          17

 c      1.20855368    -0.48942531     0.02787086
 c     -0.13106244    -1.25577086     0.24948326
 c     -1.18079103    -0.37050192     0.18846459
 c     -0.89328895     1.26600008     0.27671335
 c      0.40670900     1.81795945    -0.09130392
 c      1.29595604     0.89733218    -0.36789701
 h     -0.35138442    -2.17231300     0.25686590
 h     -1.57988359     1.71175116    -0.55021287
 h      0.39472188     2.89389230    -0.17377936
 h      2.27365081     1.32193954    -0.51105607
 o      2.40767386    -0.94193167    -0.04819532
 h      3.25836106    -0.36854010    -0.33024838
 c     -2.62679393    -0.78236188    -0.19218051
 h     -3.18740289     0.04464880    -0.90341026
 h     -2.30669465    -1.38017126    -1.04009773
 h     -3.35916906    -1.34470718     0.57258629
 h     -1.51668094     1.49692993     1.35685485
          17

 c      1.20522429    -0.49715987     0.02530672
 c     -0.13144518    -1.23950785     0.24396308
 c     -1.18329898    -0.36838214     0.16875682
 c     -0.88458035     1.24174837     0.26752376
 c      0.38375848     1.82148578    -0.09837653
 c      1.29229268     0.89597791    -0.35294910
 h     -0.32643892    -2.16253159     0.21551087
 h     -1.52575839     1.68391528    -0.54471141
 h      0.39969924     2.89026830    -0.14096419
 h      2.30245134     1.27811712    -0.49583657
 o      2.40576586    -0.93910636    -0.04423161
 h      3.32905306    -0.36335770    -0.31511035
 c     -2.61394431    -0.77180931    -0.17986578
 h     -3.18344285     0.01487127    -0.84567750
 h     -2.37128752    -1.36308106    -0.97826343
 h     -3.33362884    -1.31738375     0.57056616
 h     -1.46927883     1.50879734     1.34567654
          17

 c      1.20131204    -0.50394542     0.02189046
 c     -0.12929948    -1.21565669     0.23800540
 c     -1.18531066    -0.36378641     0.14934714
 c     -0.87963047     1.21612779     0.25927841
 c      0.35980270     1.82386308    -0.10448225
 c      1.28944981     0.89556204    -0.33744875
 h     -0.30696704    -2.22597655     0.17326635
 h     -1.47539285     1.65404911    -0.53250103
 h      0.41081353     2.89342615    -0.11016892
 h      2.33331594     1.23184719    -0.48604834
 o      2.40584857    -0.93762104    -0.04020586
 h      3.36094431    -0.37249480    -0.29098281
 c     -2.60224871    -0.75969249    -0.16662691
 h     -3.17171097    -0.02079661    -0.76925270
 h     -2.43409860    -1.37292691    -0.93648100
 h     -3.29370041    -1.28014552     0.55792065
 h     -1.40593853     1.51903505     1.30958756
          17

 c      1.19702128    -0.50921841     0.01766284
 c     -0.12533467    -1.18894914     0.23143323
 c     -1.18660359    -0.35675742     0.13046752
 c     -0.87800241     1.18923109     0.25234518
 c      0.33616367     1.82465701    -0.10968946
 c      1.28760998     0.89637579    -0.32153772
 h     -0.28481717    -2.31454696     0.13161001
 h     -1.43834747     1.62687043    -0.52203184
 h      0.42610076     2.90279387    -0.08171427
 h      2.35966747     1.18477979    -0.48048686
 o      2.40801256    -0.93761421    -0.03608775
 h      3.35125106    -0.39589742    -0.25840560
 c     -2.59127596    -0.74603071    -0.15175341
 h     -3.15832539    -0.05112190    -0.68315036
 h     -2.49225362    -1.41656779    -0.92369364
 h     -3.24492380    -1.23739967     0.54323928
 h     -1.33148632     1.52693221     1.25261674
          17

 c      1.19263668    -0.51250163     0.01269406
 c     -0.11988182    -1.16323485     0.22395355
 c     -1.18700955    -0.34750655     0.11229483
 c     -0.87900173     1.16113758     0.24662714
 c      0.31407686     1.82378599    -0.11408506
 c      1.28691451     0.89854841    -0.30538517
 h     -0.25636618    -2.39036354     0.09362930
 h     -1.42310423     1.60710746    -0.52159549
 h      0.44309241     2.91440375    -0.05586926
 h      2.37632988     1.13937593    -0.47804733
 o      2.41197008    -0.93930744    -0.03178757
 h      3.30228041    -0.43106308    -0.21908628
 c     -2.57956570    -0.73233576    -0.13614409
 h     -3.15401729    -0.06031642    -0.60041718
 h     -2.54703046    -1.48407146    -0.92977139
 h     -3.19642989    -1.19669592     0.53969853
 h     -1.25355338     1.53343876     1.18461997
          17

 c      1.18849483    -0.51345315     0.00708341
 c     -0.11297848    -1.14057647     0.21534803
 c     -1.18636910    -0.33641716     0.09498993
 c     -0.88193313     1.13203072     0.24096471
 c      0.29458912     1.82136524    -0.11777497
 c      1.28740789     0.90203668    -0.28916542
 h     -0.22193691    -2.43564143     0.06154631
 h     -1.43310707     1.59667437    -0.53410869
 h      0.45895768     2.92288744    -0.03302152
 h      2.38058539     1.09872379    -0.47785153
 o      2.41682817    -0.94312065    -0.02712884
 h      3.22516792    -0.47099083    -0.17637279
 c     -2.56568098    -0.72052371    -0.12153650
 h     -3.16930557    -0.03504608    -0.53201215
 h     -2.59908072    -1.55697391    -0.93784756
 h     -3.15814868    -1.16690852     0.56182036
 h     -1.18256139     1.54273698     1.12328290
          17

 c      1.18495846    -0.51187852     0.00095868
 c     -0.10461457    -1.12199609     0.20547433
 c     -1.18449838    -0.32403799     0.07870311
 c     -0.88643349     1.10236180     0.23332572
 c      0.27847744     1.81752255    -0.12088954
 c      1.28901049     0.90665711    -0.27303599
 h     -0.18318347    -2.44360790     0.03660383
 h     -1.46532490     1.59326730    -0.55490531
 h      0.47089790     2.92368831    -0.01362624
 h      2.37263220     1.06614092    -0.47932669
 o      2.42048628    -0.95005705    -0.02177435
 h      3.14978452    -0.49801095    -0.13646746
 c     -2.54986330    -0.71138917    -0.10950763
 h     -3.20333807     0.02268191    -0.47809239
 h     -2.64736074    -1.61997411    -0.93621818
 h     -3.13362019    -1.15224225     0.61664838
 h     -1.12856436     1.56191795     1.08965830
          17

 c      1.18236597    -0.50771596    -0.00552587
 c     -0.09483793    -1.10797948     0.19423484
 c     -1.18119598    -0.31111397     0.06354433
 c     -0.89271675     1.07331056     0.22241372
 c      0.26620459     1.81229167    -0.12355877
 c      1.29148968     0.91214812    -0.25711605
 h     -0.14204789    -2.41251535     0.01946489
 h     -1.51290718     1.59220720    -0.57542138
 h      0.47657834     2.91438232     0.00189221
 h      2.35561473     1.04476442    -0.48227525
 o      2.41974644    -0.96183563    -0.01533477
 h      3.12396441    -0.48208302    -0.10670020
 c     -2.53431757    -0.70476263    -0.10060122
 h     -3.24331410     0.09616265    -0.43110988
 h     -2.69018766    -1.66369126    -0.91921842
 h     -3.11607747    -1.14836847     0.69736046
 h     -1.09538593     1.59400744     1.09241654
          17

 c      1.18097004    -0.50100271    -0.01220002
 c     -0.08379580    -1.09863535     0.18156679
 c     -1.17630593    -0.29864387     0.04955495
 c     -0.90132238     1.04712175     0.20865626
 c      0.25790195     1.80558201    -0.12586106
 c      1.29444201     0.91825003    -0.24147628
 h     -0.10055067    -2.34375629     0.01039102
 h     -1.56853970     1.58901709    -0.58785072
 h      0.47445564     2.89516256     0.01318741
 h      2.33505246     1.03724936    -0.48693442
 o      2.41419116    -0.97864535    -0.00795664
 h      3.15350614    -0.41735302    -0.08605596
 c     -2.52161446    -0.70036978    -0.09424390
 h     -3.27574038     0.16742242    -0.38477606
 h     -2.72593775    -1.68317279    -0.88493946
 h     -3.09475367    -1.14692128     0.78899208
 h     -1.08016323     1.63162270     1.12022836
          17

 c      1.18096912    -0.49187155    -0.01889178
 c     -0.07171778    -1.09359530     0.16745769
 c     -1.16979970    -0.28787834     0.03670805
 c     -0.91257482     1.02644271     0.19320102
 c      0.25337127     1.79719407    -0.12779752
 c      1.29738207     0.92474756    -0.22615365
 h     -0.06082122    -2.24311939     0.00905703
 h     -1.62606296     1.58064488    -0.58708457
 h      0.46397155     2.86886557     0.02006129
 h      2.31748657     1.04544058    -0.49385383
 o      2.40674050    -0.99823892    -0.00014252
 h      3.19309703    -0.33663258    -0.06786385
 c     -2.51348371    -0.69802661    -0.08941990
 h     -3.29235077     0.22412280    -0.33652671
 h     -2.75340944    -1.67648186    -0.83377585
 h     -3.06192240    -1.14112583     0.87751251
 h     -1.07848467     1.66299092     1.15531903
          17

 c      1.18256811    -0.48058817    -0.02543044
 c     -0.05885849    -1.09158269     0.15200459
 c     -1.16181807    -0.28019237     0.02492896
 c     -0.92643258     1.01350702     0.17697798
 c      0.25212205     1.78687465    -0.12931527
 c      1.29998242     0.93146313    -0.21119714
 h     -0.02497589    -2.12605131     0.01382957
 h     -1.68081871     1.56568607    -0.57076794
 h      0.44557461     2.84061767     0.02255265
 h      2.30823417     1.07003162    -0.50337641
 o      2.39937438    -1.01863354     0.00782083
 h      3.21249687    -0.26762535    -0.04888367
 c     -2.51063766    -0.69747647    -0.08508576
 h     -3.28970815     0.25930113    -0.28625437
 h     -2.77217899    -1.64455649    -0.76817895
 h     -3.01432350    -1.12727612     0.95328164
 h     -1.08695491     1.67936555     1.18470332
          17

 c      1.18595564    -0.46757277    -0.03164815
 c     -0.04550727    -1.08958238     0.13552614
 c     -1.15264097    -0.27683163     0.01412197
 c     -0.94262579     1.00974705     0.16059048
 c      0.25344694     1.77443470    -0.13035009
 c      1.30232797     0.93826419    -0.19673026
 h      0.00577412    -2.02764409     0.02051062
 h     -1.72967965     1.54435839    -0.53894167
 h      0.42049045     2.81673798     0.02090094
 h      2.30886534     1.11037361    -0.51486309
 o      2.39277313    -1.03864024     0.01580808
 h      3.20172801    -0.22423501    -0.02847494
 c     -2.51293893    -0.69817016    -0.08017014
 h     -3.26765967     0.26975015    -0.23506332
 h     -2.78327983    -1.59268074    -0.69351697
 h     -2.95194302    -1.10407726     1.01069804
 h     -1.10314059     1.67631982     1.20125816
          17

 c      1.19125612    -0.45338357    -0.03739223
 c     -0.03207055    -1.08300389     0.11852044
 c     -1.14263095    -0.27857486     0.00418972
 c     -0.96078087     1.01558208     0.14447300
 c      0.25650242     1.75994961    -0.13084891
 c      1.30499689     0.94508751    -0.18298537
 h      0.03271004    -2.00120522     0.02306834
 h     -1.77130021     1.51860224    -0.49395534
 h      0.39026587     2.80253239     0.01529232
 h      2.31640986     1.16441019    -0.52625876
 o      2.38703650    -1.05749545     0.02375051
 h      3.16004711    -0.21285675    -0.00687011
 c     -2.51949561    -0.69900103    -0.07338371
 h     -3.22859094     0.25534685    -0.18466835
 h     -2.79048579    -1.53377377    -0.61991682
 h     -2.87679037    -1.07187049     1.04722139
 h     -1.12515254     1.65253220     1.20182969
          17

 c      1.19850632    -0.43866566    -0.04254168
 c     -0.01883727    -1.07049848     0.10109759
 c     -1.13222580    -0.28541585    -0.00496914
 c     -0.98042104     1.03028855     0.12901263
 c      0.26036893     1.74396917    -0.13077008
 c      1.30890330     0.95195628    -0.17026621
 h      0.05733491    -2.06241689     0.02068416
 h     -1.80684640     1.49230264    -0.44068238
 h      0.35640193     2.79967564     0.00554119
 h      2.32516004     1.22881714    -0.53448729
 o      2.38202431    -1.07468094     0.03160143
 h      3.09116972    -0.23578773     0.01546616
 c     -2.52865371    -0.69821137    -0.06312128
 h     -3.17772160     0.21989794    -0.13715870
 h     -2.80155677    -1.49100191    -0.56320264
 h     -2.79220817    -1.03223739     1.06295258
 h     -1.15139449     1.60885204     1.18607381
          17

 c      1.20762905    -0.42411390    -0.04701412
 c     -0.00566762    -1.05616658     0.08296019
 c     -1.12194460    -0.29650113    -0.01348274
 c     -1.00085106     1.05206179     0.11456384
 c      0.26408524     1.72755453    -0.13008857
 c      1.31502738     0.95897891    -0.15886549
 h      0.07777681    -2.16374723     0.01798544
 h     -1.84089277     1.47121139    -0.38651354
 h      0.32043701     2.80519662    -0.00891892
 h      2.32938972     1.29943051    -0.53636781
 o      2.37737549    -1.08998797     0.03932877
 h      3.00357037    -0.29054302     0.03802952
 c     -2.53822024    -0.69444557    -0.04807491
 h     -3.12442352     0.17381928    -0.09483972
 h     -2.82546938    -1.48841534    -0.53811417
 h     -2.70250993    -0.98793331     1.06098183
 h     -1.18051622     1.54810814     1.15657796
          17

 c      1.21839604    -0.41045851    -0.05076415
 c      0.00764823    -1.04395787     0.06401898
 c     -1.11234424    -0.31040620    -0.02153527
 c     -1.02110768     1.07835956     0.10126854
 c      0.26670420     1.71204511    -0.12881671
 c      1.32416639     0.96634235    -0.14899036
 h      0.09252178    -2.25982753     0.01736612
 h     -1.88084275     1.46171987    -0.33999017
 h      0.28429029     2.81316642    -0.02863567
 h      2.32520014     1.37186372    -0.52940794
 o      2.37225491    -1.10389710     0.04690513
 h      2.91476488    -0.36405600     0.06052269
 c     -2.54619318    -0.68912387    -0.02861125
 h     -3.08356807     0.13727539    -0.05993627
 h     -2.86342738    -1.52618262    -0.54324860
 h     -2.61260032    -0.94298904     1.04837802
 h     -1.21159378     1.47527322     1.12004006
          17

 c      1.23045586    -0.39838756    -0.05378509
 c      0.02120373    -1.03585052     0.04438556
 c     -1.10397111    -0.32552595    -0.02939623
 c     -1.04025531     1.10650821     0.08870786
 c      0.26741083     1.69870373    -0.12701019
 c      1.33674996     0.97429548    -0.14072042
 h      0.10174021    -2.32816893     0.01877093
 h     -1.93256815     1.46819521    -0.30753399
 h      0.25032480     2.81758205    -0.05371515
 h      2.31125007     1.44210514    -0.51229104
 o      2.36495199    -1.11826086     0.05426203
 h      2.85736712    -0.42219124     0.08369264
 c     -2.55126105    -0.68600602    -0.00675129
 h     -3.07162786     0.13498435    -0.03402565
 h     -2.90775723    -1.58090659    -0.56235749
 h     -2.52721867    -0.90252534     1.03671159
 h     -1.24447053     1.39707310     1.08831353
          17

 c      1.24346680    -0.38842705    -0.05610579
 c      0.03497710    -1.03259715     0.02422277
 c     -1.09729321    -0.34040886    -0.03742746
 c     -1.05790705     1.13436118     0.07588043
 c      0.26567606     1.68844616    -0.12474789
 c      1.35269194     0.98311032    -0.13399509
 h      0.10635738    -2.35982301     0.02133367
 h     -1.99445223     1.49082301    -0.29066472
 h      0.22102478     2.81445590    -0.08372442
 h      2.28890087     1.50717544    -0.48510196
 o      2.35367534    -1.13540415     0.06123390
 h      2.86534504    -0.42477282     0.11026121
 c     -2.55336103    -0.68731597     0.01525384
 h     -3.09283599     0.17369197    -0.01729325
 h     -2.95018880    -1.63019065    -0.57959734
 h     -2.44988951    -0.87154751     1.03958709
 h     -1.27970023     1.31979622     1.07576980
          17

 c      1.25726084    -0.38084915    -0.05777116
 c      0.04881392    -1.03431471     0.00368521
 c     -1.09262426    -0.35394961    -0.04603834
 c     -1.07440385     1.16063990     0.06204803
 c      0.26135970     1.68172599    -0.12211354
 c      1.37129959     0.99301650    -0.12862293
 h      0.10749482    -2.35196485     0.02405150
 h     -2.05720655     1.52639254    -0.28680959
 h      0.19856583     2.80265334    -0.11785313
 h      2.26212532     1.56565808    -0.44930461
 o      2.33940429    -1.15409335     0.06779682
 h      2.92746093    -0.39025184     0.14096244
 c     -2.55379125    -0.69234159     0.03593715
 h     -3.13437979     0.23283589    -0.00818287
 h     -2.98534695    -1.66162519    -0.58518120
 h     -2.38281380    -0.85287683     1.06554910
 h     -1.31709753     1.24629769     1.08981601
          17

 c      1.27181060    -0.37564951    -0.05882728
 c      0.06243129    -1.04069832    -0.01709476
 c     -1.09010799    -0.36542252    -0.05558265
 c     -1.09051780     1.18467656     0.04755767
 c      0.25470000     1.67853191    -0.11919721
 c      1.39137326     1.00408457    -0.12431069
 h      0.10631884    -2.30519411     0.02595485
 h     -2.10957187     1.57060788    -0.29205945
 h      0.18449842     2.78397575    -0.15512850
 h      2.23702917     1.61799717    -0.40739747
 o      2.32455125    -1.17155198     0.07417155
 h      3.00836239    -0.36334303     0.17266880
 c     -2.55391184    -0.69955859     0.05502784
 h     -3.18029181     0.28688550    -0.00405886
 h     -3.01027105    -1.67018811    -0.57416598
 h     -2.32833567    -0.84626879     1.11202976
 h     -1.35399276     1.17689151     1.12350952
          17

 c      1.28705585    -0.37258144    -0.05932723
 c      0.07544770    -1.05097784    -0.03801278
 c     -1.08972871    -0.37442593    -0.06626845
 c     -1.10698229     1.20596455     0.03344477
 c      0.24620947     1.67845633    -0.11610114
 c      1.41147124     1.01616277    -0.12072160
 h      0.10404495    -2.22419168     0.02619643
 h     -2.14297802     1.61946836    -0.30291858
 h      0.17959390     2.76282280    -0.19462153
 h      2.22051199     1.66620757    -0.36219980
 o      2.31077623    -1.18642985     0.08057750
 h      3.08431681    -0.36719827     0.20228692
 c     -2.55440383    -0.70794545     0.07311554
 h     -3.21986589     0.31967899    -0.00227091
 h     -3.02366622    -1.65523926    -0.54480247
 h     -2.28960696    -0.84972466     1.16825799
 h     -1.38630531     1.11271492     1.16178294
          17

 c      1.30279707    -0.37122288    -0.05934079
 c      0.08741168    -1.06356454    -0.05901401
 c     -1.09131495    -0.38080904    -0.07814602
 c     -1.12417367     1.22403234     0.02064342
 c      0.23653761     1.68083449    -0.11293686
 c      1.43024323     1.02896744    -0.11755912
 h      0.10198964    -2.12218398     0.02441798
 h     -2.15294288     1.66965549    -0.31681425
 h      0.18384407     2.74522132    -0.23563679
 h      2.21790524     1.71245618    -0.31589743
 o      2.29905666    -1.19844805     0.08717146
 h      3.14290554    -0.40872442     0.22784252
 c     -2.55541148    -0.71688464     0.09103161
 h     -3.24726333     0.32387616    -0.00066063
 h     -3.02575054    -1.61955179    -0.49791999
 h     -2.26944885    -0.86102360     1.22248646
 h     -1.41078326     1.05629452     1.19135152
          17

 c      1.31868729    -0.37105337    -0.05895725
 c      0.09784947    -1.07530391    -0.08018135
 c     -1.09456475    -0.38460587    -0.09115525
 c     -1.14203429     1.23850195     0.00971978
 c      0.22634838     1.68496685    -0.10982382
 c      1.44672846     1.04227128    -0.11462472
 h      0.10148748    -2.03017779     0.02199025
 h     -2.13894569     1.71867077    -0.33215913
 h      0.19659369     2.73680309    -0.27772200
 h      2.23062483     1.75693538    -0.26943566
 o      2.29003273    -1.20781647     0.09407112
 h      3.17753707    -0.48766871     0.24814062
 c     -2.55675787    -0.72577423     0.10958677
 h     -3.25961248     0.29765247     0.00242752
 h     -3.01884797    -1.57018943    -0.43740197
 h     -2.26931368    -0.87824917     1.26593772
 h     -1.42578494     1.01035245     1.20406810
          17

 c      1.33429132    -0.37150765    -0.05828236
 c      0.10635758    -1.08135626    -0.10187289
 c     -1.09911381    -0.38597452    -0.10518554
 c     -1.16010003     1.24911296     0.00095439
 c      0.21624619     1.69037843    -0.10690800
 c      1.46045893     1.05601328    -0.11180033
 h      0.10334445    -1.99906606     0.02382365
 h     -2.10418818     1.76509728    -0.34841081
 h      0.21668267     2.74013946    -0.32029915
 h      2.25569625     1.79688002    -0.22282457
 o      2.28411865    -1.21501558     0.10136444
 h      3.18515980    -0.59992274     0.26256050
 c     -2.55793504    -0.73372394     0.12965160
 h     -3.25611832     0.24304330     0.00822658
 h     -3.00869983    -1.52063707    -0.37145080
 h     -2.28907589    -0.89973516     1.29341262
 h     -1.43103868     0.97705236     1.19613055
          17

 c      1.34919696    -0.37198115    -0.05742697
 c      0.11266827    -1.07921832    -0.12437605
 c     -1.10462890    -0.38512569    -0.12011701
 c     -1.17755098     1.25569251    -0.00554019
 c      0.20676206     1.69696307    -0.10439102
 c      1.47134101     1.07023076    -0.10898562
 h      0.10746468    -2.05315445     0.03426430
 h     -2.05538820     1.80902775    -0.36620072
 h      0.24242638     2.75327140    -0.36209843
 h      2.28751212     1.82778036    -0.17598005
 o      2.28138083    -1.22079541     0.10908329
 h      3.16744678    -0.73729062     0.27134050
 c     -2.55801182    -0.73956934     0.15221604
 h     -3.23845078     0.16626160     0.01745851
 h     -3.00503891    -1.49123240    -0.31268595
 h     -2.32714571    -0.92392838     1.30300731
 h     -1.42729960     0.95783849     1.16691371
          17

 c      1.36311659    -0.37185790    -0.05648746
 c      0.11659600    -1.07199658    -0.14721184
 c     -1.11085152    -0.38228320    -0.13582802
 c     -1.19332521     1.25813847    -0.00979969
 c      0.19837840     1.70489386    -0.10252837
 c      1.47945995     1.08491549    -0.10605685
 h      0.11367005    -2.15199356     0.04863482
 h     -2.00174247     1.85228052    -0.38730182
 h      0.27153069     2.77088695    -0.40099305
 h      2.32015233     1.84546704    -0.12926976
 o      2.28111960    -1.22626378     0.11712112
 h      3.13658878    -0.88558557     0.27668661
 c     -2.55589081    -0.74281294     0.17792165
 h     -3.21253314     0.07964900     0.02985657
 h     -3.01671682    -1.50012978    -0.27224914
 h     -2.38050762    -0.94939472     1.29631078
 h     -1.41624143     0.95336926     1.11875571
          17

 c      1.37591460    -0.37062294    -0.05553120
 c      0.11805382    -1.06339550    -0.16966927
 c     -1.11756115    -0.37771462    -0.15217573
 c     -1.20637196     1.25651979    -0.01216244
 c      0.19155074     1.71439526    -0.10158348
 c      1.48493123     1.09992289    -0.10286729
 h      0.12160795    -2.24902962     0.05948092
 h     -1.95204277     1.89734437    -0.41383683
 h      0.30123625     2.78704747    -0.43446916
 h      2.34889943     1.84749131    -0.08354261
 o      2.28129862    -1.23277966     0.12511684
 h      3.12366031    -1.02561967     0.28442552
 c     -2.55092195    -0.74515706     0.20624131
 h     -3.19110337     0.00344380     0.04314309
 h     -3.04183685    -1.54665216    -0.25004110
 h     -2.44475187    -0.97517470     1.27933025
 h     -1.40061073     0.96320475     1.05797643
          17

 c      1.38756644    -0.36793878    -0.05460134
 c      0.11706936    -1.05528772    -0.19129505
 c     -1.12455022    -0.37174699    -0.16896512
 c     -1.21596741     1.25132666    -0.01360203
 c      0.18670913     1.72556106    -0.10176954
 c      1.48782528     1.11496421    -0.09927051
 h      0.13055712    -2.31978934     0.06234775
 h     -1.91092110     1.94459872    -0.44652830
 h      0.32871756     2.79737971    -0.46028573
 h      2.37087070     1.83357989    -0.03990482
 o      2.27961539    -1.24108331     0.13264499
 h      3.16197311    -1.14668919     0.30101434
 c     -2.54293991    -0.74985743     0.23562054
 h     -3.19166982    -0.03949257     0.05269714
 h     -3.06885625    -1.61295177    -0.23691283
 h     -2.51460790    -1.00151588     1.26317411
 h     -1.38448462     0.98519129     0.99698770
          17

 c      1.39803519    -0.36364000    -0.05374451
 c      0.11375458    -1.04834652    -0.21186246
 c     -1.13161856    -0.36473896    -0.18591652
 c     -1.22181001     1.24360530    -0.01594280
 c      0.18423004     1.73827938    -0.10320901
 c      1.48814512     1.12963761    -0.09514381
 h      0.13963762    -2.35428938     0.05530563
 h     -1.87780199     1.99027010    -0.48343066
 h      0.35152174     2.80004691    -0.47694500
 h      2.38521428     1.80559564     0.00054405
 o      2.27678339    -1.25087221     0.13984714
 h      3.23661025    -1.25360351     0.32384648
 c     -2.53253384    -0.75880385     0.26415855
 h     -3.22185221    -0.04162707     0.05531812
 h     -3.08684375    -1.68050540    -0.22441782
 h     -2.58532513    -1.03009793     1.26187965
 h     -1.37309878     1.01522307     0.95535913
          17

 c      1.40721328    -0.35774072    -0.05302144
 c      0.10831735    -1.04272448    -0.23126445
 c     -1.13858783    -0.35701289    -0.20264858
 c     -1.22388084     1.23459636    -0.02123346
 c      0.18437723     1.75222602    -0.10591505
 c      1.48583825     1.14345224    -0.09040517
 h      0.14793017    -2.34913409     0.03767794
 h     -1.84963207     2.02781461    -0.52075872
 h      0.36789398     2.79595526    -0.48393016
 h      2.39313578     1.76725883     0.03696355
 o      2.27506704    -1.26193688     0.14716622
 h      3.30814878    -1.34844443     0.34555266
 c     -2.52145025    -0.77145412     0.29017980
 h     -3.26959151    -0.01817656     0.05347683
 h     -3.08956193    -1.73728391    -0.20806871
 h     -2.65377766    -1.06222679     1.28474354
 h     -1.37123154     1.04936750     0.95285184
          17

 c      1.41497282    -0.35045723    -0.05249194
 c      0.10108242    -1.03833819    -0.24945170
 c     -1.14532951    -0.34880399    -0.21870014
 c     -1.22238989     1.22512013    -0.03012988
 c      0.18723630     1.76687879    -0.10978643
 c      1.48083810     1.15585443    -0.08502213
 h      0.15449674    -2.30425293     0.00942510
 h     -1.82387171     2.05103373    -0.55484002
 h      0.37696456     2.78867796    -0.48180888
 h      2.39764383     1.72357521     0.06897247
 o      2.27570671    -1.27426612     0.15484834
 h      3.35267219    -1.42831556     0.36166362
 c     -2.51162471    -0.78660567     0.31305269
 h     -3.31677412     0.01020274     0.05228845
 h     -3.07450395    -1.77686201    -0.18625654
 h     -2.71723031    -1.09613491     1.32879636
 h     -1.38028744     1.08766445     0.99196860
          17

 c      1.42119841    -0.34219137    -0.05220604
 c      0.09246905    -1.03487286    -0.26642271
 c     -1.15176916    -0.34027864    -0.23358110
 c     -1.21772916     1.21555475    -0.04139672
 c      0.19267440     1.78154676    -0.11461488
 c      1.47315639     1.16629943    -0.07900575
 h      0.15841629    -2.22283006    -0.02886967
 h     -1.79951643     2.05594300    -0.58333803
 h      0.37878806     2.78406655    -0.47217629
 h      2.40261800     1.67983112     0.09666230
 o      2.27893745    -1.28775123     0.16293922
 h      3.36117435    -1.48999704     0.37054503
 c     -2.50443615    -0.80353968     0.33315519
 h     -3.35097292     0.02944172     0.05560932
 h     -3.04149281    -1.79651080    -0.15898116
 h     -2.77164709    -1.12733206     1.38209887
 h     -1.39761195     1.13272277     1.05344826
          17

 c      1.42578161    -0.33347876    -0.05220482
 c      0.08292958    -1.03152145    -0.28226984
 c     -1.15786661    -0.33159110    -0.24681793
 c     -1.21028300     1.20621983    -0.05329802
 c      0.20034607     1.79546745    -0.12012534
 c      1.46303364     1.17435992    -0.07238241
 h      0.15900925    -2.11435153    -0.07541449
 h     -1.77692991     2.04115424    -0.60547477
 h      0.37414130     2.78901002    -0.45722228
 h      2.41103800     1.64031684     0.12031126
 o      2.28445119    -1.30212772     0.17137118
 h      3.33258227    -1.53135426     0.37206754
 c     -2.50061076    -0.82185668     0.35114997
 h     -3.36616633     0.03216400     0.06541273
 h     -2.99211739    -1.79644154    -0.12735960
 h     -2.81248735    -1.15130235     1.43260867
 h     -1.41902068     1.18518861     1.11342392
          17

 c      1.42861073    -0.32492876    -0.05252273
 c      0.07284725    -1.02635279    -0.29729074
 c     -1.16359225    -0.32292430    -0.25798073
 c     -1.20030303     1.19745026    -0.06457300
 c      0.20975059     1.80803048    -0.12606574
 c      1.45107532     1.17980164    -0.06515585
 h      0.15658934    -2.00210993    -0.12590528
 h     -1.75756174     2.00783527    -0.62195418
 h      0.36402248     2.80881686    -0.43877842
 h      2.42320955     1.60746442     0.13995133
 o      2.29153907    -1.31698666     0.17999205
 h      3.27199039    -1.55180832     0.36726303
 c     -2.50025746    -0.84106972     0.36760140
 h     -3.36054462     0.01517710     0.08232435
 h     -2.92995788    -1.78046578    -0.09388938
 h     -2.83619301    -1.16509017     1.47246014
 h     -1.44085280     1.24312606     1.15534252
          17

 c      1.42957608    -0.31716713    -0.05318519
 c      0.06240300    -1.01568034    -0.31205794
 c     -1.16891380    -0.31448924    -0.26669665
 c     -1.18790438     1.18947773    -0.07445926
 c      0.22030381     1.81905487    -0.13230215
 c      1.43824915     1.18256896    -0.05729179
 h      0.15382698    -1.93091623    -0.17277344
 h     -1.74381929     1.95968390    -0.63497275
 h      0.34914489     2.84407651    -0.41734005
 h      2.43643496     1.58197087     0.15519158
 o      2.29885073    -1.33172963     0.18852161
 h      3.19485399    -1.55365141     0.35911202
 c     -2.50289106    -0.86031099     0.38302587
 h     -3.33520130    -0.02196196     0.10596127
 h     -2.86117172    -1.75792723    -0.06333846
 h     -2.84071591    -1.16745738     1.49791706
 h     -1.46041948     1.30346293     1.17051264
          17

 c      1.42859351    -0.31076150    -0.05420135
 c      0.05169472    -0.99621521    -0.32697029
 c     -1.17381390    -0.30646726    -0.27265883
 c     -1.17311291     1.18237578    -0.08246917
 c      0.23137257     1.82888762    -0.13883114
 c      1.42571611     1.18271166    -0.04873890
 h      0.15446661    -1.94234256    -0.21063720
 h     -1.73887702     1.90258179    -0.64815097
 h      0.32996610     2.88961580    -0.39206473
 h      2.44643247     1.56359631     0.16546835
 o      2.30383713    -1.34545827     0.19644754
 h      3.13611762    -1.54441315     0.35426130
 c     -2.50747621    -0.87824976     0.39804963
 h     -3.29418192    -0.07692180     0.13483276
 h     -2.79418290    -1.74508839    -0.04344174
 h     -2.82540502    -1.15863738     1.50835743
 h     -1.47582149     1.36300943     1.15550622
          17

 c      1.42561966    -0.30612232    -0.05556209
 c      0.04130548    -0.97005849    -0.34163666
 c     -1.17832712    -0.29893139    -0.27563383
 c     -1.15595828     1.17615411    -0.08829442
 c      0.24229064     1.83820409    -0.14570033
 c      1.41459387     1.18033147    -0.03946553
 h      0.15680841    -2.01640202    -0.24376467
 h     -1.74588015     1.84317280    -0.66580861
 h      0.30718982     2.93680652    -0.36180746
 h      2.44927231     1.55188650     0.17045519
 o      2.30326284    -1.35719718     0.20312706
 h      3.14256255    -1.53420814     0.36154224
 c     -2.51262016    -0.89369732     0.41328930
 h     -3.24588184    -0.14308788     0.16579424
 h     -2.73631421    -1.75978676    -0.04239505
 h     -2.79081905    -1.14017170     1.50587932
 h     -1.48577812     1.41887173     1.11032381
          17

 c      1.42063242    -0.30346516    -0.05724683
 c      0.03207675    -0.94198177    -0.35556598
 c     -1.18251621    -0.29187018    -0.27546070
 c     -1.13663205     1.17096292    -0.09192574
 c      0.25242225     1.84768110    -0.15292603
 c      1.40574173     1.17558319    -0.02949436
 h      0.15594810    -2.10314339    -0.27787978
 h     -1.76608294     1.78620668    -0.69112924
 h      0.28208725     2.97706776    -0.32609943
 h      2.44272961     1.54649370     0.17032746
 o      2.29703069    -1.36687774     0.20851537
 h      3.21270887    -1.52098042     0.38061146
 c     -2.51678903    -0.90706857     0.42875241
 h     -3.20523360    -0.20717596     0.19326986
 h     -2.68908327    -1.80654318    -0.06129168
 h     -2.73864570    -1.11483611     1.49579141
 h     -1.48969174     1.46868069     1.03789365
          17

 c      1.41363270    -0.30286546    -0.05922477
 c      0.02460164    -0.91525661    -0.36861026
 c     -1.18643880    -0.28525466    -0.27204611
 c     -1.11561629     1.16719174    -0.09389179
 c      0.26125946     1.85775362    -0.16045854
 c      1.39962767     1.16868958    -0.01892074
 h      0.14921290    -2.17078135    -0.31484062
 h     -1.79683409     1.73259014    -0.72419136
 h      0.25639375     3.00418408    -0.28543904
 h      2.42688431     1.54724926     0.16584101
 o      2.28807738    -1.37502898     0.21313955
 h      3.29829391    -1.49508828     0.40236569
 c     -2.51828846    -0.92068818     0.44349609
 h     -3.19241651    -0.25064103     0.20976164
 h     -2.64964284    -1.87162507    -0.09105214
 h     -2.67150944    -1.08634738     1.48717830
 h     -1.48811228     1.51108325     0.94480167
          17

 c      1.40466427    -0.30433233    -0.06145127
 c      0.01921425    -0.89160786    -0.38081234
 c     -1.19014453    -0.27905630    -0.26536737
 c     -1.09357830     1.16524573    -0.09539662
 c      0.26849950     1.86850033    -0.16817935
 c      1.39628716     1.15994475    -0.00791438
 h      0.13610779    -2.20552540    -0.35440375
 h     -1.83168835     1.68039040    -0.76200322
 h      0.23201350     3.01516853    -0.24111383
 h      2.40420544     1.55418163     0.15828607
 o      2.27858107    -1.38184513     0.21738072
 h      3.36382740    -1.45305195     0.42017755
 c     -2.51599860    -0.93656735     0.45595881
 h     -3.21983829    -0.26317312     0.21076389
 h     -2.61553880    -1.93679740    -0.11951948
 h     -2.59224766    -1.05835020     1.49119211
 h     -1.48377432     1.54690055     0.84285865
          17

 c      1.39381373    -0.30783214    -0.06387175
 c      0.01607248    -0.87195635    -0.39227659
 c     -1.19365787    -0.27323284    -0.25548623
 c     -1.07104439     1.16515387    -0.09820271
 c      0.27407605     1.87961053    -0.17591065
 c      1.39536256     1.14970899     0.00329193
 h      0.11716029    -2.20244850    -0.39571065
 h     -1.86291181     1.62744128    -0.80055406
 h      0.21072736     3.01045667    -0.19486841
 h      2.37914319     1.56748580     0.14933064
 o      2.26952387    -1.38723197     0.22139584
 h      3.39332246    -1.39631827     0.43109001
 c     -2.51051929    -0.95461662     0.46455551
 h     -3.27844011    -0.25532275     0.20018378
 h     -2.58574260    -1.98945885    -0.13747167
 h     -2.50302962    -1.03286059     1.51462242
 h     -1.48284110     1.58072447     0.74969179
          17

 c      1.38121066    -0.31327636    -0.06642660
 c      0.01517992    -0.85681104    -0.40311837
 c     -1.19694763    -0.26771740    -0.24256374
 c     -1.04826422     1.16647687    -0.10403839
 c      0.27813970     1.89040010    -0.18343591
 c      1.39624306     1.13839840     0.01442997
 h      0.09335852    -2.16073591    -0.43778057
 h     -1.88397530     1.57282929    -0.83665483
 h      0.19394243     2.99392895    -0.14852668
 h      2.35695632     1.58727845     0.14074195
 o      2.26127872    -1.39099813     0.22523030
 h      3.38097517    -1.32818887     0.43403980
 c     -2.50333906    -0.97363476     0.46866404
 h     -3.34787624    -0.24643184     0.18653199
 h     -2.55987770    -2.02328630    -0.13960501
 h     -2.40602801    -1.00997529     1.55290477
 h     -1.49392313     1.62036304     0.68349004
          17

 c      1.36703435    -0.32050866    -0.06905179
 c      0.01636877    -0.84636432    -0.41344277
 c     -1.19989857    -0.26243168    -0.22686586
 c     -1.02565525     1.16885159    -0.11349676
 c      0.28100750     1.89988926    -0.19053542
 c      1.39829456     1.12648847     0.02523716
 h      0.06603035    -2.08261286    -0.47964849
 h     -1.89059417     1.51693835    -0.86847062
 h      0.18250321     2.97257602    -0.10358705
 h      2.34175956     1.61297700     0.13404285
 o      2.25390609    -1.39293797     0.22887316
 h      3.32647930    -1.25254521     0.42898351
 c     -2.49548686    -0.99253591     0.46886591
 h     -3.41134500    -0.25029213     0.17681161
 h     -2.53775692    -2.03641156    -0.12383380
 h     -2.30523715    -0.98949480     1.59248345
 h     -1.52173635     1.67048500     0.65041989
          17

 c      1.35151475    -0.32931137    -0.07167520
 c      0.01927890    -0.84033785    -0.42332477
 c     -1.20230022    -0.25730526    -0.20875193
 c     -1.00426201     1.17251774    -0.12568591
 c      0.28310747     1.90699429    -0.19702477
 c      1.40107360     1.11452930     0.03549084
 h      0.03690330    -1.97526236    -0.52057949
 h     -1.88073687     1.46103776    -0.89529098
 h      0.17667802     2.95499301    -0.06090013
 h      2.33473985     1.64253421     0.13028030
 o      2.24713836    -1.39287177     0.23225119
 h      3.23535624    -1.17313461     0.41698763
 c     -2.48729364    -1.01046873     0.46626233
 h     -3.45867769    -0.27344664     0.17507404
 h     -2.51921578    -2.03060457    -0.09081730
 h     -2.20646265    -0.97204538     1.61968984
 h     -1.56167857     1.72689773     0.64023374
          17

 c      1.33491913    -0.33943500    -0.07421201
 c      0.02336559    -0.83748611    -0.43274845
 c     -1.20386477    -0.25228020    -0.18864928
 c     -0.98541225     1.17797350    -0.13919501
 c      0.28492317     1.91086145    -0.20276073
 c      1.40438421     1.10312700     0.04501787
 h      0.00801803    -1.85668098    -0.56089546
 h     -1.85438229     1.40695520    -0.91737422
 h      0.17644886     2.94810129    -0.02077144
 h      2.33398096     1.67225238     0.13003914
 o      2.24009955    -1.39075109     0.23517156
 h      3.12361111    -1.09171461     0.40115849
 c     -2.47869138    -1.02656990     0.46197265
 h     -3.48446182    -0.31776715     0.18322535
 h     -2.50399327    -2.01189071    -0.04408335
 h     -2.11575726    -0.95880872     1.62585570
 h     -1.60413870     1.78083557     0.63757446
          17

 c      1.31751712    -0.35062623    -0.07656944
 c      0.02800026    -0.83485831    -0.44143105
 c     -1.20427252    -0.24731488    -0.16702664
 c     -0.97018347     1.18546750    -0.15284711
 c      0.28694496     1.91120248    -0.20759096
 c      1.40816833     1.09286079     0.05368692
 h     -0.01925644    -1.76429479    -0.60422607
 h     -1.81341756     1.35684488    -0.93618489
 h      0.18195270     2.95355475     0.01629105
 h      2.33598653     1.69755879     0.13360268
 o      2.23099478    -1.38694497     0.23725880
 h      3.02311992    -1.00341790     0.38776959
 c     -2.46945581    -1.03974464     0.45705966
 h     -3.48644934    -0.38225527     0.20183303
 h     -2.49157935    -1.99193628     0.00965927
 h     -2.03822839    -0.95093056     1.60761712
 h     -1.64079156     1.82514134     0.63112435
          17

 c      1.29956631    -0.36261482    -0.07865476
 c      0.03264113    -0.82867247    -0.44873063
 c     -1.20323395    -0.24238927    -0.14437331
 c     -0.95922791     1.19491163    -0.16575513
 c      0.28965072     1.90835387    -0.21129899
 c      1.41235386     1.08418171     0.06139944
 h     -0.04606941    -1.74472467    -0.65884244
 h     -1.76163270     1.31293882    -0.95481626
 h      0.19359276     2.96706998     0.04884462
 h      2.33752969     1.71422108     0.14107904
 o      2.21808764    -1.38225306     0.23813878
 h      2.96657635    -0.89676797     0.38355622
 c     -2.45927372    -1.04871355     0.45250103
 h     -3.46537519    -0.46347085     0.23045788
 h     -2.48102457    -1.98745219     0.06156304
 h     -1.97754818    -0.94914637     1.56584706
 h     -1.66640766     1.85583683     0.61464848
          17

 c      1.28141992    -0.37505073    -0.08035046
 c      0.03657227    -0.81901176    -0.45452819
 c     -1.20054548    -0.23749401    -0.12119089
 c     -0.95280748     1.20601955    -0.17718022
 c      0.29351097     1.90301420    -0.21361653
 c      1.41675594     1.07734918     0.06808072
 h     -0.07313926    -1.79879508    -0.72742889
 h     -1.70443261     1.27718194    -0.97815886
 h      0.21169411     2.98133057     0.07467667
 h      2.33679071     1.71931183     0.15245203
 o      2.20212728    -1.37655074     0.23791706
 h      2.94839432    -0.77553228     0.38809400
 c     -2.44765847    -1.05275463     0.44887971
 h     -3.42643860    -0.55492106     0.26756927
 h     -2.47075950    -2.01230593     0.10494079
 h     -1.93563122    -0.95358014     1.50516346
 h     -1.67831548     1.87143422     0.58540120
          17

 c      1.26365642    -0.38747778    -0.08147899
 c      0.03857349    -0.80982491    -0.45979410
 c     -1.19610746    -0.23263077    -0.09800923
 c     -0.95088271     1.21843957    -0.18650450
 c      0.29897282     1.89592185    -0.21428571
 c      1.42103988     1.07240277     0.07366648
 h     -0.09669332    -1.88163446    -0.80009461
 h     -1.64763930     1.25071534    -1.01211995
 h      0.23615648     2.98950145     0.09160871
 h      2.33376217     1.71167692     0.16762143
 o      2.18522659    -1.36858899     0.23699791
 h      2.94092008    -0.66203060     0.39628497
 c     -2.43374934    -1.05282848     0.44600628
 h     -3.38234028    -0.64625625     0.31031574
 h     -2.45860331    -2.06524052     0.13955187
 h     -1.91196912    -0.96368450     1.43443588
 h     -1.67583743     1.87225532     0.54293032
          17

 c      1.24700089    -0.39937512    -0.08182735
 c      0.03741574    -0.80424523    -0.46555126
 c     -1.18992755    -0.22781066    -0.07540163
 c     -0.95322928     1.23179196    -0.19341153
 c      0.30640348     1.88766264    -0.21311421
 c      1.42473988     1.06915356     0.07809648
 h     -0.11299097    -1.95744895    -0.86608797
 h     -1.59513759     1.23347979    -1.06121627
 h      0.26639328     2.98718840     0.09817186
 h      2.33022624     1.69199802     0.18646853
 o      2.16876800    -1.35739916     0.23568031
 h      2.92698978    -0.57486128     0.40457923
 c     -2.41626718    -1.05138991     0.44298592
 h     -3.35445488    -0.72478766     0.35507629
 h     -2.44226640    -2.13061606     0.16915982
 h     -1.90248676    -0.97843003     1.36784526
 h     -1.66043849     1.86045344     0.48886894
          17

 c      1.23209033    -0.41020361    -0.08121667
 c      0.03223934    -0.80372594    -0.47240356
 c     -1.18212521    -0.22302905    -0.05395595
 c     -0.95946592     1.24557947    -0.19821173
 c      0.31601481     1.87860307    -0.21000455
 c      1.42732975     1.06720255     0.08132064
 h     -0.12060470    -2.00933826    -0.91906385
 h     -1.54687988     1.22440121    -1.12537193
 h      0.30146017     2.97302757     0.09390939
 h      2.32939203     1.66252070     0.20892685
 o      2.15339668    -1.34263872     0.23413847
 h      2.90059404    -0.52345823     0.41143514
 c     -2.39444013    -1.05073168     0.43845093
 h     -3.36189308    -0.78214698     0.39974647
 h     -2.42001402    -2.19100557     0.19657489
 h     -1.89897553    -0.99676003     1.32454582
 h     -1.63684035     1.84093661     0.42773803
          17

 c      1.21923029    -0.41944194    -0.07957972
 c      0.02267817    -0.80874636    -0.48062513
 c     -1.17291460    -0.21826097    -0.03419903
 c     -0.96881826     1.25899629    -0.20205422
 c      0.32779343     1.86888420    -0.20496624
 c      1.42834491     1.06600219     0.08331649
 h     -0.11973435    -2.03073385    -0.95582997
 h     -1.49958631     1.22209921    -1.19882826
 h      0.34023536     2.94876315     0.07942717
 h      2.33497505     1.62632097     0.23498651
 o      2.13941614    -1.32441002     0.23249094
 h      2.86142566    -0.51104756     0.41645135
 c     -2.36942839    -1.05184621     0.43110094
 h     -3.40132199    -0.81975209     0.44464344
 h     -2.39089329    -2.23445883     0.22233978
 h     -1.89245053    -1.01813837     1.32215433
 h     -1.61493201     1.82295210     0.36834637
          17

 c      1.20824034    -0.42661070    -0.07701701
 c      0.00891182    -0.81927771    -0.49027166
 c     -1.16259274    -0.21348609    -0.01650990
 c     -0.97988329     1.27086539    -0.20671232
 c      0.34145597     1.85844934    -0.19811789
 c      1.42756215     1.06495550     0.08412337
 h     -0.11150279    -2.01979171    -0.97486457
 h     -1.44956304     1.22548145    -1.27247641
 h      0.38161302     2.91915529     0.05627081
 h      2.34955093     1.58612030     0.26451570
 o      2.12694818    -1.30316965     0.23082581
 h      2.81288011    -0.53613619     0.42010522
 c     -2.34340520    -1.05479772     0.42097153
 h     -3.45041373    -0.84364803     0.48944977
 h     -2.35464874    -2.25472294     0.24552578
 h     -1.88086481    -1.04261196     1.36334347
 h     -1.60994838     1.82014260     0.32337739
          17

 c      1.19845436    -0.43128016    -0.07380708
 c     -0.00836382    -0.83493241    -0.50121601
 c     -1.15152776    -0.20871598    -0.00109085
 c     -0.99117687     1.28019644    -0.21369887
 c      0.35644347     1.84713360    -0.18967555
 c      1.42518538     1.06349387     0.08389155
 h     -0.09772954    -1.97772240    -0.97583605
 h     -1.39482354     1.23385739    -1.33726344
 h      0.42468958     2.89133926     0.02655545
 h      2.37278451     1.54325929     0.29687922
 o      2.11583536    -1.27984435     0.22915977
 h      2.76355462    -0.59058656     0.42436613
 c     -2.31778268    -1.05942037     0.40975936
 h     -3.48785292    -0.85843676     0.53192192
 h     -2.31156832    -2.24983701     0.26454907
 h     -1.87025424    -1.06973271     1.43230333
 h     -1.63450321     1.84366278     0.30217705
          17

 c      1.18890553    -0.43307179    -0.07035601
 c     -0.02806122    -0.85487334    -0.51310796
 c     -1.14012478    -0.20400989     0.01198251
 c     -1.00227957     1.28714654    -0.22324753
 c      0.37196356     1.83486881    -0.17991383
 c      1.42190222     1.06107214     0.08291518
 h     -0.08100327    -1.91009570    -0.96021541
 h     -1.33546526     1.24674017    -1.38631362
 h      0.46882294     2.87277632    -0.00772834
 h      2.40091898     1.49768540     0.33061699
 o      2.10528663    -1.25612922     0.22730618
 h      2.73194073    -0.65462287     0.43449130
 c     -2.29320436    -1.06548308     0.39961209
 h     -3.50101707    -0.86665381     0.56914411
 h     -2.26232833    -2.22159639     0.27761674
 h     -1.86718254    -1.09790524     1.50790900
 h     -1.68552138     1.89092909     0.30087550
          17

 c      1.17865377    -0.43167316    -0.06709555
 c     -0.04889486    -0.87741359    -0.52521953
 c     -1.12879062    -0.19948479     0.02268509
 c     -1.01369702     1.29283236    -0.23459347
 c      0.38707587     1.82198857    -0.16910733
 c      1.41872299     1.05711246     0.08160857
 h     -0.06473952    -1.83169402    -0.93341225
 h     -1.27314608     1.26365021    -1.41555765
 h      0.51338573     2.86773586    -0.04541592
 h      2.42818536     1.44892139     0.36353659
 o      2.09377237    -1.23432970     0.22478172
 h      2.74640195    -0.69904170     0.45995014
 c     -2.27003129    -1.07250455     0.39219709
 h     -3.48437686    -0.86978295     0.59849652
 h     -2.20780756    -2.17628655     0.28290280
 h     -1.87457149    -1.12510775     1.57429446
 h     -1.74712073     1.94798837     0.30647709
          17

 c      1.16707795    -0.42687506    -0.06438390
 c     -0.06963706    -0.89934223    -0.53618205
 c     -1.11791283    -0.19531746     0.03099062
 c     -1.02581961     1.29835267    -0.24687553
 c      0.40082268     1.80941865    -0.15750792
 c      1.41668429     1.05100473     0.08042516
 h     -0.05241974    -1.77449556    -0.90828524
 h     -1.21051640     1.28402664    -1.42379789
 h      0.55730376     2.87464402    -0.08613833
 h      2.44904577     1.39702689     0.39321239
 o      2.08090095    -1.21541343     0.22141236
 h      2.81435919    -0.71594692     0.50439402
 c     -2.24850525    -1.07953172     0.38859337
 h     -3.43709296    -0.86889517     0.61792725
 h     -2.14871571    -2.12606684     0.27855633
 h     -1.89236559    -1.14968809     1.62225871
 h     -1.80396363     2.00107430     0.30766453
          17

 c      1.15394215    -0.41864202    -0.06247086
 c     -0.08940912    -0.91639179    -0.54422746
 c     -1.10786878    -0.19170070     0.03686894
 c     -1.03855030     1.30438656    -0.25939413
 c      0.41237868     1.79849884    -0.14537417
 c      1.41659193     1.04220610     0.07976615
 h     -0.04527350    -1.78255889    -0.90284080
 h     -1.15078674     1.30719772    -1.41296451
 h      0.59888521     2.88705596    -0.12947572
 h      2.45982540     1.34292677     0.41755680
 o      2.06867913    -1.19849625     0.21792222
 h      2.90291706    -0.72626431     0.55641249
 c     -2.22873161    -1.08517639     0.38946400
 h     -3.36230670    -0.86477219     0.62604921
 h     -2.08504393    -2.08825702     0.26267144
 h     -1.91896547    -1.17065698     1.64727807
 h     -1.84649855     2.04133362     0.29810614
          17

 c      1.13934302    -0.40721434    -0.06149616
 c     -0.10761516    -0.92735250    -0.54897328
 c     -1.09906853    -0.18872201     0.04033544
 c     -1.05144957     1.31124937    -0.27145396
 c      0.42118134     1.79054047    -0.13298536
 c      1.41885291     1.03039522     0.07991414
 h     -0.04260254    -1.86444089    -0.91987975
 h     -1.09727525     1.33240589    -1.38869536
 h      0.63616417     2.89725233    -0.17426181
 h      2.45940009     1.28829294     0.43522393
 o      2.05903518    -1.18295447     0.21508717
 h      2.97877500    -0.74491178     0.60309607
 c     -2.21049064    -1.08832310     0.39513378
 h     -3.26851201    -0.85750795     0.62246064
 h     -2.01634884    -2.07747816     0.23373597
 h     -1.95196947    -1.18768328     1.64778524
 h     -1.87004192     2.06417396     0.27522383
          17

 c      1.12363450    -0.39318477    -0.06150515
 c     -0.12354697    -0.93526324    -0.55180870
 c     -1.09194868    -0.18629204     0.04148004
 c     -1.06393457     1.31899165    -0.28221913
 c      0.42702738     1.78644563    -0.12060732
 c      1.42334679     1.01561578     0.08099148
 h     -0.04560755    -1.97956244    -0.94271733
 h     -1.05276285     1.35891752    -1.36064034
 h      0.66738089     2.89927835    -0.21862132
 h      2.44939966     1.23531561     0.44584982
 o      2.05280061    -1.16872885     0.21329028
 h      3.02445660    -0.77529376     0.63713590
 c     -2.19275321    -1.08924820     0.40543764
 h     -3.17286099    -0.84545306     0.60839925
 h     -1.94426465    -2.09350626     0.19228080
 h     -1.98835313    -1.20102109     1.62459772
 h     -1.87324822     2.06799017     0.23885277
          17

 c      1.10733144    -0.37750521    -0.06248416
 c     -0.13653667    -0.94300737    -0.55398629
 c     -1.08687989    -0.18421739     0.04042591
 c     -1.07537948     1.32741329    -0.29080139
 c      0.43009397     1.78654004    -0.10845269
 c      1.42937584     0.99834783     0.08294902
 h     -0.05554286    -2.08956449    -0.95719727
 h     -1.01872344     1.38615462    -1.34096522
 h      0.69129344     2.89022412    -0.26042818
 h      2.43422627     1.18647967     0.45019977
 o      2.05006131    -1.15593299     0.21262728
 h      3.03292666    -0.81580752     0.65529538
 c     -2.17340653    -1.08965372     0.41955189
 h     -3.10270975    -0.82401779     0.58678891
 h     -1.87436231    -2.12181208     0.14217359
 h     -2.02449868    -1.21151033     1.58154616
 h     -1.85767511     2.05380938     0.19085127
          17

 c      1.09101952    -0.36141311    -0.06438785
 c     -0.14612997    -0.95190454    -0.55610781
 c     -1.08407091    -0.18229436     0.03728347
 c     -1.08504819     1.33600084    -0.29669306
 c      0.43084815     1.79058007    -0.09666908
 c      1.43577138     0.97949236     0.08559817
 h     -0.07214410    -2.17430647    -0.95720232
 h     -0.99506490     1.41364197    -1.33961376
 h      0.70734662     2.87042128    -0.29779123
 h      2.42059195     1.14426072     0.45010638
 o      2.05048305    -1.14469816     0.21302488
 h      3.00299218    -0.86304499     0.65676311
 c     -2.15050609    -1.09138430     0.43621334
 h     -3.08295849    -0.78779545     0.55914314
 h     -1.81384211    -2.14623573     0.08924563
 h     -2.05642819    -1.22071963     1.52731638
 h     -1.82870216     2.02614628     0.13559005
          17

 c      1.07527748    -0.34633058    -0.06715875
 c     -0.15208265    -0.96227830    -0.55839167
 c     -1.08351256    -0.18035784     0.03212967
 c     -1.09184306     1.34381841    -0.30031490
 c      0.42987005     1.79784996    -0.08534807
 c      1.44119630     0.96028952     0.08870005
 h     -0.09414984    -2.22494613    -0.94117563
 h     -0.98089376     1.44063016    -1.35860529
 h      0.71581913     2.84331781    -0.32947278
 h      2.41578469     1.11067400     0.44787823
 o      2.05334522    -1.13518775     0.21423568
 h      2.93944985    -0.91223373     0.64344827
 c     -2.12464409    -1.09510370     0.45395980
 h     -3.11025255    -0.73847730     0.52224064
 h     -1.76840670    -2.15645607     0.03909094
 h     -2.08056211    -1.23122377     1.47806600
 h     -1.79755962     1.99485775     0.08084900
          17

 c      1.06062377    -0.33375178    -0.07073901
 c     -0.15434380    -0.97396710    -0.56087165
 c     -1.08499731    -0.17830707     0.02501080
 c     -1.09418263     1.34952462    -0.30301859
 c      0.42767644     1.80729632    -0.07453215
 c      1.44458616     0.94219734     0.09210155
 h     -0.11985073    -2.23803605    -0.90958398
 h     -0.97544378     1.46580799    -1.39138860
 h      0.71792959     2.81512355    -0.35522188
 h      2.42439944     1.08675586     0.44507191
 o      2.05720326    -1.12768502     0.21564922
 h      2.85899447    -0.95627860     0.62312179
 c     -2.09848656    -1.10019636     0.47082575
 h     -3.15728185    -0.68606253     0.47321442
 h     -1.74135719    -2.14798924    -0.00383975
 h     -2.09524896    -1.24650128     1.45664548
 h     -1.78176994     1.97546260     0.03724140
          17

 c      1.04749193    -0.32509049    -0.07507085
 c     -0.15305387    -0.98654331    -0.56346856
 c     -1.08816834    -0.17612653     0.01595515
 c     -1.09073726     1.35205120    -0.30621600
 c      0.42463563     1.81770283    -0.06421771
 c      1.44549173     0.92673832     0.09583715
 h     -0.14730705    -2.21331795    -0.86395875
 h     -0.97812440     1.48755430    -1.42781865
 h      0.71569047     2.79371084    -0.37585364
 h      2.44547201     1.07227107     0.44142909
 o      2.05928455    -1.12268209     0.21592186
 h      2.80028904    -0.98481389     0.61537793
 c     -2.07437786    -1.10574074     0.48504578
 h     -3.19903574    -0.64076817     0.41397645
 h     -1.73403221    -2.12044050    -0.03632260
 h     -2.10182525    -1.26907881     1.47956100
 h     -1.79658949     1.98114719     0.01275608
          17

 c      1.03621293    -0.32146100    -0.08008938
 c     -0.14854532    -0.99930196    -0.56599342
 c     -1.09254277    -0.17388934     0.00497914
 c     -1.08178623     1.35174092    -0.31041928
 c      0.42100858     1.82794530    -0.05438455
 c      1.44405290     0.91531168     0.10009376
 h     -0.17444863    -2.15434468    -0.80683114
 h     -0.98816336     1.50438574    -1.45892472
 h      0.71123906     2.78615483    -0.39269556
 h      2.47283890     1.06594060     0.43510245
 o      2.05663635    -1.12062415     0.21343136
 h      2.80658314    -0.98923265     0.64458598
 c     -2.05371300    -1.11115329     0.49667066
 h     -3.22146475    -0.60909559     0.34928993
 h     -1.74616135    -2.07675515    -0.05665789
 h     -2.10273729    -1.29757795     1.53979900
 h     -1.83965082     2.00911277     0.00586851
          17

 c      1.02700880    -0.32344901    -0.08571139
 c     -0.14132415    -1.01098861    -0.56811697
 c     -1.09754137    -0.17173338    -0.00789630
 c     -1.06903211     1.35005157    -0.31538606
 c      0.41705645     1.83729096    -0.04507096
 c      1.44066229     0.90898660     0.10506701
 h     -0.19938093    -2.07222473    -0.74217333
 h     -1.00450092     1.51522434    -1.47865459
 h      0.70579190     2.79552058    -0.40634715
 h      2.49834906     1.06607058     0.42390072
 o      2.05035573    -1.12129432     0.20862621
 h      2.85951442    -0.97345239     0.70286336
 c     -2.03737496    -1.11605484     0.50723149
 h     -3.21852693    -0.59434922     0.28439040
 h     -1.77574234    -2.02357810    -0.06547628
 h     -2.09917619    -1.32736812     1.61391958
 h     -1.89337725     2.04374410     0.00871585
          17

 c      1.02007501    -0.33102786    -0.09180729
 c     -0.13195133    -1.01925336    -0.56936768
 c     -1.10255605    -0.16981659    -0.02260789
 c     -1.05427180     1.34832288    -0.32074572
 c      0.41309932     1.84555178    -0.03643637
 c      1.43564411     0.90831341     0.11083968
 h     -0.22146476    -1.99281107    -0.67567023
 h     -1.02584087     1.51951027    -1.48394130
 h      0.69907228     2.81931241    -0.41571200
 h      2.51503509     1.07110733     0.40635802
 o      2.04348048    -1.12422848     0.20318934
 h      2.91190915    -0.94659440     0.76328277
 c     -2.02598613    -1.11981620     0.51834026
 h     -3.18874654    -0.59774127     0.22416264
 h     -1.81877460    -1.97196277    -0.06685690
 h     -2.09141173    -1.35383040     1.68054204
 h     -1.94045071     2.07068826     0.01444602
          17

 c      1.01567763    -0.34360018    -0.09817008
 c     -0.12084140    -1.02062626    -0.56937072
 c     -1.10702849    -0.16827780    -0.03901066
 c     -1.03883777     1.34731914    -0.32618705
 c      0.40947660     1.85295921    -0.02873021
 c      1.42911674     0.91324431     0.11733737
 h     -0.24309830    -1.95788727    -0.61244272
 h     -1.05071081     1.51726519    -1.47455515
 h      0.68979764     2.85111483    -0.41832398
 h      2.51872198     1.07991755     0.38212113
 o      2.03776813    -1.12913192     0.19818604
 h      2.93768168    -0.91494356     0.80907961
 c     -2.01990391    -1.12146291     0.53117167
 h     -3.13364980    -0.61887627     0.17309503
 h     -1.86985378    -1.93617397    -0.06833979
 h     -2.07973319    -1.37381352     1.72663842
 h     -1.97009030     2.08186013     0.01926396
          17

 c      1.01420458    -0.36006766    -0.10449459
 c     -0.10843140    -1.01345566    -0.56833781
 c     -1.11050997    -0.16720984    -0.05685378
 c     -1.02366072     1.34733195    -0.33137826
 c      0.40646067     1.85990557    -0.02219654
 c      1.42099964     0.92320059     0.12434312
 h     -0.26727570    -1.99129398    -0.55210710
 h     -1.07755941     1.50915463    -1.45317211
 h      0.67665331     2.88372280    -0.41155072
 h      2.50848146     1.09190970     0.35189229
 o      2.03393363    -1.13581341     0.19409850
 h      2.92763074    -0.88240014     0.83306295
 c     -2.01905374    -1.12022667     0.54627757
 h     -3.05794605    -0.65553106     0.13519113
 h     -1.92422980    -1.92735167    -0.07681846
 h     -2.06477819    -1.38544245     1.74602544
 h     -1.97700656     2.07406654     0.02159939
          17

 c      1.01616266    -0.37895251    -0.11038867
 c     -0.09580046    -1.00073479    -0.56678886
 c     -1.11267755    -0.16666888    -0.07578568
 c     -1.00939190     1.34833534    -0.33587613
 c      0.40418899     1.86675455    -0.01700206
 c      1.41107936     0.93722744     0.13154775
 h     -0.29013442    -2.06545629    -0.49254154
 h     -1.10493771     1.49650804    -1.42550347
 h      0.65894505     2.91141793    -0.39358944
 h      2.48664933     1.10707709     0.31721053
 o      2.03221603    -1.14411049     0.19112660
 h      2.88048178    -0.85167486     0.83286280
 c     -2.02274528    -1.11634112     0.56327203
 h     -2.97120235    -0.70289275     0.11315614
 h     -1.97901721    -1.94538678    -0.09174965
 h     -2.04755403    -1.38769701     1.73740564
 h     -1.95957148     2.04718329     0.02126691
          17

 c      1.02205716    -0.39863113    -0.11544470
 c     -0.08433954    -0.98662967    -0.56499740
 c     -1.11331530    -0.16671921    -0.09538516
 c     -0.99641397     1.35006029    -0.33913618
 c      0.40262531     1.87376148    -0.01321791
 c      1.39909787     0.95415677     0.13861314
 h     -0.30457370    -2.14077843    -0.43574075
 h     -1.13174268     1.48117658    -1.39980972
 h      0.63678513     2.93092161    -0.36385779
 h      2.45851916     1.12595476     0.28013331
 o      2.03255605    -1.15388465     0.18927643
 h      2.80024889    -0.82443071     0.80961196
 c     -2.02959299    -1.11105792     0.58104324
 h     -2.89039899    -0.75271623     0.10619851
 h     -2.03169093    -1.98010139    -0.10508399
 h     -2.02934698    -1.38038846     1.70397578
 h     -1.91919015     2.00341898     0.01921888
          17

 c      1.03219668    -0.41758650    -0.11934660
 c     -0.07513962    -0.97390777    -0.56311173
 c     -1.11232243    -0.16742872    -0.11519116
 c     -0.98474471     1.35199781    -0.34071107
 c      0.40153832     1.88105132    -0.01083117
 c      1.38489574     0.97273765     0.14523975
 h     -0.30635156    -2.19411822    -0.38520736
 h     -1.15731995     1.46512906    -1.38474143
 h      0.61103852     2.94165736    -0.32300225
 h      2.43117965     1.14943436     0.24278497
 o      2.03446101    -1.16511653     0.18822517
 h      2.69863581    -0.79975505     0.77026247
 c     -2.03754366    -1.10590495     0.59842086
 h     -2.84039096    -0.79376214     0.10735196
 h     -2.07906032    -2.01974003    -0.10794793
 h     -2.01142592    -1.36467757     1.65477586
 h     -1.86113907     1.94769172     0.01789206
          17

 c      1.04647924    -0.43458702    -0.12198925
 c     -0.06881126    -0.96408880    -0.56125023
 c     -1.10975560    -0.16882681    -0.13472982
 c     -0.97387801     1.35334673    -0.34064472
 c      0.40050000     1.88861394    -0.00976205
 c      1.36864038     0.99174141     0.15122398
 h     -0.29433035    -2.21572986    -0.34381155
 h     -1.18114353     1.44993938    -1.38543854
 h      0.58316958     2.94576922    -0.27271419
 h      2.41098488     1.17835180     0.20689176
 o      2.03670255    -1.17819760     0.18698650
 h      2.60034193    -0.76958536     0.73324908
 c     -2.04465793    -1.10185204     0.61405959
 h     -2.84395240    -0.81651827     0.10662867
 h     -2.11804011    -2.05579140    -0.09478401
 h     -1.99438442    -1.34386129     1.60714232
 h     -1.79668811     1.88877568     0.02211822
          17

 c      1.06423124    -0.44874427    -0.12356838
 c     -0.06545389    -0.95794980    -0.55946432
 c     -1.10585484    -0.17088458    -0.15354283
 c     -0.96273357     1.35300828    -0.33978039
 c      0.39892035     1.89631989    -0.00988515
 c      1.35105147     1.01005107     0.15647135
 h     -0.26920739    -2.20270597    -0.31357231
 h     -1.20229585     1.43664232    -1.40059937
 h      0.55498637     2.94782558    -0.21536262
 h      2.40049863     1.21291348     0.17364121
 o      2.03772709    -1.19409859     0.18406492
 h      2.53729554    -0.71645769     0.72644620
 c     -2.05073710    -1.09874889     0.62549151
 h     -2.90221945    -0.82026852     0.10352955
 h     -2.14647082    -2.08299922    -0.06340795
 h     -1.97736900    -1.32307223     1.58573711
 h     -1.74428990     1.83954161     0.03988412
          17

 c      1.08425890    -0.45945443    -0.12455318
 c     -0.06468970    -0.95577920    -0.55771197
 c     -1.10100648    -0.17352205    -0.17122657
 c     -0.95028046     1.35000332    -0.33945139
 c      0.39613940     1.90400020    -0.01106597
 c      1.33339867     1.02673266     0.16095274
 h     -0.23282769    -2.15606120    -0.29578142
 h     -1.21947099     1.42605457    -1.42351460
 h      0.52821646     2.95362801    -0.15337642
 h      2.39739012     1.25231954     0.14399265
 o      2.03780054    -1.21289928     0.17949974
 h      2.51444559    -0.63765106     0.75448716
 c     -2.05732701    -1.09586973     0.63012470
 h     -2.99442104    -0.81145471     0.10883076
 h     -2.16329803    -2.09835194    -0.01410150
 h     -1.95859749    -1.30546597     1.60822961
 h     -1.72238206     1.81176754     0.07961902
          17

 c      1.10517218    -0.46633865    -0.12552101
 c     -0.06574492    -0.95739842    -0.55589561
 c     -1.09566993    -0.17662047    -0.18746883
 c     -0.93692836     1.34431052    -0.34044972
 c      0.39156660     1.91161387    -0.01320031
 c      1.31720773     1.04106536     0.16465316
 h     -0.18815417    -2.08107842    -0.29079126
 h     -1.23149411     1.41902761    -1.44582441
 h      0.50399644     2.96769803    -0.08860507
 h      2.39638488     1.29485164     0.11905592
 o      2.03875326    -1.23296718     0.17513420
 h      2.51132819    -0.55813535     0.79308685
 c     -2.06600660    -1.09285988     0.62783095
 h     -3.09656539    -0.79669311     0.13247659
 h     -2.16846876    -2.10097259     0.05069640
 h     -1.93785135    -1.28811773     1.66652376
 h     -1.73251977     1.80600210     0.14157303
          17

 c      1.12571041    -0.46923454    -0.12700062
 c     -0.06755659    -0.96190669    -0.55398830
 c     -1.09032518    -0.18004122    -0.20204684
 c     -0.92457864     1.33682783    -0.34253177
 c      0.38480464     1.91939619    -0.01620532
 c      1.30389618     1.05254455     0.16755946
 h     -0.13956031    -1.99090154    -0.29704634
 h     -1.23772805     1.41638156    -1.46060202
 h      0.48260467     2.99050964    -0.02224342
 h      2.39222138     1.33833111     0.10013146
 o      2.04178932    -1.25278780     0.17236652
 h      2.51421667    -0.50032019     0.82343269
 c     -2.07756339    -1.08957048     0.62067283
 h     -3.19095940    -0.78039953     0.17822050
 h     -2.16285829    -2.09305776     0.12626638
 h     -1.91720992    -1.26533588     1.73547184
 h     -1.75814812     1.81197957     0.21490423
          17

 c      1.14489907    -0.46818987    -0.12940111
 c     -0.06894370    -0.96714982    -0.55224644
 c     -1.08544073    -0.18366964    -0.21480167
 c     -0.91514503     1.32850570    -0.34503631
 c      0.37572033     1.92779596    -0.01994703
 c      1.29450219     1.06091997     0.16965574
 h     -0.09251795    -1.91288905    -0.30919008
 h     -1.23822694     1.41876620    -1.46361632
 h      0.46364059     3.01789941     0.04451775
 h      2.38146929     1.38062108     0.08848151
 o      2.04730998    -1.27149847     0.17177550
 h      2.51836999    -0.47482540     0.83794900
 c     -2.09217223    -1.08547397     0.61105074
 h     -3.26616855    -0.76540948     0.24505551
 h     -2.14820830    -2.08120960     0.20577888
 h     -1.89917072    -1.23344293     1.79317397
 h     -1.78150749     1.81895133     0.28622483
          17

 c      1.16208786    -0.46344489    -0.13298251
 c     -0.06890582    -0.96981743    -0.55127419
 c     -1.08145568    -0.18745413    -0.22561702
 c     -0.90981030     1.31997570    -0.34737730
 c      0.36447449     1.93719062    -0.02417732
 c      1.28953727     1.06625442     0.17090737
 h     -0.05118748    -1.88730982    -0.31793489
 h     -1.23381126     1.42661646    -1.45353797
 h      0.44641835     3.04328884     0.10985202
 h      2.36305946     1.41998700     0.08510277
 o      2.05528339    -1.28858432     0.17349003
 h      2.52288468    -0.48538920     0.83478860
 c     -2.10969834    -1.07956988     0.60088666
 h     -3.31517098    -0.75369130     0.32933196
 h     -2.12670447    -2.07612545     0.28172526
 h     -1.88544864    -1.19131825     1.82705323
 h     -1.79203779     1.82028164     0.34576622
          17

 c      1.17693135    -0.45540145    -0.13784099
 c     -0.06683557    -0.96831693    -0.55134007
 c     -1.07879430    -0.19138146    -0.23440546
 c     -0.90908880     1.31162766    -0.34906248
 c      0.35150422     1.94761073    -0.02854366
 c      1.28895216     1.06892758     0.17124831
 h     -0.01612438    -1.93347797    -0.31874921
 h     -1.22614292     1.44020372    -1.43189788
 h      0.43025622     3.06060432     0.17132591
 h      2.33825850     1.45532068     0.09062861
 o      2.06544731    -1.30368496     0.17740144
 h      2.52846833    -0.53239987     0.81478104
 c     -2.12986817    -1.07089749     0.59145841
 h     -3.33430335    -0.74656837     0.42594933
 h     -2.10023537    -2.08737822     0.34891072
 h     -1.87686480    -1.13930066     1.83160541
 h     -1.78542268     1.81277004     0.38782004
          17

 c      1.18934044    -0.44459879    -0.14391146
 c     -0.06223618    -0.96501765    -0.55183939
 c     -1.07786615    -0.19542995    -0.24111755
 c     -0.91301545     1.30372229    -0.34958262
 c      0.33744909     1.95865107    -0.03265364
 c      1.29219723     1.06954507     0.17058504
 h      0.01231385    -2.02318364    -0.31831671
 h     -1.21775092     1.45974211    -1.40302531
 h      0.41458993     3.06605155     0.22641805
 h      2.31051275     1.48627911     0.10532909
 o      2.07735114    -1.31661950     0.18317843
 h      2.53747890    -0.61288619     0.78131510
 c     -2.15224366    -1.05932922     0.58341656
 h     -3.32334921    -0.74454135     0.52887392
 h     -2.07042485    -2.11512683     0.40638996
 h     -1.87347846    -1.07840582     1.80574759
 h     -1.76125015     1.79534839     0.40963025
          17

 c      1.19945462    -0.43168948    -0.15097562
 c     -0.05470120    -0.96303685    -0.55209837
 c     -1.07898239    -0.19960584    -0.24578527
 c     -0.92125080     1.29641599    -0.34839418
 c      0.32304162     1.96954653    -0.03614976
 c      1.29835747     1.06878901     0.16881171
 h      0.03277271    -2.11798243    -0.32432114
 h     -1.21184057     1.48548216    -1.37355580
 h      0.39899616     3.05868107     0.27310517
 h      2.28501004     1.51330615     0.12916613
 o      2.09022956    -1.32762371     0.19009386
 h      2.55601479    -0.71698714     0.74295835
 c     -2.17601300    -1.04572917     0.57699895
 h     -3.28679363    -0.74684176     0.63154750
 h     -2.03970106    -2.14905951     0.45566009
 h     -1.87451826    -1.01007851     1.75169138
 h     -1.72187536     1.76849146     0.41084197
          17

 c      1.20767218    -0.41737908    -0.15864797
 c     -0.04417669    -0.96409363    -0.55178486
 c     -1.08226566    -0.20399858    -0.24856119
 c     -0.93311433     1.28971949    -0.34510783
 c      0.30900235     1.97930715    -0.03877115
 c      1.30635439     1.06730457     0.16582380
 h      0.04479429    -2.19411246    -0.33998224
 h     -1.21164986     1.51762732    -1.35067278
 h      0.38319714     3.04037831     0.31031935
 h      2.26746325     1.53735173     0.16190485
 o      2.10270242    -1.33768083     0.19672374
 h      2.59829160    -0.82305728     0.71787096
 c     -2.19981033    -1.03136000     0.57213178
 h     -3.23599074    -0.75084902     0.72784905
 h     -2.01153639    -2.17604738     0.49804429
 h     -1.87791022    -0.93612981     1.67543510
 h     -1.67264065     1.73440676     0.39404727
          17

 c      1.21466310    -0.40236302    -0.16637529
 c     -0.03101052    -0.96872110    -0.55077143
 c     -1.08762048    -0.20878665    -0.24972985
 c     -0.94755820     1.28343238    -0.33991059
 c      0.29596439     1.98684287    -0.04039520
 c      1.31519458     1.06569709     0.16152490
 h      0.04901186    -2.24015141    -0.36552087
 h     -1.21938409     1.55582382    -1.33890873
 h      0.36706237     3.01559076     0.33824405
 h      2.26194368     1.55906375     0.20319793
 o      2.11295663    -1.34797223     0.20134806
 h      2.68372134    -0.90699381     0.72735783
 c     -2.22178846    -1.01741021     0.56817677
 h     -3.19015263    -0.75187334     0.81407000
 h     -1.98948598    -2.18630228     0.53416430
 h     -1.87936421    -0.85830903     1.58842403
 h     -1.62325132     1.69794371     0.36660298
          17

 c      1.22122777    -0.38728297    -0.17354541
 c     -0.01586596    -0.97678337    -0.54900827
 c     -1.09475673    -0.21420240    -0.24969666
 c     -0.96312183     1.27710201    -0.33396808
 c      0.28442717     1.99107697    -0.04104641
 c      1.32419533     1.06459824     0.15585514
 h      0.04669327    -2.25135043    -0.39982025
 h     -1.23543608     1.59839310    -1.33757963
 h      0.35059751     2.99059971     0.35833704
 h      2.26877931     1.57775963     0.25241997
 o      2.12076695    -1.35802120     0.20397688
 h      2.80643218    -0.97234775     0.76486736
 c     -2.24027177    -1.00484046     0.56373610
 h     -3.17035747    -0.74477255     0.89040658
 h     -1.97626305    -2.17469405     0.56442054
 h     -1.87176932    -0.77712254     1.50810617
 h     -1.58906652     1.66759170     0.34271811
          17

 c      1.22805120    -0.37271178    -0.17965762
 c      0.00042325    -0.98775141    -0.54648604
 c     -1.10324374    -0.22047811    -0.24895570
 c     -0.97822682     1.27019718    -0.32912326
 c      0.27473075     1.99109335    -0.04085090
 c      1.33307117     1.06467243     0.14885251
 h      0.03946104    -2.22700515    -0.44113521
 h     -1.25861439     1.64215179    -1.34151229
 h      0.33389355     2.97189775     0.37279985
 h      2.28424033     1.59113365     0.30825327
 o      2.12771722    -1.36659058     0.20601939
 h      2.93394636    -1.03616406     0.80292310
 c     -2.25486448    -0.99415901     0.55739293
 h     -3.18512664    -0.72777184     0.95787649
 h     -1.97326772    -2.14027374     0.58929041
 h     -1.84731444    -0.69108121     1.45206138
 h     -1.58734869     1.65351350     0.34032861
          17

 c      1.23558091    -0.35917717    -0.18438848
 c      0.01701259    -1.00073993    -0.54323896
 c     -1.11258305    -0.22780185    -0.24802152
 c     -0.99223007     1.26273491    -0.32644972
 c      0.26705722     1.98634301    -0.03993124
 c      1.34182607     1.06652057     0.14068938
 h      0.02919527    -2.17071020    -0.48727615
 h     -1.28702504     1.68317471    -1.34423968
 h      0.31701811     2.96370877     0.38341956
 h      2.30232420     1.59615241     0.36843461
 o      2.13512767    -1.37317937     0.20839771
 h      3.04059248    -1.10473467     0.82354413
 c     -2.26644418    -0.98504199     0.54915099
 h     -3.22470095    -0.70387503     1.01346942
 h     -1.98035901    -2.08632794     0.60939087
 h     -1.80378483    -0.59962566     1.42539431
 h     -1.62396801     1.65940805     0.36672639
          17

 c      1.24403944    -0.34718465    -0.18756410
 c      0.03316736    -1.01428523    -0.53935164
 c     -1.12229086    -0.23628274    -0.24731913
 c     -1.00595820     1.25558005    -0.32537196
 c      0.26145092     1.97681033    -0.03829940
 c      1.35056805     1.07055707     0.13165214
 h      0.01793606    -2.09347997    -0.53573228
 h     -1.31876511     1.71777417    -1.34058076
 h      0.29995170     2.96594813     0.39043090
 h      2.31708108     1.59037407     0.42995556
 o      2.14361872    -1.37779389     0.21141211
 h      3.11369679    -1.17682760     0.81993833
 c     -2.27595869    -0.97616656     0.54045770
 h     -3.27207932    -0.67769047     1.05160235
 h     -1.99564451    -2.02142372     0.62566326
 h     -1.74792450    -0.50718461     1.41807159
 h     -1.68655500     1.67803832     0.41031963
          17

 c      1.25347263    -0.33721653    -0.18911673
 c      0.04835279    -1.02590207    -0.53490425
 c     -1.13196057    -0.24591228    -0.24709968
 c     -1.02065956     1.24974758    -0.32471751
 c      0.25783185     1.96299044    -0.03584141
 c      1.35937862     1.07692969     0.12208523
 h      0.00740391    -2.01929658    -0.58448322
 h     -1.35222088     1.74311166    -1.32754230
 h      0.28268903     2.97435531     0.39243758
 h      2.32413298     1.57281365     0.48957523
 o      2.15339812    -1.38061187     0.21506588
 h      3.14823464    -1.24880740     0.79084348
 c     -2.28400032    -0.96554451     0.53280773
 h     -3.31326630    -0.65265910     1.06789369
 h     -2.01531653    -1.96035844     0.63983826
 h     -1.69012962    -0.42116413     1.41670962
 h     -1.75684368     1.69888448     0.45387292
          17

 c      1.26381001    -0.32970317    -0.18904769
 c      0.06231246    -1.03216498    -0.52979795
 c     -1.14128468    -0.25653598    -0.24744156
 c     -1.03713133     1.24584015    -0.32363457
 c      0.25600131     1.94568941    -0.03240283
 c      1.36826106     1.08549468     0.11233316
 h     -0.00205870    -1.98454851    -0.63415907
 h     -1.38619471     1.75750943    -1.30440281
 h      0.26542437     2.98267941     0.38743329
 h      2.32129282     1.54421099     0.54438427
 o      2.16442745    -1.38186071     0.21921982
 h      3.14367561    -1.31642005     0.73774807
 c     -2.29099912    -0.95116528     0.52696703
 h     -3.33968474    -0.63053209     1.06034385
 h     -2.03447946    -1.92133260     0.65463459
 h     -1.63877880    -0.34786457     1.41244787
 h     -1.82115168     1.71456811     0.48562176
          17

 c      1.27493948    -0.32496470    -0.18739587
 c      0.07497009    -1.03110681    -0.52377233
 c     -1.15004933    -0.26783846    -0.24831236
 c     -1.05563666     1.24400602    -0.32162761
 c      0.25564730     1.92580123    -0.02789089
 c      1.37713489     1.09582868     0.10269323
 h     -0.01097630    -2.01029605    -0.68786800
 h     -1.42001474     1.76065822    -1.27269499
 h      0.24863766     2.98511149     0.37395567
 h      2.30870848     1.50693918     0.59231271
 o      2.17635579    -1.38177849     0.22358314
 h      3.10474191    -1.37525260     0.66484577
 c     -2.29714184    -0.93198664     0.52312552
 h     -3.34738188    -0.61162467     1.02901370
 h     -2.05014730    -1.91533326     0.67253044
 h     -1.59902789    -0.29120523     1.40110533
 h     -1.87145489     1.72130390     0.49996165
          17

 c      1.28676206    -0.32317128    -0.18422168
 c      0.08609527    -1.02454048    -0.51697494
 c     -1.15810995    -0.27936582    -0.24964311
 c     -1.07605054     1.24404379    -0.31835316
 c      0.25635554     1.90416328    -0.02233108
 c      1.38584542     1.10726937     0.09337724
 h     -0.01751483    -2.07509443    -0.74427187
 h     -1.45366159     1.75377750    -1.23625165
 h      0.23303791     2.97777008     0.35170588
 h      2.28879782     1.46471573     0.63255247
 o      2.18812838    -1.38055908     0.22756950
 h      3.04745771    -1.42141355     0.58124786
 c     -2.30214902    -0.90871348     0.52128749
 h     -3.33635942    -0.59497870     0.97572992
 h     -2.06374530    -1.93627970     0.69362151
 h     -1.57368871    -0.25313675     1.38142858
 h     -1.90361457     1.71762455     0.49531256
          17

 c      1.29918650    -0.32436026    -0.17961651
 c      0.09534928    -1.01556796    -0.50998161
 c     -1.16534301    -0.29061035    -0.25139099
 c     -1.09795229     1.24547882    -0.31350279
 c      0.25762348     1.88148471    -0.01587853
 c      1.39418808     1.11898123     0.08448588
 h     -0.01845087    -2.14381533    -0.79696619
 h     -1.48783208     1.73961079    -1.20110947
 h      0.21943284     2.95931742     0.32166221
 h      2.26588486     1.42209847     0.66577812
 o      2.19726251    -1.37820022     0.23013447
 h      3.01062285    -1.45392271     0.50362305
 c     -2.30533528    -0.88324719     0.52138466
 h     -3.31099134    -0.57831554     0.90416128
 h     -2.07909106    -1.96682524     0.71566188
 h     -1.56417719    -0.23421958     1.35396576
 h     -1.91617549     1.70353485     0.47281972
          17

 c      1.31208666    -0.32843759    -0.17372641
 c      0.10250026    -1.00629981    -0.50331878
 c     -1.17159756    -0.30109308    -0.25358217
 c     -1.12065119     1.24762177    -0.30685877
 c      0.25888472     1.85830704    -0.00880410
 c      1.40196769     1.13005333     0.07602131
 h     -0.01191053    -2.19371614    -0.83994489
 h     -1.52368017     1.72187890    -1.17463296
 h      0.20857590     2.93115220     0.28592853
 h      2.24523050     1.38374686     0.69388040
 o      2.20062127    -1.37439931     0.23039046
 h      3.04393351    -1.47698663     0.44666934
 c     -2.30574811    -0.85763328     0.52315902
 h     -3.28127137    -0.55784082     0.81982169
 h     -2.09918356    -1.99052895     0.73602033
 h     -1.57098865    -0.23385170     1.32077344
 h     -1.91032669     1.68039224     0.43630611
          17

 c      1.32525898    -0.33512789    -0.16676515
 c      0.10741490    -0.99781809    -0.49731723
 c     -1.17664336    -0.31041101    -0.25634213
 c     -1.14317206     1.24964015    -0.29856730
 c      0.25954705     1.83498107    -0.00146263
 c      1.40910427     1.13961368     0.06795826
 h      0.00240964    -2.21429145    -0.86940915
 h     -1.56192174     1.70389627    -1.16321091
 h      0.20102157     2.89733686     0.24742305
 h      2.23136516     1.35359331     0.71895655
 o      2.19900414    -1.36916863     0.22897552
 h      3.13593375    -1.49136245     0.40166933
 c     -2.30231939    -0.83361638     0.52616807
 h     -3.26232460    -0.52849249     0.72873672
 h     -2.12532879    -1.99688381     0.75285978
 h     -1.59362530    -0.25002986     1.28579088
 h     -1.89111004     1.65149167     0.39333667
          17

 c      1.33841901    -0.34397576    -0.15898896
 c      0.11002486    -0.99061630    -0.49215842
 c     -1.18014123    -0.31824198    -0.25988873
 c     -1.16420812     1.25061517    -0.28953044
 c      0.25904255     1.81168123     0.00575769
 c      1.41573946     1.14691218     0.06035295
 h      0.02387178    -2.20195038    -0.88328993
 h     -1.60158839     1.68696191    -1.16917383
 h      0.19703519     2.86395982     0.20936874
 h      2.22641362     1.33428803     0.74187709
 o      2.19585813    -1.36299201     0.22687351
 h      3.23445474    -1.49205671     0.35499707
 c     -2.29457719    -0.81253395     0.52997305
 h     -3.26673173    -0.48619968     0.63419740
 h     -2.15757321    -1.98100978     0.76521313
 h     -1.62970421    -0.27854062     1.25574137
 h     -1.86950009     1.62308721     0.35678587
          17

 c      1.35122068    -0.35440605    -0.15066454
 c      0.11035041    -0.98484803    -0.48791967
 c     -1.18166312    -0.32432863    -0.26446288
 c     -1.18220766     1.24960939    -0.28145320
 c      0.25688684     1.78850230     0.01250133
 c      1.42223581     1.15135436     0.05340494
 h      0.05128206    -2.15721168    -0.88075960
 h     -1.63964846     1.67003399    -1.18939182
 h      0.19661773     2.83741518     0.17460112
 h      2.22959287     1.32717002     0.76148469
 o      2.19343101    -1.35627185     0.22446486
 h      3.30709673    -1.47643934     0.30275766
 c     -2.28376399    -0.79516304     0.53408708
 h     -3.29225612    -0.43183888     0.53580996
 h     -2.19519344    -1.94264930     0.77273921
 h     -1.67338661    -0.31182432     1.24129755
 h     -1.86208188     1.60411804     0.34388482
          17

 c      1.36325890    -0.36576302    -0.14205930
 c      0.10853605    -0.98034039    -0.48457160
 c     -1.18078305    -0.32847574    -0.27019683
 c     -1.19613997     1.24602554    -0.27590899
 c      0.25274409     1.76563751     0.01849985
 c      1.42903641     1.15251238     0.04741418
 h      0.08298412    -2.08469854    -0.86236024
 h     -1.67210814     1.65104054    -1.21696694
 h      0.19964209     2.82173018     0.14497591
 h      2.23816493     1.33255403     0.77508957
 o      2.19279069    -1.34927340     0.22181459
 h      3.34076304    -1.44477862     0.24606493
 c     -2.27265265    -0.78167326     0.53753816
 h     -3.32288513    -0.37154044     0.43390385
 h     -2.23709145    -1.88617907     0.77562157
 h     -1.71534188    -0.33924830     1.25663613
 h     -1.88111293     1.60102300     0.36664440
          17

 c      1.37406261    -0.37732248    -0.13344449
 c      0.10488230    -0.97637412    -0.48190009
 c     -1.17722315    -0.33056424    -0.27697644
 c     -1.20649606     1.24008313    -0.27305961
 c      0.24648879     1.74351530     0.02358157
 c      1.43647575     1.15013543     0.04268073
 h      0.11690132    -1.99586395    -0.83099993
 h     -1.69547835     1.62837564    -1.24426828
 h      0.20595304     2.81653578     0.12126794
 h      2.24890749     1.34999933     0.77969241
 o      2.19447168    -1.34221817     0.21889565
 h      3.33147213    -1.39876593     0.18751712
 c     -2.26378030    -0.77145670     0.53912125
 h     -3.34206104    -0.31261919     0.33210536
 h     -2.28229232    -1.82162545     0.77474515
 h     -1.74871964    -0.35221481     1.31226225
 h     -1.92119860     1.61102631     0.41945923
          17

 c      1.38310202    -0.38830924    -0.12509131
 c      0.09981507    -0.97126452    -0.47935861
 c     -1.17095830    -0.33056828    -0.28440968
 c     -1.21468007     1.23250686    -0.27194505
 c      0.23824382     1.72275123     0.02764263
 c      1.44464083     1.14415652     0.03942113
 h      0.15104467    -1.91397664    -0.79369261
 h     -1.70754381     1.60153978    -1.26510704
 h      0.21528320     2.81746530     0.10355683
 h      2.25919494     1.37847816     0.77301478
 o      2.19872211    -1.33531968     0.21566066
 h      3.28044030    -1.34085086     0.13004823
 c     -2.25804303    -0.76274499     0.53852148
 h     -3.33991680    -0.26070359     0.23562477
 h     -2.33061619    -1.76502728     0.77198996
 h     -1.77706557    -0.35119387     1.40272435
 h     -1.96548080     1.62540145     0.48455016
          17

 c      1.38983215    -0.39793633    -0.11724633
 c      0.09373740    -0.96239830    -0.47609479
 c     -1.16222264    -0.32856434    -0.29192839
 c     -1.22178239     1.22392289    -0.27154223
 c      0.22837888     1.70395679     0.03061552
 c      1.45332180     1.13468155     0.03772882
 h      0.18494716    -1.87373572    -0.76116749
 h     -1.70752722     1.57112866    -1.27568410
 h      0.22709209     2.81853504     0.09164717
 h      2.26748571     1.41650541     0.75398538
 o      2.20537969    -1.32876729     0.21207399
 h      3.19585341    -1.27400444     0.07625170
 c     -2.25505712    -0.75322490     0.53648113
 h     -3.31288863    -0.21928500     0.14937103
 h     -2.38309659    -1.73378864     0.76972692
 h     -1.80996548    -0.34340603     1.50798272
 h     -1.99974514     1.63663164     0.54551141
          17

 c      1.39375370    -0.40546889    -0.11009582
 c      0.08703095    -0.94837680    -0.47168306
 c     -1.15147310    -0.32470621    -0.29891785
 c     -1.22825009     1.21470581    -0.27111014
 c      0.21746516     1.68757161     0.03245538
 c      1.46204479     1.12196173     0.03757130
 h      0.21930702    -1.89615822    -0.73911264
 h     -1.69605334     1.53865459    -1.27488693
 h      0.24052136     2.81453128     0.08524310
 h      2.27339170     1.46227047     0.72278134
 o      2.21338183    -1.32274673     0.20821069
 h      3.10040210    -1.20064162     0.02652777
 c     -2.25424714    -0.74160271     0.53398588
 h     -3.26166524    -0.19003911     0.07726347
 h     -2.44074869    -1.73503291     0.76853948
 h     -1.85389067    -0.33553345     1.60729712
 h     -2.01630965     1.64038768     0.59185270
          17

 c      1.39444429    -0.41030924    -0.10374212
 c      0.08045446    -0.93126404    -0.46671460
 c     -1.13934986    -0.31917618    -0.30479530
 c     -1.23404878     1.20506276    -0.27007411
 c      0.20619605     1.67379264     0.03313888
 c      1.47016053     1.10636419     0.03881219
 h      0.25119616    -1.96205040    -0.72114774
 h     -1.67508452     1.50640114    -1.26441109
 h      0.25449821     2.80235142     0.08396204
 h      2.27744694     1.51373843     0.68054909
 o      2.22036124    -1.31765121     0.20449203
 h      3.03768910    -1.11867595    -0.02488717
 c     -2.25535690    -0.72833485     0.53187687
 h     -3.19012916    -0.17303889     0.02199259
 h     -2.50194763    -1.75930215     0.76571586
 h     -1.91043981    -0.33125514     1.68635848
 h     -2.01228401     1.63467276     0.61788432
          17

 c      1.39159656    -0.41209145    -0.09820844
 c      0.07504080    -0.91438906    -0.46196631
 c     -1.12659772    -0.31218922    -0.30903804
 c     -1.23883877     1.19511418    -0.26789207
[truncated: 34,518 more chars]
