# Supplementary material for: Photochemical permutation of meta-substituted phenols
Source: Nat Commun. 2025 Aug 13;16:7502. doi: 10.1038/s41467-025-62549-5 (PMC12350626; doi:10.1038/s41467-025-62549-5)
Supplement: Supplementary file 3 — Source Data [file 41467_2025_62549_MOESM3_ESM.zip › Source data/NAMD_trajectories/trajectory093.xyz]

          17

 c      1.17980000    -0.36763557     0.04021045
 c     -0.07561167    -1.08156616     0.06829843
 c     -1.19540014    -0.28899004     0.10329405
 c     -1.19191069     1.20011945     0.07671862
 c      0.19667205     1.73654553    -0.02552227
 c      1.35625924     0.99717327    -0.06898854
 h     -0.11341883    -2.16762366     0.05523502
 h     -1.60175449     1.59835101    -0.75491464
 h      0.22470411     2.86966757    -0.12987732
 h      2.44077482     1.40988303    -0.04865777
 o      2.18755422    -1.14694291    -0.02276419
 h      3.04831352    -0.74857675    -0.26979765
 c     -2.61843993    -0.81756052    -0.10993079
 h     -2.73738736    -1.89121180     0.09438494
 h     -3.29287542    -0.29750049     0.58634804
 h     -2.99059986    -0.56219916    -1.21524300
 h     -1.71386383     1.57299478     1.04194437
          17

 c      1.17756387    -0.37218417     0.03421863
 c     -0.06985863    -1.07660918     0.06949477
 c     -1.19977287    -0.29371467     0.09903697
 c     -1.18646237     1.20578877     0.08256980
 c      0.19971536     1.74275930    -0.02688136
 c      1.35781369     1.00202851    -0.07053139
 h     -0.13402772    -2.19164048     0.06643254
 h     -1.62595723     1.60830130    -0.74323206
 h      0.23385743     2.85912079    -0.13636568
 h      2.42094759     1.41821459    -0.05449400
 o      2.18659175    -1.14914171    -0.01926490
 h      3.00907649    -0.76295779    -0.25831072
 c     -2.61605035    -0.82153168    -0.11367653
 h     -2.74408370    -1.89773575     0.08351422
 h     -3.31350639    -0.31373868     0.60003957
 h     -2.98308776    -0.58358630    -1.19347553
 h     -1.72203625     1.58200550     1.05713273
          17

 c      1.17564247    -0.37655836     0.02775637
 c     -0.06427378    -1.07169728     0.07099599
 c     -1.20681975    -0.29842467     0.09383286
 c     -1.17938225     1.21092484     0.09173187
 c      0.20246574     1.75067515    -0.02819766
 c      1.35963931     1.00702121    -0.07150410
 h     -0.15184543    -2.20768199     0.07834105
 h     -1.67361242     1.62886877    -0.75474706
 h      0.24465014     2.84077649    -0.14352968
 h      2.38694255     1.42378599    -0.06198519
 o      2.18641997    -1.15336283    -0.01557519
 h      2.98204266    -0.76958052    -0.24900843
 c     -2.61322170    -0.82538505    -0.11756189
 h     -2.74794124    -1.90446513     0.06952081
 h     -3.33173615    -0.32840551     0.60919559
 h     -2.97160743    -0.60676642    -1.15876384
 h     -1.72526911     1.58906524     1.05917955
          17

 c      1.17413976    -0.38052380     0.02085295
 c     -0.05934268    -1.06739621     0.07278021
 c     -1.21606529    -0.30284516     0.08784362
 c     -1.17161616     1.21596757     0.10285396
 c      0.20483662     1.75959611    -0.02944758
 c      1.36103692     1.01170823    -0.07193909
 h     -0.16527074    -2.21013795     0.09085599
 h     -1.73470162     1.65309398    -0.77439046
 h      0.25685822     2.82180230    -0.15207411
 h      2.34706925     1.42909569    -0.07086495
 o      2.18620037    -1.15991580    -0.01145924
 h      2.98110032    -0.76239169    -0.24582152
 c     -2.61014599    -0.82927122    -0.12076009
 h     -2.74810478    -1.91104869     0.05298991
 h     -3.34447196    -0.34285227     0.61139521
 h     -2.95931964    -0.62904740    -1.12007699
 h     -1.72283020     1.59383644     1.04888281
          17

 c      1.17319994    -0.38387336     0.01354998
 c     -0.05554466    -1.06392321     0.07481209
 c     -1.22691056    -0.30672921     0.08125447
 c     -1.16412517     1.22128060     0.11448734
 c      0.20675366     1.76865985    -0.03058517
 c      1.36102232     1.01556270    -0.07187978
 h     -0.17308322    -2.19726287     0.10382714
 h     -1.79805415     1.67433126    -0.78822463
 h      0.27031367     2.81089653    -0.16289769
 h      2.31290146     1.43806485    -0.08094668
 o      2.18609988    -1.16859839    -0.00698285
 h      3.00344815    -0.74316580    -0.24786392
 c     -2.60683734    -0.83343747    -0.12227493
 h     -2.74392306    -1.91738827     0.03472027
 h     -3.34998557    -0.35770729     0.60563393
 h     -2.95062675    -0.64718939    -1.09002764
 h     -1.71525168     1.59680020     1.02922504
          17

 c      1.17299599    -0.38645175     0.00590300
 c     -0.05329279    -1.06115128     0.07703529
 c     -1.23868490    -0.30984796     0.07426110
 c     -1.15755088     1.22693371     0.12549735
 c      0.20815190     1.77715216    -0.03157080
 c      1.35869807     1.01810685    -0.07137155
 h     -0.17464498    -2.17115735     0.11716133
 h     -1.85519222     1.68872216    -0.78832038
 h      0.28482765     2.81474572    -0.17673830
 h      2.29521567     1.45449552    -0.09221737
 o      2.18705987    -1.17876023    -0.00245124
 h      3.03314112    -0.72045030    -0.25042829
 c     -2.60322177    -0.83814242    -0.12130537
 h     -2.73501616    -1.92372865     0.01559442
 h     -3.34816643    -0.37280378     0.59247629
 h     -2.94966756    -0.65842207    -1.08048088
 h     -1.70448402     1.59932235     1.00537256
          17

 c      1.17370082    -0.38820548    -0.00201472
 c     -0.05287476    -1.05861158     0.07936830
 c     -1.25069577    -0.31199214     0.06706066
 c     -1.15219365     1.23275415     0.13499718
 c      0.20898402     1.78485396    -0.03242046
 c      1.35383417     1.01916165    -0.07046923
 h     -0.17003714    -2.13775532     0.13093098
 h     -1.90065143     1.69473177    -0.77166562
 h      0.29994644     2.83410916    -0.19361795
 h      2.29753215     1.47918346    -0.10471431
 o      2.18990584    -1.18970565     0.00184716
 h      3.05509119    -0.70288388    -0.24910509
 c     -2.59934019    -0.84354213    -0.11786391
 h     -2.72131916    -1.93058856    -0.00357239
 h     -3.34063881    -0.38716765     0.57407008
 h     -2.95759743    -0.66189886    -1.09501748
 h     -1.69379091     1.60355494     0.98439484
          17

 c      1.17544847    -0.38921038    -0.01011105
 c     -0.05441732    -1.05553727     0.08170380
 c     -1.26227284    -0.31298284     0.05984261
 c     -1.14815317     1.23846685     0.14230998
 c      0.20923806     1.79209667    -0.03323355
 c      1.34707927     1.01897642    -0.06925960
 h     -0.16006210    -2.10631379     0.14547424
 h     -1.93119338     1.69222481    -0.73821298
 h      0.31476998     2.86327485    -0.21257974
 h      2.31377455     1.50848576    -0.11818356
 o      2.19497667    -1.20089518     0.00574694
 h      3.06104937    -0.69587238    -0.24151979
 c     -2.59542505    -0.84966918    -0.11296679
 h     -2.70309269    -1.93852407    -0.02214634
 h     -3.33068859    -0.39910533     0.55393634
 h     -2.97154303    -0.65907720    -1.12632199
 h     -1.68679279     1.61178806     0.97379408
          17

 c      1.17830520    -0.38965484    -0.01827958
 c     -0.05789737    -1.05107122     0.08391821
 c     -1.27280608    -0.31268504     0.05277945
 c     -1.14553564     1.24385697     0.14711932
 c      0.20894156     1.79946779    -0.03416929
 c      1.33953182     1.01806320    -0.06786457
 h     -0.14593702    -2.08700612     0.16138617
 h     -1.94521575     1.68195235    -0.68975663
 h      0.32809913     2.89351654    -0.23204118
 h      2.33316386     1.53634065    -0.13194199
 o      2.20215265    -1.21197146     0.00919851
 h      3.04945582    -0.70131516    -0.22723445
 c     -2.59175193    -0.85651763    -0.10807390
 h     -2.68089895    -1.94782865    -0.03969349
 h     -3.32265761    -0.40659026     0.53626668
 h     -2.98674843    -0.65254843    -1.16213253
 h     -1.68549030     1.62512598     0.97863094
          17

 c      1.18225987    -0.38979380    -0.02640780
 c     -0.06319064    -1.04469466     0.08590391
 c     -1.28178006    -0.31101375     0.04602203
 c     -1.14457387     1.24887218     0.14965445
 c      0.20814667     1.80747027    -0.03539770
 c      1.33221147     1.01694587    -0.06641634
 h     -0.12872045    -2.08597459     0.17922014
 h     -1.94280337     1.66552855    -0.62972766
 h      0.33877524     2.91699993    -0.25040773
 h      2.34612964     1.55719761    -0.14508703
 o      2.21091101    -1.22277723     0.01225437
 h      3.02489655    -0.71759038    -0.20750988
 c     -2.58853445    -0.86408143    -0.10443628
 h     -2.65554977    -1.95835063    -0.05589900
 h     -3.32048439    -0.40811598     0.52459546
 h     -2.99907645    -0.64479442    -1.19180757
 h     -1.68862818     1.64234656     0.99914449
          17

 c      1.18723012    -0.38989485    -0.03438525
 c     -0.07009970    -1.03659446     0.08761602
 c     -1.28880536    -0.30792858     0.03970078
 c     -1.14548562     1.25356236     0.15069186
 c      0.20690449     1.81634128    -0.03705971
 c      1.32582271     1.01602539    -0.06503180
 h     -0.10907050    -2.10113949     0.19896815
 h     -1.92664126     1.64584643    -0.56374648
 h      0.34594298     2.92878253    -0.26650346
 h      2.34679867     1.56745314    -0.15676381
 o      2.22032198    -1.23340761     0.01506920
 h      2.99843599    -0.73903083    -0.18526891
 c     -2.58599015    -0.87229114    -0.10280001
 h     -2.62803948    -1.96952409    -0.07045833
 h     -3.32582525    -0.40376275     0.52033780
 h     -3.00591783    -0.63771529    -1.20856901
 h     -1.69222798     1.66018835     1.03127598
          17

 c      1.19307792    -0.39019134    -0.04210996
 c     -0.07832539    -1.02755603     0.08908903
 c     -1.29364552    -0.30342322     0.03392899
 c     -1.14812416     1.25789165     0.15141630
 c      0.20524013     1.82600136    -0.03924310
 c      1.32072121     1.01554046    -0.06380058
 h     -0.08768975    -2.12355184     0.21985066
 h     -1.90375945     1.62779999    -0.50063383
 h      0.34917550     2.92731055    -0.27976207
 h      2.33316114     1.56568029    -0.16633170
 o      2.22915150    -1.24419523     0.01786566
 h      2.98613580    -0.75647125    -0.16450095
 c     -2.58441018    -0.88094815    -0.10340303
 h     -2.59946908    -1.98056340    -0.08301812
 h     -3.33716014    -0.39566451     0.52230129
 h     -3.00609427    -0.63262741    -1.20916561
 h     -1.69174571     1.67479659     1.06931800
          17

 c      1.19963317    -0.39084617    -0.04949311
 c     -0.08744348    -1.01851390     0.09040456
 c     -1.29623467    -0.29752159     0.02880339
 c     -1.15173462     1.26160363     0.15325230
 c      0.20314079     1.83605316    -0.04196774
 c      1.31691891     1.01555182    -0.06278095
 h     -0.06578980    -2.14270137     0.24065762
 h     -1.88660335     1.61855744    -0.45249832
 h      0.34852848     2.91442674    -0.29031897
 h      2.30683554     1.55258737    -0.17347449
 o      2.23641182    -1.25539923     0.02078972
 h      3.00036866    -0.76249578    -0.14790998
 c     -2.58409186    -0.88974454    -0.10611035
 h     -2.57096536    -1.99069198    -0.09318552
 h     -3.35071357    -0.38736336     0.52763213
 h     -2.99961514    -0.63032678    -1.19321769
 h     -1.68378693     1.68295949     1.10804012
          17

 c      1.20671677    -0.39193574    -0.05646196
 c     -0.09693158    -1.01020490     0.09164627
 c     -1.29667637    -0.29028408     0.02440255
 c     -1.15527942     1.26436352     0.15746237
 c      0.20056721     1.84580105    -0.04517522
 c      1.31406902     1.01592328    -0.06199504
 h     -0.04505563    -2.15056216     0.26024036
 h     -1.88882392     1.62534190    -0.43056541
 h      0.34455874     2.89525895    -0.29909443
 h      2.27317152     1.53111060    -0.17832205
 o      2.24209309    -1.26674570     0.02375999
 h      3.03822497    -0.75891974    -0.13448906
 c     -2.58518952    -0.89834995    -0.11054183
 h     -2.54360440    -1.99930714    -0.10058156
 h     -3.36226875    -0.38258974     0.53331093
 h     -2.98764261    -0.63103540    -1.16313077
 h     -1.66661609     1.68255643     1.14339082
          17

 c      1.21414921    -0.39346351    -0.06296037
 c     -0.10622293    -1.00305084     0.09287095
 c     -1.29521828    -0.28181825     0.02078530
 c     -1.15841197     1.26620538     0.16443322
 c      0.19748377     1.85432790    -0.04873068
 c      1.31147194     1.01631951    -0.06142303
 h     -0.02733492    -2.14292738     0.27782235
 h     -1.91424505     1.65008668    -0.43657233
 h      0.33824936     2.87753656    -0.30776713
 h      2.24128681     1.50641281    -0.18155621
 o      2.24697432    -1.27754376     0.02656194
 h      3.08454248    -0.75487842    -0.12102409
 c     -2.58759715    -0.90650425    -0.11610622
 h     -2.51834801    -2.00605070    -0.10491221
 h     -3.36854449    -0.38430632     0.53718402
 h     -2.97267985    -0.63418943    -1.12462790
 h     -1.63997767     1.67253339     1.17247551
          17

 c      1.22174862    -0.39539415    -0.06894837
 c     -0.11476301    -0.99715278     0.09409462
 c     -1.29220722    -0.27228339     0.01798670
 c     -1.16184572     1.26771003     0.17350407
 c      0.19389033     1.86070592    -0.05246295
 c      1.30823301     1.01628978    -0.06101256
 h     -0.01432914    -2.11942145     0.29315234
 h     -1.95296332     1.68733995    -0.46066769
 h      0.33071380     2.86937060    -0.31833892
 h      2.22242179     1.48491377    -0.18428656
 o      2.25184787    -1.28716964     0.02902970
 h      3.12425817    -0.75890237    -0.10501157
 c     -2.59090998    -0.91408604    -0.12197665
 h     -2.49599959    -2.01081802    -0.10604279
 h     -3.36779036    -0.39426076     0.53834818
 h     -2.95873727    -0.63816802    -1.08730061
 h     -1.60484476     1.65282729     1.19356703
          17

 c      1.22933130    -0.39768816    -0.07440231
 c     -0.12206590    -0.99229338     0.09528277
 c     -1.28803800    -0.26188522     0.01601039
 c     -1.16653933     1.26960750     0.18362373
 c      0.18984542     1.86434608    -0.05625386
 c      1.30370610     1.01550262    -0.06072924
 h     -0.00733187    -2.08338818     0.30662324
 h     -1.99108964     1.72884465    -0.48955015
 h      0.32267674     2.87539173    -0.33214701
 h      2.22488083     1.47154111    -0.18739702
 o      2.25715637    -1.29527212     0.03109663
 h      3.14819817    -0.77545111    -0.08547993
 c     -2.59448511    -0.92112676    -0.12717888
 h     -2.47716784    -2.01375686    -0.10406461
 h     -3.35992229    -0.41285647     0.53718036
 h     -2.95080308    -0.64042345    -1.06343108
 h     -1.56331314     1.62440418     1.20645920
          17

 c      1.23672010    -0.40032440    -0.07931455
 c     -0.12776295    -0.98793137     0.09633961
 c     -1.28310683    -0.25086828     0.01482201
 c     -1.17302460     1.27240464     0.19382758
 c      0.18547167     1.86526137    -0.06011972
 c      1.29799713     1.01399357    -0.06062410
 h     -0.00698950    -2.04187002     0.31940521
 h     -2.01871484     1.76781264    -0.51283778
 h      0.31411655     2.89383104    -0.34895393
 h      2.24814379     1.46680229    -0.19067551
 o      2.26297450    -1.30175829     0.03277200
 h      3.15335055    -0.80504635    -0.06262344
 c     -2.59763632    -0.92771180    -0.13100453
 h     -2.46222253    -2.01529247    -0.09933060
 h     -3.34651217    -0.43914677     0.53526635
 h     -2.95280989    -0.63879604    -1.06286364
 h     -1.51852700     1.58933400     1.21312566
          17

 c      1.24375812    -0.40330197    -0.08369082
 c     -0.13162787    -0.98325570     0.09710720
 c     -1.27777893    -0.23950744     0.01434644
 c     -1.18135173     1.27631675     0.20326509
 c      0.18092653     1.86397724    -0.06420335
 c      1.29194202     1.01212962    -0.06082987
 h     -0.01317660    -2.00489884     0.33346188
 h     -2.03082743     1.79985157    -0.52396179
 h      0.30447770     2.91760957    -0.36706579
 h      2.28303693     1.46715155    -0.19279791
 o      2.26902134    -1.30676283     0.03411470
 h      3.14262112    -0.84475004    -0.03738873
 c     -2.59988034    -0.93380439    -0.13356909
 h     -2.45123889    -2.01614282    -0.09244003
 h     -3.33065657    -0.47094218     0.53525085
 h     -2.96503332    -0.63359069    -1.08616894
 h     -1.47436594     1.55066002     1.21819285
          17

 c      1.25032150    -0.40662652    -0.08754384
 c     -0.13355368    -0.97742944     0.09740747
 c     -1.27237660    -0.22809188     0.01446927
 c     -1.19127266     1.28135877     0.21117091
 c      0.17635744     1.86119259    -0.06869035
 c      1.28658008     1.01034352    -0.06148434
 h     -0.02524108    -1.98260783     0.35106296
 h     -2.02587887     1.82249156    -0.51918785
 h      0.29320538     2.93821894    -0.38431897
 h      2.31777561     1.46805684    -0.19221201
 o      2.27461584    -1.31064593     0.03521114
 h      3.12548181    -0.88822678    -0.01113567
 c     -2.60100348    -0.93920050    -0.13582485
 h     -2.44396461    -2.01720784    -0.08418542
 h     -3.31642958    -0.50521762     0.54037220
 h     -2.98395709    -0.62786948    -1.12410566
 h     -1.43464997     1.51179114     1.22820036
          17

 c      1.25632539    -0.41029316    -0.09088421
 c     -0.13348576    -0.97003922     0.09714921
 c     -1.26718129    -0.21689948     0.01504233
 c     -1.20241128     1.28746226     0.21704327
 c      0.17187359     1.85749439    -0.07372987
 c      1.28272038     1.00894326    -0.06267209
 h     -0.04263688    -1.97999421     0.37351555
 h     -2.00482632     1.83480363    -0.49697489
 h      0.28009938     2.94890249    -0.39897649
 h      2.34295371     1.46622376    -0.18785962
 o      2.27871958    -1.31393936     0.03613874
 h      3.11726090    -0.92666771     0.01492184
 c     -2.60096458    -0.94364927    -0.13894045
 h     -2.43985246    -2.01929390    -0.07548690
 h     -3.30757834    -0.53900202     0.55337132
 h     -3.00477911    -0.62544704    -1.16407409
 h     -1.40200877     1.47547497     1.24873801
          17

 c      1.26171969    -0.41426432    -0.09371304
 c     -0.13138860    -0.96139633     0.09642966
 c     -1.26243770    -0.20616939     0.01589468
 c     -1.21430236     1.29451018     0.22097006
 c      0.16753544     1.85323424    -0.07939536
 c      1.28081066     1.00806871    -0.06441540
 h     -0.06522362    -1.99346098     0.39994239
 h     -1.97122852     1.83760187    -0.45820495
 h      0.26538253     2.94595367    -0.41012486
 h      2.35307148     1.46010701    -0.17935522
 o      2.28043081    -1.31709017     0.03691763
 h      3.13137916    -0.95300479     0.04047198
 c     -2.59986465    -0.94694058    -0.14371758
 h     -2.43815828    -2.02278568    -0.06732229
 h     -3.30574549    -0.57047038     0.57493409
 h     -3.02353040    -0.62913202    -1.19567404
 h     -1.37723194     1.44309456     1.28068828
          17

 c      1.26647352    -0.41845274    -0.09601829
 c     -0.12729366    -0.95232814     0.09551260
 c     -1.25834909    -0.19608349     0.01684766
 c     -1.22625017     1.30221188     0.22379794
 c      0.16335223     1.84850091    -0.08567162
 c      1.28095361     1.00770834    -0.06668850
 h     -0.09275287    -2.01329549     0.42750436
 h     -1.93234887     1.83440907    -0.40729735
 h      0.24963538     2.92895304    -0.41776775
 h      2.34640280     1.44972664    -0.16689983
 o      2.27980112    -1.32013130     0.03752108
 h      3.16657380    -0.96727864     0.06593668
 c     -2.59797082    -0.94892910    -0.15038132
 h     -2.43806018    -2.02742225    -0.06065391
 h     -3.30950338    -0.59938657     0.60274713
 h     -3.03769351    -0.64026145    -1.21239596
 h     -1.35975788     1.41501479     1.31922962
          17

 c      1.27055762    -0.42272141    -0.09777504
 c     -0.12135829    -0.94371096     0.09470836
 c     -1.25506544    -0.18676154     0.01772872
 c     -1.23712472     1.30989547     0.22699790
 c      0.15928423     1.84312008    -0.09245159
 c      1.28292860     1.00771291    -0.06943258
 h     -0.12429913    -2.02912282     0.45277750
 h     -1.90054616     1.83288228    -0.35353740
 h      0.23370427     2.90075398    -0.42285424
 h      2.32483071     1.43652264    -0.15115761
 o      2.27780212    -1.32277495     0.03795370
 h      3.20756092    -0.97511788     0.09123217
 c     -2.59564998    -0.94957421    -0.15865814
 h     -2.43874703    -2.03229345    -0.05635657
 h     -3.31515143    -0.62649726     0.63216411
 h     -3.04612281    -0.65884799    -1.21144636
 h     -1.34865861     1.39143525     1.35671972
          17

 c      1.27393918    -0.42690234    -0.09894877
 c     -0.11387381    -0.93616956     0.09427311
 c     -1.25267095    -0.17827206     0.01838003
 c     -1.24545514     1.31651596     0.23223989
 c      0.15525370     1.83667163    -0.09954046
 c      1.28617830     1.00779455    -0.07256639
 h     -0.15824573    -2.03339982     0.47290249
 h     -1.89174062     1.84426198    -0.30960662
 h      0.21859454     2.86731089    -0.42727714
 h      2.29408834     1.42340219    -0.13313531
 o      2.27550364    -1.32476009     0.03827134
 h      3.23803350    -0.98200138     0.11545677
 c     -2.59321782    -0.94898409    -0.16794546
 h     -2.43944507    -2.03609926    -0.05514822
 h     -3.31851453    -0.65256476     0.65795916
 h     -3.04899427    -0.68373823    -1.19352434
 h     -1.34314730     1.37279194     1.38630476
          17

 c      1.27658939    -0.43082295    -0.09949967
 c     -0.10523312    -0.93000188     0.09436513
 c     -1.25117682    -0.17066176     0.01866260
 c     -1.25025951     1.32129422     0.24052846
 c      0.15117057     1.82857786    -0.10668035
 c      1.28981661     1.00753326    -0.07600046
 h     -0.19259361    -2.02232984     0.48605194
 h     -1.91590366     1.87613158    -0.28316345
 h      0.20531272     2.83671488    -0.43363458
 h      2.26373192     1.41470221    -0.11398719
 o      2.27360206    -1.32598896     0.03854327
 h      3.24798388    -0.99084596     0.13749694
 c     -2.59079867    -0.94741917    -0.17741543
 h     -2.43939099    -2.03758073    -0.05752625
 h     -3.31637135    -0.67780909     0.67586105
 h     -3.04803763    -0.71264418    -1.16313828
 h     -1.34254416     1.35964230     1.40383481
          17

 c      1.27849470    -0.43433198    -0.09938731
 c     -0.09588612    -0.92519616     0.09503173
 c     -1.25052228    -0.16398415     0.01845682
 c     -1.25194744     1.32450856     0.25153702
 c      0.14696126     1.81833679    -0.11362184
 c      1.29281744     1.00645291    -0.07966182
 h     -0.22530164    -1.99575632     0.49155714
 h     -1.96689257     1.92356427    -0.26923106
 h      0.19464774     2.81653095    -0.44443900
 h      2.24500527     1.41533226    -0.09467100
 o      2.27236743    -1.32650599     0.03882034
 h      3.23438658    -1.00218274     0.15654349
 c     -2.58824114    -0.94524878    -0.18603976
 h     -2.43778872    -2.03597237    -0.06372060
 h     -3.30707292    -0.70183141     0.68333453
 h     -3.04691970    -0.74221914    -1.12909345
 h     -1.34612598     1.35244173     1.40822150
          17

 c      1.27966289    -0.43732266    -0.09857498
 c     -0.08628851    -0.92144688     0.09620074
 c     -1.25059039    -0.15829744     0.01766196
 c     -1.25183763     1.32714034     0.26418163
 c      0.14258119     1.80585234    -0.12023348
 c      1.29449929     1.00421984    -0.08351397
 h     -0.25462916    -1.95708457     0.49001988
 h     -2.02839752     1.97350312    -0.25672207
 h      0.18697793     2.80996718    -0.46087297
 h      2.24522540     1.42846534    -0.07565942
 o      2.27165799    -1.32646918     0.03911210
 h      3.20085545    -1.01451013     0.17246468
 c     -2.58512517    -0.94286491    -0.19269800
 h     -2.43378752    -2.03132575    -0.07368079
 h     -3.29067003    -0.72374099     0.67987648
 h     -3.05102164    -0.76859627    -1.10350250
 h     -1.35311612     1.35145067     1.40116264
          17

 c      1.28012323    -0.43974833    -0.09703265
 c     -0.07684765    -0.91815953     0.09767279
 c     -1.25123059    -0.15363717     0.01620128
 c     -1.25116177     1.33003986     0.27740577
 c      0.13800883     1.79159665    -0.12656548
 c      1.29497978     1.00085360    -0.08753649
 h     -0.27952566    -1.91331549     0.48344994
 h     -2.08563315     2.01452131    -0.23755237
 h      0.18224267     2.81394164    -0.48205603
 h      2.26246330     1.45312110    -0.05716376
 o      2.27088091    -1.32615386     0.03935746
 h      3.15821530    -1.02418607     0.18627659
 c     -2.58094596    -0.94055313    -0.19660590
 h     -2.42651148    -2.02460221    -0.08711533
 h     -3.26891508    -0.74229549     0.66719312
 h     -3.06523244    -0.78870500    -1.09687904
 h     -1.36278219     1.35673072     1.38689629
          17

 c      1.27992294    -0.44161682    -0.09473994
 c     -0.06787989    -0.91451064     0.09913846
 c     -1.25227812    -0.14998724     0.01403486
 c     -1.25071985     1.33365065     0.29034361
 c      0.13323733     1.77642256    -0.13280115
 c      1.29503667     0.99671172    -0.09168056
 h     -0.29995097    -1.87441904     0.47512855
 h     -2.12917117     2.03996036    -0.20835105
 h      0.18007665     2.82114700    -0.50560557
 h      2.28709061     1.48447548    -0.03967353
 o      2.26904407    -1.32594653     0.03940338
 h      3.12372324    -1.02559758     0.20049081
 c     -2.57543481    -0.93839707    -0.19792469
 h     -2.41516501    -2.01745319    -0.10358780
 h     -3.24522395    -0.75603176     0.64928608
 h     -3.09013367    -0.80155125    -1.11099176
 h     -1.37451847     1.36813427     1.37188677
          17

 c      1.27912690    -0.44295496    -0.09169053
 c     -0.05962631    -0.90968237     0.10026861
 c     -1.25356818    -0.14726610     0.01117108
 c     -1.25094365     1.33808871     0.30228513
 c      0.12827273     1.76122211    -0.13915135
 c      1.29555471     0.99227477    -0.09585870
 h     -0.31665804    -1.85062027     0.46861626
 h     -2.15402190     2.04698026    -0.16897113
 h      0.17997126     2.82387570    -0.52887129
 h      2.30811468     1.51650944    -0.02408574
 o      2.26528741    -1.32619907     0.03907384
 h      3.11275223    -1.01371635     0.21803686
 c     -2.56867661    -0.93633422    -0.19781979
 h     -2.39922291    -2.01165015    -0.12263510
 h     -3.22430677    -0.76347951     0.63200496
 h     -3.12084491    -0.80796584    -1.13771876
 h     -1.38779902     1.38526181     1.36366869
          17

 c      1.27782247    -0.44376518    -0.08789612
 c     -0.05235728    -0.90327865     0.10088175
 c     -1.25494714    -0.14532876     0.00766952
 c     -1.25201405     1.34325263     0.31278788
 c      0.12313491     1.74669521    -0.14577882
 c      1.29714298     0.98796935    -0.09996775
 h     -0.33002086    -1.84750914     0.46584398
 h     -2.15835532     2.03535853    -0.12124617
 h      0.18138250     2.81658430    -0.54984078
 h      2.31751613     1.54417136    -0.01142896
 o      2.25975985    -1.32694136     0.03836059
 h      3.12496247    -0.98893831     0.23924503
 c     -2.56093131    -0.93429396    -0.19778348
 h     -2.37864835    -2.00834257    -0.14382110
 h     -3.21091107    -0.76357724     0.62138674
 h     -3.15019947    -0.80930960    -1.16546134
 h     -1.40188874     1.40736425     1.36824561
          17

 c      1.27612762    -0.44400662    -0.08338626
 c     -0.04647673    -0.89560191     0.10105572
 c     -1.25627649    -0.14398109     0.00363639
 c     -1.25391380     1.34887294     0.32188651
 c      0.11785487     1.73326793    -0.15276834
 c      1.30004565     0.98409979    -0.10391165
 h     -0.33879054    -1.86273039     0.46583294
 h     -2.14321281     2.00714121    -0.06854672
 h      0.18379209     2.79676435    -0.56751210
 h      2.31126465     1.56415668    -0.00258823
 o      2.25356010    -1.32785527     0.03747726
 h      3.14510157    -0.95749584     0.26097228
 c     -2.55252351    -0.93226071    -0.19892117
 h     -2.35402542    -2.00752892    -0.16668074
 h     -3.20763376    -0.75624606     0.62087207
 h     -3.17209820    -0.80667115    -1.18492174
 h     -1.41541083     1.43316989     1.38718305
          17

 c      1.27418693    -0.44361035    -0.07820416
 c     -0.04247663    -0.88747322     0.10105333
 c     -1.25743174    -0.14299764    -0.00078297
 c     -1.25635307     1.35448067     0.33015881
 c      0.11246524     1.72108056    -0.16011707
 c      1.30417385     0.98082875    -0.10761490
 h     -0.34041068    -1.88800275     0.46555694
 h     -2.11346424     1.96722565    -0.01590048
 h      0.18674962     2.76502915    -0.58201027
 h      2.28902894     1.57503529     0.00184985
 o      2.24783250    -1.32855601     0.03669048
 h      3.15707568    -0.92671003     0.27926415
 c     -2.54388154    -0.93025236    -0.20165046
 h     -2.32652847    -2.00804968    -0.19062110
 h     -3.21326274    -0.74275803     0.62931904
 h     -3.18270205    -0.80073177    -1.19077508
 h     -1.42624092     1.46079117     1.41700174
          17

 c      1.27214919    -0.44250356    -0.07240223
 c     -0.04078147    -0.87981439     0.10115617
 c     -1.25830073    -0.14214046    -0.00541257
 c     -1.25856653     1.35930843     0.33856260
 c      0.10698531     1.70999100    -0.16772630
 c      1.30913508     0.97815119    -0.11103149
 h     -0.33249917    -1.91391647     0.46183181
 h     -2.07973778     1.92450214     0.02973157
 h      0.18991510     2.72503703    -0.59465955
 h      2.25398482     1.57740666     0.00170051
 o      2.24328172    -1.32877116     0.03619243
 h      3.15146410    -0.90187230     0.29138378
 c     -2.53550149    -0.92828679    -0.20580402
 h     -2.29773387    -2.00808276    -0.21488124
 h     -3.22337280    -0.72550571     0.64186762
 h     -3.18039181    -0.79183967    -1.18130551
 h     -1.43201348     1.48794912     1.45146501
          17

 c      1.27013668    -0.44062819    -0.06603925
 c     -0.04162651    -0.87336248     0.10155731
 c     -1.25878401    -0.14118161    -0.01005566
 c     -1.25923361     1.36229225     0.34816421
 c      0.10141246     1.69960096    -0.17540057
 c      1.31423682     0.97585349    -0.11415306
 h     -0.31391824    -1.93318930     0.45247708
 h     -2.05880558     1.89164828     0.06004259
 h      0.19309406     2.68315141    -0.60797631
 h      2.21294516     1.57426007    -0.00272081
 o      2.24014792    -1.32836858     0.03607466
 h      3.12586587    -0.88566401     0.29624964
 c     -2.52778637    -0.92637146    -0.21089092
 h     -2.26935280    -2.00584222    -0.23858753
 h     -3.23255963    -0.70731031     0.65271113
 h     -3.16563652    -0.78004391    -1.15796009
 h     -1.43083652     1.51243271     1.48434003
          17

 c      1.26821855    -0.43795387    -0.05917920
 c     -0.04501476    -0.86857422     0.10233283
 c     -1.25879449    -0.13993382    -0.01450689
 c     -1.25712377     1.36255041     0.35975919
 c      0.09573530     1.68936573    -0.18288426
 c      1.31853255     0.97350033    -0.11700957
 h     -0.28503007    -1.94172230     0.43656618
 h     -2.06586624     1.87942971     0.06869269
 h      0.19620127     2.64712218    -0.62526738
 h      2.17601391     1.57108379    -0.01058976
 o      2.23825335    -1.32736323     0.03632441
 h      3.08420390    -0.87801463     0.29451020
 c     -2.52088591    -0.92450719    -0.21626363
 h     -2.24298224    -2.00016591    -0.26087438
 h     -3.23635524    -0.69077210     0.65733161
 h     -3.14117087    -0.76501669    -1.12542697
 h     -1.42169668     1.53246095     1.51079424
          17

 c      1.26639742    -0.43449019    -0.05189156
 c     -0.05072483    -0.86561249     0.10344883
 c     -1.25825738    -0.13827831    -0.01856373
 c     -1.25233749     1.36016843     0.37345399
 c      0.08996793     1.67883960    -0.18996576
 c      1.32105762     0.97056085    -0.11964401
 h     -0.24755537    -1.93873349     0.41431679
 h     -2.10015006     1.88752643     0.05622336
 h      0.19904661     2.62317996    -0.64945386
 h      2.15400966     1.57444365    -0.02088798
 o      2.23699358    -1.32595743     0.03680716
 h      3.03694136    -0.87548984     0.28882231
 c     -2.51461605    -0.92269896    -0.22115467
 h     -2.21993205    -1.99084487    -0.28102472
 h     -3.23206648    -0.67791341     0.65337251
 h     -3.11226352    -0.74587683    -1.09190088
 h     -1.40448470     1.54680123     1.52767874
          17

 c      1.26461156    -0.43029578    -0.04425095
 c     -0.05834444    -0.86434027     0.10477725
 c     -1.25711477    -0.13616972    -0.02203300
 c     -1.24628251     1.35609620     0.38869637
 c      0.08417853     1.66795808    -0.19661620
 c      1.32130307     0.96674797    -0.12205657
 h     -0.20431684    -1.92681787     0.38694079
 h     -2.14532474     1.90571825     0.02976535
 h      0.20099140     2.61272565    -0.68144908
 h      2.15296011     1.58816325    -0.03309792
 o      2.23539537    -1.32456026     0.03726923
 h      3.00022728    -0.87109895     0.28378570
 c     -2.50850535    -0.92096433    -0.22475116
 h     -2.20113437    -1.97870024    -0.29859848
 h     -3.21895051    -0.67003188     0.64072662
 h     -3.08611090    -0.72112283    -1.06815380
 h     -1.37987157     1.55476893     1.53357850
          17

 c      1.26276492    -0.42547044    -0.03633349
 c     -0.06733261    -0.86432617     0.10612046
 c     -1.25533083    -0.13362361    -0.02473251
 c     -1.24043279     1.35133243     0.40467959
 c      0.07847855     1.65710625    -0.20304562
 c      1.31955446     0.96231582    -0.12417533
 h     -0.15884432    -1.91187133     0.35643213
 h     -2.18397431     1.92328227    -0.00207670
 h      0.20082717     2.61158496    -0.71946574
 h      2.17002108     1.60997973    -0.04757908
 o      2.23256598    -1.32358600     0.03746911
 h      2.98873871    -0.85772387     0.28379533
 c     -2.50204047    -0.91929761    -0.22652604
 h     -2.18711608    -1.96545522    -0.31352082
 h     -3.19823261    -0.66761411     0.62145778
 h     -3.06898603    -0.68926535    -1.06344680
 h     -1.34918559     1.55624697     1.52909749
          17

 c      1.26076758    -0.42013656    -0.02820880
 c     -0.07709285    -0.86494012     0.10726049
 c     -1.25289986    -0.13069712    -0.02649379
 c     -1.23568381     1.34652828     0.42055288
 c      0.07298396     1.64690102    -0.20961645
 c      1.31665895     0.95794917    -0.12590430
 h     -0.11473601    -1.90199760     0.32507862
 h     -2.20503238     1.93336913    -0.03233193
 h      0.19709987     2.61262853    -0.75997325
 h      2.19596594     1.63296423    -0.06502879
 o      2.22845206    -1.32301218     0.03742332
 h      3.00352964    -0.83538942     0.28905670
 c     -2.49500772    -0.91756924    -0.22673324
 h     -2.17801934    -1.95341596    -0.32610009
 h     -3.17313302    -0.67025233     0.59972609
 h     -3.06215316    -0.65042373    -1.07955369
 h     -1.31425148     1.55174953     1.51735612
          17

 c      1.25856796    -0.41442343    -0.01993311
 c     -0.08703850    -0.86562479     0.10803740
 c     -1.24986098    -0.12747051    -0.02717052
 c     -1.23239574     1.34200602     0.43541930
 c      0.06777440     1.63791300    -0.21670145
 c      1.31352256     0.95439714    -0.12718476
 h     -0.07496956    -1.90438270     0.29460876
 h     -2.20334933     1.93260173    -0.05601518
 h      0.18858457     2.60909213    -0.79929884
 h      2.22090810     1.64975262    -0.08576781
 o      2.22385261    -1.32232642     0.03741656
 h      3.03169370    -0.81215617     0.29538259
 c     -2.48755173    -0.91548307    -0.22648563
 h     -2.17369393    -1.94491345    -0.33695982
 h     -3.14862476    -0.67666799     0.58138664
 h     -3.06122052    -0.60733546    -1.10946764
 h     -1.27711462     1.54244638     1.50424314
          17

 c      1.25615231    -0.40846500    -0.01154754
 c     -0.09660558    -0.86624711     0.10841189
 c     -1.24631402    -0.12402959    -0.02664993
 c     -1.23058228     1.33786623     0.44836930
 c      0.06287202     1.63051223    -0.22458361
 c      1.31081713     0.95222774    -0.12801194
 h     -0.04172846    -1.92120539     0.26549255
 h     -2.17781228     1.91993136    -0.06972276
 h      0.17455896     2.59642217    -0.83471461
 h      2.23768993     1.65520922    -0.10955721
 o      2.21967191    -1.32096389     0.03775665
 h      3.05824164    -0.79703626     0.29810938
 c     -2.47993012    -0.91269149    -0.22720978
 h     -2.17386589    -1.94155251    -0.34688674
 h     -3.13026200    -0.68510559     0.57255820
 h     -3.05987100    -0.56429611    -1.14255247
 h     -1.23962918     1.52995955     1.49749399
          17

 c      1.25351862    -0.40240475    -0.00307826
 c     -0.10521949    -0.86720873     0.10844868
 c     -1.24241979    -0.12045362    -0.02485925
 c     -1.23001639     1.33407386     0.45871381
 c      0.05824685     1.62482580    -0.23340903
 c      1.30892012     0.95176245    -0.12842310
 h     -0.01680860    -1.94829626     0.23714494
 h     -2.13050787     1.89617090    -0.07152957
 h      0.15484808     2.57277398    -0.86489504
 h      2.24257030     1.64698621    -0.13578154
 o      2.21647718    -1.31858156     0.03863143
 h      3.07329581    -0.79550323     0.29442082
 c     -2.47240217    -0.90892541    -0.22999832
 h     -2.17830001    -1.94356680    -0.35663671
 h     -3.12180609    -0.69419482     0.57690398
 h     -3.05326092    -0.52539040    -1.16969294
 h     -1.20310344     1.51578246     1.50372947
          17

 c      1.25065756    -0.39639343     0.00546169
 c     -0.11230092    -0.86919530     0.10824118
 c     -1.23837369    -0.11681810    -0.02176438
 c     -1.23018454     1.33048232     0.46635876
 c      0.05383253     1.62073689    -0.24316298
 c      1.30792856     0.95307535    -0.12848058
 h     -0.00184610    -1.97793766     0.20878486
 h     -2.06726637     1.86438902    -0.06157367
 h      0.12975574     2.53899669    -0.89011545
 h      2.23505250     1.62535029    -0.16369575
 o      2.21445369    -1.31508091     0.04010091
 h      3.07295848    -0.80906721     0.28350645
 c     -2.46532316    -0.90403218    -0.23526697
 h     -2.18684679    -1.94961978    -0.36678215
 h     -3.12306506    -0.70367569     0.59322221
 h     -3.03897479    -0.49355581    -1.18511452
 h     -1.16839291     1.50060385     1.52453510
          17

 c      1.24755446    -0.39057651     0.01406831
 c     -0.11733550    -0.87283661     0.10785587
 c     -1.23436319    -0.11320837    -0.01736299
 c     -1.23010685     1.32673847     0.47203126
 c      0.04954421     1.61789287    -0.25365204
 c      1.30765606     0.95598731    -0.12825360
 h      0.00193501    -2.00265770     0.18003963
 h     -1.99935083     1.83108247    -0.04347528
 h      0.09994143     2.49850337    -0.91241566
 h      2.21791162     1.59309562    -0.19266706
 o      2.21342792    -1.31058095     0.04211521
 h      3.05899888    -0.83568317     0.26628443
 c     -2.45915461    -0.89798625    -0.24279584
 h     -2.19934378    -1.95716778    -0.37766275
 h     -3.13014970    -0.71417978     0.61584610
 h     -3.01676470    -0.47036918    -1.18633393
 h     -1.13642511     1.48425185     1.55517011
          17

 c      1.24420674    -0.38508537     0.02274408
 c     -0.11995800    -0.87850645     0.10732089
 c     -1.23052721    -0.10973692    -0.01167785
 c     -1.22823231     1.32214474     0.47715517
 c      0.04530327     1.61574461    -0.26450772
 c      1.30760725     0.96006525    -0.12779539
 h     -0.00595828    -2.01738322     0.15101942
 h     -1.94448110     1.80709272    -0.02567850
 h      0.06622894     2.45678495    -0.93555598
 h      2.19746075     1.55554925    -0.22247406
 o      2.21283136    -1.30541797     0.04452033
 h      3.03940275    -0.86975266     0.24529743
 c     -2.45430625    -0.89090691    -0.25198352
 h     -2.21544686    -1.96319659    -0.38943406
 h     -3.13783232    -0.72637979     0.63750882
 h     -2.98824062    -0.45597883    -1.17391211
 h     -1.10847285     1.46633806     1.58740898
          17

 c      1.24064742    -0.38003437     0.03149616
 c     -0.12000850    -0.88625570     0.10663640
 c     -1.22693035    -0.10655898    -0.00475524
 c     -1.22292937     1.31587605     0.48328129
 c      0.04106337     1.61367896    -0.27526458
 c      1.30702167     0.96468460    -0.12711777
 h     -0.02516310    -2.02009702     0.12214258
 h     -1.92138225     1.80437397    -0.01852220
 h      0.02936172     2.41992965    -0.96420185
 h      2.18302380     1.51990881    -0.25360856
 o      2.21170530    -1.30011344     0.04708329
 h      3.02824956    -0.90268858     0.22429590
 c     -2.45096449    -0.88306050    -0.26204109
 h     -2.23449394    -1.96504717    -0.40216912
 h     -3.14172766    -0.74040599     0.65200932
 h     -2.95685572    -0.44886782    -1.15163579
 h     -1.08583427     1.44682294     1.61351565
          17

 c      1.23695819    -0.37552731     0.04033639
 c     -0.11755120    -0.89579919     0.10578961
 c     -1.22355905    -0.10388593     0.00332851
 c     -1.21376342     1.30780721     0.49105311
 c      0.03682069     1.61126323    -0.28554971
 c      1.30514852     0.96925232    -0.12619771
 h     -0.05448902    -2.01198220     0.09392501
 h     -1.93521096     1.82604235    -0.02406381
 h     -0.01010168     2.39193229    -1.00185794
 h      2.18371042     1.49280245    -0.28718383
 o      2.20909024    -1.29515320     0.04960761
 h      3.03959218    -0.92659305     0.20639626
 c     -2.44900778    -0.87484219    -0.27204479
 h     -2.25546205    -1.96107586    -0.41596593
 h     -3.13924335    -0.75576901     0.65540581
 h     -2.92796674    -0.44552326    -1.12686839
 h     -1.06929746     1.42609960     1.62858347
          17

 c      1.23326121    -0.37166626     0.04927908
 c     -0.11285605    -0.90652428     0.10477145
 c     -1.22033858    -0.10198218     0.01245581
 c     -1.20190903     1.29886032     0.49986596
 c      0.03257964     1.60845836    -0.29529350
 c      1.30174137     0.97352988    -0.12505903
 h     -0.09207289    -1.99743292     0.06677898
 h     -1.97292344     1.86235176    -0.03244690
 h     -0.05151303     2.37238902    -1.04850640
 h      2.20260531     1.47667901    -0.32391283
 o      2.20484958    -1.29063186     0.05209394
 h      3.07461848    -0.94011596     0.19155449
 c     -2.44803913    -0.86671568    -0.28100473
 h     -2.27701354    -1.95105366    -0.43103480
 h     -3.12973687    -0.77152172     0.64626142
 h     -2.90820660    -0.44064764    -1.10977324
 h     -1.05884893     1.40485328     1.63108480
          17

 c      1.22969987    -0.36854790     0.05833233
 c     -0.10634729    -0.91756129     0.10359396
 c     -1.21716112    -0.10113609     0.02246013
 c     -1.18900161     1.29023252     0.50871865
 c      0.02829708     1.60558936    -0.30476618
 c      1.29729848     0.97772480    -0.12386915
 h     -0.13570039    -1.98346489     0.04083170
 h     -2.01675098     1.89988221    -0.03186347
 h     -0.09370332     2.35690651    -1.10018742
 h      2.23394652     1.46874085    -0.36284029
 o      2.19984450    -1.28627699     0.05470381
 h      3.11915506    -0.94812734     0.17719739
 c     -2.44757732    -0.85903457    -0.28818740
 h     -2.29760362    -1.93627723    -0.44775591
 h     -3.11448655    -0.78644910     0.62570032
 h     -2.90312199    -0.42905507    -1.10938975
 h     -1.05370239     1.38397975     1.62262356
          17

 c      1.22642993    -0.36624261     0.06748535
 c     -0.09853507    -0.92800039     0.10229729
 c     -1.21391091    -0.10161755     0.03312796
 c     -1.17630980     1.28279100     0.51678966
 c      0.02386683     1.60310458    -0.31440388
 c      1.29272744     0.98222466    -0.12291933
 h     -0.18317600    -1.97752068     0.01587886
 h     -2.05380204     1.92876927    -0.01528858
 h     -0.13494077     2.33981694    -1.15100167
 h      2.26708928     1.46383771    -0.40142904
 o      2.19516319    -1.28180948     0.05758313
 h      3.15597394    -0.95582729     0.16107484
 c     -2.44733226    -0.85178154    -0.29363513
 h     -2.31564436    -1.91932286    -0.46669438
 h     -3.09671365    -0.79924144     0.59754505
 h     -2.91376555    -0.40893881    -1.12757455
 h     -1.05243633     1.36454557     1.60763178
          17

 c      1.22361645    -0.36476308     0.07669992
 c     -0.08997447    -0.93724778     0.10093001
 c     -1.21048506    -0.10363706     0.04421199
 c     -1.16466153     1.27702171     0.52345732
 c      0.01915371     1.60135188    -0.32459680
 c      1.28886213     0.98730573    -0.12251607
 h     -0.23232141    -1.98367370    -0.00833509
 h     -2.07673942     1.94343758     0.01966433
 h     -0.17332666     2.31662248    -1.19553478
 h      2.29216983     1.45763524    -0.43675522
 o      2.19156048    -1.27711626     0.06079326
 h      3.17360448    -0.96582144     0.14236750
 c     -2.44727544    -0.84452426    -0.29830252
 h     -2.32973387    -1.90330017    -0.48852907
 h     -3.08143257    -0.80868953     0.56816749
 h     -2.93586019    -0.38302975    -1.15740506
 h     -1.05315493     1.34767819     1.59277893
          17

 c      1.22142687    -0.36404290     0.08591000
 c     -0.08127634    -0.94527244     0.09951113
 c     -1.20680570    -0.10731812     0.05545196
 c     -1.15456025     1.27314501     0.52828713
 c      0.01403863     1.60047848    -0.33556561
 c      1.28622946     0.99302893    -0.12289868
 h     -0.28043399    -2.00000319    -0.03162153
 h     -2.08211012     1.94140543     0.07238756
 h     -0.20725089     2.28499844    -1.23025503
 h      2.30279929     1.44776269    -0.46647880
 o      2.18935986    -1.27223239     0.06433148
 h      3.16775801    -0.97828889     0.12134733
 c     -2.44746564    -0.83670393    -0.30354512
 h     -2.33891169    -1.89066926    -0.51383468
 h     -3.07445908    -0.81393960     0.54513059
 h     -2.96269998    -0.35613905    -1.18830318
 h     -1.05373577     1.33433284     1.58529062
          17

 c      1.22001254    -0.36393553     0.09502616
 c     -0.07310311    -0.95248814     0.09801675
 c     -1.20282768    -0.11268580     0.06659892
 c     -1.14623062     1.27118906     0.53119308
 c      0.00845321     1.60041907    -0.34731777
 c      1.28501722     0.99925553    -0.12420799
 h     -0.32395957    -2.02003794    -0.05316728
 h     -2.06943723     1.92255502     0.14020597
 h     -0.23570874     2.24485228    -1.25402549
 h      2.29639845     1.43371509    -0.48925043
 o      2.18846686    -1.26730321     0.06816194
 h      3.14102426    -0.99153148     0.09886389
 c     -2.44797928    -0.82794181    -0.31044593
 h     -2.34284418    -1.88214332    -0.54275141
 h     -3.08004100    -0.81473064     0.53400128
 h     -2.98822855    -0.33238406    -1.21138004
 h     -1.05215063     1.32499764     1.58996055
          17

 c      1.21948022    -0.36423233     0.10394168
 c     -0.06609024    -0.95941393     0.09640709
 c     -1.19854662    -0.11966298     0.07743707
 c     -1.13955878     1.27096841     0.53263069
 c      0.00239934     1.60091904    -0.35963527
 c      1.28508733     1.00568398    -0.12647346
 h     -0.35902526    -2.03662122    -0.07186154
 h     -2.04164997     1.88933102     0.21855462
 h     -0.25850230     2.19809446    -1.26829587
 h      2.27402671     1.41657118    -0.50490604
 o      2.18832876    -1.26257861     0.07224304
 h      3.10347587    -1.00206563     0.07588691
 c     -2.44902609    -0.81814999    -0.31940667
 h     -2.34185913    -1.87637301    -0.57474000
 h     -3.09825989    -0.81143373     0.53501576
 h     -3.00823766    -0.31413663    -1.22133766
 h     -1.04668618     1.31952809     1.60657500
          17

 c      1.21986181    -0.36469046     0.11253880
 c     -0.06073780    -0.96641713     0.09466173
 c     -1.19400901    -0.12806975     0.08779639
 c     -1.13393988     1.27197246     0.53357285
 c     -0.00404384     1.60157342    -0.37207392
 c      1.28596565     1.01187747    -0.12959431
 h     -0.38234250    -2.04474403    -0.08674807
 h     -2.00682669     1.84777284     0.30093708
 h     -0.27636881     2.14829766    -1.27717406
 h      2.24049852     1.39887953    -0.51472491
 o      2.18795340    -1.25840736     0.07656457
 h      3.07240366    -1.00480000     0.05289546
 c     -2.45096887    -0.80748970    -0.33015294
 h     -2.33682731    -1.87060302    -0.60861568
 h     -3.12480506    -0.80485605     0.54301416
 h     -3.02043235    -0.30201784    -1.21634429
 h     -1.03595117     1.31724772     1.63020350
          17

 c      1.22108971    -0.36505501     0.12069504
 c     -0.05733218    -0.97361614     0.09279912
 c     -1.18932532    -0.13763160     0.09755392
 c     -1.12814216     1.27327284     0.53521088
 c     -0.01073361     1.60190357    -0.38400926
 c      1.28683640     1.01729045    -0.13331903
 h     -0.39183596    -2.04253598    -0.09730759
 h     -1.97988297     1.80828247     0.37970229
 h     -0.29092150     2.09999795    -1.28696760
 h      2.20448786     1.38456286    -0.52168666
 o      2.18638896    -1.25512833     0.08117917
 h      3.06481637    -0.99499940     0.02935533
 c     -2.45413645    -0.79627993    -0.34201498
 h     -2.32896165    -1.86182197    -0.64284792
 h     -3.15339335    -0.79600050     0.55073034
 h     -3.02435732    -0.29501792    -1.19764745
 h     -1.01879748     1.31722180     1.65403597
          17

 c      1.22298342    -0.36507958     0.12829039
 c     -0.05590743    -0.98086545     0.09088326
 c     -1.18467843    -0.14800541     0.10662459
 c     -1.12064528     1.27377310     0.53850815
 c     -0.01750722     1.60149417    -0.39479983
 c      1.28667001     1.02134385    -0.13727733
 h     -0.38692893    -2.03137915    -0.10359328
 h     -1.97877251     1.78258046     0.44879396
 h     -0.30412820     2.05731345    -1.30436504
 h      2.17712954     1.37826502    -0.53011162
 o      2.18367344    -1.25283031     0.08614998
 h      3.08248235    -0.97235390     0.00453362
 c     -2.45860747    -0.78492805    -0.35416311
 h     -2.31961277    -1.84778199    -0.67595414
 h     -3.17833121    -0.78591237     0.55201606
 h     -3.02155314    -0.29040155    -1.16953759
 h     -0.99430305     1.31852131     1.67213686
          17

 c      1.22526031    -0.36456912     0.13521456
 c     -0.05623510    -0.98776296     0.08902622
 c     -1.18031921    -0.15882179     0.11494687
 c     -1.11084212     1.27296450     0.54389108
 c     -0.02425087     1.60015175    -0.40407217
 c      1.28463663     1.02360427    -0.14114620
 h     -0.36862066    -2.01583984    -0.10630512
 h     -2.01060149     1.77497988     0.50647528
 h     -0.31728490     2.02221887    -1.33318957
 h      2.16734246     1.38349605    -0.54374610
 o      2.18093401    -1.25129118     0.09144859
 h      3.11019707    -0.94184333    -0.02088346
 c     -2.46410605    -0.77389703    -0.36569079
 h     -2.31010562    -1.82758976    -0.70683433
 h     -3.19574865    -0.77560747     0.54322235
 h     -3.01575276    -0.28354540    -1.13935783
 h     -0.96183857     1.32039962     1.68069763
          17

 c      1.22757301    -0.36343459     0.14137293
 c     -0.05785190    -0.99369026     0.08738602
 c     -1.17654825    -0.16971944     0.12247380
 c     -1.09973436     1.27124534     0.55139652
 c     -0.03095387     1.59796457    -0.41193409
 c      1.28062128     1.02399506    -0.14489245
 h     -0.33929469    -2.00322333    -0.10676523
 h     -2.06358492     1.77884759     0.55360440
 h     -0.33019861     1.99382670    -1.37191298
 h      2.17594351     1.40032735    -0.56295402
 o      2.17943924    -1.25019060     0.09696865
 h      3.13038691    -0.90986436    -0.04500065
 c     -2.47005277    -0.76364903    -0.37570450
 h     -2.30161687    -1.80189278    -0.73499683
 h     -3.20386632    -0.76604163     0.52335448
 h     -3.01227381    -0.26842754    -1.11637265
 h     -0.92118785     1.32239213     1.67818529
          17

 c      1.22956231    -0.36171881     0.14669030
 c     -0.06015523    -0.99796827     0.08614199
 c     -1.17368798    -0.18035727     0.12917633
 c     -1.08894522     1.26927085     0.56090685
 c     -0.03769557     1.59520002    -0.41889540
 c      1.27526166     1.02282265    -0.14882090
 h     -0.30197828    -2.00173948    -0.10659208
 h     -2.11856962     1.78436527     0.59079463
 h     -0.34144130     1.96943835    -1.41447937
 h      2.19522497     1.42512606    -0.58417590
 o      2.17999854    -1.24926075     0.10260184
 h      3.13221897    -0.88133104    -0.06593046
 c     -2.47580420    -0.75446755    -0.38361362
 h     -2.29508310    -1.77276462    -0.76067171
 h     -3.20301099    -0.75809344     0.49392876
 h     -3.01549277    -0.23983165    -1.10813122
 h     -0.87260854     1.32434342     1.66526106
          17

 c      1.23090957    -0.35957939     0.15111243
 c     -0.06255327    -1.00018995     0.08543175
 c     -1.17204818    -0.19041987     0.13505197
 c     -1.07972178     1.26743512     0.57213159
 c     -0.04457984     1.59214089    -0.42558285
 c      1.26946250     1.02058348    -0.15336704
 h     -0.25910377    -2.01659435    -0.10692753
 h     -2.16064279     1.78474353     0.61835042
 h     -0.34935615     1.94623649    -1.45349745
 h      2.21456443     1.45271482    -0.60237728
 o      2.18289898    -1.24831039     0.10828040
 h      3.11237429    -0.85902763    -0.08249553
 c     -2.48096130    -0.74620520    -0.38952070
 h     -2.29114695    -1.74330518    -0.78478625
 h     -3.19571733    -0.75253676     0.45889847
 h     -3.02539644    -0.19671322    -1.11585850
 h     -0.81669027     1.32635276     1.64481060
          17

 c      1.23137024    -0.35724859     0.15460669
 c     -0.06456785    -1.00054497     0.08528665
 c     -1.17189522    -0.19962419     0.14012938
 c     -1.07275954     1.26584047     0.58456768
 c     -0.05168180     1.58898151    -0.43249751
 c      1.26396192     1.01776504    -0.15889230
 h     -0.21183155    -2.04618823    -0.10768228
 h     -2.18121788     1.77675556     0.63688037
 h     -0.35286857     1.92230726    -1.48297637
 h      2.22540587     1.47849786    -0.61344775
 o      2.18795903    -1.24723443     0.11399938
 h      3.07418334    -0.84345326    -0.09461488
 c     -2.48541240    -0.73825585    -0.39426806
 h     -2.29018091    -1.71686850    -0.80873197
 h     -3.18674353    -0.74999453     0.42442393
 h     -3.03715397    -0.14327949    -1.13393469
 h     -0.75408065     1.32866079     1.62162742
          17

 c      1.23078270    -0.35499374     0.15716171
 c     -0.06581408    -0.99978200     0.08563734
 c     -1.17342489    -0.20772843     0.14446662
 c     -1.06832779     1.26440855     0.59759826
 c     -0.05902825     1.58579865    -0.43990496
 c      1.25918763     1.01475078    -0.16561033
 h     -0.16079313    -2.08250808    -0.10764166
 h     -2.17654742     1.75963130     0.64745535
 h     -0.35179237     1.89688613    -1.49958348
 h      2.22286329     1.49932736    -0.61503941
 o      2.19453573    -1.24606128     0.11984816
 h      3.02765762    -0.83224219    -0.10382624
 c     -2.48910792    -0.72986182    -0.39902678
 h     -2.29240896    -1.69597934    -0.83388637
 h     -3.18228178    -0.75090357     0.39774005
 h     -3.04441226    -0.08639617    -1.15409940
 h     -0.68542485     1.33149557     1.60103253
          17

 c      1.22906485    -0.35308149     0.15878454
 c     -0.06594933    -0.99882672     0.08638260
 c     -1.17673014    -0.21454691     0.14814493
 c     -1.06630851     1.26295253     0.61070366
 c     -0.06659406     1.58255851    -0.44780569
 c      1.25526228     1.01178957    -0.17358619
 h     -0.10720957    -2.11545759    -0.10531810
 h     -2.14678000     1.73441677     0.65155812
 h     -0.34685463     1.87026626    -1.50301487
 h      2.20559220     1.51363370    -0.60652832
 o      2.20158624    -1.24499861     0.12603749
 h      2.98871335    -0.81973657    -0.11371633
 c     -2.49198375    -0.72045275    -0.40478219
 h     -2.29806159    -1.68137455    -0.86103861
 h     -3.18757597    -0.75550144     0.38440121
 h     -3.04233681    -0.03249020    -1.16935005
 h     -0.61193365     1.33489394     1.58647017
          17

 c      1.22621797    -0.35174165     0.15949340
 c     -0.06469547    -0.99842373     0.08744853
 c     -1.18176594    -0.21996990     0.15125966
 c     -1.06607142     1.26117842     0.62362350
 c     -0.07430069     1.57913172    -0.45592789
 c      1.25201856     1.00897547    -0.18274230
 h     -0.05315232    -2.13684620    -0.09966313
 h     -2.09655718     1.70411323     0.65103685
 h     -0.33965529     1.84364048    -1.49611655
 h      2.17555692     1.52149758    -0.58887195
 o      2.20809425    -1.24430036     0.13282262
 h      2.97254148    -0.79947652    -0.12865251
 c     -2.49413636    -0.70979377    -0.41197622
 h     -2.30742980    -1.67173720    -0.89004079
 h     -3.20382063    -0.76373384     0.38501820
 h     -3.02852616     0.01387540    -1.17527018
 h     -0.53640220     1.33858137     1.57772086
          17

 c      1.22234082    -0.35113611     0.15930569
 c     -0.06190267    -0.99898191     0.08880839
 c     -1.18832756    -0.22397778     0.15391092
 c     -1.06628584     1.25861745     0.63631906
 c     -0.08201847     1.57531413    -0.46374075
 c      1.24898678     1.00621756    -0.19285561
 h     -0.00115785    -2.14205266    -0.09029421
 h     -2.03701949     1.67444495     0.64803733
 h     -0.33256660     1.81888489    -1.48475747
 h      2.13814605     1.52492225    -0.56456070
 o      2.21382497    -1.24387553     0.14025876
 h      2.98163747    -0.77076341    -0.14980596
 c     -2.49591979    -0.69797547    -0.42045827
 h     -2.32075463    -1.66426549    -0.91989181
 h     -3.22731915    -0.77504695     0.39469163
 h     -3.00278748     0.05025824    -1.16996737
 h     -0.46357559     1.34202612     1.57151834
          17

 c      1.21763668    -0.35135086     0.15822820
 c     -0.05758841    -1.00055544     0.09048040
 c     -1.19605834    -0.22663983     0.15619773
 c     -1.06490409     1.25456349     0.64880862
 c     -0.08958596     1.57086994    -0.47055281
 c      1.24540716     1.00322058    -0.20357340
 h      0.04623712    -2.13027551    -0.07745193
 h     -1.98712317     1.65436854     0.64472367
 h     -0.32839237     1.79813105    -1.47675674
 h      2.10209465     1.52806095    -0.53738170
 o      2.21940733    -1.24316623     0.14809126
 h      3.00442918    -0.74073110    -0.17332576
 c     -2.49778350    -0.68533920    -0.42971262
 h     -2.33804079    -1.65568293    -0.94915911
 h     -3.25187951    -0.78831104     0.40592159
 h     -2.96680418     0.07639229    -1.15385860
 h     -0.39918510     1.34463016     1.56393704
          17

 c      1.21239166    -0.35242248     0.15625954
 c     -0.05193208    -1.00286309     0.09252184
 c     -1.20448910    -0.22809743     0.15821766
 c     -1.05984037     1.24826850     0.66105796
 c     -0.09685480     1.56561223    -0.47577092
 c      1.24039891     0.99956250    -0.21450583
 h      0.08688924    -2.10453410    -0.06190766
 h     -1.96741188     1.65348486     0.64276550
 h     -0.32961112     1.78302037    -1.47903903
 h      2.07765605     1.53643542    -0.51138437
 o      2.22561636    -1.24152360     0.15596323
 h      3.02667865    -0.71827942    -0.19363488
 c     -2.50003963    -0.67240577    -0.43908942
 h     -2.35892678    -1.64319247    -0.97649163
 h     -3.27177447    -0.80201587     0.41191487
 h     -2.92398275     0.09448962    -1.12970635
 h     -0.34833486     1.34587469     1.55246699
          17

 c      1.20692439    -0.35440029     0.15340740
 c     -0.04523162    -1.00531251     0.09502392
 c     -1.21310069    -0.22853173     0.16007342
 c     -1.05053297     1.23953787     0.67293451
 c     -0.10373853     1.55950062    -0.47924658
 c      1.23337750     0.99496795    -0.22541367
 h      0.11941022    -2.07172340    -0.04487043
 h     -1.98301494     1.67469268     0.64333174
 h     -0.33744030     1.77391964    -1.49383486
 h      2.07177663     1.55406578    -0.48890980
 o      2.23290990    -1.23850116     0.16361044
 h      3.03898365    -0.70925417    -0.20658807
 c     -2.50274544    -0.65983246    -0.44789700
 h     -2.38266178    -1.62511589    -1.00104362
 h     -3.28323916    -0.81456135     0.40817432
 h     -2.87925402     0.10964339    -1.10267170
 h     -0.31419503     1.34535914     1.53689620
          17

 c      1.20150762    -0.35745860     0.14971655
 c     -0.03779082    -1.00707739     0.09810050
 c     -1.22141979    -0.22808023     0.16189127
 c     -1.03849278     1.22893812     0.68417317
 c     -0.11020951     1.55271026    -0.48143227
 c      1.22443734     0.98964886    -0.23635476
 h      0.14343755    -2.04204672    -0.02776804
 h     -2.01791195     1.71101346     0.64770236
 h     -0.35145052     1.76971550    -1.51711924
 h      2.08331073     1.58005811    -0.46935572
 o      2.24138167    -1.23390211     0.17091612
 h      3.03774867    -0.71558051    -0.21039723
 c     -2.50572079    -0.64833233    -0.45547154
 h     -2.40817190    -1.60120376    -1.02275734
 h     -3.28474988    -0.82448480     0.39279890
 h     -2.83828443     0.12937582    -1.07952282
 h     -0.29739781     1.34284168     1.51935731
          17

 c      1.19602219    -0.36243086     0.14533897
 c     -0.02926345    -1.00733421     0.10185925
 c     -1.22935643    -0.22638045     0.16391574
 c     -1.02608018     1.21690463     0.69452367
 c     -0.11612288     1.54583617    -0.48333685
 c      1.21407768     0.98448314    -0.24774246
 h      0.15956367    -2.02637045    -0.01143109
 h     -2.05057470     1.75237204     0.65707460
 h     -0.37002240     1.76800438    -1.54068875
 h      2.10416304     1.60868657    -0.45028951
 o      2.25085612    -1.22775664     0.17794370
 h      3.02466281    -0.73564356    -0.20602003
 c     -2.50859405    -0.63843415    -0.46144598
 h     -2.43426957    -1.57270127    -1.04256009
 h     -3.27679505    -0.83058278     0.36664809
 h     -2.80574419     0.16089014    -1.06589963
 h     -0.29627394     1.33845615     1.50405420
          17

 c      1.19340458    -0.36551586     0.13962634
 c     -0.02385538    -1.00667225     0.10647297
 c     -1.23555579    -0.22585300     0.16597450
 c     -1.01452902     1.20607655     0.70171975
 c     -0.12285913     1.53902832    -0.48451554
 c      1.20422255     0.97829857    -0.25900806
 h      0.16747821    -2.03090652    -0.00230119
 h     -2.06784104     1.78889313     0.67288529
 h     -0.39278326     1.76514586    -1.55970355
 h      2.12505537     1.63487373    -0.42514846
 o      2.26058696    -1.22063844     0.18514669
 h      3.00800927    -0.76248524    -0.19837885
 c     -2.51137073    -0.62983965    -0.46540541
 h     -2.45891999    -1.54313793    -1.06122107
 h     -3.26533109    -0.83362895     0.33212057
 h     -2.78316565     0.20578109    -1.06299925
 h     -0.29848009     1.32961350     1.49958387
          17

 c      1.19362225    -0.36709857     0.13271021
 c     -0.02157909    -1.00534906     0.11185366
 c     -1.23976489    -0.22651462     0.16816114
 c     -1.00494006     1.19683139     0.70568084
 c     -0.13027206     1.53247168    -0.48556532
 c      1.19552677     0.97191733    -0.27036902
 h      0.16668261    -2.05393417     0.00057901
 h     -2.06259903     1.81521121     0.69495669
 h     -0.41825930     1.75970760    -1.56859052
 h      2.13795421     1.65313374    -0.39313790
 o      2.26972414    -1.21303606     0.19290549
 h      3.00004439    -0.78785107    -0.19405974
 c     -2.51389672    -0.62186620    -0.46802630
 h     -2.48085856    -1.51495078    -1.08096263
 h     -3.25517635    -0.83355880     0.29466706
 h     -2.76950879     0.25884853    -1.06707066
 h     -0.30106228     1.31717101     1.50946031
          17

 c      1.19656590    -0.36753459     0.12481806
 c     -0.02233529    -1.00423325     0.11786318
 c     -1.24187775    -0.22846748     0.17056558
 c     -0.99772186     1.18932126     0.70664557
 c     -0.13797424     1.52615616    -0.48682562
 c      1.18834900     0.96613170    -0.28193672
 h      0.15603314    -2.08670061    -0.00096884
 h     -2.03292562     1.82841275     0.72242421
 h     -0.44518512     1.75208022    -1.56439257
 h      2.13800346     1.66002130    -0.35557089
 o      2.27739938    -1.20536807     0.20153021
 h      3.01232401    -0.80425253    -0.19921335
 c     -2.51596912    -0.61354261    -0.47026495
 h     -2.49896926    -1.48994829    -1.10369190
 h     -3.25260778    -0.83101605     0.26111631
 h     -2.76261652     0.31140162    -1.07235022
 h     -0.30356267     1.30174214     1.53341261
          17

 c      1.20208854    -0.36700913     0.11605082
 c     -0.02585785    -1.00424640     0.12432144
 c     -1.24193791    -0.23168694     0.17319231
 c     -0.99270075     1.18366600     0.70519920
 c     -0.14577853     1.51999635    -0.48834958
 c      1.18285252     0.96124015    -0.29367670
 h      0.13486618    -2.11870255    -0.00504973
 h     -1.98081094     1.82768882     0.75404477
 h     -0.47300743     1.74272960    -1.54708601
 h      2.12351272     1.65458500    -0.31399361
 o      2.28350484    -1.19769876     0.21101561
 h      3.04502986    -0.81100950    -0.21434147
 c     -2.51736682    -0.60406709    -0.47300109
 h     -2.51246014    -1.46857586    -1.13019760
 h     -3.26315867    -0.82695156     0.23741355
 h     -2.76055090     0.35548895    -1.07392013
 h     -0.30763770     1.28317928     1.56744359
          17

 c      1.21273165    -0.36573276     0.10683223
 c     -0.03706046    -1.01201494     0.12719201
 c     -1.23598543    -0.23564411     0.17623865
 c     -0.98628100     1.17493763     0.70239628
 c     -0.15386202     1.51618398    -0.49092620
 c      1.17805041     0.95935172    -0.30479269
 h      0.10793759    -2.11078081    -0.00061373
 h     -1.91269259     1.82065601     0.78813583
 h     -0.49993023     1.74242527    -1.51969050
 h      2.08451764     1.61890345    -0.28576618
 o      2.28799966    -1.18845100     0.22241173
 h      3.10482632    -0.79891107    -0.22279819
 c     -2.51868485    -0.59358283    -0.47695913
 h     -2.51540148    -1.44254481    -1.15353613
 h     -3.28433966    -0.82220533     0.22906457
 h     -2.76481679     0.38758760    -1.06873519
 h     -0.31757493     1.26468148     1.60431895
          17

 c      1.22559485    -0.36242562     0.09617624
 c     -0.05108538    -1.02008692     0.12997034
 c     -1.22710719    -0.24116769     0.17858003
 c     -0.98007089     1.16918467     0.69954153
 c     -0.16312935     1.51043006    -0.49265955
 c      1.17533176     0.95649441    -0.31502923
 h      0.07204398    -2.09827961     0.00420528
 h     -1.83914376     1.80445349     0.82314025
 h     -0.52930026     1.74207368    -1.48840107
 h      2.03890609     1.57934885    -0.25789065
 o      2.29280146    -1.17852507     0.23350688
 h      3.15240162    -0.79128717    -0.22278488
 c     -2.52010449    -0.58139725    -0.48175115
 h     -2.51314337    -1.41824568    -1.18009578
 h     -3.31504430    -0.81547594     0.22908491
 h     -2.77153120     0.40262747    -1.05598524
 h     -0.33549098     1.24224686     1.63660520
          17

 c      1.23969567    -0.35753535     0.08420450
 c     -0.06693574    -1.02775157     0.13264699
 c     -1.21597068    -0.24806425     0.18011594
 c     -0.97291580     1.16574081     0.69716319
 c     -0.17310983     1.50255633    -0.49297117
 c      1.17354004     0.95200656    -0.32451039
 h      0.02862846    -2.08760626     0.00862879
 h     -1.77538871     1.78730900     0.85866827
 h     -0.56266334     1.74335464    -1.45970529
 h      2.00033246     1.54670164    -0.23079557
 o      2.29860889    -1.16778252     0.24400042
 h      3.17773939    -0.79173601    -0.20957248
 c     -2.52202703    -0.56778431    -0.48691124
 h     -2.50626466    -1.39481795    -1.20851490
 h     -3.34837918    -0.80574236     0.23198644
 h     -2.78005321     0.40161865    -1.03630645
 h     -0.36076479     1.21587597     1.65979204
          17

 c      1.25408800    -0.35166545     0.07109691
 c     -0.08353129    -1.03439467     0.13519538
 c     -1.20342075    -0.25596849     0.18075088
 c     -0.96369991     1.16366755     0.69550776
 c     -0.18331967     1.49244089    -0.49144271
 c      1.17140073     0.94531040    -0.33350392
 h     -0.02071490    -2.08534413     0.01185896
 h     -1.73791166     1.77953166     0.89558059
 h     -0.60122632     1.74763950    -1.43870336
 h      1.98310225     1.53222547    -0.20362208
 o      2.30567055    -1.15627108     0.25383700
 h      3.17820641    -0.80055966    -0.18240127
 c     -2.52475086    -0.55333976    -0.49190846
 h     -2.49567212    -1.37082896    -1.23661150
 h     -3.37741675    -0.79235724     0.23253863
 h     -2.79030348     0.38899292    -1.01211064
 h     -0.39086684     1.18589517     1.67188859
          17

 c      1.26795516    -0.34555162     0.05709167
 c     -0.09974189    -1.03980927     0.13754280
 c     -1.19045704    -0.26435576     0.18039032
 c     -0.95214733     1.16241278     0.69469524
 c     -0.19339510     1.48010175    -0.48805231
 c      1.16840910     0.93652209    -0.34230108
 h     -0.07450915    -2.09520647     0.01345856
 h     -1.73473903     1.78609431     0.93419406
 h     -0.64466181     1.75526618    -1.42655368
 h      1.99187634     1.54028846    -0.17558035
 o      2.31381685    -1.14417759     0.26316556
 h      3.15781563    -0.81546676    -0.14385125
 c     -2.52831921    -0.53890878    -0.49622364
 h     -2.48249548    -1.34491863    -1.26205527
 h     -3.39709071    -0.77544384     0.22730309
 h     -2.80295305     0.37277083    -0.98755295
 h     -0.42173802     1.15285647     1.67361217
          17

 c      1.28066383    -0.34001645     0.04248038
 c     -0.11443322    -1.04440100     0.13955244
 c     -1.17818556    -0.27257417     0.17893722
 c     -0.93928063     1.16226470     0.69496990
 c     -0.20316003     1.46573339    -0.48323065
 c      1.16520941     0.92671516    -0.35102884
 h     -0.13135968    -2.11577497     0.01363321
 h     -1.75950711     1.80160519     0.97164911
 h     -0.69054094     1.76519378    -1.42000930
 h      2.01727449     1.56486944    -0.14807283
 o      2.32233941    -1.13185376     0.27237193
 h      3.12895903    -0.83120421    -0.10038782
 c     -2.53249883    -0.52544955    -0.49938668
 h     -2.46797287    -1.31632215    -1.28300583
 h     -3.40482531    -0.75593816     0.21502127
 h     -2.81935550     0.36352145    -0.96789159
 h     -0.44847805     1.11746814     1.66823337
          17

 c      1.29178283    -0.33589021     0.02759003
 c     -0.12656117    -1.04907928     0.14104109
 c     -1.16772462    -0.27989929     0.17629853
 c     -0.92677755     1.16390614     0.69666988
 c     -0.21257511     1.44966541    -0.47767949
 c      1.16286193     0.91737855    -0.35966490
 h     -0.18961224    -2.14125398     0.01313263
 h     -1.79817173     1.81572694     1.00288737
 h     -0.73502990     1.77539503    -1.41355347
 h      2.04449612     1.59531913    -0.12429871
 o      2.32990990    -1.11983240     0.28208298
 h      3.11356939    -0.83944745    -0.06241912
 c     -2.53687779    -0.51368390    -0.50111937
 h     -2.45333212    -1.28514783    -1.29854479
 h     -3.40066312    -0.73550517     0.19659211
 h     -2.84061102     0.37045976    -0.95743997
 h     -0.46629335     1.08053203     1.66084505
          17

 c      1.30106293    -0.33390575     0.01274509
 c     -0.13529545    -1.05489297     0.14182137
 c     -1.16005910    -0.28562296     0.17239729
 c     -0.91612917     1.16782633     0.70009003
 c     -0.22163865     1.43227765    -0.47212317
 c      1.16211584     0.90981523    -0.36817047
 h     -0.24714172    -2.16453035     0.01287035
 h     -1.83778048     1.82019816     1.02361138
 h     -0.77421382     1.78360564    -1.40209537
 h      2.06193033     1.62260735    -0.10736564
 o      2.33526084    -1.10859382     0.29283638
 h      3.13236503    -0.83286396    -0.03893617
 c     -2.54102985    -0.50363634    -0.50155015
 h     -2.43968145    -1.25241562    -1.30887084
 h     -3.38734864    -0.71641678     0.17500831
 h     -2.86589454     0.39597157    -0.95689487
 h     -0.47158486     1.04289111     1.65667707
          17

 c      1.30838556    -0.33459025    -0.00177804
 c     -0.14014374    -1.06265634     0.14173795
 c     -1.15586699    -0.28917240     0.16718205
 c     -0.90829366     1.17415650     0.70553778
 c     -0.23032048     1.41392179    -0.46713988
 c      1.16325665     0.90491015    -0.37654360
 h     -0.30149719    -2.17994306     0.01357890
 h     -1.86941160     1.81071351     1.03156313
 h     -0.80512593     1.78793299    -1.38255689
 h      2.06314210     1.64110487    -0.09933315
 o      2.33863677    -1.09811531     0.30449998
 h      3.18204526    -0.81266205    -0.02813346
 c     -2.54459263    -0.49454634    -0.50124198
 h     -2.42793101    -1.21987316    -1.31525295
 h     -3.37022280    -0.70133072     0.15511304
 h     -2.89189883     0.43426149    -0.96291023
 h     -0.46293068     1.00555725     1.65868989
          17

 c      1.31370756    -0.33819698    -0.01578123
 c     -0.14103610    -1.07271255     0.14068163
 c     -1.15537396    -0.29021562     0.16063153
 c     -0.90366601     1.18271191     0.71343015
 c     -0.23854563     1.39486766    -0.46307641
 c      1.16621044     0.90308098    -0.38480034
 h     -0.35022834    -2.18459575     0.01565034
 h     -1.88788451     1.78618013     1.02638840
 h     -0.82626430     1.78719994    -1.35437703
 h      2.04596024     1.64822065    -0.10111657
 o      2.34155814    -1.08799635     0.31646994
 h      3.23912855    -0.78658515    -0.02054288
 c     -2.54723810    -0.48530241    -0.50093827
 h     -2.41876421    -1.18961394    -1.31971632
 h     -3.35616323    -0.69285306     0.14261883
 h     -2.91434885     0.47576497    -0.97047065
 h     -0.44150276     0.97006014     1.66602104
          17

 c      1.31702306    -0.34469068    -0.02915156
 c     -0.13832356    -1.08485025     0.13858706
 c     -1.15829757    -0.28870462     0.15275739
 c     -0.90213375     1.19304730     0.72420499
 c     -0.24620225     1.37526915    -0.45999790
 c      1.17063061     0.90425151    -0.39295241
 h     -0.39121707    -2.17864970     0.01911174
 h     -1.89130252     1.74796161     1.00931640
 h     -0.83781619     1.78114912    -1.31953191
 h      2.01172961     1.64407911    -0.11252674
 o      2.34538662    -1.07791022     0.32826145
 h      3.28260812    -0.76137144    -0.00855053
 c     -2.54875228    -0.47494529    -0.50122433
 h     -2.41267108    -1.16356523    -1.32446335
 h     -3.35081727    -0.69281224     0.14188459
 h     -2.92979186     0.51192535    -0.97523382
 h     -0.41060215     0.93863426     1.67475054
          17

 c      1.31835276    -0.35377918    -0.04184795
 c     -0.13267184    -1.09834639     0.13542430
 c     -1.16390871    -0.28483887     0.14360641
 c     -0.90311120     1.20449453     0.73808423
 c     -0.25315127     1.35514880    -0.45765867
 c      1.17588729     0.90781378    -0.40102248
 h     -0.42298150    -2.16518573     0.02366058
 h     -1.88149329     1.69974389     0.98310148
 h     -0.84175427     1.77059715    -1.28237030
 h      1.96551804     1.63194530    -0.13209535
 o      2.35084970    -1.06771649     0.33964319
 h      3.30132482    -0.74063362     0.01132480
 c     -2.54924520    -0.46294396    -0.50229521
 h     -2.41003493    -1.14295317    -1.33113691
 h     -3.35526927    -0.70145728     0.15334097
 h     -2.93631787     0.53715474    -0.97439367
 h     -0.37462944     0.91392901     1.68023632
          17

 c      1.31775790    -0.36498070    -0.05387304
 c     -0.12488714    -1.11210617     0.13119013
 c     -1.17118110    -0.27897725     0.13325791
 c     -0.90551430     1.21619311     0.75488293
 c     -0.25924120     1.33441217    -0.45553313
 c      1.18099440     0.91259434    -0.40909339
 h     -0.44492377    -2.14972577     0.02874736
 h     -1.86533727     1.64773232     0.95206247
 h     -0.84165089     1.75741993    -1.24905267
 h      1.91687879     1.61922544    -0.15673792
 o      2.35813609    -1.05740981     0.35056054
 h      3.29227221    -0.72549411     0.03955094
 c     -2.54919445    -0.44926502    -0.50396087
 h     -2.41121556    -1.12790728    -1.34019039
 h     -3.36536426    -0.71719246     0.17300023
 h     -2.93354870     0.54902335    -0.96668935
 h     -0.33807970     0.89843328     1.67915184
          17

 c      1.31536647    -0.37771617    -0.06523667
 c     -0.11575185    -1.12488142     0.12589832
 c     -1.17896683    -0.27154363     0.12181531
 c     -0.90779064     1.22717511     0.77399913
 c     -0.26436343     1.31291422    -0.45296737
 c      1.18465395     0.91694996    -0.41732675
 h     -0.45735086    -2.13907105     0.03373839
 h     -1.85545513     1.60016996     0.92158027
 h     -0.84176073     1.74402051    -1.22605473
 h      1.87920503     1.61737224    -0.18193289
 o      2.36695139    -1.04710036     0.36108751
 h      3.25954669    -0.71481291     0.07425882
 c     -2.54920747    -0.43431923    -0.50585132
 h     -2.41655092    -1.11739561    -1.35070540
 h     -3.37448131    -0.73715933     0.19469289
 h     -2.92252589     0.54817444    -0.95230717
 h     -0.30479665     0.89394063     1.67045511
          17

 c      1.31139144    -0.39140578    -0.07592278
 c     -0.10594616    -1.13555251     0.11956730
 c     -1.18614359    -0.26295924     0.10939454
 c     -0.90836795     1.23662793     0.79459996
 c     -0.26857041     1.29058364    -0.44945133
 c      1.18573672     0.91929147    -0.42583195
 h     -0.46101500    -2.13914233     0.03816077
 h     -1.86596794     1.56463981     0.89641187
 h     -0.84519177     1.73208819    -1.21763564
 h      1.86406685     1.63688650    -0.20372056
 o      2.37641317    -1.03706869     0.37143938
 h      3.21592941    -0.70431526     0.11098465
 c     -2.54973934    -0.41887193    -0.50759478
 h     -2.42625860    -1.10955907    -1.36080248
 h     -3.37674773    -0.75816124     0.21272908
 h     -2.90573358     0.53853879    -0.93293591
 h     -0.27735246     0.90114812     1.65563429
          17

 c      1.30612701    -0.40554186    -0.08587580
 c     -0.09606310    -1.14340394     0.11221016
 c     -1.19171158    -0.25360143     0.09611522
 c     -0.90665740     1.24426729     0.81583857
 c     -0.27218454     1.26753746    -0.44486144
 c      1.18404838     0.91896114    -0.43444079
 h     -0.45625239    -2.15243689     0.04192256
 h     -1.90156983     1.54393180     0.87894950
 h     -0.85220440     1.72133862    -1.22367189
 h      1.87229356     1.67798662    -0.22173454
 o      2.38499082    -1.02784207     0.38197798
 h      3.18392497    -0.68551319     0.14262779
 c     -2.55095406    -0.40395774    -0.50885814
 h     -2.44030970    -1.10227940    -1.36841800
 h     -3.36858611    -0.77735233     0.22327924
 h     -2.88710523     0.52756163    -0.91182320
 h     -0.25642596     0.91938168     1.63867210
          17

 c      1.29992523    -0.41970351    -0.09501536
 c     -0.08664234    -1.14825289     0.10383898
 c     -1.19484460    -0.24377542     0.08209846
 c     -0.90354531     1.25037056     0.83686469
 c     -0.27576567     1.24408048    -0.43947249
 c      1.18035319     0.91640735    -0.44274260
 h     -0.44244203    -2.17681040     0.04531977
 h     -1.95212789     1.53557815     0.86982815
 h     -0.86027441     1.70950127    -1.23983416
 h      1.89372385     1.72913007    -0.23894479
 o      2.39121228    -1.01999893     0.39300323
 h      3.18482386    -0.64912621     0.16296820
 c     -2.55273931    -0.39071879    -0.50935029
 h     -2.45835392    -1.09373180    -1.37206517
 h     -3.34894957    -0.79261710     0.22470341
 h     -2.87149828     0.52516022    -0.89324550
 h     -0.24041997     0.94659368     1.62566598
          17

 c      1.29316807    -0.43352680    -0.10326357
 c     -0.07814692    -1.15035669     0.09448265
 c     -1.19491074    -0.23369692     0.06746588
 c     -0.90061761     1.25540587     0.85679279
 c     -0.27994297     1.22059019    -0.43375590
 c      1.17561621     0.91244353    -0.45034834
 h     -0.41838758    -2.20660110     0.04881629
 h     -2.00123544     1.53555640     0.86951338
 h     -0.86582684     1.69361112    -1.25990347
 h      1.91599089     1.77588576    -0.25850521
 o      2.39514003    -1.01353515     0.40436066
 h      3.21561598    -0.59546330     0.17315744
 c     -2.55484028    -0.38001379    -0.50892547
 h     -2.47971598    -1.08278036    -1.37134175
 h     -3.31917449    -0.80283583     0.21757744
 h     -2.86309280     0.53969305    -0.88071182
 h     -0.22599093     0.97993383     1.62352794
          17

 c      1.28624715    -0.44668443    -0.11055617
 c     -0.07089557    -1.15020028     0.08420378
 c     -1.19148042    -0.22349426     0.05232978
 c     -0.89919002     1.25971880     0.87489332
 c     -0.28524735     1.19739257    -0.42816655
 c      1.17050367     0.90767372    -0.45701965
 h     -0.38323206    -2.23504376     0.05280332
 h     -2.03564518     1.54082236     0.87849839
 h     -0.86596659     1.67138193    -1.27815166
 h      1.93025712     1.80757189    -0.28211238
 o      2.39812448    -1.00780887     0.41556051
 h      3.25300365    -0.53527406     0.17986844
 c     -2.55701471    -0.37190325    -0.50775752
 h     -2.50345099    -1.06918770    -1.36714024
 h     -3.28289112    -0.80817756     0.20479572
 h     -2.86340426     0.57230759    -0.87466278
 h     -0.21004558     1.01692291     1.63737666
          17

 c      1.27954505    -0.45888869    -0.11683649
 c     -0.06501029    -1.14831033     0.07310498
 c     -1.18433702    -0.21322912     0.03677722
 c     -0.89986289     1.26343408     0.89086570
 c     -0.29201980     1.17469911    -0.42302967
 c      1.16532722     0.90238741    -0.46264564
 h     -0.33713926    -2.25630832     0.05749435
 h     -2.04790968     1.54958152     0.89686823
 h     -0.85930074     1.64191315    -1.29063985
 h      1.93181801     1.81829884    -0.31015898
 o      2.40134058    -1.00215240     0.42618692
 h      3.27655877    -0.47975043     0.18864470
 c     -2.55904493    -0.36552947    -0.50636199
 h     -2.52845638    -1.05360577    -1.36155366
 h     -3.24582489    -0.81032389     0.19158590
 h     -2.87099982     0.61569899    -0.87219843
 h     -0.19236405     1.05645370     1.66773412
          17

 c      1.27341418    -0.46989606    -0.12204956
 c     -0.06040683    -1.14514891     0.06132578
 c     -1.17349053    -0.20292892     0.02086198
 c     -0.90250531     1.26651095     0.90490583
 c     -0.30037864     1.15260316    -0.41850376
 c      1.16011973     0.89662041    -0.46719344
 h     -0.28149139    -2.26658388     0.06294217
 h     -2.03573266     1.56092177     0.92409891
 h     -0.84609354     1.60586400    -1.29568362
 h      1.91920628     1.80611430    -0.34225019
 o      2.40533383    -0.99614665     0.43599864
 h      3.27593069    -0.43597458     0.20219350
 c     -2.56065420    -0.35957455    -0.50538460
 h     -2.55363139    -1.03729892    -1.35742211
 h     -3.21477357    -0.81217216     0.18469826
 h     -2.88314791     0.65897111    -0.86919072
 h     -0.17639563     1.09858161     1.70997459
          17

 c      1.26815774    -0.47950569    -0.12614062
 c     -0.05681714    -1.14106549     0.04903542
 c     -1.15918320    -0.19262316     0.00461424
 c     -0.90645808     1.26885118     0.91751040
 c     -0.31021307     1.13110945    -0.41457224
 c      1.15467770     0.89018709    -0.47067994
 h     -0.21875798    -2.26450250     0.06910888
 h     -2.00140103     1.57465852     0.95910224
 h     -0.82817202     1.56540850    -1.29400335
 h      1.89373471     1.77255391    -0.37752880
 o      2.41015753    -0.98961119     0.44487919
 h      3.24874054    -0.40703080     0.22116529
 c     -2.56157070    -0.35285854    -0.50530261
 h     -2.57803920    -1.02161238    -1.35749728
 h     -3.19509564    -0.81642808     0.18992928
 h     -2.89734913     0.69280613    -0.86226298
 h     -0.16732424     1.14339096     1.75660808
          17

 c      1.26401317    -0.48756312    -0.12905391
 c     -0.05382732    -1.13627894     0.03642337
 c     -1.14188206    -0.18237547    -0.01193451
 c     -0.91071339     1.27034408     0.92921440
 c     -0.32119632     1.11018106    -0.41105276
 c      1.14853849     0.88264053    -0.47316037
 h     -0.15219652    -2.25124907     0.07595956
 h     -1.95212631     1.59156524     1.00042224
 h     -0.80868302     1.52406722    -1.28869607
 h      1.85988434     1.72314413    -0.41485211
 o      2.41547588    -0.98259890     0.45280554
 h      3.19903643    -0.39208640     0.24467267
 c     -2.56173526    -0.34474752    -0.50618739
 h     -2.60099473    -1.00733684    -1.36341855
 h     -3.18777039    -0.82351890     0.20878367
 h     -2.91185159     0.71156543    -0.84946463
 h     -0.16948225     1.19016567     1.80017964
          17

 c      1.26114053    -0.49396619    -0.13073129
 c     -0.05093277    -1.13088550     0.02368930
 c     -1.12226334    -0.17231678    -0.02872192
 c     -0.91400639     1.27083534     0.94040679
 c     -0.33283073     1.08981451    -0.40765257
 c      1.14093182     0.87320408    -0.47471311
 h     -0.08545046    -2.23041144     0.08355306
 h     -1.90034715     1.61380192     1.04661119
 h     -0.79150827     1.48624397    -1.28464792
 h      1.82609272     1.66830355    -0.45306612
 o      2.42052097    -0.97549017     0.45985886
 h      3.13808358    -0.38488988     0.27016337
 c     -2.56136360    -0.33526554    -0.50769508
 h     -2.62202682    -0.99428121    -1.37498509
 h     -3.18892870    -0.83090116     0.23739461
 h     -2.92566019     0.71343213    -0.83020932
 h     -0.18487033     1.23729107     1.83505187
          17

 c      1.25961486    -0.49868667    -0.13111104
 c     -0.04760189    -1.12491294     0.01103222
 c     -1.10119188    -0.16267717    -0.04563034
 c     -0.91507669     1.27012689     0.95124247
 c     -0.34454575     1.07015207    -0.40412236
 c      1.13086341     0.86087812    -0.47540211
 h     -0.02208060    -2.20727916     0.09211499
 h     -1.86109018     1.64468299     1.09659724
 h     -0.78011827     1.45626209    -1.28679802
 h      1.80405792     1.62234009    -0.49160990
 o      2.42406410    -0.96911367     0.46623565
 h      3.08495489    -0.37186356     0.29333031
 c     -2.56075901    -0.32494464    -0.50929357
 h     -2.64076281    -0.98133369    -1.39019478
 h     -3.19243123    -0.83466019     0.26893323
 h     -2.93856160     0.70019587    -0.80508782
 h     -0.21270267     1.28252339     1.85815079
          17

 c      1.25942830    -0.50179814    -0.13013295
 c     -0.04333870    -1.11843738    -0.00135618
 c     -1.07969523    -0.15381912    -0.06247501
 c     -0.91335068     1.26815971     0.96166937
 c     -0.35582025     1.05161157    -0.40048653
 c      1.11761201     0.84504242    -0.47525185
 h      0.03481232    -2.18735589     0.10201589
 h     -1.84403291     1.68628400     1.14916803
 h     -0.77617875     1.43707059    -1.29746791
 h      1.80313536     1.59672925    -0.53101875
 o      2.42493516    -0.96443718     0.47212636
 h      3.05847137    -0.33713622     0.31023623
 c     -2.56008642    -0.31461548    -0.51048230
 h     -2.65684929    -0.96697268    -1.40603140
 h     -3.19269532    -0.83156033     0.29679349
 h     -2.95130235     0.67722879    -0.77572352
 h     -0.24938550     1.32334380     1.86933728
          17

 c      1.26051274    -0.50349441    -0.12774408
 c     -0.03772639    -1.11172615    -0.01328847
 c     -1.05892440    -0.14626298    -0.07900682
 c     -0.90950619     1.26527159     0.97155045
 c     -0.36625022     1.03495679    -0.39717564
 c      1.10143849     0.82625314    -0.47434315
 h      0.08267873    -2.17441989     0.11358226
 h     -1.84666514     1.73607680     1.20140769
 h     -0.77893907     1.42942817    -1.31467309
 h      1.82211031     1.59102929    -0.57195600
 o      2.42315288    -0.96150958     0.47744948
 h      3.05933973    -0.27955218     0.32174223
 c     -2.55926658    -0.30524981    -0.51087378
 h     -2.66997121    -0.94989831    -1.41950923
 h     -3.18600593    -0.82006462     0.31634722
 h     -2.96574236     0.65318468    -0.74452770
 h     -0.28881939     1.35739223     1.87164267
          17

 c      1.26277672    -0.50408409    -0.12389876
 c     -0.03044486    -1.10530858    -0.02456951
 c     -1.04008875    -0.14067165    -0.09493098
 c     -0.90506758     1.26212067     0.98069729
 c     -0.37552120     1.02123422    -0.39491048
 c      1.08353713     0.80612497    -0.47294928
 h      0.11937726    -2.16925696     0.12682050
 h     -1.85817047     1.78732123     1.24849963
 h     -0.78596637     1.43219758    -1.33310641
 h      1.84972839     1.59421883    -0.61353808
 o      2.41984087    -0.95927242     0.48190723
 h      3.07128464    -0.21574821     0.33263642
 c     -2.55800764    -0.29774830    -0.51022155
 h     -2.67993762    -0.92948931    -1.42850031
 h     -3.17073134    -0.80051358     0.32545897
 h     -2.98439088     0.63808013    -0.71404658
 h     -0.32333557     1.38295573     1.87094950
          17

 c      1.26612785    -0.50395694    -0.11855804
 c     -0.02128916    -1.09990317    -0.03498927
 c     -1.02434877    -0.13777036    -0.10994376
 c     -0.90152359     1.25934617     0.98884154
 c     -0.38336089     1.01158611    -0.39443125
 c      1.06529846     0.78647339    -0.47149918
 h      0.14311526    -2.16994979     0.14125622
 h     -1.86790536     1.83273481     1.28555717
 h     -0.79446324     1.44333531    -1.34674906
 h      1.87325772     1.59424649    -0.65348091
 o      2.41608610    -0.95660719     0.48528049
 h      3.07889844    -0.16343332     0.34680255
 c     -2.55596231    -0.29256133    -0.50848112
 h     -2.68677866    -0.90601168    -1.43219505
 h     -3.14726222    -0.77504780     0.32462161
 h     -3.00871460     0.63892837    -0.68591319
 h     -0.34553466     1.39919577     1.87425439
          17

 c      1.27046235    -0.50352794    -0.11169997
 c     -0.01020709    -1.09624824    -0.04433216
 c     -1.01266975    -0.13819654    -0.12378353
 c     -0.89979240     1.25738528     0.99578695
 c     -0.38955509     1.00699766    -0.39627088
 c      1.04784141     0.76878881    -0.47044577
 h      0.15264972    -2.17330252     0.15601283
 h     -1.86916322     1.86695339     1.30911165
 h     -0.80219613     1.46079377    -1.35096570
 h      1.88383566     1.58334986    -0.68931153
 o      2.41253038    -0.95285407     0.48750947
 h      3.07412241    -0.13307926     0.36586589
 c     -2.55290754    -0.28935002    -0.50586133
 h     -2.69081954    -0.88061295    -1.43123743
 h     -3.11801516    -0.74748445     0.31710481
 h     -3.03711366     0.65561451    -0.66025753
 h     -0.35072311     1.40575951     1.88624917
          17

 c      1.27563157    -0.50316659    -0.10334042
 c      0.00266179    -1.09494037    -0.05239744
 c     -1.00567003    -0.14231081    -0.13628187
 c     -0.90009137     1.25649022     1.00163934
 c     -0.39401746     1.00804102    -0.40064169
 c      1.03195015     0.75413265    -0.47017654
 h      0.14757900    -2.17631848     0.17004935
 h     -1.85899974     1.88697632     1.31743297
 h     -0.80786073     1.48305938    -1.34340841
 h      1.87705278     1.55829531    -0.71911091
 o      2.40947049    -0.94778575     0.48865180
 h      3.05485046    -0.12836511     0.38990630
 c     -2.54876168    -0.28708726    -0.50277955
 h     -2.69270863    -0.85511870    -1.42756042
 h     -3.08730504    -0.72296774     0.30884843
 h     -3.06493787     0.68157807    -0.63628567
 h     -0.33858323     1.40209828     1.90629216
          17

 c      1.28140156    -0.50312735    -0.09355760
 c      0.01697087    -1.09633764    -0.05901950
 c     -1.00351625    -0.15004311    -0.14739482
 c     -0.90204520     1.25674728     1.00679097
 c     -0.39684598     1.01469109    -0.40740050
 c      1.01812442     0.74313838    -0.47096669
 h      0.12850235    -2.17712502     0.18241427
 h     -1.83740126     1.89198650     1.31040355
 h     -0.81116548     1.50945460    -1.32421743
 h      1.85222442     1.51944255    -0.74180276
 o      2.40695212    -0.94155098     0.48884692
 h      3.02365496    -0.14714930     0.41811318
 c     -2.54348933    -0.28455276    -0.49971092
 h     -2.69336446    -0.83162987    -1.42386764
 h     -3.06042209    -0.70696489     0.30714425
 h     -3.08665087     0.70831712    -0.61323789
 h     -0.31273803     1.38740943     1.92876134
          17

 c      1.28742678    -0.50350304    -0.08250990
 c      0.03218282    -1.10052750    -0.06408358
 c     -1.00590610    -0.16085447    -0.15720013
 c     -0.90486362     1.25801219     1.01165238
 c     -0.39831076     1.02628413    -0.41605980
 c      1.00657719     0.73597828    -0.47293900
 h      0.09698553    -2.17534369     0.19243835
 h     -1.80715814     1.88346385     1.28949663
 h     -0.81284754     1.54034837    -1.29598194
 h      1.81225253     1.47045436    -0.75744844
 o      2.40474019    -0.93474298     0.48829515
 h      2.98834607    -0.18044753     0.44916845
 c     -2.53713628    -0.28083826    -0.49694384
 h     -2.69381540    -0.81196989    -1.42274986
 h     -3.04143767    -0.70338167     0.31727495
 h     -3.09781509     0.72898695    -0.59078743
 h     -0.27881623     1.36128651     1.94626788
          17

 c      1.29325816    -0.50421155    -0.07044034
 c      0.04761232    -1.10734351    -0.06753597
 c     -1.01214139    -0.17383613    -0.16586341
 c     -0.90744739     1.25981820     1.01639448
 c     -0.39877652     1.04163759    -0.42585129
 c      0.99714073     0.73229098    -0.47601002
 h      0.05536963    -2.17204670     0.19983897
 h     -1.77448269     1.86573692     1.25789488
 h     -0.81459707     1.57722008    -1.26340458
 h      1.76444448     1.41885337    -0.76781403
 o      2.40224749    -0.92850166     0.48721963
 h      2.96298530    -0.21089039     0.48183402
 c     -2.52997703    -0.27564287    -0.49436208
 h     -2.69495879    -0.79712765    -1.42564917
 h     -3.03097660    -0.71274701     0.33882395
 h     -3.09584096     0.73960045    -0.56896727
 h     -0.24265771     1.32428352     1.95262641
          17

 c      1.29839113    -0.50501260    -0.05766469
 c      0.06248584    -1.11642654    -0.06938677
 c     -1.02125471    -0.18789208    -0.17358912
 c     -0.90845482     1.26135012     1.02086235
 c     -0.39862414     1.05929392    -0.43587654
 c      0.98916016     0.73115548    -0.47984201
 h      0.00648129    -2.16930154     0.20470383
 h     -1.74936451     1.84628905     1.22031508
 h     -0.81862700     1.62225303    -1.23217299
 h      1.72134021     1.37645765    -0.77700538
 o      2.39880975    -0.92415270     0.48579309
 h      2.96324272    -0.21861696     0.51604943
 c     -2.52251873    -0.26929219    -0.49151211
 h     -2.69733316    -0.78693179    -1.43216234
 h     -3.02632191    -0.73221224     0.36559848
 h     -3.08004581     0.73904417    -0.54799714
 h     -0.20931333     1.27799256     1.94418452
          17

 c      1.30232863    -0.50555155    -0.04454585
 c      0.07600492    -1.12732625    -0.06970120
 c     -1.03214458    -0.20192396    -0.18057413
 c     -0.90657821     1.26163432     1.02467313
 c     -0.39824380     1.07783237    -0.44535376
 c      0.98168687     0.73136476    -0.48391854
 h     -0.04664789    -2.16930558     0.20733196
 h     -1.74302569     1.83388670     1.18180221
 h     -0.82662328     1.67706267    -1.20675223
 h      1.69802401     1.35663793    -0.79074681
 o      2.39460706    -0.92203473     0.48415335
 h      2.99151897    -0.20006762     0.55258732
 c     -2.51531486    -0.26256327    -0.48791588
 h     -2.70102590    -0.78015097    -1.44015827
 h     -3.02363479    -0.75731447     0.38932999
 h     -3.05164856     0.72902042    -0.52815776
 h     -0.18250489     1.22477117     1.92008874
          17

 c      1.30462805    -0.50543688    -0.03145670
 c      0.08740271    -1.13961253    -0.06857653
 c     -1.04368855    -0.21496628    -0.18697567
 c     -0.90121451     1.26002608     1.02739546
 c     -0.39809227     1.09616091    -0.45385341
 c      0.97428062     0.73219928    -0.48789417
 h     -0.10092725    -2.17337612     0.20798565
 h     -1.76063301     1.83331585     1.14577992
 h     -0.83845793     1.74092064    -1.18817875
 h      1.70254357     1.36582033    -0.81240626
 o      2.39089753    -0.92124029     0.48256174
 h      3.03294408    -0.17193788     0.59028994
 c     -2.50877646    -0.25649692    -0.48330068
 h     -2.70576505    -0.77496584    -1.44667167
 h     -3.01988165    -0.78372459     0.40321552
 h     -3.01384821     0.71420147    -0.50971150
 h     -0.16410051     1.16729962     1.88229947
          17

 c      1.30494141    -0.50433079    -0.01873604
 c      0.09599184    -1.15293862    -0.06611661
 c     -1.05482311    -0.22625772    -0.19289961
 c     -0.89298220     1.25657565     1.02858155
 c     -0.39870139     1.11364855    -0.46133775
 c      0.96763497     0.73398237    -0.49191604
 h     -0.15321624    -2.18137308     0.20671769
 h     -1.79570958     1.84158105     1.11369123
 h     -0.85182922     1.80997979    -1.17389319
 h      1.72855856     1.39742223    -0.83922999
 o      2.38903146    -0.92077135     0.48137655
 h      3.07038180    -0.15224933     0.62602458
 c     -2.50309782    -0.25225312    -0.47762940
 h     -2.71112334    -0.76953859    -1.44902583
 h     -3.01350194    -0.80809407     0.40334147
 h     -2.97164619     0.70207387    -0.49283481
 h     -0.15353968     1.10803115     1.83560013
          17

 c      1.30305769    -0.50200477    -0.00665480
 c      0.10120777    -1.16701978    -0.06242188
 c     -1.06459252    -0.23526036    -0.19840748
 c     -0.88334745     1.25180524     1.02765757
 c     -0.40057124     1.13003768    -0.46798795
 c      0.96299935     0.73757606    -0.49641121
 h     -0.20038563    -2.19194719     0.20341112
 h     -1.83455456     1.85110439     1.08658473
 h     -0.86331054     1.87839491    -1.15978841
 h      1.76202579     1.43802597    -0.86479912
 o      2.38985422    -0.92009564     0.48089709
 h      3.09306353    -0.15091437     0.65669899
 c     -2.49831904    -0.25089204    -0.47103858
 h     -2.71671668    -0.76244977    -1.44568533
 h     -3.00437053    -0.82831653     0.38876978
 h     -2.93071396     0.70114192    -0.47755284
 h     -0.14765139     1.04857291     1.78717322
          17

 c      1.29893402    -0.49835753     0.00460047
 c      0.10265427    -1.18155559    -0.05759554
 c     -1.07218236    -0.24164698    -0.20353284
 c     -0.87383366     1.24628459     1.02397695
 c     -0.40403002     1.14524957    -0.47400499
 c      0.96134350     0.74366237    -0.50170616
 h     -0.23958302    -2.20336445     0.19797697
 h     -1.86437962     1.85503070     1.06594884
 h     -0.86981628     1.94026694    -1.14242797
 h      1.79087346     1.47597352    -0.88347529
 o      2.39366402    -0.91906390     0.48128101
 h      3.09655857    -0.17070358     0.68029604
 c     -2.49449117    -0.25297282    -0.46378260
 h     -2.72233320    -0.75294758    -1.43670776
 h     -2.99366809    -0.84370129     0.36136180
 h     -2.89514001     0.71660958    -0.46372270
 h     -0.14169103     0.98935673     1.74498653
          17

 c      1.29270484    -0.49341337     0.01492697
 c      0.10014245    -1.19615295    -0.05175406
 c     -1.07695689    -0.24527410    -0.20829881
 c     -0.86547254     1.24040087     1.01709234
 c     -0.40915261     1.15922265    -0.47950838
 c      0.96310889     0.75252667    -0.50789588
 h     -0.26861821    -2.21434043     0.19054581
 h     -1.87702314     1.84932060     1.05335708
 h     -0.86950906     1.99105884    -1.12010599
 h      1.80793391     1.50402598    -0.89194261
 o      2.40024955    -0.91780508     0.48251427
 h      3.08184723    -0.20882302     0.69630393
 c     -2.49177087    -0.25818096    -0.45620641
 h     -2.72798819    -0.74102918    -1.42385656
 h     -2.98387087    -0.85526089     0.32572090
 h     -2.86582808     0.74625522    -0.45111747
 h     -0.13204526     0.93026534     1.71486792
          17

 c      1.28466845    -0.48730347     0.02428840
 c      0.09370887    -1.21028525    -0.04503489
 c     -1.07850629    -0.24615338    -0.21273085
 c     -0.85855848     1.23425224     1.00700911
 c     -0.41574689     1.17182444    -0.48451458
 c      0.96828815     0.76411082    -0.51486947
 h     -0.28628372    -2.22454414     0.18155252
 h     -1.86907531     1.83259347     1.05002178
 h     -0.86209043     2.02825341    -1.09298506
 h      1.81021380     1.51877282    -0.88893338
 o      2.40884004    -0.91677467     0.48437673
 h      3.05624885    -0.25626810     0.70644374
 c     -2.49029600    -0.26540101    -0.44872681
 h     -2.73390877    -0.72733858    -1.41036842
 h     -2.97868174    -0.86590003     0.28891716
 h     -2.84145966     0.78127805    -0.43953363
 h     -0.11903487     0.87208731     1.69795176
          17

 c      1.27525104    -0.48022861     0.03268601
 c      0.08360906    -1.22329490    -0.03759974
 c     -1.07668966    -0.24442609    -0.21686143
 c     -0.85269978     1.22761506     0.99417763
 c     -0.42337883     1.18281198    -0.48894536
 c      0.97651683     0.77807042    -0.52235009
 h     -0.29249231    -2.23472154     0.17171306
 h     -1.84135662     1.80570181     1.05663658
 h     -0.84879102     2.05163129    -1.06290700
 h      1.79808207     1.51992221    -0.87481526
 o      2.41803470    -0.91687237     0.48639870
 h      3.03515754    -0.29628801     0.71573433
 c     -2.49002047    -0.27321371    -0.44176757
 h     -2.74042592    -0.71285689    -1.40024685
 h     -2.98232515    -0.87978872     0.25907971
 h     -2.82063994     0.81120989    -0.42879977
 h     -0.10691196     0.81736903     1.69092876
          17

 c      1.26495454    -0.47240486     0.04012653
 c      0.07028424    -1.23443785    -0.02963229
 c     -1.07165105    -0.24034302    -0.22072640
 c     -0.84705093     1.22000308     0.97926470
 c     -0.43142077     1.19182188    -0.49264448
 c      0.98708288     0.79375776    -0.52990736
 h     -0.28818214    -2.24645483     0.16191165
 h     -1.79897286     1.77172924     1.07347023
 h     -0.83223616     2.06340458    -1.03314177
 h      1.77541868     1.51045270    -0.85155217
 o      2.42617572    -0.91915836     0.48796639
 h      3.03713911    -0.30942489     0.73131651
 c     -2.49076777    -0.28045720    -0.43560322
 h     -2.74775562    -0.69844076    -1.39703154
 h     -2.99765695    -0.90018839     0.24228713
 h     -2.80299508     0.82794556    -0.41872691
 h     -0.10113584     0.76970616     1.68862474
          17

 c      1.25429638    -0.46401436     0.04659782
 c      0.05430614    -1.24297198    -0.02132757
 c     -1.06380044    -0.23424630    -0.22435911
 c     -0.84051463     1.21076656     0.96292580
 c     -0.43912484     1.19839998    -0.49541332
 c      0.99887142     0.81015071    -0.53695502
 h     -0.27497823    -2.26150852     0.15301699
 h     -1.75159324     1.73616496     1.10070220
 h     -0.81610381     2.06800176    -1.00796444
 h      1.75052479     1.49749566    -0.82289354
 o      2.43257666    -0.92374969     0.48879887
 h      3.06559929    -0.29155614     0.75536013
 c     -2.49244528    -0.28661252    -0.43022282
 h     -2.75573505    -0.68440760    -1.40238787
 h     -3.02394609    -0.92675940     0.23948579
 h     -2.78913405     0.82721314    -0.40906758
 h     -0.10572950     0.73235398     1.68634911
          17

 c      1.24377049    -0.45519952     0.05206581
 c      0.03631481    -1.24828112    -0.01287070
 c     -1.05377071    -0.22655288    -0.22778610
 c     -0.83197538     1.19924681     0.94567960
 c     -0.44573128     1.20211211    -0.49709124
 c      1.01039410     0.82585976    -0.54279689
 h     -0.25469623    -2.28079756     0.14566977
 h     -1.71189727     1.70606633     1.13883620
 h     -0.80435367     2.07090417    -0.99175775
 h      1.73614639     1.49246092    -0.79401578
 o      2.43787955    -0.92952441     0.48917294
 h      3.10377410    -0.25868415     0.78169146
 c     -2.49513204    -0.29185480    -0.42541318
 h     -2.76368615    -0.67043729    -1.41530993
 h     -3.05664350    -0.95524198     0.24660827
 h     -2.78030076     0.80869880    -0.39948202
 h     -0.12203447     0.70719656     1.68101600
          17

 c      1.23383612    -0.44610082     0.05649337
 c      0.01697384    -1.24999562    -0.00441413
 c     -1.04236489    -0.21773768    -0.23102443
 c     -0.82084064     1.18510949     0.92792375
 c     -0.45060250     1.20275334    -0.49768791
 c      1.02023265     0.83952067    -0.54683228
 h     -0.22895162    -2.30337869     0.14014295
 h     -1.68950371     1.68669387     1.18821820
 h     -0.80001809     2.07620994    -0.98755643
 h      1.74472296     1.50677810    -0.76932065
 o      2.44287838    -0.93524719     0.48947825
 h      3.13339417    -0.22877189     0.80275352
 c     -2.49894477    -0.29682382    -0.42098822
 h     -2.77054780    -0.65587593    -1.43252996
 h     -3.08951799    -0.97993902     0.25761059
 h     -2.77816682     0.77597027    -0.38950616
 h     -0.14835562     0.69417272     1.67159039
          17

 c      1.22490586    -0.43689543     0.05986442
 c     -0.00303978    -1.24804630     0.00393084
 c     -1.03050047    -0.20830802    -0.23407936
 c     -0.80765261     1.16871144     0.91011538
 c     -0.45332597     1.20054556    -0.49750537
 c      1.02790604     0.85059786    -0.54884972
 h     -0.19913204    -2.32615511     0.13636989
 h     -1.68380021     1.67751106     1.24676354
 h     -0.80415521     2.08415613    -0.99572613
 h      1.77854555     1.54282110    -0.74924582
 o      2.44791628    -0.94013856     0.48993269
 h      3.14413693    -0.21249080     0.81398823
 c     -2.50386424    -0.30237254    -0.41691782
 h     -2.77521315    -0.64020783    -1.44983507
 h     -3.11694260    -0.99627833     0.26722243
 h     -2.78477077     0.73635152    -0.37852958
 h     -0.17997247     0.69098084     1.65942751
          17

 c      1.21732994    -0.42780133     0.06219450
 c     -0.02302246    -1.24261950     0.01208629
 c     -1.01914888    -0.19876637    -0.23694371
 c     -0.79393648     1.15102601     0.89288439
 c     -0.45371839     1.19613625    -0.49714156
 c      1.03411481     0.85962717    -0.54901203
 h     -0.16667298    -2.34463324     0.13411721
 h     -1.68529363     1.67292372     1.30852010
 h     -0.81576724     2.09088418    -1.01388341
 h      1.82699416     1.59121990    -0.73061518
 o      2.45294466    -0.94382994     0.49058035
 h      3.13267547    -0.21393618     0.81380780
 c     -2.50966884    -0.30936419    -0.41330931
 h     -2.77686890    -0.62339138    -1.46344938
 h     -3.13500395    -1.00195649     0.27206953
 h     -2.80232124     0.69982625    -0.36580858
 h     -0.20972020     0.69325869     1.64839184
          17

 c      1.21138601    -0.41905151     0.06352247
 c     -0.04223658    -1.23404968     0.01999469
 c     -1.00927110    -0.18956653    -0.23960004
 c     -0.78138335     1.13316478     0.87692672
 c     -0.45174553     1.19038345    -0.49735797
 c      1.03997159     0.86752127    -0.54755837
 h     -0.13330932    -2.35429528     0.13318102
 h     -1.68358414     1.66675025     1.36567051
 h     -0.83262962     2.09070027    -1.03811907
 h      1.87545683     1.63894830    -0.71011428
 o      2.45762546    -0.94628609     0.49132378
 h      3.10106208    -0.23192886     0.80307091
 c     -2.51599255    -0.31836383    -0.41033712
 h     -2.77520344    -0.60595630    -1.47094432
 h     -3.14178148    -0.99715305     0.27085749
 h     -2.83242258     0.67554836    -0.35061381
 h     -0.22971401     0.69576395     1.64383016
          17

 c      1.20727222    -0.41086446     0.06389257
 c     -0.05992916    -1.22271143     0.02760880
 c     -1.00175432    -0.18107749    -0.24202442
 c     -0.77119328     1.11595352     0.86298116
 c     -0.44743851     1.18410853    -0.49890380
 c      1.04634497     0.87497213    -0.54464150
 h     -0.10108670    -2.35185293     0.13350942
 h     -1.67217316     1.65494165     1.41131955
 h     -0.85224763     2.07867198    -1.06446141
 h      1.91280774     1.67614471    -0.68605968
 o      2.46130847    -0.94786036     0.49190501
 h      3.05711299    -0.25918856     0.78540351
 c     -2.52245695    -0.32922495    -0.40818334
 h     -2.77048021    -0.58893198    -1.47164822
 h     -3.13743607    -0.98451711     0.26440731
 h     -2.87466412     0.66676617    -0.33259592
 h     -0.23420794     0.69465488     1.64952573
          17

 c      1.20510082    -0.40342496     0.06333827
 c     -0.07537142    -1.20894297     0.03488549
 c     -0.99735364    -0.17355844    -0.24419021
 c     -0.76383947     1.09975193     0.85195339
 c     -0.44085273     1.17794166    -0.50237098
 c      1.05372144     0.88232993    -0.54033358
 h     -0.07216697    -2.33601392     0.13524706
 h     -1.64880266     1.63579337     1.44073177
 h     -0.87246318     2.05206265    -1.08981602
 h      1.93279199     1.69735697    -0.65820252
 o      2.46296699    -0.94941631     0.49186676
 h      3.01549806    -0.28044697     0.76785591
 c     -2.52875493    -0.34095145    -0.40700959
 h     -2.76351683    -0.57368715    -1.46670514
 h     -3.12431491    -0.96907599     0.25575478
 h     -2.92575379     0.66893268    -0.31216100
 h     -0.22188367     0.68939712     1.66429275
          17

 c      1.20489431    -0.39686666     0.06187294
 c     -0.08790864    -1.19299698     0.04178148
 c     -0.99663957    -0.16714197    -0.24607104
 c     -0.75916238     1.08452897     0.84482638
 c     -0.43206205     1.17225369    -0.50808412
 c      1.06226223     0.88966371    -0.53466910
 h     -0.04855726    -2.30782942     0.13874084
 h     -1.61449952     1.60942123     1.45153875
 h     -0.89176687     2.01072099    -1.11239067
 h      1.93313469     1.70072611    -0.62715939
 o      2.46148472    -0.95207570     0.49068729
 h      2.99331537    -0.27658365     0.75882609
 c     -2.53461342    -0.35206225    -0.40695416
 h     -2.75558688    -0.56173061    -1.45885204
 h     -3.10671814    -0.95769814     0.24992631
 h     -2.98040287     0.67335493    -0.29045040
 h     -0.19550360     0.68235438     1.68196921
          17

 c      1.20659001    -0.39125577     0.05949132
 c     -0.09700937    -1.17501124     0.04824995
 c     -0.99995241    -0.16182453    -0.24764132
 c     -0.75658045     1.07004653     0.84228286
 c     -0.42116653     1.16713348    -0.51602289
 c      1.07183448     0.89680221    -0.52767607
 h     -0.03185217    -2.27073615     0.14453489
 h     -1.57312956     1.57754158     1.44395750
 h     -0.90950107     1.95700950    -1.13187982
 h      1.91497744     1.68749778    -0.59404226
 o      2.45660265    -0.95609486     0.48825636
 h      2.99515975    -0.24268714     0.76054816
 c     -2.53978046    -0.36115158    -0.40808491
 h     -2.74822510    -0.55450726    -1.45182720
 h     -3.08951393    -0.95741374     0.25247349
 h     -3.03312072     0.67201746    -0.26893424
 h     -0.15966540     0.67674334     1.69485296
          17

 c      1.21005815    -0.38658773     0.05618080
 c     -0.10230425    -1.15501043     0.05424065
 c     -1.00736713    -0.15747211    -0.24887356
 c     -0.75520391     1.05595451     0.84434806
 c     -0.40829921     1.16240275    -0.52580103
 c      1.08197053     0.90330238    -0.51939449
 h     -0.02305188    -2.23020323     0.15334885
 h     -1.53178259     1.54377742     1.42144765
 h     -0.92600540     1.89548948    -1.14951899
 h      1.88329275     1.66245639    -0.56024254
 o      2.44918233    -0.96039774     0.48501871
 h      3.00879426    -0.19558378     0.76675578
 c     -2.54417372    -0.36734236    -0.41025575
 h     -2.74292413    -0.55319955    -1.44929265
 h     -3.07544763    -0.97248726     0.26636421
 h     -3.07947883     0.65985832    -0.24899248
 h     -0.11892868     0.67508643     1.69692654
          17

 c      1.21512137    -0.38280246     0.05193349
 c     -0.10360762    -1.13297237     0.05970612
 c     -1.01867671    -0.15384873    -0.24973309
 c     -0.75385885     1.04178390     0.85026814
 c     -0.39363814     1.15769461    -0.53673943
 c      1.09179533     0.90837212    -0.50989523
 h     -0.02252852    -2.19264301     0.16600385
 h     -1.50126158     1.51408136     1.39129839
 h     -0.94251140     1.83213225    -1.16780080
 h      1.84787408     1.63493703    -0.52717823
 o      2.44025156    -0.96370948     0.48149202
 h      3.01999596    -0.15575377     0.77020289
 c     -2.54802770    -0.37050721    -0.41302050
 h     -2.74077570    -0.55853347    -1.45341162
 h     -3.06326049    -1.00217595     0.28935763
 h     -3.11657762     0.63495948    -0.23167529
 h     -0.07704842     0.67877238     1.68513841
          17

 c      1.22156314    -0.37981840     0.04675841
 c     -0.10091860    -1.10898152     0.06461350
 c     -1.03339923    -0.15066476    -0.25017305
 c     -0.75128181     1.02702136     0.85873192
 c     -0.37745841     1.15261343    -0.54805281
 c      1.10009827     0.91091732    -0.49931934
 h     -0.03018419    -2.16332761     0.18324727
 h     -1.49417918     1.49572270     1.36308306
 h     -0.96041301     1.77280157    -1.18947549
 h      1.82277153     1.61846517    -0.49584483
 o      2.43048977    -0.96526403     0.47800302
 h      3.02057336    -0.13595840     0.76677061
 c     -2.55179440    -0.37118285    -0.41581220
 h     -2.74219714    -0.57061041    -1.46373743
 h     -3.04890808    -1.04153094     0.31490937
 h     -3.14318100     0.59818658    -0.21757532
 h     -0.03676119     0.68815159     1.65945332
          17

 c      1.22913037    -0.37757215     0.04069187
 c     -0.09441588    -1.08341287     0.06896186
 c     -1.05080651    -0.14763148    -0.25013546
 c     -0.74678041     1.01147590     0.86847220
 c     -0.36023440     1.14692303    -0.55909843
 c      1.10589328     0.91005866    -0.48791810
 h     -0.04565142    -2.14403360     0.20548362
 h     -1.51770200     1.49287186     1.34310902
 h     -0.97985330     1.72145213    -1.21591645
 h      1.82002159     1.62492691    -0.46641248
 o      2.42026274    -0.96479936     0.47470593
 h      3.00785290    -0.14126626     0.75516951
 c     -2.55588086    -0.37032137    -0.41824173
 h     -2.74689500    -0.58882980    -1.47723058
 h     -3.02836438    -1.08423123     0.33558990
 h     -3.15992748     0.55303270    -0.20668901
 h      0.00049626     0.70266990     1.62261772
          17

 c      1.23753736    -0.37605585     0.03380531
 c     -0.08446707    -1.05700199     0.07279725
 c     -1.06996544    -0.14449871    -0.24955862
 c     -0.74091840     0.99565811     0.87874340
 c     -0.34271671     1.14063409    -0.56954319
 c      1.10927394     0.90598764    -0.47602165
 h     -0.06825311    -2.13210689     0.23254088
 h     -1.56611423     1.50208788     1.32996927
 h     -0.99860577     1.67937557    -1.24600394
 h      1.83977999     1.65472883    -0.43865410
 o      2.40970433    -0.96246602     0.47162771
 h      2.98347480    -0.17050714     0.73624949
 c     -2.56044911    -0.36909430    -0.42023183
 h     -2.75408144    -0.61196369    -1.48947256
 h     -2.99931206    -1.12479419     0.34569771
 h     -3.16966737     0.50562028    -0.19823442
 h      0.03507255     0.72096009     1.57988006
          17

 c      1.24647720    -0.37532369     0.02620037
 c     -0.07165073    -1.03072217     0.07621436
 c     -1.08978594    -0.14106315    -0.24838635
 c     -0.73522988     0.98054822     0.88910516
 c     -0.32586898     1.13394015    -0.57934062
 c      1.11138298     0.90001141    -0.46395782
 h     -0.09671666    -2.12186121     0.26366124
 h     -1.62430738     1.51470568     1.31816669
 h     -1.01247139     1.64606507    -1.27661766
 h      1.87054365     1.69629382    -0.41280489
 o      2.39868721    -0.95886586     0.46866513
 h      2.95391944    -0.21567731     0.71308532
 c     -2.56536065    -0.36875035    -0.42196007
 h     -2.76279558    -0.63837176    -1.49626118
 h     -2.96139438    -1.15943286     0.34211023
 h     -3.17744275     0.46413096    -0.19058545
 h      0.06921368     0.74116247     1.53817493
          17

 c      1.25564178    -0.37545776     0.01799158
 c     -0.05675098    -1.00556676     0.07934133
 c     -1.10907876    -0.13715713    -0.24657904
 c     -0.73130428     0.96703420     0.89910838
 c     -0.31067826     1.12709383    -0.58858981
 c      1.11352401     0.89371179    -0.45203269
 h     -0.12900289    -2.10714334     0.29773867
 h     -1.67720072     1.52266146     1.30369754
 h     -1.01689917     1.62065016    -1.30419465
 h      1.89909403     1.73567987    -0.38953473
 o      2.38672203    -0.95515739     0.46556059
 h      2.93207996    -0.26032981     0.69138302
 c     -2.57028980    -0.37037873    -0.42371781
 h     -2.77216858    -0.66628432    -1.49481276
 h     -2.91589265    -1.18623934     0.32424256
 h     -3.18910673     0.43651043    -0.18171052
 h      0.10573800     0.76167485     1.50416028
          17

 c      1.26474208    -0.37650574     0.00928451
 c     -0.04070474    -0.98237976     0.08231748
 c     -1.12662847    -0.13263421    -0.24413033
 c     -0.73014282     0.95562568     0.90837682
 c     -0.29796528     1.12031873    -0.59740578
 c      1.11659721     0.88836525    -0.44054996
 h     -0.16246989    -2.08336115     0.33365428
 h     -1.71449499     1.52110848     1.28542051
 h     -1.00850314     1.60279000    -1.32604242
 h      1.91648184     1.76293130    -0.36946915
 o      2.37312728    -0.95278187     0.46200996
 h      2.93451811    -0.28416061     0.67779636
 c     -2.57498793    -0.37453353    -0.42574785
 h     -2.78157852    -0.69408417    -1.48439911
 h     -2.86537766    -1.20532335     0.29390132
 h     -3.20824384     0.42647437    -0.17032470
 h      0.14520336     0.78193314     1.48175463
          17

 c      1.27351703    -0.37841324     0.00015520
 c     -0.02451189    -0.96177590     0.08527378
 c     -1.14128411    -0.12735695    -0.24108642
 c     -0.73197404     0.94647262     0.91674972
 c     -0.28826673     1.11376936    -0.60584286
 c      1.12101956     0.88483291    -0.42981257
 h     -0.19426488    -2.04842631     0.37057825
 h     -1.73090520     1.50824933     1.26416755
 h     -0.98585889     1.59295248    -1.34096327
 h      1.91840418     1.77283607    -0.35297113
 o      2.35794622    -0.95233148     0.45804777
 h      2.96692150    -0.28132528     0.67387944
 c     -2.57948639    -0.38097304    -0.42813573
 h     -2.79072256    -0.72053796    -1.46657537
 h     -2.81340237    -1.21908318     0.25524563
 h     -3.23373442     0.43097737    -0.15690888
 h      0.18394065     0.80242578     1.47117227
          17

 c      1.28171808    -0.38098402    -0.00937058
 c     -0.00913207    -0.94411462     0.08831857
 c     -1.15206034    -0.12119082    -0.23756095
 c     -0.73641563     0.93948919     0.92421979
 c     -0.28178664     1.10751321    -0.61385030
 c      1.12679260     0.88358614    -0.42010541
 h     -0.22176879    -2.00295807     0.40820526
 h     -1.72538453     1.48467700     1.24191345
 h     -0.94973331     1.59243328    -1.34943970
 h      1.90417654     1.76409108    -0.34012416
 o      2.34248171    -0.95311795     0.45418399
 h      3.01562354    -0.26735418     0.67398977
 c     -2.58401038    -0.38879497    -0.43082213
 h     -2.79964042    -0.74493629    -1.44506797
 h     -2.76403734    -1.23226899     0.21451731
 h     -3.26078264     0.44212800    -0.14339377
 h      0.21523274     0.82391568     1.47019844
          17

 c      1.28908823    -0.38389587    -0.01932641
 c      0.00461630    -0.92949416     0.09152576
 c     -1.15823108    -0.11400926    -0.23373830
 c     -0.74272417     0.93442596     0.93077003
 c     -0.27840269     1.10152349    -0.62125367
 c      1.13354997     0.88469039    -0.41167562
 h     -0.24300167    -1.95012989     0.44694532
 h     -1.70104664     1.45319549     1.22149734
 h     -0.90293125     1.60329846    -1.35357368
 h      1.87634138     1.73905925    -0.33072651
 o      2.32837579    -0.95432181     0.45100236
 h      3.06191134    -0.26041318     0.67158969
 c     -2.58875037    -0.39686059    -0.43365559
 h     -2.80865955    -0.76708200    -1.42515185
 h     -2.72105117    -1.25092643     0.17880304
 h     -3.28399900     0.45132324    -0.13194010
 h      0.23231266     0.84671814     1.47608709
          17

 c      1.29536744    -0.38675729    -0.02978772
 c      0.01613593    -0.91776618     0.09492195
 c     -1.15939616    -0.10571294    -0.22986172
 c     -0.74990168     0.93085144     0.93625380
 c     -0.27773577     1.09570359    -0.62778712
 c      1.14054331     0.88772007    -0.40472966
 h     -0.25692976    -1.89520254     0.48804649
 h     -1.66605717     1.41917435     1.20671393
 h     -0.84960692     1.62808652    -1.35655733
 h      1.84120377     1.70455346    -0.32419968
 o      2.31686943    -0.95561855     0.44891333
 h      3.09311109    -0.27061790     0.66289766
 c     -2.59374809    -0.40427796    -0.43638033
 h     -2.81818280    -0.78703279    -1.41225935
 h     -2.68697741    -1.27949127     0.15351283
 h     -3.29953156     0.45202812    -0.12404578
 h      0.23067480     0.87048650     1.48666692
          17

 c      1.30033502    -0.38918672    -0.04082773
 c      0.02508602    -0.90860318     0.09848473
 c     -1.15551244    -0.09626251    -0.22620502
 c     -0.75671851     0.92812534     0.94035257
 c     -0.27929467     1.08998538    -0.63321483
 c      1.14662103     0.89168069    -0.39944791
 h     -0.26352823    -1.84445441     0.53347691
 h     -1.63427492     1.39070350     1.20231907
 h     -0.79381532     1.66884366    -1.36121889
 h      1.80950598     1.67281860    -0.31944493
 o      2.30869082    -0.95707610     0.44814252
 h      3.10346174    -0.30094876     0.64664456
 c     -2.59889506    -0.41078144    -0.43864501
 h     -2.82830501    -0.80458746    -1.40999263
 h     -2.66278675    -1.31755312     0.14006722
 h     -3.30569494     0.44069834    -0.12026405
 h      0.20914952     0.89431700     1.50071728
          17

 c      1.30387297    -0.39090857    -0.05245995
 c      0.03135442    -0.90164744     0.10217854
 c     -1.14689112    -0.08571936    -0.22303179
 c     -0.76204096     0.92555859     0.94264653
 c     -0.28263908     1.08451015    -0.63751832
 c      1.15043343     0.89522562    -0.39598717
 h     -0.26339816    -1.80326975     0.58527004
 h     -1.62173592     1.37652893     1.21294490
 h     -0.73786735     1.72537167    -1.36789197
 h      1.79442639     1.65935888    -0.31497053
 o      2.30405549    -0.95899064     0.44874532
 h      3.09319509    -0.34924394     0.62335106
 c     -2.60393671    -0.41679692    -0.44015769
 h     -2.83846576    -0.81881282    -1.41858215
 h     -2.64836391    -1.35961892     0.13603110
 h     -3.30297308     0.41688725    -0.12018281
 h      0.17040582     0.91693650     1.51816591
          17

 c      1.30601505    -0.39184641    -0.06458803
 c      0.03498205    -0.89669875     0.10603669
 c     -1.13416653    -0.07428351    -0.22055281
 c     -0.76572099     0.92287338     0.94284874
 c     -0.28742658     1.07978290    -0.64099425
 c      1.15113436     0.89750336    -0.39442569
 h     -0.25701824    -1.77395003     0.64428146
 h     -1.63619363     1.38050182     1.24007298
 h     -0.68200313     1.79381393    -1.37338536
 h      1.80367089     1.67355493    -0.30978471
 o      2.30255615    -0.96186412     0.45059341
 h      3.06966603    -0.40814543     0.59514651
 c     -2.60845906    -0.42319567    -0.44087161
 h     -2.84745184    -0.82807320    -1.43497245
 h     -2.64307937    -1.39810942     0.13728761
 h     -3.29400517     0.38323535    -0.12240288
 h      0.12109089     0.93693350     1.54035803
          17

 c      1.30695285    -0.39215585    -0.07699009
 c      0.03610372    -0.89380601     0.11023689
 c     -1.11824259    -0.06231149    -0.21889725
 c     -0.76907589     0.92048923     0.94102371
 c     -0.29330547     1.07664743    -0.64413593
 c      1.14901418     0.89894842    -0.39469711
 h     -0.24426219    -1.75479921     0.70906232
 h     -1.67027775     1.39811433     1.27961213
 h     -0.62580957     1.86715705    -1.37243541
 h      1.83222044     1.70976725    -0.30437462
 o      2.30298562    -0.96647192     0.45337575
 h      3.05011888    -0.46402443     0.56563874
 c     -2.61188830    -0.43098738    -0.44101978
 h     -2.85377727    -0.83060808    -1.45441479
 h     -2.64600851    -1.42647369     0.14000181
 h     -3.28350868     0.34530370    -0.12454126
 h      0.07062861     0.95306435     1.56996331
          17

 c      1.30699155    -0.39215273    -0.08935136
 c      0.03495414    -0.89317828     0.11509002
 c     -1.10021949    -0.05030257    -0.21810433
 c     -0.77394026     0.91917231     0.93756517
 c     -0.29979099     1.07609639    -0.64741143
 c      1.14509172     0.90080096    -0.39663411
 h     -0.22469190    -1.74134932     0.77586961
 h     -1.70918650     1.42065077     1.32384890
 h     -0.56980556     1.93739166    -1.36030227
 h      1.86712300     1.75288122    -0.30022233
 o      2.30359811    -0.97366811     0.45672725
 h      3.05816644    -0.50063006     0.53815310
 c     -2.61356236    -0.44106100    -0.44100191
 h     -2.85614171    -0.82520389    -1.47232576
 h     -2.65594835    -1.44072403     0.14148631
 h     -3.27745995     0.31048926    -0.12359220
 h      0.02755246     0.96446862     1.60941530
          17

 c      1.30646648    -0.39218102    -0.10132975
 c      0.03190532    -0.89500186     0.12093775
 c     -1.08130194    -0.03885445    -0.21813376
 c     -0.78145912     0.91959469     0.93315291
 c     -0.30624801     1.07905279    -0.65111521
 c      1.14033725     0.90414581    -0.40005664
 h     -0.19826580    -1.72862900     0.83984628
 h     -1.74076528     1.44062548     1.36511415
 h     -0.51590626     1.99770393    -1.33445182
 h      1.89652544     1.78911252    -0.29868925
 o      2.30354985    -0.98354238     0.46048239
 h      3.10205998    -0.51334878     0.51232224
 c     -2.61293860    -0.45388451    -0.44120329
 h     -2.85372346    -0.81158895    -1.48551791
 h     -2.67142687    -1.43990182     0.14043206
 h     -3.28072462     0.28517221    -0.11706857
 h     -0.00487701     0.97054276     1.65792247
          17

 c      1.30566384    -0.39252045    -0.11260724
 c      0.02747882    -0.89929781     0.12803440
 c     -1.06269201    -0.02859141    -0.21888474
 c     -0.79180095     0.92220023     0.92872996
 c     -0.31196895     1.08620306    -0.65532484
 c      1.13538620     0.90952839    -0.40479959
 h     -0.16579451    -1.71290314     0.89645500
 h     -1.75838101     1.45349071     1.39754844
 h     -0.46703148     2.04374786    -1.29492374
 h      1.91303161     1.81003108    -0.30059769
 o      2.30370944    -0.99514208     0.46463189
 h      3.16276486    -0.51409557     0.48526774
 c     -2.60985798    -0.46919225    -0.44182641
 h     -2.84628676    -0.79051519    -1.49273099
 h     -2.69079186    -1.42627594     0.13703675
 h     -3.29396775     0.27120630    -0.10457063
 h     -0.02933418     0.97072472     1.71002298
          17

 c      1.30478219    -0.39336524    -0.12290094
 c      0.02231640    -0.90586354     0.13646930
 c     -1.04547903    -0.02007189    -0.22021269
 c     -0.80454611     0.92720421     0.92529223
 c     -0.31628351     1.09786880    -0.65990034
 c      1.13058556     0.91698231    -0.41070074
 h     -0.12895729    -1.69243256     0.94249508
 h     -1.75991373     1.45726124     1.41729291
 h     -0.42654216     2.07425225    -1.24408496
 h      1.91329275     1.81202899    -0.30630585
 o      2.30528801    -1.00739271     0.46907038
 h      3.21599998    -0.51657450     0.45567441
 c     -2.60459573    -0.48592940    -0.44285382
 h     -2.83418284    -0.76362154    -1.49469402
 h     -2.71243529    -1.40542897     0.13316468
 h     -3.31288929     0.26518039    -0.08827725
 h     -0.05092605     0.96460856     1.75769799
          17

 c      1.30392515    -0.39483213    -0.13195938
 c      0.01711906    -0.91427088     0.14612905
 c     -1.03054842    -0.01369421    -0.22193855
 c     -0.81907733     0.93458540     0.92359505
 c     -0.31865632     1.11388919    -0.66448394
 c      1.12606713     0.92612695    -0.41759280
 h     -0.09005480    -1.66759672     0.97667568
 h     -1.74662343     1.45201394     1.42236740
 h     -0.39777239     2.09153128    -1.18631472
 h      1.89724191     1.79533450    -0.31581655
 o      2.30892189    -1.01957225     0.47357271
 h      3.24689433    -0.52860468     0.42411655
 c     -2.59761776    -0.50257272    -0.44415648
 h     -2.81828009    -0.73314688    -1.49382911
 h     -2.73511808    -1.38561937     0.13218591
 h     -3.33080125     0.26128288    -0.07173632
 h     -0.07376910     0.95221124     1.79362612
          17

 c      1.30311216    -0.39697051    -0.13956287
 c      0.01257178    -0.92389072     0.15668525
 c     -1.01852744    -0.00963179    -0.22385475
 c     -0.83469765     0.94405651     0.92395545
 c     -0.31875290     1.13353287    -0.66851209
 c      1.12173994     0.93620975    -0.42531419
 h     -0.05166497    -1.64073727     0.99990151
 h     -1.72301727     1.43987980     1.41287325
 h     -0.38365098     2.10197585    -1.12763197
 h      1.86816209     1.76396115    -0.32876659
 o      2.31469200    -1.03125965     0.47786872
 h      3.24980850    -0.55302600     0.39192404
 c     -2.58931553    -0.51763823    -0.44557764
 h     -2.79979535    -0.70154171    -1.49352930
 h     -2.75810515    -1.37538634     0.13773185
 h     -3.34170916     0.25451117    -0.05828057
 h     -0.09975269     0.93406863     1.81304477
          17

 c      1.30230024    -0.39978036    -0.14552660
 c      0.00927242    -0.93394350     0.16761067
 c     -1.00977692    -0.00782235    -0.22572845
 c     -0.85055648     0.95502484     0.92615425
 c     -0.31646182     1.15553828    -0.67129283
 c      1.11720390     0.94609452    -0.43373381
 h     -0.01625841    -1.61576045     1.01525109
 h     -1.69760112     1.42549943     1.39160684
 h     -0.38638034     2.11557861    -1.07478317
 h      1.83356053     1.72649141    -0.34431470
 o      2.32225988    -1.04225495     0.48170163
 h      3.22628979    -0.58914686     0.36035498
 c     -2.57994002    -0.53017347    -0.44688956
 h     -2.78000567    -0.67107503    -1.49696241
 h     -2.78068433    -1.37957730     0.15119163
 h     -3.34179976     0.24209376    -0.05016843
 h     -0.12864555     0.91114718     1.81423569
          17

 c      1.30141001    -0.40323959    -0.14970147
 c      0.00767486    -0.94359269     0.17825249
 c     -1.00442273    -0.00801639    -0.22730896
 c     -0.86557943     0.96659745     0.92942414
 c     -0.31188620     1.17845455    -0.67220185
 c      1.11170598     0.95431200    -0.44276836
 h      0.01416887    -1.59731445     1.02731449
 h     -1.68329938     1.41624494     1.36442501
 h     -0.40717030     2.14245661    -1.03321437
 h      1.80554365     1.69618666    -0.36111651
 o      2.33083904    -1.05259350     0.48488670
 h      3.18559744    -0.63267242     0.32974841
 c     -2.56967565    -0.53999791    -0.44776870
 h     -2.75992785    -0.64358893    -1.50569740
 h     -2.80133639    -1.39688937     0.16988934
 h     -3.32967186     0.22358976    -0.04836486
 h     -0.15846888     0.88467226     1.79852828
          17

 c      1.30034711    -0.40733410    -0.15197484
 c      0.00805990    -0.95209159     0.18798968
 c     -1.00240577    -0.00986012    -0.22834345
 c     -0.87872582     0.97778771     0.93264914
 c     -0.30535308     1.20127122    -0.67092909
 c      1.10445751     0.95947881    -0.45234962
 h      0.03829702    -1.58939825     1.04054431
 h     -1.69412821     1.42030891     1.33839255
 h     -0.44579115     2.18624324    -1.00463630
 h      1.79709092     1.68663525    -0.37783073
 o      2.33906658    -1.06260780     0.48740371
 h      3.14680335    -0.67486399     0.29813542
 c     -2.55867103    -0.54754337    -0.44794900
 h     -2.74013423    -0.62048470    -1.51888819
 h     -2.81760813    -1.42154885     0.18814132
 h     -3.30622653     0.20063524    -0.05253815
 h     -0.18577497     0.85590524     1.77023511
          17

 c      1.29901678    -0.41207230    -0.15227543
 c      0.01054081    -0.95894194     0.19643338
 c     -1.00352616    -0.01297114    -0.22860130
 c     -0.88976088     0.98801070     0.93485103
 c     -0.29747442     1.22379442    -0.66754698
 c      1.09543971     0.96115152    -0.46234041
 h      0.05538962    -1.59380541     1.05705582
 h     -1.73574666     1.44146248     1.31685572
 h     -0.49976769     2.24044822    -0.98667797
 h      1.81274015     1.70189737    -0.39415598
 o      2.34527020    -1.07279847     0.48945073
 h      3.13463459    -0.70478415     0.26050437
 c     -2.54696997    -0.55352158    -0.44741952
 h     -2.72080719    -0.60284725    -1.53361589
 h     -2.82686901    -1.44695267     0.20000472
 h     -3.27462372     0.17676537    -0.06107691
 h     -0.20601460     0.82590590     1.73629374
          17

 c      1.29734259    -0.41746517    -0.15058382
 c      0.01508450    -0.96396965     0.20353742
 c     -1.00747125    -0.01697848    -0.22789252
 c     -0.89970792     0.99739950     0.93553073
 c     -0.28915735     1.24634014    -0.66233408
 c      1.08576954     0.96012918    -0.47251965
 h      0.06504398    -1.60940871     1.07541264
 h     -1.79906368     1.47562425     1.29713890
 h     -0.56415224     2.29276230    -0.97519755
 h      1.84428711     1.73262482    -0.41099238
 o      2.34877405    -1.08323595     0.49116243
 h      3.15878048    -0.71902724     0.21341388
 c     -2.53444311    -0.55869232    -0.44646644
 h     -2.70195030    -0.59152881    -1.54614829
 h     -2.82709703    -1.46803290     0.20121062
 h     -3.24008434     0.15712521    -0.07123865
 h     -0.21464729     0.79545391     1.70476944
          17

 c      1.29529711    -0.42348701    -0.14693967
 c      0.02152346    -0.96726660     0.20953130
 c     -1.01383178    -0.02153370    -0.22606882
 c     -0.91006739     1.00645609     0.93457734
 c     -0.28146541     1.26920700    -0.65557851
 c      1.07700847     0.95767882    -0.48266929
 h      0.06708989    -1.63285672     1.09146954
 h     -1.86714741     1.51453009     1.27472865
 h     -0.63260799     2.33182813    -0.96658081
 h      1.87846291     1.76455219    -0.42937574
 o      2.35061321    -1.09328934     0.49221791
 h      3.20235032    -0.72607885     0.16123192
 c     -2.52083462    -0.56371496    -0.44555245
 h     -2.68358988    -0.58712438    -1.55330147
 h     -2.81724169    -1.48194173     0.18974893
 h     -3.20882707     0.14737794    -0.07979028
 h     -0.20950261     0.76549576     1.68170211
          17

 c      1.29292426    -0.43005335    -0.14144016
 c      0.02955980    -0.96906085     0.21475169
 c     -1.02211288    -0.02631445    -0.22301009
 c     -0.92178416     1.01552929     0.93216795
 c     -0.27540879     1.29242229    -0.64749829
 c      1.07042305     0.95481210    -0.49263222
 h      0.06168281    -1.66002549     1.10039948
 h     -1.92517350     1.55085078     1.24712372
 h     -0.69887462     2.35053555    -0.95855353
 h      1.90478628     1.78655172    -0.44980311
 o      2.35223085    -1.10225375     0.49208236
 h      3.24221389    -0.73617611     0.11216874
 c     -2.50595630    -0.56895052    -0.44512321
 h     -2.66587777    -0.58989732    -1.55335330
 h     -2.79730952    -1.48807412     0.16582705
 h     -3.18567587     0.15128359    -0.08435585
 h     -0.19304392     0.73805598     1.66825689
          17

 c      1.29034171    -0.43701502    -0.13423551
 c      0.03877009    -0.96960498     0.21950075
 c     -1.03174481    -0.03102562    -0.21860928
 c     -0.93499229     1.02463399     0.92867969
 c     -0.27176926     1.31572067    -0.63823316
 c      1.06674632     0.95212888    -0.50231137
 h      0.04940040    -1.68724791     1.09838924
 h     -1.96391707     1.57993427     1.21413079
 h     -0.75774998     2.34626442    -0.95011983
 h      1.91746729     1.79236886    -0.47229531
 o      2.35454418    -1.10973298     0.49035931
 h      3.26367775    -0.75505565     0.07256107
 c     -2.48989734    -0.57424672    -0.44545207
 h     -2.64910645    -0.59972064    -1.54646045
 h     -2.76838592    -1.48812720     0.13176399
 h     -3.17161493     0.16810279    -0.08474725
 h     -0.17189304     0.71648951     1.66125713
          17

 c      1.28773435    -0.44415868    -0.12552350
 c      0.04861888    -0.96911562     0.22397711
 c     -1.04209719    -0.03539414    -0.21276507
 c     -0.94931391     1.03354936     0.92449003
 c     -0.27098910     1.33857537    -0.62784677
 c      1.06618801     0.94990326    -0.51165069
 h      0.03122039    -1.71198660     1.08345559
 h     -1.97918654     1.59953490     1.17696240
 h     -0.80565586     2.32031183    -0.94138775
 h      1.91467163     1.77973214    -0.49664093
 o      2.35792722    -1.11560479     0.48686358
 h      3.26076113    -0.78442842     0.04564428
 c     -2.47303182    -0.57891824    -0.44662694
 h     -2.63367243    -0.61605571    -1.53470104
 h     -2.73261261    -1.48622669     0.09185729
 h     -3.16376041     0.19241051    -0.08293907
 h     -0.15387396     0.70452277     1.65625158
          17

 c      1.28534328    -0.45121444    -0.11554122
 c      0.05848751    -0.96774764     0.22825667
 c     -1.05249788    -0.03916045    -0.20538330
 c     -0.96416635     1.04195480     0.91981784
 c     -0.27310756     1.36020341    -0.61631878
 c      1.06847513     0.94815192    -0.52061358
 h      0.00838987    -1.73311923     1.05562621
 h     -1.97084453     1.60938561     1.13761508
 h     -0.84119665     2.27763319    -0.93359457
 h      1.89792848     1.74967992    -0.52259035
 o      2.36234021    -1.11993675     0.48160919
 h      3.23416669    -0.82327716     0.03169814
 c     -2.45584168    -0.58200065    -0.44863968
 h     -2.62000396    -0.63798171    -1.52174478
 h     -2.69290586    -1.48847954     0.05179614
 h     -3.15773776     0.21665395    -0.08172704
 h     -0.14538717     0.70509653     1.64989352
          17

 c      1.28345030    -0.45787131    -0.10455287
 c      0.06771720    -0.96558377     0.23229638
 c     -1.06225484    -0.04207173    -0.19638451
 c     -0.97886373     1.04947967     0.91467720
 c     -0.27772794     1.37956062    -0.60352700
 c      1.07286082     0.94661462    -0.52915876
 h     -0.01776401    -1.75104581     1.01680492
 h     -1.94272128     1.61127223     1.09864537
 h     -0.86589583     2.22685988    -0.92934299
 h      1.87241628     1.70678854    -0.55003263
 o      2.36731282    -1.12296047     0.47484792
 h      3.19153627    -0.86821821     0.02738539
 c     -2.43879131    -0.58265583    -0.45143366
 h     -2.60843024    -0.66428754    -1.51198388
 h     -2.65215632    -1.50089029     0.01709246
 h     -3.14998260     0.23397181    -0.08344203
 h     -0.15032619     0.71980495     1.64068923
          17

 c      1.28235510    -0.46380157    -0.09283398
 c      0.07566421    -0.96263601     0.23595740
 c     -1.07068318    -0.04388298    -0.18571128
 c     -0.99257359     1.05567382     0.90888957
 c     -0.28404614     1.39541948    -0.58924310
 c      1.07812058     0.94468174    -0.53720934
 h     -0.04603874    -1.76761189     0.97037004
 h     -1.90338064     1.60963868     1.06309354
 h     -0.88456615     2.17954417    -0.93273224
 h      1.84774945     1.65987440    -0.57926430
 o      2.37181106    -1.12507259     0.46717329
 h      3.14953877    -0.91344083     0.02406857
 c     -2.42233697    -0.58059101    -0.45489480
 h     -2.59897444    -0.69358807    -1.50905363
 h     -2.61218300    -1.52571864    -0.00907079
 h     -3.13871713     0.23969878    -0.08939642
 h     -0.16985865     0.74879167     1.62898241
          17

 c      1.28233973    -0.46868900    -0.08065805
 c      0.08175777    -0.95887659     0.23906041
 c     -1.07714472    -0.04437020    -0.17333336
 c     -1.00431115     1.05998342     0.90211545
 c     -0.29106692     1.40667889    -0.57321388
 c      1.08269006     0.94144766    -0.54461932
 h     -0.07549385    -1.78561839     0.92037307
 h     -1.86639762     1.61203877     1.03420374
 h     -0.90357317     2.14676935    -0.94847812
 h      1.83722502     1.62115743    -0.61135303
 o      2.37439049    -1.12673307     0.45949076
 h      3.13148835    -0.95235056     0.00833074
 c     -2.40693786    -0.57627197    -0.45891633
 h     -2.59113374    -0.72436748    -1.51425299
 h     -2.57340955    -1.55923083    -0.02677879
 h     -3.12407782     0.23182891    -0.09979996
 h     -0.20225601     0.79075752     1.61695075
          17

 c      1.28361535    -0.47225450    -0.06828981
 c      0.08554232    -0.95431695     0.24147327
 c     -1.08110473    -0.04335672    -0.15925734
 c     -1.01327472     1.06191782     0.89392597
 c     -0.29807091     1.41287980    -0.55539487
 c      1.08524368     0.93618261    -0.55118401
 h     -0.10538716    -1.80770014     0.87034288
 h     -1.84672298     1.62728235     1.01454095
 h     -0.92602939     2.13325120    -0.97919691
 h      1.85178731     1.60056313    -0.64805692
 o      2.37435519    -1.12814980     0.45239088
 h      3.14918146    -0.98272126    -0.02791486
 c     -2.39296350    -0.57076365    -0.46354804
 h     -2.58381273    -0.75492753    -1.52594591
 h     -2.53559276    -1.59351707    -0.03820657
 h     -3.10807222     0.21109917    -0.11378644
 h     -0.24260869     0.84302228     1.60880326
          17

 c      1.28625809    -0.47427898    -0.05597962
 c      0.08670284    -0.94911277     0.24318981
 c     -1.08219912    -0.04074854    -0.14354807
 c     -1.01958985     1.06152419     0.88395625
 c     -0.30493858     1.41443769    -0.53618327
 c      1.08552343     0.92901417    -0.55675874
 h     -0.13487552    -1.83485920     0.82219616
 h     -1.85151224     1.65953592     1.00464324
 h     -0.94832594     2.13458156    -1.02268875
 h      1.89072766     1.59770517    -0.69048518
 o      2.37271816    -1.12919216     0.44551134
 h      3.18791037    -1.00816690    -0.07719071
 c     -2.38055364    -0.56537754    -0.46906038
 h     -2.57552965    -0.78339293    -1.54048583
 h     -2.49866955    -1.62036118    -0.04583348
 h     -3.09455454     0.18091263    -0.12946164
 h     -0.28324734     0.90198194     1.61061584
          17

 c      1.29017039    -0.47461857    -0.04395095
 c      0.08508663    -0.94361603     0.24433916
 c     -1.08029258    -0.03656838    -0.12637061
 c     -1.02452141     1.05968881     0.87216328
 c     -0.31191951     1.41227313    -0.51636545
 c      1.08435291     0.92085833    -0.56137160
 h     -0.16272039    -1.86562472     0.77602001
 h     -1.87476838     1.70376078     1.00252159
 h     -0.96287353     2.14136976    -1.07261214
 h      1.94160113     1.60274710    -0.73771560
 o      2.37108563    -1.12974277     0.43810745
 h      3.22408158    -1.03240198    -0.12566993
 c     -2.36954404    -0.56136678    -0.47584789
 h     -2.56478569    -0.80789562    -1.55392217
 h     -2.46304796    -1.63388150    -0.05147910
 h     -3.08883009     0.14673007    -0.14415899
 h     -0.31659393     0.96430946     1.62823285
          17

 c      1.29507684    -0.47320598    -0.03238731
 c      0.08073703    -0.93831401     0.24511604
 c     -1.07551254    -0.03097768    -0.10803860
 c     -1.02948688     1.05775953     0.85916327
 c     -0.31920066     1.40731681    -0.49686459
 c      1.08282549     0.91270409    -0.56516732
 h     -0.18732822    -1.89656034     0.73086578
 h     -1.90400962     1.74937719     1.00471305
 h     -0.96305085     2.14480583    -1.12154901
 h      1.98960002     1.60480660    -0.78731806
 o      2.37058531    -1.12984252     0.42968729
 h      3.24192457    -1.05668637    -0.16354968
 c     -2.35955250    -0.55966703    -0.48424631
 h     -2.55038342    -0.82686660    -1.56341499
 h     -2.42949835    -1.63140384    -0.05609693
 h     -3.09608869     0.11423466    -0.15524755
 h     -0.34008512     1.02796389     1.66269303
          17

 c      1.30054517    -0.47004367    -0.02142515
 c      0.07392794    -0.93369645     0.24569568
 c     -1.06824374    -0.02427900    -0.08903866
 c     -1.03518536     1.05708010     0.84634856
 c     -0.32671023     1.40029083    -0.47855137
 c      1.08175264     0.90519898    -0.56828954
 h     -0.20713169    -1.92369344     0.68581124
 h     -1.92876304     1.78655246     1.00764130
 h     -0.94543620     2.13900384    -1.16326091
 h      2.02383145     1.59677034    -0.83664818
 o      2.37176783    -1.12962407     0.42007945
 h      3.23478299    -1.08070449    -0.18635430
 c     -2.35023324    -0.56063265    -0.49435017
 h     -2.53159915    -0.83930012    -1.56797710
 h     -2.39895175    -1.61354787    -0.05979118
 h     -3.11851025     0.08651377    -0.16147908
 h     -0.35782938     1.09148171     1.70768433
          17

 c      1.30603401    -0.46519329    -0.01115307
 c      0.06516479    -0.93014013     0.24618789
 c     -1.05907607    -0.01688938    -0.07000910
 c     -1.04170748     1.05886391     0.83551108
 c     -0.33413224     1.39168744    -0.46215922
 c      1.08158752     0.89862933    -0.57082034
 h     -0.22101776    -1.94389284     0.64058819
 h     -1.94316566     1.80884456     1.00835611
 h     -0.90975749     2.12104878    -1.19352214
 h      2.03813826     1.57545480    -0.88353381
 o      2.37473013    -1.12924467     0.40936012
 h      3.20293099    -1.10351636    -0.19391726
 c     -2.34150803    -0.56390517    -0.50592492
 h     -2.50823418    -0.84492292    -1.56868765
 h     -2.37233246    -1.58420250    -0.06177298
 h     -3.15310562     0.06254890    -0.16389085
 h     -0.37655392     1.15264841     1.75290212
          17

 c      1.31096644    -0.45876840    -0.00161314
 c      0.05513998    -0.92784784     0.24663281
 c     -1.04872484    -0.00927911    -0.05167026
 c     -1.04894710     1.06413867     0.82830820
 c     -0.34097651     1.38178823    -0.44822890
 c      1.08250126     0.89300590    -0.57276580
 h     -0.22858339    -1.95571004     0.59570151
 h     -1.94532016     1.81322444     1.00476316
 h     -0.85831378     2.09060715    -1.21040837
 h      2.03019316     1.54058260    -0.92648807
 o      2.37910917    -1.12884508     0.39786886
 h      3.15346302    -1.12408433    -0.19072760
 c     -2.33354417    -0.56856203    -0.51848053
 h     -2.48057961    -0.84425063    -1.56851606
 h     -2.35043124    -1.55031373    -0.06029345
 h     -3.19278847     0.03874156    -0.16526973
 h     -0.40127315     1.20856156     1.78916552
          17

 c      1.31481357    -0.45093189     0.00719678
 c      0.04465562    -0.92682649     0.24701710
 c     -1.03794581    -0.00188238    -0.03471764
 c     -1.05676040     1.07361428     0.82593096
 c     -0.34663680     1.37065855    -0.43702923
 c      1.08442271     0.88811748    -0.57404581
 h     -0.23019517    -1.95972307     0.55226842
 h     -1.93655658     1.79973216     0.99566275
 h     -0.79560660     2.04987654    -1.21474547
 h      2.00101565     1.49420366    -0.96492393
 o      2.38395682    -1.12851174     0.38633080
 h      3.10210642    -1.14176033    -0.18789829
 c     -2.32655592    -0.57345972    -0.53143340
 h     -2.44927471    -0.83849102    -1.57164474
 h     -2.33379798    -1.52070893    -0.05292843
 h     -3.22961345     0.01165486    -0.16877722
 h     -0.43402943     1.25655821     1.81084128
          17

 c      1.31716644    -0.44189169     0.01531342
 c      0.03453537    -0.92689155     0.24729500
 c     -1.02746644     0.00499638    -0.01970669
 c     -1.06489925     1.08752169     0.82895582
 c     -0.35044166     1.35812286    -0.42844959
 c      1.08699806     0.88353574    -0.57446121
 h     -0.22690212    -1.95851841     0.51174744
 h     -1.92161447     1.77167341     0.98079728
 h     -0.72808047     2.00384275    -1.21085872
 h      1.95536314     1.44075375    -0.99969758
 o      2.38786644    -1.12824109     0.37583870
 h      3.07119150    -1.15687335    -0.20274785
 c     -2.32065708    -0.57764536    -0.54422438
 h     -2.41505037    -0.82922868    -1.58208164
 h     -2.32266713    -1.50314255    -0.03778181
 h     -3.25732902    -0.02040313    -0.17692937
 h     -0.47429442     1.29479642     1.81601524
          17

 c      1.31778090    -0.43189131     0.02278852
 c      0.02553735    -0.92770367     0.24741455
 c     -1.01794300     0.01123943    -0.00697172
 c     -1.07286801     1.10546650     0.83726314
 c     -0.35174564     1.34378745    -0.42193844
 c      1.08951617     0.87860695    -0.57363337
 h     -0.22020486    -1.95622134     0.47560279
 h     -1.90958861     1.73621277     0.96089033
 h     -0.66337910     1.96010044    -1.20687206
 h      1.90250414     1.38731838    -1.03404277
 o      2.39003726    -1.12797240     0.36707787
 h      3.07295646    -1.17041191    -0.24618739
 c     -2.31581829    -0.58073113    -0.55636222
 h     -2.37847968    -0.81793785    -1.60177460
 h     -2.31695275    -1.50059419    -0.01542909
 h     -3.27240022    -0.05712782    -0.19120913
 h     -0.51945066     1.32255106     1.80636923
          17

 c      1.31659717    -0.42121542     0.02967993
 c      0.01827953    -0.92886184     0.24735060
 c     -1.00994012     0.01689912     0.00339459
 c     -1.07990553     1.12643357     0.85001984
 c     -0.35010484     1.32724118    -0.41667865
 c      1.09097736     0.87254415    -0.57098728
 h     -0.21166814    -1.95734827     0.44493177
 h     -1.91388107     1.70382431     0.93729062
 h     -0.60844369     1.92673523    -1.21249072
 h      1.85534694     1.34280808    -1.07405818
 o      2.39120663    -1.12770855     0.35944766
 h      3.09490771    -1.18223991    -0.30855288
 c     -2.31185410    -0.58299456    -0.56747516
 h     -2.33995067    -0.80559505    -1.62927060
 h     -2.31626955    -1.51015693     0.01016596
 h     -3.27422081    -0.09651247    -0.21199334
 h     -0.56489315     1.34051147     1.78764296
          17

 c      1.31374557    -0.41022582     0.03607224
 c      0.01318590    -0.93005174     0.24713416
 c     -1.00391996     0.02210715     0.01150332
 c     -1.08543959     1.14919666     0.86579246
 c     -0.34547327     1.30846093    -0.41210405
 c      1.09058468     0.86477677    -0.56599511
 h     -0.20246214    -1.96506719     0.42016714
 h     -1.94687313     1.68369203     0.91084540
 h     -0.56709621     1.90786073    -1.23312735
 h      1.82469772     1.31423168    -1.12614344
 o      2.39261856    -1.12751100     0.35177525
 h      3.11603612    -1.19100196    -0.37105346
 c     -2.30839379    -0.58512844    -0.57740263
 h     -2.29989271    -0.79266309    -1.66004519
 h     -2.31992826    -1.52567855     0.03302787
 h     -3.26517141    -0.13520694    -0.23854915
 h     -0.60405589     1.35105834     1.77034208
          17

 c      1.30952716    -0.39939789     0.04210332
 c      0.01045843    -0.93117635     0.24686051
 c     -1.00023260     0.02696331     0.01760401
 c     -1.08993292     1.17300332     0.88280861
 c     -0.33822276     1.28806744    -0.40831761
 c      1.08843195     0.85540004    -0.55872894
 h     -0.19306088    -1.97969677     0.40102649
 h     -2.00908229     1.67679789     0.88137047
 h     -0.53948594     1.90079484    -1.26538545
 h      1.81122490     1.30185577    -1.19070297
 o      2.39502531    -1.12740459     0.34319983
 h      3.12256152    -1.19545336    -0.42001756
 c     -2.30485874    -0.58790369    -0.58622856
 h     -2.25900322    -0.77937947    -1.68830662
 h     -2.32696722    -1.54116098     0.04745245
 h     -3.25055394    -0.16889364    -0.26911699
 h     -0.62948035     1.35795525     1.76854020
          17

 c      1.30437422    -0.38932010     0.04796720
 c      0.01007980    -0.93236798     0.24667177
 c     -0.99910782     0.03147084     0.02202455
 c     -1.09481740     1.19773002     0.89946047
 c     -0.32896903     1.26710547    -0.40588383
 c      1.08545225     0.84515724    -0.55006879
 h     -0.18329427    -1.99856353     0.38675423
 h     -2.08648551     1.67653795     0.84935619
 h     -0.52381262     1.89858901    -1.29985521
 h      1.80608243     1.29967578    -1.25970236
 o      2.39863706    -1.12734839     0.33329498
 h      3.10888675    -1.19497103    -0.44888107
 c     -2.30052357    -0.59194880    -0.59420004
 h     -2.21825970    -0.76605594    -1.70897798
 h     -2.33626828    -1.55251694     0.04943094
 h     -3.23772037    -0.19294020    -0.30132618
 h     -0.63641091     1.36461104     1.79322760
          17

 c      1.29880085    -0.38065329     0.05389509
 c      0.01184697    -0.93387460     0.24672883
 c     -1.00064282     0.03553541     0.02513264
 c     -1.10126110     1.22346636     0.91503151
 c     -0.31841052     1.24665249    -0.40534717
 c      1.08270068     0.83499535    -0.54123920
 h     -0.17267333    -2.01733336     0.37648556
 h     -2.16091029     1.67602441     0.81708488
 h     -0.51796074     1.89438408    -1.32706788
 h      1.79925998     1.30050957    -1.32190900
 o      2.40328753    -1.12724938     0.32198209
 h      3.07525360    -1.18953692    -0.45673629
 c     -2.29474275    -0.59761190    -0.60157505
 h     -2.17874421    -0.75321904    -1.71896122
 h     -2.34670969    -1.55791025     0.03704986
 h     -3.23345651    -0.20362681    -0.33316527
 h     -0.62704235     1.37200634     1.84306834
          17

 c      1.29335053    -0.37406175     0.06012757
 c      0.01541877    -0.93591392     0.24718836
 c     -1.00478296     0.03900375     0.02731645
 c     -1.10953192     1.25016637     0.92975529
 c     -0.30726186     1.22759951    -0.40698362
 c      1.08091992     0.82574567    -0.53332864
 h     -0.16073467    -2.03179814     0.36951766
 h     -2.21864537     1.67179667     0.78764825
 h     -0.52007955     1.88358991    -1.34066766
 h      1.78455809     1.29920655    -1.36815980
 o      2.40848537    -1.12697628     0.30954768
 h      3.02722191    -1.17974744    -0.44852156
 c     -2.28728261    -0.60484268    -0.60848322
 h     -2.14140370    -0.74160023    -1.71766645
 h     -2.35732154    -1.55766387     0.01046559
 h     -3.24019551    -0.19966388    -0.36408365
 h     -0.60953954     1.37917380     1.90490904
          17

 c      1.28854372    -0.37012691     0.06688227
 c      0.02036494    -0.93857669     0.24819000
 c     -1.01130747     0.04171531     0.02897337
 c     -1.11931911     1.27751889     0.94411105
 c     -0.29622885     1.21058227    -0.41077678
 c      1.08051076     0.81802097    -0.52711448
 h     -0.14725070    -2.03917942     0.36542295
 h     -2.25201083     1.66338637     0.76385851
 h     -0.52867229     1.86419081    -1.33787442
 h      1.75980118     1.29303661    -1.39293437
 o      2.41335933    -1.12636943     0.29678950
 h      2.97681033    -1.16687218    -0.43727996
 c     -2.27847424    -0.61314150    -0.61489945
 h     -2.10683588    -0.73203219    -1.70710238
 h     -2.36745358    -1.55425289    -0.02814820
 h     -3.25427649    -0.18286618    -0.39512948
 h     -0.59286200     1.38520620     1.96339369
          17

 c      1.28482720    -0.36925208     0.07431353
 c      0.02621123    -0.94179195     0.24985081
 c     -1.01983403     0.04354395     0.03049522
 c     -1.13011730     1.30498890     0.95833946
 c     -0.28598055     1.19595196    -0.41644911
 c      1.08160529     0.81217628    -0.52303244
 h     -0.13231275    -2.03874784     0.36405671
 h     -2.25827872     1.65214974     0.74781696
 h     -0.54265916     1.83659824    -1.31924051
 h      1.72582420     1.28126455    -1.39422059
 o      2.41675577    -1.12527949     0.28501756
 h      2.94124199    -1.15248463    -0.44408022
 c     -2.26901327    -0.62164008    -0.62073577
 h     -2.07514142    -0.72528983    -1.69162666
 h     -2.37695755    -1.55228646    -0.07473951
 h     -3.26823239    -0.15730498    -0.42791096
 h     -0.58355071     1.39007734     2.00736098
          17

 c      1.28253378    -0.37157543     0.08246492
 c      0.03247729    -0.94533194     0.25226375
 c     -1.02984291     0.04441874     0.03224933
 c     -1.14133532     1.33191023     0.97240071
 c     -0.27710342     1.18374121    -0.42346432
 c      1.08409004     0.80825981    -0.52113686
 h     -0.11634214    -2.03194915     0.36551381
 h     -2.23899117     1.64061826     0.74072589
 h     -0.56158780     1.80368523    -1.28867041
 h      1.68599006     1.26500873    -1.37357152
 o      2.41798559    -1.12365879     0.27517767
 h      2.93139446    -1.13729784    -0.48391170
 c     -2.25962725    -0.62930278    -0.62593534
 h     -2.04588659    -0.72190729    -1.67714641
 h     -2.38628016    -1.55779201    -0.12406618
 h     -3.27458476    -0.12776341    -0.46351695
 h     -0.58533145     1.39442232     2.03075129
          17

 c      1.28186423    -0.37693156     0.09123335
 c      0.03870956    -0.94884823     0.25549939
 c     -1.04071851     0.04432816     0.03456430
 c     -1.15222458     1.35754368     0.98608514
 c     -0.27003639     1.17364882    -0.43101677
 c      1.08755773     0.80595782    -0.52100754
 h     -0.10005068    -2.02213208     0.37007316
 h     -2.20044639     1.63236213     0.74255278
 h     -0.58597735     1.77085881    -1.25351390
 h      1.64648065     1.24763549    -1.33699022
 o      2.41758198    -1.12158666     0.26668499
 h      2.93987605    -1.12091436    -0.54698442
 c     -2.25087373    -0.63523387    -0.63049837
 h     -2.01827751    -0.72202699    -1.66946296
 h     -2.39623209    -1.57591216    -0.17134010
 h     -3.26819377    -0.09854810    -0.50214205
 h     -0.59956807     1.39917695     2.03173768
          17

 c      1.28289217    -0.38488169     0.10037388
 c      0.04450374    -0.95194900     0.25961252
 c     -1.05180019     0.04330953     0.03772047
 c     -1.16175461     1.38109904     0.99909729
 c     -0.26502810     1.16511885    -0.43811956
 c      1.09125356     0.80456829    -0.52166047
 h     -0.08433086    -2.01373359     0.37811148
 h     -2.15496676     1.63206979     0.75142652
 h     -0.61742052     1.74527792    -1.22348087
 h      1.61678173     1.23537755    -1.29602223
 o      2.41663088    -1.11917609     0.25815519
 h      2.95142815    -1.10317867    -0.61036854
 c     -2.24309297    -0.63902805    -0.63449396
 h     -1.99158556    -0.72534313    -1.67201701
 h     -2.40735518    -1.60752224    -0.21411959
 h     -3.24694839    -0.07285566    -0.54321417
 h     -0.62541388     1.40533639     2.01232395
          17

 c      1.28556925    -0.39479728     0.10954370
 c      0.04951243    -0.95432489     0.26465452
 c     -1.06244090     0.04143378     0.04194611
 c     -1.16866546     1.40177153     1.01101644
 c     -0.26221010     1.15761018    -0.44392819
 c      1.09420185     0.80313263    -0.52173026
 h     -0.07006564    -2.01081925     0.38996389
 h     -2.12057347     1.64527035     0.76330050
 h     -0.65747651     1.73303315    -1.20680275
 h      1.60826315     1.23653580    -1.26583540
 o      2.41596768    -1.11653617     0.24857000
 h      2.95544822    -1.08456497    -0.65670042
 c     -2.23640737    -0.64093237    -0.63812788
 h     -1.96559768    -0.73117053    -1.68432992
 h     -2.41937956    -1.64771719    -0.25267575
 h     -3.21177159    -0.05242380    -0.58566296
 h     -0.65934952     1.41378192     1.97902678
          17

 c      1.28971972    -0.40596919     0.11836682
 c      0.05344654    -0.95588745     0.27068950
 c     -1.07206517     0.03879434     0.04741756
 c     -1.17211641     1.41888770     1.02103047
 c     -0.26180547     1.15095647    -0.44816814
 c      1.09574204     0.80092214    -0.52027385
 h     -0.05792091    -2.01535694     0.40573885
 h     -2.11390182     1.67665863     0.77354796
 h     -0.70516104     1.73530902    -1.20522345
 h      1.62807769     1.25663671    -1.25604749
 o      2.41608386    -1.11378778     0.23747861
 h      2.94740634    -1.06578801    -0.67759382
 c     -2.23069621    -0.64167810    -0.64179538
 h     -1.94070297    -0.73860506    -1.70243752
 h     -2.43136411    -1.68802554    -0.28852188
 h     -3.16655225    -0.03724227    -0.62820697
 h     -0.69438953     1.42511045     1.94425698
          17

 c      1.29503255    -0.41769608     0.12649147
 c      0.05608315    -0.95683124     0.27780533
 c     -1.08021250     0.03550100     0.05425600
 c     -1.17272126     1.43217142     1.02765862
 c     -0.26423449     1.14544619    -0.45118400
 c      1.09609948     0.79797758    -0.51756524
 h     -0.04825329    -2.02626640     0.42517655
 h     -2.13724553     1.72693079     0.78072753
 h     -0.75569479     1.74768073    -1.21342605
 h      1.67257929     1.29265067    -1.26162009
 o      2.41722812    -1.11107592     0.22486708
 h      2.92719171    -1.04748866    -0.67173550
 c     -2.22557947    -0.64217627    -0.64600663
 h     -1.91755309    -0.74670993    -1.72092051
 h     -2.44229218    -1.72005078    -0.32284233
 h     -3.11790775    -0.02535202    -0.66968143
 h     -0.72061845     1.43952620     1.92566444
          17

 c      1.30106684    -0.42932136     0.13361965
 c      0.05728553    -0.95755909     0.28611065
 c     -1.08655965     0.03167234     0.06251482
 c     -1.17230302     1.44183826     1.02938198
 c     -0.26993394     1.14154224    -0.45355301
 c      1.09613421     0.79493661    -0.51463876
 h     -0.04119034    -2.03999637     0.44766656
 h     -2.17654477     1.79150905     0.78752398
 h     -0.80245920     1.76341323    -1.22358243
 h      1.73012643     1.33509745    -1.26842324
 o      2.41942127    -1.10857731     0.21113027
 h      2.89869889    -1.02994410    -0.64458829
 c     -2.22049520    -0.64327697    -0.65123166
 h     -1.89662082    -0.75466901    -1.73496541
 h     -2.45153229    -1.73780592    -0.35588586
 h     -3.07408576    -0.01316512    -0.70937007
 h     -0.73006578     1.45697136     1.93765592
          17

 c      1.30727882    -0.44024414     0.13951385
 c      0.05702413    -0.95852011     0.29571760
 c     -1.09092787     0.02742370     0.07216417
 c     -1.17229054     1.44837807     1.02604817
 c     -0.27910722     1.13959407    -0.45573733
 c      1.09665979     0.79246795    -0.51236438
 h     -0.03679194    -2.05214515     0.47242723
 h     -2.21370758     1.86309171     0.79737002
 h     -0.83973809     1.77672631    -1.22945671
 h      1.78877682     1.37456247    -1.26423167
 o      2.42236812    -1.10651998     0.19720036
 h      2.87090000    -1.01252386    -0.61052396
 c     -2.21492076    -0.64555959    -0.65778823
 h     -1.87792185    -0.76187971    -1.74154135
 h     -2.45901225    -1.73852000    -0.38701122
 h     -3.04231684     0.00300524    -0.74710199
 h     -0.72342126     1.47722123     1.97817701
          17

 c      1.31307178    -0.44993196     0.14398869
 c      0.05538307    -0.96006083     0.30671782
 c     -1.09328196     0.02285967     0.08308714
 c     -1.17307766     1.45234385     1.01896716
 c     -0.29161667     1.13972801    -0.45796764
 c      1.09812045     0.79100693    -0.51113759
 h     -0.03517057    -2.05904291     0.49873387
 h     -2.23559727     1.93455668     0.81202547
 h     -0.86404478     1.78401238    -1.22770323
 h      1.83990280     1.40468109    -1.24242060
 o      2.42543832    -1.10521500     0.18456143
 h      2.85776058    -0.99297618    -0.59298102
 c     -2.20864714    -0.64909890    -0.66582681
 h     -1.86091885    -0.76799197    -1.73979805
 h     -2.46528235    -1.72285037    -0.41486764
 h     -3.02550677     0.02445184    -0.78285992
 h     -0.70865231     1.49954655     2.03004121
          17

 c      1.31786376    -0.45793754     0.14688393
 c      0.05254415    -0.96234088     0.31916092
 c     -1.09372059     0.01807577     0.09508834
 c     -1.17451578     1.45426240     1.00975150
 c     -0.30699794     1.14184420    -0.46024074
 c      1.10058996     0.79075725    -0.51096689
 h     -0.03652833    -2.05868803     0.52610468
 h     -2.23523367     2.00012530     0.83147530
 h     -0.87435344     1.78391190    -1.21775567
 h      1.87826928     1.42206880    -1.20094724
 o      2.42816333    -1.10498564     0.17436089
 h      2.87000150    -0.96845352    -0.61004453
 c     -2.20186122    -0.65333768    -0.67536882
 h     -1.84452952    -0.77291561    -1.73106667
 h     -2.47162108    -1.69504027    -0.43751947
 h     -3.02110855     0.04874358    -0.81620287
 h     -0.69397362     1.52261614     2.07471179
          17

 c      1.32116200    -0.46391573     0.14803705
 c      0.04875551    -0.96530650     0.33303940
 c     -1.09245804     0.01316501     0.10790609
 c     -1.17631521     1.45459096     0.99962609
 c     -0.32451271     1.14563009    -0.46232620
 c      1.10384744     0.79174011    -0.51159588
 h     -0.04113736    -2.05109610     0.55442758
 h     -2.21041784     2.05553134     0.85452770
 h     -0.87208665     1.77727532    -1.20164947
 h      1.90144200     1.42572843    -1.14091199
 o      2.43098386    -1.10591726     0.16608142
 h      2.90287661    -0.93942498    -0.65303217
 c     -2.19494884    -0.65721310    -0.68632162
 h     -1.82719855    -0.77682845    -1.71862611
 h     -2.48014439    -1.66274742    -0.45258721
 h     -3.02331410     0.07105932    -0.84619252
 h     -0.68450393     1.54483554     2.09976232
          17

 c      1.32262606    -0.46765101     0.14728994
 c      0.04430380    -0.96870474     0.34828087
 c     -1.08979945     0.00822693     0.12122610
 c     -1.17812066     1.45368162     0.98937409
 c     -0.34319996     1.15056246    -0.46375987
 c      1.10742622     0.79380076    -0.51256241
 h     -0.04929702    -2.03824146     0.58403601
 h     -2.16268840     2.09813233     0.87927580
 h     -0.86112768     1.76728422    -1.18409010
 h      1.90975791     1.41695771    -1.06587846
 o      2.43484329    -1.10782872     0.15825156
 h      2.94208887    -0.90984063    -0.69781463
 c     -2.18825034    -0.65950490    -0.69846457
 h     -1.80708167    -0.78019722    -1.70707222
 h     -2.49356615    -1.63541108    -0.45765587
 h     -3.02614067     0.08666717    -0.87183674
 h     -0.68244126     1.56462859     2.09894322
          17

 c      1.32210137    -0.46908917     0.14452087
 c      0.03949155    -0.97213270     0.36475028
 c     -1.08611216     0.00337628     0.13469717
 c     -1.17946388     1.45173054     0.97943712
 c     -0.36195382     1.15593852    -0.46387118
 c      1.11060200     0.79656334    -0.51321280
 h     -0.06127109    -2.02360541     0.61570300
 h     -2.09712437     2.12736665     0.90335195
 h     -0.84742137     1.75923549    -1.17217818
 h      1.90709875     1.39988683    -0.98175548
 o      2.44039109    -1.11046594     0.14976763
 h      2.97599346    -0.88366798    -0.72611093
 c     -2.18198416    -0.65932314    -0.71144986
 h     -1.78247002    -0.78376347    -1.70101159
 h     -2.51408774    -1.62019794    -0.45122964
 h     -3.02522312     0.09257210    -0.89252745
 h     -0.68782584     1.58054659     2.07065647
          17

 c      1.31961994    -0.46835830     0.13967195
 c      0.03461455    -0.97513285     0.38226663
 c     -1.08179936    -0.00125638     0.14795005
 c     -1.17972030     1.44869681     0.96994360
 c     -0.37970191     1.16103803    -0.46195900
 c      1.11234839     0.79938229    -0.51273949
 h     -0.07718429    -2.01117139     0.65047342
 h     -2.02266360     2.14562793     0.92412347
 h     -0.83723731     1.75882040    -1.17343813
 h      1.90191652     1.38212528    -0.89645138
 o      2.44780231    -1.11358368     0.14012820
 h      2.99841131    -0.86341428    -0.72943854
 c     -2.17630135    -0.65654226    -0.72484597
 h     -1.75249432    -0.78840795    -1.70321002
 h     -2.54169031    -1.61760011    -0.43396967
 h     -3.01835336     0.08807326    -0.90824086
 h     -0.69876538     1.59135105     2.01739922
          17

 c      1.31537650    -0.46577360     0.13276475
 c      0.02993586    -0.97733236     0.40063698
 c     -1.07728006    -0.00553861     0.16061774
 c     -1.17817782     1.44422562     0.96061564
 c     -0.39568299     1.16544494    -0.45766206
 c      1.11145715     0.80144991    -0.51036106
 h     -0.09686352    -2.00389955     0.68928579
 h     -1.95183174     2.15898647     0.93901478
 h     -0.83410078     1.76851751    -1.19160630
 h      1.90611081     1.37367056    -0.81791913
 o      2.45686249    -1.11695789     0.12927616
 h      3.00758407    -0.85002325    -0.70665545
 c     -2.17128288    -0.65182831    -0.73822671
 h     -1.71780400    -0.79488209    -1.71317847
 h     -2.57350210    -1.62139712    -0.40906535
 h     -3.00556387     0.07478975    -0.91958601
 h     -0.71096550     1.59623767     1.94660352
          17

 c      1.30968897    -0.46182833     0.12391232
 c      0.02566077    -0.97857191     0.41969620
 c     -1.07297343    -0.00935861     0.17235581
 c     -1.17436268     1.43772841     0.95060645
 c     -0.40959739     1.16926300    -0.45124271
 c      1.10711374     0.80225442    -0.50566339
 h     -0.11965623    -2.00230936     0.73249275
 h     -1.89787244     2.17580552     0.94603207
 h     -0.83707136     1.78512144    -1.22348516
 h      1.92828180     1.38175284    -0.75038861
 o      2.46701394    -1.12042427     0.11754269
 h      3.00596272    -0.84254150    -0.66304299
 c     -2.16682396    -0.64626788    -0.75124960
 h     -1.68067541    -0.80355428    -1.72735681
 h     -2.60506306    -1.62308999    -0.38115749
 h     -2.98914335     0.05651110    -0.92779563
 h     -0.71686758     1.59532705     1.87220628
          17

 c      1.30295322    -0.45716196     0.11332329
 c      0.02192152    -0.97893609     0.43932759
 c     -1.06927837    -0.01264544     0.18285679
 c     -1.16853730     1.42879990     0.93856098
 c     -0.42145330     1.17294152    -0.44344949
 c      1.09956444     0.80207955    -0.49874979
 h     -0.14433793    -2.00415682     0.77957756
 h     -1.86870188     2.20142607     0.94428646
 h     -0.84244876     1.80167080    -1.26082717
 h      1.96560891     1.40510112    -0.69283500
 o      2.47730729    -1.12397405     0.10573525
 h      3.00161785    -0.83699617    -0.61164960
 c     -2.16256273    -0.64098319    -0.76365387
 h     -1.64438086    -0.81435044    -1.74078953
 h     -2.63209007    -1.61599343    -0.35482352
 h     -2.97335976     0.03875013    -0.93463138
 h     -0.70596624     1.59013191     1.81371532
          17

 c      1.29560130    -0.45249407     0.10128514
 c      0.01877725    -0.97865919     0.45944839
 c     -1.06654353    -0.01538452     0.19185438
 c     -1.16164763     1.41774634     0.92344499
 c     -0.43130979     1.17692398    -0.43516428
 c      1.08989944     0.80184899    -0.48996807
 h     -0.16921653    -2.00548829     0.82928296
 h     -1.86284352     2.23296931     0.93416935
 h     -0.84653981     1.81133162    -1.29485585
 h      2.00595678     1.43566792    -0.64222383
 o      2.48640259    -1.12784568     0.09512158
 h      3.00890227    -0.82543988    -0.57294503
 c     -2.15798511    -0.63688472    -0.77521529
 h     -1.61224840    -0.82690291    -1.74901242
 h     -2.65148750    -1.59671675    -0.33363019
 h     -2.96320625     0.02749332    -0.94207025
 h     -0.66968493     1.58265288     1.78665067
          17

 c      1.28806073    -0.44853845     0.08812916
 c      0.01622574    -0.97797860     0.47997272
 c     -1.06503498    -0.01762670     0.19912225
 c     -1.15439961     1.40564582     0.90574690
 c     -0.43914028     1.18144605    -0.42718618
 c      1.07927051     0.80256959    -0.47963095
 h     -0.19240949    -2.00226483     0.88004713
 h     -1.87236362     2.26116310     0.91713571
 h     -0.84699125     1.80956865    -1.31911749
 h      2.03668224     1.46484086    -0.59657672
 o      2.49312538    -1.13230734     0.08667104
 h      3.04029737    -0.79995178    -0.56265346
 c     -2.15268654    -0.63446801    -0.78573569
 h     -1.58688597    -0.84078473    -1.74922838
 h     -2.66166825    -1.56508264    -0.31977027
 h     -2.96184915     0.02697048    -0.95172504
 h     -0.60955012     1.57296516     1.78887378
          17

 c      1.28071336    -0.44592791     0.07419767
 c      0.01422534    -0.97702112     0.50077455
 c     -1.06491245    -0.01947888     0.20447925
 c     -1.14680070     1.39383213     0.88725619
 c     -0.44481026     1.18650353    -0.42016666
 c      1.06847499     0.80501016    -0.46795922
 h     -0.21216087    -1.99162596     0.93047909
 h     -1.88845492     2.27629320     0.89524515
 h     -0.84290407     1.79448218    -1.33019794
 h      2.04935355     1.48673057    -0.55530333
 o      2.49744771    -1.13708987     0.07995559
 h      3.09132799    -0.76201600    -0.57426490
 c     -2.14660966    -0.63365822    -0.79506910
 h     -1.56970210    -0.85572376    -1.74076004
 h     -2.66268131    -1.52376371    -0.31389897
 h     -2.96824717     0.03767813    -0.96431555
 h     -0.53710646     1.55925604     1.80360500
          17

 c      1.27386616    -0.44516916     0.05982614
 c      0.01272438    -0.97575242     0.52166185
 c     -1.06621919    -0.02107480     0.20780084
 c     -1.13860494     1.38335949     0.86982250
 c     -0.44809638     1.19188054    -0.41457896
 c      1.05794570     0.80963082    -0.45510940
 h     -0.22709316    -1.97249853     0.97971352
 h     -1.90441283     2.27178324     0.87070334
 h     -0.83464164     1.76655531    -1.32768723
 h      2.04000519     1.49842699    -0.51856574
 o      2.50020063    -1.14146635     0.07373839
 h      3.14512393    -0.72121158    -0.58846381
 c     -2.14003464    -0.63382309    -0.80313568
 h     -1.56065723    -0.87175636    -1.72510590
 h     -2.65641280    -1.47806067    -0.31493505
 h     -2.97734165     0.05648801    -0.97964349
 h     -0.46557807     1.54017784     1.81407878
          17

 c      1.26773581    -0.44661546     0.04533088
 c      0.01168881    -0.97397596     0.54236346
 c     -1.06888370    -0.02254344     0.20902571
 c     -1.12967783     1.37483014     0.85476529
 c     -0.44870949     1.19717338    -0.41066371
 c      1.04784023     0.81657223    -0.44119421
 h     -0.23636132    -1.94569922     1.02762307
 h     -1.91618702     2.24484847     0.84561210
 h     -0.82376087     1.72847836    -1.31430745
 h      2.00837951     1.49956732    -0.48681187
 o      2.50211991    -1.14478987     0.06708759
 h      3.18727913    -0.68640350    -0.59089157
 c     -2.13334943    -0.63396063    -0.80990900
 h     -1.55821585    -0.88931838    -1.70575451
 h     -2.64672176    -1.43553467    -0.31993167
 h     -2.98266285     0.07863629    -0.99701924
 h     -0.40479685     1.51578446     1.81014101
          17

 c      1.26244500    -0.45044073     0.03099548
 c      0.01111855    -0.97136494     0.56253037
 c     -1.07272879    -0.02398713     0.20815624
 c     -1.12001667     1.36841992     0.84288227
 c     -0.44632100     1.20181264    -0.40835331
 c      1.03807136     0.82561922    -0.42629222
 h     -0.23970569    -1.91368747     1.07488953
 h     -1.92225200     2.19618400     0.82189934
 h     -0.81306252     1.68501693    -1.29625450
 h      1.95781594     1.49233449    -0.46055230
 o      2.50356592    -1.14667479     0.05957251
 h      3.21005687    -0.66268936    -0.57525233
 c     -2.12685422    -0.63297912    -0.81538262
 h     -1.55961780    -0.90923028    -1.68758612
 h     -2.63887408    -1.40462659    -0.32459765
 h     -2.97887981     0.09970467    -1.01569441
 h     -0.36079866     1.48719017     1.78756864
          17

 c      1.25803530    -0.45662541     0.01706314
 c      0.01104764    -0.96752751     0.58175797
 c     -1.07748382    -0.02547257     0.20525722
 c     -1.10964443     1.36391133     0.83454760
 c     -0.44062092     1.20513460    -0.40725857
 c      1.02825435     0.83613276    -0.41046216
 h     -0.23737289    -1.87994702     1.12286295
 h     -1.92373435     2.12979330     0.80129690
 h     -0.80637464     1.64234738    -1.28280315
 h      1.89603291     1.48208241    -0.44024749
 o      2.50458643    -1.14696969     0.05111719
 h      3.21122059    -0.65176612    -0.54092308
 c     -2.12075303    -0.63006175    -0.81950603
 h     -1.56170018    -0.93245156    -1.67552842
 h     -2.63756547    -1.39154501    -0.32516207
 h     -2.96299717     0.11663704    -1.03508900
 h     -0.33661511     1.45613673     1.74632748
          17

 c      1.25449067    -0.46496581     0.00374099
 c      0.01152639    -0.96211068     0.59963846
 c     -1.08279760    -0.02703493     0.20045596
 c     -1.09853181     1.36071430     0.82973142
 c     -0.43146371     1.20656703    -0.40688491
 c      1.01766309     0.84701097    -0.39376672
 h     -0.22986651    -1.84791325     1.17308054
 h     -1.92484828     2.05288874     0.78526357
 h     -0.80733207     1.60608956    -1.28331429
 h      1.83578872     1.47793390    -0.42623851
 o      2.50493987    -1.14575458     0.04192167
 h      3.19355191    -0.65195558    -0.49164929
 c     -2.11523819    -0.62503544    -0.82213919
 h     -1.56222986    -0.95949646    -1.67254198
 h     -2.64430718    -1.39680305    -0.32084355
 h     -2.93459929     0.12808777    -1.05489339
 h     -0.33246909     1.42477338     1.68997824
          17

 c      1.25176027    -0.47511081    -0.00878665
 c      0.01259393    -0.95492295     0.61584077
 c     -1.08825504    -0.02869020     0.19394144
 c     -1.08667952     1.35796917     0.82793313
 c     -0.41910916     1.20587479    -0.40709061
 c      1.00548012     0.85687968    -0.37630066
 h     -0.21759244    -1.81966728     1.22646269
 h     -1.93269051     1.97485844     0.77485643
 h     -0.81702315     1.57864756    -1.30159707
 h      1.79215985     1.49095453    -0.41869448
 o      2.50400140    -1.14342200     0.03248261
 h      3.16631133    -0.65691125    -0.43584708
 c     -2.11045924    -0.61847751    -0.82313492
 h     -1.56097719    -0.98973275    -1.67804870
 h     -2.65676693    -1.41483136    -0.31438255
 h     -2.89579379     0.13457596    -1.07516950
 h     -0.34482278     1.39551189     1.62642740
          17

 c      1.24976912    -0.48661753    -0.02034595
 c      0.01426127    -0.94601531     0.63018662
 c     -1.09339986    -0.03044613     0.18595762
 c     -1.07451146     1.35484165     0.82805972
 c     -0.40438291     1.20322755    -0.40833901
 c      0.99158655     0.86472544    -0.35822972
 h     -0.20062519    -1.79505716     1.28254737
 h     -1.95444254     1.90418138     0.77074271
 h     -0.83253307     1.55860077    -1.33289396
 h      1.77356153     1.52725138    -0.41737402
 o      2.50068688    -1.14076058     0.02357200
 h      3.14653335    -0.65432372    -0.38624619
 c     -2.10638581    -0.61147427    -0.82247990
 h     -1.55956483    -1.02116847    -1.68819710
 h     -2.67075908    -1.43717878    -0.31000307
 h     -2.85099627     0.13855427    -1.09649251
 h     -0.36445340     1.37071043     1.56940224
          17

 c      1.24841376    -0.49899696    -0.03077394
 c      0.01651610    -0.93566407     0.64267496
 c     -1.09775965    -0.03230353     0.17679270
 c     -1.06335378     1.35089441     0.82846576
 c     -0.38857249     1.19901993    -0.41139982
 c      0.97718026     0.87047534    -0.33984031
 h     -0.17879469    -1.77186906     1.33930130
 h     -1.99192919     1.84470466     0.77348484
 h     -0.84832964     1.54292423    -1.36747505
 h      1.77472309     1.58160904    -0.42103187
 o      2.49394409    -1.13863808     0.01582608
 h      3.15147318    -0.63109152    -0.35332465
 c     -2.10278075    -0.60525687    -0.82031977
 h     -1.56024233    -1.05102040    -1.69778190
 h     -2.68254709    -1.45596466    -0.31117971
 h     -2.80617003     0.14403027    -1.12000537
 h     -0.37625064     1.35207280     1.53775409
          17

 c      1.24755618    -0.51172499    -0.03993335
 c      0.01934066    -0.92426704     0.65343757
 c     -1.10087036    -0.03425262     0.16676747
 c     -1.05496794     1.34615689     0.82771451
 c     -0.37316332     1.19367690    -0.41689576
 c      0.96425609     0.87468719    -0.32152582
 h     -0.15201778    -1.74693026     1.39368155
 h     -2.03906640     1.79541718     0.78360798
 h     -0.85887193     1.52921438    -1.39618401
 h      1.78260807     1.64137784    -0.42728077
 o      2.48392974    -1.13712731     0.00909245
 h      3.18021218    -0.58740840    -0.33490471
 c     -2.09936324    -0.60086882    -0.81690393
 h     -1.56466576    -1.07661427    -1.70224848
 h     -2.68992013    -1.46557476    -0.31968823
 h     -2.76702550     0.15511445    -1.14704449
 h     -0.36739836     1.34019276     1.54642734
          17

 c      1.24702856    -0.52424392    -0.04772577
 c      0.02272974    -0.91222362     0.66265809
 c     -1.10230261    -0.03626921     0.15622161
 c     -1.05009925     1.34083817     0.82580046
 c     -0.35959402     1.18756519    -0.42509856
 c      0.95471622     0.87788282    -0.30369180
 h     -0.12059899    -1.71737382     1.44257148
 h     -2.08569088     1.75366793     0.80112073
 h     -0.86020158     1.51638591    -1.41317726
 h      1.78592691     1.69454339    -0.43333520
 o      2.47196064    -1.13548431     0.00270685
 h      3.21448071    -0.53715213    -0.32053829
 c     -2.09604130    -0.59887732    -0.81257880
 h     -1.57330854    -1.09606534    -1.69880853
 h     -2.69237394    -1.46308154    -0.33554127
 h     -2.73662667     0.17359502    -1.17813609
 h     -0.34081678     1.33492669     1.59260286
          17

 c      1.24664370    -0.53597701    -0.05409367
 c      0.02670078    -0.89985094     0.67049824
 c     -1.10168930    -0.03830982     0.14549621
 c     -1.04830043     1.33509139     0.82397602
 c     -0.34906139     1.18095424    -0.43592053
 c      0.94995126     0.88029287    -0.28667489
 h     -0.08533598    -1.68146953     1.48359496
 h     -2.12259136     1.71757726     0.82517900
 h     -0.85041076     1.50454155    -1.41630705
 h      1.77838823     1.73314383    -0.43672748
 o      2.45935253    -1.13300417    -0.00381611
 h      3.23692818    -0.49413624    -0.30249546
 c     -2.09300496    -0.59921018    -0.80781612
 h     -1.58538182    -1.10861296    -1.68678965
 h     -2.69109653    -1.44831344    -0.35713449
 h     -2.71427177     0.19735434    -1.21201681
 h     -0.31209942     1.33583779     1.65830715
          17

 c      1.24620193    -0.54635099    -0.05901563
 c      0.03129440    -0.88734518     0.67704880
 c     -1.09875708    -0.04030743     0.13491000
 c     -1.04890699     1.32897952     0.82354269
 c     -0.34233819     1.17397270    -0.44893513
 c      0.95072421     0.88192104    -0.27072224
 h     -0.04744682    -1.63894127     1.51563984
 h     -2.14377541     1.68649545     0.85426483
 h     -0.82974122     1.49481311    -1.40698755
 h      1.75802239     1.75310550    -0.43557927
 o      2.44697380    -1.12936929    -0.01065389
 h      3.23807902    -0.46640968    -0.27783916
 c     -2.09058404    -0.60121616    -0.80317289
 h     -1.59897248    -1.11474329    -1.66764254
 h     -2.68905864    -1.42395047    -0.38135995
 h     -2.69675308     0.22134567    -1.24575585
 h     -0.29550090     1.34208198     1.72485339
          17

 c      1.24549912    -0.55481480    -0.06250203
 c      0.03656279    -0.87477893     0.68230319
 c     -1.09335776    -0.04217615     0.12473182
 c     -1.05144493     1.32250264     0.82529261
 c     -0.33961853     1.16656184    -0.46335227
 c      0.95711484     0.88264733    -0.25601348
 h     -0.00840757    -1.59097167     1.53912363
 h     -2.14683715     1.66069508     0.88656077
 h     -0.80071447     1.48939494    -1.39036019
 h      1.72615069     1.75355092    -0.42866370
 o      2.43531547    -1.12459950    -0.01778571
 h      3.21515277    -0.45693786    -0.24669962
 c     -2.08902247    -0.60387845    -0.79916990
 h     -1.61127919    -1.11619724    -1.64476194
 h     -2.69102335    -1.39538485    -0.40385268
 h     -2.68054931     0.24009850    -1.27589426
 h     -0.29865842     1.35242397     1.77941781
          17

 c      1.24434017    -0.56086200    -0.06459097
 c      0.04255205    -0.86212459     0.68615404
 c     -1.08549411    -0.04382325     0.11516315
 c     -1.05553454     1.31561267     0.82953965
 c     -0.34046950     1.15846106    -0.47800003
 c      0.96849607     0.88223640    -0.24268628
 h      0.03025089    -1.53995301     1.55600205
 h     -2.13288121     1.64106519     0.92024903
 h     -0.76805438     1.49164780    -1.37533587
 h      1.68714537     1.73687493    -0.41552256
 o      2.42455021    -1.11899961    -0.02506952
 h      3.17099493    -0.46428434    -0.21107773
 c     -2.08837606    -0.60609294    -0.79616253
 h     -1.61905068    -1.11576882    -1.62289229
 h     -2.70273706    -1.36944085    -0.41982520
 h     -2.66319723     0.24965789    -1.29958105
 h     -0.32387627     1.36544303     1.81467043
          17

 c      1.24256516    -0.56406097    -0.06534631
 c      0.04928146    -0.84930230     0.68842520
 c     -1.07533586    -0.04516114     0.10633612
 c     -1.06074458     1.30821648     0.83624124
 c     -0.34399513     1.14928953    -0.49149633
 c      0.98357520     0.88023930    -0.23083394
 h      0.06714182    -1.48898885     1.56942085
 h     -2.10655812     1.62897723     0.95370833
 h     -0.73742817     1.50560878    -1.37260006
 h      1.64882977     1.70968558    -0.39670799
 o      2.41444831    -1.11321724    -0.03226973
 h      3.11515140    -0.48146791    -0.17444469
 c     -2.08860619    -0.60704762    -0.79425642
 h     -1.61941724    -1.11665813    -1.60675890
 h     -2.72852272    -1.35126167    -0.42577452
 h     -2.64366305     0.24838033    -1.31518901
 h     -0.36992699     1.37969479     1.82734518
          17

 c      1.24008603    -0.56409142    -0.06485959
 c      0.05672430    -0.83625450     0.68895498
 c     -1.06322496    -0.04612053     0.09832781
 c     -1.06656213     1.30017463     0.84503506
 c     -0.34922102     1.13879205    -0.50277780
 c      1.00055118     0.87590002    -0.22048293
 h      0.10115834    -1.44109701     1.58282588
 h     -2.07592835     1.62622719     0.98563030
 h     -0.71244652     1.53393564    -1.38880506
 h      1.62241663     1.68350495    -0.37391258
 o      2.40425274    -1.10834832    -0.03909374
 h      3.06550080    -0.49406780    -0.14119440
 c     -2.08974594    -0.60660729    -0.79331258
 h     -1.61105404    -1.12134393    -1.59907481
 h     -2.76822043    -1.34105184    -0.42119310
 h     -2.62229682     0.23710220    -1.32256430
 h     -0.43266698     1.39381427     1.81785556
          17

 c      1.23692702    -0.56077964    -0.06325749
 c      0.06479689    -0.82302830     0.68771968
 c     -1.04967345    -0.04667017     0.09118402
 c     -1.07256284     1.29131025     0.85516078
 c     -0.35542022     1.12715248    -0.51164563
 c      1.01751883     0.86838599    -0.21162383
 h      0.13147411    -1.39829513     1.59863904
 h     -2.05107723     1.63473967     1.01495712
 h     -0.69239927     1.57507412    -1.42082144
 h      1.61948155     1.67181757    -0.34924440
 o      2.39302091    -1.10565735    -0.04532756
 h      3.04250353    -0.48463830    -0.11449589
 c     -2.09189634    -0.60538805    -0.79305733
 h     -1.59503926    -1.13056430    -1.59911856
 h     -2.81654126    -1.33420450    -0.40859250
 h     -2.60074413     0.21911316    -1.32315409
 h     -0.50453734     1.40673073     1.79138894
          17

 c      1.23326090    -0.55413383    -0.06070718
 c      0.07335875    -0.80982101     0.68493550
 c     -1.03535214    -0.04684030     0.08494207
 c     -1.07880544     1.28144922     0.86531300
 c     -0.36206925     1.11505835    -0.51865467
 c      1.03315999     0.85757288    -0.20434004
 h      0.15742163    -1.36105228     1.61715810
 h     -2.04045451     1.65559923     1.04044518
 h     -0.67387873     1.62303163    -1.45763935
 h      1.64487870     1.68097209    -0.32341366
 o      2.38079898    -1.10549846    -0.05099034
 h      3.05031163    -0.45002064    -0.09384664
 c     -2.09504465    -0.60445618    -0.79318931
 h     -1.57464902    -1.14324174    -1.60317593
 h     -2.86568456    -1.32467103    -0.39183397
 h     -2.58177186     0.19988794    -1.31999156
 h     -0.57369856     1.41821213     1.76011478
          17

 c      1.22943632    -0.54439304    -0.05740934
 c      0.08221906    -0.79695642     0.68106329
 c     -1.02105627    -0.04673751     0.07964071
 c     -1.08611881     1.27049624     0.87369449
 c     -0.36863493     1.10345903    -0.52453925
 c      1.04713946     0.84461561    -0.19885530
 h      0.17838656    -1.32849196     1.63646776
 h     -2.04649131     1.68758425     1.06009281
 h     -0.65392188     1.67023278    -1.48744105
 h      1.69259527     1.70388480    -0.29512740
 o      2.36885796    -1.10699564    -0.05620681
 h      3.07263205    -0.40637962    -0.07712464
 c     -2.09896424    -0.60491632    -0.79341094
 h     -1.55420382    -1.15735420    -1.60646274
 h     -2.90842835    -1.30792231    -0.37446213
 h     -2.56863449     0.18603565    -1.31714280
 h     -0.62517117     1.42956324     1.74324787
          17

 c      1.22597469    -0.53207052    -0.05358262
 c      0.09114134    -0.78480907     0.67670741
 c     -1.00764127    -0.04654405     0.07530957
 c     -1.09561666     1.25857227     0.87886699
 c     -0.37449662     1.09330009    -0.52984754
 c      1.05970661     0.83143952    -0.19538796
 h      0.19383877    -1.29917563     1.65343690
 h     -2.06472481     1.72658963     1.07129102
 h     -0.63131103     1.71014380    -1.50200030
 h      1.75079185     1.72637473    -0.26292566
 o      2.35848250    -1.10911340    -0.06102848
 h      3.09153872    -0.37178635    -0.06341287
 c     -2.10331762    -0.60754438    -0.79348116
 h     -1.53782686    -1.17096728    -1.60496932
 h     -2.93974496    -1.28195136    -0.35891407
 h     -2.56367330     0.18293209    -1.31818224
 h     -0.64761363     1.44282827     1.75719571
          17

 c      1.22351063    -0.51795342    -0.04944362
 c      0.09984825    -0.77372474     0.67247472
 c     -0.99593815    -0.04649606     0.07194937
 c     -1.10770621     1.24621387     0.88106215
 c     -0.37899901     1.08537280    -0.53487517
 c      1.07114569     0.81996065    -0.19403506
 h      0.20345146    -1.27189774     1.66505381
 h     -2.08721160     1.76678262     1.07178766
 h     -0.60635324     1.73829527    -1.49738191
 h      1.80856457     1.73631372    -0.22663764
 o      2.35038427    -1.11121891    -0.06544023
 h      3.09680496    -0.35696075    -0.05284056
 c     -2.10783787    -0.61251116    -0.79333101
 h     -1.52867152    -1.18289204    -1.59639580
 h     -2.95724101    -1.24715016    -0.34632405
 h     -2.56674905     0.19189398    -1.32425049
 h     -0.64175991     1.45748812     1.79941771
          17

 c      1.22268888    -0.50304065    -0.04518503
 c      0.10803757    -0.76396648     0.66885443
 c     -0.98666902    -0.04682722     0.06951939
 c     -1.12196581     1.23427965     0.88187214
 c     -0.38153476     1.08022542    -0.53967187
 c      1.08158576     0.81177048    -0.19477546
 h      0.20720630    -1.24616391     1.66947040
 h     -2.10639279     1.80237818     1.06048553
 h     -0.58036698     1.75254953    -1.47340968
 h      1.85836926     1.72674394    -0.18732704
 o      2.34478060    -1.11304141    -0.06940417
 h      3.08509315    -0.36592087    -0.04583913
 c     -2.11238828    -0.61932531    -0.79310629
 h     -1.52856950    -1.19297463    -1.58037832
 h     -2.96127472    -1.20596150    -0.33647140
 h     -2.57499058     0.20939434    -1.33347669
 h     -0.61798626     1.46970329     1.85117953
          17

 c      1.22404620    -0.48842232    -0.04095538
 c      0.11541270    -0.75568713     0.66613772
 c     -0.98037724    -0.04769386     0.06793545
 c     -1.13770441     1.22355585     0.88281396
 c     -0.38160388     1.07807839    -0.54400450
 c      1.09102822     0.80807334    -0.19750615
 h      0.20542521    -1.22235758     1.66656500
 h     -2.11708655     1.82886066     1.03760457
 h     -0.55537848     1.75345331    -1.43344946
 h      1.89582886     1.69536420    -0.14676992
 o      2.34152002    -1.11459618    -0.07288215
 h      3.05852069    -0.39739865    -0.04276693
 c     -2.11685610    -0.62703047    -0.79306119
 h     -1.53787342    -1.20220635    -1.55843501
 h     -2.95509308    -1.16253890    -0.32768983
 h     -2.58422473     0.22918949    -1.34240571
 h     -0.58761976     1.47542184     1.89392359
          17

 c      1.22790946    -0.47511573    -0.03684833
 c      0.12171970    -0.74892113     0.66437740
 c     -0.97738155    -0.04911952     0.06707002
 c     -1.15424057     1.21452323     0.88471992
 c     -0.37883552     1.07872888    -0.54728294
 c      1.09938967     0.80960372    -0.20206492
 h      0.19873257    -1.20170536     1.65809272
 h     -2.11703520     1.84356138     1.00446284
 h     -0.53402817     1.74499037    -1.38483403
 h      1.91930974     1.64370692    -0.10702313
 o      2.34006792    -1.11623948    -0.07584995
 h      3.02532503    -0.44424007    -0.04369553
 c     -2.12103674    -0.63448700    -0.79341016
 h     -1.55540392    -1.21274487    -1.53379581
 h     -2.94464948    -1.12217431    -0.31689034
 h     -2.59068006     0.24516120    -1.34787786
 h     -0.55907161     1.47226075     1.91631372
          17

 c      1.23433864    -0.46389112    -0.03290722
 c      0.12677973    -0.74359646     0.66339692
 c     -0.97775825    -0.05098272     0.06675738
 c     -1.17089611     1.20732293     0.88782965
 c     -0.37298683     1.08149878    -0.54852896
 c      1.10647968     0.81647369    -0.20824573
 h      0.18796092    -1.18606430     1.64739782
 h     -2.10695124     1.84594789     0.96316264
 h     -0.51948733     1.73524190    -1.33913559
 h      1.93018249     1.57703811    -0.07001528
 o      2.33940776    -1.11878789    -0.07831014
 h      3.00161735    -0.49183078    -0.04824345
 c     -2.12466816    -0.64062817    -0.79422166
 h     -1.57865214    -1.22772597    -1.51093560
 h     -2.93715283    -1.09004627    -0.30023292
 h     -2.59188765     0.25297435    -1.34804739
 h     -0.53790886     1.45948260     1.91329572
          17

 c      1.24313068    -0.45514013    -0.02914105
 c      0.13050780    -0.73957457     0.66286940
 c     -0.98135191    -0.05305226     0.06680895
 c     -1.18693902     1.20177338     0.89198831
 c     -0.36395919     1.08540952    -0.54660003
 c      1.11190899     0.82804028    -0.21583025
 h      0.17401665    -1.17746537     1.63851434
 h     -2.09053520     1.83786996     0.91624519
 h     -0.51499576     1.73480731    -1.30976190
 h      1.93377996     1.50466818    -0.03693940
 o      2.33827504    -1.12329437    -0.08028266
 h      3.00762353    -0.52207794    -0.05579751
 c     -2.12762190    -0.64472096    -0.79534214
 h     -1.60456452    -1.25053590    -1.49442621
 h     -2.93783257    -1.06931384    -0.27492518
 h     -2.58688811     0.25059484    -1.34260823
 h     -0.52757858     1.43757130     1.88412100
          17

 c      1.25386956    -0.44884358    -0.02554109
 c      0.13291158    -0.73671890     0.66246658
 c     -0.98780908    -0.05505394     0.06703738
 c     -1.20159956     1.19739601     0.89675766
 c     -0.35188706     1.08976806    -0.54085076
 c      1.11503789     0.84297169    -0.22464132
 h      0.15775405    -1.17740538     1.63463588
 h     -2.07422803     1.82358013     0.86624583
 h     -0.52256117     1.75057096    -1.30457456
 h      1.93983398     1.43919422    -0.00750284
 o      2.33626624    -1.13004632    -0.08175541
 h      3.05000103    -0.52975928    -0.06639189
 c     -2.13004229    -0.64660743    -0.79638529
 h     -1.63095555    -1.28332337    -1.48704528
 h     -2.94685291    -1.05979379    -0.24128704
 h     -2.57621595     0.23840127    -1.33274891
 h     -0.52953039     1.40804197     1.83161484
          17

 c      1.26598652    -0.44465608    -0.02209145
 c      0.13407247    -0.73496656     0.66201350
 c     -0.99662227    -0.05673230     0.06727614
 c     -1.21426883     1.19350256     0.90141121
 c     -0.33726811     1.09472787    -0.53171403
 c      1.11525636     0.85968976    -0.23454113
 h      0.13993646    -1.18615971     1.63658059
 h     -2.06577313     1.80881256     0.81521522
 h     -0.54137362     1.77952256    -1.31936111
 h      1.95915187     1.39245744     0.01993089
 o      2.33442777    -1.13818516    -0.08269244
 h      3.11245891    -0.52862148    -0.08061214
 c     -2.13221739    -0.64679896    -0.79685323
 h     -1.65767466    -1.32536782    -1.48816064
 h     -2.95959663    -1.05853364    -0.20300726
 h     -2.56188838     0.21927873    -1.32110499
 h     -0.54233423     1.37352832     1.76288658
          17

 c      1.27881979    -0.44205370    -0.01876938
 c      0.13411949    -0.73435810     0.66154417
 c     -1.00717274    -0.05787895     0.06738844
 c     -1.22494329     1.18939942     0.90480600
 c     -0.32097295     1.10104687    -0.52038476
 c      1.11268119     0.87701078    -0.24526923
 h      0.12129993    -1.20256338     1.64232094
 h     -2.07087938     1.79835170     0.76468489
 h     -0.56782342     1.81160847    -1.34164566
 h      1.99548897     1.36953934     0.04605232
 o      2.33414845    -1.14674108    -0.08310107
 h      3.17322204    -0.53449812    -0.09846695
 c     -2.13433175    -0.64634365    -0.79629317
 h     -1.68633879    -1.37274586    -1.49392228
 h     -2.96988790    -1.06159294    -0.16530487
 h     -2.54726933     0.19847280    -1.31160327
 h     -0.55973178     1.33796842     1.69099976
          17

 c      1.29168040    -0.44045489    -0.01553886
 c      0.13320654    -0.73500323     0.66122389
 c     -1.01877083    -0.05833937     0.06726931
 c     -1.23461204     1.18463730     0.90531240
 c     -0.30410106     1.10944567    -0.50809655
 c      1.10849059     0.89433075    -0.25629693
 h      0.10262239    -1.22442975     1.64797122
 h     -2.08979155     1.79343520     0.71646310
 h     -0.59718485     1.83712118    -1.35915151
 h      2.04148552     1.36780855     0.06845343
 o      2.33634788    -1.15519466    -0.08303390
 h      3.21771059    -0.55589683    -0.11927579
 c     -2.13639717    -0.64649162    -0.79437431
 h     -1.71887976    -1.41976900    -1.49917901
 h     -2.97285344    -1.06545302    -0.13289175
 h     -2.53638783     0.18238675    -1.30872811
 h     -0.56940512     1.30632633     1.63509107
          17

 c      1.30391889    -0.43929779    -0.01234782
 c      0.13149886    -0.73701293     0.66121080
 c     -1.03069723    -0.05801934     0.06684464
 c     -1.24476230     1.17916789     0.90141638
 c     -0.28781336     1.12030708    -0.49577445
 c      1.10437559     0.91128704    -0.26695982
 h      0.08470264    -1.24930463     1.64944263
 h     -2.11744798     1.79173521     0.67331838
 h     -0.62511030     1.85018840    -1.36377313
 h      2.08469660     1.38174898     0.08286697
 o      2.34142662    -1.16338790    -0.08255801
 h      3.23906111    -0.59509720    -0.14209030
 c     -2.13838505    -0.64824709    -0.79096205
 h     -1.75627693    -1.46096175    -1.49945307
 h     -2.96604844    -1.06761023    -0.10888857
 h     -2.53243675     0.17571688    -1.31578348
 h     -0.55862160     1.28276673     1.61262798
          17

 c      1.31498195    -0.43810432    -0.00912948
 c      0.12916890    -0.74044036     0.66154774
 c     -1.04224286    -0.05689277     0.06607246
 c     -1.25593365     1.17333449     0.89296091
 c     -0.27319341     1.13368531    -0.48401027
 c      1.10187363     0.92750709    -0.27668207
 h      0.06826137    -1.27513680     1.64375177
 h     -2.14704678     1.78973178     0.63840647
 h     -0.64828024     1.84874260    -1.35166291
 h      2.11469750     1.40663467     0.08552890
 o      2.34934777    -1.17137817    -0.08172895
 h      3.23652054    -0.65025396    -0.16604748
 c     -2.14038072    -0.65199345    -0.78622896
 h     -1.79812198    -1.49240710    -1.49196830
 h     -2.94954740    -1.06671867    -0.09445612
 h     -2.53621000     0.17839204    -1.33289913
 h     -0.52787258     1.26832183     1.62519914
          17

 c      1.32446498    -0.43653134    -0.00581144
 c      0.12639442    -0.74524289     0.66211698
 c     -1.05274336    -0.05499988     0.06494223
 c     -1.26733165     1.16764277     0.88119007
 c     -0.26112994     1.14937409    -0.47309100
 c      1.10209211     0.94259957    -0.28507018
 h      0.05383703    -1.30069877     1.62966308
 h     -2.17309447     1.78466082     0.61420513
 h     -0.66466812     1.83376355    -1.32253554
 h      2.12534730     1.43921075     0.07412677
 o      2.35958884    -1.17940266    -0.08055920
 h      3.21589173    -0.71580332    -0.19081654
 c     -2.14258534    -0.65743179    -0.78066300
 h     -1.84274424    -1.51235231    -1.47593284
 h     -2.92582118    -1.06260850    -0.08864656
 h     -2.54597164     0.18543332    -1.35669299
 h     -0.49240981     1.26147742     1.65872153
          17

 c      1.33215722    -0.43439322    -0.00232707
 c      0.12335511    -0.75126381     0.66264269
 c     -1.06161197    -0.05243945     0.06346734
 c     -1.27786894     1.16252298     0.86760656
 c     -0.25219478     1.16692177    -0.46298283
 c      1.10564522     0.95621586    -0.29190925
 h      0.04172109    -1.32578415     1.60782199
 h     -2.19238763     1.77510876     0.60200484
 h     -0.67391041     1.80901904    -1.27957026
 h      2.11441581     1.47733317     0.04774118
 o      2.37096896    -1.18791866    -0.07895923
 h      3.19204951    -0.78178700    -0.21750728
 c     -2.14517398    -0.66381177    -0.77491510
 h     -1.88751443    -1.52144767    -1.45255398
 h     -2.89960113    -1.05625525    -0.08831083
 h     -2.55883025     0.18994985    -1.38201415
 h     -0.46877970     1.26019916     1.69717385
          17

 c      1.33806445    -0.43164213     0.00137213
 c      0.12022563    -0.75823370     0.66272308
 c     -1.06836930    -0.04936084     0.06166593
 c     -1.28679177     1.15825863     0.85338029
 c     -0.24651817     1.18559336    -0.45327080
 c      1.11261389     0.96807634    -0.29714018
 h      0.03194188    -1.35121793     1.58053803
 h     -2.20397472     1.76099337     0.60187481
 h     -0.67798267     1.78134578    -1.23004641
 h      2.08309708     1.51977147     0.00668608
 o      2.38170778    -1.19752414    -0.07667604
 h      3.18807392    -0.83535653    -0.24965774
 c     -2.14817822    -0.67019355    -0.76959969
 h     -1.92919025    -1.52284220    -1.42495917
 h     -2.87734675    -1.04954718    -0.08836926
 h     -2.57215429     0.18619144    -1.40400547
 h     -0.46729602     1.26273048     1.72958089
          17

 c      1.34238749    -0.42831088     0.00530647
 c      0.11716481    -0.76579737     0.66189246
 c     -1.07266640    -0.04595345     0.05954250
 c     -1.29366917     1.15499451     0.83936289
 c     -0.24371973     1.20436347    -0.44313759
 c      1.12249783     0.97793729    -0.30084629
 h      0.02430328    -1.37862299     1.55119407
 h     -2.20893979     1.74343009     0.61278121
 h     -0.68175891     1.76059697    -1.18566510
 h      2.03615215     1.56649939    -0.04749159
 o      2.39051718    -1.20845286    -0.07343580
 h      3.21850955    -0.86934122    -0.29102566
 c     -2.15151998    -0.67564411    -0.76511739
 h     -1.96436777    -1.52191050    -1.39778598
 h     -2.86560418    -1.04453884    -0.08314492
 h     -2.58422156     0.17092565    -1.41924733
 h     -0.49232456     1.26764864     1.74983332
          17

 c      1.34546074    -0.42445753     0.00946819
 c      0.11430509    -0.77357650     0.65971867
 c     -1.07429691    -0.04243075     0.05708100
 c     -1.29826668     1.15275945     0.82620042
 c     -0.24306180     1.22213241    -0.43162514
 c      1.13423230     0.98551641    -0.30323111
 h      0.01849125    -1.40982163     1.52317589
 h     -2.21012268     1.72451261     0.63276720
 h     -0.69164830     1.75707592    -1.15957484
 h      1.98210762     1.61933381    -0.11214013
 o      2.39783212    -1.22019091    -0.06932296
 h      3.27069604    -0.88881430    -0.33966576
 c     -2.15517568    -0.67946882    -0.76150787
 h     -1.99012149    -1.52496478    -1.37595501
 h     -2.86820346    -1.04219465    -0.06897491
 h     -2.59434163     0.14365817    -1.42615207
 h     -0.54405819     1.27382344     1.75528011
          17

 c      1.34769287    -0.42015683     0.01383235
 c      0.11175092    -0.78126474     0.65591543
 c     -1.07319903    -0.03900683     0.05424975
 c     -1.30053284     1.15150327     0.81434634
 c     -0.24395009     1.23825093    -0.41832944
 c      1.14642525     0.99048247    -0.30453997
 h      0.01423359    -1.44592388     1.49853804
 h     -2.21149615     1.70682934     0.65922652
 h     -0.71063793     1.77545843    -1.15823974
 h      1.93156824     1.68177814    -0.18436205
 o      2.40489011    -1.23199533    -0.06473765
 h      3.31984571    -0.90281834    -0.38868505
 c     -2.15929165    -0.68149848    -0.75843057
 h     -2.00470269    -1.53664464    -1.36256973
 h     -2.88414259    -1.04155074    -0.04643163
 h     -2.60287257     0.10654201    -1.42513191
 h     -0.61933148     1.28042590     1.74631965
          17

 c      1.34951765    -0.41552466     0.01836703
 c      0.10958509    -0.78871108     0.65041298
 c     -1.06945016    -0.03587063     0.05101058
 c     -1.30072800     1.15115336     0.80394013
 c     -0.24634014     1.25283860    -0.40385510
 c      1.15790500     0.99271178    -0.30494029
 h      0.01142674    -1.48651821     1.47711360
 h     -2.21692378     1.69260225     0.68923741
 h     -0.73443656     1.81118854    -1.17600960
 h      1.89200415     1.75583456    -0.26241317
 o      2.41251951    -1.24333619    -0.06006413
 h      3.34835377    -0.91709326    -0.43153692
 c     -2.16408659    -0.68225274    -0.75533734
 h     -2.00791947    -1.55735416    -1.35719003
 h     -2.90831359    -1.04027089    -0.01987699
 h     -2.61129457     0.06422667    -1.41874676
 h     -0.71139447     1.28706285     1.72735309
          17

 c      1.35134993    -0.41074114     0.02303477
 c      0.10787860    -0.79593422     0.64333616
 c     -1.06325534    -0.03316615     0.04732326
 c     -1.29958862     1.15166874     0.79460672
 c     -0.25050450     1.26643265    -0.38933893
 c      1.16819259     0.99271593    -0.30452852
 h      0.01013475    -1.52954451     1.45672010
 h     -2.22858341     1.68271690     0.71978618
 h     -0.75479762     1.85473110    -1.20056526
 h      1.86306198     1.83691615    -0.34559546
 o      2.42097850    -1.25389947    -0.05553945
 h      3.34834497    -0.93392755    -0.46409822
 c     -2.16964619    -0.68279507    -0.75166953
 h     -2.00096517    -1.58311815    -1.35614927
 h     -2.93423822    -1.03600768     0.00508168
 h     -2.62214747     0.02328167    -1.41155088
 h     -0.80958863     1.29407069     1.70863976
          17

 c      1.35355190    -0.40604123     0.02778977
 c      0.10670139    -0.80306125     0.63490741
 c     -1.05492793    -0.03098484     0.04314461
 c     -1.29824156     1.15306013     0.78545680
 c     -0.25659676     1.27951089    -0.37577356
 c      1.17733388     0.99162326    -0.30349087
 h      0.01046152    -1.57198783     1.43428563
 h     -2.24609761     1.67634931     0.74776860
 h     -0.76481051     1.89730594    -1.22080861
 h      1.83897751     1.91385777    -0.43227371
 o      2.43010809    -1.26351444    -0.05124280
 h      3.31923979    -0.95335347    -0.48482470
 c     -2.17584390    -0.68431290    -0.74697226
 h     -1.98590632    -1.60795736    -1.35460631
 h     -2.95637265    -1.02734787     0.02384843
 h     -2.63829188    -0.00950801    -1.40889993
 h     -0.90126672     1.30263471     1.70607999
          17

 c      1.35641133    -0.40167475     0.03257782
 c      0.10613055    -0.81023550     0.62534367
 c     -1.04486458    -0.02937247     0.03842478
 c     -1.29766008     1.15543388     0.77581249
 c     -0.26448804     1.29232649    -0.36378213
 c      1.18542307     0.99065492    -0.30215872
 h      0.01240327    -1.61088504     1.40707104
 h     -2.26704234     1.67152254     0.77000625
 h     -0.76077196     1.93296811    -1.22971826
 h      1.81437092     1.97461705    -0.51907588
 o      2.43936963    -1.27214088    -0.04706093
 h      3.26716584    -0.97341636    -0.49532242
 c     -2.18245877    -0.68763873    -0.74103878
 h     -1.96517310    -1.62649089    -1.34847200
 h     -2.97110978    -1.01405371     0.03384364
 h     -2.66117863    -0.02999231    -1.41436212
 h     -0.97779139     1.31371021     1.73270756
          17

 c      1.36012592    -0.39785983     0.03734232
 c      0.10625404    -0.81753874     0.61479245
 c     -1.03351865    -0.02833683     0.03310933
 c     -1.29821062     1.15906975     0.76629387
 c     -0.27379646     1.30492752    -0.35367438
 c      1.19239728     0.99071558    -0.30091448
 h      0.01575938    -1.64414299     1.37343857
 h     -2.28816528     1.66603978     0.78355695
 h     -0.74181866     1.95848580    -1.22408078
 h      1.78673757     2.01057348    -0.60188474
 o      2.44774938    -1.27991543    -0.04258260
 h      3.20653646    -0.98950784    -0.50209670
 c     -2.18933810    -0.69296594    -0.73406107
 h     -1.94119588    -1.63534120    -1.33529413
 h     -2.97701628    -0.99695184     0.03471800
 h     -2.68921890    -0.03871009    -1.42737477
 h     -1.03874249     1.32608505     1.78579630
          17

 c      1.36478953    -0.39474285     0.04203261
 c      0.10716721    -0.82494352     0.60330760
 c     -1.02137241    -0.02783543     0.02716060
 c     -1.29991832     1.16430321     0.75859646
 c     -0.28395974     1.31719149    -0.34551536
 c      1.19807153     0.99229268    -0.30009466
 h      0.02011579    -1.67101006     1.33313028
 h     -2.30640196     1.65816398     0.78618135
 h     -0.70929640     1.97299403    -1.20389176
 h      1.75606201     2.01731240    -0.67689051
 o      2.45381935    -1.28717134    -0.03703812
 h      3.15925452    -0.99420284    -0.51761245
 c     -2.19639848    -0.69989764    -0.72658870
 h     -1.91615251    -1.63355246    -1.31441078
 h     -2.97489737    -0.97774845     0.02833888
 h     -2.71810016    -0.04000023    -1.44366059
 h     -1.08767407     1.33681306     1.84901077
          17

 c      1.37038598    -0.39236584     0.04660817
 c      0.10896191    -0.83229464     0.59085091
 c     -1.00891021    -0.02775090     0.02058683
 c     -1.30280527     1.17128445     0.75432747
 c     -0.29429703     1.32881532    -0.33910960
 c      1.20220869     0.99548636    -0.29993770
 h      0.02487491    -1.69226114     1.28722143
 h     -2.31958986     1.64696471     0.77662802
 h     -0.66647896     1.97811814    -1.17238059
 h      1.72396345     1.99405534    -0.74114880
 o      2.45661025    -1.29416298    -0.02975967
 h      3.14106922    -0.98191223    -0.55305128
 c     -2.20348403    -0.70768437    -0.71931039
 h     -1.89173899    -1.62262839    -1.28686460
 h     -2.96781702    -0.95882005     0.01869922
 h     -2.74277299    -0.03925813    -1.45785874
 h     -1.12716130     1.34342799     1.90548911
          17

 c      1.37680170    -0.39065579     0.05103581
 c      0.11171329    -0.83932027     0.57731410
 c     -0.99659287    -0.02788289     0.01345586
 c     -1.30687440     1.17988993     0.75443360
 c     -0.30405587     1.33926789    -0.33392799
 c      1.20454550     1.00003069    -0.30054526
 h      0.02931549    -1.71011075     1.23782823
 h     -2.32700720     1.63245292     0.75463438
 h     -0.61844150     1.97851873    -1.13653660
 h      1.69329628     1.94339073    -0.79304011
 o      2.45668385    -1.30058717    -0.02105922
 h      3.14453898    -0.95667112    -0.60433468
 c     -2.21028128    -0.71543220    -0.71283923
 h     -1.86892294    -1.60643067    -1.25524101
 h     -2.96067863    -0.94286295     0.01142299
 h     -2.75919568    -0.04085898    -1.46575983
 h     -1.15821034     1.34486143     1.94418204
          17

 c      1.38385631    -0.38944840     0.05528496
 c      0.11546944    -0.84568476     0.56256439
 c     -0.98483212    -0.02796644     0.00588933
 c     -1.31200107     1.18977553     0.75922373
 c     -0.31248921     1.34778771    -0.32910263
 c      1.20477636     1.00526292    -0.30182057
 h      0.03268241    -1.72772928     1.18753543
 h     -2.32963891     1.61553642     0.72075315
 h     -0.57139150     1.98193449    -1.10689951
 h      1.66826451     1.87176097    -0.83308293
 o      2.45538754    -1.30577196    -0.01197094
 h      3.15045099    -0.92897966    -0.65608160
 c     -2.21640859    -0.72225753    -0.70754455
 h     -1.84778332    -1.59070385    -1.22326915
 h     -2.95867231    -0.93226795     0.01223820
 h     -2.76504389    -0.04740514    -1.46517612
 h     -1.18111844     1.34119487     1.95957960
          17

 c      1.39132512    -0.38853190     0.05933064
 c      0.12024060    -0.85108923     0.54651483
 c     -0.97396994    -0.02771125    -0.00195086
 c     -1.31790538     1.20047143     0.76851192
 c     -0.31901808     1.35361284    -0.32371961
 c      1.20251511     1.01008756    -0.30337315
 h      0.03431542    -1.74822608     1.13854851
 h     -2.32993646     1.59775396     0.67612139
 h     -0.53071956     1.99658061    -1.09403455
 h      1.65479795     1.79016509    -0.86519891
 o      2.45373122    -1.30916636    -0.00340034
 h      3.14524712    -0.90774439    -0.69501311
 c     -2.22161505    -0.72747281    -0.70340421
 h     -1.82774018    -1.58172322    -1.19489050
 h     -2.96461918    -0.92836145     0.02441650
 h     -2.75981436    -0.05962801    -1.45605269
 h     -1.19603897     1.33327307     1.95034877
          17

 c      1.39894519    -0.38769349     0.06316351
 c      0.12598381    -0.85539275     0.52919610
 c     -0.96426980    -0.02685197    -0.00987682
 c     -1.32423465     1.21147743     0.78167162
 c     -0.32340275     1.35648331    -0.31742832
 c      1.19731541     1.01312821    -0.30449147
 h      0.03380140    -1.77331622     1.09184840
 h     -2.33079216     1.58074418     0.62230715
 h     -0.49875684     2.02535963    -1.10149700
 h      1.66023358     1.71283124    -0.89716500
 o      2.45222055    -1.31046980     0.00412854
 h      3.12353935    -0.89807607    -0.71394452
 c     -2.22586424    -0.73081659    -0.69996380
 h     -1.80843435    -1.58394431    -1.17281332
 h     -2.97709438    -0.93102354     0.04688853
 h     -2.74482688    -0.07636094    -1.44046745
 h     -1.20316461     1.32251814     1.91916263
          17

 c      1.40640977    -0.38676468     0.06680443
 c      0.13259214    -0.85868913     0.51078297
 c     -0.95592375    -0.02519185    -0.01768471
 c     -1.33072908     1.22233651     0.79753195
 c     -0.32570922     1.35689640    -0.31071760
 c      1.18893282     1.01332617    -0.30448001
 h      0.03108910    -1.80240728     1.04686708
 h     -2.33383248     1.56560729     0.56146808
 h     -0.47495214     2.06288731    -1.12279144
 h      1.69019640     1.65077096    -0.93676678
 o      2.45100980    -1.30959245     0.01042185
 h      3.08572963    -0.90188957    -0.71098729
 c     -2.22916415    -0.73260789    -0.69648109
 h     -1.79081495    -1.59786520    -1.15739395
 h     -2.99129791    -0.93897527     0.07492954
 h     -2.72323102    -0.09448744    -1.42266190
 h     -1.20262927     1.31090436     1.87411736
          17

 c      1.41336398    -0.38565176     0.07031525
 c      0.13989619    -0.86128159     0.49155193
 c     -0.94906879    -0.02262335    -0.02516209
 c     -1.33737346     1.23266572     0.81417348
 c     -0.32612935     1.35574454    -0.30446698
 c      1.17780591     1.01061230    -0.30333921
 h      0.02649960    -1.83280071     1.00195452
 h     -2.33810157     1.55260277     0.49688850
 h     -0.45796547     2.09965867    -1.14678205
 h      1.74298460     1.60436253    -0.98388009
 o      2.44997064    -1.30664183     0.01560813
 h      3.03699310    -0.91811231    -0.68944569
 c     -2.23135209    -0.73366503    -0.69214581
 h     -1.77733542    -1.61996154    -1.14686108
 h     -3.00168430    -0.95038095     0.10262879
 h     -2.69965655    -0.10930294    -1.40864913
 h     -1.19412859     1.30088967     1.83087532
          17

 c      1.41941888    -0.38432669     0.07379053
 c      0.14767287    -0.86357195     0.47180298
 c     -0.94379639    -0.01912922    -0.03209579
 c     -1.34439998     1.24216136     0.82906152
 c     -0.32488282     1.35385173    -0.29942388
 c      1.16513292     1.00568378    -0.30186921
 h      0.02062763    -1.86085173     0.95526981
 h     -2.34047066     1.54146022     0.43328179
 h     -0.44683915     2.12737806    -1.16396169
 h      1.80868158     1.56605026    -1.02925706
 o      2.44864055    -1.30197383     0.02025446
 h      2.98809582    -0.94188730    -0.65963679
 c     -2.23211246    -0.73496012    -0.68629728
 h     -1.77096086    -1.64472223    -1.13860882
 h     -3.00403280    -0.96333577     0.12500574
 h     -2.67889353    -0.11608455    -1.40447676
 h     -1.17658829     1.29492831     1.81107717
          17

 c      1.42419621    -0.38279335     0.07732689
 c      0.15565240    -0.86593544     0.45179740
 c     -0.94014944    -0.01477494    -0.03828168
 c     -1.35203536     1.25062103     0.84021130
 c     -0.32219957     1.35179850    -0.29604149
 c      1.15236245     0.99926471    -0.30102604
 h      0.01418666    -1.88329576     0.90551032
 h     -2.33759177     1.53200585     0.37613437
 h     -0.44102288     2.14094593    -1.16860723
 h      1.87493028     1.52877572    -1.06203849
 o      2.44620316    -1.29621695     0.02545747
 h      2.95551525    -0.96422827    -0.64019767
 c     -2.23119719    -0.73716980    -0.67868351
 h     -1.77393216    -1.66695315    -1.13038666
 h     -2.99625178    -0.97616094     0.13902517
 h     -2.66374022    -0.11287200    -1.41302167
 h     -1.14937813     1.29447100     1.82959257
          17

 c      1.42738973    -0.38105607     0.08098120
 c      0.16352150    -0.86863310     0.43173090
 c     -0.93811779    -0.00969314    -0.04353206
 c     -1.36009697     1.25793613     0.84757941
 c     -0.31830999     1.34992329    -0.29451434
 c      1.14074821     0.99179685    -0.30146081
 h      0.00785206    -1.89819270     0.85224559
 h     -2.32777382     1.52458833     0.33037606
 h     -0.44019190     2.13837498    -1.15855994
 h      1.93172652     1.48932596    -1.07505980
 o      2.44196685    -1.28995850     0.03229064
 h      2.95352900    -0.97711399    -0.64902359
 c     -2.22857915    -0.74040231    -0.66963133
 h     -1.78707011    -1.68311842    -1.12085110
 h     -2.97848593    -0.98758769     0.14393727
 h     -2.65381908    -0.10223197    -1.43177249
 h     -1.11532921     1.29952122     1.87959127
          17

 c      1.42881432    -0.37910589     0.08473947
 c      0.17092698    -0.87176901     0.41173287
 c     -0.93764093    -0.00405801    -0.04767599
 c     -1.36792886     1.26401785     0.85254032
 c     -0.31343472     1.34833748    -0.29480475
 c      1.13121490     0.98349354    -0.30346799
 h      0.00212977    -1.90540663     0.79593934
 h     -2.31167635     1.52012493     0.29932683
 h     -0.44421199     2.12049779    -1.13479172
 h      1.97255160     1.44755358    -1.06536433
 o      2.43628664    -1.28317665     0.04055977
 h      2.97934439    -0.98259264    -0.68323691
 c     -2.22437751    -0.74426540    -0.65992559
 h     -1.80962653    -1.69180464    -1.10969244
 h     -2.95305886    -0.99689083     0.14138586
 h     -2.64668645    -0.08987596    -1.45419330
 h     -1.08070651     1.30933952     1.93964249
          17

 c      1.42841254    -0.37692753     0.08852334
 c      0.17748847    -0.87528518     0.39187582
 c     -0.93861468     0.00194027    -0.05055903
 c     -1.37469616     1.26875161     0.85649570
 c     -0.30776842     1.34689396    -0.29661102
 c      1.12436625     0.97444621    -0.30706980
 h     -0.00274130    -1.90671384     0.73778383
 h     -2.29206910     1.51994358     0.28429718
 h     -0.45326120     2.09116230    -1.10151773
 h      1.99401611     1.40512923    -1.03321414
 o      2.43034927    -1.27546883     0.04900715
 h      3.01647804    -0.98905941    -0.72244219
 c     -2.21869363    -0.74810570    -0.65051082
 h     -1.83941832    -1.69378431    -1.09762285
 h     -2.92429587    -1.00396351     0.13532041
 h     -2.63980965    -0.08169565    -1.47309869
 h     -1.05179535     1.32305446     1.99031758
          17

 c      1.42623109    -0.37452277     0.09222435
 c      0.18281985    -0.87899067     0.37219243
 c     -0.94089880     0.00811280    -0.05204909
 c     -1.37959799     1.27200238     0.86037423
 c     -0.30144744     1.34513228    -0.29932077
 c      1.12048203     0.96468667    -0.31207315
 h     -0.00682806    -1.90553797     0.67941890
 h     -2.27321348     1.52558845     0.28464260
 h     -0.46807376     2.05768687    -1.06660711
 h      1.99574452     1.36496860    -0.98149079
 o      2.42522805    -1.26661501     0.05654297
 h      3.04982863    -1.00207852    -0.74854326
 c     -2.21154944    -0.75119863    -0.64223421
 h     -1.87314004    -1.69186277    -1.08627573
 h     -2.89783076    -1.00922145     0.13131284
 h     -2.63167582    -0.08179894    -1.48304544
 h     -1.03289508     1.33979153     2.01995273
          17

 c      1.42239892    -0.37193231     0.09572940
 c      0.18654487    -0.88263348     0.35270546
 c     -0.94432447     0.01427827    -0.05204603
 c     -1.38195273     1.27364033     0.86470534
 c     -0.29452446     1.34232266    -0.30207254
 c      1.11944221     0.95419711    -0.31805963
 h     -0.01043000    -1.90614538     0.62253227
 h     -2.25990787     1.53857424     0.29821501
 h     -0.49010397     2.03020103    -1.04083203
 h      1.98118979     1.33132047    -0.91584567
 o      2.42157499    -1.25665227     0.06262575
 h      3.07057800    -1.02300480    -0.75201396
 c     -2.20296878    -0.75289387    -0.63564636
 h     -1.90693004    -1.69026278    -1.07784836
 h     -2.87890125    -1.01315805     0.13470926
 h     -2.62198871    -0.09191820    -1.48116921
 h     -1.02620290     1.35866500     2.02337133
          17

 c      1.41712287    -0.36925032     0.09892238
 c      0.18829923    -0.88601944     0.33346573
 c     -0.94870195     0.02026065    -0.05048971
 c     -1.38129593     1.27357924     0.86969088
 c     -0.28702484     1.33781169    -0.30412477
 c      1.12058539     0.94287676    -0.32433930
 h     -0.01385550    -1.91224206     0.56841530
 h     -2.25600525     1.55998433     0.32231846
 h     -0.52084157     2.01756726    -1.03352257
 h      1.95932897     1.31025754    -0.84515760
 o      2.41967740    -1.24576499     0.06715213
 h      3.07517247    -1.05059323    -0.73022793
 c     -2.19311542    -0.75280713    -0.63083112
 h     -1.93720832    -1.69318280    -1.07430300
 h     -2.87000530    -1.01563738     0.14796433
 h     -2.61157510    -0.11139263    -1.46733717
 h     -1.03209066     1.37878629     2.00017272
          17

 c      1.41069217    -0.36663801     0.10167430
 c      0.18773263    -0.88913966     0.31457755
 c     -0.95383138     0.02588603    -0.04736173
 c     -1.37753714     1.27181950     0.87511506
 c     -0.27913440     1.33157061    -0.30541963
 c      1.12267960     0.93052925    -0.33001263
 h     -0.01712980    -1.92541921     0.51767284
 h     -2.26266077     1.58988689     0.35491557
 h     -0.55971542     2.02108267    -1.04590290
 h      1.94513903     1.30971514    -0.78061109
 o      2.41948621    -1.23421367     0.07038621
 h      3.06468423    -1.08199703    -0.68632944
 c     -2.18233134    -0.75102512    -0.62736518
 h     -1.96147013    -1.70277465    -1.07630671
 h     -2.86968869    -1.01555885     0.16915790
 h     -2.60236326    -0.13721578    -1.44424580
 h     -1.04901218     1.39937842     1.95462885
          17

 c      1.40347744    -0.36433668     0.10383809
 c      0.18453247    -0.89222336     0.29619171
 c     -0.95951797     0.03098904    -0.04268583
 c     -1.37109316     1.26846147     0.88015078
 c     -0.27133667     1.32428535    -0.30665169
 c      1.12448886     0.91707566    -0.33438194
 h     -0.01986543    -1.94443621     0.47029161
 h     -2.27738335     1.62682198     0.39522248
 h     -0.60271082     2.03358372    -1.07018092
 h      1.95307267     1.33673189    -0.73066969
 o      2.42051859    -1.22230694     0.07303927
 h      3.04620426    -1.11310736    -0.63047425
 c     -2.17101689    -0.74816244    -0.62447654
 h     -1.97852172    -1.71786199    -1.08264148
 h     -2.87367479    -1.01135915     0.19319707
 h     -2.59739904    -0.16424248    -1.41738021
 h     -1.07295023     1.42016145     1.89729156
          17

 c      1.39590883    -0.36267529     0.10526339
 c      0.17847709    -0.89566739     0.27847196
 c     -0.96558631     0.03542653    -0.03653068
 c     -1.36285859     1.26364649     0.88325492
 c     -0.26429768     1.31686029    -0.30872188
 c      1.12589694     0.90308045    -0.33748720
 h     -0.02143989    -1.96589825     0.42597922
 h     -2.29488214     1.66781023     0.44306664
 h     -0.64392921     2.04532404    -1.09582951
 h      1.98383007     1.39103099    -0.69481743
 o      2.42172398    -1.21036503     0.07637591
 h      3.03499364    -1.13917798    -0.58150473
 c     -2.15949949    -0.74516085    -0.62131539
 h     -1.98809538    -1.73454424    -1.09064653
 h     -2.87712485    -1.00186387     0.21442486
 h     -2.60044965    -0.18617848    -1.39399021
 h     -1.09703312     1.44210145     1.84673072
          17

 c      1.38841953    -0.36204610     0.10582153
 c      0.16949828    -0.89988528     0.26156269
 c     -0.97188628     0.03908284    -0.02901801
 c     -1.35389248     1.25749451     0.88263434
 c     -0.25863986     1.30999832    -0.31229207
 c      1.12798836     0.88992257    -0.33992979
 h     -0.02134672    -1.98579444     0.38451291
 h     -2.30922136     1.70900267     0.49763149
 h     -0.67801036     2.04886625    -1.11482166
 h      2.02315029     1.46275154    -0.66593233
 o      2.42184272    -1.19861432     0.08177547
 h      3.04919418    -1.15688047    -0.55999415
 c     -2.14805817    -0.74289130    -0.61728063
 h     -1.99033288    -1.74807877    -1.09730457
 h     -2.87627926    -0.98680165     0.22858777
 h     -2.61452384    -0.19793906    -1.38012276
 h     -1.11325795     1.46762213     1.82531951
          17

 c      1.38135523    -0.36282489     0.10541672
 c      0.15771756    -0.90516255     0.24557277
 c     -0.97828247     0.04185944    -0.02034174
 c     -1.34485800     1.25027902     0.87768832
 c     -0.25479354     1.30409252    -0.31769592
 c      1.13191067     0.87923830    -0.34225981
 h     -0.01948133    -2.00093495     0.34590310
 h     -2.31579105     1.74662216     0.55677205
 h     -0.70131095     2.04021753    -1.12287724
 h      2.05493378     1.53852660    -0.63763441
 o      2.42067916    -1.18712374     0.08944390
 h      3.09042205    -1.16596640    -0.56784650
 c     -2.13707912    -0.74177800    -0.61232274
 h     -1.98550841    -1.75458658    -1.10017723
 h     -2.86913652    -0.96688805     0.23364511
 h     -2.63961779    -0.19834310    -1.37692855
 h     -1.11734878     1.49783994     1.84317481
          17

 c      1.37489666    -0.36528187     0.10397781
 c      0.14345247    -0.91157476     0.23057283
 c     -0.98464229     0.04365975    -0.01078092
 c     -1.33577749     1.24269151     0.86987827
 c     -0.25294251     1.29925030    -0.32498869
 c      1.13821217     0.87237265    -0.34473896
 h     -0.01625782    -2.00980064     0.31040147
 h     -2.31210852     1.77768513     0.61728605
 h     -0.71212667     2.01840584    -1.11903332
 h      2.06908429     1.60717252    -0.60687389
 o      2.41935840    -1.17595580     0.09832474
 h      3.14021186    -1.16714826    -0.58701202
 c     -2.12711715    -0.74170175    -0.60696703
 h     -1.97396886    -1.75195173    -1.09787778
 h     -2.85562942    -0.94368579     0.22989041
 h     -2.67185836    -0.19046643    -1.38005039
 h     -1.11095161     1.52890547     1.88787001
          17

 c      1.36904681    -0.36952326     0.10143496
 c      0.12719757    -0.91897111     0.21660021
 c     -0.99083119     0.04438611    -0.00068550
 c     -1.32636779     1.23564509     0.86152066
 c     -0.25301815     1.29531234    -0.33396208
 c      1.14688130     0.87017831    -0.34738347
 h     -0.01257853    -2.01284780     0.27843141
 h     -2.29768192     1.80026879     0.67557857
 h     -0.71078353     1.98519331    -1.10535576
 h      2.06146801     1.66116432    -0.57305633
 o      2.41908023    -1.16524072     0.10737680
 h      3.17955959    -1.16055180    -0.59991206
 c     -2.11874265    -0.74217987    -0.60201313
 h     -1.95614021    -1.74014695    -1.09022692
 h     -2.83765059    -0.91939944     0.21982554
 h     -2.70521746    -0.17928278    -1.38288420
 h     -1.09773556     1.55404233     1.93790426
          17

 c      1.36366711    -0.37545545     0.09769298
 c      0.10958093    -0.92700608     0.20366927
 c     -0.99671485     0.04395137     0.00955521
 c     -1.31631928     1.22990274     0.85450052
 c     -0.25469556     1.29183410    -0.34409899
 c      1.15754245     0.87298622    -0.35003250
 h     -0.00969436    -2.01237503     0.25049325
 h     -2.27375905     1.81360784     0.72819216
 h     -0.69998115     1.94532696    -1.08726936
 h      2.03210622     1.69629868    -0.53692279
 o      2.42053135    -1.15511456     0.11606015
 h      3.19778878    -1.14622645    -0.59723968
 c     -2.11234534    -0.74257585    -0.59821442
 h     -1.93250782    -1.72129693    -1.07826373
 h     -2.81887363    -0.89663240     0.20782625
 h     -2.73392660    -0.16923180    -1.37999764
 h     -1.08023166     1.56763049     1.97693410
          17

 c      1.35853837    -0.38277547     0.09261914
 c      0.09130302    -0.93521453     0.19178400
 c     -1.00216644     0.04229753     0.01954489
 c     -1.30531698     1.22593349     0.84999833
 c     -0.25739771     1.28807568    -0.35453014
 c      1.16955972     0.88059571    -0.35238919
 h     -0.00898435    -2.01191816     0.22706542
 h     -2.24324759     1.81822872     0.77215427
 h     -0.68511748     1.90677156    -1.07396309
 h      1.98431009     1.71157947    -0.49995696
 o      2.42392731    -1.14567714     0.12423179
 h      3.19154038    -1.12451744    -0.57634874
 c     -2.10808003    -0.74222445    -0.59609584
 h     -1.90356388    -1.69945046    -1.06410325
 h     -2.80397477    -0.87805971     0.19923305
 h     -2.75383570    -0.16318623    -1.36851424
 h     -1.05956318     1.56646678     1.99619707
          17

 c      1.35343059    -0.39100166     0.08605637
 c      0.07307179    -0.94313244     0.18094937
 c     -1.00707740     0.03941308     0.02891007
 c     -1.29299997     1.22391770     0.84862104
 c     -0.26040801     1.28315360    -0.36416680
 c      1.18201714     0.89222037    -0.35405313
 h     -0.01169446    -2.01508999     0.20851877
 h     -2.21058123     1.81598675     0.80520453
 h     -0.67329237     1.87912130    -1.07682144
 h      1.92509642     1.71015359    -0.46415155
 o      2.42907072    -1.13698432     0.13205818
 h      3.16362693    -1.09601754    -0.53990984
 c     -2.10596744    -0.74054574    -0.59583964
 h     -1.86981546    -1.67969654    -1.05046601
 h     -2.79694302    -0.86601964     0.19851956
 h     -2.76280161    -0.16232337    -1.34814896
 h     -1.03596161     1.54935875     1.99240734
          17

 c      1.34816497    -0.39954478     0.07785990
 c      0.05554773    -0.95043926     0.17117741
 c     -1.01136975     0.03534132     0.03732714
 c     -1.27897767     1.22379090     0.85050950
 c     -0.26320444     1.27650755    -0.37221397
 c      1.19362404     0.90637935    -0.35456892
 h     -0.01871182    -2.02409960     0.19506486
 h     -2.18116635     1.80975661     0.82594206
 h     -0.66957299     1.86836190    -1.10344418
 h      1.86637617     1.70135669    -0.43180758
 o      2.43526709    -1.12906767     0.14007695
 h      3.12425956    -1.06115327    -0.49694442
 c     -2.10602293    -0.73722176    -0.59720707
 h     -1.83203517    -1.66634846    -1.03977060
 h     -2.79910534    -0.86215642     0.20714638
 h     -2.76080531    -0.16615353    -1.32097534
 h     -1.00906480     1.51666012     1.96618891
          17

 c      1.34264504    -0.40779995     0.06794450
 c      0.03930743    -0.95705539     0.16248617
 c     -1.01500862     0.03017829     0.04454178
 c     -1.26294700     1.22530684     0.85532917
 c     -0.26578043     1.26835055    -0.37873353
 c      1.20274345     0.92091575    -0.35352135
 h     -0.03045122    -2.03869757     0.18674365
 h     -2.16005889     1.80256924     0.83391846
 h     -0.67324384     1.87178163    -1.15110093
 h      1.82461847     1.70159901    -0.40494044
 o      2.44125300    -1.12199975     0.14927645
 h      3.09230314    -1.01917496    -0.46411513
 c     -2.10824421    -0.73239291    -0.59956615
 h     -1.79180889    -1.66082999    -1.03315498
 h     -2.80844883    -0.86724761     0.22276780
 h     -2.75016995    -0.17241443    -1.29133856
 h     -0.97784858     1.47020330     1.92211479
          17

 c      1.33684138    -0.41523584     0.05632155
 c      0.02482572    -0.96313292     0.15489350
 c     -1.01801100     0.02406677     0.05037540
 c     -1.24490346     1.22812134     0.86214965
 c     -0.26851216     1.25947785    -0.38449070
 c      1.20797139     0.93371682    -0.35067965
 h     -0.04685682    -2.05627317     0.18343730
 h     -2.14998018     1.79633493     0.82973065
 h     -0.67930368     1.88027904    -1.20860883
 h      1.81395572     1.72710804    -0.38416229
 o      2.44576023    -1.11593786     0.16063241
 h      3.08675107    -0.96768642    -0.45827898
 c     -2.11245576    -0.72672045    -0.60203713
 h     -1.75197110    -1.66089739    -1.03022551
 h     -2.82087984    -0.88119857     0.24052424
 h     -2.73567938    -0.17701987    -1.26567428
 h     -0.94015752     1.41347714     1.87015836
          17

 c      1.33076167    -0.42146352     0.04310549
 c      0.01246939    -0.96895082     0.14841048
 c     -1.02044309     0.01718742     0.05471688
 c     -1.22533165     1.23189723     0.86936112
 c     -0.27178966     1.25072382    -0.39032670
 c      1.20911867     0.94411131    -0.34606317
 h     -0.06746346    -2.07300554     0.18489564
 h     -2.14976432     1.79095067     0.81519430
 h     -0.68274054     1.88468826    -1.26378160
 h      1.83454899     1.77837108    -0.36830902
 o      2.44880494    -1.11089580     0.17393263
 h      3.10663370    -0.90649212    -0.47760655
 c     -2.11824224    -0.72119399    -0.60370121
 h     -1.71634185    -1.66199580    -1.02978093
 h     -2.83216972    -0.90314278     0.25513430
 h     -2.72368561    -0.17480563    -1.25135841
 h     -0.89208477     1.35128357     1.82671593
          17

 c      1.32446144    -0.42626214     0.02849548
 c      0.00249728    -0.97478381     0.14303564
 c     -1.02239726     0.00973860     0.05750195
 c     -1.20510477     1.23645210     0.87512894
 c     -0.27583266     1.24267990    -0.39680095
 c      1.20715490     0.95297506    -0.33983334
 h     -0.09148304    -2.08528476     0.19076173
 h     -2.15467574     1.78464405     0.79343976
 h     -0.68059181     1.87898862    -1.30777278
 h      1.87325270     1.83904545    -0.35567960
 o      2.45151178    -1.10651757     0.18787287
 h      3.13349337    -0.84102014    -0.50296859
 c     -2.12515838    -0.71672440    -0.60389092
 h     -1.68881810    -1.65952404    -1.03078302
 h     -2.83925814    -0.93163599     0.26237831
 h     -2.71926843    -0.16190148    -1.25371846
 h     -0.82893035     1.28783207     1.80945683
          17

 c      1.31806953    -0.42955571     0.01275748
 c     -0.00493807    -0.98080078     0.13875019
 c     -1.02395846     0.00190750     0.05869353
 c     -1.18488547     1.24181771     0.87863830
 c     -0.28068180     1.23567632    -0.40415944
 c      1.20321981     0.96141801    -0.33218452
 h     -0.11790482    -2.09075441     0.20059256
 h     -2.15861913     1.77530638     0.76853966
 h     -0.67193015     1.86041617    -1.33566532
 h      1.91531810     1.89105207    -0.34498107
 o      2.45482151    -1.10229034     0.20125188
 h      3.15132244    -0.77860927    -0.51698425
 c     -2.13305142    -0.71374232    -0.60248793
 h     -1.67243656    -1.65045030    -1.03289507
 h     -2.84073785    -0.96492299     0.25976997
 h     -2.72291933    -0.13868129    -1.27257506
 h     -0.75014434     1.22497137     1.82324094
          17

 c      1.31177876    -0.43137082    -0.00378826
 c     -0.00978539    -0.98701060     0.13551344
 c     -1.02517984    -0.00614350     0.05828437
 c     -1.16460532     1.24797810     0.88060127
 c     -0.28623415     1.22982562    -0.41238316
 c      1.19811410     0.97005220    -0.32331799
 h     -0.14560640    -2.08881993     0.21389058
 h     -2.15656749     1.76169420     0.74470391
 h     -0.65741926     1.82885416    -1.34601310
 h      1.95042921     1.92282063    -0.33532323
 o      2.45910685    -1.09775869     0.21336647
 h      3.15254694    -0.72505228    -0.51039188
 c     -2.14210491    -0.71210018    -0.59994727
 h     -1.66880096    -1.63390950    -1.03658714
 h     -2.83692825    -1.00123747     0.24680154
 h     -2.73052104    -0.11004970    -1.30201070
 h     -0.66310461     1.16416001     1.85484380
          17

 c      1.30581233    -0.43179931    -0.02077993
 c     -0.01208404    -0.99325197     0.13325747
 c     -1.02607446    -0.01427423     0.05631318
 c     -1.14373309     1.25464921     0.88217858
 c     -0.29226204     1.22503551    -0.42118171
 c      1.19230583     0.97899815    -0.31344304
 h     -0.17346852    -2.08072228     0.23015804
 h     -2.14580412     1.74386548     0.72559834
 h     -0.63912657     1.78658820    -1.34080433
 h      1.97263888     1.92902165    -0.32603657
 o      2.46431864    -1.09258314     0.22390355
 h      3.13596298    -0.68384968    -0.48033424
 c     -2.15257745    -0.71128104    -0.59701505
 h     -1.67784924    -1.61117868    -1.04308348
 h     -2.82982080    -1.03910880     0.22501593
 h     -2.73664820    -0.08259559    -1.33373751
 h     -0.57871832     1.10852243     1.88605184
          17

 c      1.30039075    -0.43097093    -0.03782812
 c     -0.01195325    -0.99922355     0.13188434
 c     -1.02661895    -0.02237300     0.05286488
 c     -1.12173547     1.26137149     0.88409940
 c     -0.29840838     1.22098818    -0.42992512
 c      1.18603480     0.98804144    -0.30277929
 h     -0.20046964    -2.06922098     0.24895919
 h     -2.12608706     1.72306818     0.71405727
 h     -0.62061150     1.73847981    -1.32613335
 h      1.97915754     1.90867754    -0.31657301
 o      2.47009784    -1.08657567     0.23285952
 h      3.10528563    -0.65586659    -0.42900686
 c     -2.16457311    -0.71062867    -0.59443586
 h     -1.69785820    -1.58535196    -1.05427398
 h     -2.82285940    -1.07763316     0.19784339
 h     -2.73739347    -0.06177914    -1.36040702
 h     -0.50581506     1.06184017     1.90418560
          17

 c      1.29570791    -0.42903507    -0.05453255
 c     -0.00958213    -1.00455958     0.13127094
 c     -1.02676392    -0.03037261     0.04805288
 c     -1.09822193     1.26765492     0.88659888
 c     -0.30419021     1.21714418    -0.43759959
 c      1.17935018     0.99670874    -0.29155714
 h     -0.22570714    -2.05782539     0.26995432
 h     -2.09936895     1.70143951     0.71203745
 h     -0.60688318     1.69190279    -1.31273702
 h      1.96991748     1.86431351    -0.30647274
 o      2.47574633    -1.07979596     0.24059070
 h      3.06985422    -0.63797920    -0.36434240
 c     -2.17799407    -0.70948782    -0.59279214
 h     -1.72576397    -1.56064824    -1.07247282
 h     -2.82027631    -1.11654886     0.16988719
 h     -2.73121725    -0.05077312    -1.37701777
 h     -0.44970361     1.02726067     1.90303965
          17

 c      1.29192778    -0.42614692    -0.07050515
 c     -0.00522850    -1.00894416     0.13128558
 c     -1.02644867    -0.03826778     0.04200037
 c     -1.07293637     1.27306140     0.88960569
 c     -0.30909276     1.21290341    -0.44301478
 c      1.17205280     1.00423698    -0.28001755
 h     -0.24829130    -2.04962315     0.29283803
 h     -2.06924304     1.68160386     0.72068480
 h     -0.60330623     1.65493548    -1.31367289
 h      1.94829296     1.80243214    -0.29536769
 o      2.48014654    -1.07269792     0.24789341
 h      3.04597150    -0.62090632    -0.30109219
 c     -2.19260114    -0.70735913    -0.59241203
 h     -1.75797728    -1.54110408    -1.09977412
 h     -2.82577000    -1.15583467     0.14541000
 h     -2.71877187    -0.05029976    -1.38116046
 h     -0.41275956     1.00686304     1.88092116
          17

 c      1.28920373    -0.42245833    -0.08539794
 c      0.00077963    -1.01222467     0.13181391
 c     -1.02561698    -0.04611940     0.03482904
 c     -1.04579749     1.27726551     0.89285498
 c     -0.31280604     1.20798214    -0.44547323
 c      1.16355471     1.00948867    -0.26841048
 h     -0.26714379    -2.04612264     0.31718700
 h     -2.03994814     1.66614036     0.74049204
 h     -0.61283485     1.63207310    -1.33661169
 h      1.92277782     1.73470820    -0.28301687
 o      2.48205136    -1.06600706     0.25568024
 h      3.05217353    -0.59137375    -0.25543207
 c     -2.20808087    -0.70412778    -0.59330855
 h     -1.79156148    -1.52884712    -1.13695860
 h     -2.84093787    -1.19481545     0.12654339
 h     -2.70262423    -0.05860490    -1.37309832
 h     -0.39485615     1.00150828     1.83953790
          17

 c      1.28770364    -0.41811896    -0.09891913
 c      0.00805045    -1.01446015     0.13278030
 c     -1.02423368    -0.05404092     0.02665534
 c     -1.01706051     1.28013405     0.89585385
 c     -0.31542505     1.20266334    -0.44537289
 c      1.15283292     1.01101787    -0.25699509
 h     -0.28086985    -2.04677657     0.34231693
 h     -2.01486112     1.65694531     0.77151201
 h     -0.63377108     1.62137238    -1.37688631
 h      1.90759617     1.67751880    -0.26931363
 o      2.48113513    -1.05988188     0.26399289
 h      3.09238376    -0.54568527    -0.22913246
 c     -2.22406062    -0.70023950    -0.59518054
 h     -1.82506867    -1.52300861    -1.18254321
 h     -2.86456932    -1.23144671     0.11254223
 h     -2.68710531    -0.07131981    -1.35601929
 h     -0.39284295     1.01045232     1.78445740
          17

 c      1.28759644    -0.41330030    -0.11082640
 c      0.01616199    -1.01587735     0.13414920
 c     -1.02230271    -0.06216609     0.01759305
 c     -0.98756779     1.28182149     0.89771109
 c     -0.31736002     1.19755682    -0.44389808
 c      1.13897536     1.00768685    -0.24604765
 h     -0.28787665    -2.04949887     0.36729259
 h     -1.99499291     1.65471989     0.81346541
 h     -0.66109563     1.61716043    -1.42122344
 h      1.91649524     1.64506078    -0.25412558
 o      2.47833402    -1.05353788     0.27191355
 h      3.15055009    -0.49576882    -0.20823178
 c     -2.24009366    -0.69663746    -0.59749214
 h     -1.85840234    -1.52026699    -1.23285820
 h     -2.89340708    -1.26256628     0.10073382
 h     -2.67797573    -0.08159812    -1.33601745
 h     -0.39893526     1.03055747     1.72701194
          17

 c      1.28900159    -0.40823748    -0.12091266
 c      0.02472107    -1.01677057     0.13590607
 c     -1.01987984    -0.07061237     0.00776413
 c     -0.95889107     1.28280598     0.89701445
 c     -0.31911100     1.19321480    -0.44228225
 c      1.12231707     0.99960997    -0.23586323
 h     -0.28669979    -2.05174865     0.39110479
 h     -1.97852785     1.65890545     0.86556544
 h     -0.68945537     1.61427324    -1.45650537
 h      1.94965172     1.63852730    -0.23709902
 o      2.47480320    -1.04608654     0.27860387
 h      3.20740552    -0.45567516    -0.17972229
 c     -2.25570994    -0.69442507    -0.59966326
 h     -1.89202629    -1.51652301    -1.28318113
 h     -2.92364150    -1.28493502     0.08822488
 h     -2.68118503    -0.08157884    -1.32046755
 h     -0.39938793     1.05577653     1.68575298
          17

 c      1.29195790    -0.40323757    -0.12900324
 c      0.03341386    -1.01740138     0.13802844
 c     -1.01707029    -0.07946681    -0.00268942
 c     -0.93287203     1.28366975     0.89237050
 c     -0.32112891     1.18997601    -0.44144677
 c      1.10456109     0.98806984    -0.22671825
 h     -0.27635659    -2.05155685     0.41289725
 h     -1.96191120     1.66811113     0.92617092
 h     -0.71477427     1.60965155    -1.47408498
 h      1.99217705     1.64706706    -0.21790560
 o      2.47131944    -1.03703082     0.28369125
 h      3.25013658    -0.43355434    -0.13777853
 c     -2.27059058    -0.69437029    -0.60142007
 h     -1.92629424    -1.50837462    -1.32906755
 h     -2.95211578    -1.29626254     0.07318118
 h     -2.70033555    -0.06593168    -1.31387999
 h     -0.37888677     1.07938643     1.68030079
          17

 c      1.29642458    -0.39864730    -0.13496201
 c      0.04202978    -1.01793345     0.14046055
 c     -1.01401563    -0.08879786    -0.01360788
 c     -0.91038786     1.28461701     0.88393406
 c     -0.32374768     1.18797253    -0.44198763
 c      1.08764933     0.97457147    -0.21883191
 h     -0.25657466    -2.04814473     0.43214812
 h     -1.94158650     1.68070146     0.99264711
 h     -0.73452745     1.60214311    -1.47004344
 h      2.02686615     1.65859329    -0.19659402
 o      2.46828862    -1.02624135     0.28714414
 h      3.27233081    -0.43201930    -0.08176911
 c     -2.28473045    -0.69651868    -0.60308416
 h     -1.96119719    -1.49380753    -1.36723132
 h     -2.97694023    -1.29577970     0.05535991
 h     -2.73445795    -0.03530364    -1.31417991
 h     -0.33356457     1.09940501     1.71353317
          17

 c      1.30228924    -0.39481254    -0.13869939
 c      0.05046635    -1.01840904     0.14310122
 c     -1.01088382    -0.09866327    -0.02483005
 c     -0.89096598     1.28544036     0.87380486
 c     -0.32713540     1.18715846    -0.44421992
 c      1.07302321     0.96034727    -0.21236611
 h     -0.22785780    -2.04213081     0.44878680
 h     -1.91500749     1.69516734     1.06163187
 h     -0.74769105     1.59210870    -1.44457108
 h      2.04213340     1.66521073    -0.17355984
 o      2.46581719    -1.01388051     0.28914624
 h      3.27284904    -0.44942137    -0.01421369
 c     -2.29837089    -0.70022084    -0.60542047
 h     -1.99635167    -1.47235371    -1.39596257
 h     -2.99771554    -1.28439137     0.03612676
 h     -2.77861422     0.00428223    -1.31413755
 h     -0.27454064     1.11879054     1.76676224
          17

 c      1.30937405    -0.39204547    -0.14017872
 c      0.05872037    -1.01876420     0.14580770
 c     -1.00786220    -0.10909434    -0.03620614
 c     -0.87379376     1.28594385     0.86445727
 c     -0.33125029     1.18730598    -0.44813175
 c      1.06153433     0.94634151    -0.20744164
 h     -0.19139329    -2.03537954     0.46322748
 h     -1.88079902     1.71025705     1.12949622
 h     -0.75492935     1.58142322    -1.40197188
 h      2.03238659     1.66306982    -0.14936639
 o      2.46365644    -1.00041867     0.29004998
 h      3.25670685    -0.47966525     0.05999735
 c     -2.31177205    -0.70446191    -0.60919551
 h     -2.03103500    -1.44509259    -1.41534056
 h     -3.01551309    -1.26452364     0.01818673
 h     -2.82656462     0.04521807    -1.30613076
 h     -0.21554479     1.14015292     1.81754507
          17

 c      1.31744266    -0.39058969    -0.13941966
 c      0.06686091    -1.01888086     0.14841411
 c     -1.00514395    -0.12007533    -0.04760685
 c     -0.85832187     1.28608204     0.85769607
 c     -0.33579796     1.18797047    -0.45326255
 c      1.05353023     0.93327587    -0.20415470
 h     -0.14881530    -2.03045988     0.47626609
 h     -1.83881942     1.72507146     1.19278141
 h     -0.75912219     1.57384014    -1.35134651
 h      1.99660117     1.65127480    -0.12460053
 o      2.46103552    -0.98670767     0.29033704
 h      3.23774496    -0.51110766     0.13424731
 c     -2.32507008    -0.70815052    -0.61486183
 h     -2.06422759    -1.41462336    -1.42738191
 h     -3.03249965    -1.23964855     0.00503536
 h     -2.87282333     0.08126686    -1.28519191
 h     -0.16540169     1.16383333     1.85097099
          17

 c      1.32620360    -0.39057569    -0.13650140
 c      0.07498580    -1.01867371     0.15076379
 c     -1.00291075    -0.13153160    -0.05893307
 c     -0.84421435     1.28587955     0.85457878
 c     -0.34022868     1.18847630    -0.45865869
 c      1.04889013     0.92163874    -0.20259568
 h     -0.10188234    -2.02969996     0.48880033
 h     -1.79032400     1.73919636     1.24858793
 h     -0.76567534     1.57515878    -1.30648832
 h      1.93780086     1.63162026    -0.09970609
 o      2.45676058    -0.97386241     0.29045256
 h      3.23723781    -0.52856941     0.20285196
 c     -2.33829734    -0.71029185    -0.62244061
 h     -2.09473172    -1.38485010    -1.43597220
 h     -3.05095520    -1.21340986    -0.00001634
 h     -2.91337395     0.10853436    -1.24949283
 h     -0.12823052     1.18867061     1.85963783
          17

 c      1.33529352    -0.39196895    -0.13157335
 c      0.08317668    -1.01818627     0.15274816
 c     -1.00131636    -0.14332783    -0.07012302
 c     -0.83119564     1.28535896     0.85557313
 c     -0.34391841     1.18805956    -0.46322284
 c      1.04698026     0.91157462    -0.20287649
 h     -0.05221197    -2.03409783     0.50143819
 h     -1.73804633     1.75282776     1.29490452
 h     -0.78081634     1.59164929    -1.28148081
 h      1.86380560     1.60941656    -0.07463768
 o      2.45033858    -0.96258871     0.29055270
 h      3.26660876    -0.52425655     0.26517858
 c     -2.35148297    -0.71013969    -0.63151828
 h     -2.12147303    -1.36023684    -1.44612877
 h     -3.07181158    -1.18857769     0.00486030
 h     -2.94574384     0.12548639    -1.19981513
 h     -0.10511658     1.21277962     1.84120478
          17

 c      1.34425157    -0.39453779    -0.12486702
 c      0.09147408    -1.01764335     0.15433449
 c     -1.00047439    -0.15527977    -0.08115158
 c     -0.81900772     1.28451643     0.86064679
 c     -0.34661595     1.18625457    -0.46652463
 c      1.04661662     0.90273211    -0.20517329
 h     -0.00122761    -2.04268930     0.51420931
 h     -1.68604780     1.76682661     1.33082212
 h     -0.80678099     1.62571473    -1.28125366
 h      1.78815766     1.59480957    -0.04820893
 o      2.44300637    -0.95272789     0.29064617
 h      3.31170417    -0.50513203     0.32351530
 c     -2.36469852    -0.70736368    -0.64136422
 h     -2.14401688    -1.34431799    -1.46220877
 h     -3.09362286    -1.16649242     0.01908841
 h     -2.96905341     0.13290385    -1.13901173
 h     -0.09486471     1.23389243     1.79715466
          17

 c      1.35253543    -0.39788066    -0.11668807
 c      0.09987944    -1.01741834     0.15556425
 c     -1.00045199    -0.16717543    -0.09202069
 c     -0.80750759     1.28332678     0.86924222
 c     -0.34872691     1.18316547    -0.46916494
 c      1.04634042     0.89435389    -0.20974886
 h      0.04969345    -2.05284880     0.52658229
 h     -1.63917954     1.78260102     1.35654083
 h     -0.83884974     1.67291503    -1.29758193
 h      1.72739923     1.60149435    -0.01767260
 o      2.43668820    -0.94389063     0.29091321
 h      3.34919979    -0.48253131     0.37791292
 c     -2.37796849    -0.70217330    -0.65116933
 h     -2.16306163    -1.33800329    -1.48566885
 h     -3.11291081    -1.14740433     0.03989244
 h     -2.98424731     0.13404506    -1.07162033
 h     -0.09351299     1.24949582     1.73316996
          17

 c      1.35958472    -0.40151575    -0.10738409
 c      0.10836599    -1.01793134     0.15652189
 c     -1.00127065    -0.17879593    -0.10274657
 c     -0.79690657     1.28176459     0.88017293
 c     -0.35102566     1.17923750    -0.47213775
 c      1.04530738     0.88605989    -0.21679916
 h      0.09905771    -2.06134683     0.53777786
 h     -1.60200974     1.80168625     1.37307369
 h     -0.86890118     1.72481915    -1.31687748
 h      1.69085960     1.63766023     0.01945925
 o      2.43287641    -0.93594589     0.29166281
 h      3.36347527    -0.46372472     0.42655390
 c     -2.39112783    -0.69530133    -0.66026543
 h     -2.18045097    -1.33898871    -1.51417601
 h     -3.12560389    -1.13126442     0.06346368
 h     -2.99430070     0.13472284    -1.00332071
 h     -0.09267778     1.25700576     1.66069404
          17

 c      1.36489707    -0.40498538    -0.09729807
 c      0.11687996    -1.01953527     0.15729212
 c     -1.00290655    -0.18993566    -0.11334881
 c     -0.78801962     1.27983445     0.89165489
 c     -0.35423261     1.17489379    -0.47616542
 c      1.04391411     0.87871266    -0.22614738
 h      0.14523794    -2.06551398     0.54715149
 h     -1.57734254     1.82499300     1.38167486
 h     -0.89010200     1.77343712    -1.32831585
 h      1.67324986     1.69604950     0.06160742
 o      2.43244968    -0.92899179     0.29319008
 h      3.34833271    -0.45162056     0.46760332
 c     -2.40379807    -0.68777860    -0.66821118
 h     -2.19858427    -1.34286194    -1.54297114
 h     -3.12843717    -1.11827222     0.08618764
 h     -3.00367279     0.14235042    -0.93978735
 h     -0.07822531     1.25413991     1.59736383
          17

 c      1.36810063    -0.40791458    -0.08672457
 c      0.12533150    -1.02243572     0.15792277
 c     -1.00528418    -0.20042202    -0.12384824
 c     -0.78195237     1.27759363     0.90198259
 c     -0.35881813     1.17038961    -0.48155311
 c      1.04309337     0.87392256    -0.23726574
 h      0.18659866    -2.06403964     0.55446097
 h     -1.56507597     1.85207709     1.38329541
 h     -0.89848211     1.81310889    -1.32593317
 h      1.66275243     1.75964259     0.10320422
 o      2.43571563    -0.92324449     0.29568694
 h      3.30510943    -0.44582382     0.50020530
 c     -2.41556632    -0.68051596    -0.67479841
 h     -2.21965447    -1.34492186    -1.56715396
 h     -3.11967871    -1.10899030     0.10536952
 h     -3.01623436     0.16293894    -0.88505334
 h     -0.03531594     1.23946294     1.56008999
          17

 c      1.36901217    -0.41002279    -0.07588560
 c      0.13358442    -1.02665658     0.15840066
 c     -1.00827102    -0.21012863    -0.13427302
 c     -0.77885477     1.27511256     0.91074704
 c     -0.36496636     1.16581355    -0.48828160
 c      1.04347822     0.87301458    -0.24957610
 h      0.22167789    -2.05731925     0.55998422
 h     -1.56236730     1.88105847     1.37845078
 h     -0.89268884     1.84062094    -1.30782477
 h      1.65067212     1.81338529     0.13824254
 o      2.44232809    -0.91903284     0.29916170
 h      3.24297664    -0.44219836     0.52545385
 c     -2.42624112    -0.67388138    -0.68001426
 h     -2.24514054    -1.34154047    -1.58329478
 h     -3.09928665    -1.10422004     0.11950532
 h     -3.03261670     0.19728886    -0.84060653
 h      0.03678714     1.21311102     1.55125835
          17

 c      1.36766664    -0.41112053    -0.06493173
 c      0.14145193    -1.03204605     0.15864638
 c     -1.01168183    -0.21896881    -0.14466399
 c     -0.77747276     1.27236736     0.91879194
 c     -0.37258789     1.16109705    -0.49607094
 c      1.04525563     0.87665825    -0.26260332
 h      0.24935225    -2.04739744     0.56452044
 h     -1.56499725     1.90929169     1.36748629
 h     -0.87361437     1.85513183    -1.27530865
 h      1.63311470     1.84825913     0.16224649
 o      2.45114971    -0.91690572     0.30334031
 h      3.18064971    -0.43099752     0.54788422
 c     -2.43591364    -0.66759694    -0.68392985
 h     -2.27562853    -1.33077589    -1.59008347
 h     -3.06879024    -1.10484547     0.12834818
 h     -3.04978080     0.24019815    -0.80609314
 h      0.12063979     1.17745598     1.55893851
          17

 c      1.36430088    -0.41108119    -0.05396872
 c      0.14869453    -1.03831570     0.15853019
 c     -1.01529282    -0.22687525    -0.15507539
 c     -0.77628621     1.26922446     0.92699381
 c     -0.38132604     1.15597594    -0.50436859
 c      1.04829941     0.88493777    -0.27597267
 h      0.26894122    -2.03753965     0.56927353
 h     -1.56881763     1.93418296     1.35090929
 h     -0.84442331     1.85859860    -1.23280165
 h      1.60946132     1.86043596     0.17244951
 o      2.46060129    -0.91758156     0.30769211
 h      3.14123102    -0.39805570     0.57530186
 c     -2.44478134    -0.66099649    -0.68658051
 h     -2.31085259    -1.31249857    -1.58845567
 h     -3.03102580    -1.11173493     0.13289131
 h     -3.06328090     0.28355136    -0.78054863
 h      0.19550362     1.13637112     1.57057743
          17

 c      1.35930389    -0.40979763    -0.04308925
 c      0.15502463    -1.04511550     0.15790666
 c     -1.01885972    -0.23378522    -0.16557710
 c     -0.77427924     1.26551173     0.93572895
 c     -0.39056064     1.14991332    -0.51233255
 c      1.05227447     0.89746198    -0.28939242
 h      0.28020784    -2.03135226     0.57556294
 h     -1.57060274     1.95375277     1.32960892
 h     -0.81076189     1.85666557    -1.18808610
 h      1.58118589     1.85013768     0.16768604
 o      2.47002834    -0.92116533     0.31190141
 h      3.13148151    -0.33800501     0.61168494
 c     -2.45297157    -0.65333811    -0.68790617
 h     -2.34986403    -1.28826696    -1.58148744
 h     -2.98965451    -1.12564642     0.13513220
 h     -3.06959979     0.31984488    -0.76294928
 h      0.24728152     1.09376782     1.57896309
          17

 c      1.35318608    -0.40716460    -0.03237960
 c      0.16013074    -1.05213960     0.15666358
 c     -1.02213763    -0.23964057    -0.17625608
 c     -0.77093076     1.26106171     0.94497783
 c     -0.39948209     1.14209883    -0.51892280
 c      1.05666598     0.91337803    -0.30268434
 h      0.28324375    -2.03154614     0.58434532
 h     -1.56836431     1.96689590     1.30493114
 h     -0.78018554     1.85876375    -1.15155655
 h      1.55163376     1.82169218     0.14868656
 o      2.48016815    -0.92654840     0.31625089
 h      3.13494199    -0.26434186     0.65128362
 c     -2.46049830    -0.64400583    -0.68773231
 h     -2.39130068    -1.26092098    -1.57393067
 h     -2.94839058    -1.14697720     0.13736497
 h     -3.06709526     0.34396766    -0.75220150
 h      0.26872513     1.05283431     1.58112092
          17

 c      1.34655638    -0.40310815    -0.02190983
 c      0.16372345    -1.05922306     0.15477033
 c     -1.02490090    -0.24440039    -0.18720938
 c     -0.76602881     1.25572148     0.95450063
 c     -0.40734625     1.13177453    -0.52327321
 c      1.06075068     0.93128620    -0.31586725
 h      0.27831348    -2.03880998     0.59570497
 h     -1.56138335     1.97343634     1.27863207
 h     -0.75942614     1.87447141    -1.13218404
 h      1.52658879     1.78484616     0.11892976
 o      2.49178366    -0.93225201     0.32118678
 h      3.13364839    -0.19608854     0.68554472
 c     -2.46729440    -0.63267073    -0.68579142
 h     -2.43372372    -1.23366645    -1.57097032
 h     -2.91013680    -1.17527256     0.14103788
 h     -3.05606737     0.35374979    -0.74703175
 h      0.25734651     1.01586067     1.57656644
          17

 c      1.34005735    -0.39762645    -0.01173272
 c      0.16557663    -1.06636695     0.15229711
 c     -1.02696171    -0.24806256    -0.19852668
 c     -0.75959504     1.24936837     0.96391438
 c     -0.41381006     1.11889672    -0.52522420
 c      1.06356900     0.94919206    -0.32923930
 h      0.26580034    -2.05149704     0.60863647
 h     -1.55009250     1.97403615     1.25273850
 h     -0.75060183     1.90593350    -1.13138552
 h      1.51481914     1.75581931     0.08539851
 o      2.50501221    -0.93713930     0.32695765
 h      3.11885571    -0.14654924     0.70899874
 c     -2.47322931    -0.61947255    -0.68182942
 h     -2.47586220    -1.20868413    -1.57614405
 h     -2.87651549    -1.20872753     0.14582793
 h     -3.03868723     0.35026905    -0.74595628
 h      0.21448072     0.98410992     1.56666104
          17

 c      1.33426865    -0.39082871    -0.00188675
 c      0.16555532    -1.07367037     0.14938903
 c     -1.02818538    -0.25068050    -0.21026867
 c     -0.75197669     1.24196499     0.97265580
 c     -0.41895423     1.10437724    -0.52537433
 c      1.06411514     0.96493605    -0.34322275
 h      0.24627749    -2.06635520     0.62130420
 h     -1.53583976     1.97000936     1.22933753
 h     -0.75100533     1.94508468    -1.14229292
 h      1.52597492     1.75292422     0.05646222
 o      2.51953436    -0.94048438     0.33360922
 h      3.08907814    -0.12244497     0.71956856
 c     -2.47808775    -0.60514465    -0.67576654
 h     -2.51656025    -1.18604107    -1.58951247
 h     -2.84807751    -1.24414942     0.14970894
 h     -3.01901495     0.33823692    -0.74736421
 h      0.14617175     0.95730182     1.55512189
          17

 c      1.32962083    -0.38296844     0.00760240
 c      0.16363098    -1.08121490     0.14621041
 c     -1.02850114    -0.25236697    -0.22244949
 c     -0.74407575     1.23368192     0.97983736
 c     -0.42299984     1.08954595    -0.52456006
 c      1.06197103     0.97739496    -0.35778818
 h      0.22059302    -2.07980646     0.63162013
 h     -1.52053471     1.96305818     1.21031225
 h     -0.75654095     1.97983949    -1.15558306
 h      1.56330718     1.78305979     0.03485134
 o      2.53478026    -0.94191866     0.34103723
 h      3.04743824    -0.12498983     0.71787665
 c     -2.48155518    -0.59093505    -0.66777466
 h     -2.55452471    -1.16387489    -1.60767089
 h     -2.82489542    -1.27757599     0.14997974
 h     -3.00277856     0.32586821    -0.74970568
 h      0.06554728     0.93237996     1.54963623
          17

 c      1.32634589    -0.37444089     0.01671469
 c      0.15988313    -1.08896703     0.14288873
 c     -1.02790139    -0.25329321    -0.23502937
 c     -0.73742532     1.22503265     0.98413887
 c     -0.42611500     1.07559217    -0.52344047
 c      1.05774266     0.98710400    -0.37218082
 h      0.18986971    -2.08908082     0.63781948
 h     -1.50626704     1.95500148     1.19708233
 h     -0.76415296     2.00040627    -1.16410818
 h      1.61877757     1.83464483     0.01444134
 o      2.54998689    -0.94149172     0.34897469
 h      3.00110588    -0.14906085     0.70749202
 c     -2.48329308    -0.57823783    -0.65821637
 h     -2.58823261    -1.13965993    -1.62559405
 h     -2.80704270    -1.30524117     0.14447543
 h     -2.99608162     0.32272092    -0.75164165
 h     -0.00663328     0.90223693     1.56315390
          17

 c      1.32447751    -0.36572757     0.02542082
 c      0.15448463    -1.09673136     0.13947615
 c     -1.02642640    -0.25368867    -0.24792198
 c     -0.73334885     1.21666642     0.98429802
 c     -0.42838379     1.06337868    -0.52241142
 c      1.05256296     0.99525103    -0.38547488
 h      0.15541614    -2.09287986     0.63884307
 h     -1.49504399     1.94761033     1.19044277
 h     -0.77222024     2.00116042    -1.16386396
 h      1.67905052     1.88930064    -0.01304482
 o      2.56415914    -0.93986728     0.35691430
 h      2.96197851    -0.18020592     0.69612210
 c     -2.48314635    -0.56800025    -0.64755540
 h     -2.61611809    -1.11143070    -1.63871127
 h     -2.79477243    -1.32445944     0.13236259
 h     -3.00261496     0.33474096    -0.75185702
 h     -0.05223825     0.85855206     1.60845557
          17

 c      1.32390159    -0.35731186     0.03367334
 c      0.14767522    -1.10415208     0.13593432
 c     -1.02414291    -0.25383089    -0.26100901
 c     -0.73150552     1.20861922     0.98041369
 c     -0.42982465     1.05343630    -0.52166764
 c      1.04746806     1.00269976    -0.39703762
 h      0.11859329    -2.09159930     0.63451194
 h     -1.48850537     1.94238935     1.19053134
 h     -0.78028297     1.98034434    -1.15352721
 h      1.73277468     1.93303996    -0.05256682
 o      2.57615132    -0.93833730     0.36411675
 h      2.94520465    -0.19465644     0.69534685
 c     -2.48132744    -0.56027414    -0.63631798
 h     -2.63685648    -1.07832899    -1.64410141
 h     -2.78851086    -1.33420739     0.11444000
 h     -3.02126048     0.36004512    -0.74863219
 h     -0.07343539     0.80109987     1.68342078
          17

 c      1.32444342    -0.34959665     0.04141941
 c      0.13973215    -1.11075004     0.13214404
 c     -1.02112564    -0.25401614    -0.27414688
 c     -0.73039987     1.20022000     0.97408035
 c     -0.43039872     1.04595837    -0.52124997
 c      1.04320705     1.00981856    -0.40655908
 h      0.08067478    -2.08718191     0.62551669
 h     -1.48721644     1.93989279     1.19681950
 h     -0.78892393     1.93979636    -1.13413201
 h      1.77251901     1.95806768    -0.10553942
 o      2.58524478    -0.93777431     0.37008408
 h      2.95961977    -0.17628837     0.71287215
 c     -2.47833861    -0.55432423    -0.62504893
 h     -2.64959159    -1.04061797    -1.64087273
 h     -2.78880740    -1.33534812     0.09307105
 h     -3.04686211     0.39046365    -0.73990307
 h     -0.08736659     0.73940984     1.76983904
          17

 c      1.32594342    -0.34285661     0.04862035
 c      0.13094783    -1.11599392     0.12793943
 c     -1.01744377    -0.25452319    -0.28716772
 c     -0.72895947     1.19086919     0.96709408
 c     -0.42999115     1.04074659    -0.52101918
 c      1.04026227     1.01661790    -0.41394642
 h      0.04274227    -2.08258360     0.61318239
 h     -1.49003711     1.93907461     1.20808726
 h     -0.80000992     1.88534991    -1.10928304
 h      1.79413916     1.96113330    -0.17113460
 o      2.59171187    -0.93734503     0.37513039
 h      2.99841738    -0.13719821     0.74328428
 c     -2.47471570    -0.54909509    -0.61421945
 h     -2.65407855    -0.99950540    -1.63018939
 h     -2.79626221    -1.33045580     0.07178234
 h     -3.07317226     0.41677603    -0.72389454
 h     -0.10792033     0.68384359     1.84855696
          17

 c      1.32827265    -0.33723731     0.05525210
 c      0.12161771    -1.11940844     0.12316336
 c     -1.01315541    -0.25558677    -0.29988386
 c     -0.72688887     1.18039629     0.96077511
 c     -0.42836789     1.03715487    -0.52059815
 c      1.03887937     1.02286614    -0.41924377
 h      0.00567450    -2.08082330     0.59897291
 h     -1.49443886     1.93755297     1.22252002
 h     -0.81715360     1.82734619    -1.08556336
 h      1.79617450     1.94228015    -0.24721055
 o      2.59628590    -0.93550953     0.37994461
 h      3.04749573    -0.10164414     0.77500649
 c     -2.47085308    -0.54359096    -0.60412040
 h     -2.65075304    -0.95693490    -1.61516048
 h     -2.81132622    -1.32308412     0.05441855
 h     -3.09503031     0.43230415    -0.69961935
 h     -0.14107112     0.64090116     1.90697381
          17

 c      1.33131198    -0.33277780     0.06129431
 c      0.11202887    -1.12069915     0.11772971
 c     -1.00830969    -0.25738773    -0.31209489
 c     -0.72434739     1.16894860     0.95597093
 c     -0.42518278     1.03422557    -0.51942317
 c      1.03903871     1.02810642    -0.42259519
 h     -0.02973309    -2.08380338     0.58386248
 h     -1.49754696     1.93260475     1.23799505
 h     -0.84551658     1.77902660    -1.07163195
 h      1.78007980     1.90481076    -0.33078633
 o      2.59954367    -0.93125969     0.38502380
 h      3.09544377    -0.08606267     0.79943633
 c     -2.46698471    -0.53709298    -0.59477832
 h     -2.64069892    -0.91529784    -1.60043283
 h     -2.83385441    -1.31641580     0.04386163
 h     -3.10906789     0.43384099    -0.66696797
 h     -0.18757735     0.61352554     1.93838166
          17

 c      1.33494116    -0.32943265     0.06672549
 c      0.10244856    -1.11984146     0.11166392
 c     -1.00295626    -0.26005241    -0.32359496
 c     -0.72166555     1.15682239     0.95316251
 c     -0.42020894     1.03125375    -0.51710089
 c      1.04036065     1.03157616    -0.42420983
 h     -0.06257734    -2.09147534     0.56791909
 h     -1.49716498     1.92216218     1.25244721
 h     -0.88899420     1.75003279    -1.07380556
 h      1.75134937     1.85634188    -0.41851971
 o      2.60180924    -0.92422909     0.39059988
 h      3.13521966    -0.09714010     0.81220258
 c     -2.46324776    -0.52930832    -0.58595399
 h     -2.62545596    -0.87694057    -1.59110627
 h     -2.86252858    -1.31185022     0.04084742
 h     -3.11375398     0.42146784    -0.62657606
 h     -0.24531501     0.60215051     1.94016462
          17

 c      1.33904515    -0.32709118     0.07152894
 c      0.09312427    -1.11708383     0.10509956
 c     -0.99716015    -0.26364698    -0.33418554
 c     -0.71922411     1.14439075     0.95246977
 c     -0.41375536     1.02839607    -0.51385984
 c      1.04203113     1.03213029    -0.42426774
 h     -0.09174841    -2.10189590     0.55037649
 h     -1.49238502     1.90543441     1.26417126
 h     -0.94538585     1.73934269    -1.09058928
 h      1.72061646     1.80976567    -0.50786001
 o      2.60320377    -0.91450987     0.39670637
 h      3.16334228    -0.13466431     0.81210656
 c     -2.45973157    -0.52045145    -0.57729068
 h     -2.60668156    -0.84347529    -1.59085832
 h     -2.89460352    -1.30858863     0.04373405
 h     -3.10944576     0.39835527    -0.57962311
 h     -0.31012758     0.60496595     1.91334502
          17

 c      1.34352145    -0.32560379     0.07570322
 c      0.08430354    -1.11286773     0.09823745
 c     -0.99102114    -0.26815034    -0.34369356
 c     -0.71744987     1.13214220     0.95350603
 c     -0.40672436     1.02645046    -0.51043982
 c      1.04303999     1.02851333    -0.42278115
 h     -0.11602765    -2.11212848     0.53012820
 h     -1.48383441     1.88319347     1.27201942
 h     -1.00594415     1.73772386    -1.11380932
 h      1.70119298     1.78018454    -0.59874161
 o      2.60362852    -0.90258777     0.40319129
 h      3.18006476    -0.19253649     0.80087880
 c     -2.45645149    -0.51120976    -0.56856124
 h     -2.58587229    -0.81521727    -1.60009878
 h     -2.92633091    -1.30457527     0.04942935
 h     -3.09857129     0.37068866    -0.52756502
 h     -0.37565654     0.61712638     1.86400087
          17

 c      1.34828095    -0.32481815     0.07927322
 c      0.07626036    -1.10771703     0.09129492
 c     -0.98468785    -0.27343022    -0.35198903
 c     -0.71686171     1.12082238     0.95509441
 c     -0.40021327     1.02614604    -0.50756263
 c      1.04298705     1.02026032    -0.41968150
 h     -0.13431835    -2.11939275     0.50628555
 h     -1.47367296     1.85782048     1.27553837
 h     -1.06029826     1.73581338    -1.13468768
 h      1.69986215     1.77454274    -0.69264543
 o      2.60263449    -0.88939909     0.40965967
 h      3.19133945    -0.25781620     0.78406443
 c     -2.45328593    -0.50257312    -0.55983318
 h     -2.56437737    -0.79117169    -1.61561123
 h     -2.95383906    -1.29793482     0.05472410
 h     -3.08549312     0.34707038    -0.47176383
 h     -0.43283177     0.62895196     1.80643414
          17

 c      1.35324330    -0.32460766     0.08229196
 c      0.06931050    -1.10214549     0.08446530
 c     -0.97836063    -0.27924520    -0.35899428
 c     -0.71803502     1.11152186     0.95518049
 c     -0.39516569     1.02780308    -0.50564701
 c      1.04259564     1.00828234    -0.41524716
 h     -0.14586723    -2.12195522     0.47854807
 h     -1.46527548     1.83298028     1.27504736
 h     -1.10036098     1.72802718    -1.14732734
 h      1.71069648     1.78491090    -0.78755993
 o      2.59930991    -0.87628981     0.41545755
 h      3.21066122    -0.31135099     0.77131780
 c     -2.45001108    -0.49550814    -0.55144003
 h     -2.54361908    -0.76957773    -1.63206281
 h     -2.97395863    -1.28794218     0.05724242
 h     -3.07507670     0.33620450    -0.41319880
 h     -0.47069831     0.62516634     1.76436601
          17

 c      1.35832213    -0.32486359     0.08482216
 c      0.06379987    -1.09659063     0.07788958
 c     -0.97227295    -0.28528277    -0.36469059
 c     -0.72125290     1.10515339     0.95194425
 c     -0.39222030     1.03136064    -0.50483099
 c      1.04304183     0.99414631    -0.41019995
 h     -0.15039091    -2.11960996     0.44732694
 h     -1.46246395     1.81272844     1.27160493
 h     -1.12130445     1.71243215    -1.14898829
 h      1.72232255     1.79682144    -0.87675553
 o      2.59276623    -0.86437138     0.42003165
 h      3.25173950    -0.33807231     0.77085759
 c     -2.44650352    -0.49052476    -0.54380099
 h     -2.52521132    -0.74859815    -1.64415700
 h     -2.98473860    -1.27530983     0.05582864
 h     -3.06973998     0.34276963    -0.35279099
 h     -0.48150906     0.59212741     1.75847971
          17

 c      1.36339055    -0.32546608     0.08690326
 c      0.06007239    -1.09137118     0.07164108
 c     -0.96666418    -0.29121122    -0.36911759
 c     -0.72608475     1.10135530     0.94577266
 c     -0.39164180     1.03648171    -0.50506823
 c      1.04517212     0.97921915    -0.40536768
 h     -0.14809857    -2.11380112     0.41367714
 h     -1.46828438     1.80007805     1.26671946
 h     -1.12140882     1.68982808    -1.13955022
 h      1.72632500     1.79898085    -0.95268896
 o      2.58330744    -0.85363703     0.42354680
 h      3.31065422    -0.34114246     0.77994791
 c     -2.44290678    -0.48741545    -0.53720841
 h     -2.51086668    -0.72680092    -1.64818069
 h     -2.98567355    -1.26203633     0.05057264
 h     -3.06743296     0.36465746    -0.29236141
 h     -0.46714807     0.53247048     1.78399876
          17

 c      1.36825372    -0.32627501     0.08853115
 c      0.05844145    -1.08667525     0.06573156
 c     -0.96176018    -0.29671246    -0.37235482
 c     -0.73171863     1.09877120     0.93872418
 c     -0.39327010     1.04260695    -0.50613647
 c      1.04931909     0.96445864    -0.40144908
 h     -0.13961708    -2.10738037     0.37908069
 h     -1.48366426     1.79557857     1.26174509
 h     -1.10214132     1.66341614    -1.12138807
 h      1.71891241     1.78539971    -1.00969170
 o      2.57231101    -0.84343614     0.42666948
 h      3.36812354    -0.33437615     0.78850806
 c     -2.43952283    -0.48541738    -0.53172373
 h     -2.50220998    -0.70335665    -1.64269942
 h     -2.97770129    -1.25106187     0.04266606
 h     -3.06311460     0.39471711    -0.23499140
 h     -0.43653257     0.46314223     1.81748846
          17

 c      1.37265615    -0.32714458     0.08966424
 c      0.05916524    -1.08259253     0.06013707
 c     -0.95776017    -0.30149572    -0.37449700
 c     -0.73757289     1.09629039     0.93261238
 c     -0.39647258     1.04894442    -0.50755796
 c      1.05539896     0.95049759    -0.39896185
 h     -0.12581453    -2.10388249     0.34510088
 h     -1.50682744     1.79691721     1.25730147
 h     -1.06879912     1.63914536    -1.09984563
 h      1.69973183     1.75418221    -1.04445767
 o      2.56111406    -0.83334851     0.42996414
 h      3.40690445    -0.32813426     0.78863324
 c     -2.43657761    -0.48359757    -0.52720437
 h     -2.50062126    -0.67803290    -1.62871409
 h     -2.96292375    -1.24577531     0.03409126
 h     -3.05190014     0.42478361    -0.18420749
 h     -0.39874129     0.40082949     1.83936965
          17

 c      1.37630820    -0.32794006     0.09024097
 c      0.06241480    -1.07919151     0.05483029
 c     -0.95482011    -0.30530995    -0.37564064
 c     -0.74343419     1.09342808     0.92846127
 c     -0.40015599     1.05446212    -0.50854157
 c      1.06302322     0.93770974    -0.39822972
 h     -0.10755160    -2.10630535     0.31297196
 h     -1.53404870     1.79992485     1.25322930
 h     -1.03089154     1.62597182    -1.08361472
 h      1.67093469     1.70655293    -1.05604395
 o      2.55060244    -0.82332069     0.43374789
 h      3.41780919    -0.32693147     0.77673820
 c     -2.43412457    -0.48115372    -0.52334908
 h     -2.50714485    -0.65107984    -1.60950939
 h     -2.94394330    -1.24923002     0.02700651
 h     -3.03090710     0.44832884    -0.14294566
 h     -0.36042129     0.35629642     1.83977759
          17

 c      1.37891767    -0.32855211     0.09019721
 c      0.06824238    -1.07660981     0.04980314
 c     -0.95303177    -0.30795920    -0.37588183
 c     -0.74930599     1.09010925     0.92669761
 c     -0.40305130     1.05808153    -0.50815617
 c      1.07155081     0.92617270    -0.39931736
 h     -0.08546756    -2.11580447     0.28329678
 h     -1.56112627     1.80014945     1.24904308
 h     -0.99952388     1.63379186    -1.08269790
 h      1.63718877     1.64703614    -1.04645717
 o      2.54124265    -0.81354013     0.43815103
 h      3.39871710    -0.33122665     0.75243052
 c     -2.43210329    -0.47759119    -0.51971570
 h     -2.52244301    -0.62304392    -1.59006219
 h     -2.92290112    -1.26302907     0.02284047
 h     -2.99954376     0.46126621    -0.11297785
 h     -0.32597865     0.33532868     1.81557554
          17

 c      1.38022645    -0.32891431     0.08948299
 c      0.07656388    -1.07509254     0.04506641
 c     -0.95240317    -0.30932175    -0.37531492
 c     -0.75525619     1.08643930     0.92733498
 c     -0.40439368     1.05925001    -0.50590659
 c      1.08006548     0.91553673    -0.40188672
 h     -0.05993352    -2.13109283     0.25603858
 h     -1.58460899     1.79403764     1.24442798
 h     -0.98006868     1.66702640    -1.10188458
 h      1.60653952     1.58473828    -1.02216490
 o      2.53306799    -0.80438181     0.44314551
 h      3.35434505    -0.33804294     0.71789294
 c     -2.43042622    -0.47283438    -0.51579413
 h     -2.54674151    -0.59451821    -1.57563808
 h     -2.90073361    -1.28634698     0.02154480
 h     -2.95925029     0.46207115    -0.09465386
 h     -0.29806593     0.34020843     1.76771981
          17

 c      1.38004695    -0.32903030     0.08808005
 c      0.08715974    -1.07494056     0.04062809
 c     -0.95284585    -0.30936825    -0.37402455
 c     -0.76136350     1.08262671     0.93001550
 c     -0.40432845     1.05840580    -0.50219194
 c      1.08733886     0.90493709    -0.40507842
 h     -0.03118644    -2.14899557     0.23079603
 h     -1.60243662     1.77948444     1.23952206
 h     -0.96779157     1.71947107    -1.13571256
 h      1.59108226     1.53434179    -0.99540174
 o      2.52551191    -0.79647307     0.44852209
 h      3.29852020    -0.33972062     0.67809277
 c     -2.42900107    -0.46727034    -0.51121271
 h     -2.57967515    -0.56590492    -1.56959681
 h     -2.87721459    -1.31585682     0.02160777
 h     -2.91330328     0.45203662    -0.08665088
 h     -0.27748001     0.36995567     1.70063126
          17

 c      1.37828063    -0.32900805     0.08601744
 c      0.09968557    -1.07640304     0.03646734
 c     -0.95417414    -0.30816309    -0.37207361
 c     -0.76778869     1.07905908     0.93391800
 c     -0.40343550     1.05663417    -0.49795146
 c      1.09208989     0.89338932    -0.40784239
 h      0.00048052    -2.16576515     0.20714938
 h     -1.61418697     1.75599041     1.23501152
 h     -0.95361366     1.77843405    -1.17288023
 h      1.60373099     1.51184296    -0.98034196
 o      2.51736016    -0.79075495     0.45393496
 h      3.25489279    -0.32288304     0.64001490
 c     -2.42769658    -0.46170618    -0.50598961
 h     -2.62001654    -0.53735399    -1.57156470
 h     -2.85169042    -1.34673791     0.02084662
 h     -2.86672223     0.43576659    -0.08567591
 h     -0.26198918     0.41912500     1.62326836
          17

 c      1.37490595    -0.32908396     0.08337865
 c      0.11368645    -1.07958403     0.03252040
 c     -0.95611859    -0.30584328    -0.36949386
 c     -0.77497146     1.07646417     0.93762018
 c     -0.40216087     1.05503233    -0.49407065
 c      1.09381914     0.88092201    -0.40998403
 h      0.03459833    -2.17836474     0.18488313
 h     -1.62119601     1.72468395     1.23213525
 h     -0.93090744     1.83198684    -1.20333080
 h      1.64814511     1.52182739    -0.98092436
 o      2.50769089    -0.78802633     0.45922912
 h      3.24245502    -0.27589349     0.60756577
 c     -2.42632524    -0.45722949    -0.50061230
 h     -2.66551868    -0.50894598    -1.57756523
 h     -2.82386755    -1.37411612     0.01736925
 h     -2.82585477     0.42115971    -0.08649081
 h     -0.24388879     0.47580763     1.55085492
          17

 c      1.36997384    -0.32959400     0.08028997
 c      0.12861493    -1.08439942     0.02867765
 c     -0.95835010    -0.30258533    -0.36628437
 c     -0.78370967     1.07579802     0.93929397
 c     -0.40069170     1.05442033    -0.49116375
 c      1.09323053     0.86901531    -0.41253201
 h      0.07050209    -2.18528158     0.16405189
 h     -1.62666884     1.68826162     1.23262295
 h     -0.89701276     1.87197605    -1.22086129
 h      1.71375987     1.55236201    -0.98661043
 o      2.49733897    -0.78797378     0.46471076
 h      3.25259477    -0.20449798     0.57736180
 c     -2.42471490    -0.45489686    -0.49583059
 h     -2.71314566    -0.48093918    -1.58205774
 h     -2.79422100    -1.39426780     0.01019357
 h     -2.79691054     0.41712050    -0.08312230
 h     -0.20910282     0.52317466     1.50294238
          17

 c      1.36365287    -0.33088868     0.07688934
 c      0.14385921    -1.09058337     0.02478705
 c     -0.96050972    -0.29857686    -0.36242009
 c     -0.79436891     1.07725863     0.93781020
 c     -0.39902563     1.05531614    -0.48960046
 c      1.09148081     0.85950151    -0.41671522
 h      0.10737583    -2.18684030     0.14494561
 h     -1.63558786     1.65065370     1.23850807
 h     -0.85224352     1.89396280    -1.22281276
 h      1.78494164     1.58693560    -0.98429558
 o      2.48806136    -0.78943590     0.47074721
 h      3.26163143    -0.12741810     0.54486138
 c     -2.42286700    -0.45521605    -0.49226619
 h     -2.75961480    -0.45387542    -1.58020001
 h     -2.76403762    -1.40540154    -0.00053257
 h     -2.78347177     0.42820031    -0.07162133
 h     -0.14693993     0.55198660     1.49099853
          17

 c      1.35625760    -0.33324180     0.07329038
 c      0.15877906    -1.09773062     0.02066621
 c     -0.96224372    -0.29399519    -0.35786618
 c     -0.80572424     1.07954845     0.93368744
 c     -0.39703083     1.05795412    -0.48953825
 c      1.08950963     0.85365468    -0.42324420
 h      0.14432143    -2.18509402     0.12800829
 h     -1.65344888     1.61588966     1.25162149
 h     -0.79894721     1.89674254    -1.20944594
 h      1.84928610     1.61377507    -0.96631537
 o      2.48106984    -0.79133946     0.47745957
 h      3.25318569    -0.06106928     0.50892330
 c     -2.42103573    -0.45777844    -0.49012882
 h     -2.80194640    -0.42851747    -1.56913712
 h     -2.73526615    -1.40806690    -0.01355513
 h     -2.78502013     0.45047866    -0.05225283
 h     -0.06532939     0.57102167     1.50778669
          17

 c      1.34821357    -0.33677856     0.06955899
 c      0.17274479    -1.10536571     0.01613053
 c     -0.96324655    -0.28898194    -0.35258739
 c     -0.81581496     1.08108404     0.92824497
 c     -0.39446569     1.06225733    -0.49088439
 c      1.08794417     0.85203376    -0.43228343
 h      0.18042973    -2.18328182     0.11373347
 h     -1.68301591     1.58599113     1.27249880
 h     -0.74116676     1.88256483    -1.18396362
 h      1.89899230     1.62669485    -0.93025138
 o      2.47682765    -0.79295710     0.48477435
 h      3.22117363    -0.01532141     0.47084287
 c     -2.41959203    -0.46148244    -0.48925615
 h     -2.83785802    -0.40569083    -1.54837009
 h     -2.71025687    -1.40513206    -0.02670134
 h     -2.79813602     0.47402573    -0.02852705
 h      0.01612017     0.59489328     1.53796631
          17

 c      1.33999306    -0.34143673     0.06570379
 c      0.18517282    -1.11304465     0.01102693
 c     -0.96329614    -0.28362917    -0.34655976
 c     -0.82344230     1.08108316     0.92266879
 c     -0.39097885     1.06774773    -0.49322112
 c      1.08719328     0.85458996    -0.44358910
 h      0.21482731    -2.18478919     0.10255793
 h     -1.72153174     1.55975906     1.29931221
 h     -0.68468501     1.85820550    -1.15325764
 h      1.92981001     1.62353057    -0.87696153
 o      2.47527779    -0.79384569     0.49251653
 h      3.16648933     0.00538334     0.43290082
 c     -2.41882321    -0.46508830    -0.48930229
 h     -2.86602904    -0.38609531    -1.51972889
 h     -2.69135966    -1.40110691    -0.03731219
 h     -2.81870652     0.48873420    -0.00453216
 h      0.08124551     0.63219127     1.56973244
          17

 c      1.33205328    -0.34697568     0.06167542
 c      0.19555529    -1.12047192     0.00525805
 c     -0.96227423    -0.27798039    -0.33977754
 c     -0.82839108     1.07946716     0.91786064
 c     -0.38613601     1.07347669    -0.49576531
 c      1.08749592     0.86077554    -0.45661257
 h      0.24667069    -2.19180886     0.09476425
 h     -1.76178595     1.53403510     1.32811984
 h     -0.63676620     1.83584071    -1.12846787
 h      1.94040168     1.60521200    -0.80939017
 o      2.47598028    -0.79384290     0.50047179
 h      3.09537488     0.00171970     0.39750002
 c     -2.41884493    -0.46764031    -0.48982041
 h     -2.88628692    -0.37014765    -1.48722616
 h     -2.68035143    -1.40058297    -0.04304219
 h     -2.84316993     0.48777225     0.01675021
 h      0.12105166     0.68525899     1.59621721
          17

 c      1.32478995    -0.35303384     0.05737594
 c      0.20348404    -1.12758002    -0.00120738
 c     -0.96017023    -0.27205087    -0.33225497
 c     -0.83096589     1.07645969     0.91447103
 c     -0.37956653     1.07828745    -0.49759319
 c      1.08886647     0.86960698    -0.47057108
 h      0.27508489    -2.20434095     0.09042227
 h     -1.79576246     1.50589808     1.35431346
 h     -0.60440860     1.83002486    -1.12234424
 h      1.93283131     1.57592831    -0.73210421
 o      2.47811901    -0.79320555     0.50845763
 h      3.01985414    -0.01858778     0.36618227
 c     -2.41962128    -0.46868714    -0.49024307
 h     -2.89964139    -0.35790153    -1.45666143
 h     -2.67784591    -1.40616151    -0.04286531
 h     -2.86882729     0.46818704     0.03385733
 h      0.13182143     0.75276298     1.61372828
          17

 c      1.31851385    -0.35920851     0.05267569
 c      0.20866940    -1.13451494    -0.00833611
 c     -0.95707086    -0.26586160    -0.32401908
 c     -0.83162785     1.07235860     0.91288300
 c     -0.37123314     1.08166267    -0.49832661
 c      1.09094539     0.87969259    -0.48453560
 h      0.29910553    -2.22020099     0.08938666
 h     -1.81744308     1.47380770     1.37393494
 h     -0.59101347     1.84774870    -1.14102196
 h      1.91406950     1.54402344    -0.65084926
 o      2.48051657    -0.79278936     0.51643336
 h      2.95784197    -0.03822965     0.33803428
 c     -2.42102402    -0.46834127    -0.48991724
 h     -2.90792059    -0.34911184    -1.43454287
 h     -2.68303438    -1.41719382    -0.03767599
 h     -2.89390211     0.43049208     0.04679229
 h      0.11353832     0.83132186     1.62075590
          17

 c      1.31346405    -0.36512235     0.04743422
 c      0.21095345    -1.14152849    -0.01604239
 c     -0.95314025    -0.25946139    -0.31509677
 c     -0.83090786     1.06747314     0.91315150
 c     -0.36154282     1.08429293    -0.49858794
 c      1.09289759     0.88932952    -0.49760823
 h      0.31769490    -2.23602141     0.09134691
 h     -1.82387285     1.43767364     1.38427527
 h     -0.59488126     1.88162929    -1.17834209
 h      1.89680959     1.52205864    -0.57113125
 o      2.48202005    -0.79370672     0.52453047
 h      2.92694312    -0.03622158     0.30936265
 c     -2.42289335    -0.46717362    -0.48830128
 h     -2.91280901    -0.34347883    -1.42605652
 h     -2.69395765    -1.43041879    -0.02997315
 h     -2.91772309     0.37829515     0.05699797
 h      0.06985280     0.91624935     1.61809556
          17

 c      1.30985929    -0.37045876     0.04152332
 c      0.21032100    -1.14884009    -0.02420692
 c     -0.94859853    -0.25291687    -0.30550437
 c     -0.82949287     1.06210391     0.91488521
 c     -0.35115056     1.08743418    -0.49946531
 c      1.09377730     0.89694122    -0.50918768
 h      0.32983882    -2.24857006     0.09590758
 h     -1.81542630     1.39858961     1.38403157
 h     -0.61148935     1.91720407    -1.22171400
 h      1.89479212     1.52252978    -0.49572258
 o      2.48231532    -0.79603484     0.53273439
 h      2.93097021    -0.00898833     0.27888158
 c     -2.42507904    -0.46600777    -0.48524242
 h     -2.91466257    -0.34093318    -1.43279282
 h     -2.70809385    -1.44188937    -0.02289341
 h     -2.94105176     0.31800045     0.06738412
 h      0.00932721     1.00210498     1.60990649
          17

 c      1.30792858    -0.37498912     0.03484422
 c      0.20691133    -1.15652891    -0.03269416
 c     -0.94370595    -0.24628807    -0.29524180
 c     -0.82829878     1.05645921     0.91711764
 c     -0.34074966     1.09207302    -0.50180984
 c      1.09348559     0.90186237    -0.51904054
 h      0.33467455    -2.25574571     0.10267369
 h     -1.79608430     1.35862021     1.37339205
 h     -0.63611294     1.94249499    -1.26012079
 h      1.91149928     1.54891593    -0.42425767
 o      2.48194649    -0.79853765     0.54064415
 h      2.95908019     0.02498270     0.25158149
 c     -2.42743749    -0.46569813    -0.48110101
 h     -2.91211332    -0.34167525    -1.45189028
 h     -2.72290342    -1.44873605    -0.01927526
 h     -2.96616184     0.25788579     0.08198972
 h     -0.05347282     1.08394723     1.60505724
          17

 c      1.30786552    -0.37859321     0.02733368
 c      0.20101997    -1.16447260    -0.04136281
 c     -0.93874895    -0.23961714    -0.28429710
 c     -0.82819005     1.05050433     0.91844717
 c     -0.33098332     1.09869214    -0.50603842
 c      1.09308382     0.90454556    -0.52700232
 h      0.33160486    -2.25705898     0.11132706
 h     -1.77374155     1.32062156     1.35414054
 h     -0.66483987     1.95068797    -1.28662543
 h      1.93667279     1.59296739    -0.35685356
 o      2.48154023    -0.79994808     0.54778189
 h      2.99817702     0.04578794     0.23378470
 c     -2.42983039    -0.46688340    -0.47656467
 h     -2.90291380    -0.34590319    -1.47736933
 h     -2.73618560    -1.45006695    -0.02110349
 h     -2.99584360     0.20572379     0.10455981
 h     -0.10096373     1.15931042     1.61561592
          17

 c      1.30975834    -0.38125955     0.01895901
 c      0.19307249    -1.17233425    -0.05007480
 c     -0.93401695    -0.23293658    -0.27266521
 c     -0.82914333     1.04398058     0.91781161
 c     -0.32239473     1.10735552    -0.51222430
 c      1.09392538     0.90588212    -0.53280776
 h      0.32037861    -2.25367977     0.12168871
 h     -1.75948078     1.28783737     1.32944508
 h     -0.69470599     1.93920138    -1.29782827
 h      1.95645325     1.64232702    -0.29591367
 o      2.48147197    -0.79958777     0.55383634
 h      3.03880733     0.04234537     0.22928505
 c     -2.43221000    -0.46973697    -0.47225596
 h     -2.88521404    -0.35351263    -1.50250160
 h     -2.74629427    -1.44712002    -0.02928731
 h     -3.03110404     0.16561270     0.13607516
 h     -0.12308630     1.22841061     1.64841633
          17

 c      1.31355795    -0.38306539     0.00971081
 c      0.18357588    -1.17960201    -0.05870157
 c     -0.92977635    -0.22628344    -0.26037082
 c     -0.82993926     1.03680114     0.91528379
 c     -0.31537092     1.11780698    -0.52020196
 c      1.09694105     0.90664275    -0.53619617
 h      0.30111431    -2.24809680     0.13374530
 h     -1.76389687     1.26297528     1.30261206
 h     -0.72373438     1.90863660    -1.29314504
 h      1.96136751     1.68696876    -0.24459518
 o      2.48189485    -0.79729304     0.55868016
 h      3.07525565     0.01140088     0.23914680
 c     -2.43469685    -0.47390908    -0.46844336
 h     -2.85835451    -0.36398576    -1.52172779
 h     -2.75227202    -1.44294385    -0.04365010
 h     -3.06949556     0.13682051     0.17329819
 h     -0.12450371     1.29037089     1.69732291
          17

 c      1.31909726    -0.38414546    -0.00040193
 c      0.17307002    -1.18568262    -0.06712212
 c     -0.92625515    -0.21970226    -0.24747926
 c     -0.82931061     1.02929135     0.91179133
 c     -0.31007727     1.12949659    -0.52958386
 c      1.10252237     0.90736817    -0.53700697
 h      0.27424836    -2.24335293     0.14759654
 h     -1.79075494     1.24700916     1.27489628
 h     -0.75124700     1.86256369    -1.27480390
 h      1.94724146     1.72050406    -0.20544788
 o      2.48277436    -0.79329348     0.56234803
 h      3.10523952    -0.04440121     0.26211855
 c     -2.43748564    -0.47875074    -0.46504833
 h     -2.82304032    -0.37643026    -1.53168777
 h     -2.75386646    -1.44172607    -0.06310760
 h     -3.10611097     0.11577419     0.21013782
 h     -0.11721550     1.34151298     1.74881632
          17

 c      1.32614562    -0.38465473    -0.01135388
 c      0.16208937    -1.19003545    -0.07521044
 c     -0.92363598    -0.21324324    -0.23409095
 c     -0.82698518     1.02201204     0.90838747
 c     -0.30637675     1.14155580    -0.53969206
 c      1.11061456     0.90841989    -0.53520610
 h      0.24042739    -2.24188972     0.16327287
 h     -1.83379646     1.23887382     1.24473288
 h     -0.77862396     1.80795086    -1.24854882
 h      1.91383264     1.73957345    -0.17998621
 o      2.48381899    -0.78820330     0.56504584
 h      3.13091398    -0.11669461     0.29449648
 c     -2.44067313    -0.48362012    -0.46179607
 h     -2.78117705    -0.38966310    -1.53164514
 h     -2.75133020    -1.44773203    -0.08608864
 h     -3.13598274     0.09867868     0.24032603
 h     -0.11135607     1.37770887     1.79116878
          17

 c      1.33447245    -0.38473667    -0.02310142
 c      0.15113138    -1.19230318    -0.08281668
 c     -0.92205060    -0.20696238    -0.22032715
 c     -0.82354419     1.01552386     0.90582519
 c     -0.30376955     1.15281821    -0.54950510
 c      1.12078780     0.91000135    -0.53090375
 h      0.20043401    -2.24439938     0.18044771
 h     -1.88080274     1.23651594     1.20968540
 h     -0.81018013     1.75512618    -1.22406945
 h      1.86397985     1.74351192    -0.16849505
 o      2.48434635    -0.78302284     0.56715884
 h      3.16075596    -0.19138077     0.32997698
 c     -2.44418338    -0.48810379    -0.45830259
 h     -2.73556418    -0.40230770    -1.52358087
 h     -2.74499170    -1.46387481    -0.11115422
 h     -3.15567237     0.08279184     0.25917856
 h     -0.11283042     1.39608587     1.81726478
          17

 c      1.34389068    -0.38450011    -0.03558388
 c      0.14062256    -1.19237533    -0.08975556
 c     -0.92157432    -0.20093001    -0.20631360
 c     -0.81982071     1.01026238     0.90442078
 c     -0.30151039     1.16209484    -0.55786268
 c      1.13225721     0.91208786    -0.52439299
 h      0.15523212    -2.24935994     0.19821550
 h     -1.91989338     1.23806438     1.16857937
 h     -0.85227202     1.71487747    -1.21248339
 h      1.80368755     1.73494224    -0.16959625
 o      2.48341092    -0.77882532     0.56912971
 h      3.20745484    -0.25356377     0.36161582
 c     -2.44779853    -0.49213552    -0.45410687
 h     -2.68945181    -0.41292646    -1.51186461
 h     -2.73482972    -1.49038747    -0.13751633
 h     -3.16373104     0.06664942     0.26417311
 h     -0.12418462     1.39528296     1.82391631
          17

 c      1.35424875    -0.38401510    -0.04872960
 c      0.13088772    -1.19035117    -0.09581737
 c     -0.92222338    -0.19523587    -0.19216861
 c     -0.81655338     1.00649847     0.90407603
 c     -0.29910570     1.16874489    -0.56407223
 c      1.14388469     0.91426988    -0.51620399
 h      0.10610062    -2.25361870     0.21512900
 h     -1.94280882     1.24230839     1.12203603
 h     -0.90806708     1.69209016    -1.21926819
 h      1.74271750     1.72127375    -0.17955690
 o      2.48064380    -0.77602590     0.57116946
 h      3.27496038    -0.29900822     0.38652347
 c     -2.45120620    -0.49600732    -0.44877766
 h     -2.64592637    -0.42021279    -1.50208403
 h     -2.72041615    -1.52445880    -0.16507438
 h     -3.16076227     0.05005416     0.25509523
 h     -0.14549468     1.37535144     1.81108953
          17

 c      1.36538619    -0.38332946    -0.06245963
 c      0.12213697    -1.18643446    -0.10079885
 c     -0.92396125    -0.18998049    -0.17800287
 c     -0.81434062     1.00431719     0.90430297
 c     -0.29680520     1.17293686    -0.56830125
 c      1.15427558     0.91565688    -0.50710508
 h      0.05470662    -2.25364040     0.22950169
 h     -1.94546431     1.24872870     1.07205071
 h     -0.97222866     1.68284592    -1.23976417
 h      1.69411213     1.71554586    -0.19212724
 o      2.47683709    -0.77426139     0.57321330
 h      3.34976175    -0.33578492     0.40660357
 c     -2.45400376    -0.50027917    -0.44215126
 h     -2.60727423    -0.42321858    -1.49883007
 h     -2.70129120    -1.56118152    -0.19397090
 h     -3.14958442     0.03419808     0.23423944
 h     -0.17440834     1.33787255     1.78210093
          17

 c      1.37710343    -0.38251023    -0.07667320
 c      0.11448607    -1.18082619    -0.10453570
 c     -0.92671430    -0.18525216    -0.16392759
 c     -0.81372557     1.00357944     0.90417096
 c     -0.29537595     1.17521652    -0.57116994
 c      1.16218886     0.91527142    -0.49789340
 h      0.00302296    -2.24668729     0.23980272
 h     -1.92773938     1.25747701     1.02144277
 h     -1.03369867     1.67944677    -1.26408936
 h      1.66970022     1.73179730    -0.20091325
 o      2.47319724    -0.77309316     0.57518342
 h      3.41280481    -0.37282560     0.42416412
 c     -2.45566311    -0.50564379    -0.43457653
 h     -2.57469246    -0.42153131    -1.50339519
 h     -2.67743131    -1.59515666    -0.22407547
 h     -3.13542935     0.02184396     0.20655285
 h     -0.20536650     1.28631272     1.74483113
          17

 c      1.38916615    -0.38168667    -0.09123043
 c      0.10798878    -1.17365392    -0.10692402
 c     -0.93039063    -0.18111931    -0.15006385
 c     -0.81524307     1.00392040     0.90226086
 c     -0.29554144     1.17605067    -0.57319447
 c      1.16719209     0.91307650    -0.48898839
 h     -0.04687511    -2.23156245     0.24496752
 h     -1.89356899     1.26946830     0.97341619
 h     -1.08209270     1.67572559    -1.28377621
 h      1.67232202     1.77315200    -0.20415403
 o      2.47060110    -0.77234948     0.57709714
 h      3.45091273    -0.41432299     0.43989552
 c     -2.45553551    -0.51277765    -0.42691954
 h     -2.54851507    -0.41531910    -1.51321184
 h     -2.64949237    -1.62189428    -0.25473258
 h     -3.12540804     0.01699627     0.17890952
 h     -0.22890146     1.22590630     1.71276727
          17

 c      1.40132149    -0.38106319    -0.10594959
 c      0.10266711    -1.16494140    -0.10792915
 c     -0.93489370    -0.17764475    -0.13655426
 c     -0.81916113     1.00490651     0.89700793
 c     -0.29770067     1.17572263    -0.57462039
 c      1.16973927     0.91035222    -0.48035921
 h     -0.09304884    -2.20889417     0.24456457
 h     -1.85140169     1.28663438     0.93115977
 h     -1.11061839     1.66832919    -1.29389964
 h      1.69467229     1.82739153    -0.20545345
 o      2.46945468    -0.77206385     0.57902798
 h      3.45859473    -0.46064939     0.45327435
 c     -2.45303160    -0.52212229    -0.42020249
 h     -2.52862848    -0.40524001    -1.52350949
 h     -2.61878756    -1.63871401    -0.28479966
 h     -3.12602192     0.02309656     0.15750048
 h     -0.23412697     1.16162647     1.70158869
          17

 c      1.41331120    -0.38087297    -0.12062039
 c      0.09853466    -1.15461073    -0.10758579
 c     -0.94012956    -0.17490955    -0.12357383
 c     -0.82478961     1.00630107     0.88773887
 c     -0.30189529     1.17438896    -0.57548439
 c      1.17055562     0.90876438    -0.47187597
 h     -0.13390998    -2.18107268     0.23882055
 h     -1.81391772     1.31213350     0.89741149
 h     -1.11614454     1.65614731    -1.29264857
 h      1.72638915     1.87747139    -0.20931261
 o      2.46971338    -0.77238204     0.58106552
 h      3.43742416    -0.50983726     0.46307559
 c     -2.44795430    -0.53359813    -0.41510195
 h     -2.51470730    -0.39227642    -1.52963018
 h     -2.58711091    -1.64529363    -0.31284757
 h     -3.13922517     0.03996543     0.14432410
 h     -0.21708552     1.09501919     1.71770705
          17

 c      1.42487373    -0.38130806    -0.13502253
 c      0.09561857    -1.14251978    -0.10598986
 c     -0.94601462    -0.17301144    -0.11132340
 c     -0.83034837     1.00803663     0.87532367
 c     -0.30783901     1.17212091    -0.57568724
 c      1.17020788     0.90952684    -0.46351999
 h     -0.16835403    -2.15184781     0.22851385
 h     -1.79425044     1.34966005     0.87411455
 h     -1.09881884     1.63980241    -1.28077351
 h      1.75916807     1.91071279    -0.21833336
 o      2.47080066    -0.77352985     0.58331073
 h      3.39720051    -0.55813546     0.46740131
 c     -2.44064077    -0.54648974    -0.41175182
 h     -2.50626817    -0.37755176    -1.52851216
 h     -2.55650361    -1.64395482    -0.33741038
 h     -3.16093252     0.06250043     0.13649695
 h     -0.18603349     1.02530064     1.75113799
          17

 c      1.43573552    -0.38245730    -0.14894463
 c      0.09397058    -1.12854043    -0.10327904
 c     -0.95248236    -0.17203297    -0.10000212
 c     -0.83425533     1.01008097     0.86136723
 c     -0.31491817     1.16888979    -0.57498894
 c      1.16905114     0.91321599    -0.45536797
 h     -0.19573575    -2.12551069     0.21471125
 h     -1.79780852     1.40080013     0.86240791
 h     -1.06226691     1.62168816    -1.26171722
 h      1.78758516     1.92043479    -0.23324293
 o      2.47146738    -0.77579797     0.58590390
 h      3.35823888    -0.60036514     0.46332511
 c     -2.43173268    -0.55967348    -0.40993946
 h     -2.50268968    -0.36215835    -1.51918120
 h     -2.52899772    -1.63947887    -0.35723169
 h     -3.18390845     0.08300846     0.12926020
 h     -0.15437018     0.95344896     1.78496473
          17

 c      1.44559436    -0.38426525    -0.16220687
 c      0.09365370    -1.11266796    -0.09960332
 c     -0.95948193    -0.17200594    -0.08978673
 c     -0.83621549     1.01260250     0.84728229
 c     -0.32216622     1.16451359    -0.57293893
 c      1.16728927     0.91984942    -0.44753568
 h     -0.21563060    -2.10568553     0.19838291
 h     -1.81765618     1.46229699     0.86268612
 h     -1.01424400     1.60641713    -1.24231607
 h      1.80858009     1.90481296    -0.25357397
 o      2.47012983    -0.77943017     0.58903352
 h      3.34629934    -0.63194604     0.44705406
 c     -2.42187439    -0.57199753    -0.40934537
 h     -2.50325854    -0.34701399    -1.50272794
 h     -2.50633357    -1.63799675    -0.37147753
 h     -3.20149382     0.09449068     0.11899357
 h     -0.13243397     0.88278316     1.80598927
          17

 c      1.45410539    -0.38651807    -0.17468233
 c      0.09470751    -1.09512293    -0.09509800
 c     -0.96696554    -0.17289349    -0.08082892
 c     -0.83689448     1.01600568     0.83409809
 c     -0.32833848     1.15864623    -0.56886314
 c      1.16500277     0.92895946    -0.44015405
 h     -0.22747811    -2.09412288     0.18006208
 h     -1.84030523     1.52704184     0.87437078
 h     -0.96616208     1.60081449    -1.23278756
 h      1.82126414     1.86615315    -0.27808229
 o      2.46630793    -0.78439195     0.59278667
 h      3.37017800    -0.65289767     0.41672605
 c     -2.41157985    -0.58262226    -0.40963802
 h     -2.50723141    -0.33276738    -1.48206972
 h     -2.48967796    -1.64469168    -0.37986168
 h     -3.20936318     0.09235375     0.10423976
 h     -0.12571708     0.81744113     1.80701812
          17

 c      1.46090069    -0.38887408    -0.18628764
 c      0.09711763    -1.07638738    -0.08987367
 c     -0.97486665    -0.17459541    -0.07325763
 c     -0.83714439     1.02072613     0.82256671
 c     -0.33233279     1.15099014    -0.56218113
 c      1.16211282     0.93960039    -0.43336846
 h     -0.23037623    -2.09014157     0.15976249
 h     -1.85384352     1.58746712     0.89587511
 h     -0.92848997     1.61141128    -1.24291521
 h      1.82749407     1.81122013    -0.30490630
 o      2.46130880    -0.79038820     0.59695514
 h      3.41086089    -0.66765222     0.37554840
 c     -2.40122103    -0.59126529    -0.41050315
 h     -2.51388421    -0.31979241    -1.46145035
 h     -2.47943884    -1.66118504    -0.38263961
 h     -3.20580899     0.07475683     0.08557175
 h     -0.13602476     0.76133538     1.78554017
          17

 c      1.46564626    -0.39093753    -0.19693456
 c      0.10081391    -1.05714854    -0.08402556
 c     -0.98307640    -0.17697090    -0.06717761
 c     -0.83765672     1.02708471     0.81322609
 c     -0.33383676     1.14175887    -0.55308583
 c      1.15829743     0.95034568    -0.42733430
 h     -0.22323504    -2.09108149     0.13721446
 h     -1.85106831     1.63768737     0.92494987
 h     -0.90332191     1.63906632    -1.27406793
 h      1.83299083     1.75187928    -0.33174608
 o      2.45679621    -0.79713328     0.60114309
 h      3.44365924    -0.68050503     0.32960402
 c     -2.39103180    -0.59826175    -0.41170778
 h     -2.52251955    -0.30832248    -1.44548123
 h     -2.47525246    -1.68460642    -0.38050778
 h     -3.19173721     0.04255898     0.06530462
 h     -0.16249163     0.71765245     1.74263207
          17

 c      1.46809060    -0.39234209    -0.20648501
 c      0.10569106    -1.03818174    -0.07765262
 c     -0.99142950    -0.17985946    -0.06265982
 c     -0.83897258     1.03527885     0.80634903
 c     -0.33336469     1.13183976    -0.54274913
 c      1.15299553     0.95948807    -0.42218141
 h     -0.20519096    -2.09342141     0.11222701
 h     -1.82921302     1.67401297     0.95910293
 h     -0.88402396     1.67701216    -1.31670739
 h      1.84723978     1.70351991    -0.35644499
 o      2.45380217    -0.80444024     0.60494651
 h      3.45340811    -0.69390665     0.28451703
 c     -2.38108668    -0.60440140    -0.41321738
 h     -2.53240564    -0.29872394    -1.43772636
 h     -2.47611938    -1.70922107    -0.37448287
 h     -3.17085314    -0.00071067     0.04734380
 h     -0.20167730     0.68831399     1.68297458
          17

 c      1.46808542    -0.39281605    -0.21473487
 c      0.11163305    -1.02023003    -0.07087131
 c     -0.99970425    -0.18308431    -0.05973041
 c     -0.84159739     1.04544916     0.80178330
 c     -0.33164376     1.12237137    -0.53267845
 c      1.14581824     0.96570304    -0.41794389
 h     -0.17600422    -2.09391992     0.08496634
 h     -1.78919756     1.69503526     0.99595883
 h     -0.86260656     1.71557786    -1.35763742
 h      1.87842775     1.67801037    -0.37797688
 o      2.45271198    -0.81218172     0.60801395
 h      3.43458493    -0.70896176     0.24433303
 c     -2.37128527    -0.61065689    -0.41529807
 h     -2.54269442    -0.29175854    -1.43937638
 h     -2.48060912    -1.72913077    -0.36578005
 h     -3.14969425    -0.04913244     0.03692287
 h     -0.24677818     0.67295737     1.61588118
          17

 c      1.46558761    -0.39220995    -0.22142472
 c      0.11852637    -1.00391520    -0.06381937
 c     -1.00762780    -0.18644685    -0.05835946
 c     -0.84605827     1.05775179     0.79878184
 c     -0.32923815     1.11432179    -0.52411380
 c      1.13725116     0.96877672    -0.41454491
 h     -0.13626469    -2.09041157     0.05605780
 h     -1.73556931     1.70200229     1.03364365
 h     -0.83438444     1.74684505    -1.38662355
 h      1.92493970     1.67556205    -0.39664575
 o      2.45341551    -0.82025745     0.61007472
 h      3.38904889    -0.72596756     0.21118151
 c     -2.36144540    -0.61789797    -0.41847647
 h     -2.55243992    -0.28859534    -1.44885077
 h     -2.48706729    -1.74028455    -0.35568742
 h     -3.13627288    -0.09579700     0.03957009
 h     -0.28676544     0.66756827     1.55624765
          17

 c      1.46065918    -0.39047644    -0.22626403
 c      0.12625498    -0.98968514    -0.05665295
 c     -1.01488019    -0.18972669    -0.05845262
 c     -0.85267406     1.07225735     0.79615797
 c     -0.32654156     1.10836091    -0.51785977
 c      1.12864991     0.96942305    -0.41188363
 h     -0.08739938    -2.08223412     0.02654556
 h     -1.67714934     1.69963816     1.07139617
 h     -0.79809463     1.76595982    -1.39796318
 h      1.97514271     1.68685019    -0.41296509
 o      2.45532359    -0.82859035     0.61101037
 h      3.32599948    -0.74458691     0.18435156
 c     -2.35159964    -0.62658899    -0.42328174
 h     -2.56076993    -0.29050554    -1.46260230
 h     -2.49381056    -1.74138991    -0.34544392
 h     -3.13614314    -0.13580559     0.05871171
 h     -0.30831341     0.66480695     1.52156574
          17

 c      1.45346487    -0.38763163    -0.22895894
 c      0.13468317    -0.97779652    -0.04954274
 c     -1.02110096    -0.19269100    -0.05985000
 c     -0.86088508     1.08845613     0.79310663
 c     -0.32383483     1.10487276    -0.51431516
 c      1.12148921     0.96853694    -0.40989217
 h     -0.03152878    -2.07034011    -0.00224861
 h     -1.62718351     1.69669596     1.11043455
 h     -0.75483888     1.77088757    -1.38994065
 h      2.01580579     1.70159016    -0.42693899
 o      2.45730875    -0.83713515     0.61098253
 h      3.26314715    -0.76387037     0.15852061
 c     -2.34230276    -0.63659706    -0.42991614
 h     -2.56710111    -0.29844983    -1.47653366
 h     -2.49933332    -1.73408417    -0.33611458
 h     -3.14818664    -0.16876372     0.09308256
 h     -0.30367084     0.65945435     1.52114685
          17

 c      1.44427451    -0.38372222    -0.22924229
 c      0.14363041    -0.96833613    -0.04266620
 c     -1.02591336    -0.19511274    -0.06234214
 c     -0.86901452     1.10497401     0.78990406
 c     -0.32128460     1.10395996    -0.51349042
 c      1.11684298     0.96681353    -0.40852562
 h      0.02878352    -2.05707860    -0.02889611
 h     -1.59975687     1.70358908     1.15391692
 h     -0.70748585     1.76228608    -1.36451181
 h      2.03771961     1.71284881    -0.43824621
 o      2.45795624    -0.84586160     0.61044496
 h      3.22287998    -0.78272259     0.12388446
 c     -2.33452421    -0.64732110    -0.43815426
 h     -2.57127660    -0.31278304    -1.48727908
 h     -2.50252470    -1.72262787    -0.32845429
 h     -3.16519429    -0.19775950     0.13680136
 h     -0.27731391     0.65443927     1.54795807
          17

 c      1.43348042    -0.37880557    -0.22690001
 c      0.15284560    -0.96128140    -0.03619160
 c     -1.02896847    -0.19679473    -0.06570839
 c     -0.87546019     1.12047227     0.78755815
 c     -0.31889141     1.10538816    -0.51494954
 c      1.11528304     0.96473150    -0.40774778
 h      0.09084186    -2.04554463    -0.05202041
 h     -1.60105081     1.72534842     1.20361754
 h     -0.66064180     1.74408979    -1.32787826
 h      2.03643606     1.71713603    -0.44655683
 o      2.45657658    -0.85467986     0.60963535
 h      3.21612822    -0.80126225     0.07454791
 c     -2.32919436    -0.65802085    -0.44750130
 h     -2.57361828    -0.33312425    -1.49303494
 h     -2.50278301    -1.71303554    -0.32280718
 h     -3.17859711    -0.22629086     0.18218277
 h     -0.24079949     0.65749143     1.58636040
          17

 c      1.42162179    -0.37294562    -0.22178495
 c      0.16199387    -0.95659199    -0.03025893
 c     -1.02999523    -0.19759228    -0.06976198
 c     -0.87978528     1.13458272     0.78729021
 c     -0.31644160     1.10850072    -0.51772651
 c      1.11691427     0.96260629    -0.40752807
 h      0.15209568    -2.03852589    -0.07039762
 h     -1.62466208     1.75713724     1.25576548
 h     -0.62072345     1.72448246    -1.29147106
 h      2.01157525     1.71368505    -0.45169931
 o      2.45385256    -0.86342382     0.60800328
 h      3.23180032    -0.82111477     0.01777058
 c     -2.32687325    -0.66809695    -0.45735979
 h     -2.57493084    -0.35835164    -1.49396157
 h     -2.49986797    -1.71138573    -0.31916162
 h     -3.18211635    -0.25646221     0.22237310
 h     -0.20463678     0.67473551     1.62278001
          17

 c      1.40938143    -0.36622033    -0.21381846
 c      0.17066933    -0.95429871    -0.02496577
 c     -1.02883958    -0.19742730    -0.07437408
 c     -0.88237972     1.14765314     0.79016108
 c     -0.31357152     1.11228721    -0.52043302
 c      1.12138850     0.96058860    -0.40783727
 h      0.21026259    -2.03743845    -0.08299078
 h     -1.65816484     1.78923510     1.30264155
 h     -0.59500424     1.71514850    -1.27073524
 h      1.96663960     1.70437327    -0.45375027
 o      2.45092676    -0.87195317     0.60464224
 h      3.25104570    -0.84366496    -0.03291719
 c     -2.32769225    -0.67728249    -0.46708655
 h     -2.57645147    -0.38670860    -1.49220630
 h     -2.49349833    -1.72150265    -0.31743857
 h     -3.17272203    -0.28881802     0.25246082
 h     -0.17566578     0.70880206     1.64875328
          17

 c      1.39753680    -0.35873568    -0.20298616
 c      0.17843836    -0.95453492    -0.02036093
 c     -1.02548390    -0.19629208    -0.07947349
 c     -0.88375160     1.16014376     0.79677048
 c     -0.31005527     1.11591433    -0.52193238
 c      1.12787474     0.95859373    -0.40864066
 h      0.26329446    -2.04186236    -0.08895250
 h     -1.69089141     1.81350449     1.33710954
 h     -0.58831070     1.72509518    -1.27729236
 h      1.90958378     1.69447361    -0.45311665
 o      2.44857081    -0.88020117     0.59889614
 h      3.26056385    -0.86919834    -0.06741724
 c     -2.33142482    -0.68573240    -0.47602199
 h     -2.57968915    -0.41607723    -1.49139489
 h     -2.48302799    -1.74322620    -0.31785850
 h     -3.15034335    -0.32272492     0.26969927
 h     -0.15753131     0.75950457     1.66010318
          17

 c      1.38688640    -0.35063878    -0.18933237
 c      0.18489451    -0.95748387    -0.01644429
 c     -1.02004286    -0.19425083    -0.08503326
 c     -0.88426943     1.17239799     0.80717428
 c     -0.30612570     1.11943577    -0.52221181
 c      1.13508673     0.95622837    -0.40989471
 h      0.30932017    -2.04995190    -0.08766581
 h     -1.71628607     1.82531771     1.35470059
 h     -0.59946823     1.75234410    -1.30880320
 h      1.85290342     1.69337706    -0.45055344
 o      2.44709986    -0.88815319     0.59048914
 h      3.25423848    -0.89721473    -0.08115657
 c     -2.33755206    -0.69394547    -0.48360848
 h     -2.58608070    -0.44444337    -1.49536342
 h     -2.46757309    -1.77265207    -0.32104941
 h     -3.11757215    -0.35666390     0.27367702
 h     -0.15132462     0.82464234     1.65600180
          17

 c      1.37816755    -0.34214205    -0.17295358
 c      0.18971389    -0.96327235    -0.01317218
 c     -1.01274332    -0.19142455    -0.09105474
 c     -0.88420999     1.18465299     0.82089560
 c     -0.30240062     1.12362975    -0.52218059
 c      1.14161945     0.95297682    -0.41156205
 h      0.34668509    -2.05937290    -0.07881898
 h     -1.73142241     1.82303852     1.35359783
 h     -0.62249682     1.78582524    -1.35144966
 h      1.81014414     1.71229664    -0.44692584
 o      2.44647450    -0.89581839     0.57948542
 h      3.23172960    -0.92686845    -0.07444212
 c     -2.34529240    -0.70256083    -0.48961984
 h     -2.59651041    -0.47041384    -1.50630309
 h     -2.44648182    -1.80406705    -0.32778970
 h     -3.07968776    -0.38832678     0.26678686
 h     -0.15550020     0.90040532     1.63888922
          17

 c      1.37197220    -0.33356156    -0.15398967
 c      0.19270507    -0.97186691    -0.01046720
 c     -1.00389719    -0.18796023    -0.09755118
 c     -0.88388187     1.19706922     0.83690673
 c     -0.29955732     1.12924328    -0.52275596
 c      1.14667846     0.94888943    -0.41364995
 h      0.37407461    -2.06821357    -0.06245631
 h     -1.73640733     1.80738660     1.33423545
 h     -0.65070126     1.81423287    -1.39083333
 h      1.78773623     1.75612127    -0.44269204
 o      2.44630915    -0.90320344     0.56630101
 h      3.19845543    -0.95737134    -0.05263182
 c     -2.35363402    -0.71217022    -0.49436725
 h     -2.61096250    -0.49346454    -1.52336979
 h     -2.41972453    -1.83202255    -0.33863045
 h     -3.04460951    -0.41469180     0.25470651
 h     -0.16508441     0.98165961     1.61509287
          17

 c      1.36867536    -0.32532780    -0.13262166
 c      0.19383951    -0.98300759    -0.00822912
 c     -0.99387205    -0.18400714    -0.10453018
 c     -0.88367615     1.20967897     0.85364052
 c     -0.29813417     1.13663030    -0.52442541
 c      1.15044188     0.94510411    -0.41621713
 h      0.39064221    -2.07556342    -0.03898539
 h     -1.73451350     1.78131485     1.29917605
 h     -0.67890009     1.83034610    -1.41736212
 h      1.78100939     1.81694318    -0.43776167
 o      2.44579150    -0.91027576     0.55177286
 h      3.16693450    -0.98858756    -0.02719748
 c     -2.36145649    -0.72320286    -0.49865036
 h     -2.62857487    -0.51373771    -1.54292758
 h     -2.38799374    -1.85257586    -0.35364908
 h     -3.02161646    -0.43252230     0.24560302
 h     -0.17113085     1.06274338     1.59500176
          17

 c      1.36838936    -0.31791747    -0.10909213
 c      0.19325092    -0.99618814    -0.00634406
 c     -0.98306106    -0.17970926    -0.11198417
 c     -0.88382566     1.22223467     0.86927695
 c     -0.29846729     1.14577622    -0.52727460
 c      1.15352233     0.94329852    -0.41931776
 h      0.39609074    -2.08171678    -0.00913214
 h     -1.73283918     1.75014675     1.25310397
 h     -0.70372074     1.83091214    -1.42623002
 h      1.78060520     1.87954675    -0.43200665
 o      2.44379960    -0.91693133     0.53705336
 h      3.15504755    -1.02163886    -0.01395389
 c     -2.36783768    -0.73581103    -0.50331795
 h     -2.64802350    -0.53160767    -1.56024853
 h     -2.35257525    -1.86379641    -0.37238533
 h     -3.01767721    -0.43979609     0.24636417
 h     -0.16315592     1.13929913     1.59008129
          17

 c      1.37094109    -0.31171931    -0.08375171
 c      0.19120212    -1.01068581    -0.00469161
 c     -0.97185674    -0.17521073    -0.11989415
 c     -0.88383418     1.23414126     0.88245497
 c     -0.30067056     1.15639532    -0.53110491
 c      1.15638897     0.94480981    -0.42294791
 h      0.39067751    -2.08802231     0.02615965
 h     -1.74203740     1.72096528     1.20211935
 h     -0.72340960     1.81569353    -1.41634455
 h      1.77927245     1.93045972    -0.42560700
 o      2.43974186    -0.92308314     0.52294559
 h      3.17305554    -1.05774030    -0.02232604
 c     -2.37241071    -0.74973877    -0.50868870
 h     -2.66793233    -0.54734783    -1.57135298
 h     -2.31510171    -1.86596320    -0.39389562
 h     -3.03319000    -0.43749098     0.25749169
 h     -0.13639204     1.20991558     1.60563557
          17

 c      1.37587129    -0.30690488    -0.05710371
 c      0.18803209    -1.02564284    -0.00314792
 c     -0.96063089    -0.17066540    -0.12823870
 c     -0.88241861     1.24480023     0.89284558
 c     -0.30461756     1.16797574    -0.53547887
 c      1.15924051     0.95026058    -0.42702270
 h      0.37511520    -2.09635385     0.06585888
 h     -1.77203616     1.69972972     1.15141311
 h     -0.73788656     1.78711846    -1.38999768
 h      1.77339682     1.96142723    -0.41899407
 o      2.43440531    -0.92888071     0.50931492
 h      3.21065083    -1.09503319    -0.04592215
 c     -2.37537667    -0.76431971    -0.51441405
 h     -2.68714632    -0.56100091    -1.57406035
 h     -2.27725863    -1.86160971    -0.41686935
 h     -3.06191635    -0.42971089     0.27260555
 h     -0.09688679     1.27505702     1.63667087
          17

 c      1.38247260    -0.30337046    -0.02980745
 c      0.18410609    -1.04019355    -0.00158125
 c     -0.94971843    -0.16624115    -0.13699488
 c     -0.87860153     1.25414325     0.90094006
 c     -0.30990598     1.17976750    -0.53967201
 c      1.16207695     0.95957414    -0.43137177
 h      0.35036987    -2.10822236     0.10893072
 h     -1.82380004     1.68717578     1.10279481
 h     -0.74925818     1.75061614    -1.35348760
 h      1.76223145     1.96918516    -0.41269792
 o      2.42928572    -0.93469768     0.49564768
 h      3.24781864    -1.12893589    -0.07166325
 c     -2.37716457    -0.77866168    -0.51984128
 h     -2.70488592    -0.57237256    -1.56825492
 h     -2.24049779    -1.85519181    -0.43980954
 h     -3.09516874    -0.42179136     0.28322894
 h     -0.05679202     1.33476235     1.67289749
          17

 c      1.38987130    -0.30076926    -0.00263163
 c      0.17977840    -1.05360186     0.00016048
 c     -0.93940648    -0.16211643    -0.14613071
 c     -0.87254948     1.26266010     0.90740625
 c     -0.31582518     1.19077749    -0.54260696
 c      1.16475431     0.97209087    -0.43575335
 h      0.31745299    -2.12380101     0.15429236
 h     -1.88663362     1.67882871     1.05566013
 h     -0.76252076     1.71490980    -1.31786482
 h      1.74727152     1.95488995    -0.40722498
 o      2.42564031    -0.94093410     0.48168299
 h      3.26959863    -1.15516799    -0.09034552
 c     -2.37813255    -0.79189294    -0.52435836
 h     -2.72081835    -0.58107316    -1.55572336
 h     -2.20586659    -1.85196131    -0.46129614
 h     -3.12546241    -0.41840689     0.28301836
 h     -0.02696855     1.38809906     1.70520318
          17

 c      1.39713495    -0.29860846     0.02362271
 c      0.17536161    -1.06535130     0.00226498
 c     -0.92993113    -0.15847517    -0.15559531
 c     -0.86518096     1.27096254     0.91264258
 c     -0.32145378     1.19994195    -0.54302183
 c      1.16697488     0.98664923    -0.43988781
 h      0.27735981    -2.14140502     0.20065737
 h     -1.94545298     1.66937691     1.00988874
 h     -0.78488786     1.69024744    -1.29693643
 h      1.73232087     1.92438019    -0.40293147
 o      2.42425683    -0.94791018     0.46747272
 h      3.26910056    -1.17110597    -0.09816775
 c     -2.37845339    -0.80338733    -0.52751289
 h     -2.73502361    -0.58660083    -1.53972648
 h     -2.17412367    -1.85598203    -0.48026825
 h     -3.14779451    -0.42274591     0.26904662
 h     -0.01409164     1.43374737     1.72785546
          17

 c      1.40338980    -0.29637236     0.04820833
 c      0.17109697    -1.07514627     0.00496168
 c     -0.92148010    -0.15550746    -0.16531359
 c     -0.85750539     1.27948140     0.91671814
 c     -0.32608235     1.20661852    -0.54015247
 c      1.16824758     1.00163239    -0.44350213
 h      0.23120061    -2.15782821     0.24642331
 h     -1.98812080     1.65560113     0.96676648
 h     -0.82124452     1.68283102    -1.29927855
 h      1.72390669     1.88876896    -0.39986118
 o      2.42547190    -0.95582577     0.45327695
 h      3.24630830    -1.17592787    -0.09559199
 c     -2.37809090    -0.81292009    -0.52904460
 h     -2.74779556    -0.58849799    -1.52423778
 h     -2.14613339    -1.86822317    -0.49617780
 h     -3.15971641    -0.43636068     0.24159644
 h     -0.02089968     1.47052594     1.73825840
          17

 c      1.40793117    -0.29364098     0.07050766
 c      0.16713467    -1.08284011     0.00850753
 c     -0.91420066    -0.15340749    -0.17518803
 c     -0.85037408     1.28842098     0.91946732
 c     -0.32970195     1.21097751    -0.53438513
 c      1.16794081     1.01517728    -0.44636728
 h      0.18038698    -2.16935424     0.28975026
 h     -2.00754431     1.63653715     0.92835270
 h     -0.86862439     1.69026437    -1.32057659
 h      1.73059951     1.86281100    -0.39766643
 o      2.42909881    -0.96470835     0.43954176
 h      3.20821289    -1.17083681    -0.08737251
 c     -2.37680388    -0.82067675    -0.52895536
 h     -2.75925951    -0.58659089    -1.51282630
 h     -2.12315668    -1.88618619    -0.50893537
 h     -3.16134746    -0.45915977     0.20384389
 h     -0.04690313     1.49770901     1.73651256
          17

 c      1.41030079    -0.29017881     0.09007651
 c      0.16353409    -1.08834447     0.01315449
 c     -0.90821229    -0.15235645    -0.18510315
 c     -0.84450734     1.29779088     0.92053533
 c     -0.33286864     1.21370221    -0.52688655
 c      1.16563187     1.02584241    -0.44829831
 h      0.12670046    -2.17285425     0.32881771
 h     -2.00112922     1.61277491     0.89679347
 h     -0.91788140     1.70488395    -1.34790898
 h      1.75877996     1.85755929    -0.39593915
 o      2.43427275    -0.97435500     0.42697659
 h      3.17046236    -1.15946537    -0.08387126
 c     -2.37416563    -0.82711394    -0.52760911
 h     -2.76894999    -0.58122744    -1.50750463
 h     -2.10668137    -1.90534078    -0.51874421
 h     -3.15568655    -0.48936745     0.16175164
 h     -0.08856580     1.51530286     1.72549465
          17

 c      1.41030730    -0.28595428     0.10664073
 c      0.16027697    -1.09156162     0.01911256
 c     -0.90361766    -0.15250473    -0.19493030
 c     -0.84055008     1.30741939     0.91935764
 c     -0.33618773     1.21546560    -0.51880106
 c      1.16162032     1.03336502    -0.44911599
 h      0.07219842    -2.16655398     0.36213247
 h     -1.97034035     1.58597523     0.87390921
 h     -0.95977089     1.71960759    -1.36907502
 h      1.80644853     1.87160390    -0.39487398
 o      2.43962012    -0.98439788     0.41649053
 h      3.15448525    -1.14672164    -0.09972936
 c     -2.36960208    -0.83276979    -0.52575456
 h     -2.77564981    -0.57334930    -1.50815994
 h     -2.09791761    -1.92114989    -0.52596698
 h     -3.14878965    -0.52366610     0.12366357
 h     -0.13909288     1.52434409     1.71136950
          17

 c      1.40799210    -0.28108761     0.12005462
 c      0.15728360    -1.09234810     0.02651820
 c     -0.90050378    -0.15396244    -0.20453015
 c     -0.83897389     1.31695548     0.91518285
 c     -0.34004429     1.21673010    -0.51091601
 c      1.15689964     1.03847205    -0.44864698
 h      0.01901676    -2.15039588     0.38878434
 h     -1.92141184     1.55877182     0.86086821
 h     -0.98805118     1.73007107    -1.37644894
 h      1.86336419     1.89317420    -0.39528114
 o      2.44437271    -0.99462489     0.40851224
 h      3.17033847    -1.13409722    -0.14249111
 c     -2.36252593    -0.83807818    -0.52434072
 h     -2.77767311    -0.56430975    -1.51289790
 h     -2.09731826    -1.93054867    -0.53107242
 h     -3.14837568    -0.55809756     0.09843998
 h     -0.18889979     1.52694562     1.70354649
          17

 c      1.40358375    -0.27577940     0.13026345
 c      0.15443316    -1.09050307     0.03541691
 c     -0.89893071    -0.15680011    -0.21376071
 c     -0.83966727     1.32592969     0.90734520
 c     -0.34457627     1.21776839    -0.50369256
 c      1.15258468     1.04203959    -0.44676743
 h     -0.03085836    -2.12609475     0.40859985
 h     -1.86722510     1.53488652     0.85783148
 h     -0.99960744     1.73430275    -1.36666015
 h      1.91754103     1.90974574    -0.39792494
 o      2.44919533    -1.00512122     0.40237125
 h      3.20414471    -1.11784301    -0.20240532
 c     -2.35267478    -0.84318279    -0.52411100
 h     -2.77342678    -0.55553550    -1.51898410
 h     -2.10432169    -1.93267428    -0.53462360
 h     -3.15958636    -0.58988706     0.09161616
 h     -0.22857280     1.52544437     1.71184610
          17

 c      1.39746987    -0.27027420     0.13729608
 c      0.15159106    -1.08578165     0.04576309
 c     -0.89891749    -0.16105013    -0.22248926
 c     -0.84142393     1.33391530     0.89582520
 c     -0.34970346     1.21871061    -0.49735900
 c      1.14950507     1.04463001    -0.44341871
 h     -0.07579487    -2.09693319     0.42216752
 h     -1.82811519     1.51892446     0.86384128
 h     -0.99392560     1.73213436    -1.33967528
 h      1.95985492     1.91320122    -0.40314396
 o      2.45514520    -1.01593730     0.39695007
 h      3.23472407    -1.09427424    -0.26282850
 c     -2.34044748    -0.84784783    -0.52525232
 h     -2.76191734    -0.54821118    -1.52380438
 h     -2.11736143    -1.92904079    -0.53725261
 h     -3.18058882    -0.61867476     0.10223416
 h     -0.25404437     1.52066306     1.74011170
          17

 c      1.39015500    -0.26484239     0.14126603
 c      0.14863524    -1.07794166     0.05743688
 c     -0.90043490    -0.16669943    -0.23060067
 c     -0.84237780     1.34071378     0.88153255
 c     -0.35512680     1.21954397    -0.49194371
 c      1.14812243     1.04646535    -0.43859394
 h     -0.11462481    -2.06720890     0.43069616
 h     -1.82468805     1.51477486     0.87757885
 h     -0.97299524     1.72512175    -1.29864091
 h      1.98494848     1.89999603    -0.41089000
 o      2.46275861    -1.02691442     0.39138200
 h      3.24828100    -1.06254996    -0.31143355
 c     -2.32679147    -0.85158781    -0.52743972
 h     -2.74303731    -0.54307081    -1.52555571
 h     -2.13415025    -1.92317730    -0.53959727
 h     -3.20342479    -0.64558785     0.12405887
 h     -0.26851647     1.51129622     1.78229900
          17

 c      1.38220212    -0.25975449     0.14236516
 c      0.14546380    -1.06683007     0.07027817
 c     -0.90340657    -0.17367647    -0.23800289
 c     -0.84177988     1.34647168     0.86591173
 c     -0.36028238     1.22005809    -0.48722965
 c      1.14856554     1.04750922    -0.43232369
 h     -0.14656866    -2.04126636     0.43566759
 h     -1.86074704     1.52281217     0.89818291
 h     -0.94179262     1.71704132    -1.25055090
 h      1.99086050     1.87015622    -0.42088207
 o      2.47202805    -1.03775021     0.38515138
 h      3.23926544    -1.02387189    -0.34179197
 c     -2.31273949    -0.85391803    -0.53013871
 h     -2.71764968    -0.54028069    -1.52367721
 h     -2.15217233    -1.91954983    -0.54222571
 h     -3.21896418    -0.67151885     0.14955737
 h     -0.27841901     1.49540476     1.82651791
          17

 c      1.37417872    -0.25526213     0.14085581
 c      0.14198349    -1.05249359     0.08413240
 c     -0.90771588    -0.18183054    -0.24462865
 c     -0.84074171     1.35158238     0.85050032
 c     -0.36431224     1.21977958    -0.48270096
 c      1.15064173     1.04750618    -0.42466758
 h     -0.17093932    -2.02225826     0.43834928
 h     -1.91887294     1.53968957     0.92412570
 h     -0.90866474     1.71448616    -1.20681618
 h      1.97901089     1.82689397    -0.43275051
 o      2.48257466    -1.04808889     0.37803294
 h      3.20818515    -0.98035418    -0.35232921
 c     -2.29906913    -0.85457652    -0.53282233
 h     -2.68752508    -0.53939957    -1.51905890
 h     -2.16919824    -1.92176573    -0.54559378
 h     -3.22051520    -0.69640133     0.17263900
 h     -0.28903347     1.47188427     1.86138409
          17

 c      1.36661717    -0.25159088     0.13706705
 c      0.13809155    -1.03526400     0.09888788
 c     -0.91321290    -0.19091433    -0.25043298
 c     -0.84096915     1.35641727     0.83671333
 c     -0.36624406     1.21806403    -0.47770955
 c      1.15379056     1.04595648    -0.41570274
 h     -0.18680028    -2.01117251     0.43941031
 h     -1.97672811     1.56122993     0.95235386
 h     -0.88343024     1.72572318    -1.18091949
 h      1.95493822     1.77702359    -0.44621741
 o      2.49371199    -1.05759267     0.37010688
 h      3.16103921    -0.93411558    -0.34650916
 c     -2.28622363    -0.85366162    -0.53504536
 h     -2.65513115    -0.53945348    -1.51393693
 h     -2.18356596    -1.93080323    -0.55004968
 h     -3.20474143    -0.71935319     0.18941528
 h     -0.30319216     1.44077207     1.87905319
          17

 c      1.35998457    -0.24894647     0.13139439
 c      0.13367649    -1.01576443     0.11448293
 c     -0.91971530    -0.20058480    -0.25538608
 c     -0.84374541     1.36119121     0.82566684
 c     -0.36552429     1.21454428    -0.47208893
 c      1.15703929     1.04209296    -0.40550365
 h     -0.19288627    -2.00670074     0.43889636
 h     -2.01872570     1.58428470     0.97928051
 h     -0.87139886     1.75548742    -1.18052343
 h      1.92908172     1.73136714    -0.46141425
 o      2.50442814    -1.06603102     0.36185412
 h      3.10995930    -0.88600771    -0.33432040
 c     -2.27437474    -0.85162872    -0.53648981
 h     -2.62323811    -0.53918881    -1.51129035
 h     -2.19412225    -1.94451955    -0.55586006
 h     -3.17142576    -0.73902309     0.19815018
 h     -0.32162449     1.40296853     1.87567900
          17

 c      1.35465857    -0.24752841     0.12429655
 c      0.12864607    -0.99482882     0.13088407
 c     -0.92700445    -0.21042582    -0.25946420
 c     -0.84981326     1.36597895     0.81802967
 c     -0.36242254     1.20959219    -0.46663140
 c      1.15919287     1.03507115    -0.39412612
 h     -0.18790600    -2.00598851     0.43654232
 h     -2.03689744     1.60688386     1.00180657
 h     -0.86895132     1.79968296    -1.20096711
 h      1.91480490     1.70268697    -0.47921986
 o      2.51352184    -1.07337859     0.35410430
 h      3.07131481    -0.83418460    -0.33138961
 c     -2.26350518    -0.84913599    -0.53706200
 h     -2.59437201    -0.53750141    -1.51367679
 h     -2.20001491    -1.95881634    -0.56321993
 h     -3.12327981    -0.75386429     0.19927086
 h     -0.34339713     1.35986539     1.85129757
          17

 c      1.35091814    -0.24755674     0.11627939
 c      0.12297408    -0.97337712     0.14805634
 c     -0.93482474    -0.21996587    -0.26264704
 c     -0.85953376     1.37076174     0.81389338
 c     -0.35771823     1.20409758    -0.46259756
 c      1.15951045     1.02459465    -0.38166366
 h     -0.17103764    -2.00578065     0.43218760
 h     -2.02875102     1.62796912     1.01769816
 h     -0.86762524     1.84802399    -1.23009857
 h      1.92047657     1.69863593    -0.50079157
 o      2.52021789    -1.07970697     0.34738490
 h      3.05598239    -0.77593522    -0.34844741
 c     -2.25344696    -0.84683913    -0.53702827
 h     -2.57031411    -0.53387358    -1.52190680
 h     -2.20058674    -1.96945794    -0.57223279
 h     -3.06607141    -0.76232784     0.19568409
 h     -0.36597705     1.31295236     1.81003883
          17

 c      1.34896121    -0.24930291     0.10786400
 c      0.11673657    -0.95229574     0.16594291
 c     -0.94288309    -0.22869766    -0.26492194
 c     -0.87297687     1.37546323     0.81268041
 c     -0.35220644     1.19892792    -0.46094187
 c      1.15833898     1.01148538    -0.36839713
 h     -0.14231698    -2.00339369     0.42604903
 h     -1.99610355     1.64733441     1.02572253
 h     -0.86023150     1.89045650    -1.25677271
 h      1.94191614     1.71528146    -0.52585771
 o      2.52471187    -1.08479317     0.34116980
 h      3.06033017    -0.71389127    -0.37910359
 c     -2.24389129    -0.84524922    -0.53708467
 h     -2.55193293    -0.52853581    -1.53442093
 h     -2.19541707    -1.97341406    -0.58287467
 h     -3.00854582    -0.76303364     0.19302140
 h     -0.38506186     1.26327201     1.76046188
          17

 c      1.34892774    -0.25308944     0.09954977
 c      0.11012577    -0.93234901     0.18445569
 c     -0.95084615    -0.23610345    -0.26629037
 c     -0.88983219     1.37996400     0.81322322
 c     -0.34652340     1.19468626    -0.46205064
 c      1.15674066     0.99735439    -0.35483663
 h     -0.10279143    -1.99731816     0.41880238
 h     -1.94564551     1.66596585     1.02593435
 h     -0.84276693     1.92010330    -1.27405640
 h      1.96661179     1.74078266    -0.55198564
 o      2.52768595    -1.08810215     0.33436563
 h      3.07334534    -0.65619483    -0.40738685
 c     -2.23448858    -0.84468006    -0.53821075
 h     -2.53940318    -0.52223555    -1.54789248
 h     -2.18441748    -1.96946050    -0.59496559
 h     -2.96076893    -0.75500082     0.19854810
 h     -0.39493980     1.21079954     1.71446503
          17

 c      1.35089264    -0.25923769     0.09178243
 c      0.10343942    -0.91412775     0.20347231
 c     -0.95834040    -0.24168617    -0.26677083
 c     -0.90906003     1.38402281     0.81418872
 c     -0.34114443     1.19171036    -0.46583935
 c      1.15569688     0.98384417    -0.34157392
 h     -0.05445628    -1.98745787     0.41151795
 h     -1.89090325     1.68689420     1.02026885
 h     -0.81388830     1.93329477    -1.27887254
 h      1.98296196     1.76354339    -0.57587515
 o      2.52967676    -1.08914451     0.32613326
 h      3.08639639    -0.61072459    -0.42081175
 c     -2.22514981    -0.84523372    -0.54122965
 h     -2.53256426    -0.51580643    -1.55861384
 h     -2.16789331    -1.95832785    -0.60817085
 h     -2.92989216    -0.73805816     0.21735012
 h     -0.39079267     1.15461713     1.68247702
          17

 c      1.35483417    -0.26797638     0.08492504
 c      0.09705190    -0.89803938     0.22283595
 c     -0.96496852    -0.24500185    -0.26639750
 c     -0.92853274     1.38706285     0.81469345
 c     -0.33638158     1.19009803    -0.47190292
 c      1.15577892     0.97221853    -0.32912960
 h     -0.00004356    -1.97502556     0.40551505
 h     -1.85283810     1.71609411     1.01296545
 h     -0.77424301     1.92912252    -1.27123291
 h      1.98411953     1.77591108    -0.59468728
 o      2.53095096    -1.08765874     0.31608311
 h      3.09527891    -0.58219693    -0.41357480
 c     -2.21633447    -0.84677634    -0.54632197
 h     -2.53117524    -0.50982171    -1.56377851
 h     -2.14653128    -1.94265637    -0.62204693
 h     -2.91609359    -0.71342346     0.24785984
 h     -0.37274110     1.09486408     1.66681581
          17

 c      1.36060440    -0.27933600     0.07923079
 c      0.09137651    -0.88434142     0.24235838
 c     -0.97034783    -0.24569122    -0.26521643
 c     -0.94569698     1.38819508     0.81455974
 c     -0.33234128     1.18967303    -0.47958617
 c      1.15718169     0.96325634    -0.31788018
 h      0.05725838    -1.96208231     0.40218896
 h     -1.85120344     1.76061924     1.00891911
 h     -0.72630353     1.90957774    -1.25418231
 h      1.96769483     1.77424316    -0.60653984
 o      2.53156592    -1.08363553     0.30419947
 h      3.09943173    -0.57185899    -0.38539992
 c     -2.20891344    -0.84894264    -0.55298656
 h     -2.53503660    -0.50444870    -1.56215161
 h     -2.12130822    -1.92666044    -0.63611911
 h     -2.91356834    -0.68390997     0.28212091
 h     -0.34718293     1.03470411     1.66117292
          17

 c      1.36792085    -0.29306830     0.07482409
 c      0.08682691    -0.87320707     0.26182675
 c     -0.97415592    -0.24350809    -0.26328386
 c     -0.95944338     1.38691067     0.81417108
 c     -0.32886525     1.18989652    -0.48796123
 c      1.15980842     0.95722275    -0.30803038
 h      0.11407209    -1.95078369     0.40284825
 h     -1.88655194     1.82151179     1.00950578
 h     -0.67456791     1.88036874    -1.23450131
 h      1.93489725     1.75837777    -0.61064857
 o      2.53138487    -1.07734460     0.29080194
 h      3.10183971    -0.57718269    -0.34089739
 c     -2.20372885    -0.85124353    -0.56042322
 h     -2.54404980    -0.49945484    -1.55417800
 h     -2.09336783    -1.91513541    -0.64994893
 h     -2.91515778    -0.65330481     0.31057095
 h     -0.32314979     0.97947600     1.65696797
          17

 c      1.37638383    -0.30862430     0.07169421
 c      0.08379019    -0.86479116     0.28101647
 c     -0.97616833    -0.23833396    -0.26066786
 c     -0.97054624     1.38354901     0.81410991
 c     -0.32553977     1.18982044    -0.49579148
 c      1.16328338     0.95383721    -0.29958948
 h      0.16701826    -1.94262354     0.40860274
 h     -1.93936882     1.89048589     1.01189486
 h     -0.62541237     1.85146469    -1.22321716
 h      1.89043406     1.73178282    -0.60758457
 o      2.53001712    -1.06940179     0.27656504
 h      3.11004118    -0.59094417    -0.28978911
 c     -2.20128930    -0.85325957    -0.56787004
 h     -2.55823180    -0.49429365    -1.54173796
 h     -2.06396314    -1.91167680    -0.66313741
 h     -2.91553270    -0.62542731     0.32592482
 h     -0.30819354     0.93443090     1.64827231
          17

 c      1.38551953    -0.32519804     0.06970405
 c      0.08260698    -0.85925618     0.29970792
 c     -0.97628105    -0.23018202    -0.25744693
 c     -0.98024480     1.37884749     0.81473495
 c     -0.32188552     1.18833726    -0.50176000
 c      1.16690081     0.95224222    -0.29233874
 h      0.21284088    -1.93805965     0.42031370
 h     -1.98836671     1.95633585     1.01276503
 h     -0.58522070     1.83442571    -1.23286220
 h      1.84303237     1.70238848    -0.59977198
 o      2.52683101    -1.06074046     0.26240485
 h      3.13592191    -0.60185555    -0.24501376
 c     -2.20169509    -0.85481120    -0.57474112
 h     -2.57762890    -0.48826873    -1.52762853
 h     -2.03454818    -1.91689182    -0.67527295
 h     -2.91190391    -0.60349143     0.32434112
 h     -0.30682990     0.90337307     1.63275823
          17

 c      1.39481939    -0.34182054     0.06861718
 c      0.08354791    -0.85674599     0.31769770
 c     -0.97451118    -0.21919715    -0.25369845
 c     -0.98942165     1.37348790     0.81604621
 c     -0.31769714     1.18487444    -0.50519441
 c      1.16964551     0.95108868    -0.28583812
 h      0.24856729    -1.93668069     0.43860144
 h     -2.02007909     2.01041964     1.01026976
 h     -0.55675432     1.83459141    -1.26902360
 h      1.80504490     1.68257643    -0.59165469
 o      2.52145127    -1.05219070     0.24894088
 h      3.18799400    -0.60146113    -0.21417880
 c     -2.20468120    -0.85598931    -0.58068407
 h     -2.60207811    -0.48080057    -1.51477033
 h     -2.00690324    -1.92799465    -0.68591668
 h     -2.90376594    -0.58981048     0.30531045
 h     -0.32053893     0.88823136     1.61115598
          17

 c      1.40374134    -0.35747963     0.06814586
 c      0.08678027    -0.85732764     0.33480229
 c     -0.97098626    -0.20564946    -0.24947722
 c     -0.99864308     1.36802005     0.81773092
 c     -0.31315897     1.17983569    -0.50659112
 c      1.17055770     0.94902565    -0.27960749
 h      0.27175306    -1.93768837     0.46387053
 h     -2.02815084     2.04747756     1.00383362
 h     -0.53794769     1.84618870    -1.32429773
 h      1.78801665     1.68461364    -0.58788673
 o      2.51455649    -1.04397028     0.23601535
 h      3.25927462    -0.59232142    -0.19213346
 c     -2.20969757    -0.85703605    -0.58564823
 h     -2.63085286    -0.47175739    -1.50529514
 h     -1.98305951    -1.94016888    -0.69468825
 h     -2.89272281    -0.58561229     0.27154075
 h     -0.34790915     0.88884787     1.58687012
          17

 c      1.41168474    -0.37124765     0.06800769
 c      0.09234042    -0.86093545     0.35085654
 c     -0.96593273    -0.18991438    -0.24479238
 c     -1.00837064     1.36292416     0.81919840
 c     -0.30858521     1.17411890    -0.50711045
 c      1.16941222     0.94558801    -0.27349823
 h      0.28074069    -1.94033485     0.49633276
 h     -2.01084591     2.06490335     0.99358179
 h     -0.52495373     1.85817308    -1.38416391
 h      1.79463648     1.71115471    -0.58925433
 o      2.50766099    -1.03596880     0.22315060
 h      3.33125109    -0.58319480    -0.16860357
 c     -2.21598363    -0.85819242    -0.58995828
 h     -2.66238823    -0.46168341    -1.49993011
 h     -1.96497815    -1.94857658    -0.70139586
 h     -2.88262426    -0.59080668     0.22914847
 h     -0.38454700     0.90272228     1.56596099
          17

 c      1.41800550    -0.38238274     0.06796744
 c      0.10012225    -0.86734194     0.36571209
 c     -0.95966624    -0.17245138    -0.23958838
 c     -1.01902817     1.35861918     0.81961329
 c     -0.30418324     1.16850163    -0.50781576
 c      1.16686840     0.94147618    -0.26781321
 h      0.27483903    -1.94412782     0.53601101
 h     -1.96992576     2.06241061     0.98000409
 h     -0.51479642     1.86158860    -1.43568230
 h      1.81698274     1.75225322    -0.59143180
 o      2.50226122    -1.02823837     0.21009935
 h      3.38721613    -0.58049891    -0.13729011
 c     -2.22263089    -0.85960792    -0.59431157
 h     -2.69433139    -0.45174040    -1.49804385
 h     -1.95415314    -1.94985217    -0.70613626
 h     -2.87956482    -0.60383924     0.18752803
 h     -0.42332331     0.92513885     1.55680043
          17

 c      1.42209632    -0.39038311     0.06785779
 c      0.10988209    -0.87616525     0.37923671
 c     -0.95257953    -0.15379301    -0.23373390
 c     -1.03076936     1.35527329     0.81807923
 c     -0.30000019     1.16347874    -0.50938996
 c      1.16385274     0.93782630    -0.26299515
 h      0.25437097    -1.94878761     0.58271482
 h     -1.91130614     2.04275838     0.96388504
 h     -0.50583266     1.85163409    -1.47058258
 h      1.84381644     1.79368822    -0.58869993
 o      2.49944155    -1.02104879     0.19688154
 h      3.41746794    -0.58651133    -0.09670571
 c     -2.22872448    -0.86127774    -0.59956376
 h     -2.72396260    -0.44335991    -1.49826691
 h     -1.95127308    -1.94285678    -0.70935512
 h     -2.89046276    -0.62221449     0.15727063
 h     -0.45640206     0.95075873     1.56778117
          17

 c      1.42350726    -0.39501583     0.06759013
 c      0.12125543    -0.88691570     0.39131637
 c     -0.94512374    -0.13453837    -0.22702485
 c     -1.04292351     1.35237578     0.81405446
 c     -0.29594683     1.15933215    -0.51215910
 c      1.16106351     0.93554410    -0.25935958
 h      0.22058691    -1.95398408     0.63598102
 h     -1.84731409     2.01382875     0.94649221
 h     -0.49741470     1.82696967    -1.48490636
 h      1.86645990     1.82438827    -0.57707935
 o      2.49979291    -1.01476462     0.18365986
 h      3.41906523    -0.60040706    -0.04834508
 c     -2.23367749    -0.86293348    -0.60624899
 h     -2.74876101    -0.43780533    -1.49922752
 h     -1.95598214    -1.92897340    -0.71187250
 h     -2.91910472    -0.64408317     0.14511357
 h     -0.47949391     0.97680245     1.60223295
          17

 c      1.42206693    -0.39633418     0.06715816
 c      0.13377652    -0.89907038     0.40186619
 c     -0.93777940    -0.11533800    -0.21920349
 c     -1.05362398     1.34843488     0.80766228
 c     -0.29182885     1.15619592    -0.51615747
 c      1.15888340     0.93514105    -0.25704841
 h      0.17549997    -1.95890952     0.69497052
 h     -1.79844710     1.99080533     0.92984474
 h     -0.48963436     1.78896530    -1.47837331
 h      1.87990882     1.83804916    -0.55482511
 o      2.50331003    -1.00976860     0.17065930
 h      3.39594986    -0.61870525     0.00454436
 c     -2.23755397    -0.86398309    -0.61417332
 h     -2.76686304    -0.43583312    -1.50005242
 h     -1.96681071    -1.91203561    -0.71482813
 h     -2.96227286    -0.66947923     0.14959458
 h     -0.49446470     1.00461601     1.65469051
          17

 c      1.41796090    -0.39466603     0.06662812
 c      0.14689051    -0.91214974     0.41085306
 c     -0.93101832    -0.09686735    -0.20999081
 c     -1.06059248     1.34156799     0.79954776
 c     -0.28736298     1.15404516    -0.52112973
 c      1.15744093     0.93677939    -0.25606553
 h      0.12174398    -1.96189422     0.75832734
 h     -1.78672668     1.99164042     0.91593667
 h     -0.48333014     1.74164423    -1.45462260
 h      1.88220282     1.83240906    -0.52193049
 o      2.50919665    -1.00648353     0.15812273
 h      3.36112952    -0.63456122     0.05774765
 c     -2.24094555    -0.86367623    -0.62255055
 h     -2.77732714    -0.43750037    -1.50060147
 h     -1.98142463    -1.89754621    -0.71949069
 h     -3.01098555    -0.69940096     0.16287041
 h     -0.50673692     1.03733793     1.71370812
          17

 c      1.41172154    -0.39055043     0.06611240
 c      0.15996057    -0.92576229     0.41831931
 c     -0.92526185    -0.07979632    -0.19912742
 c     -1.06311817     1.33118128     0.79064917
 c     -0.28217440     1.15262250    -0.52645662
 c      1.15664737     0.94030402    -0.25630532
 h      0.06249993    -1.96038612     0.82407652
 h     -1.81655648     2.02029427     0.90407211
 h     -0.48033718     1.69214622    -1.42233632
 h      1.87406473     1.80876711    -0.47971686
 o      2.51583118    -1.00541700     0.14621929
 h      3.33741174    -0.63740124     0.10775884
 c     -2.24451002    -0.86141975    -0.63046094
 h     -2.78022869    -0.44208940    -1.50156038
 h     -1.99726913    -1.89075433    -0.72696274
 h     -3.05540194    -0.73411779     0.17613869
 h     -0.52113985     1.07696470     1.76765948
          17

 c      1.40411472    -0.38462944     0.06573365
 c      0.17228516    -0.93959304     0.42439566
 c     -0.92084854    -0.06475211    -0.18641443
 c     -1.06257112     1.31852270     0.78196981
 c     -0.27581348     1.15141138    -0.53110988
 c      1.15616855     0.94521095    -0.25756257
 h      0.00142239    -1.95149210     0.88969050
 h     -1.87037595     2.06121899     0.89063143
 h     -0.48371789     1.65061079    -1.39574091
 h      1.85928624     1.77236627    -0.43063017
 o      2.52166123    -1.00690657     0.13488721
 h      3.34453341    -0.61800899     0.15456735
 c     -2.24863481    -0.85704855    -0.63714837
 h     -2.77658146    -0.44816529    -1.50440616
 h     -2.01236204    -1.89402905    -0.73790766
 h     -3.08815160    -0.77260312     0.18295162
 h     -0.54021783     1.12351202     1.80789031
          17

 c      1.39598101    -0.37755690     0.06559724
 c      0.18314537    -0.95335014     0.42929202
 c     -0.91802056    -0.05227405    -0.17174165
 c     -1.06078507     1.30525717     0.77424410
 c     -0.26787502     1.14987343    -0.53399684
 c      1.15537107     0.95060032    -0.25955223
 h     -0.05757439    -1.93286101     0.95239440
 h     -1.92740337     2.09578352     0.87233889
 h     -0.49700295     1.62706742    -1.39020536
 h      1.84547407     1.73307478    -0.37790626
 o      2.52672358    -1.01054939     0.12392135
 h      3.37662465    -0.57864586     0.20049019
 c     -2.25336448    -0.85091141    -0.64210621
 h     -2.76801899    -0.45383629    -1.51109036
 h     -2.02569370    -1.90534752    -0.75243782
 h     -3.10508629    -0.81286863     0.17980973
 h     -0.56444407     1.17552163     1.82928299
          17

 c      1.38812044    -0.36998538     0.06578406
 c      0.19188665    -0.96671041     0.43325847
 c     -0.91692332    -0.04277549    -0.15510459
 c     -1.05910615     1.29257298     0.76782175
 c     -0.25828007     1.14797400    -0.53487466
 c      1.15341449     0.95530231    -0.26198958
 h     -0.11070649    -1.90345729     1.00963765
 h     -1.97412865     2.11219225     0.84766621
 h     -0.52142655     1.62496039    -1.41106727
 h      1.84329351     1.70407777    -0.32456690
 o      2.53219002    -1.01534347     0.11328084
 h      3.41009782    -0.53112288     0.24539235
 c     -2.25848786    -0.84370800    -0.64510517
 h     -2.75621319    -0.45723575    -1.52329972
 h     -2.03696709    -1.91932694    -0.77020779
 h     -3.10502427    -0.85246294     0.16582434
 h     -0.59276474     1.23071083     1.83010595
          17

 c      1.38122172    -0.36260114     0.06635467
 c      0.19800823    -0.97928212     0.43653021
 c     -0.91760769    -0.03650994    -0.13661576
 c     -1.05840790     1.28117762     0.76269601
 c     -0.24750438     1.14635289    -0.53476518
 c      1.14974655     0.95844433    -0.26471227
 h     -0.15476759    -1.86397746     1.05958423
 h     -2.00370447     2.10496842     0.81636721
 h     -0.55364995     1.63874571    -1.44834424
 h      1.86103545     1.69538092    -0.27200375
 o      2.53895269    -1.02031000     0.10308743
 h      3.42614545    -0.48678567     0.28679103
 c     -2.26364461    -0.83619285    -0.64624603
 h     -2.74222807    -0.45706676    -1.54145554
 h     -2.04604987    -1.92980175    -0.79062186
 h     -3.08960566    -0.88889404     0.14253905
 h     -0.62291284     1.28651052     1.81202246
          17

 c      1.37581121    -0.35613319     0.06735340
 c      0.20122485    -0.99058787     0.43927645
 c     -0.92002649    -0.03354364    -0.11650762
 c     -1.05928636     1.27145014     0.75851335
 c     -0.23645100     1.14582050    -0.53513601
 c      1.14476583     0.96012067    -0.26766467
 h     -0.18751397    -1.81689033     1.10150974
 h     -2.01349183     2.07257465     0.77887926
 h     -0.58754006     1.65939078    -1.48601749
 h      1.89698885     1.70595959    -0.22025309
 o      2.54728551    -1.02472165     0.09349304
 h      3.41622234    -0.45291184     0.32203081
 c     -2.26835562    -0.82893268    -0.64601631
 h     -2.72621793    -0.45290154    -1.56403001
 h     -2.05260590    -1.93196208    -0.81303207
 h     -3.06353082    -0.92004721     0.11412565
 h     -0.65150791     1.34060777     1.78030660
          17

 c      1.37222526    -0.35129904     0.06880396
 c      0.20149038    -1.00007186     0.44156573
 c     -0.92403212    -0.03375454    -0.09512103
 c     -1.06214524     1.26348841     0.75459640
 c     -0.22616180     1.14690037    -0.53707350
 c      1.13973881     0.96121074    -0.27072567
 h     -0.20792554    -1.76619776     1.13607174
 h     -2.00389558     2.01620679     0.73598650
 h     -0.61728462     1.67958938    -1.51158332
 h      1.94015634     1.72557651    -0.17009786
 o      2.55701860    -1.02809532     0.08461645
 h      3.37948951    -0.43305426     0.34931936
 c     -2.27198833    -0.82219206    -0.64527208
 h     -2.70770692    -0.44504858    -1.58773931
 h     -2.05600301    -1.92331353    -0.83687190
 h     -3.03472744    -0.94467277     0.08751465
 h     -0.67424536     1.39154300     1.74365905
          17

 c      1.37060663    -0.34871633     0.07069482
 c      0.19898197    -1.00713811     0.44335591
 c     -0.92938401    -0.03686702    -0.07288188
 c     -1.06710079     1.25705829     0.75011587
 c     -0.21761235     1.14974509    -0.54110052
 c      1.13605916     0.96261256    -0.27365449
 h     -0.21625908    -1.71694300     1.16536309
 h     -1.97880510     1.93995690     0.68860208
 h     -0.63876703     1.69496431    -1.51824190
 h      1.97828510     1.74329198    -0.12370946
 o      2.56765287    -1.03020290     0.07650359
 h      3.32118338    -0.42711183     0.36836516
 c     -2.27380142    -0.81592824    -0.64504495
 h     -2.68621111    -0.43411039    -1.60855378
 h     -2.05538137    -1.90382041    -0.86173028
 h     -3.01310068    -0.96272399     0.07121043
 h     -0.68670498     1.43911719     1.71231386
          17

 c      1.37091402    -0.34882798     0.07296044
 c      0.19404508    -1.01122668     0.44452506
 c     -0.93576902    -0.04250837    -0.05027355
 c     -1.07367446     1.25152478     0.74449778
 c     -0.21157504     1.15421360    -0.54727964
 c      1.13474326     0.96482576    -0.27617194
 h     -0.21375878    -1.67438734     1.19252816
 h     -1.94763032     1.85206330     0.63740066
 h     -0.64969895     1.70358781    -1.50386792
 h      2.00289520     1.75201802    -0.08368793
 o      2.57834234    -1.03116620     0.06905686
 h      3.25304144    -0.42997884     0.38150192
 c     -2.27323216    -0.80988543    -0.64611212
 h     -2.66174962    -0.42051047    -1.62293580
 h     -2.04978444    -1.87570378    -0.88738621
 h     -3.00648038    -0.97492663     0.07146400
 h     -0.68613023     1.48397727     1.69364560
          17

 c      1.37294133    -0.35185856     0.07546820
 c      0.18710471    -1.01192578     0.44496111
 c     -0.94283155    -0.05026618    -0.02781075
 c     -1.08045089     1.24589098     0.73785679
 c     -0.20850034     1.15993807    -0.55530008
 c      1.13630856     0.96793655    -0.27803434
 h     -0.20194913    -1.64283933     1.22070446
 h     -1.92762658     1.76584088     0.58202169
 h     -0.64961997     1.70562808    -1.47018462
 h      2.00986718     1.74867598    -0.05224198
 o      2.58790304    -1.03156312     0.06194955
 h      3.19326362    -0.42999523     0.39503012
 c     -2.27027126    -0.80375910    -0.64853501
 h     -2.63502571    -0.40417129    -1.62876741
 h     -2.03832041    -1.84304309    -0.91380939
 h     -3.01582313    -0.98157198     0.08769402
 h     -0.67334060     1.52629511     1.68793583
          17

 c      1.37635676    -0.35779500     0.07802021
 c      0.17857466    -1.00908812     0.44469234
 c     -0.95020936    -0.05973614    -0.00601550
 c     -1.08543853     1.23922814     0.73099440
 c     -0.20840336     1.16632893    -0.56447036
 c      1.14078627     0.97170925    -0.27907281
 h     -0.18178864    -1.62446422     1.25146040
 h     -1.93967779     1.69556256     0.52062943
 h     -0.64027854     1.70364750    -1.42302133
 h      1.99872928     1.73334499    -0.03082316
 o      2.59525817    -1.03215546     0.05473999
 h      3.15938305    -0.41347819     0.41731949
 c     -2.26545667    -0.79731315    -0.65163234
 h     -2.60733578    -0.38439602    -1.62575204
 h     -2.02036797    -1.81098035    -0.94109848
 h     -3.03511885    -0.98203959     0.11245136
 h     -0.65285692     1.56491352     1.68894507
          17

 c      1.38077125    -0.36639134     0.08037561
 c      0.16882396    -1.00289094     0.44398095
 c     -0.95757418    -0.07054759     0.01460628
 c     -1.08775289     1.23155954     0.72473902
 c     -0.21078378     1.17252990    -0.57365568
 c      1.14773427     0.97563953    -0.27922515
 h     -0.15333660    -1.61872929     1.28364422
 h     -1.99040788     1.64554449     0.45316124
 h     -0.62633218     1.70343262    -1.37321510
 h      1.97239585     1.70896395    -0.01984887
 o      2.60030356    -1.03299876     0.04738986
 h      3.15412363    -0.37908494     0.45038370
 c     -2.25947680    -0.79042422    -0.65440463
 h     -2.58033219    -0.35995432    -1.61529515
 h     -1.99586662    -1.78425430    -0.96928926
 h     -3.05595300    -0.97563060     0.13605681
 h     -0.63084861     1.59783694     1.68858626
          17

 c      1.38580472    -0.37720599     0.08228507
 c      0.15822947    -0.99380256     0.44330325
 c     -0.96468138    -0.08234379     0.03359373
 c     -1.08852626     1.22387883     0.71924211
 c     -0.21469321     1.17743562    -0.58135460
 c      1.15623451     0.97894819    -0.27857385
 h     -0.11627218    -1.62287214     1.31360335
 h     -2.06330279     1.60866801     0.38569127
 h     -0.61519343     1.71406820    -1.33586190
 h      1.93765089     1.68174043    -0.01829027
 o      2.60385031    -1.03325773     0.04045349
 h      3.16572865    -0.34077944     0.48663409
 c     -2.25283460    -0.78314277    -0.65596498
 h     -2.55569300    -0.32937943    -1.59991462
 h     -1.96567920    -1.76536623    -0.99801868
 h     -3.07137530    -0.96236629     0.15064029
 h     -0.61280214     1.62317577     1.68082475
          17

 c      1.39111113    -0.38965846     0.08351494
 c      0.14726152    -0.98248121     0.44322982
 c     -0.97140502    -0.09474110     0.05056141
 c     -1.08950508     1.21714738     0.71413789
 c     -0.21914523     1.18004764    -0.58627861
 c      1.16494574     0.98057145    -0.27736757
 h     -0.07078276    -1.63305188     1.33661924
 h     -2.13584947     1.57717235     0.32706351
 h     -0.61351786     1.74397936    -1.32364118
 h      1.90545316     1.66145726    -0.02332536
 o      2.60675169    -1.03207969     0.03458497
 h      3.18154495    -0.31376916     0.51658963
 c     -2.24575188    -0.77572402    -0.65577621
 h     -2.53472196    -0.29149150    -1.58223705
 h     -1.93182137    -1.75354366    -1.02625945
 h     -3.07718200    -0.94311603     0.15152991
 h     -0.60242056     1.63974602     1.66290764
          17

 c      1.39636573    -0.40309200     0.08386235
 c      0.13653239    -0.96966778     0.44428982
 c     -0.97773478    -0.10731270     0.06521965
 c     -1.09193794     1.21184426     0.70896272
 c     -0.22371280     1.18015019    -0.58824398
 c      1.17240182     0.97935408    -0.27595236
 h     -0.01810261    -1.64547263     1.34851967
 h     -2.19266544     1.54741509     0.28400396
 h     -0.62137608     1.79306973    -1.33655439
 h      1.88836351     1.65932872    -0.03107617
 o      2.60954402    -1.02905882     0.03021364
 h      3.19387715    -0.30687807     0.53404355
 c     -2.23821762    -0.76852441    -0.65374666
 h     -2.51797571    -0.24605821    -1.56384882
 h     -1.89727006    -1.74539370    -1.05243745
 h     -3.07193871    -0.91942569     0.13725856
 h     -0.60148114     1.64737172     1.63520601
          17

 c      1.40124828    -0.41682900     0.08316505
 c      0.12678487    -0.95610199     0.44687677
 c     -0.98374324    -0.11959946     0.07737981
 c     -1.09654466     1.20805209     0.70325650
 c     -0.22857545     1.17841983    -0.58813531
 c      1.17769196     0.97463944    -0.27454982
 h      0.03947672    -1.65714646     1.34674515
 h     -2.22594790     1.51868215     0.26022610
 h     -0.63235542     1.85133929    -1.36249495
 h      1.89304432     1.68121760    -0.03927876
 o      2.61249259    -1.02420664     0.02752136
 h      3.19948809    -0.32279402     0.53647641
 c     -2.23005842    -0.76181312    -0.65023550
 h     -2.50509679    -0.19429050    -1.54461634
 h     -1.86536409    -1.73667201    -1.07491570
 h     -3.05696300    -0.89337386     0.10942078
 h     -0.60991090     1.64708677     1.60089919
          17

 c      1.40544219    -0.43021587     0.08130638
 c      0.11883506    -0.94245950     0.45120056
 c     -0.98954175    -0.13113116     0.08695046
 c     -1.10375245     1.20558829     0.69651988
 c     -0.23403249     1.17577935    -0.58700589
 c      1.18094041     0.96678397    -0.27309863
 h      0.09892537    -1.66631302     1.33081298
 h     -2.23278614     1.49165177     0.25718896
 h     -0.63939528     1.90631751    -1.38779866
 h      1.91463202     1.72179836    -0.04925711
 o      2.61564383    -1.01786985     0.02646358
 h      3.19881368    -0.35915954     0.52475353
 c     -2.22096306    -0.75563718    -0.64598363
 h     -2.49497632    -0.13883399    -1.52298461
 h     -1.83912330    -1.72390310    -1.09251848
 h     -3.03659781    -0.86747739     0.07270320
 h     -0.62586474     1.64123409     1.56567345
          17

 c      1.40866294    -0.44264406     0.07821384
 c      0.11348063    -0.92929670     0.45727024
 c     -0.99522806    -0.14146176     0.09392909
 c     -1.11379265     1.20409911     0.68824439
 c     -0.24019918     1.17291759    -0.58555376
 c      1.18288701     0.95684739    -0.27141321
 h      0.15691555    -1.67268081     1.30239506
 h     -2.21374195     1.46772219     0.27458872
 h     -0.63813490     1.94858802    -1.40332283
 h      1.94148428     1.76831014    -0.06402742
 o      2.61877332    -1.01073506     0.02673109
 h      3.19658930    -0.40830476     0.50373256
 c     -2.21048977    -0.74980757    -0.64196412
 h     -2.48615449    -0.08317979    -1.49702973
 h     -1.82073878    -1.70528108    -1.10489062
 h     -3.01825478    -0.84449631     0.03456615
 h     -0.64610118     1.63316478     1.53689163
          17

 c      1.41071358    -0.45355780     0.07385966
 c      0.11139085    -0.91700285     0.46490021
 c     -1.00083132    -0.15021193     0.09839391
 c     -1.12655414     1.20316622     0.67812537
 c     -0.24698449     1.17021383    -0.58410496
 c      1.18419989     0.94593369    -0.26940183
 h      0.21028193    -1.67753357     1.26512067
 h     -2.17343296     1.44897419     0.31011477
 h     -0.62693906     1.97264300    -1.40464765
 h      1.96305272     1.80830648    -0.08560278
 o      2.62128153    -1.00384366     0.02769429
 h      3.20311514    -0.45685875     0.48310079
 c     -2.19820051    -0.74397733    -0.63911051
 h     -2.47724894    -0.03081581    -1.46553493
 h     -1.81125287    -1.68102217    -1.11272361
 h     -3.01072098    -0.82697603     0.00334729
 h     -0.66713242     1.62611574     1.52142938
          17

 c      1.41153909    -0.46245844     0.06826672
 c      0.11300300    -0.90577658     0.47374713
 c     -1.00626941    -0.15709991     0.10049901
 c     -1.14118740     1.20241124     0.66642380
 c     -0.25415173     1.16780043    -0.58272162
 c      1.18521042     0.93488439    -0.26711315
 h      0.25642946    -1.68357882     1.22404011
 h     -2.12334371     1.43863483     0.35850750
 h     -0.60612543     1.97618845    -1.39086691
 h      1.97284948     1.83320945    -0.11433356
 o      2.62236256    -0.99830102     0.02858764
 h      3.23126602    -0.49031559     0.47435156
 c     -2.18403710    -0.73774757    -0.63792020
 h     -2.46727293     0.01549771    -1.42858866
 h     -1.81037751    -1.65345208    -1.11790949
 h     -3.01956896    -0.81661332    -0.01570054
 h     -0.68697752     1.62147992     1.52244550
          17

 c      1.41124062    -0.46891520     0.06151517
 c      0.11845573    -0.89565648     0.48339168
 c     -1.01133338    -0.16194448     0.10047080
 c     -1.15570212     1.20148785     0.65417466
 c     -0.26137092     1.16559717    -0.58125554
 c      1.18594507     0.92426747    -0.26469083
 h      0.29356132    -1.69426568     1.18457985
 h     -2.08547940     1.44186719     0.41092450
 h     -0.57749417     1.95982080    -1.36402109
 h      1.96806709     1.83838807    -0.14936409
 o      2.62181280    -0.99452905     0.02913887
 h      3.28376634    -0.50490140     0.48074022
 c     -2.16867295    -0.73075421    -0.63819799
 h     -2.45582927     0.05416490    -1.38766605
 h     -1.81654569    -1.62676820    -1.12350864
 h     -3.04272989    -0.81390027    -0.02339856
 h     -0.70603975     1.61792947     1.53759437
          17

 c      1.41004318    -0.47259137     0.05373989
 c      0.12758892    -0.88662475     0.49345589
 c     -1.01570266    -0.16464793     0.09860046
 c     -1.16746170     1.20004911     0.64279292
 c     -0.26823700     1.16327282    -0.57931903
 c      1.18621068     0.91442175    -0.26232926
 h      0.32058973    -1.71244142     1.15109335
 h     -2.08742907     1.46503325     0.45798516
 h     -0.54424644     1.92755569    -1.32947549
 h      1.94876008     1.82255587    -0.18914626
 o      2.62046594    -0.99211309     0.02979114
 h      3.34670117    -0.50986426     0.49385430
 c     -2.15335830    -0.72275853    -0.63925506
 h     -2.44321203     0.08494690    -1.34539528
 h     -1.82742727    -1.60600403    -1.13321181
 h     -3.07164103    -0.81830034    -0.02497777
 h     -0.72605041     1.61243283     1.56070326
          17

 c      1.40826399    -0.47328333     0.04512226
 c      0.14000305    -0.87874804     0.50370150
 c     -1.01896839    -0.16519332     0.09522590
 c     -1.17546495     1.19814395     0.63321658
 c     -0.27425768     1.16015882    -0.57621390
 c      1.18563813     0.90544859    -0.26025049
 h      0.33681065    -1.73879993     1.12565707
 h     -2.13736816     1.50959725     0.49680238
 h     -0.51099421     1.88784300    -1.29679963
 h      1.91764937     1.78773735    -0.23180215
 o      2.61941586    -0.99052331     0.03110068
 h      3.40197481    -0.51567801     0.50336906
 c     -2.13938846    -0.71379779    -0.64037264
 h     -2.43041139     0.10896899    -1.30517793
 h     -1.84091061    -1.59485764    -1.15006883
 h     -3.09643251    -0.82865687    -0.02607069
 h     -0.74835245     1.60201119     1.58508875
          17

 c      1.40630154    -0.47095636     0.03588485
 c      0.15512817    -0.87226078     0.51404691
 c     -1.02065667    -0.16365379     0.09070432
 c     -1.18141841     1.19657508     0.62581218
 c     -0.27889688     1.15528612    -0.57096939
 c      1.18366513     0.89714449    -0.25868272
 h      0.34173035    -1.77114715     1.10792215
 h     -2.21265081     1.56741582     0.53011227
 h     -0.48309850     1.85304947    -1.27926897
 h      1.88060943     1.73999570    -0.27549244
 o      2.61937442    -0.98948348     0.03335896
 h      3.43729224    -0.52788770     0.50317503
 c     -2.12771668    -0.70432595    -0.64114515
 h     -2.41896586     0.12846473    -1.27067726
 h     -1.85593267    -1.59334575    -1.17498715
 h     -3.10963049    -0.84353271    -0.03041536
 h     -0.77321124     1.58475852     1.60560634
          17

 c      1.40462444    -0.46577274     0.02628962
 c      0.17226769    -0.86752893     0.52450421
 c     -1.02027442    -0.16017997     0.08538391
 c     -1.18758856     1.19633902     0.62087312
 c     -0.28177933     1.14787046    -0.56279442
 c      1.17950803     0.88894972    -0.25781469
 h      0.33527614    -1.80507407     1.09603486
 h     -2.28530088     1.62718539     0.55954578
 h     -0.46447973     1.83366101    -1.28830617
 h      1.84717691     1.69015442    -0.31901801
 o      2.62058828    -0.98892720     0.03659827
 h      3.44726273    -0.54768096     0.49131964
 c     -2.11887985    -0.69515458    -0.64158075
 h     -2.41060242     0.14607638    -1.24511337
 h     -1.87240335    -1.59737924    -1.20623207
 h     -3.10713493    -0.86144896    -0.03955072
 h     -0.80002097     1.56008373     1.61917484
          17

 c      1.40374325    -0.45811439     0.01663715
 c      0.19063122    -0.86493574     0.53509409
 c     -1.01737790    -0.15497997     0.07957680
 c     -1.19542491     1.19810432     0.61866116
 c     -0.28291131     1.13806238    -0.55184142
 c      1.17230528     0.88013851    -0.25774110
 h      0.31813898    -1.83550220     1.08782864
 h     -2.33798314     1.68042695     0.58465584
 h     -0.45531901     1.82939405    -1.32423481
 h      1.82894110     1.65183113    -0.36251099
 o      2.62288242    -0.98892684     0.04064842
 h      3.43269180    -0.57303369     0.46910463
 c     -2.11308334    -0.68715467    -0.64202737
 h     -2.40671094     0.16372392    -1.23043665
 h     -1.89041437    -1.60080382    -1.24041403
 h     -3.08806469    -0.88109244    -0.05315481
 h     -0.82753526     1.52865556     1.62492701
          17

 c      1.40415993    -0.44860676     0.00726904
 c      0.20938807    -0.86476499     0.54578302
 c     -1.01165554    -0.14830568     0.07353418
 c     -1.20563473     1.20214974     0.61925055
 c     -0.28262543     1.12690370    -0.53925441
 c      1.16163688     0.87048736    -0.25850157
 h      0.29189996    -1.85813052     1.08164753
 h     -2.36281145     1.72205503     0.60433842
 h     -0.45287567     1.82973356    -1.37552619
 h      1.83338550     1.63394254    -0.40704414
 o      2.62560997    -0.98970728     0.04512548
 h      3.40157181    -0.59859670     0.44126799
 c     -2.11025667    -0.68092019    -0.64304762
 h     -2.40790515     0.18158935    -1.22672758
 h     -1.90959547    -1.59801628    -1.27401252
 h     -3.05465447    -0.90155612    -0.06924480
 h     -0.85393106     1.49222547     1.62435886
          17

 c      1.40630177    -0.43811012    -0.00143247
 c      0.22773852    -0.86711621     0.55644914
 c     -1.00300309    -0.14044710     0.06742733
 c     -1.21848120     1.20845265     0.62244911
 c     -0.28137518     1.11555850    -0.52639847
 c      1.14805843     0.86089266    -0.26025598
 h      0.25887351    -1.87035703     1.07671676
 h     -2.35741241     1.74935515     0.61755293
 h     -0.45406226     1.82310313    -1.42772493
 h      1.85750207     1.63353184    -0.45248939
 o      2.62756472    -0.99170573     0.04939740
 h      3.37089278    -0.61498771     0.41655106
 c     -2.11002401    -0.67659023    -0.64531043
 h     -2.41396162     0.19796514    -1.23221361
 h     -1.92897733    -1.58552995    -1.30445217
 h     -3.01240760    -0.92264749    -0.08413203
 h     -0.87687246     1.45329222     1.62124642
          17

 c      1.41044665    -0.42762825    -0.00905810
 c      0.24497980    -0.87185248     0.56686918
 c     -0.99156242    -0.13173330     0.06134731
 c     -1.23389646     1.21676864     0.62783984
 c     -0.27963241     1.10487648    -0.51432120
 c      1.13288302     0.85299491    -0.26334739
 h      0.22177631    -1.87172401     1.07323450
 h     -2.32304043     1.76137852     0.62347248
 h     -0.45669291     1.80217373    -1.46979421
 h      1.89027409     1.63952796    -0.49646480
 o      2.62733604    -0.99545336     0.05276533
 h      3.36170104    -0.61112807     0.40484981
 c     -2.11167940    -0.67385578    -0.64948841
 h     -2.42416083     0.21009738    -1.24390403
 h     -1.94714999    -1.56243829    -1.33058471
 h     -2.96980032    -0.94516129    -0.09253109
 h     -0.89379182     1.41454918     1.62082549
          17

 c      1.41665288    -0.41813446    -0.01520296
 c      0.26054923    -0.87858154     0.57672425
 c     -0.97771080    -0.12253259     0.05532778
 c     -1.25137908     1.22665302     0.63495039
 c     -0.27786764     1.09539605    -0.50367989
 c      1.11754219     0.84830939    -0.26814217
 h      0.18332485    -1.86401822     1.07230777
 h     -2.26504572     1.75929830     0.62148793
 h     -0.45954354     1.76398417    -1.49514752
 h      1.92017421     1.64149103    -0.53579915
 o      2.62456076    -1.00102004     0.05504679
 h      3.38000622    -0.58362691     0.40800655
 c     -2.11434394    -0.67209657    -0.65609394
 h     -2.43775530     0.21540956    -1.25844240
 h     -1.96247702    -1.53034639    -1.35284203
 h     -2.93603342    -0.97064505    -0.08876560
 h     -0.90257397     1.37820622     1.62780031
          17

 c      1.42472694    -0.41039276    -0.01950774
 c      0.27404601    -0.88668771     0.58562744
 c     -0.96201215    -0.11324405     0.04938263
 c     -1.26968420     1.23735657     0.64348698
 c     -0.27653235     1.08744776    -0.49482419
 c      1.10325960     0.84775509    -0.27487343
 h      0.14583967    -1.85095261     1.07573313
 h     -2.19571534     1.74810071     0.61115315
 h     -0.46217711     1.70878467    -1.50093405
 h      1.93909809     1.63343540    -0.56805210
 o      2.62039928    -1.00773718     0.05674510
 h      3.40944652    -0.54145805     0.41719198
 c     -2.11736405    -0.67061953    -0.66520772
 h     -2.45429519     0.21248330    -1.27281952
 h     -1.97329217    -1.49307868    -1.37320578
 h     -2.91635304    -1.00007209    -0.06972209
 h     -0.90253415     1.34560609     1.64379864
          17

 c      1.43424445    -0.40484597    -0.02169724
 c      0.28523092    -0.89543548     0.59317839
 c     -0.94515135    -0.10428569     0.04354232
 c     -1.28646344     1.24759541     0.65348089
 c     -0.27601628     1.08120265    -0.48784003
 c      1.09102878     0.85157086    -0.28358850
 h      0.11099234    -1.83720580     1.08552460
 h     -2.13819528     1.73927359     0.59181770
 h     -0.46490570     1.63937510    -1.48775039
 h      1.94272720     1.61362069    -0.59200981
 o      2.61630806    -1.01474773     0.05845476
 h      3.43025544    -0.49706723     0.42241392
 c     -2.12061960    -0.66892011    -0.67626734
 h     -2.47374755     0.20158335    -1.28483483
 h     -1.97809955    -1.45602801    -1.39483889
 h     -2.90866254    -1.03220908    -0.03765975
 h     -0.89508592     1.31751177     1.66625865
          17

 c      1.44459475    -0.40158956    -0.02160617
 c      0.29399315    -0.90413685     0.59904279
 c     -0.92786544    -0.09609472     0.03787664
 c     -1.29871280     1.25567217     0.66525819
 c     -0.27657184     1.07665359    -0.48250296
 c      1.08163101     0.85937325    -0.29415173
 h      0.07988356    -1.82677724     1.10314331
 h     -2.12203186     1.74923375     0.56184082
 h     -0.46896828     1.56108007    -1.46036785
 h      1.93011419     1.58368048    -0.60773764
 o      2.61326416    -1.02141695     0.06052879
 h      3.43099539    -0.45961789     0.41783858
 c     -2.12435772    -0.66681709    -0.68821823
 h     -2.49649162     0.18473097    -1.29331799
 h     -1.97581670    -1.42476577    -1.42101934
 h     -2.90567929    -1.06373542     0.00046032
 h     -0.88342787     1.29473577     1.68993534
          17

 c      1.45503962    -0.40042118    -0.01918853
 c      0.30028844    -0.91231542     0.60303137
 c     -0.91087368    -0.08914255     0.03250269
 c     -1.30513999     1.26078059     0.67910487
 c     -0.27821690     1.07358118    -0.47816756
 c      1.07556038     0.87024763    -0.30625517
 h      0.05346799    -1.82133750     1.12866546
 h     -2.15696364     1.78422744     0.52019350
 h     -0.47685718     1.48179818    -1.42911150
 h      1.90385101     1.54836213    -0.61671765
 o      2.61176087    -1.02737390     0.06310301
 h      3.40829470    -0.43423798     0.40142304
 c     -2.12878728    -0.66446470    -0.69996697
 h     -2.52323960     0.16533067    -1.29811325
 h     -1.96606473    -1.40297777    -1.45335909
 h     -2.89980958    -1.09098175     0.03638084
 h     -0.87128443     1.27839675     1.70970268
          17

 c      1.46478764    -0.40094186    -0.01451232
 c      0.30408483    -0.91976646     0.60513684
 c     -0.89482744    -0.08392687     0.02759000
 c     -1.30737711     1.26382602     0.69470245
 c     -0.28070039     1.07163128    -0.47377337
 c      1.07285751     0.88284634    -0.31941840
 h      0.03297092    -1.81970960     1.16040544
 h     -2.21995685     1.83102408     0.47121900
 h     -0.49231596     1.41077730    -1.40955468
 h      1.87094942     1.51579813    -0.62217979
 o      2.61190980    -1.03248749     0.06616092
 h      3.36499498    -0.42235045     0.37387312
 c     -2.13385482    -0.66230252    -0.71077023
 h     -2.55481855     0.14733838    -1.29977474
 h     -1.94941591    -1.39092692    -1.49035274
 h     -2.88596515    -1.11133366     0.06329636
 h     -0.86157592     1.26966780     1.72257051
          17

 c      1.47307543    -0.40267369    -0.00774499
 c      0.30535491    -0.92648312     0.60550703
 c     -0.88029750    -0.08092141     0.02336377
 c     -1.30767146     1.26608308     0.71119379
 c     -0.28364692     1.07062091    -0.46838043
 c      1.07299734     0.89554040    -0.33300832
 h      0.01987655    -1.81885666     1.19530788
 h     -2.28266848     1.87272818     0.42297920
 h     -0.51884072     1.35481379    -1.41567357
 h      1.84312741     1.49716943    -0.62916221
 o      2.61342310    -1.03691498     0.06954690
 h      3.31016791    -0.42078609     0.33838456
 c     -2.13925583    -0.66088845    -0.72035660
 h     -2.59172401     0.13405594    -1.29894943
 h     -1.92740395    -1.38578260    -1.52766960
 h     -2.86199035    -1.12368815     0.07691239
 h     -0.85582194     1.26944163     1.72821608
          17

 c      1.47924096    -0.40515664     0.00086814
 c      0.30411048    -0.93252606     0.60437476
 c     -0.86777218    -0.08051515     0.02008218
 c     -1.30746417     1.26829515     0.72759106
 c     -0.28685050     1.07081487    -0.46211775
 c      1.07516401     0.90679197    -0.34638596
 h      0.01551862    -1.81549061     1.22983288
 h     -2.32790944     1.89919256     0.38255965
 h     -0.55658502     1.31471917    -1.44815649
 h      1.83296207     1.50326730    -0.64297277
 o      2.61554491    -1.04120995     0.07296676
 h      3.25989319    -0.41992571     0.30054268
 c     -2.14454951    -0.66064497    -0.72885029
 h     -2.63352853     0.12697565    -1.29567714
 h     -1.90221187    -1.38339827    -1.56000048
 h     -2.82829555    -1.12849777     0.07566602
 h     -0.85413015     1.27817766     1.72871521
          17

 c      1.48278649    -0.40799937     0.01103197
 c      0.30044091    -0.93792320     0.60198654
 c     -0.85764857    -0.08294111     0.01798238
 c     -1.30750496     1.27073460     0.74295209
 c     -0.29040155     1.07271550    -0.45622053
 c      1.07901684     0.91579135    -0.35921699
 h      0.02063575    -1.80728491     1.26083037
 h     -2.34790734     1.90611326     0.35473498
 h     -0.60133929     1.28724385    -1.49357126
 h      1.84472905     1.53736430    -0.66554850
 o      2.61727834    -1.04620772     0.07611066
 h      3.23325461    -0.40550226     0.26620825
 c     -2.14925447    -0.66166914    -0.73665479
 h     -2.67850100     0.12535486    -1.28908786
 h     -1.87620713    -1.38000702    -1.58292278
 h     -2.78761753    -1.12786090     0.06091852
 h     -0.85545118     1.29591675     1.72787431
          17

 c      1.48344505    -0.41087799     0.02243085
 c      0.29452743    -0.94262412     0.59855332
 c     -0.85021441    -0.08820672     0.01722368
 c     -1.30815442     1.27341254     0.75645413
 c     -0.29449945     1.07665218    -0.45205870
 c      1.08504600     0.92274094    -0.37161698
 h      0.03512714    -1.79342505     1.28614202
 h     -2.34017259     1.89244130     0.34238310
 h     -0.64718673     1.26919706    -1.53562068
 h      1.87026062     1.59188085    -0.69363029
 o      2.61822710    -1.05223939     0.07894886
 h      3.23837879    -0.37126294     0.23662464
 c     -2.15287300    -0.66368526    -0.74436365
 h     -2.72378616     0.12679682    -1.27775954
 h     -1.85152134    -1.37310408    -1.59391312
 h     -2.74496551    -1.12572116     0.03729634
 h     -0.85812284     1.32237488     1.73000248
          17

 c      1.48123608    -0.41351343     0.03474322
 c      0.28663590    -0.94649464     0.59422308
 c     -0.84563292    -0.09605748     0.01785889
 c     -1.30947595     1.27618660     0.76752153
 c     -0.29924746     1.08262446    -0.45050027
 c      1.09393682     0.92836753    -0.38389993
 h      0.05803331    -1.77470068     1.30492221
 h     -2.30558858     1.85912780     0.34683035
 h     -0.68908236     1.25885501    -1.56273376
 h      1.89653537     1.65400269    -0.72161314
 o      2.61901657    -1.05854879     0.08175671
 h      3.26511706    -0.32839419     0.20796382
 c     -2.15489561    -0.66611702    -0.75265202
 h     -2.76607548     0.12838377    -1.26043562
 h     -1.82972249    -1.36173758    -1.59271275
 h     -2.70715794    -1.12777247     0.01251616
 h     -0.86073159     1.35699001     1.73809697
          17

 c      1.47645835    -0.41565804     0.04763707
 c      0.27710189    -0.94933669     0.58907140
 c     -0.84394665    -0.10599030     0.01983460
 c     -1.31113285     1.27876679     0.77599972
 c     -0.30458999     1.09033800    -0.45186438
 c      1.10593233     0.93335130    -0.39629723
 h      0.08767983    -1.75333893     1.31772487
 h     -2.24884119     1.80925770     0.36749963
 h     -0.72362800     1.25560528    -1.56889146
 h      1.91356536     1.71223856    -0.74481027
 o      2.62050192    -1.06401582     0.08478627
 h      3.29745468    -0.29397052     0.17668636
 c     -2.15491481    -0.66826908    -0.76202075
 h     -2.80237946     0.12769228    -1.23660300
 h     -1.81152202    -1.34659657    -1.58147882
 h     -2.68089586    -1.14013138    -0.00489870
 h     -0.86294219     1.39879732     1.75219702
          17

 c      1.46961964    -0.41708904     0.06076086
 c      0.26630817    -0.95093214     0.58311746
 c     -0.84510546    -0.11730911     0.02300899
 c     -1.31212344     1.28061206     0.78229764
 c     -0.31033482     1.09929272    -0.45605148
 c      1.12073571     0.93812120    -0.40887503
 h      0.12195874    -1.73254145     1.32628019
 h     -2.18137401     1.74954115     0.40048689
 h     -0.74900489     1.25946029    -1.55242656
 h      1.91627888     1.75867696    -0.76043161
 o      2.62315322    -1.06785756     0.08813676
 h      3.32376160    -0.27969335     0.14177362
 c     -2.15287634    -0.66961793    -0.77235775
 h     -2.83058610     0.12338616    -1.20672370
 h     -1.79651955    -1.33003832    -1.56483122
 h     -2.66935100    -1.16633572    -0.01052742
 h     -0.86566817     1.44620189     1.76916726
          17

 c      1.46135354    -0.41759691     0.07374042
 c      0.25465589    -0.95111692     0.57637845
 c     -0.84900659    -0.12920680     0.02717585
 c     -1.31041685     1.28075242     0.78745063
 c     -0.31618482     1.10887315    -0.46261956
 c      1.13766226     0.94285638    -0.42155510
 h      0.15869057    -1.71561975     1.33280861
 h     -2.12629603     1.69249976     0.43630486
 h     -0.76496136     1.27083583    -1.51541631
 h      1.90359691     1.78883514    -0.76736333
 o      2.62702298    -1.06971800     0.09181119
 h      3.33800995    -0.29045673     0.10390909
 c     -2.14920641    -0.67004495    -0.78269587
 h     -2.84975648     0.11542298    -1.17217752
 h     -1.78318004    -1.31580745    -1.54939319
 h     -2.67023815    -1.20494597    -0.00742221
 h     -0.87041587     1.49692535     1.78421238
          17

 c      1.45235413    -0.41697319     0.08618344
 c      0.24254260    -0.94987226     0.56895481
 c     -0.85552649    -0.14085716     0.03208629
 c     -1.30322831     1.27797026     0.79283289
 c     -0.32173284     1.11841896    -0.47076230
 c      1.15578133     0.94750532    -0.43414338
 h      0.19590800    -1.70485586     1.33891954
 h     -2.11608549     1.65412207     0.46119036
 h     -0.77319526     1.29058749    -1.46417196
 h      1.87751671     1.80132827    -0.76587462
 o      2.63183919    -1.06959769     0.09578054
 h      3.33885065    -0.32554161     0.06445203
 c     -2.14457243    -0.66982913    -0.79158483
 h     -2.86024786     0.10500841    -1.13503638
 h     -1.76943400    -1.30786146    -1.54212757
 h     -2.67782321    -1.25065751    -0.00354887
 h     -0.87829178     1.54829138     1.79303401
          17

 c      1.44332824    -0.41500932     0.09769183
 c      0.23036371    -0.94738272     0.56109592
 c     -0.86452798    -0.15150162     0.03746431
 c     -1.28948792     1.27199504     0.79897229
 c     -0.32640579     1.12725655    -0.47925036
 c      1.17398001     0.95175456    -0.44633886
 h      0.23187816    -1.70065208     1.34464762
 h     -2.16422725     1.63942117     0.46981192
 h     -0.77802731     1.32028651    -1.41018191
 h      1.84287882     1.79817643    -0.75758598
 o      2.63700989    -1.06785690     0.10003290
 h      3.32987857    -0.37864673     0.02461483
 c     -2.13948975    -0.66955077    -0.79777938
 h     -2.86366134     0.09437406    -1.09774395
 h     -1.75401636    -1.30816085    -1.54750622
 h     -2.68628461    -1.29738082    -0.00673252
 h     -0.88922700     1.59772929     1.79345178
          17

 c      1.43495485    -0.41151294     0.10788043
 c      0.21853014    -0.94400989     0.55318775
 c     -0.87585079    -0.16050392     0.04302199
 c     -1.27150365     1.26397526     0.80498224
 c     -0.32946390     1.13470952    -0.48655068
 c      1.19097605     0.95495968    -0.45772830
 h      0.26491495    -1.70157441     1.34836546
 h     -2.24570430     1.63656678     0.47185229
 h     -0.78626681     1.36245891    -1.36892711
 h      1.80751038     1.78566661    -0.74560710
 o      2.64154314    -1.06527230     0.10463900
 h      3.32109863    -0.43703760    -0.01563259
 c     -2.13411449    -0.67002721    -0.80067881
 h     -2.86247042     0.08629140    -1.06272828
 h     -1.73763154    -1.31490886    -1.56537910
 h     -2.69144573    -1.34026232    -0.02195681
 h     -0.90189950     1.64322268     1.78580502
          17

 c      1.42784318    -0.40633714     0.11639748
 c      0.20747112    -0.94018827     0.54566295
 c     -0.88929760    -0.16736553     0.04848527
 c     -1.25231982     1.25510603     0.80979380
 c     -0.33028909     1.14020277    -0.49146384
 c      1.20538285     0.95615165    -0.46780617
 h      0.29326252    -1.70523255     1.34764890
 h     -2.32763075     1.63287002     0.47803571
 h     -0.80386119     1.41955958    -1.35248599
 h      1.78162514     1.77445329    -0.73432208
 o      2.64413857    -1.06288627     0.10982290
 h      3.32769113    -0.48399666    -0.05873579
 c     -2.12832795    -0.67213837    -0.80033878
 h     -2.85919589     0.08320881    -1.03197930
 h     -1.72267844    -1.32315716    -1.59158839
 h     -2.69099143    -1.37625903    -0.05107275
 h     -0.91434656     1.68347868     1.77221504
          17

 c      1.42248064    -0.39941290     0.12294590
 c      0.19760484    -0.93630401     0.53888962
 c     -0.90460564    -0.17173914     0.05362872
 c     -1.23394831     1.24601598     0.81281178
 c     -0.32887587     1.14354226    -0.49398320
 c      1.21599063     0.95437012    -0.47610450
 h      0.31520236    -1.70933997     1.34040544
 h     -2.38954767     1.62198662     0.49324090
 h     -0.83018776     1.49078015    -1.35956494
 h      1.77460407     1.77584392    -0.72789438
 o      2.64394590    -1.06129288     0.11585592
 h      3.35844176    -0.51023525    -0.10791172
 c     -2.12197317    -0.67653393    -0.79724990
 h     -2.85532728     0.08620693    -1.00671485
 h     -1.71183576    -1.32716314    -1.62051862
 h     -2.68425808    -1.40418680    -0.09327117
 h     -0.92456499     1.71783757     1.75559209
          17

 c      1.41917657    -0.39078247     0.12730729
 c      0.18929180    -0.93260485     0.53309028
 c     -0.92141248    -0.17344252     0.05830402
 c     -1.21748036     1.23696034     0.81382721
 c     -0.32585530     1.14505474    -0.49516384
 c      1.22223568     0.94937044    -0.48242192
 h      0.32929175    -1.71246412     1.32565609
 h     -2.42174718     1.60189012     0.51829245
 h     -0.85779740     1.57032835    -1.37708000
 h      1.78946066     1.79362973    -0.72770640
 o      2.64136982    -1.06009972     0.12272287
 h      3.40356414    -0.52240772    -0.16191641
 c     -2.11502065    -0.68340299    -0.79213245
 h     -2.85068976     0.09436369    -0.98731534
 h     -1.70685412    -1.32235842    -1.64728951
 h     -2.67216253    -1.42484415    -0.14545675
 h     -0.93083900     1.74598945     1.73875503
          17

 c      1.41803861    -0.38062478     0.12936458
 c      0.18279555    -0.92915367     0.52830478
 c     -0.93923259    -0.17245970     0.06244828
 c     -1.20347852     1.22805216     0.81287675
 c     -0.32200937     1.14534380    -0.49619069
 c      1.22436475     0.94195294    -0.48689867
 h      0.33458654    -1.71439448     1.30384612
 h     -2.42048297     1.57258947     0.55210020
 h     -0.87812762     1.65007631    -1.39097585
 h      1.82085682     1.82024859    -0.73165109
 o      2.63748672    -1.05855134     0.13010489
 h      3.44413973    -0.53297159    -0.21488887
 c     -2.10756879    -0.69241007    -0.78581693
 h     -2.84377222     0.10501247    -0.97351090
 h     -1.70810209    -1.30611769    -1.66875747
 h     -2.65730834    -1.44128639    -0.20250385
 h     -0.93185544     1.76758467     1.72376759
          17

 c      1.41899469    -0.36925901     0.12911354
 c      0.17826298    -0.92582181     0.52439067
 c     -0.95745562    -0.16892923     0.06607560
 c     -1.19218120     1.21937289     0.81018344
 c     -0.31793902     1.14500436    -0.49786106
 c      1.22305764     0.93342905    -0.48983786
 h      0.33078187    -1.71621015     1.27680126
 h     -2.38558761     1.53516610     0.59256791
 h     -0.88532351     1.72271720    -1.39215953
 h      1.85946381     1.84300356    -0.73633690
 o      2.63316433    -1.05615152     0.13765376
 h      3.46581509    -0.55004900    -0.26079494
 c     -2.09975585    -0.70278364    -0.77914319
 h     -2.83276143     0.11471559    -0.96464822
 h     -1.71459806    -1.27777375    -1.68378377
 h     -2.64386643    -1.45876856    -0.25789223
 h     -0.92666355     1.78193698     1.71163951
          17

 c      1.42183492    -0.35712664     0.12666101
 c      0.17572501    -0.92232039     0.52105861
 c     -0.97536677    -0.16312301     0.06925498
 c     -1.18350918     1.21098273     0.80613423
 c     -0.31402357     1.14451067    -0.50057399
 c      1.21901203     0.92498964    -0.49152929
 h      0.31823559    -1.72006387     1.24737694
 h     -2.32053409     1.49171991     0.63675098
 h     -0.87662119     1.78293736    -1.37652635
 h      1.89674913     1.85136302    -0.73915090
 o      2.62885490    -1.05271198     0.14513365
 h      3.46173436    -0.57655215    -0.29570110
 c     -2.09173741    -0.71355065    -0.77279411
 h     -2.81658678     0.12034676    -0.95991052
 h     -1.72421711    -1.23839046    -1.69326231
 h     -2.63645378    -1.48330900    -0.30535963
 h     -0.91454919     1.78798059     1.70245390
          17

 c      1.42624900    -0.34476423     0.12221696
 c      0.17511855    -0.91827774     0.51794792
 c     -0.99218622    -0.15541622     0.07207915
 c     -1.17685419     1.20285027     0.80126487
 c     -0.31047358     1.14420255    -0.50444197
 c      1.21278927     0.91748611    -0.49219892
 h      0.29783670    -1.72853701     1.21872410
 h     -2.23504616     1.44598244     0.68069576
 h     -0.85166196     1.82748432    -1.34357712
 h      1.92669804     1.83937164    -0.73877947
 o      2.62465743    -1.04825222     0.15245033
 h      3.43133435    -0.61179334    -0.31824743
 c     -2.08379906    -0.72391258    -0.76708444
 h     -2.79553481     0.11988362    -0.95845402
 h     -1.73399746    -1.19044242    -1.69998071
 h     -2.63771648    -1.51840384    -0.34129794
 h     -0.89492720     1.78448786     1.69576270
          17

 c      1.43185113    -0.33277213     0.11608252
 c      0.17632247    -0.91336533     0.51473766
 c     -1.00712394    -0.14625056     0.07463061
 c     -1.17063469     1.19473167     0.79622870
 c     -0.30735893     1.14427296    -0.50935018
 c      1.20481011     0.91144420    -0.49201618
 h      0.27074248    -1.74347525     1.19319582
 h     -2.15033182     1.40437626     0.71947511
 h     -0.81208885     1.85527733    -1.29566992
 h      1.94580964     1.80529256    -0.73502628
 o      2.62032608    -1.04296007     0.15969536
 h      3.38013645    -0.65218105    -0.33036791
 c     -2.07645040    -0.73357212    -0.76189479
 h     -2.77141658     0.11284255    -0.95947273
 h     -1.74064001    -1.13728719    -1.70800554
 h     -2.64634457    -1.56222087    -0.36594532
 h     -0.86734780     1.77039916     1.69097717
          17

 c      1.43819423    -0.32177400     0.10863165
 c      0.17918538    -0.90743414     0.51125010
 c     -1.01945006    -0.13609752     0.07694907
 c     -1.16211917     1.18614563     0.79167503
 c     -0.30458300     1.14470445    -0.51494328
 c      1.19536433     0.90709154    -0.49109943
 h      0.23816486    -1.76471079     1.17136410
 h     -2.10097181     1.37599105     0.74854599
 h     -0.76168627     1.86814688    -1.23817783
 h      1.95296730     1.75102722    -0.72863309
 o      2.61519428    -1.03720819     0.16725296
 h      3.32100251    -0.69107781    -0.33901214
 c     -2.07029244    -0.74274729    -0.75688720
 h     -2.74741184     0.10036118    -0.96224573
 h     -1.74127915    -1.08232669    -1.72117367
 h     -2.65775741    -1.60848332    -0.38214211
 h     -0.83164730     1.74509352     1.68759007
          17

 c      1.44477341    -0.31236328     0.10028622
 c      0.18352681    -0.90058333     0.50748028
 c     -1.02856698    -0.12543588     0.07900634
 c     -1.14923200     1.17677917     0.78801596
 c     -0.30181640     1.14514302    -0.52057996
 c      1.18457880     0.90432950    -0.48950521
 h      0.20139545    -1.78955744     1.15186937
 h     -2.11335021     1.36767787     0.76666929
 h     -0.70679661     1.87230595    -1.18014242
 h      1.94983139     1.68212095    -0.72130216
 o      2.60825968    -1.03149883     0.17584413
 h      3.27296905    -0.71991319    -0.35683681
 c     -2.06574975    -0.75193162    -0.75185138
 h     -2.72757732     0.08486592    -0.96615737
 h     -1.73434716    -1.02816700    -1.74092094
 h     -2.66657883    -1.64992518    -0.39323481
 h     -0.78812968     1.70855335     1.68530618
          17

 c      1.45102434    -0.30504503     0.09148565
 c      0.18912058    -0.89311600     0.50353615
 c     -1.03406845    -0.11474191     0.08069678
 c     -1.13330643     1.16702302     0.78542476
 c     -0.29849971     1.14482179    -0.52537311
 c      1.17234754     0.90269002    -0.48720955
 h      0.16199400    -1.81359159     1.13227666
 h     -2.17293898     1.37773616     0.77597777
 h     -0.65595709     1.87924032    -1.13388922
 h      1.94167316     1.60798556    -0.71585646
 o      2.59893619    -1.02612513     0.18606219
 h      3.24957111    -0.73393363    -0.39473261
 c     -2.06292163    -0.76161036    -0.74691710
 h     -2.71595298     0.06920279    -0.97063809
 h     -1.72004163    -0.97644731    -1.76494249
 h     -2.66853320    -1.68098503    -0.40184327
 h     -0.73764052     1.66143670     1.68415640
          17

 c      1.45633443    -0.30019951     0.08265630
 c      0.19568507    -0.88542276     0.49955171
 c     -1.03577374    -0.10447599     0.08184940
 c     -1.11740662     1.15763728     0.78406561
 c     -0.29412210     1.14289315    -0.52854940
 c      1.15833624     0.90141441    -0.48411157
 h      0.12187084    -1.83216195     1.11026165
 h     -2.24396630     1.39972381     0.77894702
 h     -0.61689737     1.90180670    -1.11058842
 h      1.93738834     1.54085566    -0.71614714
 o      2.58792200    -1.02084496     0.19755253
 h      3.24510896    -0.73766403    -0.44861957
 c     -2.06162694    -0.77201078    -0.74251652
 h     -2.71541900     0.05538656    -0.97500781
 h     -1.70006049    -0.92840407    -1.78805386
 h     -2.66114522    -1.69884071    -0.40951855
 h     -0.68155537     1.60498742     1.68438171
          17

 c      1.46008162    -0.29808294     0.07419296
 c      0.20289547    -0.87787303     0.49562665
 c     -1.03372449    -0.09507554     0.08225337
 c     -1.10372332     1.14926073     0.78414110
 c     -0.28867349     1.13930256    -0.53009502
 c      1.14230351     0.89981994    -0.48013118
 h      0.08315414    -1.84173206     1.08443983
 h     -2.30016126     1.42813860     0.77757967
 h     -0.59182983     1.94387550    -1.11235408
 h      1.94584429     1.49147913    -0.72589853
 o      2.57661665    -1.01520494     0.20925005
 h      3.24349163    -0.73967449    -0.50306587
 c     -2.06153184    -0.78293597    -0.73920172
 h     -2.72678508     0.04358407    -0.97829921
 h     -1.67687757    -0.88543342    -1.80450566
 h     -2.64385415    -1.70364983    -0.41674190
 h     -0.62166617     1.54080873     1.68610733
          17

 c      1.46168339    -0.29883668     0.06644850
 c      0.21041007    -0.87074769     0.49179790
 c     -1.02815165    -0.08694684     0.08168667
 c     -1.09329090     1.14233353     0.78587382
 c     -0.28270434     1.13514242    -0.53085038
 c      1.12472340     0.89778798    -0.47540401
 h      0.04792559    -1.84065463     1.05469195
 h     -2.32811396     1.45933277     0.77363971
 h     -0.57723340     1.99594179    -1.13091748
 h      1.96859674     1.46334056    -0.74640251
 o      2.56617145    -1.00893637     0.22019818
 h      3.23275343    -0.74599059    -0.54423111
 c     -2.06223164    -0.79373317    -0.73748278
 h     -2.74865901     0.03204221    -0.97925382
 h     -1.65306121    -0.84918898    -1.80995670
 h     -2.61803381    -1.69869555    -0.42294574
 h     -0.56012085     1.47061733     1.68894461
          17

 c      1.46064164    -0.30247528     0.05971508
 c      0.21789650    -0.86420340     0.48803016
 c     -1.01943407    -0.08042937     0.07994823
 c     -1.08641714     1.13713046     0.78949068
 c     -0.27696161     1.13190119    -0.53185942
 c      1.10697834     0.89578477    -0.47036225
 h      0.01793106    -1.82949144     1.02217795
 h     -2.32210046     1.49086106     0.76875994
 h     -0.56828032     2.04369815    -1.15511732
 h      1.99740137     1.45225623    -0.77540170
 o      2.55728271    -1.00199273     0.22983378
 h      3.20792445    -0.75924522    -0.56436450
 c     -2.06326603    -0.80339191    -0.73773964
 h     -2.77813244     0.01798650    -0.97656808
 h     -1.63082453    -0.82137070    -1.80242391
 h     -2.58689556    -1.69039597    -0.42653280
 h     -0.49951892     1.39617613     1.69173459
          17

 c      1.45658473    -0.30886641     0.05420024
 c      0.22504881    -0.85826058     0.48422000
 c     -1.00805877    -0.07573975     0.07689070
 c     -1.08296398     1.13375365     0.79518235
[truncated: 34,518 more chars]
