# Supplementary material for: Photochemical permutation of meta-substituted phenols
Source: Nat Commun. 2025 Aug 13;16:7502. doi: 10.1038/s41467-025-62549-5 (PMC12350626; doi:10.1038/s41467-025-62549-5)
Supplement: Supplementary file 3 — Source Data [file 41467_2025_62549_MOESM3_ESM.zip › Source data/NAMD_trajectories/trajectory094.xyz]

          17

 c      1.20564677    -0.44815458     0.03765012
 c     -0.10265739    -1.01154669    -0.06142231
 c     -1.24063462    -0.24589606    -0.00358991
 c     -1.16629394     1.26650680     0.01072775
 c      0.21204772     1.77061117     0.00944877
 c      1.26384495     1.00069181    -0.03643243
 h     -0.35520071    -2.13148161    -0.17815799
 h     -1.73055448     1.84323980    -0.86078296
 h      0.14454619     2.91545358    -0.06148964
 h      2.42456198     1.34208480     0.02982895
 o      2.22706628    -1.18547195     0.01567965
 h      3.13524224    -0.90428784     0.17147001
 c     -2.56916966    -0.88758223     0.01699569
 h     -2.49524033    -1.92273536     0.10674691
 h     -2.98232622    -0.57451316     0.89590968
 h     -3.25066678    -0.63100301    -0.88360637
 h     -1.67469197     1.66564136     0.84843607
          17

 c      1.20263053    -0.45124862     0.03174190
 c     -0.09702302    -1.00789456    -0.06001527
 c     -1.24409307    -0.24971713    -0.00740030
 c     -1.16217413     1.27247106     0.01381262
 c      0.21353569     1.77733543     0.00745570
 c      1.26771614     1.00407345    -0.03829757
 h     -0.37082328    -2.14762223    -0.16602443
 h     -1.73961825     1.84081593    -0.83115669
 h      0.15762152     2.90379177    -0.06705547
 h      2.40065993     1.35166759     0.02226400
 o      2.22591821    -1.18782378     0.01932480
 h      3.09840695    -0.91546751     0.18156515
 c     -2.56666388    -0.89155628     0.01263130
 h     -2.50181446    -1.93917237     0.09754002
 h     -3.01179801    -0.58620120     0.92256836
 h     -3.24234839    -0.65163098    -0.86502337
 h     -1.68919203     1.67829075     0.87608256
          17

 c      1.19830724    -0.45163682     0.02562411
 c     -0.09177978    -1.00684757    -0.05871749
 c     -1.24846892    -0.25207496    -0.01173589
 c     -1.15892495     1.27840191     0.01606386
 c      0.21208447     1.78683584     0.00509889
 c      1.27647701     1.00510205    -0.03955831
 h     -0.37379750    -2.14537628    -0.15212587
 h     -1.74426985     1.82773539    -0.79490814
 h      0.18023829     2.88270833    -0.07007023
 h      2.35424921     1.36066201     0.01103955
 o      2.22493160    -1.19250545     0.02271497
 h      3.07805551    -0.91364659     0.19518221
 c     -2.56372461    -0.89492199     0.00713728
 h     -2.50610725    -1.97171171     0.08683581
 h     -3.05361758    -0.58962801     0.96136515
 h     -3.22993985    -0.67020193    -0.83981260
 h     -1.70772125     1.69245592     0.91029090
          17

 c      1.19304506    -0.44938721     0.01928531
 c     -0.08734461    -1.00836484    -0.05750176
 c     -1.25341378    -0.25286519    -0.01647952
 c     -1.15689831     1.28425340     0.01845988
 c      0.20822219     1.79801087     0.00239335
 c      1.28873479     1.00390201    -0.04024961
 h     -0.36351001    -2.12495851    -0.13645295
 h     -1.74667216     1.80731502    -0.75633814
 h      0.21115608     2.86060073    -0.07135175
 h      2.29550633     1.37101670    -0.00305420
 o      2.22348651    -1.19956742     0.02574319
 h      3.08250021    -0.89624552     0.21416327
 c     -2.56071975    -0.89830904     0.00223801
 h     -2.50813015    -2.01017707     0.07454454
 h     -3.09855142    -0.58997253     0.99730341
 h     -3.21869735    -0.68430754    -0.81473945
 h     -1.72479386     1.70427931     0.94353535
          17

 c      1.18736349    -0.44470609     0.01273558
 c     -0.08404962    -1.01192785    -0.05630946
 c     -1.25852658    -0.25208427    -0.02151053
 c     -1.15616708     1.28980601     0.02191788
 c      0.20271352     1.80935928    -0.00062060
 c      1.30217548     1.00057370    -0.04043500
 h     -0.34079400    -2.09105927    -0.11939773
 h     -1.75084613     1.78440169    -0.72154098
 h      0.24890799     2.84842509    -0.07190272
 h      2.24240131     1.38731454    -0.01903315
 o      2.22200179    -1.20864050     0.02852696
 h      3.10232893    -0.86661226     0.23673228
 c     -2.55778841    -0.90248811    -0.00068760
 h     -2.50802601    -2.04416543     0.06075463
 h     -3.13926737    -0.59080121     1.02011899
 h     -3.21459832    -0.69162723    -0.79726222
 h     -1.73653127     1.71112509     0.97052513
          17

 c      1.18187771    -0.43793112     0.00600857
 c     -0.08207334    -1.01649057    -0.05506959
 c     -1.26340376    -0.24982588    -0.02670484
 c     -1.15658160     1.29474299     0.02718161
 c      0.19635501     1.81953298    -0.00390061
 c      1.31410301     0.99509679    -0.04018363
 h     -0.30813168    -2.05364138    -0.10167452
 h     -1.76180661     1.76436018    -0.69715375
 h      0.29213192     2.85477686    -0.07254654
 h      2.21660033     1.41633985    -0.03615524
 o      2.22133301    -1.21907590     0.03131836
 h      3.12027457    -0.83182977     0.25890075
 c     -2.55502971    -0.90801826    -0.00090848
 h     -2.50591187    -2.06625099     0.04576716
 h     -3.17097564    -0.59408241     1.02460735
 h     -3.22153029    -0.69083410    -0.79218427
 h     -1.74081791     1.71163033     0.98840587
          17

 c      1.17721795    -0.42955129    -0.00084435
 c     -0.08141376    -1.02051706    -0.05372420
 c     -1.26768612    -0.24628498    -0.03193488
 c     -1.15800751     1.29884271     0.03462988
 c      0.18988626     1.82796504    -0.00743554
 c      1.32289748     0.98774465    -0.03954060
 h     -0.26941672    -2.02773354    -0.08408274
 h     -1.78307908     1.75095629    -0.68745165
 h      0.33911541     2.87976436    -0.07351980
 h      2.22816453     1.46129984    -0.05433292
 o      2.22203148    -1.23019446     0.03433741
 h      3.12332670    -0.79871316     0.27712512
 c     -2.55275896    -0.91506932     0.00155032
 h     -2.50186199    -2.07273664     0.03002448
 h     -3.19096489    -0.60072909     1.00918034
 h     -3.23864392    -0.68235572    -0.79882088
 h     -1.73697872     1.70543108     0.99628070
          17

 c      1.17394299    -0.42020348    -0.00776137
 c     -0.08199580    -1.02245914    -0.05226613
 c     -1.27110088    -0.24175284    -0.03707132
 c     -1.16056047     1.30212909     0.04408479
 c      0.18401919     1.83494984    -0.01124633
 c      1.32892266     0.97961155    -0.03857669
 h     -0.22840651    -2.02812627    -0.06707783
 h     -1.81403720     1.74459209    -0.69164823
 h      0.38691243     2.91460752    -0.07449430
 h      2.26577582     1.51554491    -0.07348265
 o      2.22418081    -1.24140967     0.03770739
 h      3.10584394    -0.77203126     0.28935689
 c     -2.55148826    -0.92340611     0.00606538
 h     -2.49592756    -2.06356788     0.01401151
 h     -3.19826265    -0.61093369     0.97491871
 h     -3.26077361    -0.66825026    -0.81184645
 h     -1.72553232     1.69297717     0.99488532
          17

 c      1.17248432    -0.41061226    -0.01467850
 c     -0.08383797    -1.02171987    -0.05075447
 c     -1.27349672    -0.23658642    -0.04198602
 c     -1.16456428     1.30481221     0.05485165
 c      0.17942528     1.84113289    -0.01535373
 c      1.33345098     0.97224970    -0.03744040
 h     -0.18667615    -2.05841726    -0.05055568
 h     -1.85000365     1.74285186    -0.70441998
 h      0.43151217     2.94760186    -0.07500943
 h      2.30949401     1.56689891    -0.09276658
 o      2.22747936    -1.25227815     0.04144887
 h      3.06876037    -0.75404075     0.29516353
 c     -2.55164621    -0.93246015     0.01171449
 h     -2.48813570    -2.04235361    -0.00186326
 h     -3.19382860    -0.62414786     0.92559795
 h     -3.28141645    -0.65131331    -0.82482093
 h     -1.70821449     1.67554659     0.98667503
          17

 c      1.17310971    -0.40150794    -0.02153676
 c     -0.08700318    -1.01903283    -0.04926845
 c     -1.27485936    -0.23115873    -0.04655352
 c     -1.17026523     1.30709601     0.06594507
 c      0.17663850     1.84703414    -0.01975207
 c      1.33749998     0.96700568    -0.03631964
 h     -0.14412565    -2.10685562    -0.03432051
 h     -1.88496059     1.74258480    -0.71900062
 h      0.46894033     2.96947823    -0.07479714
 h      2.34420641     1.60516127    -0.11092418
 o      2.23129922    -1.26255712     0.04547262
 h      3.01905737    -0.74390296     0.29586761
 c     -2.55329653    -0.94143228     0.01743244
 h     -2.47843588    -2.01642294    -0.01741499
 h     -3.18135109    -0.63870754     0.86858514
 h     -3.29525174    -0.63422489    -0.83289492
 h     -1.68815941     1.65535524     0.97620429
          17

 c      1.17589569    -0.39355453    -0.02828758
 c     -0.09139812    -1.01567807    -0.04785686
 c     -1.27529893    -0.22581511    -0.05065039
 c     -1.17760952     1.30905696     0.07628261
 c      0.17597238     1.85287743    -0.02440192
 c      1.34161230     0.96477813    -0.03539150
 h     -0.10124157    -2.15569923    -0.01856290
 h     -1.91393329     1.74138017    -0.72965201
 h      0.49614241     2.97516843    -0.07385490
 h      2.36186743     1.62436673    -0.12677937
 o      2.23472308    -1.27227083     0.04956956
 h      2.96943730    -0.73689236     0.29473215
 c     -2.55599183    -0.94946504     0.02199524
 h     -2.46663781    -1.99587046    -0.03280371
 h     -3.16822462    -0.65131304     0.81581650
 h     -3.29904259    -0.61911706    -0.83360115
 h     -1.66981558     1.63546854     0.97021564
          17

 c      1.18072875    -0.38728094    -0.03489406
 c     -0.09671520    -1.01267343    -0.04653474
 c     -1.27501387    -0.22084793    -0.05415593
 c     -1.18626480     1.31067212     0.08486509
 c      0.17749835     1.85858482    -0.02923350
 c      1.34598561     0.96602154    -0.03480009
 h     -0.05977827    -2.19074004    -0.00377207
 h     -1.93378534     1.73792317    -0.73244562
 h      0.51137820     2.96371892    -0.07241228
 h      2.35956715     1.62215231    -0.13943839
 o      2.23675052    -1.28166087     0.05345967
 h      2.93509029    -0.72543273     0.29619379
 c     -2.55885411    -0.95593300     0.02411365
 h     -2.45254117    -1.99012678    -0.04842256
 h     -3.16474967    -0.65733833     0.78225334
 h     -3.29161321    -0.60743099    -0.82663459
 h     -1.65787832     1.61906226     0.97619604
          17

 c      1.18734964    -0.38301362    -0.04132630
 c     -0.10249960    -1.01055852    -0.04529790
 c     -1.27424424    -0.21648770    -0.05695664
 c     -1.19583737     1.31194664     0.09107979
 c      0.18106178     1.86378838    -0.03415456
 c      1.35055057     0.97076385    -0.03464713
 h     -0.02217152    -2.20386424     0.00952852
 h     -1.94312289     1.73185869    -0.72521496
 h      0.51442383     2.93811839    -0.07088931
 h      2.33821749     1.59912990    -0.14836616
 o      2.23683315    -1.29082726     0.05697013
 h      2.92496415    -0.70502890     0.30300531
 c     -2.56105211    -0.96066737     0.02298029
 h     -2.43642834    -2.00278852    -0.06438736
 h     -3.17848900    -0.65356585     0.77846865
 h     -3.27368068    -0.59983952    -0.81349181
 h     -1.65507293     1.60796743     0.99869417
          17

 c      1.19541863    -0.38083975    -0.04755332
 c     -0.10822785    -1.00946628    -0.04413360
 c     -1.27323185    -0.21290409    -0.05895137
 c     -1.20605456     1.31299953     0.09498719
 c      0.18630362     1.86781608    -0.03906039
 c      1.35492086     0.97857753    -0.03497917
 h      0.00906184    -2.19226988     0.02094451
 h     -1.94215863     1.72367885    -0.70752053
 h      0.50676470     2.90551244    -0.06985600
 h      2.30286388     1.55911827    -0.15354416
 o      2.23524998    -1.29935014     0.06018870
 h      2.93535955    -0.68037685     0.31374194
 c     -2.56238304    -0.96386610     0.01891850
 h     -2.41952690    -2.02932045    -0.08004667
 h     -3.20716722    -0.64172984     0.80228389
 h     -3.24784031    -0.59612757    -0.79728893
 h     -1.66047413     1.60162888     1.03589811
          17

 c      1.20456121    -0.38061838    -0.05353946
 c     -0.11337441    -1.00919386    -0.04303030
 c     -1.27219917    -0.21021131    -0.06005229
 c     -1.21670253     1.31398997     0.09728196
 c      0.19269059     1.86971539    -0.04384469
 c      1.35824175     0.98852111    -0.03576223
 h      0.03170967    -2.15769632     0.03031279
 h     -1.93289514     1.71480455    -0.68092529
 h      0.49154858     2.87701809    -0.06996547
 h      2.26445301     1.51007257    -0.15579946
 o      2.23274258    -1.30649928     0.06335626
 h      2.95534381    -0.66195905     0.32447356
 c     -2.56313787    -0.96591609     0.01317149
 h     -2.40379743    -2.06022424    -0.09415001
 h     -3.24049953    -0.62753748     0.84141018
 h     -3.21856910    -0.59506938    -0.78267032
 h     -1.67033715     1.59771470     1.08043037
          17

 c      1.21437849    -0.38203972    -0.05924908
 c     -0.11747893    -1.00918321    -0.04199242
 c     -1.27134164    -0.20847145    -0.06018540
 c     -1.22741776     1.31495525     0.09899870
 c      0.19961068     1.86849604    -0.04841260
 c      1.35911355     0.99918648    -0.03686077
 h      0.04423055    -2.10667992     0.03783336
 h     -1.91952031     1.70779123    -0.64945002
 h      0.47260603     2.86498509    -0.07182971
 h      2.24095326     1.46411835    -0.15707761
 o      2.22998611    -1.31168263     0.06667944
 h      2.97506080    -0.65876499     0.33176077
 c     -2.56353790    -0.96730357     0.00714356
 h     -2.39124574    -2.08596411    -0.10544023
 h     -3.26794666    -0.61663287     0.88266068
 h     -3.19171814    -0.59454628    -0.77532131
 h     -1.68040070     1.59363978     1.12338268
          17

 c      1.22444409    -0.38471344    -0.06465589
 c     -0.12022107    -1.00843801    -0.04106150
 c     -1.27082303    -0.20769440    -0.05929730
 c     -1.23758260     1.31571742     0.10125120
 c      0.20654481     1.86370674    -0.05269502
 c      1.35616341     1.00915590    -0.03810256
 h      0.04624660    -2.05151121     0.04426694
 h     -1.90837951     1.70631998    -0.61955539
 h      0.45237086     2.87635823    -0.07586077
 h      2.25097862     1.43289189    -0.15965464
 o      2.22740114    -1.31462903     0.07026156
 h      2.98880064    -0.67526975     0.33380155
 c     -2.56358098    -0.96847327     0.00191620
 h     -2.38338321    -2.09985012    -0.11306443
 h     -3.28261520    -0.61260525     0.91656103
 h     -3.17284285    -0.59232432    -0.78030315
 h     -1.68740796     1.58755478     1.15749801
          17

 c      1.23431499    -0.38824819    -0.06975242
 c     -0.12146681    -1.00556128    -0.04033155
 c     -1.27077376    -0.20783336    -0.05736640
 c     -1.24646196     1.31594550     0.10500408
 c      0.21314392     1.85592216    -0.05665451
 c      1.34947437     1.01777069    -0.03946909
 h      0.03887021    -2.00974614     0.05106978
 h     -1.90632297     1.71429067    -0.59838360
 h      0.43068471     2.90708818    -0.08219665
 h      2.29729913     1.41894437    -0.16381431
 o      2.22514780    -1.31538739     0.07410504
 h      2.99512399    -0.71138792     0.33043247
 c     -2.56327304    -0.96963765    -0.00196905
 h     -2.38100111    -2.09880644    -0.11668364
 h     -3.28116007    -0.61711185     0.93742856
 h     -3.16470167    -0.58745883    -0.79932521
 h     -1.68941322     1.57855081     1.17822186
          17

 c      1.24356925    -0.39227598    -0.07455404
 c     -0.12119661    -0.99929693    -0.03991791
 c     -1.27129305    -0.20877674    -0.05441210
 c     -1.25354730     1.31536848     0.11075267
 c      0.21909203     1.84651011    -0.06027670
 c      1.34095757     1.02512830    -0.04113934
 h      0.02388839    -1.99777387     0.05999178
 h     -1.91704784     1.73367270    -0.58987499
 h      0.40619134     2.94486341    -0.09078557
 h      2.36250112     1.41578261    -0.16728316
 o      2.22311736    -1.31430270     0.07811826
 h      2.99690236    -0.76285991     0.32302504
 c     -2.56282308    -0.97066027    -0.00455674
 h     -2.38410796    -2.08334238    -0.11646353
 h     -3.26279484    -0.63044437     0.94243604
 h     -3.16597546    -0.58115234    -0.82919606
 h     -1.68557900     1.56653261     1.18368214
          17

 c      1.25185870    -0.39643477    -0.07909497
 c     -0.11933722    -0.98954394    -0.03985556
 c     -1.27244547    -0.21034667    -0.05049826
 c     -1.25881312     1.31397414     0.11828820
 c      0.22396672     1.83696761    -0.06355687
 c      1.33296230     1.03137448    -0.04330032
 h      0.00189579    -2.01877468     0.07186330
 h     -1.93833653     1.76263054    -0.59188659
 h      0.37823614     2.97659515    -0.10153345
 h      2.42487098     1.41618105    -0.16749878
 o      2.22090789    -1.31197870     0.08212138
 h      3.00151885    -0.82187440     0.31435875
 c     -2.56258275    -0.97109384    -0.00631615
 h     -2.39191029    -2.05749125    -0.11307952
 h     -3.22877721    -0.65181290     0.93120411
 h     -3.17256722    -0.57605498    -0.86332258
 h     -1.67601458     1.55209865     1.17462332
          17

 c      1.25894555    -0.40036259    -0.08341976
 c     -0.11577256    -0.97760997    -0.04003741
 c     -1.27423525    -0.21232206    -0.04573081
 c     -1.26257951     1.31197847     0.12681773
 c      0.22726026     1.82847554    -0.06649336
 c      1.32725821     1.03641698    -0.04603540
 h     -0.02766324    -2.05951178     0.08587315
 h     -1.96363529     1.79618637    -0.59789287
 h      0.34734086     2.99300349    -0.11439890
 h      2.46938582     1.41600245    -0.16298479
 o      2.21794039    -1.30912460     0.08589867
 h      3.01888109    -0.87951384     0.30774590
 c     -2.56283606    -0.97032271    -0.00793715
 h     -2.40284736    -2.02860615    -0.10772087
 h     -3.18260131    -0.67924771     0.90629383
 h     -3.17996762    -0.57482042    -0.89466841
 h     -1.66184806     1.53653589     1.15467719
          17

 c      1.26470634    -0.40371183    -0.08757211
 c     -0.11054524    -0.96525707    -0.04028177
 c     -1.27656626    -0.21448319    -0.04025201
 c     -1.26516255     1.30963021     0.13526128
 c      0.22849587     1.82175304    -0.06908705
 c      1.32488196     1.04004326    -0.04933789
 h     -0.06444452    -2.10122787     0.10036934
 h     -1.98594961     1.82864004    -0.60101564
 h      0.31480344     2.98952380    -0.12940726
 h      2.48834173     1.41363102    -0.15327519
 o      2.21391045    -1.30624576     0.08933687
 h      3.05429282    -0.93061613     0.30482514
 c     -2.56359652    -0.96777448    -0.01029436
 h     -2.41482590    -2.00607944    -0.10195292
 h     -3.13072869    -0.70925848     0.87459415
 h     -3.18478452    -0.57915775    -0.91773884
 h     -1.64541897     1.52185317     1.13079096
          17

 c      1.26910287    -0.40616412    -0.09158189
 c     -0.10393790    -0.95386451    -0.04041854
 c     -1.27922823    -0.21664225    -0.03423249
 c     -1.26667373     1.30707350     0.14247548
 c      0.22733727     1.81702781    -0.07134095
 c      1.32624178     1.04207500    -0.05315122
 h     -0.10646395    -2.12930092     0.11383803
 h     -2.00024453     1.85536277    -0.59642508
 h      0.28226003     2.96597361    -0.14662178
 h      2.47926377     1.40890788    -0.13857622
 o      2.20923224    -1.30349134     0.09252563
 h      3.10165081    -0.97605428     0.30402218
 c     -2.56448479    -0.96323048    -0.01453195
 h     -2.42581311    -1.99795352    -0.09730354
 h     -3.08295106    -0.73678317     0.84857242
 h     -3.18523201    -0.58955024    -0.92922541
 h     -1.63013647     1.51059457     1.11280394
          17

 c      1.27214875    -0.40744120    -0.09545486
 c     -0.09640503    -0.94425506    -0.04031820
 c     -1.28192606    -0.21863926    -0.02786038
 c     -1.26706615     1.30435286     0.14752654
 c      0.22364680     1.81401170    -0.07325627
 c      1.33118646     1.04243061    -0.05739399
 h     -0.15074940    -2.13541139     0.12519932
 h     -2.00391218     1.87337894    -0.58176397
 h      0.25142020     2.92651507    -0.16617802
 h      2.44385876     1.40271265    -0.11958172
 o      2.20480581    -1.30087384     0.09566456
 h      3.14729379    -1.01894200     0.30208809
 c     -2.56485699    -0.95707322    -0.02186783
 h     -2.43456048    -2.00657201    -0.09472470
 h     -3.04995763    -0.75659831     0.84354711
 h     -3.18119667    -0.60526412    -0.92814744
 h     -1.61934701     1.50508890     1.11045332
          17

 c      1.27390424    -0.40732501    -0.09916952
 c     -0.08848190    -0.93680260    -0.03988878
 c     -1.28432467    -0.22031899    -0.02132873
 c     -1.26631781     1.30150355     0.15012067
 c      0.21749815     1.81187122    -0.07482283
 c      1.33895847     1.04109132    -0.06196587
 h     -0.19405223    -2.11652000     0.13377298
 h     -1.99652971     1.88139272    -0.55687922
 h      0.22386206     2.88007471    -0.18848224
 h      2.38878820     1.39722458    -0.09738119
 o      2.20145247    -1.29848197     0.09891750
 h      3.17880207    -1.06080922     0.29640630
 c     -2.56430943    -0.95013981    -0.03271556
 h     -2.44083198    -2.02723305    -0.09440242
 h     -3.03683224    -0.76639713     0.86725356
 h     -3.17433102    -0.62439615    -0.91613757
 h     -1.61433490     1.50623070     1.12792151
          17

 c      1.27449554    -0.40569033    -0.10267868
 c     -0.08071651    -0.93151109    -0.03907445
 c     -1.28609184    -0.22151594    -0.01482383
 c     -1.26451898     1.29859593     0.15083793
 c      0.20915427     1.80930259    -0.07600495
 c      1.34805125     1.03798823    -0.06675260
 h     -0.23328487    -2.07404118     0.13928243
 h     -1.97973169     1.87983278    -0.52362998
 h      0.20078670     2.83987906    -0.21450340
 h      2.32785228     1.39676203    -0.07326248
 o      2.19962169    -1.29648737     0.10235851
 h      3.18929337    -1.10106674     0.28577901
 c     -2.56298083    -0.94335222    -0.04595143
 h     -2.44499319    -2.05129861    -0.09606387
 h     -3.03941342    -0.76797847     0.91169395
 h     -3.16823575    -0.64395510    -0.89782850
 h     -1.61338640     1.51285353     1.16088440
          17

 c      1.27413188    -0.40254184    -0.10591407
 c     -0.07360557    -0.92798243    -0.03787175
 c     -1.28694259    -0.22205795    -0.00851698
 c     -1.26173873     1.29565403     0.15085707
 c      0.19900151     1.80494847    -0.07675377
 c      1.35624847     1.03289302    -0.07166190
 h     -0.26593621    -2.01416637     0.14203602
 h     -1.95737276     1.87107997    -0.48588623
 h      0.18285393     2.81921961    -0.24568597
 h      2.28231663     1.40836083    -0.04812661
 o      2.19932666    -1.29507899     0.10597427
 h      3.17815027    -1.13776051     0.27030479
 c     -2.56116100    -0.93754198    -0.05952512
 h     -2.44750992    -2.07033348    -0.09937343
 h     -3.04930534    -0.76469421     0.96033879
 h     -3.16824895    -0.66022426    -0.88046491
 h     -1.61315452     1.52246348     1.19982638
          17

 c      1.27310163    -0.39804952    -0.10879286
 c     -0.06750879    -0.92531425    -0.03636220
 c     -1.28667155    -0.22178290    -0.00256362
 c     -1.25785336     1.29254361     0.15149515
 c      0.18745067     1.79816139    -0.07710037
 c      1.36152357     1.02560585    -0.07667186
 h     -0.29075308    -1.94899434     0.14328397
 h     -1.93562515     1.85961872    -0.44939471
 h      0.17033122     2.82318097    -0.28281334
 h      2.27125539     1.43893212    -0.02182924
 o      2.20011069    -1.29441598     0.10967358
 h      3.15143935    -1.16820224     0.25117244
 c     -2.55895704    -0.93334644    -0.07155878
 h     -2.44869289    -2.07847793    -0.10412323
 h     -3.05955842    -0.75916774     0.99896624
 h     -3.17982816    -0.66975258    -0.87145634
 h     -1.61060207     1.53246155     1.23544060
          17

 c      1.27173994    -0.39256250    -0.11122806
 c     -0.06256792    -0.92210681    -0.03473294
 c     -1.28516446    -0.22056364     0.00289377
 c     -1.25256922     1.28898856     0.15389018
 c      0.17487592     1.78939434    -0.07726901
 c      1.36358326     1.01658368    -0.08175555
 h     -0.30849447    -1.89643702     0.14543821
 h     -1.92196015     1.85122813    -0.42067019
 h      0.16331211     2.84450603    -0.32455761
 h      2.29400404     1.48770588     0.00587750
 o      2.20102219    -1.29461099     0.11330302
 h      3.12248831    -1.18941390     0.23042265
 c     -2.55646959    -0.93104949    -0.08098748
 h     -2.44862951    -2.07313140    -0.11025448
 h     -3.06602837    -0.75295790     1.01905786
 h     -3.20525477    -0.67079941    -0.87406834
 h     -1.60385637     1.54083115     1.26136582
          17

 c      1.27039482    -0.38656598    -0.11313964
 c     -0.05875838    -0.91695896    -0.03320977
 c     -1.28239003    -0.21834189     0.00772591
 c     -1.24570589     1.28479123     0.15875996
 c      0.16165908     1.77971254    -0.07765051
 c      1.36375524     1.00709661    -0.08674563
 h     -0.32132777    -1.87437081     0.15125910
 h     -1.92203618     1.85035841    -0.40427497
 h      0.16156503     2.86945704    -0.36770337
 h      2.33156160     1.54457057     0.03361007
 o      2.20083268    -1.29571913     0.11670507
 h      3.10880510    -1.19876957     0.21009971
 c     -2.55406411    -0.93048228    -0.08767329
 h     -2.44718834    -2.05501678    -0.11783314
 h     -3.06673191    -0.74693283     1.01683360
 h     -3.24131861    -0.66403964    -0.88510025
 h     -1.59217111     1.54626838     1.27441667
          17

 c      1.26940102    -0.38057601    -0.11446756
 c     -0.05616493    -0.90948855    -0.03187121
 c     -1.27838886    -0.21516434     0.01182025
 c     -1.23753716     1.28010383     0.16622475
 c      0.14826183     1.77012345    -0.07867193
 c      1.36345393     0.99858702    -0.09138888
 h     -0.32972187    -1.88854073     0.16162391
 h     -1.93607529     1.85705674    -0.40005748
 h      0.16434521     2.88566660    -0.40866876
 h      2.36443522     1.59761950     0.05891302
 o      2.19879627    -1.29771348     0.11982362
 h      3.12053389    -1.19504236     0.19070935
 c     -2.55231538    -0.93106069    -0.09208100
 h     -2.44404472    -2.02818418    -0.12705430
 h     -3.06120411    -0.74156737     0.99193070
 h     -3.28081452    -0.65178333    -0.89744661
 h     -1.57565630     1.54811073     1.27401392
          17

 c      1.26904792    -0.37504553    -0.11517822
 c     -0.05513236    -0.90071309    -0.03055499
 c     -1.27326774    -0.21119743     0.01508433
 c     -1.22881304     1.27542755     0.17587435
 c      0.13524045     1.76130451    -0.08070430
 c      1.36347628     0.99219767    -0.09546157
 h     -0.33063751    -1.92795119     0.17439625
 h     -1.95875953     1.86694803    -0.40351142
 h      0.17049005     2.88534496    -0.44460932
 h      2.38079632     1.63830492     0.07959059
 o      2.19531458    -1.30046580     0.12272638
 h      3.15026333    -1.17913787     0.17095906
 c     -2.55173145    -0.93191063    -0.09489129
 h     -2.43870533    -1.99977163    -0.13827454
 h     -3.05036181    -0.73700366     0.94704277
 h     -3.31604181    -0.63667629    -0.90436051
 h     -1.55512018     1.54629940     1.26179502
          17

 c      1.26954195    -0.37032593    -0.11525807
 c     -0.05600530    -0.89220578    -0.02900384
 c     -1.26720199    -0.20670369     0.01744827
 c     -1.22043886     1.27133373     0.18701734
 c      0.12320328     1.75360395    -0.08403060
 c      1.36409248     0.98867635    -0.09880837
 h     -0.32023679    -1.97473261     0.18617031
 h     -1.98275774     1.87428882    -0.40881810
 h      0.17864443     2.86527226    -0.47379549
 h      2.37547392     1.66186621     0.09415686
 o      2.19146873    -1.30377116     0.12549139
 h      3.18046580    -1.15361714     0.14953873
 c     -2.55252259    -0.93207935    -0.09687679
 h     -2.43059808    -1.97856301    -0.15200557
 h     -3.03686986    -0.73286645     0.88864530
 h     -3.34111096    -0.62091176    -0.90172030
 h     -1.53207463     1.54143878     1.24166174
          17

 c      1.27097304    -0.36665891    -0.11470155
 c     -0.05885033    -0.88526416    -0.02702297
 c     -1.26044077    -0.20198695     0.01887010
 c     -1.21316017     1.26821614     0.19884870
 c      0.11274283     1.74707900    -0.08882961
 c      1.36524701     0.98838557    -0.10133829
 h     -0.29666833    -2.01398552     0.19419018
 h     -2.00192170     1.87461234    -0.41126210
 h      0.18746856     2.82626745    -0.49575537
 h      2.34774110     1.66651310     0.10180598
 o      2.18820542    -1.30739232     0.12813190
 h      3.19625825    -1.12165018     0.12622686
 c     -2.55446352    -0.93089731    -0.09900292
 h     -2.41939139    -1.97148676    -0.16873236
 h     -3.02577084    -0.72789362     0.82826405
 h     -3.35263003    -0.60595291    -0.88836860
 h     -1.50878499     1.53489125     1.22005708
          17

 c      1.27329571    -0.36416533    -0.11350276
 c     -0.06340224    -0.88069492    -0.02451837
 c     -1.25330833    -0.19733367     0.01934512
 c     -1.20743567     1.26621994     0.21051428
 c      0.10435975     1.74147848    -0.09514321
 c      1.36663596     0.99128075    -0.10302232
 h     -0.26043358    -2.03647197     0.19687017
 h     -2.01240539     1.86554606    -0.40791196
 h      0.19584044     2.77322593    -0.51156731
 h      2.30054844     1.65319353     0.10243593
 o      2.18604396    -1.31109035     0.13060600
 h      3.18996489    -1.08629274     0.10166869
 c     -2.55685605    -0.92834724    -0.10245659
 h     -2.40553646    -1.97959530    -0.18849561
 h     -3.02433035    -0.71981828     0.78203292
 h     -3.34975241    -0.59242190    -0.86585640
 h     -1.48807474     1.52867447     1.20563418
          17

 c      1.27632735    -0.36283599    -0.11165311
 c     -0.06912819    -0.87888235    -0.02147786
 c     -1.24619473    -0.19297439     0.01891467
 c     -1.20346561     1.26530535     0.22126646
 c      0.09839105     1.73618637    -0.10282467
 c      1.36763439     0.99683027    -0.10391423
 h     -0.21373742    -2.03797707     0.19363110
 h     -2.01261251     1.84665365    -0.39746153
 h      0.20310692     2.71558148    -0.52434934
 h      2.24146261     1.62642802     0.09696480
 o      2.18509077    -1.31464945     0.13284799
 h      3.16091323    -1.05003839     0.07685365
 c     -2.55876465    -0.92503134    -0.10815448
 h     -2.39054529    -1.99743513    -0.21056714
 h     -3.03884335    -0.70660034     0.76424378
 h     -3.33427473    -0.57995244    -0.83826563
 h     -1.47251790     1.52480577     1.20696517
          17

 c      1.27976045    -0.36254329    -0.10914351
 c     -0.07531763    -0.87984994    -0.01795271
 c     -1.23952781    -0.18907375     0.01766871
 c     -1.20128628     1.26536497     0.23079295
 c      0.09496176     1.73025562    -0.11151585
 c      1.36712214     1.00390428    -0.10419747
 h     -0.15989903    -2.01866216     0.18472794
 h     -2.00304173     1.81919588    -0.38007059
 h      0.20928939     2.66674005    -0.53939521
 h      2.18475505     1.59596832     0.08793367
 o      2.18507188    -1.31791551     0.13479883
 h      3.11501892    -1.01425682     0.05263823
 c     -2.55952008    -0.92167960    -0.11585054
 h     -2.37659006    -2.01654218    -0.23364412
 h     -3.06891413    -0.68897025     0.77668434
 h     -3.31081428    -0.56700049    -0.81200151
 h     -1.46315115     1.52412293     1.22824169
          17

 c      1.28318157    -0.36308494    -0.10596966
 c     -0.08118186    -0.88323161    -0.01405572
 c     -1.23372487    -0.18574461     0.01574199
 c     -1.20080327     1.26627794     0.23945764
 c      0.09399930     1.72277040    -0.12077312
 c      1.36350429     1.01084844    -0.10419395
 h     -0.10291397    -1.98334900     0.17124997
 h     -1.98647369     1.78612781    -0.35748707
 h      0.21481437     2.63972105    -0.56255718
 h      2.15117440     1.57670804     0.07958962
 o      2.18535578    -1.32085272     0.13643957
 h      3.06456182    -0.97840804     0.02923965
 c     -2.55889847    -0.91878268    -0.12409222
 h     -2.36578273    -2.02934340    -0.25636758
 h     -3.10669551    -0.67080905     0.80775962
 h     -3.28632126    -0.55090199    -0.79486382
 h     -1.45883633     1.52560002     1.26643830
          17

 c      1.28609930    -0.36425273    -0.10213750
 c     -0.08597681    -0.88818726    -0.00996676
 c     -1.22913361    -0.18307252     0.01330635
 c     -1.20170598     1.26783996     0.24816487
 c      0.09531928     1.71352845    -0.13038338
 c      1.35562189     1.01624012    -0.10416277
 h     -0.04686237    -1.94236450     0.15518974
 h     -1.96833335     1.75216933    -0.33329968
 h      0.21951893     2.63911376    -0.59639468
 h      2.15723219     1.58075566     0.07538106
 o      2.18514791    -1.32355640     0.13781139
 h      3.02517125    -0.93999218     0.00594679
 c     -2.55690871    -0.91656887    -0.13123726
 h     -2.35966910    -2.03108556    -0.27769582
 h     -3.14257205    -0.65652365     0.84258125
 h     -3.26767545    -0.52883287    -0.79355752
 h     -1.45707891     1.52703494     1.31324039
          17

 c      1.28799916    -0.36588509    -0.09766543
 c     -0.08914675    -0.89343727    -0.00591458
 c     -1.22597950    -0.18113727     0.01055797
 c     -1.20340787     1.26969910     0.25798699
 c      0.09867151     1.70333719    -0.14055495
 c      1.34416834     1.01996098    -0.10399127
 h      0.00503615    -1.91098412     0.13920498
 h     -1.95630562     1.72331616    -0.31266691
 h      0.22207793     2.65766596    -0.63785903
 h      2.19852587     1.60543893     0.07414298
 o      2.18402506    -1.32608495     0.13896470
 h      3.00713781    -0.89735666    -0.01804638
 c     -2.55380758    -0.91495698    -0.13631209
 h     -2.35902157    -2.02029623    -0.29704026
 h     -3.16940706    -0.64914725     0.86992057
 h     -3.25771631    -0.49983919    -0.81017792
 h     -1.45536051     1.52630438     1.35937373
          17

 c      1.28843398    -0.36786493    -0.09258105
 c     -0.09040619    -0.89772531    -0.00209628
 c     -1.22434348    -0.18001954     0.00769894
 c     -1.20522346     1.27146593     0.26978576
 c      0.10367383     1.69350533    -0.15171317
 c      1.33129548     1.02286691    -0.10332943
 h      0.05103426    -1.90389185     0.12559418
 h     -1.95774087     1.70499205    -0.30045917
 h      0.22085029     2.68235658    -0.68073618
 h      2.25432213     1.63712909     0.07163303
 o      2.18235945    -1.32819810     0.13985119
 h      3.00808878    -0.85384533    -0.04191748
 c     -2.55021206    -0.91345964    -0.13918976
 h     -2.36379639    -1.99876045    -0.31432049
 h     -3.18314437    -0.65018543     0.88307220
 h     -3.25345766    -0.46620838    -0.84077946
 h     -1.45184336     1.52206177     1.39744825
          17

 c      1.28710099    -0.37009481    -0.08691414
 c     -0.08964174    -0.90064254     0.00142725
 c     -1.22417583    -0.17978794     0.00491576
 c     -1.20676538     1.27295225     0.28388466
 c      0.10975529     1.68522479    -0.16420114
 c      1.31911618     1.02570367    -0.10192504
 h      0.08980134    -1.92545009     0.11498288
 h     -1.97513329     1.69933154    -0.29798996
 h      0.21488214     2.70167962    -0.71930104
 h      2.30503019     1.66358173     0.06456567
 o      2.18099400    -1.32940327     0.14031913
 h      3.01749329    -0.81693025    -0.06315021
 c     -2.54692194    -0.91125976    -0.14027597
 h     -2.37318663    -1.97129288    -0.33003823
 h     -3.18213204    -0.66000899     0.87878827
 h     -3.24873836    -0.43242323    -0.87785478
 h     -1.44542209     1.51380779     1.42276702
          17

 c      1.28385937    -0.37249181    -0.08068831
 c     -0.08676106    -0.90287407     0.00472440
 c     -1.22531801    -0.18048170     0.00236319
 c     -1.20815695     1.27426700     0.29995389
 c      0.11619050     1.67932889    -0.17815954
 c      1.30912645     1.02874889    -0.09969917
 h      0.11888790    -1.96673172     0.10637667
 h     -2.00402161     1.70423581    -0.30151697
 h      0.20409874     2.70835897    -0.74990051
 h      2.33868432     1.67792359     0.05159596
 o      2.18067115    -1.32923540     0.14021278
 h      3.02544186    -0.79365491    -0.07913077
 c     -2.54461010    -0.90744968    -0.14014589
 h     -2.38581835    -1.94489060    -0.34529419
 h     -3.16669221    -0.67807756     0.85663788
 h     -3.23798151    -0.40296424    -0.91392836
 h     -1.43557822     1.50175360     1.43333034
          17

 c      1.27871086    -0.37499060    -0.07391500
 c     -0.08174008    -0.90552959     0.00788669
 c     -1.22750936    -0.18210517     0.00016140
 c     -1.20979856     1.27565176     0.31720019
 c      0.12219004     1.67627928    -0.19353365
 c      1.30227519     1.03193726    -0.09668585
 h      0.13535210    -2.01329772     0.09844811
 h     -2.03604072     1.71532385    -0.30453485
 h      0.18904321     2.69920923    -0.77102263
 h      2.34957680     1.67734801     0.03265690
 o      2.18179976    -1.32742171     0.13944054
 h      3.02638768    -0.78801755    -0.08824581
 c     -2.54360989    -0.90133608    -0.13943697
 h     -2.40015784    -1.92656241    -0.36151827
 h     -3.13933179    -0.70287693     0.81937887
 h     -3.21798587    -0.38093206    -0.94348749
 h     -1.42231250     1.48672998     1.42993113
          17

 c      1.27178588    -0.37753469    -0.06659177
 c     -0.07475656    -0.90949354     0.01096499
 c     -1.23039020    -0.18463006    -0.00159444
 c     -1.21200892     1.27726958     0.33460103
 c      0.12700723     1.67617176    -0.21009638
 c      1.29907079     1.03502771    -0.09298173
 h      0.13729179    -2.05288637     0.09034703
 h     -2.06329442     1.72835626    -0.30100980
 h      0.17059017     2.67462946    -0.78312172
 h      2.33622513     1.66159265     0.00835649
 o      2.18444405    -1.32391414     0.13799337
 h      3.01941494    -0.80051145    -0.09018654
 c     -2.54378592    -0.89275921    -0.13899898
 h     -2.41500903    -1.92007622    -0.37978811
 h     -3.10557202    -0.73171705     0.77435969
 h     -3.18806003    -0.36769637    -0.96336157
 h     -1.40617872     1.47016926     1.41661272
          17

 c      1.26334497    -0.38006247    -0.05870314
 c     -0.06622663    -0.91524587     0.01396964
 c     -1.23352076    -0.18799457    -0.00281954
 c     -1.21485735     1.27911546     0.35099923
 c      0.13004281     1.67868657    -0.22743749
 c      1.29955332     1.03769236    -0.08873135
 h      0.12438196    -2.07777328     0.08174639
 h     -2.08049778     1.74034148    -0.28693269
 h      0.14973926     2.63868661    -0.78876309
 h      2.30083110     1.63246608    -0.02029121
 o      2.18832729    -1.31889291     0.13595183
 h      3.00818385    -0.82810651    -0.08606519
 c     -2.54447364    -0.88224747    -0.14008838
 h     -2.42973009    -1.92391266    -0.40013451
 h     -3.07470506    -0.76085011     0.73495299
 h     -3.14969911    -0.36294691    -0.97263773
 h     -1.38827613     1.45403840     1.40109946
          17

 c      1.25379217    -0.38249380    -0.05022464
 c     -0.05676070    -0.92291546     0.01688845
 c     -1.23641972    -0.19209897    -0.00342850
 c     -1.21817604     1.28103865     0.36519969
 c      0.13092471     1.68301657    -0.24492613
 c      1.30313490     1.03950125    -0.08412976
 h      0.09767138    -2.08448960     0.07266019
 h     -2.08526288     1.74966828    -0.26051347
 h      0.12742176     2.59959433    -0.79302116
 h      2.25051999     1.59445463    -0.05198306
 o      2.19281570    -1.31276311     0.13349215
 h      3.00109261    -0.86432578    -0.07849217
 c     -2.54466211    -0.87080518    -0.14414932
 h     -2.44400654    -1.93249950    -0.42151423
 h     -3.05795123    -0.78667210     0.71796649
 h     -3.10637552    -0.36471887    -0.97277318
 h     -1.36994151     1.44048975     1.39387149
          17

 c      1.24368025    -0.38472975    -0.04113114
 c     -0.04709658    -0.93233407     0.01970100
 c     -1.23860998    -0.19679852    -0.00333335
 c     -1.22164550     1.28282181     0.37630436
 c      0.12954400     1.68791987    -0.26172386
 c      1.30837607     1.03982241    -0.07940769
 h      0.05927511    -2.07345516     0.06329877
 h     -2.07792836     1.75602372    -0.22206604
 h      0.10426245     2.56908988    -0.80328288
 h      2.19984503     1.55604086    -0.08543583
 o      2.19703191    -1.30606005     0.13085301
 h      3.00943181    -0.90080415    -0.07099993
 c     -2.54360637    -0.85949021    -0.15178783
 h     -2.45750726    -1.93939657    -0.44244469
 h     -3.06151104    -0.80761686     0.73246038
 h     -3.06344400    -0.36929951    -0.96799442
 h     -1.35198320     1.43106513     1.40414028
          17

 c      1.23368654    -0.38665965    -0.03140910
 c     -0.03803633    -0.94302159     0.02238634
 c     -1.23966578    -0.20190253    -0.00245064
 c     -1.22484755     1.28424871     0.38421908
 c      0.12601701     1.69213326    -0.27699891
 c      1.31303976     1.03780753    -0.07475659
 h      0.01209059    -2.04926134     0.05398917
 h     -2.06164688     1.76047388    -0.17404621
 h      0.08047556     2.55804571    -0.82676901
 h      2.17073904     1.52955071    -0.12026167
 o      2.20032640    -1.29917986     0.12821184
 h      3.04013026    -0.93168459    -0.06601973
 c     -2.54132202    -0.84920577    -0.16192031
 h     -2.46975823    -1.93970589    -0.46164849
 h     -3.08113524    -0.82403065     0.77026292
 h     -3.02766602    -0.37139647    -0.96523746
 h     -1.33398690     1.42586695     1.43398617
          17

 c      1.22453533    -0.38819588    -0.02106694
 c     -0.03036968    -0.95414485     0.02492747
 c     -1.23926310    -0.20717964    -0.00071208
 c     -1.22721583     1.28508450     0.38980441
 c      0.12056117     1.69507531    -0.29034094
 c      1.31516616     1.03291675    -0.07026142
 h     -0.04065507    -2.02112440     0.04510102
 h     -2.04262588     1.76568251    -0.12104928
 h      0.05629908     2.56893282    -0.86577082
 h      2.18090015     1.52452394    -0.15756681
 o      2.20281927    -1.29217229     0.12556797
 h      3.08774196    -0.95700656    -0.06300181
 c     -2.53829208    -0.84066933    -0.17256683
 h     -2.48022423    -1.93097034    -0.47835458
 h     -3.10698300    -0.83623709     0.81367608
 h     -3.00547522    -0.36549199    -0.97197624
 h     -1.31462296     1.42359481     1.47665810
          17

 c      1.21689682    -0.38931925    -0.01013938
 c     -0.02477088    -0.96461387     0.02731784
 c     -1.23721975    -0.21236819     0.00192330
 c     -1.22799983     1.28502394     0.39441944
 c      0.11336338     1.69709114    -0.30194890
 c      1.31467496     1.02573192    -0.06605348
 h     -0.09614200    -2.00164564     0.03691490
 h     -2.02948700     1.77570756    -0.06902666
 h      0.03263686     2.59350922    -0.91558253
 h      2.22585249     1.53781728    -0.19782179
 o      2.20523828    -1.28491142     0.12281022
 h      3.13761110    -0.97994655    -0.05951989
 c     -2.53509678    -0.83421059    -0.18223353
 h     -2.48842824    -1.91330512    -0.49240274
 h     -3.13059316    -0.84395869     0.84752865
 h     -3.00000220    -0.34863811    -0.99154478
 h     -1.29264336     1.42243033     1.52121826
          17

 c      1.21132090    -0.39008765     0.00131343
 c     -0.02172183    -0.97352173     0.02956872
 c     -1.23351103    -0.21719416     0.00545744
 c     -1.22648152     1.28378468     0.39927248
 c      0.10457162     1.69892436    -0.31234052
 c      1.31295910     1.01765382    -0.06247452
 h     -0.15239144    -2.00148958     0.02948334
 h     -2.03011169     1.79430853    -0.02298422
 h      0.01092255     2.61917711    -0.96801362
 h      2.28413370     1.55697726    -0.23867935
 o      2.20831626    -1.27735046     0.11985539
 h      3.17566674    -1.00259471    -0.05353485
 c     -2.53237874    -0.82957235    -0.19046106
 h     -2.49402568    -1.88931400    -0.50432939
 h     -3.14684172    -0.84678090     0.86283204
 h     -3.00933285    -0.32240454    -1.02004326
 h     -1.26742507     1.42080042     1.55791733
          17

 c      1.20821034    -0.39060113     0.01320985
 c     -0.02155159    -0.98074036     0.03170403
 c     -1.22826003    -0.22140253     0.00984695
 c     -1.22241059     1.28136690     0.40500312
 c      0.09436383     1.70115492    -0.32199276
 c      1.31132104     1.00997998    -0.05994082
 h     -0.20742485    -2.02219755     0.02268899
 h     -2.04662560     1.82184806     0.01573130
 h     -0.00753709     2.63550887    -1.01566811
 h      2.33580129     1.57081570    -0.27653003
 o      2.21246175    -1.26958112     0.11669744
 h      3.19358424    -1.02485435    -0.04423204
 c     -2.53076811    -0.82601358    -0.19751055
 h     -2.49684099    -1.86373391    -0.51540762
 h     -3.15327560    -0.84447801     0.85563288
 h     -3.02808109    -0.29161789    -1.04886408
 h     -1.23888633     1.41761846     1.58045306
          17

 c      1.20779700    -0.39096220     0.02545314
 c     -0.02450985    -0.98696532     0.03374248
 c     -1.22171180    -0.22479468     0.01500467
 c     -1.21618396     1.27818423     0.41167736
 c      0.08298330     1.70402177    -0.33120254
 c      1.31043017     1.00356748    -0.05878853
 h     -0.25807120    -2.05542927     0.01648967
 h     -2.07363233     1.85390248     0.04949772
 h     -0.02195704     2.63628527    -1.05364535
 h      2.36893227     1.57294905    -0.30836278
 o      2.21770029    -1.26179341     0.11339692
 h      3.18959683    -1.04499372    -0.03189479
 c     -2.53071199    -0.82261705    -0.20385928
 h     -2.49687273    -1.84239265    -0.52745656
 h     -3.14939521    -0.83708770     0.82561461
 h     -3.05029550    -0.26159022    -1.06957441
 h     -1.20723314     1.41225647     1.58601657
          17

 c      1.21010986    -0.39125354     0.03793724
 c     -0.03070068    -0.99314019     0.03569288
 c     -1.21420787    -0.22724855     0.02080668
 c     -1.20854028     1.27487126     0.41904786
 c      0.07072902     1.70745809    -0.34008578
 c      1.31047314     0.99888175    -0.05923814
 h     -0.30042354    -2.08949466     0.01102251
 h     -2.10204623     1.88356358     0.08176653
 h     -0.03213968     2.61912329    -1.07961968
 h      2.37800631     1.56077787    -0.33221224
 o      2.22365825    -1.25423981     0.11006585
 h      3.16870530    -1.06017863    -0.01768879
 c     -2.53235124    -0.81860158    -0.21001269
 h     -2.49428586    -1.83016907    -0.54223527
 h     -3.13659414    -0.82490294     0.77582919
 h     -3.07118915    -0.23640609    -1.07662275
 h     -1.17277657     1.40449927     1.57488597
          17

 c      1.21495468    -0.39152138     0.05054862
 c     -0.03995481    -0.99996349     0.03756711
 c     -1.20616970    -0.22870949     0.02710177
 c     -1.20017422     1.27200426     0.42673275
 c      0.05793302     1.71114443    -0.34858999
 c      1.31134332     0.99607346    -0.06140052
 h     -0.33121673    -2.11507176     0.00650642
 h     -2.12373660     1.90459134     0.11494898
 h     -0.03844245     2.58493667    -1.09374726
 h      2.36179084     1.53423969    -0.34708282
 o      2.22953760    -1.24722040     0.10685591
 h      3.14314113    -1.06674989    -0.00348136
 c     -2.53544151    -0.81356176    -0.21662877
 h     -2.48944039    -1.82863386    -0.56056562
 h     -3.11878512    -0.80845739     0.71361333
 h     -3.08758354    -0.21845679    -1.06777297
 h     -1.13579239     1.39454989     1.55040000
          17

 c      1.22191635    -0.39175309     0.06316407
 c     -0.05178136    -1.00775165     0.03939418
 c     -1.19808995    -0.22915907     0.03372292
 c     -1.19157662     1.26995520     0.43421993
 c      0.04494808     1.71451736    -0.35647017
 c      1.31268450     0.99499904    -0.06526879
 h     -0.34861471    -2.12698286     0.00312663
 h     -2.13352958     1.91290569     0.14999908
 h     -0.04176231     2.53793011    -1.09897959
 h      2.32282895     1.49545606    -0.35303718
 o      2.23428614    -1.24105722     0.10392323
 h      3.12986344    -1.06082201     0.00873248
 c     -2.53928034    -0.80755765    -0.22469966
 h     -2.48297813    -1.83515322    -0.58180133
 h     -3.10327206    -0.78847286     0.65187875
 h     -3.09790939    -0.20838681    -1.04385685
 h     -1.09633053     1.38305117     1.51926066
          17

 c      1.23037987    -0.39185794     0.07564895
 c     -0.06540473    -1.01647357     0.04122832
 c     -1.19052286    -0.22857841     0.04050058
 c     -1.18303798     1.26886068     0.44085425
 c      0.03214803     1.71676340    -0.36324320
 c      1.31377119     0.99519205    -0.07067464
 h     -0.35235103    -2.12409999     0.00096665
 h     -2.12937170     1.90677123     0.18675908
 h     -0.04349811     2.48578822    -1.10162668
 h      2.26873664     1.44927626    -0.35173243
 o      2.23727711    -1.23600169     0.10134904
 h      3.14007162    -1.04006624     0.01811205
 c     -2.54276170    -0.80102752    -0.23541756
 h     -2.47587160    -1.84433977    -0.60412658
 h     -3.09997956    -0.76571831     0.60770135
 h     -3.10231794    -0.20491474    -1.00872270
 h     -1.05396803     1.37100905     1.49124642
          17

 c      1.23957406    -0.39167673     0.08786001
 c     -0.07984066    -1.02578655     0.04315236
 c     -1.18405999    -0.22692676     0.04727513
 c     -1.17466641     1.26863660     0.44601638
 c      0.01992312     1.71691948    -0.36822441
 c      1.31328328     0.99581897    -0.07721326
 h     -0.34366680    -2.10919835    -0.00004535
 h     -2.11217543     1.88669772     0.22430847
 h     -0.04533377     2.43867008    -1.11097270
 h      2.21473204     1.40424839    -0.34735140
 o      2.23900284    -1.23211271     0.09909614
 h      3.16832431    -1.00579258     0.02566421
 c     -2.54482582    -0.79461592    -0.24936353
 h     -2.46931054    -1.85054506    -0.62542216
 h     -3.11591912    -0.74103310     0.59361634
 h     -3.10303540    -0.20445965    -0.96933472
 h     -1.00778107     1.35946114     1.47665350
          17

 c      1.24864686    -0.39104098     0.09965418
 c     -0.09399231    -1.03503167     0.04527750
 c     -1.17928110    -0.22415467     0.05390496
 c     -1.16631988     1.26899940     0.44954506
 c      0.00864764     1.71423612    -0.37083372
 c      1.30933014     0.99578357    -0.08424205
 h     -0.32518558    -2.08908983    -0.00019719
 h     -2.08602847     1.85554729     0.26115357
 h     -0.04870809     2.40512455    -1.13571844
 h      2.18333740     1.37193671    -0.34668010
 o      2.24069865    -1.22926690     0.09708184
 h      3.19816621    -0.96243955     0.03306239
 c     -2.54506781    -0.78897405    -0.26561705
 h     -2.46444796    -1.84971537    -0.64407822
 h     -3.14817485    -0.71590332     0.60718759
 h     -3.10451183    -0.20113914    -0.93509147
 h     -0.95706380     1.34895873     1.48106459
          17

 c      1.25676289    -0.38985644     0.11089914
 c     -0.10678009    -1.04326894     0.04773610
 c     -1.17668749    -0.22025358     0.06027099
 c     -1.15748414     1.26947068     0.45203926
 c     -0.00137223     1.70866009    -0.37112631
 c      1.30052316     0.99428475    -0.09120818
 h     -0.30048151    -2.07405216    -0.00001310
 h     -2.05857219     1.81869341     0.29541570
 h     -0.05427495     2.38651046    -1.17771726
 h      2.19185906     1.36079049    -0.35529508
 o      2.24349424    -1.22726533     0.09525620
 h      3.21491315    -0.91519023     0.04138723
 c     -2.54370811    -0.78452867    -0.28224119
 h     -2.46215601    -1.84019645    -0.65940437
 h     -3.18602269    -0.69265880     0.63436920
 h     -3.11204187    -0.18848701    -0.91495520
 h     -0.90259732     1.33937247     1.50161176
          17

 c      1.26319737    -0.38815412     0.12148049
 c     -0.11730914    -1.04953230     0.05066082
 c     -1.17663388    -0.21531240     0.06627699
 c     -1.14732083     1.26942203     0.45462323
 c     -0.00991979     1.70086796    -0.36996182
 c      1.28752964     0.99145950    -0.09813263
 h     -0.27301829    -2.07456151    -0.00012489
 h     -2.04020006     1.78332734     0.32530490
 h     -0.06193575     2.37651325    -1.22984833
 h      2.23415664     1.36871591    -0.37191138
 o      2.24804459    -1.22589514     0.09361432
 h      3.21085442    -0.86838486     0.05094654
 c     -2.54126017    -0.78120071    -0.29760831
 h     -2.46288098    -1.82292919    -0.67171062
 h     -3.21881307    -0.67364456     0.66080791
 h     -3.12816348    -0.16337406    -0.91287118
 h     -0.84703845     1.33028300     1.52932132
          17

 c      1.26740735    -0.38607566     0.13130068
 c     -0.12501351    -1.05334097     0.05415002
 c     -1.17927968    -0.20954742     0.07184211
 c     -1.13509766     1.26829685     0.45841503
 c     -0.01684722     1.69178753    -0.36856202
 c      1.27250743     0.98805042    -0.10544276
 h     -0.24490738    -2.09507479    -0.00094237
 h     -2.03992932     1.75576855     0.34995721
 h     -0.07129629     2.36651258    -1.28104039
 h      2.28726568     1.38671335    -0.39043743
 o      2.25450842    -1.22495077     0.09218198
 h      3.18516834    -0.82487052     0.06153320
 c     -2.53846111    -0.77824515    -0.31099897
 h     -2.46660928    -1.80130830    -0.68224067
 h     -3.23967670    -0.66052992     0.67694742
 h     -3.15000218    -0.12873742    -0.92581278
 h     -0.79393585     1.32141899     1.55458355
          17

 c      1.26905617    -0.38383172     0.14027335
 c     -0.12966615    -1.05501028     0.05824175
 c     -1.18457190    -0.20329538     0.07688763
 c     -1.12081451     1.26592821     0.46419518
 c     -0.02205623     1.68219266    -0.36802650
 c      1.25747050     0.98470645    -0.11349417
 h     -0.21682633    -2.13030757    -0.00237334
 h     -2.05900392     1.73794675     0.36999991
 h     -0.08198000     2.35001568    -1.32181876
 h      2.33055359     1.40669916    -0.40566179
 o      2.26258050    -1.22427035     0.09100293
 h      3.14330463    -0.78540988     0.07266365
 c     -2.53613745    -0.77449744    -0.32233490
 h     -2.47294836    -1.78043204    -0.69292816
 h     -3.24529010    -0.65421029     0.67770989
 h     -3.17110724    -0.09156159    -0.94689513
 h     -0.74653081     1.31275251     1.57052984
          17

 c      1.26799222    -0.38167099     0.14832014
 c     -0.13127879    -1.05534693     0.06292184
 c     -1.19224883    -0.19697956     0.08132692
 c     -1.10536407     1.26258424     0.47238306
 c     -0.02550675     1.67258475    -0.36914141
 c      1.24375042     0.98177407    -0.12243077
 h     -0.18908096    -2.16883474    -0.00391491
 h     -2.08925262     1.72710843     0.38707154
 h     -0.09371368     2.32371877    -1.34639064
 h      2.35195239     1.42375927    -0.41489752
 o      2.27153001    -1.22380206     0.09012770
 h      3.09656483    -0.74787011     0.08378326
 c     -2.53496001    -0.76886009    -0.33177845
 h     -2.48129755    -1.76533671    -0.70580098
 h     -3.23490765    -0.65493326     0.66124611
 h     -3.18518109    -0.05884945    -0.96952131
 h     -0.70712544     1.30440485     1.57372621
          17

 c      1.26421655    -0.37985212     0.15536996
 c     -0.13002796    -1.05511613     0.06815120
 c     -1.20185486    -0.19105955     0.08506699
 c     -1.09003421     1.25869954     0.48311921
 c     -0.02724717     1.66320266    -0.37235070
 c      1.23214296     0.97936270    -0.13223894
 h     -0.16230445    -2.19943021    -0.00496515
 h     -2.11860131     1.71902821     0.40286154
 h     -0.10634958     2.28709339    -1.35272530
 h      2.34609791     1.43537559    -0.41731210
 o      2.28039085    -1.22362194     0.08959911
 h      3.05936937    -0.70737897     0.09451243
 c     -2.53529843    -0.76070102    -0.33961964
 h     -2.49101605    -1.75855536    -0.72208400
 h     -3.20995178    -0.66238650     0.62846312
 h     -3.18808076    -0.03537042    -0.98921602
 h     -0.67688367     1.29656313     1.56389056
          17

 c      1.25787125    -0.37861080     0.16135984
 c     -0.12623669    -1.05476475     0.07388456
 c     -1.21276691    -0.18597762     0.08802037
 c     -1.07597751     1.25464356     0.49627809
 c     -0.02744320     1.65403400    -0.37773103
 c      1.22307892     0.97742425    -0.14280404
 h     -0.13740758    -2.21450385    -0.00504335
 h     -2.13688018     1.71064619     0.41863660
 h     -0.11992932     2.24201092    -1.34249492
 h      2.31211683     1.44060161    -0.41323985
 o      2.28845367    -1.22373223     0.08944414
 h      3.04157955    -0.66004662     0.10477751
 c     -2.53716605    -0.75002054    -0.34637549
 h     -2.50147346    -1.75860207    -0.74155538
 h     -3.17435368    -0.67571763     0.58358723
 h     -3.17809475    -0.02326162    -1.00372588
 h     -0.65569628     1.28944199     1.54376271
          17

 c      1.24924919    -0.37812833     0.16623536
 c     -0.12036202    -1.05439481     0.08007632
 c     -1.22423508    -0.18211034     0.09012341
 c     -1.06401382     1.25065482     0.51140966
 c     -0.02637983     1.64479968    -0.38492249
 c      1.21664505     0.97578097    -0.15392912
 h     -0.11531993    -2.21073681    -0.00387387
 h     -2.13799501     1.70069888     0.43523620
 h     -0.13484260     2.19275927    -1.32151681
 h      2.25310800     1.43991666    -0.40397402
 o      2.29569152    -1.22374139     0.08968938
 h      3.04165824    -0.60849998     0.11455422
 c     -2.54016517    -0.73736165    -0.35291460
 h     -2.51198812    -1.76079474    -0.76273977
 h     -3.13540166    -0.69360835     0.53550083
 h     -3.15573458    -0.02221751    -1.01273314
 h     -0.64194115     1.28326081     1.51929225
          17

 c      1.23879671    -0.37851158     0.16994927
 c     -0.11296136    -1.05381174     0.08668278
 c     -1.23544054    -0.17973386     0.09135600
 c     -1.05463540     1.24684773     0.52771519
 c     -0.02442420     1.63495565    -0.39307422
 c      1.21245206     0.97408063    -0.16531901
 h     -0.09681310    -2.18889238    -0.00142167
 h     -2.11997846     1.68947529     0.45316306
 h     -0.15207607     2.14600723    -1.30014930
 h      2.17746143     1.43590010    -0.39199078
 o      2.30253119    -1.22291722     0.09037837
 h      3.05020306    -0.56129393     0.12357197
 c     -2.54346818    -0.72356582    -0.36043455
 h     -2.52177558    -1.75964872    -0.78374843
 h     -3.10386863    -0.71466598     0.49821557
 h     -3.12367181    -0.02955575    -1.01779208
 h     -0.63234571     1.27820769     1.49946514
          17

 c      1.22708774    -0.37978793     0.17246116
 c     -0.10464479    -1.05255168     0.09366740
 c     -1.24557026    -0.17900310     0.09175787
 c     -1.04799221     1.24321343     0.54421109
 c     -0.02197607     1.62382652    -0.40100612
 c      1.20941549     0.97168428    -0.17655008
 h     -0.08240593    -2.15384870     0.00205608
 h     -2.08483164     1.67860906     0.47259566
 h     -0.17327137     2.10943678    -1.29137667
 h      2.10130970     1.43467569    -0.38137494
 o      2.30935670    -1.22055492     0.09156277
 h      3.05797963    -0.52718403     0.13141773
 c     -2.54607534    -0.70953212    -0.36997720
 h     -2.52996819    -1.75101034    -0.80310870
 h     -3.09052158    -0.73814299     0.48608258
 h     -3.08679354    -0.04011844    -1.02249835
 h     -0.62265267     1.27435730     1.49426250
          17

 c      1.21478009    -0.38192525     0.17374285
 c     -0.09602562    -1.04990051     0.10100940
 c     -1.25389651    -0.17994527     0.09143430
 c     -1.04374104     1.23960138     0.56015560
 c     -0.01948131     1.61095902    -0.40779381
 c      1.20581773     0.96763855    -0.18710905
 h     -0.07231314    -2.11465297     0.00595229
 h     -2.03881093     1.67115367     0.49332164
 h     -0.19988278     2.08798406    -1.30415837
 h      2.04780650     1.44641405    -0.37747383
 o      2.31629447    -1.21621114     0.09328504
 h      3.05962711    -0.51143870     0.13776569
 c     -2.54743235    -0.69610039    -0.38146142
 h     -2.53568315    -1.73311585    -0.82021348
 h     -3.09875947    -0.76380849     0.50256445
 h     -3.05177809    -0.04661796    -1.03232492
 h     -0.60965814     1.27153997     1.50993568
          17

 c      1.20256748    -0.38487719     0.17379329
 c     -0.08767346    -1.04502271     0.10870409
 c     -1.25985276    -0.18245728     0.09054842
 c     -1.04089941     1.23569817     0.57544966
 c     -0.01752610     1.59646445    -0.41340314
 c      1.20040382     0.96118429    -0.19665729
 h     -0.06646376    -2.08320536     0.00937212
 h     -1.99249174     1.67169348     0.51471517
 h     -0.23148750     2.08032520    -1.33634034
 h      2.03431927     1.47958369    -0.38394187
 o      2.32320665    -1.20976184     0.09556753
 h      3.05401984    -0.51491900     0.14250494
 c     -2.54774026    -0.68398271    -0.39348163
 h     -2.53814009    -1.70681481    -0.83540587
 h     -3.12236973    -0.79041498     0.53616755
 h     -3.02519578    -0.04170009    -1.05281209
 h     -0.59335927     1.26927024     1.54475231
          17

 c      1.19114693    -0.38861756     0.17265322
 c     -0.08008206    -1.03735430     0.11673500
 c     -1.26308827    -0.18630187     0.08929994
 c     -1.03808042     1.23108152     0.59055956
 c     -0.01683841     1.58092641    -0.41856409
 c      1.19381536     0.95266154    -0.20534601
 h     -0.06463112    -2.06974189     0.01152861
 h     -1.95841020     1.68555496     0.53595871
 h     -0.26532756     2.08026246    -1.37653343
 h      2.05551029     1.53046072    -0.39914452
 o      2.32970375    -1.20141816     0.09840609
 h      3.04421214    -0.53384544     0.14581602
 c     -2.54766184    -0.67347812    -0.40446641
 h     -2.53680512    -1.67535056    -0.84988354
 h     -3.15187652    -0.81533691     0.57039155
 h     -3.01026850    -0.02193731    -1.08570145
 h     -0.57672739     1.26687036     1.59016796
          17

 c      1.18121922    -0.39311331     0.17039844
 c     -0.07366730    -1.02712644     0.12502155
 c     -1.26347932    -0.19111399     0.08789409
 c     -1.03422940     1.22546197     0.60607707
 c     -0.01812060     1.56502092    -0.42411362
 c      1.18792254     0.94331794    -0.21364751
 h     -0.06656007    -2.07658297     0.01241223
 h     -1.94449988     1.71594501     0.55653950
 h     -0.29780291     2.08100432    -1.41215417
 h      2.09090652     1.58526622    -0.41805196
 o      2.33513673    -1.19173394     0.10176691
 h      3.03760027    -0.55971420     0.14823033
 c     -2.54799753    -0.66422849    -0.41363382
 h     -2.53148584    -1.64372006    -0.86553536
 h     -3.17984286    -0.83578131     0.59263624
 h     -3.00527774     0.00976992    -1.12649613
 h     -0.56346836     1.26368615     1.63593239
          17

 c      1.17349946    -0.39825352     0.16711401
 c     -0.06879179    -1.01546452     0.13339888
 c     -1.26110159    -0.19643062     0.08650847
 c     -1.02926763     1.21899424     0.62239698
 c     -0.02189616     1.54926163    -0.43059219
 c      1.18428628     0.93435803    -0.22199247
 h     -0.07189845    -2.09662799     0.01306444
 h     -1.94811440     1.76051767     0.57656576
 h     -0.32598544     2.07760728    -1.43434248
 h      2.12263374     1.63097786    -0.43622077
 o      2.33870052    -1.18148809     0.10559526
 h      3.04432970    -0.58124336     0.15053403
 c     -2.54944701    -0.65545879    -0.42095155
 h     -2.52233210    -1.61725710    -0.88452361
 h     -3.20177928    -0.84964311     0.59579065
 h     -3.00559812     0.04646703    -1.16683918
 h     -0.55622766     1.25921115     1.67390878
          17

 c      1.16868870    -0.40379540     0.16286861
 c     -0.06577133    -1.00389394     0.14166246
 c     -1.25618435    -0.20173165     0.08526676
 c     -1.02390440     1.21227351     0.63965645
 c     -0.02847608     1.53392225    -0.43818217
 c      1.18370776     0.92654518    -0.23064994
 h     -0.08007891    -2.11857809     0.01508077
 h     -1.95865357     1.81175215     0.59650597
 h     -0.34820333     2.06727839    -1.43870055
 h      2.14052150     1.65957626    -0.45090927
 o      2.33985877    -1.17129313     0.10984744
 h      3.07080108    -0.59070940     0.15330838
 c     -2.55243926    -0.64647577    -0.42674313
 h     -2.50977547    -1.59944566    -0.90841276
 h     -3.21546915    -0.85564711     0.57692760
 h     -3.00665423     0.08110143    -1.19873557
 h     -0.55605770     1.25311536     1.69924788
          17

 c      1.16738728    -0.40934986     0.15769299
 c     -0.06481666    -0.99378581     0.14962515
 c     -1.24906982    -0.20645851     0.08421950
 c     -1.01898355     1.20603003     0.65778421
 c     -0.03800355     1.51902100    -0.44674895
 c      1.18639654     0.92022186    -0.23974608
 h     -0.09039433    -2.13268993     0.01996260
 h     -1.96510612     1.86081726     0.61678002
 h     -0.36416670     2.04904331    -1.42477294
 h      2.14019082     1.66728965    -0.46058968
 o      2.33884184    -1.16123181     0.11452357
 h      3.11230079    -0.58984581     0.15646555
 c     -2.55707339    -0.63699038    -0.43149935
 h     -2.49451201    -1.59012514    -0.93721730
 h     -3.22049094    -0.85329308     0.53629744
 h     -3.00530950     0.10863929    -1.21680692
 h     -0.56251189     1.24525374     1.71037477
          17

 c      1.16996247    -0.41440504     0.15155189
 c     -0.06588435    -0.98607910     0.15713843
 c     -1.24019488    -0.20995382     0.08331657
 c     -1.01511559     1.20088953     0.67655883
 c     -0.05055110     1.50429023    -0.45586747
 c      1.19216986     0.91533412    -0.24928520
 h     -0.10218995    -2.13323667     0.02891664
 h     -1.96027798     1.90055588     0.63763960
 h     -0.37517913     2.02353088    -1.39594286
 h      2.12110227     1.65346329    -0.46431108
 o      2.33653354    -1.15107304     0.11965790
 h      3.15560954    -0.58659837     0.15950727
 c     -2.56309874    -0.62711666    -0.43589122
 h     -2.47756093    -1.58561425    -0.96919858
 h     -3.21836840    -0.84295637     0.47741148
 h     -2.99999918     0.12643571    -1.21864318
 h     -0.57378489     1.23569072     1.70896638
          17

 c      1.17626637    -0.41848438     0.14428075
 c     -0.06814513    -0.98116235     0.16407657
 c     -1.23015039    -0.21098136     0.08228928
 c     -1.01268329     1.19726351     0.69584715
 c     -0.06644333     1.48904586    -0.46494824
 c      1.20053339     0.91125603    -0.25913915
 h     -0.11502632    -2.11891079     0.04357232
 h     -1.94116295     1.92639893     0.65933231
 h     -0.38477845     1.99254174    -1.35990911
 h      2.08622115     1.62069862    -0.46074352
 o      2.33406834    -1.14075948     0.12529549
 h      3.18759261    -0.58834164     0.16218281
 c     -2.56985637    -0.61714396    -0.44089596
 h     -2.46033749    -1.58061292    -1.00172374
 h     -3.21320873    -0.82620637     0.40818591
 h     -2.99061006     0.13403827    -1.20463207
 h     -0.58682418     1.22484627     1.70022927
          17

 c      1.18762633    -0.41968847     0.13621666
 c     -0.07369803    -0.98016449     0.17086749
 c     -1.22021270    -0.21228249     0.08214909
 c     -1.01129093     1.19512439     0.71190274
 c     -0.08333553     1.47472520    -0.47225736
 c      1.21007056     0.90736598    -0.26911872
 h     -0.12805551    -2.09092369     0.05521591
 h     -1.90827236     1.94058155     0.68286559
 h     -0.39543038     1.96674266    -1.32767149
 h      2.04384462     1.57573834    -0.45508919
 o      2.33144561    -1.13025802     0.13152676
 h      3.20267416    -0.59620518     0.16297257
 c     -2.57588452    -0.60707329    -0.44672931
 h     -2.44317244    -1.57323880    -1.03080569
 h     -3.21687974    -0.80880014     0.34140966
 h     -2.97778739     0.13520195    -1.17788064
 h     -0.59815751     1.20911707     1.69761609
          17

 c      1.20296233    -0.41800760     0.12753502
 c     -0.08142073    -0.98263832     0.17754483
 c     -1.21117803    -0.21344600     0.08304274
 c     -1.01097747     1.19421519     0.72387255
 c     -0.10015131     1.46081856    -0.47656214
 c      1.21896132     0.90294147    -0.27911949
 h     -0.14146219    -2.05609939     0.06289465
 h     -1.86480984     1.94403128     0.70802159
 h     -0.41197588     1.95382300    -1.31179156
 h      2.00772710     1.52976479    -0.45122463
 o      2.32916038    -1.11988124     0.13835914
 h      3.19865658    -0.61038427     0.16174301
 c     -2.57973007    -0.59724979    -0.45422716
 h     -2.42713821    -1.56059281    -1.05445031
 h     -3.23974354    -0.79527330     0.29156045
 h     -2.96372463     0.13543668    -1.14439844
 h     -0.60434792     1.18832491     1.70824201
          17

 c      1.21793693    -0.41658356     0.11917750
 c     -0.08527460    -0.98507545     0.18403813
 c     -1.20611213    -0.21325997     0.08491109
 c     -1.01214262     1.19682258     0.73413850
 c     -0.11609894     1.44241104    -0.47618561
 c      1.22421742     0.89781964    -0.29066010
 h     -0.13974575    -2.01231152     0.07154048
 h     -1.81694956     1.93576487     0.72868847
 h     -0.43802151     1.95714841    -1.31856293
 h      1.99891629     1.49620550    -0.45148316
 o      2.32733271    -1.10998146     0.14571720
 h      3.15770686    -0.62436205     0.16099378
 c     -2.58021421    -0.58852452    -0.46416559
 h     -2.41666197    -1.54470617    -1.07944523
 h     -3.28596789    -0.78496990     0.26422939
 h     -2.94943023     0.14339393    -1.11268538
 h     -0.60191663     1.16506159     1.72574158
          17

 c      1.23512580    -0.41158415     0.10968939
 c     -0.09115571    -0.98726869     0.18998866
 c     -1.20120460    -0.21328699     0.08701608
 c     -1.01271223     1.20136760     0.74184729
 c     -0.13199680     1.42250197    -0.47133825
 c      1.22660246     0.89031722    -0.30144216
 h     -0.14075041    -1.99115440     0.07694327
 h     -1.77682777     1.92137757     0.74791266
 h     -0.47255733     1.96852003    -1.34383544
 h      2.02515851     1.48498325    -0.46004132
 o      2.32520773    -1.10140354     0.15362715
 h      3.11699372    -0.63315447     0.15943029
 c     -2.57798919    -0.58183665    -0.47487759
 h     -2.41028390    -1.51850489    -1.09773984
 h     -3.34797365    -0.77844006     0.25525410
 h     -2.94040164     0.16566913    -1.09199611
 h     -0.59206245     1.13958120     1.74724537
          17

 c      1.25306471    -0.40333867     0.09913805
 c     -0.09797794    -0.98811084     0.19541964
 c     -1.19683544    -0.21312317     0.08922094
 c     -1.01150196     1.20693661     0.74772855
 c     -0.14821138     1.40181169    -0.46333810
 c      1.22659795     0.88095254    -0.31163711
 h     -0.14523099    -2.00363139     0.07851859
 h     -1.75619810     1.91039739     0.76568748
 h     -0.51057693     1.97840615    -1.37354258
 h      2.07870412     1.49218847    -0.47501907
 o      2.32211174    -1.09511259     0.16212427
 h      3.09687224    -0.62602564     0.15710488
 c     -2.57395417    -0.57743457    -0.48509453
 h     -2.40827713    -1.48403001    -1.11068290
 h     -3.41243092    -0.77329006     0.25321250
 h     -2.93751413     0.20541144    -1.08556104
 h     -0.57711166     1.11288570     1.76727417
          17

 c      1.27031933    -0.39248721     0.08772318
 c     -0.10481117    -0.98792879     0.20023292
 c     -1.19338136    -0.21245888     0.09142642
 c     -1.00766249     1.21271733     0.75251782
 c     -0.16494038     1.38104337    -0.45345553
 c      1.22567465     0.87126228    -0.32168735
 h     -0.15283932    -2.04415524     0.07725859
 h     -1.76310371     1.90988009     0.78239828
 h     -0.54729857     1.97878540    -1.39546324
 h      2.13994098     1.50560893    -0.49270779
 o      2.31808592    -1.09159407     0.17126337
 h      3.10609121    -0.59911888     0.15365207
 c     -2.56932229    -0.57461168    -0.49410585
 h     -2.41021073    -1.44602073    -1.12147345
 h     -3.46695438    -0.76745568     0.24845873
 h     -2.93809030     0.25757605    -1.08968154
 h     -0.55977285     1.08653616     1.78031288
          17

 c      1.28568011    -0.37989267     0.07573796
 c     -0.11091847    -0.98803192     0.20424052
 c     -1.19116576    -0.21108035     0.09353231
 c     -1.00125342     1.21856019     0.75686188
 c     -0.18216499     1.36068278    -0.44267051
 c      1.22508450     0.86284021    -0.33205196
 h     -0.16254561    -2.09573401     0.07532361
 h     -1.79589020     1.91859201     0.79848491
 h     -0.57956562     1.96487135    -1.40209948
 h      2.19152204     1.51500558    -0.51007425
 o      2.31440669    -1.09049065     0.18107629
 h      3.13254365    -0.56118351     0.14898859
 c     -2.56518362    -0.57198816    -0.50166825
 h     -2.41505544    -1.41114843    -1.13484250
 h     -3.50332630    -0.75987778     0.23545076
 h     -2.93773807     0.31220190    -1.09743826
 h     -0.54228932     1.06234906     1.78264370
          17

 c      1.29829626    -0.36661051     0.06354000
 c     -0.11575280    -0.98967527     0.20726915
 c     -1.19039790    -0.20887951     0.09542429
 c     -0.99320722     1.22492214     0.76131007
 c     -0.19969212     1.34099965    -0.43171965
 c      1.22546565     0.85699423    -0.34311041
 h     -0.17325079    -2.14177295     0.07474934
 h     -1.84402777     1.92823366     0.81401105
 h     -0.60583022     1.93474025    -1.39018607
 h      2.22298087     1.51492770    -0.52539979
 o      2.31259657    -1.09107722     0.19153726
 h      3.15768696    -0.52535070     0.14375957
 c     -2.56227594    -0.56817741    -0.50771721
 h     -2.42159223    -1.38570125    -1.15558512
 h     -3.51733689    -0.75029583     0.21205514
 h     -2.93276694     0.35979834    -1.10290565
 h     -0.52600412     1.04202035     1.77310123
          17

 c      1.30771027    -0.35383624     0.05152393
 c     -0.11896907    -0.99356942     0.20920653
 c     -1.19111920    -0.20585850     0.09698502
 c     -0.98477561     1.23234580     0.76628844
 c     -0.21720088     1.32207765    -0.42114862
 c      1.22695730     0.85470940    -0.35514414
 h     -0.18403139    -2.17140259     0.07683687
 h     -1.89469909     1.92989920     0.82872831
 h     -0.62596752     1.88880689    -1.35999674
 h      2.22956053     1.50366847    -0.53798734
 o      2.31358329    -1.09271547     0.20257544
 h      3.16920340    -0.50123397     0.13895187
 c     -2.56090573    -0.56232200    -0.51240105
 h     -2.42900871    -1.37218328    -1.18591861
 h     -3.50816189    -0.73898937     0.17873288
 h     -2.92114068     0.39401544    -1.10263567
 h     -0.51118857     1.02681407     1.75323466
          17

 c      1.31379373    -0.34277443     0.04008148
 c     -0.12042896    -0.99986135     0.20999724
 c     -1.19317593    -0.20212495     0.09811572
 c     -0.97710980     1.24114330     0.77205241
 c     -0.23425745     1.30380904    -0.41127044
 c      1.22934864     0.85658355    -0.36831100
 h     -0.19415398    -2.17945110     0.08216721
 h     -1.93759625     1.91799699     0.84238384
 h     -0.64142668     1.82982506    -1.31554621
 h      2.21077734     1.48227436    -0.54791337
 o      2.31762312    -1.09492799     0.21409170
 h      3.16245876    -0.49367038     0.13548640
 c     -2.56092277    -0.55426720    -0.51624273
 h     -2.43715933    -1.36766905    -1.22371316
 h     -3.47848378    -0.72674587     0.13843388
 h     -2.90240298     0.41197619    -1.09548059
 h     -0.49698323     1.01733234     1.72720147
          17

 c      1.31663713    -0.33445144     0.02954683
 c     -0.12017828    -1.00821839     0.20963266
 c     -1.19622682    -0.19787860     0.09875444
 c     -0.97112140     1.25137289     0.77867127
 c     -0.25029468     1.28585970    -0.40203515
 c      1.23210493     0.86267391    -0.38259512
 h     -0.20306036    -2.16548150     0.09072824
 h     -1.96617115     1.89061293     0.85490193
 h     -0.65578510     1.76330585    -1.26565211
 h      2.17043312     1.45455925    -0.55606214
 o      2.32443920    -1.09739243     0.22597309
 h      3.13910403    -0.50330391     0.13397232
 c     -2.56168221    -0.54435584    -0.52013167
 h     -2.44623423    -1.36580773    -1.26359602
 h     -3.43551350    -0.71508720     0.09715146
 h     -2.87741648     0.41402464    -1.08219988
 h     -0.48151778     1.01341895     1.70121505
          17

 c      1.31645541    -0.32955070     0.02014455
 c     -0.11839188    -1.01786019     0.20815131
 c     -1.19978001    -0.19338635     0.09888373
 c     -0.96742426     1.26288985     0.78610140
 c     -0.26460255     1.26768275    -0.39294379
 c      1.23424938     0.87230985    -0.39774624
 h     -0.21041955    -2.13369790     0.10195921
 h     -1.97750794     1.84876347     0.86643443
 h     -0.67516816     1.69738764    -1.22441640
 h      2.11818260     1.42803555    -0.56441809
 o      2.33328289    -1.10000726     0.23811911
 h      3.10693505    -0.52629213     0.13438214
 c     -2.56201178    -0.53312076    -0.52514798
 h     -2.45629499    -1.36023989    -1.29966282
 h     -3.39193102    -0.70658149     0.06441259
 h     -2.84824160     0.40376551    -1.06534299
 h     -0.46249386     1.01436784     1.68204762
          17

 c      1.31355062    -0.32833855     0.01196552
 c     -0.11530057    -1.02753400     0.20564743
 c     -1.20324469    -0.18895311     0.09852935
 c     -0.96621359     1.27534731     0.79435255
 c     -0.27648273     1.24876221    -0.38335914
 c      1.23423700     0.88401796    -0.41325249
 h     -0.21629339    -2.09374241     0.11472973
 h     -1.97242032     1.79586624     0.87738481
 h     -0.70659954     1.64005836    -1.20706153
 h      2.07096586     1.41464511    -0.57632663
 o      2.34292924    -1.10299668     0.25048324
 h      3.08049192    -0.55339397     0.13553953
 c     -2.56045454    -0.52116537    -0.53223012
 h     -2.46705856    -1.34669852    -1.32746085
 h     -3.36327173    -0.70451898     0.05136865
 h     -2.81810348     0.38837444    -1.04928154
 h     -0.43840649     1.01954793     1.67453704
          17

 c      1.30832584    -0.33070560     0.00498249
 c     -0.11111593    -1.03556260     0.20226837
 c     -1.20598789    -0.18488619     0.09774963
 c     -0.96709035     1.28816208     0.80362651
 c     -0.28570667     1.22907799    -0.37336853
 c      1.23035297     0.89589414    -0.42845227
 h     -0.22134485    -2.06077396     0.12746806
 h     -1.95624111     1.73756223     0.88848282
 h     -0.75271943     1.59377780    -1.21924147
 h      2.04812963     1.42752578    -0.59557524
 o      2.35190769    -1.10682092     0.26308821
 h      3.07761391    -0.57206164     0.13504938
 c     -2.55610460    -0.50925742    -0.54157261
 h     -2.47787217    -1.32359594    -1.34475905
 h     -3.35835770    -0.71087625     0.06401605
 h     -2.79113044     0.37818423    -1.03977525
 h     -0.40982967     1.02909262     1.67947724
          17

 c      1.30130123    -0.33627728    -0.00090997
 c     -0.10599979    -1.04028598     0.19817295
 c     -1.20740143    -0.18144963     0.09661348
 c     -0.96897602     1.30054667     0.81426008
 c     -0.29283151     1.20920932    -0.36417971
 c      1.22202653     0.90662039    -0.44286183
 h     -0.22665350    -2.05094920     0.13874598
 h     -1.93960291     1.68131040     0.90089383
 h     -0.80824893     1.55427315    -1.25167960
 h      2.05582457     1.47094634    -0.62326695
 o      2.35933700    -1.11160790     0.27591901
 h      3.10635127    -0.57597984     0.13119109
 c     -2.54933561    -0.49827461    -0.55226083
 h     -2.48777683    -1.29200980    -1.35173311
 h     -3.37152045    -0.72394308     0.09716099
 h     -2.77136524     0.38355707    -1.04202910
 h     -0.37960375     1.04397140     1.69374910
          17

 c      1.29308684    -0.34451587    -0.00586180
 c     -0.10012576    -1.04100388     0.19346648
 c     -1.20697696    -0.17881376     0.09517271
 c     -0.97036456     1.31170632     0.82651783
 c     -0.29887732     1.18988644    -0.35733047
 c      1.21043071     0.91604824    -0.45638417
 h     -0.23261085    -2.07084869     0.14809641
 h     -1.93650559     1.63463159     0.91611469
 h     -0.86388599     1.51571992    -1.28880889
 h      2.08002726     1.53509511    -0.65603575
 o      2.36553261    -1.11674287     0.28878424
 h      3.15563216    -0.57176526     0.12527571
 c     -2.54136902    -0.48863100    -0.56288074
 h     -2.49567353    -1.25557866    -1.35102488
 h     -3.38893425    -0.73922395     0.13843637
 h     -2.76109799     0.40877025    -1.05731742
 h     -0.35165836     1.06535505     1.71248007
          17

 c      1.28432400    -0.35478346    -0.01004957
 c     -0.09375329    -1.03848550     0.18820116
 c     -1.20435794    -0.17702823     0.09344614
 c     -0.97009758     1.32116672     0.84046645
 c     -0.30485096     1.17165456    -0.35388747
 c      1.19727062     0.92452436    -0.46910492
 h     -0.23791989    -2.11163573     0.15598701
 h     -1.95660704     1.60181061     0.93526853
 h     -0.91154100     1.47459734    -1.31807958
 h      2.10100238     1.60490224    -0.68880228
 o      2.37133450    -1.12137696     0.30139771
 h      3.20629769    -0.57070015     0.12038551
 c     -2.53345159    -0.47979295    -0.57231271
 h     -2.50056065    -1.22014088    -1.34760478
 h     -3.39869978    -0.75224075     0.17612245
 h     -2.75996696     0.44863035    -1.08146499
 h     -0.32949012     1.09389558     1.73127770
          17

 c      1.27563287    -0.36639497    -0.01366134
 c     -0.08717462    -1.03429655     0.18244053
 c     -1.19935169    -0.17602780     0.09142413
 c     -0.96815321     1.32893541     0.85598922
 c     -0.31154639     1.15484404    -0.35428474
 c      1.18378338     0.93221839    -0.48106824
 h     -0.24030640    -2.15676183     0.16298298
 h     -1.99692282     1.58217196     0.95820906
 h     -0.94607911     1.42995516    -1.33229255
 h      2.10508185     1.66838306    -0.71753631
 o      2.37733758    -1.12494171     0.31352467
 h      3.24361323    -0.58026760     0.11900383
 c     -2.52647840    -0.47060712    -0.57987882
 h     -2.50175427    -1.19240767    -1.34770833
 h     -3.39406232    -0.75993509     0.20236594
 h     -2.76582799     0.49244368    -1.10743299
 h     -0.31519456     1.12938631     1.74739709
          17

 c      1.26758384    -0.37867070    -0.01688032
 c     -0.08061239    -1.02992206     0.17629027
 c     -1.19191577    -0.17565385     0.08908556
 c     -0.96548119     1.33529632     0.87279134
 c     -0.31952107     1.13963371    -0.35844487
 c      1.17063474     0.93902428    -0.49223413
 h     -0.23784598    -2.19186826     0.16930679
 h     -2.04421943     1.57232879     0.98361442
 h     -0.96510116     1.38259593    -1.32872752
 h      2.08567452     1.71811902    -0.73979191
 o      2.38372560    -1.12721041     0.32502526
 h      3.26004379    -0.60296960     0.12226827
 c     -2.52093800    -0.46003336    -0.58527150
 h     -2.49899116    -1.17722492    -1.35615046
 h     -3.37256851    -0.76068824     0.21300788
 h     -2.77616675     0.53006676    -1.12878954
 h     -0.30915093     1.17080716     1.76001898
          17

 c      1.26068652    -0.39097738    -0.01987205
 c     -0.07417759    -1.02644032     0.16988681
 c     -1.18213742    -0.17568094     0.08641309
 c     -0.96322822     1.34053970     0.89036708
 c     -0.32908701     1.12609290    -0.36588446
 c      1.15807973     0.94466965    -0.50250492
 h     -0.22950617    -2.20820208     0.17492528
 h     -2.08428437     1.56907495     1.00987100
 h     -0.96868163     1.33450449    -1.30838636
 h      2.04110936     1.75021421    -0.75437810
 o      2.39031590    -1.12822480     0.33585203
 h      3.25454249    -0.63735535     0.12996705
 c     -2.51695218    -0.44763050    -0.58863443
 h     -2.49237818    -1.17481241    -1.37329557
 h     -3.33498123    -0.75406153     0.20693139
 h     -2.78884871     0.55476115    -1.14122277
 h     -0.31009368     1.21657337     1.77010385
          17

 c      1.25538340    -0.40275250    -0.02277703
 c     -0.06787340    -1.02452893     0.16337891
 c     -1.17021654    -0.17584800     0.08339896
 c     -0.96227540     1.34486194     0.90802429
 c     -0.34024731     1.11418962    -0.37573109
 c      1.14605919     0.94878486    -0.51174242
 h     -0.21510585    -2.20219732     0.17973098
 h     -2.10730062     1.57031554     1.03565752
 h     -0.95976878     1.28864073    -1.27628979
 h      1.97329030     1.76360200    -0.76111999
 o      2.39654189    -1.12826597     0.34605944
 h      3.23277546    -0.67837159     0.14035099
 c     -2.51429050    -0.43357328    -0.59058920
 h     -2.48229858    -1.18068335    -1.39473605
 h     -3.28507470    -0.74082267     0.18607573
 h     -2.80227798     0.56346240    -1.14260835
 h     -0.31544478     1.26486299     1.77994584
          17

 c      1.25203896    -0.41351527    -0.02570762
 c     -0.06160634    -1.02450015     0.15691317
 c     -1.15645465    -0.17588606     0.08004080
 c     -0.96313724     1.34836590     0.92499755
 c     -0.35259198     1.10378534    -0.38667421
 c      1.13419253     0.95086997    -0.51975792
 h     -0.19519155    -2.17476312     0.18367271
 h     -2.10857737     1.57487804     1.06004704
 h     -0.94511236     1.24885753    -1.24258014
 h      1.88769651     1.76045355    -0.76094824
 o      2.40137594    -1.12785757     0.35583075
 h      3.20833920    -0.71723886     0.14968687
 c     -2.51232251    -0.41835459    -0.59208840
 h     -2.46936573    -1.18833924    -1.41405581
 h     -3.23021310    -0.72338005     0.15625017
 h     -2.81541919     0.55643853    -1.13278061
 h     -0.32201720     1.31395054     1.79225599
          17

 c      1.25091900    -0.42286950    -0.02874858
 c     -0.05519203    -1.02625517     0.15061949
 c     -1.14124444    -0.17553529     0.07633229
 c     -0.96592734     1.35107912     0.94061652
 c     -0.36528555     1.09465707    -0.39701142
 c      1.12171307     0.95016250    -0.52627910
 h     -0.17100986    -2.13154424     0.18687264
 h     -2.08802566     1.58224021     1.08244575
 h     -0.93529764     1.21946842    -1.22241948
 h      1.79425079     1.74773459    -0.75629551
 o      2.40350205    -1.12763945     0.36545210
 h      3.20014202    -0.74347125     0.15269503
 c     -2.50998127    -0.40251170    -0.59423024
 h     -2.45436872    -1.19201999    -1.42576535
 h     -3.18170267    -0.70629813     0.12790691
 h     -2.82795411     0.53730185    -1.11353620
 h     -0.32709827     1.36240867     1.80877501
          17

 c      1.25215972    -0.43050711    -0.03195994
 c     -0.04836355    -1.02917393     0.14459303
 c     -1.12505586    -0.17455085     0.07225333
 c     -0.97027776     1.35297042     0.95445081
 c     -0.37743657     1.08659257    -0.40517334
 c      1.10749763     0.94552666    -0.53093257
 h     -0.14450791    -2.08396235     0.18978487
 h     -2.05014513     1.59250743     1.10259693
 h     -0.94053210     1.20397393    -1.23008331
 h      1.70732675     1.73857887    -0.75134942
 o      2.40220179    -1.12792934     0.37509967
 h      3.21862438    -0.75194424     0.14600945
 c     -2.50597044    -0.38661159    -0.59794066
 h     -2.43816066    -1.18799869    -1.42668910
 h     -3.15220770    -0.69559460     0.11393383
 h     -2.84064128     0.51336851    -1.08882547
 h     -0.32944220     1.40902608     1.82905677
          17

 c      1.25573905    -0.43622751    -0.03537488
 c     -0.04080385    -1.03212115     0.13887756
 c     -1.10842154    -0.17270537     0.06776779
 c     -0.97527105     1.35395398     0.96633740
 c     -0.38882010     1.07952117    -0.41070655
 c      1.09050925     0.93579218    -0.53336090
 h     -0.11808317    -2.04896802     0.19336146
 h     -2.00455106     1.60666900     1.12073103
 h     -0.96246856     1.20347343    -1.26748631
 h      1.64109433     1.74846338    -0.75076368
 o      2.39812459    -1.12842425     0.38461150
 h      3.25377872    -0.74768474     0.13185258
 c     -2.49940050    -0.37149436    -0.60330289
 h     -2.42151160    -1.17487120    -1.41625617
 h     -3.14823263    -0.69529031     0.12163446
 h     -2.85561657     0.49532583    -1.06447784
 h     -0.32946844     1.45252786     1.85036734
          17

 c      1.26147204    -0.43997257    -0.03898716
 c     -0.03222411    -1.03395840     0.13347567
 c     -1.09192613    -0.16979725     0.06283767
 c     -0.97953649     1.35387778     0.97627700
 c     -0.40003246     1.07353190    -0.41447018
 c      1.07063040     0.92083870    -0.53352974
 h     -0.09378015    -2.04294866     0.19892936
 h     -1.96543585     1.62685789     1.13771628
 h     -0.99274465     1.21655647    -1.32188642
 h      1.60013392     1.78257418    -0.75615548
 o      2.39258898    -1.12857603     0.39363122
 h      3.28619467    -0.73977276     0.11569389
 c     -2.49033087    -0.35828001    -0.60917217
 h     -2.40498365    -1.15362413    -1.39648720
 h     -3.16463480    -0.70401264     0.14605501
 h     -2.87571190     0.49401091    -1.04625439
 h     -0.32853972     1.49141930     1.86883569
          17

 c      1.26903617    -0.44184494    -0.04273923
 c     -0.02245215    -1.03455129     0.12841276
 c     -1.07619106    -0.16567632     0.05745179
 c     -0.98173774     1.35256935     0.98432289
 c     -0.41185138     1.06878540    -0.41772666
 c      1.04882314     0.90214446    -0.53185311
 h     -0.07241440    -2.06980481     0.20741504
 h     -1.94674164     1.65565450     1.15464871
 h     -1.02061365     1.24063211    -1.37659719
 h      1.57749992     1.82924627    -0.76468359
 o      2.38666852    -1.12798354     0.40185168
 h      3.30132829    -0.73493141     0.10227701
 c     -2.47957647    -0.34765300    -0.61390478
 h     -2.38886480    -1.12775465    -1.37194250
 h     -3.18957608    -0.71669486     0.17494124
 h     -2.90193650     0.51389205    -1.03635191
 h     -0.32795035     1.52410838     1.88095445
          17

 c      1.27800671    -0.44209218    -0.04652283
 c     -0.01144196    -1.03505464     0.12379295
 c     -1.06183353    -0.16029516     0.05165014
 c     -0.98139441     1.35002463     0.99058401
 c     -0.42474590     1.06545580    -0.42145330
 c      1.02636006     0.88183946    -0.52892450
 h     -0.05376938    -2.11732676     0.21860609
 h     -1.95316007     1.69362621     1.17153480
 h     -1.03846781     1.27298724    -1.41909023
 h      1.56334084     1.87071113    -0.77210628
 o      2.38097889    -1.12645545     0.40908944
 h      3.29266869    -0.73644059     0.09437675
 c     -2.46825974    -0.33924407    -0.61623339
 h     -2.37316223    -1.10304121    -1.34934459
 h     -3.21218871    -0.72839800     0.19729415
 h     -2.93122253     0.54951192    -1.03204210
 h     -0.32822867     1.54917772     1.88460046
          17

 c      1.28788080    -0.44107346    -0.05018980
 c      0.00075901    -1.03699205     0.11976334
 c     -1.04940368    -0.15376415     0.04553088
 c     -0.97920212     1.34655728     0.99524142
 c     -0.43880282     1.06371622    -0.42623504
 c      1.00428162     0.86177014    -0.52527521
 h     -0.03742798    -2.16759407     0.23147078
 h     -1.97662441     1.73734325     1.18650950
 h     -1.04249189     1.31117637    -1.44218084
 h      1.55078750     1.89355915    -0.77538832
 o      2.37573616    -1.12397154     0.41528493
 h      3.26071813    -0.74475796     0.09279596
 c     -2.45746697    -0.33198595    -0.61543188
 h     -2.35773018    -1.08593813    -1.33599962
 h     -3.22535381    -0.73592099     0.20650166
 h     -2.95768154     0.58984128    -1.02841250
 h     -0.32890669     1.56564028     1.87940200
          17

 c      1.29808866    -0.43921970    -0.05356909
 c      0.01400857    -1.04142052     0.11644702
 c     -1.03932868    -0.14636872     0.03924330
 c     -0.97642605     1.34265590     0.99844231
 c     -0.45380974     1.06372617    -0.43234914
 c      0.98332741     0.84328876    -0.52131978
 h     -0.02312134    -2.20647912     0.24490279
 h     -2.00339227     1.78083815     1.19693979
 h     -1.03176007     1.35314567    -1.44287580
 h      1.53638700     1.89068486    -0.77306387
 o      2.37076246    -1.12067827     0.42052205
 h      3.21290769    -0.75764434     0.09609315
 c     -2.44799535    -0.32493907    -0.61127953
 h     -2.34261393    -1.08016865    -1.33659246
 h     -3.22539990    -0.73772650     0.19989504
 h     -2.97560824     0.62463558    -1.02146142
 h     -0.32860232     1.57311086     1.86667662
          17

 c      1.30800191    -0.43698585    -0.05648895
 c      0.02805904    -1.04873689     0.11391132
 c     -1.03188450    -0.13853654     0.03297155
 c     -0.97421410     1.33873371     1.00019333
 c     -0.46932819     1.06559724    -0.43980997
 c      0.96399959     0.82732213    -0.51736564
 h     -0.01069683    -2.22592679     0.25811096
 h     -2.02185624     1.81842724     1.20085600
 h     -1.00763125     1.39740441    -1.42164627
 h      1.51912085     1.85997770    -0.76485788
 o      2.36543124    -1.11691852     0.42507697
 h      3.16449660    -0.76979283     0.09988172
 c     -2.44023757    -0.31779653    -0.60413175
 h     -2.32838862    -1.08387891    -1.35044273
 h     -3.21147988    -0.73364503     0.17791468
 h     -2.98114955     0.64726984    -1.00907324
 h     -0.32526026     1.57184687     1.84909543
          17

 c      1.31694758    -0.43479885    -0.05880296
 c      0.04256897    -1.05877486     0.11216231
 c     -1.02719614    -0.13076808     0.02690964
 c     -0.97333914     1.33501470     1.00037471
 c     -0.48471884     1.06932432    -0.44832551
 c      0.94659132     0.81439762    -0.51361207
 h     -0.00005871    -2.22314504     0.27073042
 h     -2.02507631     1.84614144     1.19740759
 h     -0.97374846     1.44348732    -1.38273876
 h      1.49993255     1.80353340    -0.75148344
 o      2.35884619    -1.11317265     0.42938873
 h      3.13569502    -0.77393124     0.09742529
 c     -2.43416477    -0.31080957    -0.59485819
 h     -2.31606973    -1.09063432    -1.37222771
 h     -3.18558145    -0.72494796     0.14393398
 h     -2.97257547     0.65489775    -0.99078604
 h     -0.31659514     1.56260215     1.82999807
          17

 c      1.32423959    -0.43301343    -0.06041442
 c      0.05713414    -1.07090376     0.11114159
 c     -1.02525580    -0.12355203     0.02123208
 c     -0.97416138     1.33154183     0.99884760
 c     -0.49914181     1.07468148    -0.45720191
 c      0.93114499     0.80455320    -0.51012480
 h      0.00882754    -2.19998370     0.28291748
 h     -2.01042219     1.86195586     1.18672385
 h     -0.93628820     1.49286271    -1.33512392
 h      1.48212403     1.72828969    -0.73480265
 o      2.35067524    -1.10972262     0.43374539
 h      3.13820852    -0.76635084     0.08478755
 c     -2.42931604    -0.30440568    -0.58462717
 h     -2.30666762    -1.09309743    -1.39525511
 h     -3.15318870    -0.71483876     0.10468161
 h     -2.95017821     0.64806448    -0.96746221
 h     -0.30085859     1.54628972     1.81229402
          17

 c      1.32922830    -0.43189645    -0.06128649
 c      0.07132804    -1.08405073     0.11071517
 c     -1.02594559    -0.11729103     0.01607167
 c     -0.97659219     1.32820790     0.99557606
 c     -0.51162066     1.08114286    -0.46536559
 c      0.91735043     0.79718200    -0.50679777
 h      0.01585976    -2.16329918     0.29557058
 h     -1.97904128     1.86580848     1.16973347
 h     -0.90336404     1.54976827    -1.29216909
 h      1.47250018     1.64757893    -0.71823118
 o      2.34185279    -1.10635556     0.43795176
 h      3.16362707    -0.75165018     0.06616845
 c     -2.42478995    -0.29892133    -0.57470035
 h     -2.30083490    -1.08579171    -1.41408587
 h     -3.12372761    -0.70888739     0.07033052
 h     -2.91632145     0.63070101    -0.94118712
 h     -0.27779120     1.52361851     1.79729060
          17

 c      1.33135771    -0.43165214    -0.06142705
 c      0.08474285    -1.09670368     0.11065859
 c     -1.02905553    -0.11226185     0.01151786
 c     -0.98002974     1.32473932     0.99068114
 c     -0.52130929     1.08803759    -0.47182328
 c      0.90451784     0.79109170    -0.50336754
 h      0.02066338    -2.12554988     0.31065545
 h     -1.93605074     1.85992374     1.14812813
 h     -0.88193799     1.61962424    -1.26632211
 h      1.48171278     1.58039629    -0.70663244
 o      2.33389377    -1.10264268     0.44156811
 h      3.19371195    -0.73806073     0.04994029
 c     -2.41944533    -0.29465402    -0.56613904
 h     -2.29875011    -1.06596278    -1.42552323
 h     -3.10829157    -0.71386712     0.05195947
 h     -2.87557178     0.61038798    -0.91525449
 h     -0.24920861     1.49499108     1.78420010
          17

 c      1.33022120    -0.43246728    -0.06085754
 c      0.09700958    -1.10712980     0.11067409
 c     -1.03429079    -0.10861090     0.00763904
 c     -0.98334203     1.32062903     0.98438907
 c     -0.52787274     1.09507202    -0.47645215
 c      0.89202411     0.78531192    -0.49962020
 h      0.02253802    -2.10281461     0.33118140
 h     -1.89110571     1.84937807     1.12439008
 h     -0.87346414     1.70326541    -1.25997382
 h      1.51911230     1.54210829    -0.70406628
 o      2.32799750    -1.09828828     0.44427494
 h      3.21412774    -0.73154429     0.04254507
 c     -2.41252799    -0.29217531    -0.55929115
 h     -2.30011988    -1.03351675    -1.42876654
 h     -3.11278692    -0.73352095     0.05511172
 h     -2.83428776     0.59772576    -0.89373585
 h     -0.21869542     1.46076289     1.77076376
          17

 c      1.32561870    -0.43452203    -0.05959163
 c      0.10775758    -1.11410317     0.11052249
 c     -1.04126613    -0.10635570     0.00450687
 c     -0.98504461     1.31512846     0.97693142
 c     -0.53152431     1.10264200    -0.48010060
 c      0.88022268     0.78021790    -0.49570725
 h      0.02089080    -2.10670836     0.35978774
 h     -1.85747681     1.84188331     1.10155182
 h     -0.87381533     1.79337344    -1.26428329
 h      1.58216987     1.53135609    -0.71021325
 o      2.32482091    -1.09318709     0.44595427
 h      3.21770908    -0.73461593     0.04693873
 c     -2.40427610    -0.29235541    -0.55356292
 h     -2.30423292    -0.99087845    -1.42548146
 h     -3.13273683    -0.76477937     0.07549639
 h     -2.79870019     0.60267626    -0.87990562
 h     -0.19051636     1.42160005     1.75453701
          17

 c      1.31761057    -0.43793341    -0.05764135
 c      0.11651842    -1.11771699     0.11024436
 c     -1.04949431    -0.10537852     0.00219670
 c     -0.98388111     1.30750009     0.96850908
 c     -0.53269293     1.11144652    -0.48384414
 c      0.87046953     0.77717938    -0.49209253
 h      0.01616156    -2.13502494     0.39617315
 h     -1.84653798     1.84472952     1.08227991
 h     -0.87747839     1.87877177    -1.26780695
 h      1.65617848     1.53389238    -0.72087755
 o      2.32451718    -1.08737956     0.44665376
 h      3.20358076    -0.74693832     0.06300429
 c     -2.39580378    -0.29564000    -0.54795834
 h     -2.31009088    -0.94286881    -1.41995717
 h     -3.15746025    -0.79999712     0.10319780
 h     -2.77192940     0.62807069    -0.87388034
 h     -0.16834332     1.37862993     1.73403981
          17

 c      1.30654414    -0.44268770    -0.05503368
 c      0.12269512    -1.11919023     0.11019864
 c     -1.05838826    -0.10543335     0.00076806
 c     -0.97962298     1.29748944     0.95933095
 c     -0.53177170     1.12199299    -0.48845150
 c      0.86417579     0.77735329    -0.48922035
 h      0.01002002    -2.17385565     0.43657667
 h     -1.85930632     1.85937638     1.06773513
 h     -0.88034509     1.94994407    -1.26270163
 h      1.72520580     1.53635180    -0.73163474
 o      2.32672514    -1.08103789     0.44657645
 h      3.17713178    -0.76555128     0.08766350
 c     -2.38853703    -0.30147402    -0.54167517
 h     -2.31664913    -0.89601288    -1.41881598
 h     -3.17711409    -0.83178768     0.12904911
 h     -2.75312490     0.66686817    -0.87206329
 h     -0.15428311     1.33333371     1.70939305
          17

 c      1.29303512    -0.44862008    -0.05181864
 c      0.12564794    -1.11995461     0.11086040
 c     -1.06729656    -0.10617360     0.00024407
 c     -0.97319644     1.28545728     0.94960108
 c     -0.52905169     1.13442603    -0.49432171
 c      0.86225143     0.78124758    -0.48735717
 h      0.00444389    -2.20793028     0.47606444
 h     -1.88534516     1.88010081     1.05759336
 h     -0.88006759     2.00095350    -1.24543815
 h      1.77836055     1.53128330    -0.73956109
 o      2.33049064    -1.07448558     0.44610451
 h      3.15122551    -0.78467235     0.11455512
 c     -2.38371850    -0.30870443    -0.53427078
 h     -2.32314804    -0.85648408    -1.42899049
 h     -3.18548541    -0.85527992     0.14706204
 h     -2.73977430     0.70711726    -0.86940830
 h     -0.14841550     1.28731072     1.68245555
          17

 c      1.27790208    -0.45542845    -0.04807403
 c      0.12479975    -1.12109558     0.11263985
 c     -1.07556612    -0.10719312     0.00059958
 c     -0.96598650     1.27200049     0.93944908
 c     -0.52471743     1.14855399    -0.50156789
 c      0.86508002     0.78884365    -0.48660075
 h      0.00087392    -2.22668956     0.51056403
 h     -1.91079106     1.89863929     1.05104980
 h     -0.87570531     2.02930955    -1.21575303
 h      1.80988846     1.51593229    -0.74315933
 o      2.33439472    -1.06815058     0.44574260
 h      3.14438742    -0.79668518     0.13511936
 c     -2.38216381    -0.31634016    -0.52577682
 h     -2.32936094    -0.82723598    -1.45363611
 h     -3.17985684    -0.86816168     0.15427076
 h     -2.72997839     0.73819121    -0.86176010
 h     -0.14888515     1.24203225     1.65654323
          17

 c      1.26205675    -0.46269782    -0.04391407
 c      0.11971289    -1.12324718     0.11581647
 c     -1.08261397    -0.10807653     0.00175526
 c     -0.95921180     1.25760572     0.92892319
 c     -0.51883309     1.16388996    -0.51006332
 c      0.87261217     0.79976247    -0.48692064
 h     -0.00005444    -2.22495523     0.53751263
 h     -1.92497815     1.90843087     1.04745487
 h     -0.86757497     2.03583368    -1.17600603
 h      1.81799106     1.49058700    -0.74199844
 o      2.33738995    -1.06230092     0.44580576
 h      3.16814326    -0.79670449     0.14385996
 c     -2.38421474    -0.32387667    -0.51681930
 h     -2.33553289    -0.80696266    -1.48924817
 h     -3.16050066    -0.87031519     0.15026410
 h     -2.72306943     0.75332622    -0.84663509
 h     -0.15257707     1.19864903     1.63570350
          17

 c      1.24636707    -0.46994299    -0.03949189
 c      0.11015897    -1.12660844     0.12052090
 c     -1.08799676    -0.10845193     0.00357453
 c     -0.95367864     1.24255680     0.91807095
 c     -0.51130468     1.17962992    -0.51942302
 c      0.88438749     0.81333383    -0.48817645
 h      0.00149305    -2.20213731     0.55592351
 h     -1.92202721     1.90578395     1.04639522
 h     -0.85749088     2.02530344    -1.13130226
 h      1.80459286     1.45805341    -0.73663520
 o      2.33971388    -1.05680061     0.44613537
 h      3.21334328    -0.78673466     0.14309927
 c     -2.38973533    -0.33111418    -0.50846306
 h     -2.34209899    -0.79209240    -1.52749080
 h     -3.13072530    -0.86386862     0.13721666
 h     -2.71938540     0.74962322    -0.82309145
 h     -0.15640392     1.15794283     1.62349962
          17

 c      1.23154325    -0.47668038    -0.03498156
 c      0.09619175    -1.13091356     0.12670853
 c     -1.09146496    -0.10803703     0.00586549
 c     -0.94969825     1.22694693     0.90704941
 c     -0.50183433     1.19458819    -0.52896587
 c      0.89944880     0.82857473    -0.49010309
 h      0.00457181    -2.16205998     0.56658347
 h     -1.90033399     1.88965436     1.04762377
 h     -0.84925895     2.00755678    -1.08988799
 h      1.77651829     1.42420553    -0.72891065
 o      2.34234568    -1.05131755     0.44634822
 h      3.25928791    -0.77231247     0.13898818
 c     -2.39807605    -0.33786043    -0.50190129
 h     -2.34948517    -0.77935798    -1.55952416
 h     -3.09735899    -0.85368132     0.12038578
 h     -2.72000570     0.72766790    -0.79148534
 h     -0.15880493     1.12048894     1.62163387
          17

 c      1.21808506    -0.48250669    -0.03054773
 c      0.07819377    -1.13535000     0.13410838
 c     -1.09298527    -0.10666920     0.00839396
 c     -0.94705809     1.21068029     0.89618108
 c     -0.48994418     1.20728227    -0.53779929
 c      0.91620625     0.84413354    -0.49227792
 h      0.00749536    -2.11365216     0.57260102
 h     -1.86219167     1.86149223     1.05107404
 h     -0.84856859     1.99678213    -1.06217380
 h      1.74742804     1.39895419    -0.72246031
 o      2.34603051    -1.04560197     0.44616173
 h      3.28927980    -0.75781764     0.13613209
 c     -2.40809495    -0.34383888    -0.49822883
 h     -2.35804945    -0.76691285    -1.57889505
 h     -3.07049261    -0.84744828     0.10816089
 h     -2.72669651     0.69168391    -0.75336203
 h     -0.16048787     1.08689981     1.62920445
          17

 c      1.20628970    -0.48715128    -0.02632016
 c      0.05685303    -1.13855309     0.14218833
 c     -1.09272644    -0.10431144     0.01090523
 c     -0.94505680     1.19345007     0.88590231
 c     -0.47523556     1.21651799    -0.54523075
 c      0.93259091     0.85841579    -0.49415650
 h      0.00809664    -2.07115962     0.57983655
 h     -1.81405603     1.82555250     1.05704849
 h     -0.86035629     2.00484329    -1.05598159
 h      1.73656997     1.39508298    -0.72241326
 o      2.35100336    -1.03954224     0.44545249
 h      3.29494474    -0.74537798     0.13649577
 c     -2.41846245    -0.34893105    -0.49816701
 h     -2.36805260    -0.75430726    -1.58243908
 h     -3.06002215    -0.85346979     0.10940935
 h     -2.74204008     0.65005934    -0.71134929
 h     -0.16378406     1.05788316     1.64316869
          17

 c      1.19629605    -0.49049594    -0.02237836
 c      0.03305255    -1.13898776     0.15028391
 c     -1.09102541    -0.10102829     0.01314278
 c     -0.94261884     1.17473764     0.87663411
 c     -0.45784240     1.22223384    -0.55129221
 c      0.94708455     0.87025143    -0.49534338
 h      0.00444341    -2.05023694     0.59546637
 h     -1.76668915     1.78920244     1.06652561
 h     -0.88403089     2.03142596    -1.07044786
 h      1.75736143     1.42073185    -0.73230199
 o      2.35704561    -1.03314262     0.44422281
 h      3.27534403    -0.73514036     0.13987683
 c     -2.42827987    -0.35360939    -0.50160425
 h     -2.37961261    -0.74219576    -1.57043681
 h     -3.06886995    -0.87544997     0.12738687
 h     -2.76942468     0.61478801    -0.66861171
 h     -0.17117141     1.03403429     1.65964022
          17

 c      1.18813400    -0.49256424    -0.01874592
 c      0.00773793    -1.13586444     0.15800718
 c     -1.08835628    -0.09693959     0.01484863
 c     -0.93859344     1.15396314     0.86867838
 c     -0.43851858     1.22543548    -0.55664921
 c      0.95990451     0.87966026    -0.49593014
 h     -0.00442535    -2.05794230     0.62323668
 h     -1.73290193     1.76155255     1.08110896
 h     -0.91279503     2.06473493    -1.09705465
 h      1.80392770     1.47068601    -0.75013833
 o      2.36350650    -1.02652972     0.44259742
 h      3.23675391    -0.72517334     0.14397486
 c     -2.43743371    -0.35883271    -0.50743793
 h     -2.39267976    -0.73220262    -1.54684751
 h     -3.09036112    -0.90971016     0.15658420
 h     -2.81198481     0.59707477    -0.62751686
 h     -0.18398262     1.01554511     1.67518272
          17

 c      1.18175550    -0.49348134    -0.01539865
 c     -0.01812750    -1.12972021     0.16555815
 c     -1.08529646    -0.09218419     0.01574325
 c     -0.93236171     1.13092424     0.86226529
 c     -0.41823355     1.22732224    -0.56203757
 c      0.97242237     0.88749034    -0.49634962
 h     -0.01869434    -2.08647932     0.65981427
 h     -1.72096542     1.74867121     1.10171406
 h     -0.93822604     2.09151546    -1.12619169
 h      1.85792956     1.53071834    -0.77009903
 o      2.36926612    -1.01999572     0.44085534
 h      3.19345864    -0.71083935     0.14395387
 c     -2.44638215    -0.36509867    -0.51403406
 h     -2.40706343    -0.72691755    -1.51951867
 h     -3.11379422    -0.94884142     0.18724730
 h     -2.86991779     0.59960038    -0.58855281
 h     -0.20178182     1.00202332     1.68764911
          17

 c      1.17703662    -0.49342444    -0.01228300
 c     -0.04355351    -1.12184451     0.17347577
 c     -1.08247494    -0.08691141     0.01550814
 c     -0.92434167     1.10622043     0.85771061
 c     -0.39782604     1.22875392    -0.56794617
 c      0.98586852     0.89455849    -0.49700124
 h     -0.03841069    -2.12019204     0.69771417
 h     -1.72861697     1.74874519     1.12656562
 h     -0.95382349     2.10295112    -1.15091487
 h      1.90334222     1.58759552    -0.78686453
 o      2.37295370    -1.01397824     0.43939664
 h      3.16461537    -0.68523702     0.13311020
 c     -2.45583271    -0.37188038    -0.51971256
 h     -2.42252372    -0.72954949    -1.49914640
 h     -3.13030721    -0.98627937     0.21097744
 h     -2.93867751     0.61407375    -0.55124334
 h     -0.22239002     0.99251136     1.69654523
          17

 c      1.17377201    -0.49257609    -0.00933969
 c     -0.06756431    -1.11345154     0.18222487
 c     -1.08050803    -0.08128044     0.01378903
 c     -0.91571029     1.08108687     0.85541541
 c     -0.37790404     1.23018940    -0.57459084
 c      1.00088994     0.90133144    -0.49811312
 h     -0.06358463    -2.14526002     0.73016558
 h     -1.74584263     1.75382014     1.15135005
 h     -0.95576413     2.09502517    -1.16725547
 h      1.93106328     1.63268251    -0.79717476
 o      2.37384412    -1.00876340     0.43845774
 h      3.16041301    -0.64409030     0.10758759
 c     -2.46645675    -0.37816364    -0.52312824
 h     -2.43892867    -0.74254063    -1.49512055
 h     -3.13457281    -1.01785439     0.22268653
 h     -3.01081122     0.62784764    -0.51579051
 h     -0.24239895     0.98568754     1.70296784
          17

 c      1.17169469    -0.49108906    -0.00652030
 c     -0.08927328    -1.10536886     0.19203687
 c     -1.07993284    -0.07545072     0.01022037
 c     -0.90771022     1.05686087     0.85570442
 c     -0.35884747     1.23175045    -0.58195706
 c      1.01763196     0.90797171    -0.49976557
 h     -0.09403148    -2.15311865     0.75300493
 h     -1.76222346     1.75550211     1.17147994
 h     -0.94265302     2.06750485    -1.17366860
 h      1.93748798     1.66129770    -0.79950665
 o      2.37255430    -1.00411961     0.43779832
 h      3.17112317    -0.59165651     0.07144992
 c     -2.47867592    -0.38321200    -0.52375194
 h     -2.45634557    -0.76547280    -1.50945852
 h     -3.12435537    -1.04162479     0.22041612
 h     -3.07911447     0.63077249    -0.48331830
 h     -0.25799544     0.98014915     1.70908039
          17

 c      1.17051952    -0.48907381    -0.00378766
 c     -0.10794578    -1.09803566     0.20292278
 c     -1.08114862    -0.06956769     0.00446228
 c     -0.90124316     1.03464079     0.85874899
 c     -0.34079837     1.23323998    -0.58981206
 c      1.03586060     0.91441939    -0.50192974
 h     -0.12930175    -2.14007515     0.76455558
 h     -1.77077386     1.74817318     1.18371803
 h     -0.91552524     2.02358085    -1.17091436
 h      1.92284147     1.67169702    -0.79359857
 o      2.37028822    -0.99948672     0.43690334
 h      3.17875048    -0.53763282     0.03338023
 c     -2.49259782    -0.38681614    -0.52202799
 h     -2.47490886    -0.79443852    -1.53520497
 h     -3.09991866    -1.05763014     0.20491279
 h     -3.13826415     0.61726857    -0.45522954
 h     -0.26593546     0.97465604     1.71709999
          17

 c      1.16998160    -0.48660088    -0.00110918
 c     -0.12304298    -1.09152106     0.21470371
 c     -1.08437419    -0.06374975    -0.00376070
 c     -0.89677633     1.01518827     0.86461226
 c     -0.32360935     1.23409141    -0.59766455
 c      1.05499715     0.92039751    -0.50447609
 h     -0.16870139    -2.10660896     0.76529009
 h     -1.76824321     1.72936576     1.18652963
 h     -0.87846521     1.97044012    -1.16264906
 h      1.89079674     1.66496829    -0.78034336
 o      2.36795228    -0.99437161     0.43533679
 h      3.17067591    -0.49073101     0.00091149
 c     -2.50802298    -0.38908080    -0.51898900
 h     -2.49462019    -0.82384166    -1.56146176
 h     -3.06382480    -1.06811834     0.17957627
 h     -3.18511206     0.58579857    -0.43269540
 h     -0.26443176     0.96825231     1.72807893
          17

 c      1.16985135    -0.48371176     0.00154912
 c     -0.13423889    -1.08547510     0.22699974
 c     -1.08962407    -0.05807455    -0.01461952
 c     -0.89436435     0.99890781     0.87329389
 c     -0.30679218     1.23332258    -0.60471011
 c      1.07406598     0.92532339    -0.50714993
 h     -0.21140919    -2.05753830     0.75795270
 h     -1.75456616     1.69938145     1.17998208
 h     -0.83937636     1.91995050    -1.15626732
 h      1.84934632     1.64605663    -0.76208348
 o      2.36599123    -0.98848897     0.43285274
 h      3.14206545    -0.45635916    -0.02142771
 c     -2.52444188    -0.39013593    -0.51582025
 h     -2.51530643    -0.84858494    -1.57892899
 h     -3.02085298    -1.07809875     0.15061314
 h     -3.21873975     0.53815300    -0.41641272
 h     -0.25358611     0.96026819     1.74117517
          17

 c      1.16993503    -0.48043441     0.00422705
 c     -0.14140021    -1.07905173     0.23919104
 c     -1.09670465    -0.05256347    -0.02814912
 c     -0.89368462     0.98581908     0.88469092
 c     -0.28966328     1.22973301    -0.60994322
 c      1.09164129     0.92817309    -0.50953874
 h     -0.25680892    -2.00277525     0.74802309
 h     -1.73277255     1.66122856     1.16573726
 h     -0.80867997     1.88661453    -1.16182257
 h      1.81198409     1.62533838    -0.74298794
 o      2.36448046    -0.98176792     0.42939111
 h      3.09434364    -0.43648220    -0.03208119
 c     -2.54105967    -0.39005399    -0.51363082
 h     -2.53668239    -0.86510407    -1.58214503
 h     -2.97715528    -1.09521017     0.12639043
 h     -3.24085208     0.47933290    -0.40640976
 h     -0.23516513     0.95028331     1.75393992
          17

 c      1.17006677    -0.47680894     0.00697704
 c     -0.14452734    -1.07098947     0.25044927
 c     -1.10523654    -0.04716673    -0.04423284
 c     -0.89405966     0.97551829     0.89850518
 c     -0.27192600     1.22261492    -0.61270597
 c      1.10608296     0.92757876    -0.51113307
 h     -0.30503669    -1.95659777     0.74341257
 h     -1.70940541     1.62091104     1.14712902
 h     -0.79303885     1.87957904    -1.18582209
 h      1.79572538     1.61751583    -0.72834209
 o      2.36316431    -0.97437998     0.42509597
 h      3.03456949    -0.42913692    -0.03277823
 c     -2.55693582    -0.38909785    -0.51321144
 h     -2.55839903    -0.87155102    -1.56959094
 h     -2.93773798    -1.12688103     0.11440312
 h     -3.25652012     0.41780252    -0.40178846
 h     -0.21192594     0.93812844     1.76337157
          17

 c      1.17010017    -0.47291264     0.00986896
 c     -0.14373707    -1.06016580     0.26002087
 c     -1.11470538    -0.04175731    -0.06261107
 c     -0.89452764     0.96721679     0.91419741
 c     -0.25424531     1.21241736    -0.61328791
 c      1.11643582     0.92262503    -0.51161035
 h     -0.35688901    -1.93167150     0.75127083
 h     -1.69431931     1.58710724     1.12883478
 h     -0.78907029     1.89513780    -1.22431573
 h      1.81119805     1.63238403    -0.72128338
 o      2.36143303    -0.96681760     0.42037818
 h      2.97579877    -0.42716186    -0.02952624
 c     -2.57119595    -0.38813292    -0.51468307
 h     -2.58005542    -0.86783997    -1.54345031
 h     -2.90368142    -1.17476413     0.11663763
 h     -3.27437019     0.36487168    -0.40053597
 h     -0.18686733     0.92391268     1.76702816
          17

 c      1.16991992    -0.46885684     0.01298095
 c     -0.13941766    -1.04646083     0.26769727
 c     -1.12452595    -0.03615035    -0.08291324
 c     -0.89416104     0.96002536     0.93107463
 c     -0.23794243     1.20037277    -0.61266412
 c      1.12326845     0.91375433    -0.51109255
 h     -0.41174414    -1.92944624     0.77260877
 h     -1.69736162     1.56828916     1.11546763
 h     -0.78694625     1.92122130    -1.26595419
 h      1.85281564     1.66437099    -0.71992506
 o      2.35845014    -0.95986957     0.41589081
 h      2.93500748    -0.41867918    -0.03214520
 c     -2.58320524    -0.38848674    -0.51736930
 h     -2.60122741    -0.85588809    -1.50970501
 h     -2.87270506    -1.23231999     0.12848456
 h     -3.30385013     0.33095514    -0.39989796
 h     -0.16258212     0.90801338     1.76374882
          17

 c      1.16948645    -0.46474547     0.01637315
 c     -0.13238560    -1.03085889     0.27389071
 c     -1.13409126    -0.03015240    -0.10469595
 c     -0.89267586     0.95346465     0.94846367
 c     -0.22429629     1.18771734    -0.61181417
 c      1.12808389     0.90231204    -0.50995489
 h     -0.46557576    -1.93919246     0.80151071
 h     -1.72152305     1.56729763     1.10963518
 h     -0.77790449     1.94641643    -1.29991428
 h      1.90495017     1.69804565    -0.71973113
 o      2.35375545    -0.95413562     0.41212298
 h      2.92331041    -0.39506072    -0.04764774
 c     -2.59283885    -0.39101548    -0.52002056
 h     -2.62158002    -0.83982515    -1.47821538
 h     -2.84230585    -1.28904560     0.14270104
 h     -3.34871659     0.31909691    -0.39762883
 h     -0.14070644     0.89099251     1.75395209
          17

 c      1.16888428    -0.46063216     0.02006338
 c     -0.12374921    -1.01465217     0.27921097
 c     -1.14280484    -0.02360956    -0.12747377
 c     -0.89072376     0.94769336     0.96576964
 c     -0.21421464     1.17536901    -0.61142419
 c      1.13224410     0.88955665    -0.50852755
 h     -0.51238253    -1.94723401     0.83015029
 h     -1.75968089     1.57910262     1.11165508
 h     -0.75704398     1.96345423    -1.31928500
 h      1.95345282     1.71983405    -0.71704721
 o      2.34785995    -0.94940178     0.40888824
 h      2.93616984    -0.36112664    -0.07195571
 c     -2.60063740    -0.39554120    -0.52118440
 h     -2.64106427    -0.82520824    -1.46111435
 h     -2.81147492    -1.33569972     0.15322630
 h     -3.40327043     0.32286504    -0.39301177
 h     -0.12155934     0.87347542     1.73956746
          17

 c      1.16832355    -0.45651255     0.02402401
 c     -0.11465280    -0.99883769     0.28413408
 c     -1.15011561    -0.01642721    -0.15074458
 c     -0.88943383     0.94317746     0.98241079
 c     -0.20819214     1.16392773    -0.61188935
 c      1.13657365     0.87633296    -0.50701913
 h     -0.54679299    -1.94376647     0.85268057
 h     -1.79979322     1.59496717     1.12098154
 h     -0.72287334     1.96889237    -1.32087246
 h      1.98943421     1.72187097    -0.70995443
 o      2.34181777    -0.94496059     0.40559648
 h      2.95990428    -0.33008722    -0.09422862
 c     -2.60744533    -0.40136938    -0.51978697
 h     -2.65994700    -0.81627250    -1.46741678
 h     -2.78055145    -1.36635731     0.15634106
 h     -3.45673676     0.33184543    -0.38645835
 h     -0.10422488     0.85606432     1.72355170
          17

 c      1.16808490    -0.45234811     0.02819573
 c     -0.10612267    -0.98400535     0.28893708
 c     -1.15555860    -0.00857202    -0.17401489
 c     -0.88979814     0.94029524     0.99782459
 c     -0.20632471     1.15371495    -0.61335832
 c      1.14139867     0.86315763    -0.50555036
 h     -0.56523539    -1.92393172     0.86595576
 h     -1.83139655     1.60726587     1.13715459
 h     -0.67650974     1.96242195    -1.30451460
 h      2.00841700     1.70098804    -0.69782851
 o      2.33653640    -0.94027816     0.40180061
 h      2.98262496    -0.31274401    -0.10569400
 c     -2.61396947    -0.40802424    -0.51574287
 h     -2.67839563    -0.81291281    -1.49647110
 h     -2.75065266    -1.37841120     0.15049396
 h     -3.49940721     0.33733995    -0.37857669
 h     -0.08723752     0.83932544     1.70897670
          17

 c      1.16844476    -0.44809631     0.03250255
 c     -0.09899125    -0.97039921     0.29372567
 c     -1.15879576    -0.00007378    -0.19682490
 c     -0.89237159     0.93920053     1.01156350
 c     -0.20830950     1.14475314    -0.61572362
 c      1.14664498     0.85032389    -0.50418690
 h     -0.56609394    -1.88692627     0.86912035
 h     -1.84805220     1.61118061     1.15985032
 h     -0.62141400     1.94702584    -1.27306861
 h      2.00920868     1.65744282    -0.68092832
 o      2.33258275    -0.93518503     0.39734896
 h      2.99746936    -0.31424990    -0.10219828
 c     -2.62062503    -0.41536888    -0.50995440
 h     -2.69608087    -0.81122519    -1.53812301
 h     -2.72328901    -1.37234798     0.13607729
 h     -3.52510404     0.33410397    -0.36971880
 h     -0.06969889     0.82385333     1.69795029
          17

 c      1.16961280    -0.44373501     0.03686236
 c     -0.09382782    -0.95794394     0.29843746
 c     -1.15965239     0.00896841    -0.21876366
 c     -0.89720837     0.93983212     1.02336973
 c     -0.21345197     1.13668584    -0.61856319
 c      1.15187549     0.83790569    -0.50294624
 h     -0.54984085    -1.83555516     0.86345974
 h     -1.84724691     1.60456588     1.18871997
 h     -0.56343053     1.93000118    -1.23300861
 h      1.99387412     1.59476384    -0.66029511
 o      2.33020985    -0.92982658     0.39234366
 h      3.00226099    -0.33475522    -0.08361917
 c     -2.62752588    -0.42326767    -0.50375277
 h     -2.71234888    -0.80682512    -1.57946573
 h     -2.70012458    -1.35204178     0.11555137
 h     -3.53117531     0.31999152    -0.35993201
 h     -0.05221365     0.81036518     1.69092779
          17

 c      1.17169705    -0.43927900     0.04119426
 c     -0.09085066    -0.94618908     0.30279175
 c     -1.15814305     0.01837635    -0.23946832
 c     -0.90389640     0.94193415     1.03316272
 c     -0.22075912     1.12875900    -0.62114726
 c      1.15624380     0.82566139    -0.50178356
 h     -0.51957210    -1.77679697     0.85290749
 h     -1.83001951     1.58763880     1.22336381
 h     -0.51011414     1.92343502    -1.19431908
 h      1.96899744     1.52071275    -0.63788540
 o      2.32934267    -0.92463323     0.38711581
 h      2.99964563    -0.36976275    -0.05352619
 c     -2.63449230    -0.43130648    -0.49846936
 h     -2.72660844    -0.79700167    -1.61025621
 h     -2.68271855    -1.32540137     0.09379273
 h     -3.51814875     0.29550235    -0.34897757
 h     -0.03694703     0.79971780     1.68685144
          17

 c      1.17470169    -0.43480069     0.04542855
 c     -0.08986163    -0.93423498     0.30621829
 c     -1.15448338     0.02787668    -0.25860004
 c     -0.91162958     0.94504904     1.04094854
 c     -0.22922297     1.12020310    -0.62275796
 c      1.15841740     0.81293785    -0.50058575
 h     -0.48157653    -1.72269463     0.84485617
 h     -1.80107219     1.56303504     1.26351868
 h     -0.46795941     1.94013616    -1.16681216
 h      1.94744990     1.44836990    -0.61666584
 o      2.32949036    -0.92033459     0.38223482
 h      2.99828134    -0.40979451    -0.01937512
 c     -2.64105431    -0.43880194    -0.49529965
 h     -2.73853278    -0.78095937    -1.62443341
 h     -2.67213901    -1.30404832     0.07785064
 h     -3.48986560     0.26387887    -0.33624195
 h     -0.02674887     0.79277778     1.68392372
          17

 c      1.17856220    -0.43044504     0.04951606
 c     -0.09036061    -0.92089828     0.30793567
 c     -1.14908742     0.03708084    -0.27581670
 c     -0.91930210     0.94851488     1.04670247
 c     -0.23816296     1.11113568    -0.62329825
 c      1.15680098     0.79889700    -0.49924042
 h     -0.44422554    -1.68863504     0.84933566
 h     -1.76897779     1.53591477     1.30947609
 h     -0.43890270     1.98345284    -1.15308633
 h      1.94647421     1.39366337    -0.59993576
 o      2.32979273    -0.91784777     0.37841390
 h      3.01195969    -0.44215356     0.00898703
 c     -2.64645251    -0.44519545    -0.49514738
 h     -2.74810512    -0.75936260    -1.61989387
 h     -2.66856566    -1.29954426     0.07455698
 h     -3.45394641     0.23157991    -0.32048728
 h     -0.02391900     0.79019666     1.68046247
          17

 c      1.18318667    -0.42644041     0.05343810
 c     -0.09198378    -0.90547763     0.30745215
 c     -1.14254843     0.04548580    -0.29075914
 c     -0.92572714     0.95156661     1.05028528
 c     -0.24721581     1.10295307    -0.62341295
 c      1.15056206     0.78339694    -0.49782147
 h     -0.41328631    -1.68472489     0.87326547
 h     -1.74477424     1.51296460     1.36236528
 h     -0.42086037     2.04278123    -1.14716393
 h      1.97590408     1.36549759    -0.58944899
 o      2.32964205    -0.91778573     0.37611889
 h      3.04992072    -0.45884259     0.02559042
 c     -2.64969947    -0.45066438    -0.49827744
 h     -2.75564884    -0.73395607    -1.59836041
 h     -2.67125842    -1.31623842     0.08598302
 h     -3.42127722     0.20796781    -0.29958715
 h     -0.02918169     0.79219744     1.67547846
          17

 c      1.18847116    -0.42309077     0.05721456
 c     -0.09486501    -0.88858945     0.30518385
 c     -1.13558719     0.05251972    -0.30307407
 c     -0.93011883     0.95364241     1.05149719
 c     -0.25607365     1.09756370    -0.62391960
 c      1.14058277     0.76763449    -0.49668904
 h     -0.38795021    -1.70620744     0.91325501
 h     -1.73705978     1.49903526     1.42317379
 h     -0.41119262     2.10207542    -1.14107425
 h      2.02682347     1.35844262    -0.58443981
 o      2.32946580    -0.92001998     0.37523842
 h      3.10480631    -0.46356287     0.03358193
 c     -2.64989668    -0.45612531    -0.50405348
 h     -2.76192318    -0.70742277    -1.56590361
 h     -2.67894511    -1.34809272     0.10735950
 h     -3.40200443     0.20193819    -0.27097936
 h     -0.04109439     0.79845547     1.66896298
          17

 c      1.19429026    -0.42073700     0.06090349
 c     -0.09934230    -0.87179235     0.30225154
 c     -1.12895976     0.05762156    -0.31246677
 c     -0.93259056     0.95471306     1.05030094
 c     -0.26438234     1.09655876    -0.62538121
 c      1.12871462     0.75343607    -0.49633190
 h     -0.36409375    -1.73771843     0.95794337
 h     -1.74627142     1.49338398     1.49016800
 h     -0.40827910     2.14852274    -1.12963073
 h      2.07996164     1.36039309    -0.58317283
 o      2.33033933    -0.92404857     0.37538826
 h      3.15886050    -0.46564286     0.04020947
 c     -2.64679604    -0.46229149    -0.51098255
 h     -2.76829208    -0.68325452    -1.53355931
 h     -2.69013761    -1.38387957     0.13039051
 h     -3.39857388     0.21568404    -0.23369814
 h     -0.05604075     0.80814258     1.66193343
          17

 c      1.20047702    -0.41968720     0.06457785
 c     -0.10551571    -0.85659512     0.29978113
 c     -1.12334734     0.06033881    -0.31875184
 c     -0.93404844     0.95521251     1.04695966
 c     -0.27180436     1.10090951    -0.62804481
 c      1.11659710     0.74233982    -0.49718073
 h     -0.33908423    -1.76453098     0.99608834
 h     -1.76518415     1.49036585     1.55773114
 h     -0.41135019     2.17480680    -1.11086509
 h      2.11920351     1.36187781    -0.58438061
 o      2.33313341    -0.92948428     0.37628942
 h      3.19720662    -0.47192566     0.05058144
 c     -2.64094480    -0.46901651    -0.51703930
 h     -2.77676013    -0.66503525    -1.51569521
 h     -2.70326235    -1.41362052     0.14753087
 h     -3.40389933     0.24251787    -0.19030456
 h     -0.06907414     0.82017804     1.65611731
          17

 c      1.20680427    -0.42012776     0.06827788
 c     -0.11314964    -0.84401965     0.29856720
 c     -1.11926349     0.06042615    -0.32188062
 c     -0.93554704     0.95565145     1.04193305
 c     -0.27810972     1.11091768    -0.63189110
 c      1.10531749     0.73529903    -0.49952025
 h     -0.31274871    -1.77736088     1.02038166
 h     -1.78478097     1.48366157     1.61854501
 h     -0.42011945     2.17855577    -1.08518564
 h      2.13536054     1.35798123    -0.58746832
 o      2.33822334    -0.93614143     0.37782736
 h      3.21225678    -0.48516400     0.06660601
 c     -2.63320498    -0.47566871    -0.52049390
 h     -2.78926122    -0.65475010    -1.52295961
 h     -2.71678919    -1.43108798     0.15383377
 h     -3.40759949     0.27202498    -0.14589939
 h     -0.07566852     0.83361633     1.65310458
          17

 c      1.21297758    -0.42204854     0.07196185
 c     -0.12175875    -0.83461777     0.29906969
 c     -1.11699660     0.05791117    -0.32194394
 c     -0.93776420     0.95635679     1.03575072
 c     -0.28322331     1.12617652    -0.63665957
 c      1.09551856     0.73269236    -0.50345585
 h     -0.28653498    -1.77202438     1.02739386
 h     -1.79844040     1.46903443     1.66628309
 h     -0.43467941     2.16211614    -1.05492912
 h      2.12484318     1.34720277    -0.59232955
 o      2.34550675    -0.94398314     0.38000454
 h      3.20338054    -0.50481482     0.08774544
 c     -2.62438117    -0.48170872    -0.52086277
 h     -2.80612148    -0.65145385    -1.55365207
 h     -2.72936740    -1.43379937     0.14714117
 h     -3.40178559     0.29548959    -0.10567609
 h     -0.07370117     0.84796195     1.65320858
          17

 c      1.21864887    -0.42522070     0.07548446
 c     -0.13070556    -0.82855813     0.30146684
 c     -1.11660154     0.05309529    -0.31915564
 c     -0.94085037     0.95743702     1.02896555
 c     -0.28719666     1.14549048    -0.64183745
 c      1.08750017     0.73438732    -0.50891068
 h     -0.26277037    -1.74837843     1.01686676
 h     -1.80277989     1.44469128     1.69674896
 h     -0.45570153     2.13350223    -1.02449817
 h      2.08838623     1.33056081    -0.59923247
 o      2.35439954    -0.95311426     0.38292348
 h      3.17702151    -0.52721252     0.11134203
 c     -2.61514308    -0.48679257    -0.51891792
 h     -2.82544921    -0.65218309    -1.59486481
 h     -2.73996092    -1.42264399     0.12788921
 h     -3.38246877     0.30760705    -0.07352706
 h     -0.06436055     0.86318627     1.65487424
          17

 c      1.22345962    -0.42923475     0.07861325
 c     -0.13928222    -0.82562885     0.30564946
 c     -1.11793836     0.04648516    -0.31382280
 c     -0.94453755     0.95884009     1.02209180
 c     -0.29011353     1.16685318    -0.64666350
 c      1.08118209     0.73979179    -0.51564663
 h     -0.24428364    -1.71024407     0.99169955
 h     -1.79719099     1.41077861     1.70799291
 h     -0.48490086     2.10741920    -1.00050463
 h      2.03126762     1.31163157    -0.60884918
 o      2.36378721    -0.96382454     0.38679769
 h      3.14757216    -0.54502152     0.13253295
 c     -2.60596614    -0.49058424    -0.51592766
 h     -2.84427772    -0.65387607    -1.63173733
 h     -2.74803146    -1.40190808     0.09902699
 h     -3.34895360     0.30621302    -0.05176017
 h     -0.05129590     0.87947334     1.65521577
          17

 c      1.22710041    -0.43358012     0.08107392
 c     -0.14678176    -0.82514444     0.31114310
 c     -1.12073164     0.03868131    -0.30630392
 c     -0.94831816     0.96040329     1.01549017
 c     -0.29202104     1.18784756    -0.65028695
 c      1.07594262     0.74787436    -0.52329496
 h     -0.23417045    -1.66643829     0.95875141
 h     -1.78351064     1.36900068     1.70034923
 h     -0.52507944     2.10189759    -0.99028580
 h      1.96486625     1.29738419    -0.62243029
 o      2.37225261    -0.97652493     0.39188860
 h      3.13397016    -0.54850488     0.14539966
 c     -2.59705325    -0.49263384    -0.51313555
 h     -2.85986579    -0.65428338    -1.65359711
 h     -2.75375765    -1.37941426     0.06591837
 h     -3.30326535     0.29193016    -0.04106877
 h     -0.03881240     0.89693473     1.65123574
          17

 c      1.22937177    -0.43773024     0.08260435
 c     -0.15256930    -0.82587151     0.31705290
 c     -1.12462371     0.03027216    -0.29697239
 c     -0.95155750     0.96186788     1.00924649
 c     -0.29308566     1.20680703    -0.65219079
 c      1.07054679     0.75721130    -0.53138789
 h     -0.23546846    -1.63161973     0.92942705
 h     -1.76620343     1.32247909     1.67677692
 h     -0.57786371     2.12611048    -0.99741170
 h      1.90728243     1.29860382    -0.64199158
 o      2.37898322    -0.99132278     0.39824292
 h      3.14556679    -0.53261574     0.14732237
 c     -2.58828992    -0.49248021    -0.51161714
 h     -2.87023531    -0.65195903    -1.65500961
 h     -2.75807109    -1.36544629     0.03540509
 h     -3.25012251     0.26834474    -0.04026017
 h     -0.03034184     0.91548718     1.64086075
          17

 c      1.23022356    -0.44122488     0.08300690
 c     -0.15614920    -0.82635899     0.32232111
 c     -1.12921086     0.02178346    -0.28620180
 c     -0.95353233     0.96288879     1.00309262
 c     -0.29391081     1.22369755    -0.65249904
 c      1.06371492     0.76636632    -0.53944161
 h     -0.25053542    -1.62252322     0.91663160
 h     -1.75271525     1.27560390     1.64323457
 h     -0.63999600     2.17108625    -1.01840720
 h      1.87671836     1.32610255    -0.66980115
 o      2.38441176    -1.00762601     0.40550383
 h      3.17204198    -0.50346269     0.14206290
 c     -2.57926589    -0.49004707    -0.51215340
 h     -2.87426844    -0.64605292    -1.63513725
 h     -2.76207387    -1.36873387     0.01311947
 h     -3.19717465     0.24249249    -0.04572368
 h     -0.02764267     0.93487223     1.62346666
          17

 c      1.22975829    -0.44373926     0.08218574
 c     -0.15725098    -0.82597121     0.32649906
 c     -1.13407189     0.01368391    -0.27437427
 c     -0.95352262     0.96310055     0.99645391
 c     -0.29548760     1.23940075    -0.65170597
 c      1.05540283     0.77475653    -0.54716738
 h     -0.27988695    -1.64603833     0.92569734
 h     -1.75266843     1.23327257     1.60790679
 h     -0.70398132     2.21861975    -1.04593267
 h      1.87658565     1.38100234    -0.70624426
 o      2.38944208    -1.02448369     0.41314463
 h      3.19553840    -0.47278181     0.13598205
 c     -2.56940884    -0.48608200    -0.51498989
 h     -2.87180237    -0.63625558    -1.59750877
 h     -2.76591175    -1.39086155     0.00030627
 h     -3.15440889     0.22438765    -0.05136233
 h     -0.03052891     0.95474199     1.60003329
          17

 c      1.22819886    -0.44510925     0.08015064
 c     -0.15592317    -0.82552553     0.33017888
 c     -1.13878849     0.00638732    -0.26188564
 c     -0.95114706     0.96227335     0.98874236
 c     -0.29881003     1.25465170    -0.65026978
 c      1.04701411     0.78294796    -0.55461113
 h     -0.32095958    -1.69179105     0.94927056
 h     -1.77384942     1.19911254     1.57776884
 h     -0.76214060     2.25376039    -1.07338806
 h      1.89285678     1.45153695    -0.74831602
 o      2.39463377    -1.04106210     0.42072540
 h      3.20356845    -0.45022628     0.13390176
 c     -2.55825714    -0.48193273    -0.51960235
 h     -2.86394312    -0.62296465    -1.55062714
 h     -2.76834663    -1.42503891    -0.00630083
 h     -3.13088497     0.22325415    -0.05070049
 h     -0.03688489     0.97476182     1.57309986
          17

 c      1.22584065    -0.44530597     0.07699148
 c     -0.15249602    -0.82645293     0.33434003
 c     -1.14295321     0.00022062    -0.24912596
 c     -0.94683668     0.96044873     0.97976063
 c     -0.30459602     1.26972216    -0.64847327
 c      1.04012402     0.79186915    -0.56199396
 h     -0.36862677    -1.74179621     0.97490331
 h     -1.81616702     1.17390279     1.55415695
 h     -0.80893461     2.26824437    -1.09642307
 h      1.90851687     1.52236367    -0.79142471
 o      2.40008322    -1.05677956     0.42794642
 h      3.19112168    -0.44124906     0.13830186
 c     -2.54578724    -0.47858309    -0.52453998
 h     -2.85348505    -0.60746185    -1.50847066
 h     -2.76758982    -1.46082633    -0.01148007
 h     -3.12934580     0.24094579    -0.04136521
 h     -0.04302318     0.99471962     1.54647122
          17

 c      1.22300102    -0.44439098     0.07284580
 c     -0.14742671    -0.82982219     0.33965644
 c     -1.14616945    -0.00460415    -0.23644519
 c     -0.94182957     0.95788614     0.96977044
 c     -0.31319915     1.28449693    -0.64644041
 c      1.03566507     0.80217775    -0.56951287
 h     -0.41714707    -1.78162702     0.99309656
 h     -1.87049487     1.15622425     1.53281548
 h     -0.84125725     2.25918225    -1.11268706
 h      1.91259666     1.58195106    -0.83160197
 o      2.40552851    -1.07130478     0.43463386
 h      3.15932028    -0.44727382     0.14964480
 c     -2.53248326    -0.47611072    -0.52772412
 h     -2.84448880    -0.59150874    -1.48771631
 h     -2.76226576    -1.48913711    -0.01901528
 h     -3.14464251     0.27006604    -0.02699505
 h     -0.04481370     1.01457767     1.52441588
          17

 c      1.21997813    -0.44248059     0.06787511
 c     -0.14118169    -0.83609985     0.34635954
 c     -1.14805575    -0.00798941    -0.22412337
 c     -0.93752008     0.95490760     0.95923658
 c     -0.32460478     1.29856178    -0.64416067
 c      1.03390619     0.81416927    -0.57727684
 h     -0.46149942    -1.80309490     0.99890779
 h     -1.92426694     1.14438705     1.50828997
 h     -0.85828813     2.22771603    -1.12151967
 h      1.90025353     1.62355410    -0.86616512
 o      2.41039123    -1.08459017     0.44074449
 h      3.11501476    -0.46531835     0.16638746
 c     -2.51915751    -0.47411275    -0.52758669
 h     -2.83958043    -0.57603118    -1.49846978
 h     -2.75177414    -1.50423316    -0.03099078
 h     -3.16813434     0.29968713    -0.01383855
 h     -0.03973030     1.03437685     1.51025925
          17

 c      1.21702370    -0.43971486     0.06224618
 c     -0.13418787    -0.84525579     0.35433991
 c     -1.14824910    -0.00993631    -0.21237054
 c     -0.93482943     0.95183566     0.94866878
 c     -0.33842911     1.31120008    -0.64146977
 c      1.03463785     0.82785388    -0.58530628
 h     -0.49778725    -1.80304743     0.99087850
 h     -1.96699256     1.13742687     1.47709940
 h     -0.86176278     2.17888958    -1.12418421
 h      1.87082299     1.64412722    -0.89361183
 o      2.41375670    -1.09695356     0.44639164
 h      3.07123082    -0.48683676     0.18464784
 c     -2.50683315    -0.47222926    -0.52409825
 h     -2.83693588    -0.56031324    -1.53573272
 h     -2.73629517    -1.50386782    -0.04792106
 h     -3.19212967     0.32093356    -0.00697228
 h     -0.02874752     1.05395287     1.50505810
          17

 c      1.21433760    -0.43623753     0.05612047
 c     -0.12679435    -0.85686930     0.36323506
 c     -1.14642717    -0.01053237    -0.20135168
 c     -0.93404728     0.94901236     0.93858912
 c     -0.35389615     1.32132622    -0.63797867
 c      1.03729202     0.84298391    -0.59352630
 h     -0.52338181    -1.78229423     0.97016375
 h     -1.99217549     1.13511975     1.43820959
 h     -0.85678331     2.12249387    -1.12473784
 h      1.82683704     1.64377087    -0.91358549
 o      2.41452140    -1.10901644     0.45180542
 h      3.04478416    -0.49885471     0.19892207
 c     -2.49650153    -0.47018478    -0.51845518
 h     -2.83158188    -0.54306103    -1.58394104
 h     -2.71676394    -1.48914627    -0.06895811
 h     -3.21135179     0.32853971    -0.00914094
 h     -0.01631077     1.07268700     1.50744449
          17

 c      1.21208314    -0.43217961     0.04964823
 c     -0.11921073    -0.87014389     0.37244878
 c     -1.14234897    -0.00994625    -0.19122008
 c     -0.93501256     0.94680974     0.92947724
 c     -0.36986182     1.32750185    -0.63301722
 c      1.04096194     0.85898387    -0.60172529
 h     -0.53735084    -1.74569142     0.94049282
 h     -1.99721119     1.13776179     1.39250475
 h     -0.85219759     2.07312146    -1.13078618
 h      1.77430828     1.62632195    -0.92724134
 o      2.41202701    -1.12114432     0.45709044
 h      3.04601341    -0.49303553     0.20601523
 c     -2.48879326    -0.46761499    -0.51213539
 h     -2.81899861    -0.52366452    -1.62760076
 h     -2.69489115    -1.46467370    -0.09198258
 h     -3.22286869     0.32041600    -0.02103751
 h     -0.00830513     1.08956198     1.51470872
          17

 c      1.21040684    -0.42765641     0.04297061
 c     -0.11140425    -0.88384970     0.38112038
 c     -1.13589643    -0.00842508    -0.18213180
 c     -0.93732618     0.94560068     0.92168451
 c     -0.38511480     1.32838596    -0.62583720
 c      1.04435943     0.87481237    -0.60947794
 h     -0.54141985    -1.70315975     0.90874347
 h     -1.98314882     1.14607648     1.34235725
 h     -0.85765048     2.04525333    -1.15127292
 h      1.72378905     1.60084962    -0.93807916
 o      2.40664047    -1.13283121     0.46199499
 h      3.06930106    -0.47554106     0.20872901
 c     -2.48383492    -0.46399175    -0.50641721
 h     -2.79674718    -0.50238487    -1.65631712
 h     -2.67307157    -1.43857705    -0.11375760
 h     -3.22592226     0.29715606    -0.04168745
 h     -0.00974729     1.10346570     1.52412733
          17

 c      1.20944528    -0.42277981     0.03622715
 c     -0.10301526    -0.89633371     0.38813834
 c     -1.12710689    -0.00629143    -0.17423421
 c     -0.94043359     0.94570356     0.91536716
 c     -0.39901715     1.32366525    -0.61625594
 c      1.04588460     0.88894840    -0.61610564
 h     -0.54088645    -1.66995931     0.88502649
 h     -1.95500339     1.16129832     1.29145088
 h     -0.87637377     2.04268081    -1.18911060
 h      1.69013133     1.58188691    -0.95243963
 o      2.39929699    -1.14309097     0.46610082
 h      3.10012957    -0.46071022     0.21277281
 c     -2.48127042    -0.45877205    -0.50230188
 h     -2.76431166    -0.48002550    -1.66489749
 h     -2.65388557    -1.42101336    -0.13065876
 h     -3.22216675     0.26207065    -0.06850836
 h     -0.02340930     1.11350771     1.53383316
          17

 c      1.20931594    -0.41767993     0.02956391
 c     -0.09351296    -0.90595773     0.39241585
 c     -1.11619560    -0.00392893    -0.16762278
 c     -0.94362407     0.94732018     0.91045269
 c     -0.41172857     1.31433859    -0.60503431
 c      1.04418206     0.89997030    -0.62091109
 h     -0.54284515    -1.66194299     0.87960499
 h     -1.92220268     1.18539989     1.24453616
 h     -0.90251539     2.05536064    -1.23682861
 h      1.68631011     1.58302211    -0.97696599
 o      2.39080504    -1.15114261     0.46909585
 h      3.12611179    -0.45999868     0.22234907
 c     -2.48034041    -0.45182003    -0.50047082
 h     -2.72258503    -0.45762934    -1.65245470
 h     -2.63910563    -1.41986328    -0.14033884
 h     -3.21628450     0.22155892    -0.09714396
 h     -0.04931750     1.11922273     1.54323550
          17

 c      1.21011868    -0.41250914     0.02313208
 c     -0.08276536    -0.91206907     0.39349922
 c     -1.10356667    -0.00175839    -0.16229493
 c     -0.94613593     0.95050683     0.90667360
 c     -0.42366250     1.30189064    -0.59336864
 c      1.03909646     0.90762312    -0.62373573
 h     -0.54971992    -1.68439910     0.89581220
 h     -1.89730034     1.22106965     1.20649858
 h     -0.92739705     2.06910433    -1.28248175
 h      1.71232183     1.60480438    -1.01230373
 o      2.38164544    -1.15660128     0.47083320
 h      3.14024200    -0.47884189     0.23917590
 c     -2.47998241    -0.44382325    -0.50115909
 h     -2.67355072    -0.43629589    -1.62223996
 h     -2.62890925    -1.43574859    -0.14335171
 h     -3.21612566     0.18476653    -0.12166647
 h     -0.08469113     1.12067331     1.55323513
          17

 c      1.21193843    -0.40742656     0.01707692
 c     -0.07135208    -0.91539454     0.39182087
 c     -1.08979699    -0.00021262    -0.15811381
 c     -0.94758756     0.95524942     0.90371619
 c     -0.43501971     1.28760938    -0.58231227
 c      1.03170076     0.91284841    -0.62509052
 h     -0.55567182    -1.72743100     0.92706388
 h     -1.89047544     1.27058019     1.18030832
 h     -0.94482174     2.07345564    -1.31635460
 h      1.75482530     1.63459678    -1.05167035
 o      2.37199563    -1.15943100     0.47130057
 h      3.14053818    -0.51739066     0.26297877
 c     -2.47906122    -0.43609328    -0.50398667
 h     -2.62011984    -0.41704692    -1.58238860
 h     -2.62219206    -1.46176955    -0.14289488
 h     -3.23019547     0.16068398    -0.13625563
 h     -0.12426732     1.11843859     1.56626562
          17

 c      1.21483965    -0.40256696     0.01152031
 c     -0.06009595    -0.91722206     0.38819984
 c     -1.07558453     0.00028071    -0.15481478
 c     -0.94847469     0.96166707     0.90141834
 c     -0.44571362     1.27246639    -0.57261712
 c      1.02333870     0.91674480    -0.62565222
 h     -0.55203263    -1.77534067     0.96276725
 h     -1.90239130     1.33332331     1.16521050
 h     -0.95183809     2.06283727    -1.33271578
 h      1.79828806     1.65861306    -1.08666899
 o      2.36172044    -1.15991235     0.47059721
 h      3.13012000    -0.57105317     0.29186869
 c     -2.47687016    -0.42975067    -0.50779779
 h     -2.56578524    -0.40062609    -1.54649669
 h     -2.61753372    -1.48822028    -0.14294794
 h     -3.26158760     0.15288949    -0.13845295
 h     -0.16148074     1.11342674     1.58579599
          17

 c      1.21884726    -0.39802424     0.00655163
 c     -0.04957204    -0.91861827     0.38334946
 c     -1.06167390    -0.00067922    -0.15203370
 c     -0.94997523     0.97013337     0.89984688
 c     -0.45544500     1.25718717    -0.56476310
 c      1.01504109     0.91999641    -0.62590817
 h     -0.53281524    -1.81553991     0.99410845
 h     -1.92409089     1.40464531     1.15748407
 h     -0.94793732     2.03542412    -1.32928770
 h      1.83164248     1.66836056    -1.11133782
 o      2.35030238    -1.15864231     0.46891989
 h      3.11825474    -0.63055130     0.32258683
 c     -2.47351290    -0.42519943    -0.51088241
 h     -2.51373361    -0.38727050    -1.53074837
 h     -2.61381155    -1.50699339    -0.14673156
 h     -3.30423544     0.15746417    -0.13086364
 h     -0.19092176     1.10643832     1.61471544
          17

 c      1.22392797    -0.39383866     0.00222127
 c     -0.04001530    -0.92024362     0.37775628
 c     -1.04878569    -0.00343362    -0.14935201
 c     -0.95313590     0.98114756     0.89928398
 c     -0.46376897     1.24227163    -0.55896591
 c      1.00747846     0.92287993    -0.62611565
 h     -0.49565379    -1.84050302     1.01546053
 h     -1.94407354     1.47774170     1.15290678
 h     -0.93455189     1.99246510    -1.30685990
 h      1.84862292     1.66034890    -1.12251568
 o      2.33690948    -1.15640834     0.46650716
 h      3.11931494    -0.68402628     0.35144080
 c     -2.46965617    -0.42230991    -0.51197078
 h     -2.46591723    -0.37681533    -1.54460810
 h     -2.61034883    -1.51329246    -0.15612344
 h     -3.34691394     0.16700286    -0.11898626
 h     -0.21096536     1.09774571     1.65300492
          17

 c      1.22996631    -0.38998928    -0.00146400
 c     -0.03140029    -0.92241876     0.37171609
 c     -1.03756570    -0.00821968    -0.14634239
 c     -0.95837473     0.99511231     0.90017166
 c     -0.47011261     1.22791227    -0.55510333
 c      1.00104498     0.92539055    -0.62635208
 h     -0.44089080    -1.84686040     1.02390275
 h     -1.95381382     1.54624272     1.14829802
 h     -0.91524638     1.93867493    -1.26982574
 h      1.84659315     1.63454063    -1.11920238
 o      2.32100330    -1.15374671     0.46351148
 h      3.14339061    -0.72419614     0.37642860
 c     -2.46597390    -0.42073996    -0.51115763
 h     -2.42352108    -0.36920061    -1.58269995
 h     -2.60691561    -1.50581102    -0.17159861
 h     -3.37934627     0.17515307    -0.10809018
 h     -0.22420265     1.08717342     1.69673993
          17

 c      1.23673172    -0.38639031    -0.00454537
 c     -0.02351806    -0.92518171     0.36536215
 c     -1.02855439    -0.01512803    -0.14260886
 c     -0.96555310     1.01218591     0.90295155
 c     -0.47374921     1.21384046    -0.55257836
 c      0.99588795     0.92730403    -0.62653929
 h     -0.37081914    -1.83469109     1.01883742
 h     -1.94905808     1.60551184     1.14178564
 h     -0.89641917     1.88341724    -1.22747874
 h      1.82609264     1.59366611    -1.10228807
 o      2.30312555    -1.15060125     0.45995274
 h      3.18428324    -0.75389398     0.39808190
 c     -2.46281240    -0.42005131    -0.50957896
 h     -2.38805517    -0.36461598    -1.62970262
 h     -2.60373655    -1.48665841    -0.19235039
 h     -3.39486762     0.17813324    -0.10179260
 h     -0.23530825     1.07464032     1.73962923
          17

 c      1.24385820    -0.38289944    -0.00711086
 c     -0.01601525    -0.92827067     0.35864019
 c     -1.02216770    -0.02408346    -0.13781250
 c     -0.97422223     1.03223053     0.90787214
 c     -0.47382338     1.19928985    -0.55029761
 c      0.99184234     0.92815514    -0.62641624
 h     -0.28938600    -1.80779240     1.00227439
 h     -1.92935145     1.65301350     1.13262014
 h     -0.88731765     1.84068705    -1.19405954
 h      1.79160000     1.54361599    -1.07495175
 o      2.28460762    -1.14667700     0.45585093
 h      3.22445757    -0.78043208     0.41738741
 c     -2.46017483    -0.41971543    -0.50852368
 h     -2.36124648    -0.36316776    -1.67075597
 h     -2.60150242    -1.46135598    -0.21647897
 h     -3.39053878     0.17453483    -0.10195669
 h     -0.24856976     1.06056921     1.77554621
          17

 c      1.25086169    -0.37933960    -0.00928758
 c     -0.00843107    -0.93105545     0.35124062
 c     -1.01868565    -0.03486568    -0.13168011
 c     -0.98376143     1.05481345     0.91488601
 c     -0.46968258     1.18350441    -0.54719133
 c      0.98829373     0.92716707    -0.62547576
 h     -0.20192542    -1.77465784     0.97966188
 h     -1.89763658     1.68855892     1.12100659
 h     -0.89634603     1.82307662    -1.18263004
 h      1.75326178     1.49446941    -1.04351881
 o      2.26673146    -1.14186858     0.45131037
 h      3.24831756    -0.80864103     0.43438514
 c     -2.45780698    -0.41914452    -0.50900224
 h     -2.34440360    -0.36465084    -1.69616133
 h     -2.60130800    -1.43830939    -0.24133667
 h     -3.36680266     0.16497834    -0.10887485
 h     -0.26662390     1.04588139     1.80023842
          17

 c      1.25719293    -0.37552328    -0.01123242
 c     -0.00030266    -0.93256075     0.34259128
 c     -1.01825224    -0.04715179    -0.12400796
 c     -0.99339527     1.07921329     0.92363887
 c     -0.46151584     1.16670616    -0.54317433
 c      0.98417779     0.92329518    -0.62298590
 h     -0.11411998    -1.74846728     0.96007258
 h     -1.86033719     1.71476770     1.10803316
 h     -0.92372756     1.83061496    -1.19385544
 h      1.72712954     1.46018855    -1.01733836
 o      2.25038129    -1.13631788     0.44649627
 h      3.24744781    -0.83976951     0.44844157
 c     -2.45524472    -0.41788701    -0.51170500
 h     -2.33812428    -0.36853403    -1.70133499
 h     -2.60436877    -1.42652663    -0.26426191
 h     -3.32757240     0.15214429    -0.12124209
 h     -0.29017658     1.03175696     1.81199110
          17

 c      1.26230744    -0.37128424    -0.01311637
 c      0.00863930    -0.93190014     0.33215391
 c     -1.02087897    -0.06053088    -0.11467374
 c     -1.00220453     1.10444220     0.93349422
 c     -0.45046421     1.15012103    -0.53914136
 c      0.97863848     0.91574642    -0.61837120
 h     -0.02990807    -1.74228581     0.95278573
 h     -1.82723539     1.73740977     1.09550335
 h     -0.96055636     1.85057296    -1.21602820
 h      1.72765460     1.45275961    -1.00444919
 o      2.23602202    -1.13033197     0.44159299
 h      3.22059095    -0.87257152     0.45877966
 c     -2.45184257    -0.41601275    -0.51702166
 h     -2.34224655    -0.37400822    -1.68589828
 h     -2.61145361    -1.43128089    -0.28361470
 h     -3.28060299     0.14102980    -0.13592982
 h     -0.31805597     1.01933461     1.81178288
          17

 c      1.26574088    -0.36651583    -0.01510014
 c      0.01837978    -0.92910083     0.32003940
 c     -1.02644528    -0.07449131    -0.10365977
 c     -1.00930510     1.12939005     0.94359493
 c     -0.43804461     1.13501560    -0.53600773
 c      0.97219957     0.90482403    -0.61182730
 h      0.04936751    -1.75950548     0.96001523
 h     -1.80938595     1.76421469     1.08534502
 h     -0.99592125     1.86874174    -1.23627281
 h      1.75392883     1.47242559    -1.00445956
 o      2.22366241    -1.12431969     0.43677022
 h      3.17384472    -0.90402867     0.46483688
 c     -2.44687783    -0.41436295    -0.52499693
 h     -2.35580551    -0.38004981    -1.65359961
 h     -2.62240208    -1.45076254    -0.29930996
 h     -3.23686946     0.13858968    -0.14810971
 h     -0.34729199     1.00942799     1.80327717
          17

 c      1.26718299    -0.36120958    -0.01730327
 c      0.02878485    -0.92530532     0.30717930
 c     -1.03468364    -0.08843992    -0.09106682
 c     -1.01429137     1.15320644     0.95299875
 c     -0.42571673     1.12216418    -0.53421716
 c      0.96667178     0.89188504    -0.60424102
 h      0.12269022    -1.79118711     0.97465654
 h     -1.81373499     1.80071430     1.07857351
 h     -1.02169158     1.87579186    -1.24651617
 h      1.79033710     1.50813682    -1.00946129
 o      2.21272804    -1.11875554     0.43215087
 h      3.12227212    -0.92960307     0.46656293
 c     -2.43987826    -0.41421927    -0.53515552
 h     -2.37697288    -0.38551639    -1.61327330
 h     -2.63622596    -1.47740524    -0.31227647
 h     -3.20670249     0.15119856    -0.15288295
 h     -0.37340668     1.00230968     1.79248942
          17

 c      1.26653380    -0.35547770    -0.01977940
 c      0.03969968    -0.92200322     0.29475568
 c     -1.04515553    -0.10177070    -0.07710125
 c     -1.01758212     1.17568171     0.96085862
 c     -0.41473196     1.11187142    -0.53379616
 c      0.96387572     0.87850607    -0.59655558
 h      0.18777001    -1.82440802     0.98661204
 h     -1.83812395     1.84578699     1.07476266
 h     -1.03308755     1.86728933    -1.24328795
 h      1.82053567     1.54720228    -1.01134925
 o      2.20211940    -1.11411688     0.42779444
 h      3.08867217    -0.94406790     0.46455389
 c     -2.43110333    -0.41653742    -0.54623497
 h     -2.40325885    -0.38926464    -1.57964577
 h     -2.65163265    -1.50228529    -0.32353653
 h     -3.19336036     0.18004159    -0.14850977
 h     -0.39146545     0.99773717     1.78645389
          17

 c      1.26391949    -0.34954182    -0.02251364
 c      0.05084586    -0.92036565     0.28370066
 c     -1.05724998    -0.11393822    -0.06204056
 c     -1.02010274     1.19713359     0.96660996
 c     -0.40604843     1.10410872    -0.53450304
 c      0.96493303     0.86603173    -0.58947061
 h      0.24185891    -1.84941647     0.98833886
 h     -1.87300606     1.89251621     1.07275185
 h     -1.02810723     1.84238198    -1.22638581
 h      1.83448398     1.58051668    -1.00518097
 o      2.19108536    -1.11071895     0.42374075
 h      3.08970819    -0.94431719     0.45943191
 c     -2.42158550    -0.42150200    -0.55637648
 h     -2.43231329    -0.39025535    -1.57002383
 h     -2.66746429    -1.51846760    -0.33371717
 h     -3.19119865     0.21923383    -0.13793105
 h     -0.39820681     0.99546957     1.79040726
          17

 c      1.25966590    -0.34369761    -0.02543755
 c      0.06173884    -0.92109018     0.27458769
 c     -1.07021734    -0.12450134    -0.04619320
 c     -1.02259436     1.21793380     0.97013088
 c     -0.40022328     1.09857114    -0.53588862
 c      0.97021683     0.85555003    -0.58345629
 h      0.28274091    -1.86109114     0.97595810
 h     -1.90758155     1.93298554     1.07155604
 h     -1.00744305     1.80329943    -1.19839387
 h      1.82803472     1.60276282    -0.98884661
 o      2.18035361    -1.10856782     0.42008102
 h      3.11807502    -0.93200027     0.45087166
 c     -2.41258080    -0.42872313    -0.56425168
 h     -2.46260169    -0.38774366    -1.59337797
 h     -2.68292691    -1.52218159    -0.34297384
 h     -3.19111534     0.25947376    -0.12646193
 h     -0.39409996     0.99609368     1.80490592
          17

 c      1.25425618    -0.33829560    -0.02843798
 c      0.07171603    -0.92445604     0.26768413
 c     -1.08322830    -0.13313991    -0.02986426
 c     -1.02528092     1.23821278     0.97171956
 c     -0.39727968     1.09462899    -0.53724767
 c      0.97946963     0.84793259    -0.57880684
 h      0.30907326    -1.85822103     0.94862346
 h     -1.93380379     1.96150678     1.07060255
 h     -0.97529667     1.75599360    -1.16531612
 h      1.80128638     1.61164667    -0.96222505
 o      2.17155400    -1.10747369     0.41692025
 h      3.15137558    -0.91158014     0.43812471
 c     -2.40515729    -0.43756869    -0.57003361
 h     -2.49254536    -0.38167813    -1.64182682
 h     -2.69773587    -1.51288750    -0.35105214
 h     -3.18593600     0.29247520    -0.11886446
 h     -0.38326167     1.00129383     1.82567260
          17

 c      1.24827365    -0.33372861    -0.03136376
 c      0.08002550    -0.93036221     0.26298962
 c     -1.09545743    -0.13965999    -0.01334104
 c     -1.02798046     1.25785936     0.97185770
 c     -0.39660280     1.09123713    -0.53751216
 c      0.99190183     0.84377459    -0.57563714
 h      0.32050395    -1.84310694     0.90810724
 h     -1.94724531     1.97528455     1.06959880
 h     -0.94063579     1.71129257    -1.13778164
 h      1.75801351     1.60792494    -0.92689221
 o      2.16599546    -1.10721740     0.41430010
 h      3.17105194    -0.88724328     0.42101049
 c     -2.40009584    -0.44729872    -0.57489076
 h     -2.51960750    -0.37288164    -1.69777209
 h     -2.71226912    -1.49313834    -0.35736431
 h     -3.17195908     0.31275462    -0.11821943
 h     -0.37126030     1.01318417     1.84629897
          17

 c      1.24232374    -0.33039405    -0.03404646
 c      0.08591030    -0.93828525     0.26021734
 c     -1.10617666    -0.14399718     0.00310129
 c     -1.03031681     1.27662004     0.97096494
 c     -0.39709156     1.08706854    -0.53533018
 c      1.00624132     0.84319661    -0.57382077
 h      0.31792819    -1.82208814     0.85901698
 h     -1.94681435     1.97413056     1.06841749
 h     -0.91614209     1.68355487    -1.13005748
 h      1.70632318     1.59665663    -0.88638740
 o      2.16430395    -1.10759390     0.41218404
 h      3.16791498    -0.86195787     0.40002413
 c     -2.39781017    -0.45710143    -0.57999671
 h     -2.54096233    -0.36271196    -1.74549853
 h     -2.72770956    -1.46837836    -0.36102978
 h     -3.14855783     0.31774067    -0.12594525
 h     -0.36290919     1.03341521     1.86107593
          17

 c      1.23695800    -0.32864191    -0.03632792
 c      0.08866459    -0.94720613     0.25876365
 c     -1.11483030    -0.14621854     0.01919032
 c     -1.03182591     1.29415694     0.96927643
 c     -0.39791163     1.08128723    -0.52976667
 c      1.02078135     0.84558581    -0.57292720
 h      0.30382304    -1.80640908     0.80909861
 h     -1.93459832     1.96024840     1.06708044
 h     -0.91036884     1.68194551    -1.15184620
 h      1.65949511     1.58909033    -0.84647835
 o      2.16649988    -1.10841870     0.41047744
 h      3.14101737    -0.83742067     0.37604543
 c     -2.39828576    -0.46617701    -0.58614739
 h     -2.55436966    -0.35263897    -1.77531496
 h     -2.74595658    -1.44608028    -0.36094838
 h     -3.11767593     0.30766405    -0.14194499
 h     -0.36118839     1.06268145     1.86640454
          17

 c      1.23261987    -0.32874161    -0.03807631
 c      0.08770817    -0.95573368     0.25782540
 c     -1.12107838    -0.14651333     0.03465529
 c     -1.03196753     1.31005535     0.96681077
 c     -0.39926561     1.07438175    -0.52116620
 c      1.03367646     0.84965837    -0.57232377
 h      0.28190048    -1.81083058     0.76779228
 h     -1.91604684     1.93821367     1.06579189
 h     -0.91937693     1.70094602    -1.19822843
 h      1.63341406     1.60129416    -0.81376286
 o      2.17205331    -1.10956662     0.40905897
 h      3.09711048    -0.81367629     0.34996147
 c     -2.40111032    -0.47397266    -0.59378944
 h     -2.55842517    -0.34401493    -1.78285874
 h     -2.76892973    -1.43338100    -0.35613517
 h     -3.08373732     0.28580054    -0.16450820
 h     -0.36695150     1.10060938     1.86119329
          17

 c      1.22961202    -0.33088343    -0.03918267
 c      0.08275541    -0.96277195     0.25684050
 c     -1.12481424    -0.14515721     0.04923441
 c     -1.03015252     1.32384502     0.96336248
 c     -0.40195261     1.06768562    -0.51077530
 c      1.04378345     0.85441482    -0.57157043
 h      0.25512315    -1.84596368     0.74104548
 h     -1.89976524     1.91458184     1.06492854
 h     -0.93204002     1.72606394    -1.25413183
 h      1.63677526     1.64317174    -0.79133726
 o      2.17988436    -1.11105071     0.40782673
 h      3.05115038    -0.78818926     0.32209471
 c     -2.40559111    -0.48052375    -0.60307977
 h     -2.55249737    -0.33795869    -1.76793813
 h     -2.79725411    -1.43365045    -0.34641037
 h     -3.05370705     0.25886042    -0.19008349
 h     -0.37883840     1.14582960     1.84696136
          17

 c      1.22807368    -0.33516858    -0.03956275
 c      0.07395074    -0.96837561     0.25592170
 c     -1.12615841    -0.14246476     0.06268838
 c     -1.02593599     1.33513236     0.95851628
 c     -0.40654584     1.06243086    -0.49979939
 c      1.05128606     0.86017049    -0.57067034
 h      0.22379227    -1.90847458     0.72632372
 h     -1.89531127     1.89607959     1.06485248
 h     -0.93943872     1.74479561    -1.30544452
 h      1.66345977     1.70687897    -0.77635558
 o      2.18861042    -1.11305092     0.40674562
 h      3.02292857    -0.75579510     0.29165100
 c     -2.41092171    -0.48658149    -0.61382767
 h     -2.53667874    -0.33521762    -1.73447184
 h     -2.82932090    -1.44468642    -0.33297955
 h     -3.03630711     0.23633683    -0.21357635
 h     -0.39324680     1.19618350     1.82788618
          17

 c      1.22796797    -0.34154916    -0.03918474
 c      0.06174072    -0.97359681     0.25562657
 c     -1.12542499    -0.13876048     0.07481530
 c     -1.01940282     1.34384853     0.95174223
 c     -0.41315768     1.05944133    -0.48906572
 c      1.05705727     0.86794723    -0.56976009
 h      0.18677255    -1.98304909     0.71548258
 h     -1.90824011     1.88625869     1.06546170
 h     -0.93724409     1.74989961    -1.34309467
 h      1.69982550     1.77409940    -0.76387180
 o      2.19741246    -1.11566368     0.40579961
 h      3.02361582    -0.71309565     0.25768869
 c     -2.41642253    -0.49320758    -0.62526984
 h     -2.51181357    -0.33589385    -1.69159061
 h     -2.86176357    -1.46045741    -0.31827034
 h     -3.03890411     0.22692663    -0.23027655
 h     -0.40478779     1.24918028     1.81032795
          17

 c      1.22909510    -0.34977941    -0.03809279
 c      0.04668028    -0.97957678     0.25642530
 c     -1.12307003    -0.13436931     0.08546290
 c     -1.01136423     1.35037018     0.94262401
 c     -0.42153072     1.05919294    -0.47909555
 c      1.06182833     0.87835840    -0.56879798
 h      0.14363080    -2.05311297     0.70115538
 h     -1.93609153     1.88343608     1.06581828
 h     -0.92450780     1.73828851    -1.36238125
 h      1.73438784     1.82916526    -0.75048873
 o      2.20669856    -1.11853344     0.40483629
 h      3.04507466    -0.66452159     0.22170430
 c     -2.42185296    -0.50106338    -0.63580591
 h     -2.47937953    -0.33905866    -1.65459465
 h     -2.89083270    -1.47448198    -0.30516384
 h     -3.06284493     0.23291665    -0.23903956
 h     -0.40799591     1.30272944     1.80079518
          17

 c      1.23113369    -0.35943686    -0.03639719
 c      0.02938020    -0.98703054     0.25849541
 c     -1.11963150    -0.12961086     0.09453670
 c     -1.00296356     1.35532862     0.93116978
 c     -0.43115552     1.06189000    -0.47020771
 c      1.06598447     0.89131156    -0.56754208
 h      0.09502382    -2.10695542     0.67926571
 h     -1.97017219     1.88253747     1.06439516
 h     -0.90248911     1.70975379    -1.36189242
 h      1.76022764     1.86299867    -0.73472173
 o      2.21742434    -1.12101141     0.40357030
 h      3.07024987    -0.61969684     0.18752512
 c     -2.42750878    -0.51008251    -0.64328712
 h     -2.44081271    -0.34289157    -1.64154666
 h     -2.91349980    -1.48215536    -0.29621322
 h     -3.10224911     0.24870109    -0.24327222
 h     -0.40017980     1.35563518     1.80225865
          17

 c      1.23368783    -0.36999374    -0.03424210
 c      0.01050540    -0.99621311     0.26176912
 c     -1.11566554    -0.12478964     0.10200377
 c     -0.99508734     1.35935947     0.91797401
 c     -0.44133697     1.06746886    -0.46252417
 c      1.06965252     0.90618379    -0.56563477
 h      0.04220040    -2.13824680     0.64854587
 h     -2.00075459     1.87849176     1.05970980
 h     -0.87428272     1.66660951    -1.34344967
 h      1.77403661     1.87193854    -0.71630851
 o      2.23025434    -1.12254919     0.40172888
 h      3.08628259    -0.58694162     0.15888863
 c     -2.43393911    -0.51964390    -0.64627636
 h     -2.39679379    -0.34641014    -1.66159506
 h     -2.92798064    -1.48160953    -0.29308141
 h     -3.14795744     0.26543492    -0.24835182
 h     -0.38312952     1.40718052     1.81170996
          17

 c      1.23633265    -0.38089649    -0.03177163
 c     -0.00925453    -1.00701005     0.26601592
 c     -1.11169285    -0.12018421     0.10788589
 c     -0.98817963     1.36301435     0.90402944
 c     -0.45120437     1.07553714    -0.45585247
 c      1.07277997     0.92201723    -0.56267693
 h     -0.01340650    -2.14510536     0.60961733
 h     -2.02056907     1.86805674     1.05075788
 h     -0.84511082     1.61418840    -1.31334335
 h      1.77525844     1.85642728    -0.69571556
 o      2.24537987    -1.12284016     0.39912874
 h      3.08744067    -0.57081550     0.13814232
 c     -2.44150907    -0.52879733    -0.64508384
 h     -2.34828620    -0.35128939    -1.70582142
 h     -2.93395609    -1.47387407    -0.29618532
 h     -3.19170025     0.27572840    -0.25879782
 h     -0.36175689     1.45629083     1.82189050
          17

 c      1.23866060    -0.39163163    -0.02910414
 c     -0.02923288    -1.01896908     0.27088961
 c     -1.10816623    -0.11604045     0.11224342
 c     -0.98238772     1.36674732     0.89036425
 c     -0.45970013     1.08531688    -0.44950155
 c      1.07512780     0.93760007    -0.55827305
 h     -0.07040107    -2.12983763     0.56447778
 h     -2.02579204     1.85005989     1.03715293
 h     -0.82273628     1.56142801    -1.28424694
 h      1.76616713     1.82088671    -0.67395383
 o      2.26258763    -1.12181509     0.39569170
 h      3.07409605    -0.57203887     0.12594990
 c     -2.45013252    -0.53649842    -0.64117094
 h     -2.29801245    -0.36066670    -1.75527226
 h     -2.93263704    -1.46277142    -0.30459302
 h     -3.22770782     0.27519506    -0.27722575
 h     -0.34133242     1.50132997     1.82521104
          17

 c      1.24032648    -0.40177122    -0.02631694
 c     -0.04882112    -1.03124078     0.27594875
 c     -1.10545297    -0.11257354     0.11516710
 c     -0.97770530     1.37089101     0.87779331
 c     -0.46568215     1.09580312    -0.44235587
 c      1.07618414     0.95144376    -0.55205530
 h     -0.12766014    -2.09973669     0.51630426
 h     -2.01607087     1.82513538     1.01914868
 h     -0.81634262     1.51910494    -1.27410925
 h      1.75279190     1.77454629    -0.65254848
 o      2.28127693    -1.11965375     0.39146388
 h      3.05242449    -0.58721110     0.12095377
 c     -2.45932925    -0.54182632    -0.63605046
 h     -2.24982000    -0.37689552    -1.79350411
 h     -2.92652343    -1.45437833    -0.31624443
 h     -3.25280032     0.26228273    -0.30445025
 h     -0.32571988     1.54050537     1.81639276
          17

 c      1.24108821    -0.41099803    -0.02344137
 c     -0.06746707    -1.04251005     0.28068997
 c     -1.10383004    -0.10997074     0.11678256
 c     -0.97400195     1.37562533     0.86683957
 c     -0.46833350     1.10634784    -0.43377920
 c      1.07510119     0.96179929    -0.54370789
 h     -0.18477300    -2.06802765     0.46911100
 h     -1.99462759     1.79551755     0.99765123
 h     -0.83162013     1.49318966    -1.29538133
 h      1.74555545     1.73155741    -0.63340583
 o      2.30041461    -1.11683248     0.38665278
 h      3.03500264    -0.60803202     0.11917981
 c     -2.46841970    -0.54415863    -0.63084596
 h     -2.20734385    -0.40083158    -1.81072674
 h     -2.91851839    -1.45539025    -0.32862082
 h     -3.26626985     0.23794530    -0.33982551
 h     -0.31686681     1.57232746     1.79328567
          17

 c      1.24083611    -0.41910709    -0.02046947
 c     -0.08464975    -1.05119975     0.28465210
 c     -1.10349616    -0.10836963     0.11724889
 c     -0.97099593     1.38095155     0.85773170
 c     -0.46760353     1.11709269    -0.42470048
 c      1.07096002     0.96705414    -0.53302665
 h     -0.24246279    -2.05170309     0.42659466
 h     -1.96850371     1.76489674     0.97419361
 h     -0.86559369     1.47990193    -1.34204800
 h      1.75617488     1.70644517    -0.61819526
 o      2.31867068    -1.11404686     0.38160341
 h      3.03852307    -0.62263953     0.11448055
 c     -2.47669513    -0.54341576    -0.62626577
 h     -2.17333726    -0.43210944    -1.80280997
 h     -2.91039734    -1.47009077    -0.33980925
 h     -3.27009255     0.20566326    -0.38148460
 h     -0.31476653     1.59593673     1.75693237
          17

 c      1.23960350    -0.42598016    -0.01737231
 c     -0.09993606    -1.05627314     0.28758223
 c     -1.10459682    -0.10780213     0.11673959
 c     -0.96829186     1.38669394     0.85038976
 c     -0.46402943     1.12850332    -0.41706595
 c      1.06354739     0.96659033    -0.52001353
 h     -0.30179703    -2.06237049     0.39029109
 h     -1.94796338     1.73793546     0.95073387
 h     -0.90920827     1.47116215    -1.39558400
 h      1.78868893     1.70398150    -0.60726857
 o      2.33512561    -1.11173687     0.37655501
 h      3.07257327    -0.62337756     0.10254682
 c     -2.48349419    -0.54028410    -0.62264064
 h     -2.14944644    -0.46952714    -1.76987879
 h     -2.90170376    -1.49757243    -0.34924902
 h     -3.26936581     0.17158468    -0.42657670
 h     -0.31736013     1.61136216     1.71160074
          17

 c      1.23754381    -0.43154778    -0.01412092
 c     -0.11316130    -1.05806614     0.28947452
 c     -1.10724074    -0.10815793     0.11542390
 c     -0.96563859     1.39258075     0.84441474
 c     -0.45828511     1.14081026    -0.41257067
 c      1.05380286     0.96108141    -0.50489653
 h     -0.36180203    -2.09655074     0.35923450
 h     -1.94323769     1.71888408     0.92914108
 h     -0.95335613     1.46117187    -1.43923337
 h      1.83444173     1.71547549    -0.59932296
 o      2.34998386    -1.10962862     0.37137116
 h      3.12855799    -0.61424284     0.08532344
 c     -2.48820342    -0.53611959    -0.61992665
 h     -2.13593989    -0.51134059    -1.71604625
 h     -2.89032103    -1.53189970    -0.35739772
 h     -3.27199536     0.14381989    -0.47185495
 h     -0.32039869     1.61970608     1.66472791
          17

 c      1.23488414    -0.43577209    -0.01069364
 c     -0.12447895    -1.05794835     0.29040685
 c     -1.11149347    -0.10921562     0.11346296
 c     -0.96335238     1.39840515     0.83916889
 c     -0.45099936     1.15394216    -0.41219208
 c      1.04322138     0.95171740    -0.48802889
 h     -0.41868763    -2.13936313     0.33190358
 h     -1.95867353     1.70964140     0.91061146
 h     -0.99138910     1.44743151    -1.46303903
 h      1.87922938     1.72758086    -0.59235098
 o      2.36408888    -1.10709339     0.36570872
 h      3.18774166    -0.60511060     0.06831417
 c     -2.49041161    -0.53241316    -0.61761486
 h     -2.13111898    -0.55560986    -1.65035692
 h     -2.87413923    -1.56510891    -0.36473684
 h     -3.28580679     0.12951998    -0.51480066
 h     -0.31795392     1.62300747     1.62590982
          17

 c      1.23187637    -0.43865878    -0.00706870
 c     -0.13418582    -1.05732951     0.29041421
 c     -1.11735558    -0.11071489     0.11101565
 c     -0.96237241     1.40414633     0.83402157
 c     -0.44275482     1.16765926    -0.41626632
 c      1.03314413     0.93951024    -0.46978792
 h     -0.46783824    -2.17565772     0.30760351
 h     -1.98950618     1.70912285     0.89560638
 h     -1.01902433     1.42955570    -1.46276071
 h      1.91147037     1.73021412    -0.58457565
 o      2.37810424    -1.10366899     0.35930919
 h      3.23452331    -0.60327949     0.05585088
 c     -2.49032232    -0.53009988    -0.61461785
 h     -2.13060399    -0.60081408    -1.58793087
 h     -2.85224495    -1.59030218    -0.37107377
 h     -3.31325209     0.13050056    -0.55450468
 h     -0.30475963     1.62335126     1.60364114
          17

 c      1.22876393    -0.44028275    -0.00321250
 c     -0.14256843    -1.05715097     0.28948419
 c     -1.12474516    -0.11241557     0.10824088
 c     -0.96363687     1.40996628     0.82869379
 c     -0.43409343     1.18165926    -0.42461667
 c      1.02453185     0.92516549    -0.45053659
 h     -0.50559196    -2.19552296     0.28637553
 h     -2.02533494     1.71468608     0.88426033
 h     -1.03388306     1.40834522    -1.43833583
 h      1.92445176     1.71800949    -0.57473753
 o      2.39227278    -1.09917287     0.35207503
 h      3.26040927    -0.61157066     0.04980056
 c     -2.48889469    -0.52924706    -0.60951123
 h     -2.12789497    -0.64660784    -1.54769887
 h     -2.82517050    -1.60324519    -0.37538476
 h     -3.34901000     0.14199680    -0.59116738
 h     -0.28003897     1.62145596     1.60063736
          17

 c      1.22576348    -0.44081307     0.00092939
 c     -0.14985529    -1.05785505     0.28758661
 c     -1.13349188    -0.11412218     0.10529257
 c     -0.96746511     1.41610787     0.82336927
 c     -0.42546146     1.19561493    -0.43658260
 c      1.01797375     0.90918057    -0.43061990
 h     -0.52971593    -2.19442095     0.26855544
 h     -2.05590779     1.72381516     0.87663851
 h     -1.03559198     1.38543970    -1.39362433
 h      1.91569760     1.68929425    -0.56207361
 o      2.40645384    -1.09365076     0.34404887
 h      3.26347042    -0.62912843     0.04986091
 c     -2.48722448    -0.52935380    -0.60147462
 h     -2.11830662    -0.69338715    -1.54217951
 h     -2.79465869    -1.60277562    -0.37597194
 h     -3.38368470     0.15625180    -0.62489582
 h     -0.24907909     1.61625937     1.61229950
          17

 c      1.22305595    -0.44053326     0.00543839
 c     -0.15620770    -1.05946780     0.28469489
 c     -1.14333904    -0.11568133     0.10231349
 c     -0.97354717     1.42274734     0.81842102
 c     -0.41707114     1.20916334    -0.45095120
 c      1.01368991     0.89192499    -0.41036792
 h     -0.53936401    -2.17220450     0.25449333
 h     -2.07426350     1.73483229     0.87274566
 h     -1.02679338     1.36330003    -1.33751329
 h      1.88642161     1.64538673    -0.54630302
 o      2.42012732    -1.08735451     0.33540767
 h      3.24828798    -0.65178684     0.05364317
 c     -2.48578183    -0.52989237    -0.59118436
 h     -2.10345281    -0.73989229    -1.56700197
 h     -2.76330886    -1.59072606    -0.37078613
 h     -3.40875628     0.16647465    -0.65516492
 h     -0.22036902     1.60610176     1.63025379
          17

 c      1.22078303    -0.43985367     0.01042569
 c     -0.16169604    -1.06162674     0.28079995
 c     -1.15395311    -0.11696905     0.09943258
 c     -0.98124526     1.42990075     0.81409687
 c     -0.40870681     1.22189185    -0.46587978
 c      1.01145950     0.87363590    -0.39009033
 h     -0.53517480    -2.13292519     0.24439305
 h     -2.07733801     1.74696050     0.87249773
 h     -1.01483881     1.34511389    -1.28540276
 h      1.84198657     1.59090498    -0.52775489
 o      2.43232962    -1.08076194     0.32648272
 h      3.22700201    -0.67179218     0.05635716
 c     -2.48441400    -0.53052697    -0.58032770
 h     -2.08937624    -0.78245839    -1.60609186
 h     -2.73417957    -1.57163060    -0.35781368
 h     -3.41879271     0.16838494    -0.68097740
 h     -0.20170420     1.58997797     1.64668728
          17

 c      1.21904538    -0.43930842     0.01602826
 c     -0.16625223    -1.06353011     0.27592370
 c     -1.16494281    -0.11787733     0.09676390
 c     -0.98980487     1.43741784     0.81041395
 c     -0.39971498     1.23338438    -0.47912134
 c      1.01050972     0.85433700    -0.37005392
 h     -0.51968368    -2.08564389     0.23817430
 h     -2.06575411     1.76026064     0.87572905
 h     -1.01153823     1.33405644    -1.25725563
 h      1.79315783     1.53485369    -0.50765562
 o      2.44177264    -1.07451313     0.31772473
 h      3.21755124    -0.67893087     0.05139967
 c     -2.48277421    -0.53100378    -0.57052552
 h     -2.08161632    -0.81720219    -1.64381086
 h     -2.71033470    -1.55193202    -0.33538579
 h     -3.41167340     0.16026865    -0.70123157
 h     -0.19826600     1.56789315     1.65633751
          17

 c      1.21790297    -0.43952815     0.02239573
 c     -0.16964029    -1.06390457     0.27013220
 c     -1.17588644    -0.11830669     0.09440513
 c     -0.99842868     1.44501352     0.80718999
 c     -0.38964744     1.24337071    -0.48901171
 c      1.00955409     0.83382000    -0.35046062
 h     -0.49763379    -2.04506687     0.23536742
 h     -2.04361790     1.77563369     0.88222372
 h     -1.02555865     1.33159444    -1.26656767
 h      1.75604007     1.49071410    -0.48826245
 o      2.44760830    -1.06904565     0.30945976
 h      3.23179249    -0.66654806     0.03430550
 c     -2.48053606    -0.53116923    -0.56287351
 h     -2.08328477    -0.84167508    -1.66984377
 h     -2.69429038    -1.53802702    -0.30244954
 h     -3.38846789     0.14284138    -0.71506203
 h     -0.21229460     1.54065334     1.65676858
          17

 c      1.21737997    -0.44120584     0.02967535
 c     -0.17154841    -1.06130466     0.26353186
 c     -1.18636566    -0.11815190     0.09243239
 c     -1.00633090     1.45229839     0.80408279
 c     -0.37914503     1.25181986    -0.49550642
 c      1.00737315     0.81206701    -0.33151319
 h     -0.47482204    -2.02833262     0.23526276
 h     -2.01805849     1.79483071     0.89174881
 h     -1.05222096     1.33656882    -1.30850828
 h      1.74572657     1.47116414    -0.47185426
 o      2.45026884    -1.06420062     0.30160517
 h      3.26239489    -0.63800576     0.00731732
 c     -2.47739060    -0.53122084    -0.55792977
 h     -2.09541457    -0.85504346    -1.67863872
 h     -2.68743480    -1.53324706    -0.25901358
 h     -3.35363861     0.11938511    -0.72214687
 h     -0.24314855     1.50953832     1.64826045
          17

 c      1.21748313    -0.44504907     0.03799812
 c     -0.17187760    -1.05502588     0.25623880
 c     -1.19600081    -0.11729146     0.09089625
 c     -1.01289805     1.45883185     0.80058622
 c     -0.36960408     1.25882500    -0.49966981
 c      1.00383490     0.79009701    -0.31359019
 h     -0.45458424    -2.04459973     0.23738655
 h     -1.99756451     1.82012921     0.90402171
 h     -1.07747313     1.34663720    -1.36607652
 h      1.76432497     1.47758681    -0.45844018
 o      2.45095349    -1.05946928     0.29382067
 h      3.29092217    -0.60277085    -0.02303867
 c     -2.47298496    -0.53190567    -0.55576313
 h     -2.11757139    -0.85779604    -1.66810217
 h     -2.68973748    -1.53585987    -0.20667363
 h     -3.31531183     0.09594977    -0.72294699
 h     -0.28718795     1.47597556     1.63391348
          17

 c      1.21821395    -0.45168345     0.04745419
 c     -0.17091555    -1.04585319     0.24836907
 c     -1.20447401    -0.11558850     0.08982109
 c     -1.01799677     1.46424480     0.79602972
 c     -0.36221655     1.26446908    -0.50256842
 c      0.99997759     0.76999380    -0.29725080
 h     -0.43558777    -2.08643329     0.24166069
 h     -1.98847988     1.85328231     0.91849304
 h     -1.08884942     1.35978744    -1.42320791
 h      1.79965465     1.49860579    -0.44539607
 o      2.45069095    -1.05444384     0.28581938
 h      3.30246086    -0.56913805    -0.05096390
 c     -2.46695101    -0.53435661    -0.55599093
 h     -2.14808409    -0.85163279    -1.63924164
 h     -2.69998361    -1.54017579    -0.14865374
 h     -3.28426981     0.08062367    -0.71858809
 h     -0.33772725     1.44116519     1.61983414
          17

 c      1.21954423    -0.46148944     0.05804949
 c     -0.16909634    -1.03551448     0.24007340
 c     -1.21152726    -0.11291337     0.08920427
 c     -1.02218539     1.46840590     0.78968369
 c     -0.35760025     1.26878878    -0.50488329
 c      0.99702975     0.75386838    -0.28299418
 h     -0.41455884    -2.13612427     0.24791131
 h     -1.99147823     1.89406558     0.93397219
 h     -1.07939410     1.37466394    -1.46937540
 h      1.83668313     1.52027241    -0.42977021
 o      2.45007001    -1.04895742     0.27747055
 h      3.28973777    -0.54192047    -0.07307460
 c     -2.45921051    -0.53953592    -0.55783575
 h     -2.18393364    -0.83969623    -1.59703781
 h     -2.71630774    -1.53965311    -0.08912747
 h     -3.26973671     0.08044190    -0.70997205
 h     -0.38614534     1.40567516     1.61431462
          17

 c      1.22135688    -0.47443677     0.06966166
 c     -0.16671832    -1.02567010     0.23155007
 c     -1.21694847    -0.10916969     0.08900835
 c     -1.02643285     1.47147791     0.78107836
 c     -0.35587090     1.27177890    -0.50697593
 c      0.99581568     0.74308787    -0.27108233
 h     -0.38953972    -2.17724811     0.25559114
 h     -2.00151443     1.93977380     0.94848849
 h     -1.04675910     1.39040083    -1.49882383
 h      1.86487589     1.53292696    -0.40978053
 o      2.44930480    -1.04306927     0.26879173
 h      3.25212170    -0.52264196    -0.08831652
 c     -2.45044219    -0.54760307    -0.56013805
 h     -2.22064275    -0.82697863    -1.55225002
 h     -2.73666012    -1.52937138    -0.03230548
 h     -3.27335388     0.09683799    -0.69666857
 h     -0.42529814     1.36942179     1.62429383
          17

 c      1.22338939    -0.49000316     0.08202232
 c     -0.16389034    -1.01748616     0.22302375
 c     -1.22056713    -0.10430943     0.08914459
 c     -1.03148770     1.47376668     0.77042124
 c     -0.35677948     1.27339599    -0.50898905
 c      0.99674907     0.73811691    -0.26150879
 h     -0.36050920    -2.19935157     0.26394227
 h     -2.01126900     1.98624321     0.95966396
 h     -0.99188827     1.40648038    -1.50939097
 h      1.87875050     1.53182619    -0.38484844
 o      2.44828200    -1.03706900     0.25995100
 h      3.19504256    -0.50941624    -0.09805434
 c     -2.44207732    -0.55775807    -0.56133186
 h     -2.25296048    -0.82011413    -1.52188127
 h     -2.75911198    -1.50696109     0.01824206
 h     -3.28806282     0.12451932    -0.67727974
 h     -0.45349825     1.33254794     1.65010840
          17

 c      1.22521636    -0.50722834     0.09473964
 c     -0.16058648    -1.01164029     0.21472331
 c     -1.22226051    -0.09833376     0.08945786
 c     -1.03758285     1.47551033     0.75864498
 c     -0.35978831     1.27355108    -0.51084918
 c      0.99994571     0.73864078    -0.25403645
 h     -0.32879856    -2.19764902     0.27221760
 h     -2.01454149     2.02932506     0.96529279
 h     -0.91851844     1.42278148    -1.50242927
 h      1.87671149     1.51606658    -0.35525122
 o      2.44655152    -1.03153000     0.25129990
 h      3.13033179    -0.49600056    -0.10667692
 c     -2.43561236    -0.56875638    -0.55990656
 h     -2.27720308    -0.82502080    -1.52241148
 h     -2.78210508    -1.47262937     0.06004628
 h     -3.30346918     0.15524058    -0.65102710
 h     -0.47448746     1.29645921     1.68429481
          17

 c      1.22628158    -0.52487322     0.10735089
 c     -0.15670378    -1.00839250     0.20686809
 c     -1.22195661    -0.09128877     0.08972655
 c     -1.04462035     1.47680604     0.74696014
 c     -0.36409086     1.27208945    -0.51215746
 c      1.00523767     0.74374774    -0.24825758
 h     -0.29657177    -2.17202730     0.27982822
 h     -2.00775570     2.06583615     0.96376036
 h     -0.83326261     1.43988903    -1.48391166
 h      1.86061444     1.48809269    -0.32187675
 o      2.44346777    -1.02728457     0.24334848
 h      3.07410523    -0.47209557    -0.12128100
 c     -2.43193925    -0.57959215    -0.55555913
 h     -2.29368148    -0.84293833    -1.55568461
 h     -2.80472312    -1.42899511     0.09217492
 h     -3.31100426     0.18175757    -0.61855993
 h     -0.49356871     1.26365717     1.71623664
          17

 c      1.22598329    -0.54161666     0.11938161
 c     -0.15210444    -1.00757533     0.19965392
 c     -1.21964050    -0.08326495     0.08967021
 c     -1.05239351     1.47764622     0.73639955
 c     -0.36866455     1.26876342    -0.51206625
 c      1.01207437     0.75207357    -0.24365997
 h     -0.26657580    -2.12704065     0.28649699
 h     -1.99018186     2.09398901     0.95424567
 h     -0.74523796     1.45960026    -1.46567153
 h      1.83640724     1.45409024    -0.28604189
 o      2.43878893    -1.02499825     0.23647449
 h      3.03711257    -0.43005342    -0.14708848
 c     -2.43126751    -0.58967932    -0.54947721
 h     -2.30558983    -0.87002928    -1.60617892
 h     -2.82693730    -1.38087010     0.11559142
 h     -3.30562927     0.19935577    -0.58171444
 h     -0.51457949     1.23676000     1.73706289
          17

 c      1.22380254    -0.55622529     0.13039131
 c     -0.14665123    -1.00849607     0.19323110
 c     -1.21536925    -0.07440833     0.08895722
 c     -1.06064535     1.47795237     0.72763556
 c     -0.37250988     1.26325305    -0.50947947
 c      1.01941822     0.76191361    -0.23970209
 h     -0.24200950    -2.07299153     0.29251086
 h     -1.96381277     2.11363943     0.93679190
 h     -0.66345681     1.48494846    -1.46295781
 h      1.81494824     1.42439252    -0.24913128
 o      2.43321116    -1.02455031     0.23052897
 h      3.01560351    -0.37464301    -0.18116702
 c     -2.43336502    -0.59859512    -0.54326760
 h     -2.31610345    -0.90106865    -1.65426059
 h     -2.84966003    -1.33468236     0.13315782
 h     -3.28568330     0.20597153    -0.54303576
 h     -0.53919355     1.21777880     1.74158836
          17

 c      1.21943764    -0.56767869     0.14000432
 c     -0.14024708    -1.00988141     0.18767794
 c     -1.20928206    -0.06493481     0.08722425
 c     -1.06905027     1.47757884     0.72097884
 c     -0.37504403     1.25535118    -0.50392424
 c      1.02592372     0.77149490    -0.23590594
 h     -0.22627054    -2.02658609     0.29903536
 h     -1.93320994     2.12650507     0.91227888
 h     -0.59235018     1.51828357    -1.48426600
 h      1.80991616     1.41131543    -0.21190833
 o      2.42785892    -1.02521637     0.22498612
 h      2.99827332    -0.31986835    -0.21480743
 c     -2.43771605    -0.60597915    -0.53812768
 h     -2.32726942    -0.93194035    -1.68573975
 h     -2.87431339    -1.29710649     0.14886185
 h     -3.25253926     0.20215121    -0.50539514
 h     -0.56724062     1.20783110     1.72846519
          17

 c      1.21288659    -0.57525096     0.14793209
 c     -0.13289376    -1.01024727     0.18300822
 c     -1.20160096    -0.05512722     0.08411196
 c     -1.07723169     1.47632297     0.71641193
 c     -0.37616582     1.24522127    -0.49629864
 c      1.03068174     0.77962634    -0.23191568
 h     -0.22229565    -2.00665269     0.30799524
 h     -1.90501764     2.13614764     0.88222075
 h     -0.53111410     1.55833596    -1.52259629
 h      1.82940858     1.42200954    -0.17422021
 o      2.42355441    -1.02629554     0.21936382
 h      2.97678750    -0.27858944    -0.24024196
 c     -2.44362174    -0.61170982    -0.53464882
 h     -2.34019392    -0.95993369    -1.69297569
 h     -2.90172020    -1.27294015     0.16602662
 h     -3.21052950     0.19124849    -0.47163034
 h     -0.59699370     1.20701795     1.70013351
          17

 c      1.20446330    -0.57853938     0.15398583
 c     -0.12478309    -1.00895318     0.17927784
 c     -1.19262211    -0.04530597     0.07930271
 c     -1.08489040     1.47400240     0.71358773
 c     -0.37590423     1.23336907    -0.48830287
 c      1.03391644     0.78623053    -0.22743326
 h     -0.23138049    -2.02180839     0.32069753
 h     -1.88643338     2.14709184     0.84827137
 h     -0.47792218     1.60051238    -1.56190619
 h      1.86810784     1.45236818    -0.13614246
 o      2.42063760    -1.02735895     0.21338401
 h      2.94811363    -0.25828569    -0.25320652
 c     -2.45031306    -0.61610479    -0.53283476
 h     -2.35534945    -0.98341818    -1.67341213
 h     -2.93089057    -1.26338838     0.18540181
 h     -3.16682392     0.17958772    -0.44409506
 h     -0.62515996     1.21429496     1.66312000
          17

 c      1.19476461    -0.57744120     0.15807622
 c     -0.11637670    -1.00688607     0.17670204
 c     -1.18269324    -0.03579775     0.07254916
 c     -1.09203705     1.47062724     0.71182885
 c     -0.37421401     1.22040243    -0.48145487
 c      1.03660601     0.79198446    -0.22214414
 h     -0.25215385    -2.06239211     0.33625527
 h     -1.88237669     2.16261745     0.81158537
 h     -0.43231531     1.63970917    -1.58821460
 h      1.91198476     1.49114874    -0.09902624
 o      2.41904344    -1.02825000     0.20697046
 h      2.91337047    -0.26100617    -0.25285913
 c     -2.45707500    -0.61986631    -0.53218719
 h     -2.37269367    -1.00178449    -1.62881033
 h     -2.95888199    -1.26611566     0.20484870
 h     -3.13028388     0.17556581    -0.42421751
 h     -0.64688727     1.22746434     1.62814437
          17

 c      1.18459570    -0.57210921     0.16020347
 c     -0.10836596    -1.00568352     0.17558653
 c     -1.17218046    -0.02692835     0.06369413
 c     -1.09911625     1.46652905     0.71027119
 c     -0.37100235     1.20688978    -0.47672639
 c      1.03967266     0.79764036    -0.21575868
 h     -0.28096559    -2.10946340     0.35222363
 h     -1.89297067     2.18238129     0.77263257
 h     -0.39482542     1.67201820    -1.59347561
 h      1.94795024     1.52769825    -0.06492140
 o      2.41837309    -1.02910107     0.20025331
 h      2.87718808    -0.28322127    -0.24177671
 c     -2.46343628    -0.62364921    -0.53177935
 h     -2.39163197    -1.01592841    -1.56587291
 h     -2.98193434    -1.27680734     0.22086551
 h     -3.10831106     0.18632400    -0.41253717
 h     -0.65674023     1.24383203     1.60804916
          17

 c      1.17486044    -0.56290607     0.16044219
 c     -0.10151544    -1.00669570     0.17617850
 c     -1.16144305    -0.01902358     0.05268130
 c     -1.10673339     1.46221739     0.70831222
 c     -0.36619085     1.19333656    -0.47458980
 c      1.04365574     0.80374097    -0.20807173
 h     -0.31337333    -2.14683318     0.36627965
 h     -1.91380304     2.20226979     0.73173696
 h     -0.36625361     1.69503352    -1.57482803
 h      1.96774435     1.55501372    -0.03568295
 o      2.41791690    -1.03042692     0.19361460
 h      2.84796619    -0.31456393    -0.22658929
 c     -2.46938257    -0.62745232    -0.53021867
 h     -2.41096554    -1.02924940    -1.49776254
 h     -2.99681723    -1.29085120     0.23044912
 h     -3.10306859     0.21299887    -0.40944006
 h     -0.65161134     1.26190328     1.61155216
          17

 c      1.16644080    -0.55035860     0.15892149
 c     -0.09650056    -1.01064764     0.17860269
 c     -1.15082190    -0.01240295     0.03955626
 c     -1.11516013     1.45807997     0.70609087
 c     -0.35975160     1.18018370    -0.47510926
 c      1.04873709     0.81061514    -0.19897937
 h     -0.34531450    -2.16483978     0.37697811
 h     -1.93863832     2.21666370     0.68965110
 h     -0.34733734     1.70784359    -1.53344258
 h      1.96759132     1.56951665    -0.01260166
 o      2.41674042    -1.03310860     0.18766244
 h      2.83704395    -0.33845291    -0.21743868
 c     -2.47530735    -0.63038375    -0.52573398
 h     -2.42911134    -1.04817487    -1.44367805
 h     -3.00161063    -1.30440493     0.23223475
 h     -3.11101728     0.24941377    -0.41564202
 h     -0.63380680     1.28259425     1.63677254
          17

 c      1.16008847    -0.53511700     0.15580318
 c     -0.09378767    -1.01768595     0.18286285
 c     -1.14062730    -0.00736480     0.02446261
 c     -1.12417890     1.45428550     0.70434559
 c     -0.35172743     1.16776932    -0.47794671
 c      1.05480477     0.81841283    -0.18847799
 h     -0.37359432    -2.15954395     0.38377070
 h     -1.96196840     2.22081047     0.64760537
 h     -0.33864154     1.71137745    -1.47437213
 h      1.94728040     1.57042375     0.00369407
 o      2.41409233    -1.03779876     0.18286650
 h      2.85266401    -0.34204194    -0.22202590
 c     -2.48165383    -0.63118529    -0.51696064
 h     -2.44483677    -1.07925626    -1.42052609
 h     -2.99597327    -1.31496192     0.22695465
 h     -3.12618503     0.28593235    -0.43166564
 h     -0.61028635     1.30799746     1.67283636
          17

 c      1.15633424    -0.51793532     0.15127084
 c     -0.09354795    -1.02744012     0.18885034
 c     -1.13112009    -0.00416433     0.00763409
 c     -1.13330417     1.45086273     0.70382882
 c     -0.34224205     1.15622645    -0.48229083
 c      1.06145118     0.82709264    -0.17667419
 h     -0.39610843    -2.13174435     0.38694046
 h     -1.98018452     2.21197008     0.60703644
 h     -0.34050238     1.70933664    -1.40735930
 h      1.91004910     1.55978956     0.01337134
 o      2.40996301    -1.04406814     0.17905439
 h      2.89152157    -0.33013743    -0.23755260
 c     -2.48860820    -0.62915069    -0.50417541
 h     -2.45790893    -1.12237927    -1.42906352
 h     -2.98115950    -1.32168620     0.21747310
 h     -3.14327378     0.31390710    -0.45711502
 h     -0.58889640     1.33934698     1.70729046
          17

 c      1.15542762    -0.49967586     0.14553695
 c     -0.09560031    -1.03899446     0.19633426
 c     -1.12249925    -0.00299570    -0.01062413
 c     -1.14199676     1.44774682     0.70495915
 c     -0.33148874     1.14535992    -0.48683042
 c      1.06791792     0.83634994    -0.16381527
 h     -0.41222269    -2.08721467     0.38771680
 h     -1.99184367     2.18964182     0.56928631
 h     -0.35304808     1.70919711    -1.34724001
 h      1.86338164     1.54334983     0.01767221
 o      2.40493508    -1.05076771     0.17562051
 h      2.94140994    -0.31938260    -0.25415753
 c     -2.49605988    -0.62439541    -0.48925064
 h     -2.46873928    -1.16934587    -1.45415978
 h     -2.95981311    -1.32554204     0.20836619
 h     -3.15876451     0.32762607    -0.49051132
 h     -0.57573741     1.37636961     1.73095160
          17

 c      1.15734175    -0.48130631     0.13885345
 c     -0.09938814    -1.05080664     0.20493663
 c     -1.11490221    -0.00398890    -0.02995987
 c     -1.14974351     1.44477468     0.70780544
 c     -0.31969699     1.13473317    -0.49009390
 c      1.07306347     0.84554204    -0.15031780
 h     -0.42347908    -2.03793699     0.38855329
 h     -1.99766283     2.15543787     0.53534290
 h     -0.37638942     1.72076194    -1.31013320
 h      1.81975657     1.53145411     0.01915253
 o      2.39961700    -1.05693977     0.17205455
 h      2.99028129    -0.32352098    -0.26347022
 c     -2.50370269    -0.61735715    -0.47437117
 h     -2.47773651    -1.21032458    -1.47861325
 h     -2.93537013    -1.32891488     0.20492371
 h     -3.17091096     0.32452016    -0.52958642
 h     -0.57453122     1.41766914     1.73885947
          17

 c      1.16185216    -0.46385965     0.13150838
 c     -0.10402851    -1.06077603     0.21413424
 c     -1.10841193    -0.00721543    -0.04999226
 c     -1.15608192     1.44168506     0.71217331
 c     -0.30715325     1.12423822    -0.49135264
 c      1.07561803     0.85384905    -0.13671241
 h     -0.43404408    -2.00202706     0.39316674
 h     -2.00041355     2.11277559     0.50562369
 h     -0.41033220     1.74926710    -1.30306339
 h      1.79405990     1.53718060     0.02108676
 o      2.39439994    -1.06209178     0.16810369
 h      3.03006787    -0.34894553    -0.26124844
 c     -2.51114728    -0.60850166    -0.46119531
 h     -2.48512391    -1.23847631    -1.49093083
 h     -2.91097950    -1.33429323     0.21154772
 h     -3.17961978     0.30502374    -0.57172279
 h     -0.58674612     1.46126899     1.72986874
          17

 c      1.16864841    -0.44835385     0.12380711
 c     -0.10857580    -1.06691079     0.22337806
 c     -1.10306660    -0.01268182    -0.07032575
 c     -1.16065312     1.43815294     0.71763224
 c     -0.29436014     1.11461674    -0.49115573
 c      1.07499451     0.86095916    -0.12343848
 h     -0.44879924    -1.99691284     0.40529232
 h     -2.00445624     2.06620562     0.47987447
 h     -0.45282516     1.78927233    -1.31788427
 h      1.79448230     1.56808741     0.02534591
 o      2.38944397    -1.06612521     0.16373376
 h      3.05684394    -0.39593212    -0.24674041
 c     -2.51800807    -0.59844827    -0.45065438
 h     -2.49096351    -1.25043293    -1.48538632
 h     -2.88837985    -1.34227472     0.22999669
 h     -3.18650417     0.27255554    -0.61442819
 h     -0.61158283     1.50505537     1.70649266
          17

 c      1.17741590    -0.43567801     0.11604187
 c     -0.11251217    -1.06855819     0.23233869
 c     -1.09886576    -0.02029668    -0.09057120
 c     -1.16333395     1.43386329     0.72344844
 c     -0.28211975     1.10707509    -0.49063672
 c      1.07192950     0.86767709    -0.11068002
 h     -0.46834641    -2.02575870     0.42601062
 h     -2.01444700     2.02014283     0.45736369
 h     -0.49936018     1.82916469    -1.33954572
 h      1.81519237     1.61849887     0.03091904
 o      2.38466362    -1.06927745     0.15909747
 h      3.07104160    -0.45974163    -0.22213541
 c     -2.52392082    -0.58811214    -0.44298932
 h     -2.49517316    -1.24554759    -1.46034673
 h     -2.86764279    -1.35042128     0.25865948
 h     -3.19490922     0.23330348    -0.65581396
 h     -0.64565609     1.54724495     1.67531836
          17

 c      1.18785094    -0.42645681     0.10845601
 c     -0.11589997    -1.06669157     0.24099588
 c     -1.09576659    -0.02984713    -0.11036909
 c     -1.16440861     1.42859360     0.72850726
 c     -0.27138273     1.10261352    -0.49068230
 c      1.06794399     0.87541154    -0.09846379
 h     -0.48735978    -2.07441480     0.45286170
 h     -2.03327997     1.97730835     0.43749002
 h     -0.54459339     1.85887724    -1.35586572
 h      1.84241303     1.67447430     0.03552908
 o      2.37964413    -1.07212211     0.15453933
 h      3.07880749    -0.53078154    -0.19260741
 c     -2.52852892    -0.57855522    -0.43788169
 h     -2.49750797    -1.22556173    -1.41744074
 h     -2.84798652    -1.35415890     0.29353278
 h     -3.20928951     0.19502559    -0.69484510
 h     -0.68290716     1.58700172     1.64723466
          17

 c      1.19962198    -0.42093358     0.10121864
 c     -0.11897674    -1.06282747     0.24945546
 c     -1.09367458    -0.04101029    -0.12940619
 c     -1.16456578     1.42224927     0.73146811
 c     -0.26304844     1.10177986    -0.49172028
 c      1.06446460     0.88526213    -0.08680542
 h     -0.49914213    -2.12390306     0.48207465
 h     -2.06051077     1.93797259     0.42047102
 h     -0.58393120     1.87256880    -1.36001173
 h      1.86405856     1.72333286     0.03760625
 o      2.37361059    -1.07549007     0.15055321
 h      3.09260037    -0.59602527    -0.16563653
 c     -2.53157042    -0.57055041    -0.43460946
 h     -2.49752989    -1.19504546    -1.36195918
 h     -2.82876736    -1.34882534     0.33000644
 h     -3.23327747     0.16438586    -0.73090105
 h     -0.71613591     1.62483441     1.63510007
          17

 c      1.21231468    -0.41891247     0.09442090
 c     -0.12182887    -1.05816728     0.25778362
 c     -1.09243683    -0.05338478    -0.14742403
 c     -1.16453984     1.41489363     0.73137094
 c     -0.25783003     1.10470165    -0.49381355
 c      1.06247715     0.89765513    -0.07574737
 h     -0.49928595    -2.16003300     0.51053692
 h     -2.09264695     1.90067678     0.40744263
 h     -0.61411312     1.86812193    -1.34945609
 h      1.87294238     1.75727227     0.03665564
 o      2.36585785    -1.08007873     0.14753253
 h      3.12467648    -0.64541920    -0.14706701
 c     -2.53306605    -0.56412652    -0.43215084
 h     -2.49461682    -1.16236719    -1.30412022
 h     -2.80994136    -1.33125827     0.36423156
 h     -3.26710861     0.14414275    -0.76269573
 h     -0.74091722     1.66158355     1.64680368
          17

 c      1.22538998    -0.41978143     0.08809208
 c     -0.12435857    -1.05343589     0.26596908
 c     -1.09184143    -0.06652543    -0.16421956
 c     -1.16471565     1.40682644     0.72824822
 c     -0.25616350     1.11114948    -0.49674934
 c      1.06251049     0.91239589    -0.06535823
 h     -0.48606289    -2.17485564     0.53624494
 h     -2.12492340     1.86363823     0.39987835
 h     -0.63339322     1.84642578    -1.32500731
 h      1.86620071     1.77300740     0.03292700
 o      2.35662420    -1.08598943     0.14544586
 h      3.17365335    -0.67938589    -0.13600684
 c     -2.53339064    -0.55846863    -0.42927207
 h     -2.48809408    -1.13981016    -1.25922671
 h     -2.79206842    -1.30041568     0.39376595
 h     -3.30677646     0.13276256    -0.78776644
 h     -0.75846793     1.69609535     1.67888291
          17

 c      1.23817997    -0.42261601     0.08222664
 c     -0.12634820    -1.04896665     0.27393528
 c     -1.09162629    -0.07997014    -0.17963765
 c     -1.16516030     1.39853732     0.72295077
 c     -0.25813260     1.12054450    -0.50003072
 c      1.06466184     0.92881582    -0.05574291
 h     -0.45971234    -2.16536318     0.55816159
 h     -2.15303436     1.82571690     0.39891698
 h     -0.64190953     1.81146457    -1.29091654
 h      1.84452901     1.77104800     0.02713243
 o      2.34711097    -1.09293819     0.14395730
 h      3.22432955    -0.70538712    -0.12679545
 c     -2.53310421    -0.55243705    -0.42496865
 h     -2.47764615    -1.13943893    -1.24185299
 h     -2.77618119    -1.25739734     0.41783619
 h     -3.34583395     0.12657395    -0.80329595
 h     -0.77345470     1.72469717     1.71932643
          17

 c      1.24994159    -0.42633328     0.07681063
 c     -0.12750208    -1.04475423     0.28154561
 c     -1.09150024    -0.09326325    -0.19356416
 c     -1.16586297     1.39050367     0.71650442
 c     -0.26340033     1.13191360    -0.50278104
 c      1.06857809     0.94586528    -0.04705795
 h     -0.42193710    -2.13270310     0.57615915
 h     -2.17411136     1.78671316     0.40498871
 h     -0.64245804     1.77114328    -1.25596512
 h      1.81231723     1.75586839     0.02031833
 o      2.33862066    -1.10074085     0.14277510
 h      3.26088464    -0.72978999    -0.11457922
 c     -2.53268061    -0.54550146    -0.41937670
 h     -2.46411699    -1.16434189    -1.25390455
 h     -2.76367284    -1.20524672     0.43750450
 h     -3.37789583     0.12206928    -0.80729835
 h     -0.79006812     1.74313798     1.75545305
          17

 c      1.25995211    -0.42985020     0.07183918
 c     -0.12745459    -1.04041075     0.28858193
 c     -1.09117849    -0.10598589    -0.20592600
 c     -1.16683172     1.38304809     0.70972923
 c     -0.27120171     1.14390605    -0.50369274
 c      1.07342013     0.96213282    -0.03951146
 h     -0.37578196    -2.08262902     0.59128135
 h     -2.18711962     1.74727737     0.41772129
 h     -0.64102486     1.73747351    -1.23409255
 h      1.77838387     1.73675374     0.01378119
 o      2.33204738    -1.10942605     0.14176661
 h      3.27407456    -0.75545127    -0.09715958
 c     -2.53234133    -0.53806011    -0.41390058
 h     -2.44985421    -1.20619607    -1.28228036
 h     -2.75614912    -1.14850643     0.45558700
 h     -3.39818613     0.11705199    -0.79921680
 h     -0.81042116     1.74824911     1.77831475
          17

 c      1.26761712    -0.43222054     0.06732447
 c     -0.12577434    -1.03506558     0.29469818
 c     -1.09042357    -0.11778901    -0.21668955
 c     -1.16807261     1.37631674     0.70317053
 c     -0.28059120     1.15517451    -0.50139975
 c      1.07796633     0.97594448    -0.03332841
 h     -0.32558156    -2.02671810     0.60631159
 h     -2.19295808     1.70867561     0.43600488
 h     -0.64462266     1.72249495    -1.24018251
 h      1.75539924     1.72730727     0.00882967
 o      2.32777640    -1.11914647     0.14092692
 h      3.26181627    -0.78244267    -0.07451492
 c     -2.53207468    -0.53087592    -0.41016389
 h     -2.43778944    -1.25305757    -1.31034269
 h     -2.75510311    -1.09222433     0.47583563
 h     -3.40418984     0.11097753    -0.78002246
 h     -0.83472429     1.73838414     1.78328008
          17

 c      1.27256330    -0.43273946     0.06329536
 c     -0.12202425    -1.02741914     0.29940439
 c     -1.08907825    -0.12841116    -0.22584930
 c     -1.16956933     1.37030854     0.69712211
 c     -0.29101278     1.16517982    -0.49547215
 c      1.08114061     0.98589243    -0.02868084
 h     -0.27625397    -1.98190024     0.62602514
 h     -2.19431868     1.67250642     0.45814617
 h     -0.65528034     1.72913593    -1.27864850
 h      1.75437110     1.73956044     0.00627595
 o      2.32563055    -1.13010625     0.14034550
 h      3.22916106    -0.80856873    -0.04829578
 c     -2.53171631    -0.52467778    -0.40916972
 h     -2.43041512    -1.29561711    -1.32618928
 h     -2.76137295    -1.04041602     0.50110959
 h     -3.39599272     0.10507103    -0.75215425
 h     -0.86175814     1.71334002     1.76958440
          17

 c      1.27469240    -0.43099667     0.05979041
 c     -0.11592166    -1.01636408     0.30223500
 c     -1.08708761    -0.13766128    -0.23341791
 c     -1.17131715     1.36490024     0.69161412
 c     -0.30251490     1.17441851    -0.48689282
 c      1.08279545     0.99168688    -0.02563744
 h     -0.23138772    -1.96340725     0.65531978
 h     -2.19514084     1.64039458     0.48210409
 h     -0.66783296     1.74867774    -1.33811630
 h      1.77574179     1.77408855     0.00606706
 o      2.32476861    -1.14255254     0.14019277
 h      3.18942877    -0.82911731    -0.02162229
 c     -2.53099105    -0.52018391    -0.41108540
 h     -2.42948166    -1.32819878    -1.32348065
 h     -2.77462150    -0.99485240     0.53133273
 h     -3.37650719     0.10239716    -0.71935797
 h     -0.88909575     1.67431050     1.74035205
          17

 c      1.27418461    -0.42686186     0.05684873
 c     -0.10746586    -1.00202055     0.30313324
 c     -1.08450490    -0.14537765    -0.23942536
 c     -1.17341927     1.35986288     0.68633893
 c     -0.31526883     1.18368331    -0.47724256
 c      1.08372491     0.99422083    -0.02418780
 h     -0.19172543    -1.97275506     0.69478127
 h     -2.19948240     1.61367768     0.50583722
 h     -0.67545185     1.76941548    -1.40119834
 h      1.80900014     1.81926966     0.00758888
 o      2.32377815    -1.15676436     0.14067204
 h      3.16285959    -0.83710850     0.00169153
 c     -2.52953929    -0.51814311    -0.41537637
 h     -2.43608515    -1.34793230    -1.29997431
 h     -2.79325804    -0.95520405     0.56300272
 h     -3.35118269     0.10760959    -0.68621642
 h     -0.91311841     1.62391177     1.70327091
          17

 c      1.27145537    -0.42042519     0.05450588
 c     -0.09684652    -0.98581631     0.30258054
 c     -1.08146792    -0.15141109    -0.24391750
 c     -1.17620050     1.35490726     0.68061210
 c     -0.32917311     1.19349834    -0.46790024
 c      1.08488142     0.99474641    -0.02429178
 h     -0.15638908    -1.99664714     0.73910706
 h     -2.20998709     1.59314904     0.52772512
 h     -0.67395408     1.78318521    -1.45397577
 h      1.84144863     1.86087504     0.01017890
 o      2.32149062    -1.17283931     0.14186587
 h      3.16438013    -0.82721426     0.01961042
 c     -2.52702549    -0.51917197    -0.42111294
 h     -2.45076820    -1.35427057    -1.25657949
 h     -2.81492262    -0.92025036     0.59079403
 h     -3.32627402     0.12570663    -0.65713726
 h     -0.92922063     1.56583941     1.67079084
          17

 c      1.26708946    -0.41194534     0.05279548
 c     -0.08431203    -0.96946304     0.30125723
 c     -1.07814896    -0.15564937    -0.24694803
 c     -1.18021319     1.34980614     0.67364537
 c     -0.34381608     1.20406003    -0.45987803
 c      1.08685422     0.99430099    -0.02590104
 h     -0.12473392    -2.01856320     0.78089065
 h     -2.22672411     1.57899793     0.54687501
 h     -0.66204293     1.78593862    -1.48797959
 h      1.86404789     1.88865768     0.01332750
 o      2.31802446    -1.19033583     0.14361953
 h      3.18791537    -0.80202610     0.03376546
 c     -2.52338045    -0.52340266    -0.42725135
 h     -2.47352757    -1.34947047    -1.19747877
 h     -2.83716484    -0.88893784     0.60975109
 h     -3.30546775     0.15940010    -0.63509304
 h     -0.93293239     1.50347585     1.65676112
          17

 c      1.26178181    -0.40182069     0.05175099
 c     -0.07016773    -0.95423516     0.29972165
 c     -1.07470585    -0.15805839    -0.24857371
 c     -1.18603466     1.34453918     0.66529445
 c     -0.35856592     1.21533621    -0.45390903
 c      1.08981523     0.99361407    -0.02896208
 h     -0.09666790    -2.02679804     0.81414844
 h     -2.24723204     1.57095756     0.56314335
 h     -0.64033942     1.77651454    -1.49913001
 h      1.87210172     1.89721763     0.01667859
 o      2.31435527    -1.20837373     0.14568345
 h      3.21377073    -0.77069396     0.04722494
 c     -2.51897586    -0.53011135    -0.43270927
 h     -2.50383715    -1.34006599    -1.13105512
 h     -2.85794357    -0.86073273     0.61669537
 h     -3.28738098     0.20657837    -0.62113540
 h     -0.92226204     1.43806912     1.66763493
          17

 c      1.25627779    -0.39056118     0.05140138
 c     -0.05481350    -0.94086832     0.29832129
 c     -1.07125797    -0.15870912    -0.24885723
 c     -1.19400648     1.33923725     0.65658284
 c     -0.37266498     1.22713295    -0.45048567
 c      1.09361726     0.99315924    -0.03341631
 h     -0.07232402    -2.01545516     0.83521596
 h     -2.26771026     1.56851731     0.57690403
 h     -0.61071649     1.75583354    -1.48694418
 h      1.86440825     1.88513009     0.02000389
 o      2.31127494    -1.22604676     0.14787519
 h      3.22552956    -0.74246241     0.06197903
 c     -2.51445014    -0.53763882    -0.43632119
 h     -2.54099177    -1.33808293    -1.07014822
 h     -2.87589283    -0.83551643     0.61078739
 h     -3.26691945     0.26054352    -0.61512134
 h     -0.89941152     1.36922752     1.69623701
          17

 c      1.25130789    -0.37874489     0.05176033
 c     -0.03874967    -0.92966126     0.29721029
 c     -1.06788252    -0.15777215    -0.24786944
 c     -1.20416184     1.33395341     0.64918317
 c     -0.38531879     1.23909496    -0.44974997
 c      1.09785836     0.99316109    -0.03920224
 h     -0.05185118    -1.98327191     0.84254790
 h     -2.28452477     1.57108613     0.58876366
 h     -0.57608240     1.72688444    -1.45496692
 h      1.84288255     1.85460235     0.02322178
 o      2.30908842    -1.24262471     0.15010041
 h      3.21524077    -0.72369513     0.07869178
 c     -2.51031775    -0.54395370    -0.43711505
 h     -2.58479677    -1.35743704    -1.02798714
 h     -2.89047894    -0.81339093     0.59374156
 h     -3.23892368     0.31290613    -0.61666508
 h     -0.86962404     1.29746323     1.72738411
          17

 c      1.24752829    -0.36697056     0.05281527
 c     -0.02255103    -0.92053471     0.29636146
 c     -1.06461033    -0.15548073    -0.24568314
 c     -1.21627910     1.32857185     0.64454032
 c     -0.39578366     1.25065151    -0.45124924
 c      1.10186940     0.99351741    -0.04626303
 h     -0.03536329    -1.93305346     0.83667451
 h     -2.29534176     1.57810470     0.59937971
 h     -0.54035304     1.69533360    -1.41250906
 h      1.81304793     1.81211455     0.02650847
 o      2.30770408    -1.25759206     0.15232671
 h      3.18226957    -0.71756917     0.09719551
 c     -2.50680136    -0.54789027    -0.43506079
 h     -2.63509093    -1.40234756    -1.00910505
 h     -2.90214220    -0.79458788     0.56989749
 h     -3.20054551     0.35643831    -0.62550482
 h     -0.83868546     1.22514531     1.74733097
          17

 c      1.24547366    -0.35582304     0.05452074
 c     -0.00681971    -0.91299316     0.29553478
 c     -1.06142291    -0.15208265    -0.24236617
 c     -1.22991404     1.32287361     0.64346935
 c     -0.40345914     1.26097382    -0.45372127
 c      1.10467091     0.99370182    -0.05456395
 h     -0.02296249    -1.87227585     0.82070755
 h     -2.29968638     1.58912690     0.60938721
 h     -0.50809562     1.66996235    -1.37634960
 h      1.78478753     1.76930881     0.03053430
 o      2.30669515    -1.27068362     0.15456317
 h      3.13245697    -0.72375362     0.11685952
 c     -2.50399507    -0.54979392    -0.43128059
 h     -2.68953928    -1.46128340    -1.00663683
 h     -2.91235131    -0.77948080     0.54579335
 h     -3.15162814     0.38642445    -0.64146533
 h     -0.81144670     1.15568019     1.74776269
          17

 c      1.24552695    -0.34586289     0.05679916
 c      0.00787206    -0.90604885     0.29422315
 c     -1.05827014    -0.14780968    -0.23798534
 c     -1.24443042     1.31661883     0.64616493
 c     -0.40801203     1.26915153    -0.45541353
 c      1.10510429     0.99289967    -0.06410396
 h     -0.01480557    -1.81414470     0.80110915
 h     -2.29897509     1.60387465     0.61937348
 h     -0.48318871     1.66053248    -1.36691619
 h      1.77092817     1.74126165     0.03660828
 o      2.30526631    -1.28196477     0.15684329
 h      3.07863814    -0.73728402     0.13686957
 c     -2.50194563    -0.55071945    -0.42725130
 h     -2.74348179    -1.51699884    -1.01044973
 h     -2.92328625    -0.76847470     0.52867461
 h     -3.09423413     0.40089488    -0.66440567
 h     -0.79144180     1.09257030     1.72565790
          17

 c      1.24791421    -0.33763131     0.05954845
 c      0.02103478    -0.89836426     0.29171564
 c     -1.05510806    -0.14286562    -0.23261905
 c     -1.25909261     1.30960291     0.65233539
 c     -0.40948360     1.27474412    -0.45538728
 c      1.10242991     0.99070330    -0.07486086
 h     -0.01117592    -1.77611457     0.78707719
 h     -2.29602037     1.62223629     0.62985859
 h     -0.46711917     1.67133358    -1.39357111
 h      1.78021349     1.73831600     0.04597750
 o      2.30230725    -1.29185854     0.15919615
 h      3.03964851    -0.74826176     0.15667127
 c     -2.50059666    -0.55162926    -0.42405430
 h     -2.79197234    -1.55651965    -1.01332516
 h     -2.93688288    -0.76154226     0.52385603
 h     -3.03214699     0.40059179    -0.69427603
 h     -0.78078702     1.03877417     1.68245673
          17

 c      1.25273399    -0.33162578     0.06265222
 c      0.03227490    -0.88900814     0.28751397
 c     -1.05193554    -0.13741699    -0.22637357
 c     -1.27322748     1.30171391     0.66128414
 c     -0.40822223     1.27811104    -0.45442406
 c      1.09699737     0.98784716    -0.08666608
 h     -0.01231710    -1.77117299     0.78573960
 h     -2.29400006     1.64412142     0.64128044
 h     -0.45922887     1.69742176    -1.44466258
 h      1.80931817     1.75725301     0.05822486
 o      2.29693876    -1.30080078     0.16161301
 h      3.03135635    -0.74747800     0.17646155
 c     -2.49982338    -0.55328392    -0.42209386
 h     -2.83102906    -1.57298550    -1.01154089
 h     -2.95361012    -0.75764092     0.53217208
 h     -2.97040536     0.38890822    -0.73125463
 h     -0.77980147     0.99612269     1.62393496
          17

 c      1.25999816    -0.32822020     0.06598609
 c      0.04125696    -0.87839676     0.28187203
 c     -1.04881702    -0.13157554    -0.21939631
 c     -1.28642790     1.29301726     0.67189125
 c     -0.40472342     1.27997957    -0.45405822
 c      1.08998486     0.98581756    -0.09918803
 h     -0.01779652    -1.79675733     0.79580174
 h     -2.29509123     1.66915016     0.65400078
 h     -0.45826841     1.72980566    -1.49931283
 h      1.84580628     1.78511613     0.07100040
 o      2.28936032    -1.30858791     0.16406934
 h      3.05281787    -0.73686319     0.19677509
 c     -2.49951595    -0.55632306    -0.42115377
 h     -2.85781227    -1.56425830    -1.00377569
 h     -2.97206440    -0.75462472     0.54966814
 h     -2.91452808     0.37129498    -0.77581198
 h     -0.78617238     0.96455823     1.56077027
          17

 c      1.26962356    -0.32757348     0.06941789
 c      0.04770218    -0.86804739     0.27566044
 c     -1.04588497    -0.12539935    -0.21187524
 c     -1.29871527     1.28384642     0.68262857
 c     -0.39954740     1.28097318    -0.45543928
 c      1.08262974     0.98588900    -0.11204927
 h     -0.02621076    -1.83735295     0.80899097
 h     -2.29946955     1.69628734     0.66830782
 h     -0.46304937     1.76101790    -1.54099044
 h      1.87720765     1.80938323     0.08148876
 o      2.28069055    -1.31445525     0.16658873
 h      3.08852952    -0.72821038     0.21741586
 c     -2.49961421    -0.56115255    -0.42067349
 h     -2.87059163    -1.53194357    -0.99041485
 h     -2.98980481    -0.74983508     0.56986243
 h     -2.86923945     0.35344015    -0.82833864
 h     -0.79418469     0.94141657     1.50848220
          17

 c      1.28136150    -0.32958530     0.07280336
 c      0.05147658    -0.85951720     0.26976575
 c     -1.04332943    -0.11890876    -0.20402400
 c     -1.31044244     1.27474542     0.69190097
 c     -0.39327607     1.28149841    -0.45909643
 c      1.07587315     0.98868085    -0.12490772
 h     -0.03583540    -1.87651604     0.81687047
 h     -2.30541289     1.72374513     0.68437221
 h     -0.47249636     1.78636183    -1.56042979
 h      1.89528369     1.82238225     0.08751088
 o      2.27208904    -1.31774562     0.16924189
 h      3.12239302    -0.73250033     0.23746920
 c     -2.50008525    -0.56762981    -0.42005191
 h     -2.86904284    -1.48168673    -0.97364862
 h     -3.00455375    -0.74089111     0.58648235
 h     -2.83713031     0.33851733    -0.88810413
 h     -0.79608366     0.92224676     1.48354893
          17

 c      1.29472594    -0.33390730     0.07598199
 c      0.05266600    -0.85384228     0.26478080
 c     -1.04137955    -0.11209588    -0.19606053
 c     -1.32176591     1.26611299     0.69883236
 c     -0.38646941     1.28177939    -0.46508643
 c      1.07035789     0.99418354    -0.13747143
 h     -0.04530491    -1.90312884     0.81422140
 h     -2.31044135     1.74933495     0.70213153
 h     -0.48566771     1.80335919    -1.55399452
 h      1.89601775     1.82102142     0.08775416
 o      2.26436361    -1.31820142     0.17210980
 h      3.14418663    -0.75530119     0.25591970
 c     -2.50082224    -0.57478716    -0.41878731
 h     -2.85503332    -1.42452064    -0.95833757
 h     -3.01493203    -0.72622634     0.59504356
 h     -2.81824463     0.32568672    -0.95221799
 h     -0.78760449     0.90473688     1.49421684
          17

 c      1.30897554    -0.33999230     0.07877879
 c      0.05157691    -0.85151065     0.26099747
 c     -1.04027418    -0.10492155    -0.18818379
 c     -1.33217996     1.25787934     0.70375898
 c     -0.37962489     1.28188265    -0.47311679
 c      1.06647144     1.00190848    -0.14950223
 h     -0.05382571    -1.91160487     0.79897368
 h     -2.31252636     1.77100716     0.72117854
 h     -0.50183799     1.81133340    -1.52228912
 h      1.87886884     1.80580348     0.08173139
 o      2.25797589    -1.31593889     0.17526112
 h      3.14969197    -0.79729220     0.27203754
 c     -2.50150544    -0.58087619    -0.41642184
 h     -2.83328221    -1.37756384    -0.95287609
 h     -3.02068476    -0.70529426     0.59329895
 h     -2.81089496     0.31145713    -1.01581660
 h     -0.77258279     0.89196654     1.53466490
          17

 c      1.32316287    -0.34715708     0.08101363
 c      0.04868027    -0.85255490     0.25846747
 c     -1.04021828    -0.09731194    -0.18055075
 c     -1.34076394     1.24968377     0.70773232
 c     -0.37313699     1.28169476    -0.48255490
 c      1.06431279     1.01099888    -0.16083836
 h     -0.06115541    -1.90082628     0.77147078
 h     -2.31063127     1.78723938     0.74077714
 h     -0.52070423     1.81164632    -1.47011547
 h      1.84674251     1.78060387     0.06986840
 o      2.25307147    -1.31139090     0.17873785
 h      3.14026353    -0.85526886     0.28560820
 c     -2.50167152    -0.58400025    -0.41262174
 h     -2.80962381    -1.35920265    -0.96691026
 h     -3.02270140    -0.67854502     0.58125442
 h     -2.81281241     0.29228665    -1.07346660
 h     -0.75956772     0.88977395     1.59084399
          17

 c      1.33623528    -0.35464613     0.08251695
 c      0.04453601    -0.85657634     0.25702873
 c     -1.04133545    -0.08916630    -0.17325977
 c     -1.34668108     1.24121808     0.71179514
 c     -0.36724514     1.28084853    -0.49235034
 c      1.06358655     1.02026818    -0.17144053
 h     -0.06759308    -1.87394197     0.73420236
 h     -2.30470702     1.79719321     0.75997128
 h     -0.54283247     1.80860591    -1.40750480
 h      1.80675301     1.75323315     0.05380907
 o      2.24942056    -1.30527748     0.18253513
 h      3.12359382    -0.92257290     0.29722611
 c     -2.50111681    -0.58334104    -0.40778308
 h     -2.78581807    -1.37630433    -1.00293895
 h     -3.02305100    -0.64726169     0.56123539
 h     -2.82185507     0.26614689    -1.12058252
 h     -0.75589627     0.90245888     1.64911161
          17

 c      1.34716021    -0.36169457     0.08314870
 c      0.03972718    -0.86267927     0.25628941
 c     -1.04364528    -0.08038554    -0.16634878
 c     -1.34938300     1.23235088     0.71670447
 c     -0.36197698     1.27866124    -0.50101913
 c      1.06354234     1.02824710    -0.18142881
 h     -0.07406873    -1.83927840     0.69202857
 h     -2.29551045     1.80071589     0.77767828
 h     -0.57027990     1.81028495    -1.35004485
 h      1.77054554     1.73561625     0.03661434
 o      2.24637647    -1.29851953     0.18658209
 h      3.11398768    -0.99019888     0.30853692
 c     -2.50001691    -0.57967780    -0.40340467
 h     -2.75805981    -1.41846647    -1.05113739
 h     -3.02494772    -0.61329289     0.53782588
 h     -2.83624673     0.23275943    -1.15419125
 h     -0.76545817     0.93136621     1.69969074
          17

 c      1.35504148    -0.36759426     0.08281542
 c      0.03481297    -0.86942376     0.25563208
 c     -1.04708265    -0.07091421    -0.15980731
 c     -1.34860844     1.22310288     0.72294161
 c     -0.35718485     1.27432863    -0.50707778
 c      1.06325791     1.03350269    -0.19101353
 h     -0.08224113    -1.81111401     0.65219284
 h     -2.28437420     1.79824527     0.79272958
 h     -0.60630448     1.82641679    -1.31391566
 h      1.75084227     1.74043955     0.02180158
 o      2.24323497    -1.29196585     0.19077752
 h      3.12623589    -1.05065683     0.32157931
 c     -2.49851521    -0.57445287    -0.40134334
 h     -2.72220658    -1.46895938    -1.09675728
 h     -3.03217582    -0.57870813     0.51682892
 h     -2.85462502     0.19335085    -1.17326712
 h     -0.78899389     0.97535437     1.73672664
          17

 c      1.35920047    -0.37176008     0.08147843
 c      0.03026813    -0.87514013     0.25438649
 c     -1.05153943    -0.06077131    -0.15359046
 c     -1.34435417     1.21360680     0.73075396
 c     -0.35283828     1.26758009    -0.51004047
 c      1.06239925     1.03538255    -0.20026688
 h     -0.09414753    -1.80630156     0.62240638
 h     -2.27293366     1.79062769     0.80387399
 h     -0.65223358     1.86095889    -1.30425447
 h      1.75270046     1.77249916     0.01065128
 o      2.24008661    -1.28608826     0.19511429
 h      3.16180976    -1.10221898     0.33673287
 c     -2.49655436    -0.56892461    -0.40288132
 h     -2.67697159    -1.51476178    -1.12828055
 h     -3.04757547    -0.54548975     0.50273801
 h     -2.87612779     0.15054359    -1.17900666
 h     -0.82474195     1.03154612     1.75784907
          17

 c      1.35923302    -0.37379075     0.07915089
 c      0.02636152    -0.87888893     0.25223284
 c     -1.05690246    -0.05005242    -0.14763142
 c     -1.33686980     1.20409114     0.74012970
 c     -0.34932678     1.25911102    -0.51076909
 c      1.06161627     1.03443508    -0.20899736
 h     -0.11082512    -1.83331577     0.60621053
 h     -2.26282224     1.77885771     0.80977403
 h     -0.70412998     1.90723036    -1.31095343
 h      1.76907652     1.82363253     0.00083648
 o      2.23797041    -1.28106892     0.19972388
 h      3.20608724    -1.14675062     0.35197332
 c     -2.49404912    -0.56402434    -0.40832846
 h     -2.62336895    -1.54822739    -1.13916595
 h     -3.07123560    -0.51547968     0.49605245
 h     -2.90058085     0.10833441    -1.17503872
 h     -0.86874785     1.09593721     1.76427873
          17

 c      1.35506073    -0.37352695     0.07589285
 c      0.02305721    -0.88117693     0.24941573
 c     -1.06306871    -0.03891397    -0.14185283
 c     -1.32665908     1.19486241     0.75072142
 c     -0.34728044     1.25009841    -0.51055514
 c      1.06193131     1.03183682    -0.21693474
 h     -0.13096385    -1.88397411     0.60047412
 h     -2.25535963     1.76379971     0.80903717
 h     -0.75475280     1.95361428    -1.31918337
 h      1.78786408     1.87925937    -0.01130048
 o      2.23799509    -1.27702836     0.20475763
 h      3.24163823    -1.18511926     0.36472030
 c     -2.49101001    -0.56043545    -0.41711889
 h     -2.56353971    -1.56564054    -1.12673338
 h     -3.10004379    -0.49051982     0.49304743
 h     -2.92862068     0.07169828    -1.16712022
 h     -0.91505045     1.16405980     1.76136189
          17

 c      1.34695275    -0.37109128     0.07181234
 c      0.02009446    -0.88332563     0.24642741
 c     -1.06993423    -0.02756823    -0.13617222
 c     -1.31443326     1.18624950     0.76183945
 c     -0.34719818     1.24159107    -0.51033608
 c      1.06404991     1.02867575    -0.22392744
 h     -0.15162289    -1.94073695     0.59902988
 h     -2.25126706     1.74597684     0.80034423
 h     -0.79750730     1.99052298    -1.31834003
 h      1.79957503     1.92665056    -0.02838269
 o      2.24072228    -1.27402996     0.21029130
 h      3.25738738    -1.21642939     0.37329544
 c     -2.48751488    -0.55858525    -0.42823021
 h     -2.50010348    -1.56610483    -1.09112369
 h     -3.12909587    -0.47241851     0.48824316
 h     -2.96129620     0.04530715    -1.16165384
 h     -0.95644956     1.23196647     1.75836680
          17

 c      1.33549222    -0.36688005     0.06706714
 c      0.01714586    -0.88648814     0.24364369
 c     -1.07737181    -0.01628687    -0.13050729
 c     -1.30095708     1.17853016     0.77270359
 c     -0.34928402     1.23432280    -0.51058538
 c      1.06817370     1.02571425    -0.22997999
 h     -0.16989201    -1.98803859     0.59686066
 h     -2.25043924     1.72549388     0.78272870
 h     -0.82803184     2.01230403    -1.30325189
 h      1.79923633     1.95761785    -0.05154456
 o      2.24608101    -1.27201801     0.21630727
 h      3.24989520    -1.23901542     0.37717659
 c     -2.48369058    -0.55849536    -0.44064824
 h     -2.43586975    -1.55156644    -1.03506648
 h     -3.15357716    -0.46268029     0.47707287
 h     -2.99878037     0.03148157    -1.16309949
 h     -0.98652508     1.29722718     1.76536705
          17

 c      1.32149365    -0.36149537     0.06185788
 c      0.01390218    -0.89129589     0.24123146
 c     -1.08521294    -0.00539844    -0.12478893
 c     -1.28684555     1.17194455     0.78295068
 c     -0.35344710     1.22873582    -0.51144082
 c      1.07407250     1.02341245    -0.23521680
 h     -0.18368480    -2.01628760     0.59117108
 h     -2.25183235     1.70213970     0.75597036
 h     -0.84414523     2.01668913    -1.27272520
 h      1.78556815     1.96811345    -0.08080660
 o      2.25341397    -1.27081381     0.22269790
 h      3.22315461    -1.25117164     0.37698530
 c     -2.47977534    -0.55958839    -0.45360420
 h     -2.37349901    -1.52798873    -0.96429505
 h     -3.16993645    -0.46222696     0.45716727
 h     -3.03892423     0.02876274    -1.17210073
 h     -1.00210987     1.35869921     1.78712584
          17

 c      1.30589406    -0.35564194     0.05641253
 c      0.01009843    -0.89790159     0.23919165
 c     -1.09324234     0.00473125    -0.11897607
 c     -1.27249696     1.16680144     0.79290879
 c     -0.35933930     1.22499790    -0.51279103
 c      1.08117813     1.02195606    -0.23984464
 h     -0.19180171    -2.02133035     0.58095754
 h     -2.25357238     1.67567236     0.72093843
 h     -0.84566887     2.00435942    -1.22857081
 h      1.76021066     1.95770628    -0.11541954
 o      2.26147567    -1.27016027     0.22926338
 h      3.18953017    -1.25146294     0.37462559
 c     -2.47615132    -0.56063377    -0.46652973
 h     -2.31476194    -1.50679514    -0.88766001
 h     -3.17635565    -0.47121878     0.42857268
 h     -3.07723921     0.03251739    -1.18619828
 h     -1.00387873     1.41494258     1.81968966
          17

 c      1.28963758    -0.35001502     0.05096512
 c      0.00553620    -0.90605969     0.23740594
 c     -1.10120769     0.01373756    -0.11306116
 c     -1.25818794     1.16349201     0.80328645
 c     -0.36636832     1.22294393    -0.51426238
 c      1.08862959     1.02120289    -0.24412604
 h     -0.19387597    -2.00355700     0.56658697
 h     -2.25336297     1.64620381     0.67970698
 h     -0.83475553     1.97946476    -1.17569783
 h      1.72769834     1.92994454    -0.15405350
 o      2.26854635    -1.26979323     0.23573224
 h      3.16899064    -1.23868778     0.37310741
 c     -2.47326135    -0.56008108    -0.47904060
 h     -2.25978569    -1.50303760    -0.81494595
 h     -3.17297767    -0.48894835     0.39367880
 h     -3.10845405     0.03698384    -1.20216560
 h     -0.99466581     1.46347881     1.85384989
          17

 c      1.27357228    -0.34520392     0.04573327
 c      0.00012028    -0.91511918     0.23565033
 c     -1.10884027     0.02129797    -0.10706489
 c     -1.24415898     1.16236961     0.81469177
 c     -0.37367678     1.22195169    -0.51513839
 c      1.09528221     1.02056529    -0.24835027
 h     -0.19048071    -1.96807418     0.54977094
 h     -2.24910611     1.61451745     0.63537408
 h     -0.81672095     1.95101762    -1.12293258
 h      1.69592922     1.89345849    -0.19501247
 o      2.27317152    -1.26951549     0.24188216
 h      3.17834067    -1.21164567     0.37479270
 c     -2.47134828    -0.55700289    -0.49118324
 h     -2.20823926    -1.52599875    -0.75208230
 h     -3.16211435    -0.51384989     0.35714740
 h     -3.12822137     0.03719404    -1.21777278
 h     -0.97765316     1.50160561     1.88067053
          17

 c      1.25838505    -0.34164918     0.04090299
 c     -0.00609716    -0.92394136     0.23358229
 c     -1.11588468     0.02715597    -0.10102572
 c     -1.23062326     1.16363262     0.82739183
 c     -0.38017303     1.22090532    -0.51436495
 c      1.09978236     1.01899724    -0.25277915
 h     -0.18338661    -1.92581702     0.53385293
 h     -2.23948077     1.58216850     0.59165789
 h     -0.80020704     1.93338371    -1.08287518
 h      1.67583377     1.86197033    -0.23678667
 o      2.27529009    -1.26917835     0.24770653
 h      3.21391732    -1.16988794     0.37886091
 c     -2.47012687    -0.55190550    -0.50347705
 h     -2.16236685    -1.57009755    -0.69951146
 h     -3.14809897    -0.54380186     0.32541535
 h     -3.13406812     0.03005115    -1.23234716
 h     -0.95552971     1.52736790     1.89432830
          17

 c      1.24459342    -0.33967330     0.03662539
 c     -0.01290928    -0.93092185     0.23075114
 c     -1.12212686     0.03112158    -0.09498640
 c     -1.21774931     1.16727495     0.84127934
 c     -0.38486243     1.21867809    -0.51097202
 c      1.10093410     1.01545173    -0.25757409
 h     -0.17555657    -1.89358303     0.52382077
 h     -2.22428622     1.55135914     0.55243068
 h     -0.79362871     1.94079491    -1.06697979
 h      1.67756478     1.84897444    -0.27887000
 o      2.27601705    -1.26856573     0.25335966
 h      3.25499418    -1.11530254     0.38217793
 c     -2.46886658    -0.54623792    -0.51642744
 h     -2.12689047    -1.62017416    -0.65621809
 h     -3.13601730    -0.57670026     0.30492839
 h     -3.12566066     0.01460287    -1.24668628
 h     -0.93024966     1.54001199     1.89267559
          17

 c      1.23257874    -0.33954073     0.03301856
 c     -0.02006703    -0.93453077     0.22675119
 c     -1.12741063     0.03307177    -0.08897988
 c     -1.20565901     1.17308027     0.85589864
 c     -0.38745950     1.21518669    -0.50486696
 c      1.09834503     1.00979867    -0.26280590
 h     -0.16998037    -1.88813356     0.52462143
 h     -2.20450997     1.52468208     0.52131744
 h     -0.79811829     1.97517294    -1.07635207
 h      1.70328550     1.85711003    -0.32160309
 o      2.27648385    -1.26737427     0.25897664
 h      3.28176554    -1.05183450     0.38208835
 c     -2.46685041    -0.54143662    -0.53004684
 h     -2.10599032    -1.66228496    -0.62250690
 h     -3.12924957    -0.61076635     0.29908023
 h     -3.10475705    -0.00813394    -1.26289156
 h     -0.90289236     1.54016082     1.87724881
          17

 c      1.22262329    -0.34147106     0.03016227
 c     -0.02748515    -0.93440786     0.22154466
 c     -1.13164048     0.03297207    -0.08302886
 c     -1.19444793     1.18063438     0.87046368
 c     -0.38844862     1.21161098    -0.49691390
 c      1.09261912     1.00305173    -0.26857871
 h     -0.16751696    -1.91369569     0.53739505
 h     -2.18218584     1.50483191     0.50137752
 h     -0.80688500     2.02360587    -1.10088279
 h      1.74503088     1.87549482    -0.36461898
 o      2.27733982    -1.26527954     0.26461058
 h      3.28290931    -0.98400686     0.37736112
 c     -2.46368397    -0.53858457    -0.54371217
 h     -2.10167735    -1.68781742    -0.59966119
 h     -3.12767145    -0.64419216     0.30597305
 h     -3.07494929    -0.03556218    -1.28420259
 h     -0.87340000     1.52993428     1.85343076
          17

 c      1.21491759    -0.34560020     0.02808851
 c     -0.03527100    -0.93171482     0.21558384
 c     -1.13477534     0.03090715    -0.07716095
 c     -1.18421561     1.18936295     0.88390830
 c     -0.38850213     1.20939579    -0.48816019
 c      1.08481259     0.99651171    -0.27506598
 h     -0.16660639    -1.95786978     0.55795458
 h     -2.16010527     1.49432265     0.49484031
 h     -0.81210769     2.06986671    -1.12830903
 h      1.79099080     1.88946539    -0.40627867
 o      2.27878051    -1.26199206     0.27024804
 h      3.25497187    -0.91585249     0.36792084
 c     -2.45929436    -0.53844072    -0.55638064
 h     -2.11383692    -1.69292659    -0.58903031
 h     -3.12844069    -0.67469091     0.31938046
 h     -3.04084389    -0.06427766    -1.31436548
 h     -0.84029035     1.51283455     1.83027178
          17

 c      1.20952744    -0.35194308     0.02677749
 c     -0.04352791    -0.92817310     0.20952584
 c     -1.13681941     0.02708922    -0.07142421
 c     -1.17505769     1.19864029     0.89510884
 c     -0.38813240     1.20953524    -0.47935012
 c      1.07592308     0.99104746    -0.28242619
 h     -0.16533402    -2.00262766     0.57998849
 h     -2.14142079     1.49522183     0.50292892
 h     -0.80899274     2.10246433    -1.14994383
 h      1.83130997     1.88853743    -0.44453575
 o      2.28062503    -1.25730701     0.27582893
 h      3.20115953    -0.85008190     0.35451825
 c     -2.45384460    -0.54140186    -0.56704488
 h     -2.14060086    -1.67755411    -0.59152553
 h     -3.12832392    -0.69965045     0.33191240
 h     -3.00637240    -0.09140271    -1.35595110
 h     -0.80097213     1.49279899     1.81832375
          17

 c      1.20634608    -0.36038028     0.02615873
 c     -0.05221407    -0.92518830     0.20394566
 c     -1.13781790     0.02184134    -0.06589527
 c     -1.16694934     1.20798184     0.90336160
 c     -0.38768133     1.21248779    -0.47090415
 c      1.06673943     0.98695676    -0.29073346
 h     -0.16278078    -2.03414914     0.59829122
 h     -2.12911697     1.50890253     0.52584642
 h     -0.79575489     2.11538926    -1.16104049
 h      1.85962716     1.86771797    -0.47769368
 o      2.28232435    -1.25118331     0.28125940
 h      3.13139645    -0.78686258     0.33853581
 c     -2.44773469    -0.54733509    -0.57516314
 h     -2.17846391    -1.64560405    -0.60742440
 h     -3.12534234    -0.71667481     0.33761716
 h     -2.97302133    -0.11586477    -1.40809404
 h     -0.75355334     1.47224396     1.82434188
          17

 c      1.20505689    -0.37066240     0.02611334
 c     -0.06112969    -0.92364472     0.19925367
 c     -1.13786055     0.01556779    -0.06067844
 c     -1.15959636     1.21717872     0.90879437
 c     -0.38737776     1.21828506    -0.46301238
 c      1.05784767     0.98406478    -0.29995623
 h     -0.15904086    -2.04486170     0.60963865
 h     -2.12522360     1.53578651     0.56299845
 h     -0.77271605     2.10680607    -1.15982670
 h      1.87275753     1.82636250    -0.50468974
 o      2.28302353    -1.24383373     0.28643441
 h      3.06166198    -0.72251408     0.32166952
 c     -2.44157974    -0.55542268    -0.58081712
 h     -2.22224892    -1.60629723    -0.63637988
 h     -3.11921372    -0.72402374     0.33304265
 h     -2.93966889    -0.13840901    -1.46569434
 h     -0.69936424     1.45077686     1.84639480
          17

 c      1.20512778    -0.38242263     0.02647844
 c     -0.06995572    -0.92397741     0.19570858
 c     -1.13708661     0.00871797    -0.05589636
 c     -1.15250791     1.22622883     0.91220639
 c     -0.38735064     1.22659927    -0.45566918
 c      1.04962406     0.98182376    -0.30995508
 h     -0.15488417    -2.03237597     0.61258943
 h     -2.12975243     1.57505153     0.61341141
 h     -0.74186285     2.07841787    -1.14713566
 h      1.87049918     1.76733359    -0.52524279
 o      2.28196389    -1.23563097     0.29128511
 h      3.00787759    -0.65123216     0.30523653
 c     -2.43604354    -0.56417596    -0.58454038
 h     -2.26556582    -1.57503998    -0.67773178
 h     -3.11120515    -0.72083433     0.31732320
 h     -2.90421476    -0.16029021    -1.52122571
 h     -0.64322494     1.42635173     1.87533030
          17

 c      1.20586301    -0.39519563     0.02705778
 c     -0.07830232    -0.92622671     0.19342733
 c     -1.13567796     0.00174826    -0.05167602
 c     -1.14528150     1.23519543     0.91453891
 c     -0.38759103     1.23672058    -0.44861735
 c      1.04215963     0.97936086    -0.32047642
 h     -0.15152454    -1.99875425     0.60734512
 h     -2.13989678     1.62440607     0.67601169
 h     -0.70696124     2.03599163    -1.12702418
 h      1.85619533     1.69697928    -0.54011625
 o      2.27914904    -1.22664879     0.29580539
 h      2.97519042    -0.57265410     0.28978293
 c     -2.43156015    -0.57191856    -0.58702950
 h     -2.30266918    -1.56893103    -0.73091150
 h     -3.10390895    -0.70721390     0.29195113
 h     -2.86527293    -0.18196857    -1.56755141
 h     -0.59105188     1.39730904     1.90064961
          17

 c      1.20650797    -0.40844761     0.02763881
 c     -0.08575747    -0.92999854     0.19235954
 c     -1.13383473    -0.00491053    -0.04813259
 c     -1.13778903     1.24415173     0.91654311
 c     -0.38790242     1.24748968    -0.44123492
 c      1.03514317     0.97551138    -0.33113931
 h     -0.15052332    -1.95098073     0.59603180
 h     -2.15034924     1.68018437     0.74943712
 h     -0.67383922     1.99043937    -1.10805893
 h      1.83779798     1.62535669    -0.55148976
 o      2.27536934    -1.21641154     0.30000829
 h      2.95690661    -0.49600324     0.27574974
 c     -2.42809930    -0.57789179    -0.58904812
 h     -2.33090465    -1.59429810    -0.79447259
 h     -3.10106111    -0.68422359     0.26045192
 h     -2.82278687    -0.20267583    -1.59979968
 h     -0.54759445     1.36321310     1.91454720
          17

 c      1.20635089    -0.42162021     0.02801096
 c     -0.09193629    -0.93437310     0.19223690
 c     -1.13175170    -0.01088095    -0.04535185
 c     -1.13014317     1.25317884     0.91873704
 c     -0.38794777     1.25741301    -0.43255117
 c      1.02787697     0.96897369    -0.34145620
 h     -0.15373978    -1.90210206     0.58326258
 h     -2.15481902     1.73786943     0.83157976
 h     -0.64968328     1.95674175    -1.10312769
 h      1.82755312     1.56495627    -0.56291354
 o      2.27155126    -1.20430377     0.30389234
 h      2.94410186    -0.43354525     0.26395172
 c     -2.42522937    -0.58280383    -0.59151483
 h     -2.35061825    -1.64039872    -0.86379274
 h     -3.10709747    -0.65365582     0.22763219
 h     -2.77781077    -0.22070089    -1.61599209
 h     -0.51557587     1.32466064     1.91288051
          17

 c      1.20478559    -0.43417947     0.02798066
 c     -0.09653288    -0.93799640     0.19259004
 c     -1.12961945    -0.01586934    -0.04337614
 c     -1.12256877     1.26235121     0.92145253
 c     -0.38752971     1.26534256    -0.42179365
 c      1.01974930     0.95876596    -0.35097797
 h     -0.16316767    -1.87025819     0.57589708
 h     -2.14785076     1.79289982     0.91940303
 h     -0.63978890     1.94618790    -1.12305673
 h      1.83654988     1.52567732    -0.57774582
 o      2.26836912    -1.18997604     0.30745656
 h      2.93142423    -0.39394137     0.25528074
 c     -2.42242217    -0.58797070    -0.59531397
 h     -2.36306660    -1.68977129    -0.93153987
 h     -3.12583197    -0.61755337     0.19778071
 h     -2.73208463    -0.23385465    -1.61709446
 h     -0.49562002     1.28284954     1.89491203
          17

 c      1.20135220    -0.44565507     0.02738331
 c     -0.09938417    -0.93978649     0.19301921
 c     -1.12764638    -0.01968008    -0.04219800
 c     -1.11531188     1.27170409     0.92484383
 c     -0.38691719     1.27132675    -0.40928032
 c      1.01102493     0.94476792    -0.35953328
 h     -0.18037657    -1.87048739     0.57980454
 h     -2.12605915     1.84147405     1.00922545
 h     -0.64378491     1.95648018    -1.16616026
 h      1.86549139     1.50859332    -0.59644757
 o      2.26620924    -1.17343751     0.31071836
 h      2.91748784    -0.38049848     0.25034934
 c     -2.41933268    -0.59443040    -0.60084619
 h     -2.36937882    -1.72888911    -0.99055918
 h     -3.15826351    -0.57776483     0.17219340
 h     -2.68772339    -0.23972062    -1.60700146
 h     -0.48622983     1.23917754     1.86310357
          17

 c      1.19578960    -0.45565240     0.02609152
 c     -0.10056881    -0.93998249     0.19362928
 c     -1.12607046    -0.02220443    -0.04176677
 c     -1.10861374     1.28122292     0.92884650
 c     -0.38673192     1.27633400    -0.39634543
 c      1.00291217     0.92766904    -0.36727098
 h     -0.20544165    -1.90235806     0.59466164
 h     -2.08858353     1.88105430     1.09720628
 h     -0.65682368     1.97489461    -1.21898997
 h      1.90360183     1.50656326    -0.61616634
 o      2.26518684    -1.15504091     0.31372054
 h      2.90430134    -0.39114037     0.24928165
 c     -2.41594321    -0.60274372    -0.60782291
 h     -2.37049828    -1.75028318    -1.03558688
 h     -3.20115890    -0.53602029     0.14816345
 h     -2.64694542    -0.23573454    -1.59221078
 h     -0.48361297     1.19478741     1.82312197
          17

 c      1.18809253    -0.46386501     0.02402656
 c     -0.10046185    -0.94006996     0.19501551
 c     -1.12513937    -0.02340713    -0.04199840
 c     -1.10269782     1.29085174     0.93315999
 c     -0.38755908     1.28130569    -0.38443080
 c      0.99675941     0.90844046    -0.37446094
 h     -0.23635407    -1.95053768     0.61404959
 h     -2.03708895     1.91064981     1.17985628
 h     -0.67364410     1.98913528    -1.26686551
 h      1.93730608     1.51050169    -0.63314305
 o      2.26510308    -1.13549114     0.31653597
 h      2.89745695    -0.41805947     0.25152995
 c     -2.41251757    -0.61305863    -0.61552165
 h     -2.36727045    -1.75101372    -1.06346106
 h     -3.24807411    -0.49433846     0.12075659
 h     -2.61162792    -0.21950671    -1.58029643
 h     -0.48176172     1.15005979     1.78338559
          17

 c      1.17856069    -0.47009102     0.02116987
 c     -0.09967435    -0.94166765     0.19781066
 c     -1.12506754    -0.02333611    -0.04278412
 c     -1.09766421     1.30048958     0.93737323
 c     -0.38974089     1.28674511    -0.37457827
 c      0.99343746     0.88800579    -0.38133470
 h     -0.26986089    -1.99741494     0.63072271
 h     -1.97558636     1.93100571     1.25456397
 h     -0.69051335     1.99186122    -1.29969854
 h      1.95675651     1.51334472    -0.64456586
 o      2.26540863    -1.11581064     0.31926879
 h      2.90614374    -0.44818085     0.25577061
 c     -2.40944923    -0.62512402    -0.62329122
 h     -2.36048625    -1.73142839    -1.07294998
 h     -3.29189834    -0.45512194     0.08556862
 h     -2.58268470    -0.18982776    -1.57673642
 h     -0.47383058     1.10440061     1.75287050
          17

 c      1.16780233    -0.47424668     0.01756857
 c     -0.09894319    -0.94584577     0.20240661
 c     -1.12600145    -0.02213226    -0.04399916
 c     -1.09325243     1.30992122     0.94127391
 c     -0.39335769     1.29275429    -0.36740443
 c      0.99321042     0.86719783    -0.38805023
 h     -0.30267451    -2.03074952     0.63982555
 h     -1.91004205     1.94466149     1.32010163
 h     -0.70528120     1.98007133    -1.31220764
 h      1.95701228     1.51066803    -0.64894373
 o      2.26543910    -1.09699964     0.32202887
 h      2.93915651    -0.46864129     0.26031374
 c     -2.40712961    -0.63818830    -0.63091441
 h     -2.35086329    -1.69527171    -1.06490808
 h     -3.32688437    -0.42085779     0.04030688
 h     -2.55972806    -0.14810750    -1.58191163
 h     -0.45536812     1.05701283     1.73681435
          17

 c      1.15664731    -0.47637659     0.01333060
 c     -0.09903231    -0.95305911     0.20892928
 c     -1.12800827    -0.02002079    -0.04550889
 c     -1.08869060     1.31871509     0.94507308
 c     -0.39827223     1.29913948    -0.36317538
 c      0.99581518     0.84679012    -0.39470664
 h     -0.33210124    -2.04430372     0.63911712
 h     -1.84741928     1.95555902     1.37689096
 h     -0.71707273     1.95382257    -1.30292838
 h      1.93729802     1.50032848    -0.64592970
 o      2.26504845    -1.07941824     0.32487595
 h      2.99532527    -0.47674044     0.26412587
 c     -2.40585558    -0.65086335    -0.63853779
 h     -2.33890710    -1.65118928    -1.04296469
 h     -3.34954301    -0.39372981    -0.01496445
 h     -2.54144163    -0.09892583    -1.59138972
 h     -0.42716162     1.00855498     1.73363590
          17

 c      1.14597372    -0.47667244     0.00861535
 c     -0.10063028    -0.96324607     0.21728016
 c     -1.13108131    -0.01728720    -0.04716853
 c     -1.08292617     1.32626769     0.94926364
 c     -0.40417314     1.30545532    -0.36180740
 c      1.00055490     0.82748447    -0.40135654
 h     -0.35626843    -2.03665548     0.62841320
 h     -1.79390237     1.96782297     1.42655388
 h     -0.72625449     1.91577797    -1.27403158
 h      1.90057344     1.48242814    -0.63620255
 o      2.26485214    -1.06275428     0.32781243
 h      3.06072183    -0.48040396     0.26712077
 c     -2.40577122    -0.66110462    -0.64630538
 h     -2.32458995    -1.61449578    -1.01419300
 h     -3.35894078    -0.37527175    -0.07812395
 h     -2.52630405    -0.04890125    -1.59925486
 h     -0.39438693     0.96187716     1.73685216
          17

 c      1.13653213    -0.47549696     0.00363157
 c     -0.10423106    -0.97586571     0.22715450
 c     -1.13515078    -0.01424771    -0.04881837
 c     -1.07508305     1.33204966     0.95434957
 c     -0.41058810     1.31098490    -0.36276892
 c      1.00634492     0.80982731    -0.40800251
 h     -0.37436683    -2.01080266     0.60933541
 h     -1.75290311     1.98392866     1.47053289
 h     -0.73483959     1.87162300    -1.23233117
 h      1.85386299     1.45989789    -0.62151910
 o      2.26566584    -1.04662489     0.33083411
 h      3.11843979    -0.48835210     0.26941265
 c     -2.40683085    -0.66662943    -0.65420672
 h     -2.30713033    -1.60451759    -0.98758878
 h     -3.35697542    -0.36601074    -0.14529016
 h     -2.51304092    -0.00481159    -1.60117703
 h     -0.36322731     0.92094346     1.73951369
          17

 c      1.12884398    -0.47338644    -0.00135905
 c     -0.11001471    -0.98983677     0.23802783
 c     -1.14009524    -0.01122310    -0.05027958
 c     -1.06473453     1.33583227     0.96073844
 c     -0.41686803     1.31471444    -0.36495776
 c      1.01174733     0.79409558    -0.41459285
 h     -0.38715560    -1.97500349     0.58549012
 h     -1.72425856     2.00347874     1.50867184
 h     -0.74717480     1.83065710    -1.19070532
 h      1.80859865     1.43927447    -0.60471228
 o      2.26801696    -1.03089662     0.33395556
 h      3.15662560    -0.50475985     0.27085449
 c     -2.40868838    -0.66617452    -0.66243492
 h     -2.28594579    -1.63159096    -0.96849115
 h     -3.34879117    -0.36510801    -0.21104826
 h     -2.50071121     0.02790389    -1.59562184
 h     -0.33839394     0.88934771     1.73688204
          17

 c      1.12318753    -0.47101826    -0.00604482
 c     -0.11777009    -1.00347566     0.24915596
 c     -1.14576036    -0.00852336    -0.05135570
 c     -1.05187949     1.33771461     0.96871729
 c     -0.42224228     1.31548977    -0.36686436
 c      1.01518274     0.78031929    -0.42106635
 h     -0.39758144    -1.94381871     0.56259503
 h     -1.70524508     2.02364478     1.53906314
 h     -0.76964202     1.80430379    -1.16631398
 h      1.77862595     1.42981258    -0.58903246
 o      2.27203337    -1.01566694     0.33720712
 h      3.17016090    -0.52946014     0.27100662
 c     -2.41055592    -0.66054094    -0.67164590
 h     -2.26257237    -1.68549734    -0.95501219
 h     -3.34267637    -0.37034023    -0.26901284
 h     -2.48864449     0.04599178    -1.58384287
 h     -0.32231972     0.86945676     1.72698622
          17

 c      1.11964834    -0.46914430    -0.01008241
 c     -0.12696576    -1.01477256     0.25970904
 c     -1.15198761    -0.00643928    -0.05184261
 c     -1.03680000     1.33800885     0.97839226
 c     -0.42616204     1.31258972    -0.36746850
 c      1.01553148     0.76866953    -0.42747845
 h     -0.41031857    -1.93545938     0.54718008
 h     -1.69236359     2.04073888     1.55913195
 h     -0.80676856     1.79968964    -1.17031299
 h      1.77340692     1.43826159    -0.57643863
 o      2.27743600    -1.00120366     0.34063273
 h      3.16065070    -0.55894353     0.26912346
 c     -2.41141737    -0.65175074    -0.68247664
 h     -2.24039779    -1.74478088    -0.94254053
 h     -3.34776751    -0.37901156    -0.31335276
 h     -2.47639638     0.04872984    -1.56952992
 h     -0.31504603     0.86201082     1.71047621
          17

 c      1.11819221    -0.46848138    -0.01313755
 c     -0.13709299    -1.02238587     0.26912594
 c     -1.15863382    -0.00521734    -0.05154551
 c     -1.01996738     1.33712771     0.98960118
 c     -0.42876281     1.30626800    -0.36717450
 c      1.01273476     0.75993744    -0.43407724
 h     -0.42845418    -1.96083651     0.54281818
 h     -1.68264507     2.05164106     1.56685133
 h     -0.85576608     1.81342948    -1.19703777
 h      1.79106445     1.46238390    -0.56638388
 o      2.28347922    -0.98793754     0.34430209
 h      3.13736243    -0.58659352     0.26396545
 c     -2.41062283    -0.64167575    -0.69499069
 h     -2.22262759    -1.79130729    -0.92832019
 h     -3.36894297    -0.38963203    -0.34103727
 h     -2.46378910     0.03799323    -1.55847470
 h     -0.31406493     0.86581393     1.69057822
          17

 c      1.11870408    -0.46955381    -0.01494765
 c     -0.14801443    -1.02657149     0.27736864
 c     -1.16556988    -0.00501985    -0.05030247
 c     -1.00201342     1.33553127     1.00184081
 c     -0.43073667     1.29741800    -0.36728501
 c      1.00759080     0.75531819    -0.44116602
 h     -0.44994532    -2.01317073     0.54747476
 h     -1.67423156     2.05455310     1.56143161
 h     -0.90794429     1.83548011    -1.23011279
 h      1.82073811     1.49226740    -0.55699177
 o      2.28894552    -0.97644645     0.34833636
 h      3.11748746    -0.60315531     0.25347821
 c     -2.40830352    -0.63159387    -0.70858276
 h     -2.21124796    -1.81447453    -0.91183122
 h     -3.40289613    -0.40266803    -0.35301843
 h     -2.45098355     0.01797940    -1.55801912
 h     -0.31410962     0.87751314     1.67308509
          17

 c      1.12095776    -0.47254454    -0.01538571
 c     -0.15981823    -1.02865899     0.28470130
 c     -1.17266890    -0.00590236    -0.04800659
 c     -0.98367211     1.33367006     1.01429084
 c     -0.43282190     1.28692194    -0.36891633
 c      1.00107105     0.75569810    -0.44890880
 h     -0.46949401    -2.07424660     0.55620092
 h     -1.66656064     2.04926742     1.54353234
 h     -0.95459750     1.85656374    -1.25498309
 h      1.85051891     1.51741888    -0.54687422
 o      2.29264872    -0.96724389     0.35290156
 h      3.11856764    -0.60041674     0.23507837
 c     -2.40520138    -0.62230280    -0.72227447
 h     -2.20704829    -1.80981563    -0.89376799
 h     -3.44014109    -0.41932154    -0.35317481
 h     -2.43844548    -0.00606272    -1.57543478
 h     -0.30773914     0.89204498     1.66557363
          17

 c      1.12456216    -0.47722568    -0.01449767
 c     -0.17247494    -1.02995959     0.29136464
 c     -1.17979966    -0.00782187    -0.04462244
 c     -0.96554965     1.33182458     1.02604498
 c     -0.43554755     1.27541298    -0.37262378
 c      0.99394216     0.76124825    -0.45726237
 h     -0.48262023    -2.12707242     0.56483792
 h     -1.66043525     2.03720721     1.51520664
 h     -0.98984162     1.87076988    -1.26315701
 h      1.87180994     1.53095381    -0.53566478
 o      2.29450531    -0.96036799     0.35809055
 h      3.14195495    -0.57804679     0.20771693
 c     -2.40220703    -0.61415769    -0.73520545
 h     -2.20985152    -1.77752174    -0.87530548
 h     -3.47036918    -0.43997266    -0.34632908
 h     -2.42673169    -0.03044742    -1.61460241
 h     -0.28812213     0.90465133     1.67465131
          17

 c      1.12895547    -0.48301419    -0.01248746
 c     -0.18572534    -1.03132633     0.29747480
 c     -1.18682404    -0.01066063    -0.04019328
 c     -0.94776219     1.32988276     1.03650198
 c     -0.43921714     1.26330260    -0.37849175
 c      0.98671848     0.77143748    -0.46600931
 h     -0.48710704    -2.16081993     0.57104571
 h     -1.65793283     2.02122096     1.47960340
 h     -1.01062159     1.87511461    -1.25119507
 h      1.87984727     1.53006020    -0.52376143
 o      2.29563931    -0.95535879     0.36381481
 h      3.17112754    -0.54395120     0.17357970
 c     -2.40006487    -0.60692868    -0.74703718
 h     -2.21855230    -1.72246585    -0.85781308
 h     -3.48604231    -0.46373368    -0.33687735
 h     -2.41626586    -0.05518959    -1.67278079
 h     -0.25352658     0.91389420     1.70181832
          17

 c      1.13346527    -0.48912517    -0.00965644
 c     -0.19913046    -1.03318251     0.30304805
 c     -1.19359749    -0.01425324    -0.03483624
 c     -0.92984412     1.32734268     1.04556741
 c     -0.44393550     1.25083105    -0.38626993
 c      0.97969251     0.78521760    -0.47482296
 h     -0.48264173    -2.17032652     0.57392998
 h     -1.66178768     2.00483417     1.44029901
 h     -1.01621975     1.86887295    -1.21931185
 h      1.87324991     1.51537811    -0.51200538
 o      2.29731579    -0.95166882     0.36987934
 h      3.18801962    -0.50739449     0.13663155
 c     -2.39930284    -0.59972202    -0.75797085
 h     -2.23090135    -1.65571799    -0.84282868
 h     -3.48342595    -0.48875969    -0.32819314
 h     -2.40731536    -0.08309036    -1.74107732
 h     -0.20903284     0.92244881     1.74203797
          17

 c      1.13739469    -0.49474676    -0.00632955
 c     -0.21214190    -1.03560882     0.30803416
 c     -1.19997127    -0.01841501    -0.02872880
 c     -0.91114559     1.32364635     1.05349333
 c     -0.44959377     1.23806006    -0.39542490
 c      0.97291753     0.80120741    -0.48333301
 h     -0.47026504    -2.15493156     0.57364137
 h     -1.67392568     1.99079344     1.40029618
 h     -1.00828651     1.85362142    -1.17103253
 h      1.85400094     1.49065920    -0.50145372
 o      2.30032000    -0.94889074     0.37608911
 h      3.18218392    -0.47497986     0.10061641
 c     -2.40024285    -0.59105732    -0.76844710
 h     -2.24330088    -1.59598426    -0.83198789
 h     -3.46257872    -0.51264680    -0.32238816
 h     -2.40009016    -0.11689456    -1.80848276
 h     -0.16319623     0.93458351     1.78689228
          17

 c      1.14010286    -0.49917855    -0.00279458
 c     -0.22414331    -1.03834032     0.31232379
 c     -1.20579757    -0.02296491    -0.02209235
 c     -0.89132980     1.31852389     1.06062696
 c     -0.45580029     1.22479459    -0.40510728
 c      0.96614146     0.81782404    -0.49118190
 h     -0.45212323    -2.11838529     0.57132142
 h     -1.69369054     1.97958926     1.36127217
 h     -0.99155082     1.83412404    -1.11382334
 h      1.82791737     1.46273773    -0.49317940
 o      2.30491926    -0.94676631     0.38228913
 h      3.15090526    -0.45024721     0.06819445
 c     -2.40293886    -0.57933613    -0.77890990
 h     -2.25154383    -1.56542868    -0.82649890
 h     -3.42735168    -0.53273850    -0.32008919
 h     -2.39479712    -0.15749421    -1.86560962
 h     -0.12379414     0.95349329     1.82849055
          17

 c      1.14106595    -0.50191517     0.00073766
 c     -0.23446627    -1.04066850     0.31572898
 c     -1.21093619    -0.02773841    -0.01517697
 c     -0.87057661     1.31208108     1.06724823
 c     -0.46181859     1.21048789    -0.41412637
 c      0.95879691     0.83341455    -0.49807038
 h     -0.43144650    -2.06990814     0.56937614
 h     -1.71724526     1.96926236     1.32375682
 h     -0.97455317     1.81945568    -1.05955579
 h      1.80452324     1.44092932    -0.48804209
 o      2.31092953    -0.94517167     0.38838642
 h      3.09787482    -0.43378589     0.04045104
 c     -2.40696903    -0.56408147    -0.78978382
 h     -2.25330369    -1.57471502    -0.82630208
 h     -3.38550305    -0.54648886    -0.32013022
 h     -2.39163279    -0.20373391    -1.90628624
 h     -0.09585172     0.98039512     1.86132222
          17

 c      1.13991186    -0.50267902     0.00415163
 c     -0.24241622    -1.04137367     0.31796131
 c     -1.21526792    -0.03259170    -0.00824952
 c     -0.84948312     1.30466500     1.07347317
 c     -0.46673585     1.19437566    -0.42120680
 c      0.95026123     0.84651641    -0.50378330
 h     -0.41236215    -2.02501488     0.57177556
 h     -1.73885199     1.95673264     1.28798202
 h     -0.96786991     1.82153556    -1.02160126
 h      1.79397755     1.43431945    -0.48653550
 o      2.31773759    -0.94415188     0.39439772
 h      3.03280638    -0.42268175     0.01607547
 c     -2.41135411    -0.54670071    -0.80145833
 h     -2.24990028    -1.61283291    -0.83014625
 h     -3.34801897    -0.55203979    -0.31950096
 h     -2.39072735    -0.25291496    -1.92780077
 h     -0.08137929     1.01472799     1.88261226
          17

 c      1.13643152    -0.50140791     0.00742313
 c     -0.24737144    -1.03905898     0.31869589
 c     -1.21871943    -0.03740137    -0.00158258
 c     -0.82886685     1.29668833     1.07920149
 c     -0.47008181     1.17616946    -0.42572553
 c      0.94043944     0.85625301    -0.50818137
 h     -0.39882347    -2.00181672     0.58334293
 h     -1.75292572     1.93940904     1.25453224
 h     -0.97720653     1.84719425    -1.00626003
 h      1.80044264     1.44699656    -0.48891845
 o      2.32438657    -0.94395309     0.40049938
 h      2.97025465    -0.41014450    -0.00937748
 c     -2.41496020    -0.52939920    -0.81410890
 h     -2.24462280    -1.65887828    -0.83653344
 h     -3.32597614    -0.54873891    -0.31448105
 h     -2.39203968    -0.30140060    -1.93091859
 h     -0.07954081     1.05458682     1.89231548
          17

 c      1.13058501    -0.49820270     0.01059467
 c     -0.24896151    -1.03316941     0.31782423
 c     -1.22128933    -0.04205548     0.00455775
 c     -0.80962480     1.28852203     1.08409160
 c     -0.47230798     1.15672880    -0.42815427
 c      0.93010598     0.86251118    -0.51117922
 h     -0.39257291    -2.00934894     0.60680952
 h     -1.75556160     1.91608496     1.22446642
 h     -0.99801279     1.89044348    -1.00756232
 h      1.81820498     1.47566102    -0.49544210
 o      2.32996308    -0.94484559     0.40692136
 h      2.92370532    -0.38863629    -0.04159924
 c     -2.41714544    -0.51397175    -0.82739630
 h     -2.24050196    -1.69608201    -0.84418371
 h     -3.32499717    -0.53698673    -0.30342671
 h     -2.39524894    -0.34512049    -1.92020016
 h     -0.08675343     1.09714197     1.89319054
          17

 c      1.12252210    -0.49325984     0.01374227
 c     -0.24714934    -1.02471174     0.31569027
 c     -1.22305796    -0.04644484     0.00992167
 c     -0.79263991     1.28043918     1.08757042
 c     -0.47435020     1.13763619    -0.42945745
 c      0.92050937     0.86566901    -0.51274907
 h     -0.39227825    -2.03917337     0.63996650
 h     -1.74531445     1.88717933     1.19913447
 h     -1.02046314     1.93737746    -1.01422109
 h      1.83597284     1.51263884    -0.50624667
 o      2.33416008    -0.94666833     0.41358361
 h      2.89666007    -0.35752205    -0.08145149
 c     -2.41808165    -0.50156035    -0.84026860
 h     -2.23961985    -1.71491674    -0.85202332
 h     -3.34200925    -0.51755053    -0.28898564
 h     -2.39972943    -0.38004483    -1.90422667
 h     -0.09699847     1.13916305     1.89066359
          17

 c      1.11260283    -0.48682686     0.01695107
 c     -0.24211882    -1.01553196     0.31294570
 c     -1.22416907    -0.05047388     0.01428768
 c     -0.77862725     1.27255435     1.08895897
 c     -0.47698616     1.12037605    -0.43041615
 c      0.91275241     0.86622898    -0.51293152
 h     -0.39508867    -2.07352516     0.67716491
 h     -1.72360749     1.85475722     1.17992872
 h     -1.03647626     1.97542478    -1.01749150
 h      1.84345107     1.55019065    -0.52114124
 o      2.33725494    -0.94870942     0.41994577
 h      2.88279823    -0.32527415    -0.12231387
 c     -2.41847926    -0.49278715    -0.85119303
 h     -2.24322991    -1.71129857    -0.85911015
 h     -3.36821558    -0.49123079    -0.27688365
 h     -2.40468208    -0.40274871    -1.89425432
 h     -0.10318826     1.17777504     1.89152922
          17

 c      1.10138327    -0.47918601     0.02030348
 c     -0.23416436    -1.00725934     0.31023895
 c     -1.22478653    -0.05408337     0.01748107
 c     -0.76785878     1.26476275     1.08777332
 c     -0.48062388     1.10600435    -0.43149457
 c      0.90748882     0.86465189    -0.51182665
 h     -0.39828657    -2.09712126     0.71273936
 h     -1.69499355     1.82251612     1.16808216
 h     -1.04164541     1.99671482    -1.01281140
 h      1.83429485     1.58252677    -0.53959352
 o      2.33958241    -0.95015448     0.42534464
 h      2.87433998    -0.30245387    -0.15529632
 c     -2.41910703    -0.48784533    -0.85881491
 h     -2.25196737    -1.68492770    -0.86459397
 h     -3.39443099    -0.45896575    -0.27282671
 h     -2.40935984    -0.41092391    -1.89968105
 h     -0.10007226     1.21117186     1.90073675
          17

 c      1.08956932    -0.47064316     0.02387302
 c     -0.22368098    -1.00093429     0.30806441
 c     -1.22504574    -0.05726478     0.01939097
 c     -0.75994258     1.25675789     1.08403454
 c     -0.48533382     1.09514737    -0.43293673
 c      0.90488758     0.86133425    -0.50957490
 h     -0.39978452    -2.10101390     0.74262600
 h     -1.66687028     1.79549891     1.16455196
 h     -1.03454236     1.99765251    -0.99876837
 h      1.80622822     1.60609491    -0.56086120
 o      2.34126577    -0.95043773     0.42930287
 h      2.86663999    -0.29612950    -0.17408005
 c     -2.42053452    -0.48651122    -0.86262918
 h     -2.26592674    -1.63898263    -0.86773920
 h     -3.41407462    -0.42188139    -0.28053405
 h     -2.41318737    -0.40354389    -1.92217032
 h     -0.08701335     1.23861589     1.91800957
          17

 c      1.07796446    -0.46151814     0.02772156
 c     -0.21118285    -0.99705259     0.30674477
 c     -1.22501940    -0.06005736     0.01997731
 c     -0.75399681     1.24817986     1.07827559
 c     -0.49091029     1.08803357    -0.43483813
 c      0.90467666     0.85660988    -0.50634014
 h     -0.39808196    -2.08181080     0.76451235
 h     -1.64753222     1.77892952     1.16994819
 h     -1.01600991     1.97823250    -0.97626099
 h      1.76056298     1.61954608    -0.58415632
 o      2.34222385    -0.94931052     0.43161120
 h      2.85843247    -0.30875580    -0.17621243
 c     -2.42310071    -0.48806254    -0.86311243
 h     -2.28457315    -1.58123767    -0.86803714
 h     -3.42376618    -0.38117107    -0.30131020
 h     -2.41569311    -0.38083990    -1.95446366
 h     -0.06777872     1.25971984     1.93788052
          17

 c      1.06742840    -0.45213322     0.03189761
 c     -0.19729509    -0.99565332     0.30643772
 c     -1.22470883    -0.06253771     0.01926268
 c     -0.74922737     1.23884743     1.07126503
 c     -0.49689633     1.08444995    -0.43713093
 c      0.90618993     0.85071905    -0.50229580
 h     -0.39223406    -2.04062887     0.77777318
 h     -1.64211187     1.77589961     1.18434190
 h     -0.98916652     1.94237581    -0.94850293
 h      1.70200029     1.62400666    -0.60884524
 o      2.34220729    -0.94683233     0.43234099
 h      2.85141184    -0.33829436    -0.16330421
 c     -2.42694921    -0.49111797    -0.86127370
 h     -2.30659541    -1.52599459    -0.86539175
 h     -3.42311079    -0.33789920    -0.33426284
 h     -2.41640710    -0.34438796    -1.98525081
 h     -0.04771386     1.27390366     1.95306078
          17

 c      1.05884102    -0.44280395     0.03643494
 c     -0.18269611    -0.99632459     0.30711313
 c     -1.22405864    -0.06481043     0.01731454
 c     -0.74543333     1.22892453     1.06376214
 c     -0.50257218     1.08361920    -0.43950080
 c      0.90843192     0.84375583    -0.49760859
 h     -0.38203920    -1.98316434     0.78380232
 h     -1.64913119     1.78536043     1.20685228
 h     -0.96002299     1.89933550    -0.92172121
 h      1.63846916     1.62355890    -0.63473322
 o      2.34078177    -0.94338261     0.43187693
 h      2.85045222    -0.37802735    -0.14153613
 c     -2.43201746    -0.49369893    -0.85816447
 h     -2.33018365    -1.49348265    -0.86025166
 h     -3.41450215    -0.29276498    -0.37660943
 h     -2.41483101    -0.29707398    -2.00443260
 h     -0.03122727     1.28040520     1.95758673
          17

 c      1.05305984    -0.43383860     0.04135155
 c     -0.16801226    -0.99813821     0.30849063
 c     -1.22298637    -0.06700030     0.01422891
 c     -0.74300799     1.21886382     1.05641084
 c     -0.50698469     1.08414807    -0.44133156
 c      0.91024161     0.83568268    -0.49242649
 h     -0.36847539    -1.92066170     0.78683577
 h     -1.66156172     1.80261482     1.23540853
 h     -0.93767032     1.86445594    -0.90550650
 h      1.57992100     1.62492827    -0.66232217
 o      2.33732538    -0.93961418     0.43089867
 h      2.86354681    -0.41733747    -0.12132162
 c     -2.43794047    -0.49410960    -0.85465421
 h     -2.35437877    -1.49994022    -0.85349373
 h     -3.40289796    -0.24584850    -0.42405706
 h     -2.41044815    -0.24270813    -2.00543629
 h     -0.02079227     1.27851819     1.94811363
          17

 c      1.05086566    -0.42554489     0.04664928
 c     -0.15371923    -0.99968312     0.31000460
 c     -1.22141908    -0.06924719     0.01012400
 c     -0.74259162     1.20919268     1.04967904
 c     -0.50924548     1.08449997    -0.44194246
 c      0.91063501     0.82655505    -0.48691051
 h     -0.35401522    -1.86978627     0.79445450
 h     -1.67114345     1.82176532     1.26713334
 h     -0.93122643     1.85401325    -0.90982400
 h      1.53500309     1.63466980    -0.69252925
 o      2.33127203    -0.93612914     0.43007348
 h      2.89802033    -0.44693612    -0.11235453
 c     -2.44403077    -0.49225982    -0.85135751
 h     -2.38030964    -1.54257388    -0.84614186
 h     -3.39486113    -0.19655113    -0.47155862
 h     -2.40272808    -0.18541619    -1.98558374
 h     -0.01683114     1.26778578     1.92408473
          17

 c      1.05289372    -0.41823200     0.05231400
 c     -0.14017530    -0.99958705     0.31101742
 c     -1.21932734    -0.07170131     0.00514360
 c     -0.74479542     1.20033884     1.04380093
 c     -0.50915682     1.08414976    -0.44124302
 c      0.90918962     0.81690968    -0.48133713
 h     -0.34162107    -1.84681913     0.81511083
 h     -1.67169708     1.83777370     1.29906945
 h     -0.94272817     1.87214964    -0.93730674
 h      1.50707517     1.65430314    -0.72546625
 o      2.32266715    -0.93298899     0.42951233
 h      2.95213930    -0.46669985    -0.11493888
 c     -2.44959624    -0.48949256    -0.84854346
 h     -2.40997092    -1.60171573    -0.83922632
 h     -3.39601098    -0.14418366    -0.51463759
 h     -2.39110944    -0.12903994    -1.94598953
 h     -0.01775609     1.24809302     1.88764601
          17

 c      1.05955582    -0.41218495     0.05831288
 c     -0.12782669    -0.99753069     0.31138750
 c     -1.21673851    -0.07450460    -0.00053993
 c     -0.75011234     1.19256100     1.03874341
 c     -0.50739681     1.08397825    -0.43999900
 c      0.90610724     0.80787733    -0.47617070
 h     -0.33196109    -1.85593963     0.85134559
 h     -1.66018326     1.84731596     1.32875231
 h     -0.96496258     1.90654767    -0.98015937
 h      1.49369434     1.67844202    -0.75935945
 o      2.31231374    -0.92979889     0.42877699
 h      3.01339312    -0.48430104    -0.12018041
 c     -2.45437632    -0.48721529    -0.84604246
 h     -2.44436958    -1.65647262    -0.83372564
 h     -3.40770115    -0.08923886    -0.55064180
 h     -2.37499331    -0.07658060    -1.89152043
 h     -0.02000081     1.21965446     1.84346317
          17

 c      1.07095349    -0.40761032     0.06458480
 c     -0.11725788    -0.99451363     0.31172837
 c     -1.21371990    -0.07775860    -0.00672761
 c     -0.75887973     1.18593913     1.03424111
 c     -0.50494126     1.08524140    -0.43924390
 c      0.90192184     0.80080041    -0.47198012
 h     -0.32238997    -1.88590949     0.89650043
 h     -1.63663512     1.84899927     1.35454383
 h     -0.98810128     1.94046337    -1.02699290
 h      1.48990741     1.69842848    -0.79106558
 o      2.30126234    -0.92622865     0.42742408
 h      3.06702433    -0.50686624    -0.11877594
 c     -2.45865928    -0.48620904    -0.84327572
 h     -2.48320728    -1.69272211    -0.83050025
 h     -3.42602641    -0.03424680    -0.57879762
 h     -2.35378329    -0.02962186    -1.83056517
 h     -0.01849313     1.18287763     1.79791681
          17

 c      1.08678384    -0.40457446     0.07102019
 c     -0.10892244    -0.99191913     0.31291940
 c     -1.21034895    -0.08150393    -0.01319784
 c     -0.77114060     1.18037239     1.02995464
 c     -0.50260065     1.08874804    -0.43975728
 c      0.89721485     0.79675312    -0.46927041
 h     -0.30951792    -1.92053383     0.94023537
 h     -1.60397063     1.84352467     1.37591449
 h     -1.00492022     1.96207874    -1.06888425
 h      1.49132010     1.70689162    -0.81746135
 o      2.29041903    -0.92223629     0.42529119
 h      3.10251086    -0.53743342    -0.10565561
 c     -2.46303937    -0.48671010    -0.83946019
 h     -2.52534051    -1.70304500    -0.83023734
 h     -3.44431736     0.01684335    -0.59924712
 h     -2.32699849     0.01192980    -1.77370684
 h     -0.00842856     1.13819979     1.75695694
          17

 c      1.10626741    -0.40294630     0.07743140
 c     -0.10292458    -0.99072838     0.31560842
 c     -1.20669160    -0.08571794    -0.01971482
 c     -0.78639170     1.17554427     1.02569488
 c     -0.50093910     1.09475756    -0.44196902
 c      0.89250186     0.79628917    -0.46836021
 h     -0.29138114    -1.94744424     0.97427672
 h     -1.56788198     1.83393681     1.39378525
 h     -1.01149156     1.96548724    -1.10050158
 h      1.49520215     1.69979987    -0.83638489
 o      2.28047218    -0.91803466     0.42249299
 h      3.11497541    -0.57558564    -0.07991856
 c     -2.46809394    -0.48859221    -0.83395369
 h     -2.56924108    -1.68510113    -0.83339247
 h     -3.45635112     0.06010910    -0.61225370
 h     -2.29458673     0.04892970    -1.73046338
 h      0.01164850     1.08627319     1.72318571
          17

 c      1.12813395    -0.40236442     0.08352865
 c     -0.09901372    -0.99137401     0.32009089
 c     -1.20279552    -0.09032518    -0.02604608
 c     -0.80347557     1.17088041     1.02149979
 c     -0.50031049     1.10311344    -0.44601816
 c      0.88820995     0.79939444    -0.46933468
 h     -0.26768752    -1.95975492     0.99389223
 h     -1.53620448     1.82550813     1.41071921
 h     -1.00642789     1.94913058    -1.11942853
 h      1.50056889     1.67671800    -0.84699623
 o      2.27189224    -0.91403499     0.41937769
 h      3.10543167    -0.61848037    -0.04409608
 c     -2.47416148    -0.49131704    -0.82659641
 h     -2.61338348    -1.64112610    -0.84013393
 h     -3.45798886     0.09273529    -0.61797537
 h     -2.25758825     0.08081118    -1.70532314
 h      0.03786034     1.02864796     1.69481224
          17

 c      1.15068816    -0.40225253     0.08892270
 c     -0.09668739    -0.99384724     0.32636020
 c     -1.19869517    -0.09521791    -0.03198569
 c     -0.82091308     1.16564901     1.01750749
 c     -0.50085897     1.11333430    -0.45178543
 c      0.88465375     0.80554165    -0.47204694
 h     -0.23937048    -1.95507078     0.99744041
 h     -1.51667668     1.82418396     1.43023983
 h     -0.99046826     1.91489143    -1.12580615
 h      1.50818053     1.64063832    -0.84993343
 o      2.26485214    -0.91082194     0.41652646
 h      3.08208403    -0.66130266    -0.00414203
 c     -2.48121601    -0.49377975    -0.81777382
 h     -2.65675200    -1.57892212    -0.85036526
 h     -3.44748932     0.11349819    -0.61648912
 h     -2.21872079     0.10426051    -1.69661561
 h      0.06252756     0.96823133     1.66781175
          17

 c      1.17196501    -0.40188929     0.09316334
 c     -0.09531370    -0.99778587     0.33415038
 c     -1.19442294    -0.10028361    -0.03737362
 c     -0.83753510     1.15928838     1.01388029
 c     -0.50246081     1.12461034    -0.45885698
 c      0.88198543     0.81380090    -0.47614769
 h     -0.20821248    -1.93484652     0.98601750
 h     -1.51318584     1.83317102     1.45471714
 h     -0.96677174     1.86837364    -1.12286899
 h      1.52066682     1.59772594    -0.84740046
 o      2.25911885    -0.90910960     0.41473876
 h      3.06155406    -0.69783748     0.03070747
 c     -2.48881301    -0.49430156    -0.80814352
 h     -2.69965155    -1.51346699    -0.86396278
 h     -3.42548637     0.12302483    -0.60779334
 h     -2.18205179     0.11451748    -1.69917633
 h      0.07768819     0.90890062     1.63884846
          17

 c      1.18996761    -0.40051809     0.09580108
 c     -0.09423939    -1.00247407     0.34292591
 c     -1.19001895    -0.10542938    -0.04210209
 c     -0.85289530     1.15171072     1.01085665
 c     -0.50464521     1.13574932    -0.46643239
 c      0.88016982     0.82302852    -0.48115410
 h     -0.17659267    -1.90473505     0.96371216
 h     -1.52359609     1.85024050     1.48326211
 h     -0.94166386     1.81982189    -1.11822589
 h      1.54226299     1.55629183    -0.84287630
 o      2.25432453    -0.90957097     0.41480818
 h      3.06326860    -0.72279599     0.05130880
 c     -2.49610295    -0.49098530    -0.79831613
 h     -2.74435098    -1.46536388    -0.88120205
 h     -3.39513985     0.12410951    -0.59170139
 h     -2.15190516     0.10776446    -1.70762312
 h      0.07769643     0.85462281     1.60666080
          17

 c      1.20296811    -0.39748352     0.09645951
 c     -0.09287951    -1.00680168     0.35185420
 c     -1.18553419    -0.11058897    -0.04610602
 c     -0.86718220     1.14325893     1.00870807
 c     -0.50662672     1.14526640    -0.47332699
 c      0.87909826     0.83218788    -0.48659087
 h     -0.14714855    -1.87532960     0.93805115
 h     -1.54176268     1.86895747     1.51207261
 h     -0.92440778     1.78339770    -1.12403972
 h      1.57704496     1.52398987    -0.83986810
 o      2.25088695    -0.91255893     0.41703716
 h      3.09260483    -0.73548527     0.05596326
 c     -2.50203988    -0.48276990    -0.78875427
 h     -2.79347041    -1.45005170    -0.90251027
 h     -3.36231091     0.12193869    -0.56765114
 h     -2.13185669     0.08257228    -1.71799509
 h      0.06022616     0.80868892     1.57212393
          17

 c      1.20983128    -0.39238517     0.09492217
 c     -0.09079426    -1.00939120     0.35990585
 c     -1.18102980    -0.11571113    -0.04934793
 c     -0.88091481     1.13444224     1.00757482
 c     -0.50769537     1.15197198    -0.47846495
 c      0.87887208     0.84070872    -0.49217243
 h     -0.12212652    -1.86089766     0.91894415
 h     -1.56125268     1.88224295     1.53664599
 h     -0.92305923     1.77061491    -1.15141674
 h      1.62552753     1.50408358    -0.83996283
 o      2.25019074    -0.91804474     0.42112311
 h      3.13495294    -0.73945460     0.05149450
 c     -2.50585539    -0.47053408    -0.77990630
 h     -2.84579269    -1.46449761    -0.92667556
 h     -3.33483985     0.12343865    -0.53466426
 h     -2.12419174     0.04017035    -1.72809799
 h      0.02654721     0.77314918     1.53796779
          17

 c      1.21026281    -0.38520743     0.09121527
 c     -0.08773707    -1.00920021     0.36627527
 c     -1.17658484    -0.12074042    -0.05181669
 c     -0.89476113     1.12575511     1.00734155
 c     -0.50782125     1.15580626    -0.48178846
 c      0.87998723     0.84858214    -0.49787070
 h     -0.10264730    -1.87247551     0.91385832
 h     -1.57751763     1.88482315     1.55350147
 h     -0.93777495     1.78075865    -1.19981105
 h      1.68263269     1.49436278    -0.84202841
 o      2.25342873    -0.92576664     0.42655980
 h      3.17133269    -0.73860199     0.04591457
 c     -2.50737857    -0.45649233    -0.77223338
 h     -2.89572806    -1.49161192    -0.94996984
 h     -3.31955755     0.13474812    -0.49198469
 h     -2.12972272    -0.01595195    -1.73745787
 h     -0.01826520     0.74831136     1.50859384
          17

 c      1.20483548    -0.37634577     0.08562773
 c     -0.08362930    -1.00630653     0.37088109
 c     -1.17230664    -0.12559522    -0.05354349
 c     -0.90947079     1.11762761     1.00760716
 c     -0.50763108     1.15770433    -0.48428895
 c      0.88315192     0.85611104    -0.50379904
 h     -0.08870014    -1.90865784     0.92202955
 h     -1.58842056     1.87397397     1.56076575
 h     -0.96114370     1.80239632    -1.25652280
 h      1.73974424     1.48993368    -0.84350462
 o      2.26086955    -0.93530285     0.43287699
 h      3.18955173    -0.73542563     0.04419236
 c     -2.50707058    -0.44262815    -0.76594572
 h     -2.93728107    -1.51464639    -0.96776051
 h     -3.31783049     0.15765290    -0.44060248
 h     -2.14780349    -0.08072626    -1.74726846
 h     -0.06552672     0.73244712     1.48977294
          17

 c      1.19477086    -0.36650772     0.07864947
 c     -0.07849208    -1.00181826     0.37426019
 c     -1.16832805    -0.13015318    -0.05461184
 c     -0.92571463     1.11036427     1.00776391
 c     -0.50781200     1.15871170    -0.48709818
 c      0.88893342     0.86362486    -0.51006372
 h     -0.07979450    -1.95648691     0.93575119
 h     -1.59425688     1.84959939     1.55823837
 h     -0.98479711     1.82342208    -1.30711309
 h      1.78849290     1.48643522    -0.84213528
 o      2.27193181    -0.94612296     0.43967920
 h      3.18536051    -0.73110045     0.04813622
 c     -2.50589052    -0.43000514    -0.76080473
 h     -2.96653995    -1.52338594    -0.97604697
 h     -3.32429002     0.18853139    -0.38435427
 h     -2.17658498    -0.14838945    -1.76006371
 h     -0.10495357     0.72239948     1.48746777
          17

 c      1.18161554    -0.35654712     0.07086364
 c     -0.07243155    -0.99704038     0.37702810
 c     -1.16478793    -0.13425784    -0.05515156
 c     -0.94368795     1.10395304     1.00720869
 c     -0.50876020     1.15952940    -0.49093807
 c      0.89754061     0.87135353    -0.51669726
 h     -0.07528254    -2.00099022     0.94668048
 h     -1.59790619     1.81435749     1.54747743
 h     -1.00306022     1.83600265    -1.34169977
 h      1.82307465     1.48138321    -0.83675719
 o      2.28546541    -0.95769216     0.44668654
 h      3.16157952    -0.72556086     0.05679859
 c     -2.50490200    -0.41895409    -0.75626723
 h     -2.98181790    -1.51356467    -0.97185107
 h     -3.33061208     0.22111344    -0.32905177
 h     -2.21365974    -0.21354231    -1.77847768
 h     -0.12944538     0.71575812     1.50524293
          17

 c      1.16696183    -0.34729948     0.06284254
 c     -0.06565522    -0.99293760     0.37957729
 c     -1.16180536    -0.13773489    -0.05532063
 c     -0.96273598     1.09786496     1.00556320
 c     -0.51055085     1.16050809    -0.49609329
 c      0.90877794     0.87939966    -0.52364941
 h     -0.07436740    -2.03129347     0.94933659
 h     -1.60499447     1.77374561     1.53194152
 h     -1.01306330     1.83639278    -1.35530154
 h      1.84091404     1.47423739    -0.82735873
 o      2.29993806    -0.96959880     0.45380986
 h      3.12814868    -0.71707392     0.06626661
 c     -2.50487700    -0.40941540    -0.75183629
 h     -2.98321311    -1.48520984    -0.95313211
 h     -3.32984732     0.24973156    -0.28051329
 h     -2.25684819    -0.27193506    -1.80319777
 h     -0.13957536     0.71318110     1.54168660
          17

 c      1.15227097    -0.33946086     0.05507691
 c     -0.05847300    -0.99004627     0.38205815
 c     -1.15945478    -0.14041020    -0.05528385
 c     -0.98150970     1.09116738     1.00270520
 c     -0.51300418     1.16173426    -0.50251639
 c      0.92207162     0.88771832    -0.53078562
 h     -0.07614617    -2.04151829     0.94129801
 h     -1.62318611     1.73521207     1.51653179
 h     -1.01410225     1.82385767    -1.34676919
 h      1.84278784     1.46624388    -0.81495978
 o      2.31362764    -0.98163966     0.46117673
 h      3.10077449    -0.70185820     0.06986456
 c     -2.50614121    -0.40111127    -0.74729957
 h     -2.97243760    -1.44192856    -0.91875461
 h     -3.31816295     0.27076682    -0.24318933
 h     -2.30450531    -0.32052870    -1.83168546
 h     -0.14253208     0.71792908     1.59069861
          17

 c      1.13878602    -0.33351891     0.04794083
 c     -0.05127601    -0.98852527     0.38442946
 c     -1.15774689    -0.14212858    -0.05519939
 c     -0.99863204     1.08300825     0.99872886
 c     -0.51573408     1.16306310    -0.50987762
 c      0.93650440     0.89608146    -0.53788001
 h     -0.07970396    -2.03011702     0.92258392
 h     -1.65935578     1.70511749     1.50545881
 h     -1.00745359     1.80031807    -1.31842715
 h      1.83296692     1.46041642    -0.80150548
 o      2.32517572    -0.99372791     0.46893041
 h      3.09270867    -0.67592637     0.06161256
 c     -2.50858831    -0.39355211    -0.74270623
 h     -2.95305517    -1.39131509    -0.86862760
 h     -3.29480447     0.28284207    -0.21965772
 h     -2.35522356    -0.35717477    -1.85899967
 h     -0.14700892     0.73323375     1.64433115
          17

 c      1.12751088    -0.32973825     0.04168740
 c     -0.04449612    -0.98816794     0.38647541
 c     -1.15662108    -0.14276882    -0.05521435
 c     -1.01337165     1.07312110     0.99402798
 c     -0.51814518     1.16407822    -0.51752514
 c      0.95087790     0.90406340    -0.54462337
 h     -0.08422926    -1.99973119     0.89540009
 h     -1.71521745     1.68468488     1.49901963
 h     -0.99683948     1.77089127    -1.27674570
 h      1.81900432     1.46140122    -0.78965478
 o      2.33431267    -1.00558332     0.47683932
 h      3.10297331    -0.63994064     0.04242766
 c     -2.51171845    -0.38597782    -0.73822757
 h     -2.93079593    -1.34567907    -0.80372667
 h     -3.26171485     0.28679756    -0.21044789
 h     -2.40751655    -0.38057612    -1.87978061
 h     -0.15951494     0.76053536     1.69532053
          17

 c      1.11922668    -0.32819509     0.03646909
 c     -0.03854688    -0.98833953     0.38778203
 c     -1.15594811    -0.14224645    -0.05546215
 c     -1.02586732     1.06190429     0.98927498
 c     -0.51940273     1.16403126    -0.52442077
 c      0.96390898     0.91112558    -0.55067919
 h     -0.08918364    -1.95797127     0.86438159
 h     -1.78557403     1.66934008     1.49286191
 h     -0.98913702     1.74470467    -1.23321298
 h      1.80987035     1.47442271    -0.78213396
 o      2.34167046    -1.01662898     0.48428246
 h      3.11854196    -0.60049717     0.02016259
 c     -2.51473793    -0.37752199    -0.73412577
 h     -2.91261830    -1.32009123    -0.72540106
 h     -3.22338557     0.28588248    -0.21380615
 h     -2.45981371    -0.39054317    -1.88968485
 h     -0.18338454     0.79933872     1.73829081
          17

 c      1.11451440    -0.32883775     0.03236888
 c     -0.03375786    -0.98792906     0.38772547
 c     -1.15554213    -0.14050732    -0.05605692
 c     -1.03684255     1.05007230     0.98515229
 c     -0.51853408     1.16197241    -0.52931585
 c      0.97463213     0.91685687    -0.55579524
 h     -0.09453252    -1.91811652     0.83676877
 h     -1.86135469     1.65238903     1.48091607
 h     -0.99345129     1.73355848    -1.20230961
 h      1.81160251     1.50264383    -0.78053294
 o      2.34795778    -1.02624976     0.49062726
 h      3.12660372    -0.56561809     0.00336729
 c     -2.51688928    -0.36795554    -0.73079772
 h     -2.90292981    -1.32364779    -0.63449525
 h     -3.18672514     0.28594557    -0.22550529
 h     -2.51055302    -0.38813468    -1.88600884
 h     -0.21904063     0.84769253     1.77006391
          17

 c      1.11377392    -0.33153925     0.02942406
 c     -0.03033737    -0.98560437     0.38560971
 c     -1.15518807    -0.13752700    -0.05709072
 c     -1.04721700     1.03831003     0.98208807
 c     -0.51491253     1.15735839    -0.53148745
 c      0.98277219     0.92122985    -0.55989374
 h     -0.10080619    -1.89635217     0.82090760
 h     -1.93372454     1.62856772     1.45842030
 h     -1.01558220     1.74506031    -1.19289838
 h      1.82326914     1.54438291    -0.78435764
 o      2.35356366    -1.03400068     0.49545455
 h      3.12029907    -0.54116434    -0.00245095
 c     -2.51783329    -0.35840561    -0.72854733
 h     -2.90010318    -1.35018192    -0.53285926
 h     -3.15995844     0.29460176    -0.23946940
 h     -2.55819008    -0.37550066    -1.86824085
 h     -0.26443582     0.90267820     1.78975762
          17

 c      1.11724178    -0.33611944     0.02763331
 c     -0.02841153    -0.98064450     0.38106997
 c     -1.15468452    -0.13331869    -0.05863915
 c     -1.05789912     1.02712749     0.98014497
 c     -0.50880122     1.15068703    -0.53140522
 c      0.98868421     0.92459163    -0.56303999
 h     -0.10848242    -1.90221529     0.82165855
 h     -1.99616631     1.59515898     1.42293686
 h     -1.05165508     1.77536115    -1.20038683
 h      1.83792612     1.59332979    -0.79144482
 o      2.35854569    -1.03965837     0.49858292
 h      3.09861268    -0.52986768     0.00469911
 c     -2.51768878    -0.35070005    -0.72710235
 h     -2.89896101    -1.38294453    -0.42572997
 h     -3.14934244     0.31800306    -0.25024523
 h     -2.60125096    -0.35556317    -1.83886975
 h     -0.31540379     0.96097080     1.79900160
          17

 c      1.12499126    -0.34234853     0.02695614
 c     -0.02809447    -0.97365991     0.37440817
 c     -1.15387855    -0.12793722    -0.06077009
 c     -1.06969909     1.01683058     0.97902781
 c     -0.50111397     1.14317715    -0.53024372
 c      0.99295548     0.92740221    -0.56533186
 h     -0.11703144    -1.93012300     0.83647363
 h     -2.04492050     1.55172576     1.37414733
 h     -1.09084123     1.81281949    -1.21232345
 h      1.84731695     1.64163169    -0.79926507
 o      2.36266550    -1.04323756     0.50006005
 h      3.06568336    -0.53098075     0.02338927
 c     -2.51694277    -0.34602415    -0.72538416
 h     -2.89532664    -1.40635558    -0.32063560
 h     -3.15511660     0.35643465    -0.25624539
 h     -2.63859973    -0.33163924    -1.80395079
 h     -0.36622082     1.01952037     1.80186904
          17

 c      1.13689909    -0.34995864     0.02731878
 c     -0.02945208    -0.96611829     0.36636775
 c     -1.15267257    -0.12147969    -0.06354732
 c     -1.08321362     1.00752191     0.97820540
 c     -0.49277592     1.13601976    -0.52903914
 c      0.99609506     0.92999989    -0.56682162
 h     -0.12508171    -1.96462142     0.85785790
 h     -2.07898746     1.49964994     1.31342149
 h     -1.12270868     1.84643429    -1.21808235
 h      1.84536768     1.68266914    -0.80584388
 o      2.36537419    -1.04503660     0.50018323
 h      3.03103884    -0.53952399     0.04844569
 c     -2.51631010    -0.34447581    -0.72177013
 h     -2.88740686    -1.41098151    -0.22486834
 h     -3.17131920     0.40359935    -0.26002731
 h     -2.66981784    -0.30697763    -1.77231507
 h     -0.41092685     1.07615464     1.80376505
          17

 c      1.15260097    -0.35866434     0.02862439
 c     -0.03238853    -0.95939251     0.35768269
 c     -1.15100798    -0.11408588    -0.06702794
 c     -1.09862752     0.99912301     0.97715142
 c     -0.48443413     1.13005830    -0.52842177
 c      0.99842996     0.93251159    -0.56749443
 h     -0.13140862    -1.99111525     0.87840485
 h     -2.10033109     1.44189217     1.24351048
 h     -1.14040469     1.86920947    -1.21187236
 h      1.82916149     1.71218068    -0.81002682
 o      2.36585508    -1.04564370     0.49947805
 h      3.00899507    -0.54623462     0.07134068
 c     -2.51645248    -0.34549701    -0.71473260
 h     -2.87519818    -1.39286430    -0.14419423
 h     -3.18986031     0.45061934    -0.26535226
 h     -2.69520329    -0.28435406    -1.75235229
 h     -0.44546493     1.12969138     1.80899157
          17

 c      1.17147795    -0.36816759     0.03075313
 c     -0.03659650    -0.95434528     0.34887080
 c     -1.14883830    -0.10593741    -0.07126020
 c     -1.11553431     0.99144358     0.97558578
 c     -0.47645884     1.12579109    -0.52868994
 c      1.00009791     0.93484571    -0.56727335
 h     -0.13545261    -2.00044095     0.89306400
 h     -2.11424997     1.38284465     1.16825386
 h     -1.14048890     1.87784554    -1.19181998
 h      1.79878181     1.72847989    -0.81146104
 o      2.36342163    -1.04566360     0.49843473
 h      3.01245254    -0.54207710     0.08450591
 c     -2.51781452    -0.34834421    -0.70346742
 h     -2.85981991    -1.35193630    -0.08252257
 h     -3.20410727     0.48999059    -0.27478038
 h     -2.71504010    -0.26608661    -1.74739285
 h     -0.46946789     1.17933222     1.81834549
          17

 c      1.19268388    -0.37814002     0.03354936
 c     -0.04158897    -0.95133938     0.34022751
 c     -1.14610777    -0.09725484    -0.07628324
 c     -1.13298403     0.98428593     0.97354445
 c     -0.46899252     1.12341904    -0.52990097
 c      1.00104905     0.93669704    -0.56602656
 h     -0.13731284    -1.98871487     0.89922030
 h     -2.12901224     1.32782795     1.09198238
 h     -1.12228052     1.87202479    -1.15887123
 h      1.75709466     1.73257611    -0.81057762
 o      2.35822530    -1.04518104     0.49706921
 h      3.04180594    -0.52701731     0.08847358
 c     -2.52062671    -0.35223580    -0.68813145
 h     -2.84328623    -1.29137190    -0.04161742
 h     -3.20998620     0.51702275    -0.28917474
 h     -2.72885193    -0.25441729    -1.75371480
 h     -0.48611637     1.22392166     1.82896241
          17

 c      1.21519014    -0.38820116     0.03680624
 c     -0.04676778    -0.95032784     0.33185930
 c     -1.14274931    -0.08829322    -0.08212286
 c     -1.14988553     0.97755851     0.97128045
 c     -0.46194634     1.12283211    -0.53188934
 c      1.00104654     0.93754652    -0.56357140
 h     -0.13762282    -1.95644812     0.89641901
 h     -2.15303748     1.28173851     1.01853481
 h     -1.08786988     1.85451445    -1.11655618
 h      1.70966336     1.72841801    -0.80864376
 o      2.35130217    -1.04375664     0.49498101
 h      3.08441765    -0.51029969     0.09108946
 c     -2.52488487    -0.35629053    -0.66965600
 h     -2.82871133    -1.21817169    -0.02020190
 h     -3.20578393     0.52981484    -0.30809627
 h     -2.73560753    -0.25162921    -1.76324663
 h     -0.50022663     1.26184613     1.83641549
          17

 c      1.23782602    -0.39790960     0.04025730
 c     -0.05149337    -0.95088172     0.32368258
 c     -1.13870770    -0.07933585    -0.08877722
 c     -1.16561242     0.97136030     0.96910155
 c     -0.45493503     1.12352162    -0.53422165
 c      0.99971423     0.93669729    -0.55968715
 h     -0.13748806    -1.90845260     0.88651742
 h     -2.18969923     1.24734689     0.95071018
 h     -1.04291424     1.83224079    -1.07151774
 h      1.66422838     1.72273011    -0.80772336
 o      2.34390490    -1.04098234     0.49183052
 h      3.12550746    -0.50172040     0.09999318
 c     -2.53024945    -0.35940732    -0.64950244
 h     -2.82082957    -1.14466073    -0.01217188
 h     -3.19183944     0.52908154    -0.33022645
 h     -2.73450941    -0.25973051    -1.76780461
 h     -0.51617831     1.29150333     1.83700171
          17

 c      1.25932097    -0.40677464     0.04358029
 c     -0.05514192    -0.95215971     0.31538115
 c     -1.13398348    -0.07068461    -0.09619394
 c     -1.18032248     0.96594116     0.96718627
 c     -0.44723546     1.12450301    -0.53616822
 c      0.99671382     0.93345196    -0.55416944
 h     -0.13847656    -1.85440123     0.87428763
 h     -2.23454575     1.22493170     0.89091453
 h     -0.99727381     1.81736500    -1.03383485
 h      1.62872083     1.72315315    -0.81013773
 o      2.33709270    -1.03678339     0.48755928
 h      3.15488865    -0.50681553     0.11910838
 c     -2.53596627    -0.36027497    -0.62953369
 h     -2.82619215    -1.08876834    -0.00526716
 h     -3.17050911     0.51829436    -0.35364608
 h     -2.72550093    -0.28009416    -1.76167283
 h     -0.53668046     1.31183118     1.82897652
          17

 c      1.27836369    -0.41428746     0.04641509
 c     -0.05715003    -0.95296544     0.30639888
 c     -1.12867687    -0.06264688    -0.10424851
 c     -1.19470658     0.96154340     0.96546404
 c     -0.43803780     1.12457302    -0.53692265
 c      0.99205744     0.92747303    -0.54694412
 h     -0.14252083    -1.80833092     0.86756460
 h     -2.27848026     1.21349378     0.84184173
 h     -0.96233071     1.82455878    -1.01442154
 h      1.60773771     1.73409468    -0.81716736
 o      2.33166542    -1.03141439     0.48236279
 h      3.16792078    -0.52677779     0.14896871
 c     -2.54101823    -0.35796629    -0.61154350
 h     -2.85098544    -1.06738807     0.01441601
 h     -3.14628366     0.50401335    -0.37603096
 h     -2.70931425    -0.31326076    -1.74248191
 h     -0.56233378     1.32266231     1.81292945
          17

 c      1.29369379    -0.41996506     0.04839468
 c     -0.05706996    -0.95218777     0.29616809
 c     -1.12300301    -0.05551616    -0.11273609
 c     -1.20954850     0.95827340     0.96361865
 c     -0.42716722     1.12321928    -0.53622352
 c      0.98631647     0.91906223    -0.53816436
 h     -0.15143981    -1.78366878     0.87458792
 h     -2.31283358     1.21190509     0.80613707
 h     -0.94279329     1.86066009    -1.01771130
 h      1.60026027     1.75334777    -0.82785901
 o      2.32813238    -1.02539220     0.47662089
 h      3.16537507    -0.55916574     0.18755497
 c     -2.54464666    -0.35307857    -0.59616502
 h     -2.89540519    -1.08244286     0.05004228
 h     -3.12545120     0.49548150    -0.39497831
 h     -2.68729163    -0.35891431    -1.71141854
 h     -0.59163676     1.32490811     1.79178431
          17

 c      1.30423504    -0.42340471     0.04919005
 c     -0.05465653    -0.94959307     0.28463312
 c     -1.11726770    -0.04954291    -0.12138261
 c     -1.22546770     0.95607475     0.96116510
 c     -0.41546825     1.12127713    -0.53469564
 c      0.98047629     0.90902455    -0.52817692
 h     -0.16592831    -1.78406949     0.89779405
 h     -2.33202797     1.21924862     0.78568274
 h     -0.93233342     1.91711976    -1.03761996
 h      1.60128139     1.77353476    -0.83933417
 o      2.32658366    -1.01944373     0.47083831
 h      3.15421508    -0.59807913     0.23075605
 c     -2.54672215    -0.34764914    -0.58256841
 h     -2.95166237    -1.11894646     0.09116766
 h     -3.11422895     0.50173793    -0.40884668
 h     -2.66118540    -0.41609728    -1.67301572
 h     -0.62129785     1.32052703     1.77048187
          17

 c      1.30925818    -0.42435094     0.04856769
 c     -0.04993072    -0.94604997     0.27249242
 c     -1.11181694    -0.04490214    -0.12987343
 c     -1.24279455     0.95478053     0.95758244
 c     -0.40418889     1.12025106    -0.53332219
 c      0.97558867     0.89828832    -0.51739519
 h     -0.18482942    -1.80070995     0.93081278
 h     -2.33414350     1.23478413     0.78112440
 h     -0.92071005     1.97777708    -1.06363609
 h      1.60527366     1.78651437    -0.84822450
 o      2.32654999    -1.01442002     0.46555618
 h      3.14810591    -0.63465009     0.27312376
 c     -2.54762471    -0.34352905    -0.56942821
 h     -3.00945873    -1.15871644     0.12542456
 h     -3.11530390     0.52617726    -0.41792988
 h     -2.63296232    -0.48360321    -1.63402372
 h     -0.64710269     1.31204371     1.75490287
          17

 c      1.30852719    -0.42276302     0.04644403
 c     -0.04315054    -0.94282377     0.26077357
 c     -1.10697805    -0.04167398    -0.13788523
 c     -1.26142276     0.95420706     0.95252870
 c     -0.39434466     1.12140662    -0.53288021
 c      0.97250122     0.88765310    -0.50620093
 h     -0.20564813    -1.82026836     0.96327489
 h     -2.32104578     1.25800543     0.79163849
 h     -0.90074949     2.02905634    -1.08731734
 h      1.60834808     1.78641144    -0.85181673
 o      2.32723501    -1.01104328     0.46117097
 h      3.16220705    -0.66029743     0.31017368
 c     -2.54806027    -0.34140704    -0.55571073
 h     -3.06056174    -1.18893774     0.14566103
 h     -3.12597825     0.56353649    -0.42465191
 h     -2.60452093    -0.56015403    -1.60081864
 h     -0.66558174     1.30148047     1.74969105
          17

 c      1.30236121    -0.41885180     0.04291238
 c     -0.03474479    -0.94091281     0.25034529
 c     -1.10301658    -0.03983848    -0.14511477
 c     -1.28064400     0.95422571     0.94605879
 c     -0.38656685     1.12548628    -0.53381094
 c      0.97171968     0.87772850    -0.49490869
 h     -0.22559892    -1.83234514     0.98641493
 h     -2.29869337     1.28895008     0.81488349
 h     -0.86940621     2.06281021    -1.10373288
 h      1.60881810     1.77048950    -0.84849821
 o      2.32833247    -1.00952255     0.45774928
 h      3.19968071    -0.67253344     0.34109255
 c     -2.54883151    -0.34111420    -0.54103715
 h     -3.09960752    -1.20252477     0.14973894
 h     -3.14036098     0.60329625    -0.43225842
 h     -2.57742383    -0.64385987    -1.57595771
 h     -0.67582354     1.28923735     1.75586833
          17

 c      1.29158329    -0.41307542     0.03823575
 c     -0.02527244    -0.94087228     0.24175712
 c     -1.10011890    -0.03927855    -0.15130439
 c     -1.29916359     0.95474387     0.93865035
 c     -0.38114023     1.13274673    -0.53627521
 c      0.97334657     0.86894849    -0.48375958
 h     -0.24223992    -1.83129087     0.99491884
 h     -2.27672412     1.32858488     0.84736254
 h     -0.82662993     2.07552718    -1.11077265
 h      1.60717781     1.73915405    -0.83787332
 o      2.33035837    -1.00952933     0.45510492
 h      3.24704308    -0.67550103     0.36763373
 c     -2.55057982    -0.34231048    -0.52576044
 h     -3.12360063    -1.19645065     0.13880470
 h     -3.15273887     0.63521272    -0.44340557
 h     -2.55290574    -0.73125214    -1.55672498
 h     -0.67989554     1.27398268     1.77028681
          17

 c      1.27739373    -0.40610848     0.03281657
 c     -0.01538903    -0.94286602     0.23525995
 c     -1.09839575    -0.03979262    -0.15626145
 c     -1.31551056     0.95566297     0.93097537
 c     -0.37803051     1.14300626    -0.54019548
 c      0.97705837     0.86157635    -0.47291472
 h     -0.25371418    -1.81556106     0.98673314
 h     -2.26521189     1.37840679     0.88541173
 h     -0.77454698     2.06763797    -1.10864129
 h      1.60611876     1.69597789    -0.82086920
 o      2.33394166    -1.01056730     0.45301080
 h      3.28657293    -0.67445373     0.39106532
 c     -2.55363484    -0.34481597    -0.51072764
 h     -3.13164100    -1.17079795     0.11634141
 h     -3.15923164     0.65222966    -0.45965399
 h     -2.53205366    -0.81719128    -1.53740929
 h     -0.68142779     1.25369411     1.78749986
          17

 c      1.26120924    -0.39878190     0.02714714
 c     -0.00579447    -0.94672176     0.23083335
 c     -1.09789380    -0.04112016    -0.15987338
 c     -1.32873763     0.95698820     0.92362723
 c     -0.37688379     1.15561037    -0.54523209
 c      0.98212671     0.85569209    -0.46244479
 h     -0.25894412    -1.78718568     0.96282039
 h     -2.26845985     1.43826253     0.92617039
 h     -0.71732506     2.04401656    -1.10015298
 h      1.61058718     1.64772112    -0.79982478
 o      2.33927651    -1.01221236     0.45127433
 h      3.30630396    -0.67249867     0.41143946
 c     -2.55794586    -0.34852799    -0.49697070
 h     -3.12532512    -1.12901607     0.08821603
 h     -3.15800093     0.65096084    -0.48163419
 h     -2.51584214    -0.89603985    -1.51285305
 h     -0.68377098     1.22679880     1.80222583
          17

 c      1.24449530    -0.39200215     0.02175139
 c      0.00285159    -0.95192327     0.22815877
 c     -1.09860758    -0.04297452    -0.16211318
 c     -1.33879983     0.95899460     0.91702332
 c     -0.37704300     1.16934030    -0.55070681
 c      0.98753756     0.85124115    -0.45234711
 h     -0.25801725    -1.75204349     0.92752459
 h     -2.28182057     1.50411571     0.96738246
 h     -0.66125112     2.01538357    -1.09168195
 h      1.62717128     1.60333601    -0.77814214
 o      2.34608550    -1.01416577     0.44973102
 h      3.30181600    -0.67039653     0.42819379
 c     -2.56300192    -0.35317131    -0.48558172
 h     -3.10987643    -1.07920454     0.06350620
 h     -3.14908878     0.63148235    -0.50941964
 h     -2.50502602    -0.96306858    -1.48039826
 h     -0.68898107     1.19270260     1.81082147
          17

 c      1.22862172    -0.38666636     0.01713151
 c      0.01003494    -0.95757270     0.22656720
 c     -1.10049308    -0.04507005    -0.16302729
 c     -1.34623617     0.96215590     0.91142972
 c     -0.37767814     1.18247717    -0.55560199
 c      0.99229882     0.84826220    -0.44264202
 h     -0.25273823    -1.72049955     0.88920232
 h     -2.29586091     1.56895948     1.00658434
 h     -0.61382794     1.99808269    -1.09328298
 h      1.66156819     1.57058659    -0.75887052
 o      2.35370282    -1.01627296     0.44823508
 h      3.27580189    -0.66678650     0.44068452
 c     -2.56776520    -0.35816191    -0.47771793
 h     -3.09504211    -1.03486416     0.05508364
 h     -3.13439664     0.59736457    -0.54289402
 h     -2.50006141    -1.01530182    -1.44003795
 h     -0.69763296     1.15181455     1.81173669
          17

 c      1.21475958    -0.38357050     0.01372044
 c      0.01543744    -0.96249776     0.22511884
 c     -1.10347809    -0.04713816    -0.16270977
 c     -1.35166530     0.96690625     0.90695621
 c     -0.37811767     1.19348486    -0.55895112
 c      0.99588707     0.84719559    -0.43351129
 h     -0.24663158    -1.70634570     0.85926896
 h     -2.30221406     1.62572079     1.04106664
 h     -0.58058372     2.00666179    -1.11428234
 h      1.71441666     1.55147575    -0.74268124
 o      2.36109617    -1.01856418     0.44665380
 h      3.23824306    -0.65787049     0.44850833
 c     -2.57093142    -0.36298904    -0.47436080
 h     -3.09205323    -1.01028756     0.07652297
 h     -3.11783834     0.55592434    -0.58210876
 h     -2.50109606    -1.05187739    -1.39385576
 h     -0.70894185     1.10535767     1.80553014
          17

 c      1.20382680    -0.38329278     0.01183316
 c      0.01879513    -0.96579189     0.22306327
 c     -1.10746622    -0.04892965    -0.16127876
 c     -1.35555561     0.97348425     0.90352677
 c     -0.37816406     1.20212729    -0.56057759
 c      0.99846536     0.84885083    -0.42529458
 h     -0.24292732    -1.72062516     0.84673201
 h     -2.29598547     1.66925496     1.06844907
 h     -0.56185035     2.04117696    -1.15476106
 h      1.77949130     1.54146247    -0.72746198
 o      2.36696398    -1.02127530     0.44486294
 h      3.20514096    -0.63728297     0.45171133
 c     -2.57175863    -0.36815369    -0.47553226
 h     -3.10433850    -1.00852067     0.13262234
 h     -3.10504908     0.51745530    -0.62761824
 h     -2.50795282    -1.07432656    -1.34559721
 h     -0.72096819     1.05507798     1.79467802
          17

 c      1.19645972    -0.38607134     0.01162263
 c      0.01964323    -0.96756153     0.22045320
 c     -1.11234560    -0.05020808    -0.15887030
 c     -1.35818325     0.98191184     0.90090145
 c     -0.37798062     1.20946342    -0.56117055
 c      1.00064087     0.85395376    -0.41830330
 h     -0.24134034    -1.76280685     0.85088372
 h     -2.27568148     1.69685111     1.08704087
 h     -0.55424241     2.08729177    -1.20470725
 h      1.84673855     1.53362837    -0.71014906
 o      2.37027172    -1.02468067     0.44275410
 h      3.19017285    -0.59887655     0.45076307
 c     -2.57054597    -0.37514492    -0.47985894
 h     -3.12378904    -1.01768670     0.21388374
 h     -3.10154050     0.49166084    -0.68024368
 h     -2.52008057    -1.08698348    -1.30058738
 h     -0.73103845     1.00287485     1.78298538
          17

 c      1.19297364    -0.39175548     0.01306800
 c      0.01737852    -0.96887517     0.21805577
 c     -1.11800545    -0.05075224    -0.15564306
 c     -1.35959161     0.99201672     0.89876935
 c     -0.37778328     1.21674961    -0.56158835
 c      1.00307791     0.86274274    -0.41265634
 h     -0.23832556    -1.82094045     0.86225841
 h     -2.24275067     1.70828614     1.09601186
 h     -0.55418522     2.12887998    -1.25217519
 h      1.90658204     1.52274495    -0.68854032
 o      2.37104582    -1.02868794     0.44025682
 h      3.19211412    -0.54316833     0.44623121
 c     -2.56817392    -0.38492359    -0.48535512
 h     -3.13942765    -1.02287626     0.30423215
 h     -3.10923815     0.48179997    -0.73975406
 h     -2.53658950    -1.09705432    -1.26545719
 h     -0.73660680     0.95045699     1.77431156
          17

 c      1.19331556    -0.39987482     0.01600834
 c      0.01161697    -0.97095115     0.21668984
 c     -1.12434359    -0.05037006    -0.15178115
 c     -1.35949309     1.00341177     0.89687734
 c     -0.37771086     1.22479436    -0.56240639
 c      1.00627591     0.87487554    -0.40824812
 h     -0.23046004    -1.88053265     0.87037727
 h     -2.20161786     1.70612667     1.09556743
 h     -0.55923968     2.15522578    -1.28859386
 h      1.95218482     1.50657650    -0.66184863
 o      2.37024297    -1.03272380     0.43734004
 h      3.19664505    -0.47899419     0.43866124
 c     -2.56564557    -0.39713062    -0.49039812
 h     -3.14410507    -1.01464981     0.38955060
 h     -3.12478018     0.48246980    -0.80345783
 h     -2.55649079    -1.11302795    -1.24649811
 h     -0.73642048     0.89930554     1.77086854
          17

 c      1.19704375    -0.40977923     0.02019955
 c      0.00241073    -0.97459971     0.21684105
 c     -1.13125668    -0.04891243    -0.14749092
 c     -1.35718011     1.01542348     0.89509789
 c     -0.37781997     1.23391991    -0.56387631
 c      1.01049810     0.88954718    -0.40479926
 h     -0.21631762    -1.93062306     0.86826865
 h     -2.16008145     1.69624894     1.08715383
 h     -0.56797064     2.16120368    -1.30926459
 h      1.97997083     1.48558748    -0.63051960
 o      2.36888457    -1.03609435     0.43399183
 h      3.18967948    -0.41756254     0.42874344
 c     -2.56383112    -0.41076853    -0.49418102
 h     -3.13484331    -0.98922318     0.45994218
 h     -3.14195903     0.48410698    -0.86661324
 h     -2.57893409    -1.14071672    -1.24618245
 h     -0.73124161     0.85105398     1.77220917
          17

 c      1.20335860    -0.42077202     0.02536291
 c     -0.00976089    -0.98012832     0.21864217
 c     -1.13862204    -0.04628313    -0.14299355
 c     -1.35160179     1.02709360     0.89338764
 c     -0.37809820     1.24407144    -0.56599337
 c      1.01574337     0.90566473    -0.40192566
 h     -0.19638071    -1.96486415     0.85276697
 h     -2.12884490     1.68754111     1.07339965
 h     -0.57966744     2.14587830    -1.31257428
 h      1.98969528     1.46240315    -0.59592260
 o      2.36762800    -1.03828094     0.43021133
 h      3.16391311    -0.36761652     0.41733657
 c     -2.56332540    -0.42512420    -0.49673832
 h     -3.11143432    -0.94642453     0.50908842
 h     -3.15511274     0.47840942    -0.92416720
 h     -2.60302693    -1.17974959    -1.26056886
 h     -0.72345768     0.80785983     1.77577560
          17

 c      1.21118318    -0.43219474     0.03121240
 c     -0.02410660    -0.98741860     0.22195403
 c     -1.14627908    -0.04245229    -0.13852084
 c     -1.34177738     1.03746851     0.89173696
 c     -0.37846092     1.25486684    -0.56851797
 c      1.02171019     0.92200022    -0.39919960
 h     -0.17246068    -1.98097445     0.82367907
 h     -2.11789185     1.68873342     1.05716765
 h     -0.59429156     2.11190805    -1.29973522
 h      1.98465190     1.44142991    -0.56007879
 o      2.36677222    -1.03902386     0.42601305
 h      3.11869385    -0.33406220     0.40537184
 c     -2.56443690    -0.43998689    -0.49863730
 h     -3.07554613    -0.88832116     0.53351848
 h     -3.16063939     0.46044646    -0.97206944
 h     -2.62746695    -1.22456370    -1.28101193
 h     -0.71587103     0.77229107     1.77849617
          17

 c      1.21927755    -0.44346359     0.03746514
 c     -0.03966593    -0.99598659     0.22641859
 c     -1.15401925    -0.03747415    -0.13431467
 c     -1.32746314     1.04615003     0.89019480
 c     -0.37872737     1.26556049    -0.57092235
 c      1.02777805     0.93731062    -0.39620409
 h     -0.14724953    -1.98056419     0.78329224
 h     -2.12979966     1.70252740     1.03991153
 h     -0.61273176     2.06603528    -1.27541385
 h      1.97176009     1.42845028    -0.52533453
 o      2.36632595    -1.03835128     0.42143302
 h      3.05896346    -0.31747346     0.39374552
 c     -2.56719577    -0.45535339    -0.50059461
 h     -3.03054400    -0.81872206     0.53270032
 h     -3.15708280     0.42855965    -1.00779239
 h     -2.65059543    -1.26841484    -1.29833307
 h     -0.71053277     0.74680169     1.77821903
          17

 c      1.22636349    -0.45407602     0.04384495
 c     -0.05544715    -1.00497885     0.23147501
 c     -1.16158720    -0.03149905    -0.13062117
 c     -1.30943299     1.05352510     0.88883872
 c     -0.37858566     1.27499424    -0.57231207
 c      1.03311157     0.95046567    -0.39259116
 h     -0.12395453    -1.96968725     0.73630382
 h     -2.15700773     1.72344433     1.02133030
 h     -0.63733106     2.01981355    -1.24868418
 h      1.96032369     1.42962898    -0.49382550
 o      2.36601900    -1.03664334     0.41653476
 h      2.99498818    -0.31298656     0.38317560
 c     -2.57131642    -0.47115772    -0.50333380
 h     -2.98180191    -0.74311086     0.51026230
 h     -3.14489574     0.38391304    -1.03055173
 h     -2.67077276    -1.30627135    -1.30553815
 h     -0.70811937     0.73316944     1.77442394
          17

 c      1.23125070    -0.46360307     0.05008823
 c     -0.07055441    -1.01317163     0.23639407
 c     -1.16869248    -0.02476978    -0.12767224
 c     -1.28902979     1.06037764     0.88763557
 c     -0.37761437     1.28178186    -0.57153759
 c      1.03700359     0.96063024    -0.38813891
 h     -0.10577717    -1.95924488     0.68951700
 h     -2.18709990     1.74261443     1.00078180
 h     -0.67195574     1.98770048    -1.23179647
 h      1.95809069     1.44940817    -0.46679675
 o      2.36533809    -1.03466901     0.41141334
 h      2.94139981    -0.30960689     0.37401543
 c     -2.57614199    -0.48721877    -0.50768505
 h     -2.93707779    -0.66835998     0.47612106
 h     -3.12638135     0.33044234    -1.04164175
 h     -2.68667646    -1.33568202    -1.29847280
 h     -0.70784656     0.73213294     1.76834591
          17

 c      1.23296773    -0.47167348     0.05595719
 c     -0.08429759    -1.01919403     0.24043742
 c     -1.17502891    -0.01760455    -0.12566073
 c     -1.26759874     1.06743868     0.88636502
 c     -0.37552400     1.28501970    -0.56780942
 c      1.03931563     0.96745051    -0.38276856
 h     -0.09517723    -1.96263634     0.65005374
 h     -2.20911664     1.75296064     0.97833420
 h     -0.71955601     1.97904698    -1.23312584
 h      1.96622273     1.48799966    -0.44427711
 o      2.36380874    -1.03330476     0.40618142
 h      2.91190602    -0.29465493     0.36627953
 c     -2.58066864    -0.50338360    -0.51461367
 h     -2.90585072    -0.60127196     0.44711328
 h     -3.10581914     0.27512290    -1.04496127
 h     -2.69743346    -1.35677979    -1.27569877
 h     -0.70774353     0.74328006     1.76273099
          17

 c      1.23089173    -0.47795537     0.06125934
 c     -0.09624406    -1.02216810     0.24317080
 c     -1.18030678    -0.01036960    -0.12472017
 c     -1.24622361     1.07521919     0.88467325
 c     -0.37256096     1.28498230    -0.56138491
 c      1.04055499     0.97106873    -0.37649730
 h     -0.09342134    -1.98834343     0.62172940
 h     -2.21599705     1.75081230     0.95477012
 h     -0.77764793     1.99018880    -1.24931453
 h      1.97847739     1.54076573    -0.42547604
 o      2.36149972    -1.03281686     0.40092294
 h      2.91013516    -0.26525430     0.36014184
 c     -2.58381078    -0.51971997    -0.52464072
 h     -2.89606381    -0.54590898     0.44010757
 h     -3.08928141     0.22767550    -1.04717185
 h     -2.70267695    -1.37234558    -1.23851209
 h     -0.70523371     0.76523736     1.76117247
          17

 c      1.22483162    -0.48215625     0.06586585
 c     -0.10618034    -1.02229742     0.24464682
 c     -1.18429500    -0.00344800    -0.12491333
 c     -1.22564049     1.08399223     0.88220852
 c     -0.36950229     1.28274597    -0.55328000
 c      1.04148432     0.97192555    -0.36937783
 h     -0.10087619    -2.03290263     0.60291415
 h     -2.20459802     1.73555115     0.93124089
 h     -0.83823328     2.00886731    -1.26876492
 h      1.98569056     1.60027050    -0.40942119
 o      2.35905833    -1.03261717     0.39566668
 h      2.92805169    -0.23220235     0.35614490
 c     -2.58488595    -0.53632131    -0.53682258
 h     -2.90962837    -0.50291116     0.45816548
 h     -3.08300392     0.19787957    -1.05599482
 h     -2.70259723    -1.38812595    -1.19116638
 h     -0.69803939     0.79621284     1.76682988
          17

 c      1.21502154    -0.48404798     0.06971831
 c     -0.11406088    -1.02061236     0.24520050
 c     -1.18684786     0.00277863    -0.12622905
 c     -1.20616823     1.09378317     0.87878496
 c     -0.36722564     1.27935512    -0.54449403
 c      1.04271102     0.97053431    -0.36147251
 h     -0.11735210    -2.08364419     0.58890215
 h     -2.17544738     1.70911427     0.90898587
 h     -0.89243336     2.02374202    -1.28068345
 h      1.98037438     1.65889307    -0.39526865
 o      2.35717586    -1.03189488     0.39041404
 h      2.95410491    -0.20969925     0.35467309
 c     -2.58391627    -0.55262448    -0.54897576
 h     -2.94219797    -0.47219961     0.48833866
 h     -3.08981609     0.18985724    -1.07601494
 h     -2.69794330    -1.41256868    -1.14036056
 h     -0.68518948     0.83466840     1.78077628
          17

 c      1.20204905    -0.48349374     0.07282311
 c     -0.11999850    -1.01824258     0.24514518
 c     -1.18790028     0.00793889    -0.12858559
 c     -1.18763591     1.10435149     0.87448894
 c     -0.36640213     1.27548555    -0.53568449
 c      1.04451808     0.96736127    -0.35285354
 h     -0.14204252    -2.12700892     0.57541598
 h     -2.13309553     1.67592556     0.88915296
 h     -0.93360098     2.02802206    -1.27876655
 h      1.95848047     1.71033814    -0.38234115
 o      2.35623240    -1.03011842     0.38516299
 h      2.97923530    -0.20710725     0.35563556
 c     -2.58153547    -0.56723608    -0.55919152
 h     -2.98702294    -0.45430695     0.51411776
 h     -3.10675126     0.19835866    -1.10578303
 h     -2.68971223    -1.45396457    -1.09261973
 h     -0.66752383     0.87961564     1.80100536
          17

 c      1.18676733    -0.48045462     0.07523866
 c     -0.12425645    -1.01599919     0.24465291
 c     -1.18744565     0.01168378    -0.13184320
 c     -1.16935775     1.11520657     0.86965183
 c     -0.36742080     1.27147406    -0.52719707
 c      1.04685739     0.96278924    -0.34360769
 h     -0.17353532    -2.15333882     0.55994059
 h     -2.08682642     1.64298785     0.87266189
 h     -0.95782411     2.01892358    -1.26074107
 h      1.91935029     1.75018927    -0.37009593
 o      2.35625447    -1.02711967     0.37991215
 h      2.99820818    -0.22752903     0.35855163
 c     -2.57865749    -0.57881970    -0.56669584
 h     -3.03772617    -0.44953168     0.52397568
 h     -3.12720680     0.21229640    -1.13998946
 h     -2.67841464    -1.51450020    -1.05037950
 h     -0.64726011     0.93030681     1.82302223
          17

 c      1.17021413    -0.47498078     0.07706107
 c     -0.12722014    -1.01431102     0.24376505
 c     -1.18552243     0.01370130    -0.13582298
 c     -1.15027757     1.12572040     0.86472179
 c     -0.37039213     1.26739797    -0.51914583
 c      1.04938443     0.95710220    -0.33383841
 h     -0.21002564    -2.15760764     0.54155728
 h     -2.04992827     1.61903181     0.86008822
 h     -0.96367079     1.99667919    -1.22738884
 h      1.86531196     1.77618210    -0.35809371
 o      2.35694839    -1.02306681     0.37466148
 h      3.00973235    -0.26832256     0.36270559
 c     -2.57614435    -0.58697983    -0.57165571
 h     -3.08906997    -0.45730647     0.51223510
 h     -3.14472266     0.22093342    -1.17333413
 h     -2.66372221    -1.58678437    -1.01117975
 h     -0.62695533     0.98571410     1.84161753
          17

 c      1.15353577    -0.46720112     0.07841212
 c     -0.12935338    -1.01326416     0.24242502
 c     -1.18221920     0.01372683    -0.14032503
 c     -1.12950076     1.13543053     0.86012968
 c     -0.37513404     1.26308973    -0.51143290
 c      1.05149254     0.95045298    -0.32366576
 h     -0.24958231    -2.13897808     0.52054496
 h     -2.03429006     1.61115646     0.85164531
 h     -0.95231051     1.96438741    -1.18236548
 h      1.80145385     1.78863001    -0.34597589
 o      2.35769136    -1.01847113     0.36941270
 h      3.01714975    -0.32114993     0.36728336
 c     -2.57460605    -0.59219449    -0.57460279
 h     -3.13702256    -0.47617774     0.47765854
 h     -3.15479632     0.21696616    -1.20234942
 h     -2.64506025    -1.65786385    -0.97116650
 h     -0.60854560     1.04426094     1.85260513
          17

 c      1.13790508    -0.45732007     0.07943039
 c     -0.13113708    -1.01260741     0.24049543
 c     -1.17769154     0.01155360    -0.14514207
 c     -1.10706860     1.14441346     0.85619849
 c     -0.38111863     1.25807680    -0.50370036
 c      1.05236313     0.94282127    -0.31322581
 h     -0.29045764    -2.10077726     0.49819599
 h     -2.04169292     1.62030201     0.84733871
 h     -0.92827347     1.92877806    -1.13285940
 h      1.73535154     1.79095207    -0.33345091
 o      2.35753118    -1.01415195     0.36416494
 h      3.02896426    -0.37271836     0.37156960
 c     -2.57431996    -0.59528311    -0.57607255
 h     -3.17891819    -0.50396234     0.42255751
 h     -3.15501268     0.19677678    -1.22559072
 h     -2.62225953    -1.71565518    -0.92821036
 h     -0.59281272     1.10388065     1.85383196
          17

 c      1.12442381    -0.44562931     0.08026572
 c     -0.13298543    -1.01170920     0.23776401
 c     -1.17217848     0.00705049    -0.15006784
 c     -1.08409108     1.15327231     0.85310455
 c     -0.38744797     1.25152336    -0.49528567
 c      1.05108521     0.93402829    -0.30267058
 h     -0.33154208    -2.05104163     0.47681645
 h     -2.06226346     1.64107645     0.84706362
 h     -0.90009829     1.90099754    -1.09015485
 h      1.67608384     1.78955721    -0.32028112
 o      2.35545267    -1.01091806     0.35890882
 h      3.05522451    -0.41001117     0.37515696
 c     -2.57519506    -0.59708067    -0.57656328
 h     -3.21400577    -0.53789087     0.35277613
 h     -3.14477521     0.15991308    -1.24351667
 h     -2.59565075    -1.75211937    -0.88245297
 h     -0.57927765     1.16227753     1.84549463
          17

 c      1.11401876    -0.43253604     0.08107591
 c     -0.13515457    -1.00956591     0.23396469
 c     -1.16601097     0.00018225    -0.15490617
 c     -1.06206010     1.16273479     0.85088456
 c     -0.39308838     1.24245113    -0.48543313
 c      1.04689894     0.92392680    -0.29217046
 h     -0.37291240    -2.00251290     0.45961899
 h     -2.08236880     1.66616841     0.85050822
 h     -0.87808090     1.89416982    -1.06708481
 h      1.63184969     1.79168645    -0.30624274
 o      2.35104828    -1.00898674     0.35364127
 h      3.09756593    -0.42961770     0.37780604
 c     -2.57672068    -0.59836146    -0.57659854
 h     -3.24434552    -0.57481241     0.27793793
 h     -3.12521246     0.10877475    -1.25862804
 h     -2.56584568    -1.76361116    -0.83565043
 h     -0.56638509     1.21726120     1.83000262
          17

 c      1.10736867    -0.41859987     0.08202653
 c     -0.13771247    -1.00509862     0.22886069
 c     -1.15960788    -0.00897890    -0.15948359
 c     -1.04224711     1.17335053     0.84947579
 c     -0.39751742     1.23052088    -0.47398756
 c      1.03949950     0.91277582    -0.28191884
 h     -0.41578517    -1.96937963     0.44993265
 h     -2.09142216     1.68973137     0.85713410
 h     -0.86700737     1.91441173    -1.06977586
 h      1.60682514     1.80108277    -0.29108484
 o      2.34480704    -1.00790853     0.34839214
 h      3.14505735    -0.43888325     0.37904767
 c     -2.57795669    -0.59981846    -0.57666956
 h     -3.27520512    -0.61161172     0.21044551
 h     -3.09922021     0.04845097    -1.27581288
 h     -2.53347641    -1.75053700    -0.79048372
 h     -0.55186233     1.26703559     1.81144069
          17

 c      1.10488843    -0.40454713     0.08329051
 c     -0.14067116    -0.99784503     0.22240528
 c     -1.15345650    -0.02024750    -0.16366465
 c     -1.02551772     1.18543181     0.84879361
 c     -0.40108374     1.21663332    -0.46186345
 c      1.02916367     0.90149000    -0.27213175
 h     -0.46069944    -1.95950350     0.44947995
 h     -2.08361896     1.70813653     0.86628808
 h     -0.86196294     1.95390699    -1.09197773
 h      1.59981440     1.81507521    -0.27458512
 o      2.33755600    -1.00711363     0.34321657
 h      3.18301126    -0.44709337     0.37825241
 c     -2.57778114    -0.60195241    -0.57694125
 h     -3.31294553    -0.64567950     0.16137069
 h     -3.07108803    -0.01408623    -1.30216139
 h     -2.49894982    -1.71742939    -0.75005651
 h     -0.53326835     1.31032024     1.79447013
          17

 c      1.10674253    -0.39123298     0.08503999
 c     -0.14417376    -0.98844856     0.21485440
 c     -1.14807605    -0.03331213    -0.16736928
 c     -1.01231094     1.19909947     0.84883545
 c     -0.40447916     1.20235885    -0.45048026
 c      1.01658224     0.89145372    -0.26303428
 h     -0.50505085    -1.96894407     0.45710622
 h     -2.05746906     1.71971820     0.87731097
 h     -0.85450282     1.99750704    -1.12136251
 h      1.60598938     1.82651410    -0.25670695
 o      2.32993328    -1.00625918     0.33817029
 h      3.20104959    -0.45985874     0.37495456
 c     -2.57550770    -0.60482049    -0.57697983
 h     -3.35993091    -0.67485097     0.13464118
 h     -3.04483869    -0.07246923    -1.34473136
 h     -2.46220336    -1.67354971    -0.71743042
 h     -0.50874370     1.34621481     1.78271634
          17

 c      1.11284324    -0.37954835     0.08742565
 c     -0.14842917    -0.97829232     0.20668959
 c     -1.14397552    -0.04772060    -0.17058464
 c     -1.00260005     1.21432222     0.84975700
 c     -0.40820655     1.18910238    -0.44103258
 c      1.00259733     0.88407869    -0.25483255
 h     -0.54351775    -1.98623485     0.46960088
 h     -2.01546358     1.72467237     0.88963121
 h     -0.83897548     2.03218669    -1.14761357
 h      1.61964303     1.82809924    -0.23770341
 o      2.32225262    -1.00525461     0.33329797
 h      3.19503889    -0.47869977     0.36899271
 c     -2.57140262    -0.60777972    -0.57607408
 h     -3.41156958    -0.69699268     0.12570463
 h     -3.02154759    -0.12433315    -1.40583199
 h     -2.42250735    -1.63296731    -0.69506054
 h     -0.47774371     1.37389302     1.77734103
          17

 c      1.12282796    -0.37027871     0.09054118
 c     -0.15346216    -0.96880695     0.19845344
 c     -1.14161955    -0.06287706    -0.17336337
 c     -0.99581835     1.23089908     0.85184811
 c     -0.41251649     1.17782250    -0.43426377
 c      0.98803758     0.88042862    -0.24767518
 h     -0.57077968    -2.00019494     0.48347568
 h     -1.96450440     1.72539930     0.90292035
 h     -0.81344486     2.04993050    -1.16462238
 h      1.63592332     1.81522514    -0.21809240
 o      2.31450129    -1.00422586     0.32863200
 h      3.16711238    -0.50168490     0.36052273
 c     -2.56650352    -0.60969460    -0.57393706
 h     -3.45924970    -0.71023499     0.12609370
 h     -2.99846810    -0.17195896    -1.47987086
 h     -2.37870120    -1.61116685    -0.68413142
 h     -0.44134532     1.39243088     1.77676100
          17

 c      1.13603146    -0.36393977     0.09438019
 c     -0.15897719    -0.96111342     0.19064750
 c     -1.14140141    -0.07806554    -0.17580786
 c     -0.99082815     1.24840045     0.85540175
 c     -0.41751642     1.16906884    -0.43050441
 c      0.97365520     0.88099215    -0.24161452
 h     -0.58330861    -2.00364326     0.49599844
 h     -1.91641862     1.72695363     0.91734271
 h     -0.77856507     2.04702614    -1.16975620
 h      1.65152277     1.78685140    -0.19855679
 o      2.30631467    -1.00352454     0.32419535
 h      3.12628753    -0.52344644     0.35000190
 c     -2.56192239    -0.60986736    -0.57093186
 h     -3.49480162    -0.71355321     0.12804146
 h     -2.97139266    -0.21912784    -1.55594992
 h     -2.33064404    -1.61639719    -0.68396584
 h     -0.40193406     1.40096832     1.77768225
          17

 c      1.15146602    -0.36064650     0.09880320
 c     -0.16439260    -0.95594996     0.18369324
 c     -1.14361200    -0.09251279    -0.17804694
 c     -0.98613880     1.26619855     0.86056890
 c     -0.42324274     1.16304466    -0.42973123
 c      0.96009823     0.88557791    -0.23658558
 h     -0.57969369    -1.99367370     0.50546183
 h     -1.88601062     1.73628348     0.93372193
 h     -0.73671162     2.02324775    -1.16314885
 h      1.66499602     1.74550205    -0.17981768
 o      2.29701375    -1.00373036     0.32001282
 h      3.08828853    -0.53542784     0.33807346
 c     -2.55826497    -0.60877140    -0.56779928
 h     -3.51267883    -0.70689734     0.12622691
 h     -2.93732466    -0.26816504    -1.62300261
 h     -2.28115050    -1.64349679    -0.69198243
 h     -0.36249788     1.39904427     1.77663127
          17

 c      1.16782681    -0.36007257     0.10353412
 c     -0.16896245    -0.95365345     0.17790269
 c     -1.14839438    -0.10548451    -0.18021007
 c     -0.98061099     1.28376286     0.86731157
 c     -0.42966035     1.15959507    -0.43157157
 c      0.94787401     0.89334115    -0.23242031
 h     -0.56046015    -1.97120954     0.51125571
 h     -1.88358107     1.75852586     0.95314641
 h     -0.69170610     1.98203481    -1.14788828
 h      1.67703969     1.69697120    -0.16248775
 o      2.28604903    -1.00544994     0.31613820
 h      3.06899623    -0.52950413     0.32521292
 c     -2.55553628    -0.60765002    -0.56534368
 h     -3.51042786    -0.69097304     0.11785375
 h     -2.89534459    -0.31931754    -1.67280835
 h     -2.23558370    -1.67919428    -0.70454683
 h     -0.32587043     1.38682136     1.77115119
          17

 c      1.18355341    -0.36152097     0.10819325
 c     -0.17191548    -0.95410138     0.17343153
 c     -1.15568562    -0.11638510    -0.18239855
 c     -0.97423087     1.30103799     0.87546102
 c     -0.43662497     1.15811754    -0.43523943
 c      0.93731479     0.90297216    -0.22889425
 h     -0.52795538    -1.94100831     0.51405637
 h     -1.90656684     1.79260555     0.97599088
 h     -0.64881425     1.93162248    -1.13109348
 h      1.69046414     1.64943130    -0.14693585
 o      2.27384969    -1.00886644     0.31267274
 h      3.07117116    -0.50552982     0.31146399
 c     -2.55334323    -0.60770967    -0.56426735
 h     -3.48882738    -0.66701700     0.10246403
 h     -2.84631173    -0.37134294    -1.70068360
 h     -2.19943239    -1.71114568    -0.71804801
 h     -0.29413193     1.36509703     1.76040634
          17

 c      1.19697510    -0.36408469     0.11235936
 c     -0.17257406    -0.95664843     0.17022694
 c     -1.16517063    -0.12483008    -0.18465384
 c     -0.96797110     1.31838186     0.88475231
 c     -0.44388858     1.15752164    -0.43948679
 c      0.92862178     0.91304571    -0.22577602
 h     -0.48622556    -1.91189113     0.51609110
 h     -1.94167278     1.83216777     1.00155920
 h     -0.61428174     1.88561755    -1.12472307
 h      1.70902486     1.61128848    -0.13328601
 o      2.26190116    -1.01364549     0.30973197
 h      3.08257423    -0.47277519     0.29684520
 c     -2.55103521    -0.60976393    -0.56513779
 h     -3.45230706    -0.63661036     0.08204132
 h     -2.79237018    -0.42213062    -1.70541260
 h     -2.17666086    -1.73170826    -0.72942734
 h     -0.26827824     1.33515203     1.74527169
          17

 c      1.20652546    -0.36684405     0.11564064
 c     -0.17046432    -0.96021218     0.16802866
 c     -1.17627814    -0.13068097    -0.18693257
 c     -0.96300373     1.33618556     0.89480776
 c     -0.45123655     1.15660728    -0.44290665
 c      0.92203737     0.92242745    -0.22285077
 h     -0.44027568    -1.89560162     0.52092773
 h     -1.97425571     1.87031736     1.02872834
 h     -0.59341667     1.85868652    -1.14220651
 h      1.73472649     1.58812183    -0.12166606
 o      2.25184101    -1.01935413     0.30740176
 h      3.08871319    -0.44249869     0.28175352
 c     -2.54772945    -0.61425578    -0.56838891
 h     -3.40939110    -0.60136620     0.06125552
 h     -2.73659554    -0.46904198    -1.68944215
 h     -2.16938391    -1.73771836    -0.73620716
 h     -0.24821750     1.29850525     1.72799725
          17

 c      1.21097248    -0.36904418     0.11773538
 c     -0.16545198    -0.96371652     0.16651388
 c     -1.18822604    -0.13403446    -0.18910081
 c     -0.96020184     1.35465748     0.90517550
 c     -0.45869015     1.15499649    -0.44482635
 c      0.91799662     0.93051785    -0.21992826
 h     -0.39419453    -1.90195449     0.53179454
 h     -1.99385283     1.90235592     1.05655007
 h     -0.58790211     1.85567779    -1.18817912
 h      1.76544035     1.58085988    -0.11251787
 o      2.24481921    -1.02571649     0.30572350
 h      3.08094973    -0.42264194     0.26683811
 c     -2.54241560    -0.62137466    -0.57421202
 h     -3.37167654    -0.56236638     0.04679684
 h     -2.68272573    -0.50907049    -1.65963853
 h     -2.17803230    -1.72958079    -0.73638251
 h     -0.23316712     1.25669185     1.71147237
          17

 c      1.20960893    -0.37021589     0.11847071
 c     -0.15782724    -0.96674256     0.16555196
 c     -1.20009953    -0.13516172    -0.19095564
 c     -0.96001005     1.37379923     0.91543192
 c     -0.46648895     1.15348604    -0.44580423
 c      0.91703614     0.93720276    -0.21686539
 h     -0.34938650    -1.93186410     0.54879180
 h     -1.99488515     1.92603043     1.08441250
 h     -0.59566361     1.86743975    -1.25278440
 h      1.79543307     1.58674231    -0.10658088
 o      2.24134029    -1.03259012     0.30469149
 h      3.05713936    -0.41696991     0.25273996
 c     -2.53437462    -0.63109807    -0.58222077
 h     -3.34922233    -0.51976728     0.04413298
 h     -2.63475672    -0.53902712    -1.62806620
 h     -2.20144012    -1.71102512    -0.72841615
 h     -0.22244224     1.21121886     1.69819223
          17

 c      1.20235583    -0.37022928     0.11781668
 c     -0.14818880    -0.96968538     0.16529122
 c     -1.21093914    -0.13442400    -0.19226609
 c     -0.96241923     1.39342097     0.92526946
 c     -0.47486767     1.15321678    -0.44691517
 c      0.91952423     0.94265192    -0.21359771
 h     -0.30517403    -1.97617575     0.56816074
 h     -1.97599522     1.94113657     1.11203734
 h     -0.61325880     1.88044643    -1.32003180
 h      1.81815415     1.60163698    -0.10456407
 o      2.24125219    -1.03990950     0.30425813
 h      3.02073488    -0.42522670     0.23986726
 c     -2.52376582    -0.64304531    -0.59115931
 h     -3.34420977    -0.47359162     0.05274075
 h     -2.59617952    -0.55598082    -1.61054394
 h     -2.23681064    -1.68959712    -0.71141502
 h     -0.21629355     1.16370893     1.68928570
          17

 c      1.18975961    -0.36927480     0.11587778
 c     -0.13723398    -0.97325526     0.16597956
 c     -1.21983251    -0.13221431    -0.19281175
 c     -0.96694919     1.41312694     0.93450545
 c     -0.48391820     1.15496474    -0.44897617
 c      0.92545667     0.94715471    -0.21015161
 h     -0.26078440    -2.02200457     0.58468745
 h     -1.93986433     1.94944328     1.13957262
 h     -0.63753674     1.88499705    -1.37684221
 h      1.82864291     1.62170414    -0.10685038
 o      2.24375842    -1.04772014     0.30435555
 h      2.98067492    -0.44266962     0.22811542
 c     -2.51169742    -0.65625893    -0.59942003
 h     -3.35030448    -0.42518899     0.06551257
 h     -2.56900666    -0.55811654    -1.61967593
 h     -2.28002357    -1.67684172    -0.68533929
 h     -0.21618562     1.11613550     1.68422061
          17

 c      1.17289855    -0.36776559     0.11286424
 c     -0.12565798    -0.97799974     0.16777819
 c     -1.22600436    -0.12893747    -0.19241073
 c     -0.97265057     1.43228119     0.94299647
 c     -0.49358138     1.15904553    -0.45236173
 c      0.93440728     0.95103175    -0.20663316
 h     -0.21628994    -2.05870307     0.59414709
 h     -1.89370766     1.95506139     1.16789842
 h     -0.66604263     1.87631230    -1.41523394
 h      1.82456811     1.64408458    -0.11338327
 o      2.24753270    -1.05624448     0.30493008
 h      2.95067862    -0.45990992     0.21656097
 c     -2.49961434    -0.66933851    -0.60624068
 h     -3.35840957    -0.37726087     0.07347313
 h     -2.55331598    -0.54588645    -1.65539731
 h     -2.32700436    -1.68540498    -0.65084473
 h     -0.22423976     1.07090116     1.68140444
          17

 c      1.15323632    -0.36618667     0.10904893
 c     -0.11415059    -0.98416312     0.17070628
 c     -1.22888652    -0.12500953    -0.19093967
 c     -0.97819411     1.45002342     0.95051988
 c     -0.50368723     1.16543402    -0.45708675
 c      0.94557800     0.95457867    -0.20320590
 h     -0.17249455    -2.07982467     0.59413496
 h     -1.84928887     1.96468164     1.19901888
 h     -0.69698474     1.85319761    -1.43143834
 h      1.80641714     1.66716321    -0.12367700
 o      2.25116993    -1.06572122     0.30594805
 h      2.94371544    -0.46679552     0.20370798
 c     -2.48864994    -0.68116958    -0.61208198
 h     -3.36142836    -0.33268729     0.06990902
 h     -2.54771335    -0.52255131    -1.70494428
 h     -2.37571042    -1.72093002    -0.60879308
 h     -0.24220987     1.03049534     1.67914429
          17

 c      1.13245478    -0.36494709     0.10472095
 c     -0.10340559    -0.99171571     0.17465500
 c     -1.22815540    -0.12086032    -0.18834596
 c     -0.98224065     1.46546350     0.95673808
 c     -0.51399228     1.17385055    -0.46288295
 c      0.95789177     0.95801140    -0.20006541
 h     -0.13062283    -2.08302215     0.58400233
 h     -1.81958765     1.98602851     1.23575493
 h     -0.72921142     1.81710208    -1.42515000
 h      1.77732893     1.69076856    -0.13689207
 o      2.25393867    -1.07592475     0.30732497
 h      2.96165524    -0.46122800     0.18893341
 c     -2.47943804    -0.69161886    -0.61787312
 h     -3.35548247    -0.29368068     0.05138773
 h     -2.55011946    -0.49320624    -1.75239434
 h     -2.42607462    -1.77565432    -0.56053962
 h     -0.27056863     0.99685464     1.67640660
          17

 c      1.11227997    -0.36428842     0.10014835
 c     -0.09410305    -1.00037626     0.17940378
 c     -1.22373946    -0.11693382    -0.18465228
 c     -0.98417290     1.47813245     0.96135355
 c     -0.52418998     1.18376654    -0.46918598
 c      0.97012040     0.96142428    -0.19741300
 h     -0.09210634    -2.06987703     0.56470875
 h     -1.81080983     2.02325495     1.27956705
 h     -0.76239120     1.77205915    -1.39984114
 h      1.74253239     1.71621454    -0.15197588
 o      2.25597797    -1.08605319     0.30887301
 h      2.99335725    -0.45152347     0.17351633
 c     -2.47227762    -0.70127710    -0.62429471
 h     -3.33954967    -0.26153005     0.01729383
 h     -2.55831544    -0.46315916    -1.78579608
 h     -2.47774937    -1.83346441    -0.50874518
 h     -0.30802099     0.97075178     1.67325182
          17

 c      1.09431751    -0.36427012     0.09555765
 c     -0.08686239    -1.00956931     0.18462129
 c     -1.21580505    -0.11368374    -0.17995291
 c     -0.98452669     1.48833421     0.96432244
 c     -0.53388566     1.19436249    -0.47503513
 c      0.98106317     0.96480991    -0.19542980
 h     -0.05839775    -2.04627632     0.53882320
 h     -1.81738343     2.07317546     1.32795961
 h     -0.79753226     1.72516263    -1.36403794
 h      1.70804685     1.74572214    -0.16786677
 o      2.25771956    -1.09523501     0.31036895
 h      3.02452082    -0.44834541     0.15960200
 c     -2.46723429    -0.71075920    -0.63163585
 h     -3.31508623    -0.23646957    -0.03065572
 h     -2.57017946    -0.43694778    -1.79865308
 h     -2.52909266    -1.87946056    -0.45707593
 h     -0.35155496     0.95146320     1.67097250
          17

 c      1.07992108    -0.36481491     0.09112915
 c     -0.08218595    -1.01836906     0.18987326
 c     -1.20472812    -0.11155976    -0.17440238
 c     -0.98448397     1.49692460     0.96581698
 c     -0.54255636     1.20455240    -0.47902268
 c      0.98976131     0.96817838    -0.19425688
 h     -0.03069513    -2.02275334     0.51041905
 h     -1.82737398     2.12769372     1.37520409
 h     -0.83763736     1.68637574    -1.33192818
 h      1.67865834     1.78084563    -0.18368089
 o      2.25943428    -1.10289957     0.31163474
 h      3.04506236    -0.45853452     0.14887844
 c     -2.46410711    -0.72041234    -0.63992958
 h     -3.28597753    -0.21736977    -0.08860087
 h     -2.58374372    -0.41807370    -1.78915600
 h     -2.57778312    -1.90415148    -0.40925330
 h     -0.39709086     0.93693075     1.67183271
          17

 c      1.07010979    -0.36578257     0.08700351
 c     -0.08041017    -1.02562172     0.19469577
 c     -1.19105824    -0.11098419    -0.16820085
 c     -0.98510706     1.50481675     0.96605736
 c     -0.54962231     1.21328430    -0.47969008
 c      0.99565704     0.97171020    -0.19398937
 h     -0.00963152    -2.01266760     0.48415661
 h     -1.83037978     2.17878881     1.41529021
 h     -0.88697458     1.66524549    -1.31876624
 h      1.65625853     1.82060235    -0.19874921
 o      2.26113149    -1.10882171     0.31256466
 h      3.05054705    -0.48410807     0.14208579
 c     -2.46240303    -0.73038755    -0.64904664
 h     -3.25840694    -0.20137888    -0.15077387
 h     -2.59721552    -0.40893904    -1.75961213
 h     -2.62158012    -1.90322657    -0.36842931
 h     -0.44064930     0.92456829     1.67822451
          17

 c      1.06553418    -0.36703280     0.08329181
 c     -0.08164729    -1.03046097     0.19877331
 c     -1.17548194    -0.11231846    -0.16158410
 c     -0.98698654     1.51266381     0.96529537
 c     -0.55479560     1.22010767    -0.47651444
 c      0.99859306     0.97578540    -0.19468012
 h      0.00464474    -2.02586251     0.46311317
 h     -1.82043370     2.22094425     1.44370502
 h     -0.94697167     1.66451255    -1.32942937
 h      1.63988412     1.86100061    -0.21251353
 o      2.26255361    -1.11308093     0.31313181
 h      3.04199604    -0.52270089     0.13886718
 c     -2.46142216    -0.74074728    -0.65863000
 h     -3.23969250    -0.18417047    -0.21045921
 h     -2.60908235    -0.41062063    -1.71672082
 h     -2.65874608    -1.87650027    -0.33689055
 h     -0.47961557     0.91256184     1.69134590
          17

 c      1.06647293    -0.36845810     0.08008346
 c     -0.08570261    -1.03292305     0.20208870
 c     -1.15878738    -0.11581859    -0.15482636
 c     -0.99022566     1.52075488     0.96388684
 c     -0.55837841     1.22532802    -0.47031121
 c      0.99867408     0.98083978    -0.19634035
 h      0.01180248    -2.06129112     0.44699171
 h     -1.79558471     2.25136625     1.45775411
 h     -1.01265275     1.67837754    -1.35375510
 h      1.62722297     1.89653356    -0.22445355
 o      2.26313943    -1.11604533     0.31340022
 h      3.02624237    -0.56769683     0.13755370
 c     -2.46048839    -0.75139895    -0.66790472
 h     -3.23531725    -0.16167890    -0.26205490
 h     -2.61839473    -0.42241716    -1.67222907
 h     -2.68833358    -1.82763014    -0.31571872
 h     -0.51333401     0.90090170     1.71016847
          17

 c      1.07283951    -0.36998668     0.07744887
 c     -0.09204270    -1.03389015     0.20484295
 c     -1.14182639    -0.12159622    -0.14824705
 c     -0.99455336     1.52904337     0.96227016
 c     -0.56102046     1.22950850    -0.46238158
 c      0.99611240     0.98717689    -0.19893770
 h      0.01100815    -2.10772029     0.43310666
 h     -1.75700007     2.26973604     1.45647581
 h     -1.07544637     1.69821515    -1.37640050
 h      1.61615208     1.92227595    -0.23412717
 o      2.26203483    -1.11831869     0.31352818
 h      3.01567673    -0.60902548     0.13511161
 c     -2.45919132    -0.76182625    -0.67564371
 h     -3.24559385    -0.13277844    -0.30310929
 h     -2.62508389    -0.44168418    -1.64209284
 h     -2.71063326    -1.76490101    -0.30407032
 h     -0.54263418     0.89131405     1.73158183
          17

 c      1.08419570    -0.37156016     0.07543714
 c     -0.09986227    -1.03445373     0.20725942
 c     -1.12546782    -0.12960715    -0.14220450
 c     -0.99943865     1.53722455     0.96082560
 c     -0.56333071     1.23305552    -0.45372178
 c      0.99113373     0.99485093    -0.20239478
 h      0.00143971    -2.15144707     0.41875404
 h     -1.70860285     2.27835628     1.44076881
 h     -1.12773858     1.71726316    -1.38591726
 h      1.60552665     1.93527879    -0.24125069
 o      2.25843380    -1.12047084     0.31369665
 h      3.02294722    -0.63750930     0.12830996
 c     -2.45740394    -0.77078802    -0.68072090
 h     -3.26540939    -0.10020778    -0.33441428
 h     -2.62959472    -0.46527945    -1.64097572
 h     -2.72789091    -1.70240622    -0.29807557
 h     -0.56881103     0.88619781     1.75162588
          17

 c      1.09978563    -0.37309682     0.07407089
 c     -0.10819488    -1.03546201     0.20948700
 c     -1.11054386    -0.13966271    -0.13707657
 c     -1.00414946     1.54478054     0.95971062
 c     -0.56573757     1.23614060    -0.44487533
 c      0.98393734     1.00363459    -0.20659050
 h     -0.01719560    -2.18199939     0.40239399
 h     -1.65713685     2.28278438     1.41377095
 h     -1.16453313     1.73143950    -1.37639059
 h      1.59540070     1.93513756    -0.24575195
 o      2.25228531    -1.12260160     0.31394320
 h      3.05000177    -0.65192949     0.11640763
 c     -2.45514096    -0.77632088    -0.68306076
 h     -3.28731446    -0.06873031    -0.35842068
 h     -2.63143752    -0.49261925    -1.67286260
 h     -2.74462527    -1.65871806    -0.29060204
 h     -0.59284728     0.88745315     1.76688049
          17

 c      1.11859130    -0.37446068     0.07334194
 c     -0.11602505    -1.03742675     0.21160050
 c     -1.09779738    -0.15144835    -0.13323793
 c     -1.00781361     1.55101069     0.95878170
 c     -0.56849991     1.23874627    -0.43604811
 c      0.97468508     1.01304181    -0.21136499
 h     -0.04454402    -2.19358143     0.38364308
 h     -1.61175394     2.29215899     1.38087616
 h     -1.18329684     1.73876550    -1.34618715
 h      1.58701019     1.92404559    -0.24777845
 o      2.24447389    -1.12433354     0.31410915
 h      3.08546279    -0.65924925     0.10202802
 c     -2.45255940    -0.77660887    -0.68372986
 h     -3.30459224    -0.04281577    -0.37778057
 h     -2.62847778    -0.52639822    -1.72793839
 h     -2.76543301    -1.64811216    -0.27481502
 h     -0.61511463     0.89578310     1.77538524
          17

 c      1.13940208    -0.37545216     0.07321025
 c     -0.12240051    -1.04055361     0.21362121
 c     -1.08783451    -0.16454852    -0.13103705
 c     -1.00964705     1.55524163     0.95771659
 c     -0.57172117     1.24069921    -0.42720966
 c      0.96351141     1.02239332    -0.21652943
 h     -0.07966590    -2.18483051     0.36296466
 h     -1.58136794     2.31690734     1.34800713
 h     -1.18369937     1.73897787    -1.29702950
 h      1.58258624     1.90640620    -0.24765934
 o      2.23618582    -1.12525864     0.31398691
 h      3.11476606    -0.66754166     0.08882357
 c     -2.45013436    -0.77132910    -0.68383516
 h     -3.31259414    -0.02546677    -0.39467207
 h     -2.61819462    -0.56958740    -1.79008823
 h     -2.79033697    -1.66876591    -0.25048363
 h     -0.63536225     0.91046147     1.77707414
          17

 c      1.16088471    -0.37581910     0.07360481
 c     -0.12653538    -1.04472580     0.21552269
 c     -1.08108765    -0.17848930    -0.13076831
 c     -1.00938899     1.55736799     0.95633034
 c     -0.57531073     1.24165687    -0.41810991
 c      0.95056908     1.03094172    -0.22188149
 h     -0.12112040    -2.15875146     0.34144951
 h     -1.56951720     2.36219406     1.31794886
 h     -1.16792918     1.73374179    -1.23413773
 h      1.58475659     1.88770459    -0.24581904
 o      2.22840710    -1.12520823     0.31344537
 h      3.12808121    -0.68170316     0.07948263
 c     -2.44856287    -0.76168491    -0.68386129
 h     -3.30899476    -0.01791954    -0.41060645
 h     -2.59900597    -0.62304929    -1.84489445
 h     -2.81424018    -1.70502485    -0.22406166
 h     -0.65278300     0.92938115     1.77391373
          17

 c      1.18164919    -0.37528249     0.07442652
 c     -0.12788075    -1.04942047     0.21722456
 c     -1.07779178    -0.19279245    -0.13264033
 c     -1.00750822     1.55824398     0.95473321
 c     -0.57890176     1.24105390    -0.40821621
 c      0.93612849     1.03806167    -0.22722176
 h     -0.16714080    -2.12316871     0.32068020
 h     -1.57183969     2.42277891     1.28878416
 h     -1.14159405     1.72744322    -1.16718058
 h      1.59529709     1.87251044    -0.24267032
 o      2.22181092    -1.12426950     0.31246045
 h      3.12191399    -0.70317511     0.07523613
 c     -2.44834355    -0.74935579    -0.68393811
 h     -3.29390497    -0.01951266    -0.42639124
 h     -2.57058856    -0.68544401    -1.88242834
 h     -2.83130631    -1.74003065    -0.20276610
 h     -0.66615658     0.94938545     1.76970149
          17

 c      1.20031814    -0.37357109     0.07555580
 c     -0.12613685    -1.05368210     0.21859585
 c     -1.07797340    -0.20701853    -0.13675075
 c     -1.00484423     1.55929575     0.95314695
 c     -0.58182412     1.23807523    -0.39669414
 c      0.92069741     1.04342630    -0.23236110
 h     -0.21605258    -2.09052864     0.30249861
 h     -1.57993801     2.48660352     1.25692153
 h     -1.11412804     1.72778831    -1.11048592
 h      1.61363924     1.86249539    -0.23856406
 o      2.21674457    -1.12273976     0.31111360
 h      3.09889223    -0.73053292     0.07582320
 c     -2.44951081    -0.73590099    -0.68415477
 h     -3.27022784    -0.02737315    -0.44209790
 h     -2.53368542    -0.75400950    -1.89703222
 h     -2.83781218    -1.76228249    -0.19112154
 h     -0.67423612     0.96709887     1.76914410
          17

 c      1.21561692    -0.37045789     0.07686673
 c     -0.12122423    -1.05641721     0.21949111
 c     -1.08145408    -0.22078800    -0.14307519
 c     -1.00212905     1.56180214     0.95178696
 c     -0.58339192     1.23187607    -0.38277688
 c      0.90506218     1.04703127    -0.23711510
 h     -0.26670660    -2.07423503     0.28848988
 h     -1.58635892     2.54190012     1.22023335
 h     -1.09559221     1.74351905    -1.07857136
 h      1.63634154     1.85607922    -0.23384270
 o      2.21316218    -1.12108915     0.30959385
 h      3.06807063    -0.75972936     0.07932253
 c     -2.45160552    -0.72272101    -0.68463497
 h     -3.24400668    -0.03609877    -0.45706464
 h     -2.48984192    -0.82526281    -1.88659134
 h     -2.83236677    -1.76569408    -0.19082398
 h     -0.67642508     0.98028495     1.77600075
          17

 c      1.22649290    -0.36579394     0.07824533
 c     -0.11331674    -1.05708539     0.21980411
 c     -1.08786355    -0.23378967    -0.15146764
 c     -0.99978284     1.56650974     0.95096990
 c     -0.58356748     1.22220053    -0.36661947
 c      0.89019068     1.04905044    -0.24129673
 h     -0.31788475    -2.08064054     0.27938197
 h     -1.58642168     2.58066716     1.17863170
 h     -1.08900200     1.77731008    -1.07591026
 h      1.65817453     1.84999812    -0.22891793
 o      2.21058537    -1.11989438     0.30818454
 h      3.04445274    -0.78460870     0.08217020
 c     -2.45380331    -0.71107990    -0.68548353
 h     -3.22371507    -0.03831155    -0.47019896
 h     -2.44116536    -0.89552241    -1.85225192
 h     -2.81538706    -1.74825736    -0.20138854
 h     -0.67338690     0.98903939     1.79112977
          17

 c      1.23224136    -0.35954364     0.07960752
 c     -0.10295802    -1.05611988     0.21947845
 c     -1.09664870    -0.24578713    -0.16166671
 c     -0.99792792     1.57362288     0.95117508
 c     -0.58316471     1.20972022    -0.34957986
 c      0.87704847     1.04966660    -0.24472255
 h     -0.36663806    -2.10425174     0.27499567
 h     -1.57802765     2.59896652     1.13347068
 h     -1.08790068     1.82172221    -1.09320313
 h      1.67395446     1.84129563    -0.22427281
 o      2.20840891    -1.11963910     0.30715767
 h      3.04293241    -0.79949057     0.08065988
 c     -2.45524671    -0.70187540    -0.68666189
 h     -3.21701282    -0.02738441    -0.48094165
 h     -2.39003813    -0.96143748    -1.79872788
 h     -2.78880755    -1.71153194    -0.22039535
 h     -0.66703445     0.99578326     1.81204760
          17

 c      1.23259092    -0.35181987     0.08091122
 c     -0.09105385    -1.05449524     0.21846892
 c     -1.10708332    -0.25661435    -0.17331013
 c     -0.99646843     1.58294425     0.95291452
 c     -0.58321949     1.19552143    -0.33338793
 c      0.86641422     1.04898686    -0.24723094
 h     -0.40805269    -2.13285730     0.27475500
 h     -1.56120550     2.59655119     1.08698540
 h     -1.08347503     1.86499962    -1.11638810
 h      1.67997846     1.82850347    -0.22039678
 o      2.20660556    -1.12041257     0.30656783
 h      3.06622774    -0.80350548     0.07412119
 c     -2.45549308    -0.69516460    -0.68786956
 h     -3.22587476    -0.00171368    -0.49052624
 h     -2.33867856    -1.02070213    -1.73482525
 h     -2.75620426    -1.66133453    -0.24313678
 h     -0.65985837     1.00402109     1.83438778
          17

 c      1.22771847    -0.34291064     0.08216354
 c     -0.07868276    -1.05307757     0.21671421
 c     -1.11830361    -0.26614873    -0.18596027
 c     -0.99513697     1.59396818     0.95653564
 c     -0.58447924     1.18053859    -0.31939755
 c      0.85874956     1.04702782    -0.24869621
 h     -0.43692742    -2.15529006     0.27808680
 h     -1.53806681     2.57705199     1.04194071
 h     -1.07011313     1.89756413    -1.13462983
 h      1.67476106     1.81200670    -0.21771892
 o      2.20588557    -1.12187117     0.30620215
 h      3.10207442    -0.80094369     0.06568623
 c     -2.45466430    -0.68986457    -0.68862676
 h     -3.24512007     0.03375393    -0.50204430
 h     -2.28856692    -1.07282013    -1.67298774
 h     -2.72310221    -1.60906652    -0.26198604
 h     -0.65413743     1.01691635     1.85391608
          17

 c      1.21819477    -0.33328117     0.08342213
 c     -0.06689954    -1.05237278     0.21414049
 c     -1.12937967    -0.27427138    -0.19913987
 c     -0.99348792     1.60586506     0.96210120
 c     -0.58732802     1.16541721    -0.30841876
 c      0.85413142     1.04372264    -0.24903223
 h     -0.44923432    -2.16468343     0.28453009
 h     -1.51315103     2.54875371     1.00126254
 h     -1.04585571     1.91367422    -1.14177387
 h      1.65931365     1.79404125    -0.21657054
 o      2.20701671    -1.12350930     0.30576773
 h      3.13437864    -0.79696896     0.05934848
 c     -2.45317024    -0.68408580    -0.68862526
 h     -3.26623960     0.07073718    -0.51895673
 h     -2.24024707    -1.11906367    -1.62601035
 h     -2.69653251    -1.57102994    -0.26687004
 h     -0.65143729     1.03644683     1.86789432
          17

 c      1.20488290    -0.32353939     0.08478679
 c     -0.05661091    -1.05255787     0.21067738
 c     -1.13940215    -0.28084336    -0.21237298
 c     -0.99090821     1.61748511     0.96938663
 c     -0.59185525     1.15058232    -0.30079802
 c      0.85224495     1.03893789    -0.24818906
 h     -0.44262972    -2.15842234     0.29374099
 h     -1.49342753     2.52466655     0.96739422
 h     -1.01127494     1.91081031    -1.13531809
 h      1.63707046     1.77850143    -0.21717503
 o      2.21033029    -1.12486113     0.30504104
 h      3.15190729    -0.79483914     0.05772674
 c     -2.45146586    -0.67627489    -0.68797727
 h     -3.28177816     0.10171824    -0.54366376
 h     -2.19426295    -1.16067942    -1.60120940
 h     -2.68242221    -1.56065254    -0.24937201
 h     -0.65238622     1.06308261     1.87569799
          17

 c      1.18882542    -0.31437530     0.08638333
 c     -0.04850091    -1.05354413     0.20626920
 c     -1.14756509    -0.28572076    -0.22522263
 c     -0.98680338     1.62768046     0.97794660
 c     -0.59790745     1.13629920    -0.29650302
 c      0.85246059     1.03252665    -0.24614760
 h     -0.41656428    -2.13756260     0.30551768
 h     -1.48624885     2.51874451     0.94153270
 h     -0.96871986     1.88913258    -1.11566571
 h      1.61316937     1.77029384    -0.21966882
 o      2.21567479    -1.12556640     0.30390502
 h      3.15003020    -0.79557177     0.06168275
 c     -2.45004792    -0.66654213    -0.68696559
 h     -3.28715263     0.12194052    -0.57708283
 h     -2.15257392    -1.19672735    -1.59709689
 h     -2.68212406    -1.57660599    -0.20923147
 h     -0.65657352     1.09567750     1.87905791
          17

 c      1.17114740    -0.30649511     0.08834704
 c     -0.04298233    -1.05497061     0.20087282
 c     -1.15324129    -0.28881102    -0.23732078
 c     -0.98101005     1.63603717     0.98714302
 c     -0.60510893     1.12265365    -0.29513711
 c      0.85402850     1.02446027    -0.24291322
 h     -0.37243644    -2.10689315     0.31990463
 h     -1.49460267     2.53722881     0.92371265
 h     -0.92213623     1.85175526    -1.08634750
 h      1.59263676     1.77375076    -0.22416404
 o      2.22248652    -1.12540464     0.30235268
 h      3.13045703    -0.79810234     0.07045071
 c     -2.44937751    -0.65654238    -0.68573323
 h     -3.28076257     0.12969209    -0.61888941
 h     -2.11856630    -1.22426235    -1.60617044
 h     -2.69271870    -1.60387607    -0.15476007
 h     -0.66254504     1.13150444     1.88206078
          17

 c      1.15298424    -0.30056528     0.09081042
 c     -0.04018167    -1.05615238     0.19443991
 c     -1.15604113    -0.29013734    -0.24838486
 c     -0.97401777     1.64325115     0.99614052
 c     -0.61287848     1.10945516    -0.29587611
 c      0.85633948     1.01502399    -0.23851295
 h     -0.31368519    -2.07545194     0.33741220
 h     -1.51428567     2.57379449     0.91393712
 h     -0.87711016     1.80579218    -1.05507413
 h      1.57792920     1.79029573    -0.23079972
 o      2.22981007    -1.12433793     0.30049382
 h      3.10150003    -0.79910454     0.08163378
 c     -2.44969175    -0.64821345    -0.68433111
 h     -3.26376280     0.12606844    -0.66793020
 h     -2.09570280    -1.24028397    -1.61993422
 h     -2.71021336    -1.62616071    -0.09663235
 h     -0.66812970     1.16678856     1.89041449
          17

 c      1.13543035    -0.29715760     0.09389160
 c     -0.04000934    -1.05615223     0.18690159
 c     -1.15584149    -0.28987714    -0.25821784
 c     -0.96663235     1.65052294     1.00408265
 c     -0.62049206     1.09617965    -0.29743904
 c      0.85907771     1.00492860    -0.23300269
 h     -0.24511084    -2.05567724     0.35918937
 h     -1.53710396     2.61552018     0.91257718
 h     -0.84036596     1.76290592    -1.03428795
 h      1.56773738     1.81701318    -0.23966660
 o      2.23635856    -1.12253088     0.29854238
 h      3.07748826    -0.79296607     0.09143882
 c     -2.45091827    -0.64305258    -0.68280360
 h     -3.23988986     0.11476717    -0.72266152
 h     -2.08639202    -1.24315722    -1.63177994
 h     -2.73140975    -1.63268349    -0.04346428
 h     -0.67134450     1.19810452     1.90919417
          17

 c      1.11950372    -0.29668328     0.09767942
 c     -0.04234766    -1.05426692     0.17821923
 c     -1.15278728    -0.28836462    -0.26669848
 c     -0.95950017     1.65875812     1.01044550
 c     -0.62726869     1.08226338    -0.29843030
 c      0.86214896     0.99519506    -0.22647863
 h     -0.17087817    -2.05791970     0.38645197
 h     -1.55550332     2.65092111     0.91974839
 h     -0.81765956     1.73575330    -1.03742064
 h      1.55830044     1.84767965    -0.25063163
 o      2.24092563    -1.12023248     0.29671256
 h      3.07248592    -0.77382403     0.09632227
 c     -2.45272377    -0.64204429    -0.68116288
 h     -3.21485658     0.10157093    -0.78162135
 h     -2.09161379    -1.23302790    -1.63767349
 h     -2.75414729    -1.61818659    -0.00099810
 h     -0.67151199     1.22404407     1.93961877
          17

 c      1.10611253    -0.29932472     0.10221731
 c     -0.04716912    -1.05079287     0.16854385
 c     -1.14727557    -0.28606236    -0.27377218
 c     -0.95292538     1.66829323     1.01523471
 c     -0.63282339     1.06787250    -0.29820929
 c      0.86550187     0.98687868    -0.21907375
 h     -0.09316943    -2.08182114     0.41865372
 h     -1.56446974     2.67293753     0.93489365
 h     -0.81077296     1.72889760    -1.06898632
 h      1.54581386     1.87536555    -0.26324898
 o      2.24315161    -1.11747630     0.29503487
 h      3.08832274    -0.74036677     0.09588693
 c     -2.45470268    -0.64565820    -0.67934262
 h     -3.19445251     0.09265950    -0.84370700
 h     -2.11091728    -1.21186265    -1.63609735
 h     -2.77709607    -1.58138375     0.02745686
 h     -0.66959222     1.24564523     1.97758694
          17

 c      1.09600663    -0.30500393     0.10749381
 c     -0.05435558    -1.04710357     0.15831245
 c     -1.13992122    -0.28351261    -0.27944994
 c     -0.94693285     1.67901784     1.01884155
 c     -0.63709173     1.05422995    -0.29732050
 c      0.86900684     0.98080814    -0.21093364
 h     -0.01397718    -2.11547292     0.45233927
 h     -1.56154864     2.67875230     0.95680163
 h     -0.81725548     1.73487411    -1.11965493
 h      1.52803172     1.89463194    -0.27684029
 o      2.24365825    -1.11395446     0.29333334
 h      3.11247943    -0.69768216     0.09319170
 c     -2.45666095    -0.65367580    -0.67722502
 h     -3.18152717     0.09172298    -0.90771795
 h     -2.14245818    -1.18351659    -1.62810624
 h     -2.79970805    -1.52419008     0.04083466
 h     -0.66740006     1.26516468     2.01562882
          17

 c      1.08971045    -0.31340242     0.11344177
 c     -0.06347802    -1.04484865     0.14811709
 c     -1.13150032    -0.28127795    -0.28381491
 c     -0.94137213     1.69054502     1.02174640
 c     -0.64012140     1.04293167    -0.29680306
 c      0.87242444     0.97742385    -0.20218350
 h      0.06290405    -2.14433014     0.48259884
 h     -1.54656023     2.66923712     0.98375482
 h     -0.83311268     1.74186369    -1.17430438
 h      1.50475896     1.90263065    -0.29067761
 o      2.24332318    -1.10925523     0.29140062
 h      3.12948572    -0.65320030     0.09190349
 c     -2.45874986    -0.66501052    -0.67476689
 h     -3.17431908     0.09806537    -0.97127656
 h     -2.18309679    -1.15373192    -1.61755904
 h     -2.82257190    -1.45199833     0.04091107
 h     -0.66657524     1.28454282     2.04622315
          17

 c      1.08745949    -0.32401001     0.11994162
 c     -0.07380072    -1.04528545     0.13851950
 c     -1.12287718    -0.27988291    -0.28702235
 c     -0.93595642     1.70227205     1.02430787
 c     -0.64194228     1.03526590    -0.29746135
 c      0.87541813     0.97670987    -0.19289951
 h      0.13239385    -2.15830799     0.50513584
 h     -1.52163140     2.64897266     1.01369775
 h     -0.85474904     1.74100682    -1.22054253
 h      1.47779666     1.89951323    -0.30419655
 o      2.24275363    -1.10309058     0.28911484
 h      3.12918529    -0.61284863     0.09440192
 c     -2.46123711    -0.67779193    -0.67217321
 h     -3.16809741     0.10782441    -1.03047857
 h     -2.22886977    -1.12957890    -1.61079759
 h     -2.84828478    -1.37442084     0.03367631
 h     -0.66802137     1.30460831     2.06401072
          17

 c      1.08916302    -0.33618273     0.12682780
 c     -0.08439827    -1.04911589     0.12996620
 c     -1.11491481    -0.27976200    -0.28928164
 c     -0.93025379     1.71337126     1.02666950
 c     -0.64257305     1.03201600    -0.29969106
 c      0.87757646     0.97820734    -0.18309173
 h      0.18943545    -2.15310798     0.51714298
 h     -1.49137278     2.62655978     1.04449267
 h     -0.87938163     1.72783606    -1.25082164
 h      1.45071157     1.88850706    -0.31720984
 o      2.24220668    -1.09536410     0.28645181
 h      3.10804806    -0.57986688     0.10157741
 c     -2.46410961    -0.68979947    -0.67006398
 h     -3.15817962     0.11683536    -1.08089898
 h     -2.27607318    -1.11784436    -1.61445237
 h     -2.88226670    -1.30459911     0.03006780
 h     -0.67177764     1.32490789     2.06662286
          17

 c      1.09440150    -0.34919933     0.13389893
 c     -0.09428126    -1.05654409     0.12277017
 c     -1.10837356    -0.28121331    -0.29081954
 c     -0.92373297     1.72286945     1.02871524
 c     -0.64206242     1.03346797    -0.30355862
 c      0.87845258     0.98111880    -0.17270470
 h      0.22978979    -2.12923520     0.51736015
 h     -1.46229113     2.61372672     1.07431376
 h     -0.90491911     1.70133439    -1.26164657
 h      1.42831592     1.87541005    -0.33005868
 o      2.24163767    -1.08618901     0.28347135
 h      3.06859827    -0.55451616     0.11306126
 c     -2.46700066    -0.69927412    -0.66937790
 h     -3.14163889     0.12252021    -1.11893258
 h     -2.32243157    -1.12279325    -1.63130805
 h     -2.93100644    -1.25381024     0.04186782
 h     -0.67705590     1.34373715     2.05487921
          17

 c      1.10245498    -0.36231355     0.14093363
 c     -0.10254147    -1.06732270     0.11709071
 c     -1.10380557    -0.28437552    -0.29183678
 c     -0.91598472     1.73001529     1.03005089
 c     -0.64051183     1.03942372    -0.30887236
 c      0.87766004     0.98454284    -0.16164388
 h      0.25051192    -2.09129564     0.50606223
 h     -1.44006846     2.62103896     1.10192085
 h     -0.92990130     1.66316813    -1.25289090
 h      1.41546303     1.86677307    -0.34351128
 o      2.24072212    -1.07592806     0.28030991
 h      3.01936412    -0.53347789     0.12735461
 c     -2.46971512    -0.70575601    -0.67071366
 h     -3.11751329     0.12427502    -1.14255709
 h     -2.36719342    -1.14494840    -1.65761185
 h     -2.99585213    -1.22338423     0.07173574
 h     -0.68233798     1.35820189     2.03283854
          17

 c      1.11235454    -0.37479919     0.14770958
 c     -0.10852667    -1.08071588     0.11288422
 c     -1.10148163    -0.28924391    -0.29247426
 c     -0.90703934     1.73483087     1.03007252
 c     -0.63805496     1.04919728    -0.31516829
 c      0.87502685     0.98781964    -0.14984041
 h      0.25061382    -2.04828286     0.48533288
 h     -1.42557158     2.65120426     1.12633900
 h     -0.95373577     1.61761565    -1.22807558
 h      1.41512389     1.86665568    -0.35818866
 o      2.23891904    -1.06521848     0.27716281
 h      2.97418168    -0.50951296     0.14212196
 c     -2.47265102    -0.70998217    -0.67391256
 h     -3.08651153     0.12315179    -1.15151520
 h     -2.41014964    -1.18176086    -1.68488819
 h     -3.06950509    -1.20520531     0.11010224
 h     -0.68563362     1.36448764     2.00740930
          17

 c      1.12295165    -0.38599063     0.15402235
 c     -0.11200969    -1.09541315     0.10984314
 c     -1.10138159    -0.29572191    -0.29279825
 c     -0.89738135     1.73820912     1.02816724
 c     -0.63478932     1.06163724    -0.32162858
 c      0.87070823     0.99079217    -0.13732818
 h      0.23201938    -2.01440513     0.45952001
 h     -1.41411382     2.69710223     1.14632152
 h     -0.97732436     1.57182775    -1.19538624
 h      1.42687393     1.87403122    -0.37375814
 o      2.23581295    -1.05479371     0.27421224
 h      2.94690104    -0.47436104     0.15535169
 c     -2.47646150    -0.71304766    -0.67846698
 h     -3.05079946     0.12156585    -1.14728429
 h     -2.45085188    -1.22912341    -1.70401501
 h     -3.14103599    -1.19002798     0.14402997
 h     -0.68508638     1.35871351     1.98655893
          17

 c      1.13300487    -0.39532275     0.15970145
 c     -0.11321807    -1.10961802     0.10742205
 c     -1.10325094    -0.30367241    -0.29280859
 c     -0.88757273     1.74132796     1.02401275
 c     -0.63070125     1.07526416    -0.32707769
 c      0.86513800     0.99375614    -0.12426441
 h      0.19967957    -2.00795533     0.43483108
 h     -1.39903611     2.74710263     1.16051877
 h     -1.00366735     1.53524124    -1.16777435
 h      1.44721957     1.88348107    -0.38868093
 o      2.23172191    -1.04500665     0.27152266
 h      2.94145367    -0.42633115     0.16701619
 c     -2.48159733    -0.71592152    -0.68389138
 h     -3.01381421     0.12317284    -1.13298881
 h     -2.48855696    -1.28254913    -1.70803144
 h     -3.20144030    -1.17197362     0.16435064
 h     -0.67989474     1.33851571     1.97562785
          17

 c      1.14128417    -0.40236995     0.16462251
 c     -0.11252085    -1.12177324     0.10512737
 c     -1.10670235    -0.31293354    -0.29246856
 c     -0.87791669     1.74502536     1.01782829
 c     -0.62573995     1.08864346    -0.33037423
 c      0.85886212     0.99717330    -0.11087106
 h      0.15845529    -2.04304881     0.41606886
 h     -1.37506320     2.79085314     1.16800586
 h     -1.03672942     1.51632001    -1.15847639
 h      1.47140217     1.88838138    -0.40078785
 o      2.22778670    -1.03561468     0.26905047
 h      2.94957868    -0.37351608     0.17884451
 c     -2.48819708    -0.71936941    -0.68976184
 h     -2.97968167     0.13237438    -1.11297949
 h     -2.52248337    -1.33777075    -1.69302073
 h     -3.24512942    -1.14837689     0.16664836
 h     -0.67097021     1.30460283     1.97392448
          17

 c      1.14669611    -0.40687214     0.16871334
 c     -0.11000111    -1.13173838     0.10292859
 c     -1.11131499    -0.32330243    -0.29174036
 c     -0.86840135     1.74959346     1.01032375
 c     -0.62015965     1.10089028    -0.33121324
 c      0.85239485     1.00141098    -0.09735366
 h      0.10881714    -2.11644187     0.40210461
 h     -1.33930503     2.82153316     1.16850672
 h     -1.07722098     1.51744741    -1.17169878
 h      1.49510318     1.88363595    -0.40807709
 o      2.22532787    -1.02615995     0.26675315
 h      2.95969930    -0.32721675     0.19244316
 c     -2.49620447    -0.72388317    -0.69571038
 h     -2.95191734     0.15266970    -1.09173486
 h     -2.55201349    -1.39108745    -1.65809135
 h     -3.26950106    -1.11867275     0.15016576
 h     -0.66063889     1.26088968     1.97521542
          17

 c      1.14842279    -0.40874101     0.17195393
 c     -0.10561925    -1.14080623     0.10116807
 c     -1.11668303    -0.33453219    -0.29060479
 c     -0.85880621     1.75488790     1.00236424
 c     -0.61474093     1.11177635    -0.33039702
 c      0.84614076     1.00662436    -0.08384909
 h      0.04893383    -2.20800202     0.38721169
 h     -1.29100438     2.83596693     1.16237325
 h     -1.11980003     1.53402206    -1.19936994
 h      1.51533787     1.86679923    -0.40922609
 o      2.22531996    -1.01631979     0.26463593
 h      2.96377488    -0.29565535     0.20840950
 c     -2.50549976    -0.72948883    -0.70148221
 h     -2.93196117     0.18411267    -1.07249515
 h     -2.57678041    -1.43981189    -1.60529012
 h     -3.27458488    -1.08374176     0.11713997
 h     -0.65164475     1.21301868     1.97162763
          17

 c      1.14603894    -0.40806322     0.17437410
 c     -0.09964150    -1.15049720     0.10011784
 c     -1.12242018    -0.34636292    -0.28906082
 c     -0.84880402     1.76048164     0.99465328
 c     -0.61049607     1.12135897    -0.32916162
 c      0.84034457     1.01273942    -0.07040703
 h     -0.02052565    -2.29520136     0.36640541
 h     -1.23112060     2.83446168     1.15055303
 h     -1.15623886     1.55893069    -1.22883386
 h      1.53079833     1.83819483    -0.40381587
 o      2.22822966    -1.00596200     0.26273313
 h      2.95853321    -0.28240326     0.22653101
 c     -2.51586967    -0.73560154    -0.70698929
 h     -2.91889570     0.22207549    -1.05683460
 h     -2.59670764    -1.48296072    -1.53963086
 h     -3.26346661    -1.04575058     0.07312061
 h     -0.64631859     1.16659976     1.95710844
          17

 c      1.13956436    -0.40510183     0.17605097
 c     -0.09268720    -1.16179539     0.09980016
 c     -1.12816492    -0.35855392    -0.28711911
 c     -0.83800817     1.76572736     0.98758667
 c     -0.60827579     1.12967736    -0.32853661
 c      0.83504510     1.01947095    -0.05698846
 h     -0.09588581    -2.36214318     0.33759265
 h     -1.16205227     2.82105124     1.13461800
 h     -1.17968537     1.58620832    -1.25011759
 h      1.54203912     1.80073286    -0.39243391
 o      2.23399354    -0.99511297     0.26108164
 h      2.94505380    -0.28651328     0.24617894
 c     -2.52679410    -0.74110671    -0.71234974
 h     -2.91064198     0.25892857    -1.04546644
 h     -2.61204244    -1.52196146    -1.46881761
 h     -3.24344868    -1.00817210     0.02801702
 h     -0.64623949     1.12611604     1.92878211
          17

 c      1.12943923    -0.40028123     0.17710516
 c     -0.08555964    -1.17509588     0.10004471
 c     -1.13359556    -0.37089232    -0.28480163
 c     -0.82600026     1.76976815     0.98122920
 c     -0.60862032     1.13668759    -0.32918470
 c      0.83004337     1.02636055    -0.04347031
 h     -0.17210501    -2.40017573     0.30094756
 h     -1.08725854     2.80382360     1.11675921
 h     -1.18611983     1.61188246    -1.25766316
 h      1.55154984     1.75951786    -0.37667997
 o      2.24201384    -0.98397920     0.25970157
 h      2.92881843    -0.30230320     0.26665713
 c     -2.53728872    -0.74465772    -0.71794827
 h     -2.90533318     0.28706962    -1.03916901
 h     -2.62333645    -1.56057899    -1.40184150
 h     -3.22654682    -0.97536141    -0.00364292
 h     -0.65220553     1.09439182     1.88704098
          17

 c      1.11643340    -0.39414224     0.17769240
 c     -0.07909719    -1.19035910     0.10057792
 c     -1.13844111    -0.38317965    -0.28214875
 c     -0.81239854     1.77166433     0.97534747
 c     -0.61176290     1.14228793    -0.33145439
 c      0.82492787     1.03286291    -0.02967009
 h     -0.24396825    -2.40610781     0.25795878
 h     -1.01032730     2.79378420     1.09951495
 h     -1.17415676     1.63369499    -1.24964969
 h      1.56331416     1.72086733    -0.35889047
 o      2.25120863    -0.97298996     0.25857621
 h      2.91964544    -0.31930697     0.28760707
 c     -2.54622233    -0.74517899    -0.72428318
 h     -2.90192870     0.30104598    -1.03908362
 h     -2.63130906    -1.60293030    -1.34602857
 h     -3.22540178    -0.95071858    -0.00719654
 h     -0.66429609     1.07218735     1.83538410
          17

 c      1.10151647    -0.38727749     0.17799181
 c     -0.07407303    -1.20720452     0.10108049
 c     -1.14248493    -0.39521035    -0.27923229
 c     -0.79697467     1.77082866     0.96948278
 c     -0.61765399     1.14632900    -0.33542382
 c      0.81921351     1.03851295    -0.01541138
 h     -0.30670694    -2.38116208     0.21087198
 h     -0.93347042     2.80017760     1.08504568
 h     -1.14476076     1.65091400    -1.22746609
 h      1.58120427     1.69035125    -0.34132718
 o      2.26029919    -0.96264652     0.25763619
 h      2.92836273    -0.32556416     0.30935447
 c     -2.55316973    -0.74245634    -0.73135208
 h     -2.90023747     0.29838575    -1.04658281
 h     -2.63665228    -1.64997085    -1.30411516
 h     -3.24354919    -0.93404855     0.02177554
 h     -0.68199009     1.05771644     1.78031373
          17

 c      1.08571866    -0.38027030     0.17819277
 c     -0.07110733    -1.22488101     0.10121965
 c     -1.14557805    -0.40675565    -0.27616827
 c     -0.77969442     1.76758923     0.96305977
 c     -0.62596448     1.14857919    -0.34086960
 c      0.81257491     1.04311417    -0.00061416
 h     -0.35659361    -2.33135734     0.16240763
 h     -0.85684471     2.82396924     1.07436320
 h     -1.10134709     1.66462220    -1.19600482
 h      1.60644726     1.67053355    -0.32505122
 o      2.26843581    -0.95304709     0.25679269
 h      2.95828720    -0.31597441     0.33245405
 c     -2.55870810    -0.73728442    -0.73833082
 h     -2.90080829     0.27979013    -1.06309059
 h     -2.63995550    -1.69766457    -1.27411140
 h     -3.27213056    -0.92179660     0.07332394
 h     -0.70445568     1.04648782     1.73080114
          17

 c      1.07001134    -0.37365322     0.17848056
 c     -0.07054882    -1.24212499     0.10068128
 c     -1.14766762    -0.41755415    -0.27312402
 c     -0.76057569     1.76316427     0.95555228
 c     -0.63609126     1.14865813    -0.34719264
 c      0.80500408     1.04679014     0.01466662
 h     -0.39201844    -2.26922737     0.11543796
 h     -0.77986248     2.85672631     1.06732015
 h     -1.04990718     1.67839985    -1.16435386
 h      1.63613156     1.66022917    -0.30940347
 o      2.27556498    -0.94365003     0.25601774
 h      3.00060130    -0.29647794     0.35646678
 c     -2.56366621    -0.73103880    -0.74409651
 h     -2.90487127     0.24911273    -1.09004551
 h     -2.64177142    -1.73893776    -1.25187182
 h     -3.29863110    -0.91006737     0.13193976
 h     -0.73110428     1.03270186     1.69616920
          17

 c      1.05523318    -0.36788136     0.17902231
 c     -0.07232869    -1.25704080     0.09923322
 c     -1.14881965    -0.42730725    -0.27031788
 c     -0.73953453     1.75885043     0.94675937
 c     -0.64726539     1.14603023    -0.35347303
 c      0.79674989     1.04984274     0.03030011
 h     -0.41502854    -2.21535620     0.07224182
 h     -0.70277135     2.88645231     1.06320560
 h     -0.99793125     1.69832955    -1.14493635
 h      1.66437075     1.65597517    -0.29263994
 o      2.28203161    -0.93370263     0.25535620
 h      3.04136569    -0.27727112     0.37981614
 c     -2.56851046    -0.72519212    -0.74771234
 h     -2.91416606     0.21277117    -1.12894574
 h     -2.64266150    -1.76711615    -1.23356642
 h     -3.31413372    -0.89627391     0.18490478
 h     -0.76201390     1.01304804     1.68198566
          17

 c      1.04207239    -0.36330131     0.17995824
 c     -0.07598001    -1.26747965     0.09681306
 c     -1.14921625    -0.43569203    -0.26800711
 c     -0.71642294     1.75524942     0.93702658
 c     -0.65885324     1.14026562    -0.35893225
 c      0.78813246     1.05255625     0.04617375
 h     -0.43116489    -2.19409968     0.03341833
 h     -0.62686894     2.90334603     1.06118366
 h     -0.95105030     1.72986186    -1.14798805
 h      1.68490711     1.65415508    -0.27302344
 o      2.28808770    -0.92267673     0.25486869
 h      3.06954398    -0.26576766     0.40074158
 c     -2.57332918    -0.72094787    -0.74852618
 h     -2.93025722     0.17758695    -1.18101198
 h     -2.64315204    -1.77812444    -1.21665808
 h     -3.31425452    -0.87904977     0.22412730
 h     -0.79738509     0.99019749     1.68687342
          17

 c      1.03108689    -0.36011212     0.18140104
 c     -0.08113191    -1.27237780     0.09349721
 c     -1.14912640    -0.44239938    -0.26646489
 c     -0.69117458     1.75219792     0.92711426
 c     -0.67062492     1.13153644    -0.36360503
 c      0.77939607     1.05508326     0.06224809
 h     -0.44392151    -2.21794326    -0.00180736
 h     -0.55392633     2.90187079     1.06044726
 h     -0.91004885     1.77192223    -1.17363174
 h      1.69309027     1.65228739    -0.24952403
 o      2.29373815    -0.91036881     0.25458795
 h      3.07941126    -0.26488632     0.41801821
 c     -2.57807436    -0.71888877    -0.74620479
 h     -2.95319363     0.14709766    -1.24589088
 h     -2.64367249    -1.77126463    -1.19994111
 h     -3.29787792    -0.85782291     0.24523474
 h     -0.83638265     0.97164360     1.70388075
          17

 c      1.02271377    -0.35835537     0.18343905
 c     -0.08797252    -1.27271583     0.08929550
 c     -1.14886555    -0.44717737    -0.26595957
 c     -0.66388027     1.74913766     0.91783263
 c     -0.68259742     1.12070639    -0.36831904
 c      0.77063512     1.05741712     0.07855673
 h     -0.44943583    -2.27607270    -0.03315047
 h     -0.48564509     2.88073420     1.06030208
 h     -0.87271777     1.81584402    -1.21196511
 h      1.68674682     1.64943080    -0.22202869
 o      2.29873993    -0.89686776     0.25449849
 h      3.07044918    -0.27343702     0.43129478
 c     -2.58275113    -0.71878042    -0.74082665
 h     -2.98048247     0.11938113    -1.32002469
 h     -2.64454261    -1.74943324    -1.18340407
 h     -3.26623790    -0.83257043     0.24679947
 h     -0.87675363     0.96531312     1.72462804
          17

 c      1.01724803    -0.35795728     0.18613814
 c     -0.09685101    -1.27050941     0.08410431
 c     -1.14876434    -0.44985245    -0.26674487
 c     -0.63477243     1.74538688     0.90976959
 c     -0.69471306     1.10885628    -0.37399926
 c      0.76176411     1.05939858     0.09518322
 h     -0.44102088    -2.34594869    -0.05869759
 h     -0.42324263     2.84265573     1.06028162
 h     -0.83751018     1.85097780    -1.25100666
 h      1.66642305     1.64620284    -0.19130878
 o      2.30258601    -0.88253649     0.25451696
 h      3.04743644    -0.28624968     0.44141616
 c     -2.58738553    -0.71973883    -0.73290973
 h     -3.00770889     0.08914389    -1.39666969
 h     -2.64601093    -1.71915427    -1.16817430
 h     -3.22284741    -0.80372791     0.23052608
 h     -0.91544808     0.97650335     1.74228212
          17

 c      1.01481049    -0.35878706     0.18953900
 c     -0.10776067    -1.26752221     0.07783957
 c     -1.14914817    -0.45032580    -0.26905428
 c     -0.60419786     1.74019154     0.90319727
 c     -0.70674817     1.09689435    -0.38119963
 c      0.75251776     1.06072422     0.11224279
 h     -0.41502704    -2.40817146    -0.07650282
 h     -0.36705700     2.79440518     1.06028778
 h     -0.80454061     1.86931177    -1.28209600
 h      1.63538422     1.64470323    -0.15891740
 o      2.30449189    -0.86800198     0.25447116
 h      3.02057884    -0.29420386     0.45076476
 c     -2.59182166    -0.72061284    -0.72336940
 h     -3.03030704     0.05164340    -1.46793073
 h     -2.64830491    -1.68994844    -1.15632878
 h     -3.17415084    -0.77211557     0.20251483
 h     -0.94944694     1.00721246     1.75251156
          17

 c      1.01532488    -0.36069676     0.19365205
 c     -0.12028002    -1.26491176     0.07050735
 c     -1.15031709    -0.44856199    -0.27309316
 c     -0.57261368     1.73273594     0.89809344
 c     -0.71837040     1.08546718    -0.39005819
 c      0.74249762     1.06097040     0.12985962
 h     -0.37156291    -2.45042921    -0.08546153
 h     -0.31624741     2.74651304     1.06067076
 h     -0.77493254     1.86643251    -1.30063932
 h      1.59917257     1.64822768    -0.12698537
 o      2.30358998    -0.85400358     0.25413045
 h      3.00253039    -0.28660946     0.46280231
 c     -2.59554594    -0.72038695    -0.71355926
 h     -3.04489325     0.00484161    -1.52692510
 h     -2.65162043    -1.67192561    -1.14997950
 h     -3.13023915    -0.73869594     0.17493949
 h     -0.97630429     1.05644273     1.75346457
          17

 c      1.01851140    -0.36353581     0.19845187
 c     -0.13372213    -1.26332176     0.06219612
 c     -1.15251953    -0.44459248    -0.27902412
 c     -0.54054643     1.72233198     0.89421122
 c     -0.72920936     1.07498011    -0.40039396
 c      0.73131138     1.05967424     0.14812456
 h     -0.31319140    -2.46622551    -0.08531542
 h     -0.26903682     2.71096631     1.06197511
 h     -0.75014706     1.84106941    -1.30538050
 h      1.56415452     1.66035888    -0.09776026
 o      2.29950594    -0.84095735     0.25336126
 h      2.99952457    -0.25819479     0.47961981
 c     -2.59777032    -0.71860649    -0.70522347
 h     -3.04966308    -0.05045676    -1.56895117
 h     -2.65602244    -1.67148761    -1.14939513
 h     -3.10342981    -0.70397695     0.16469170
 h     -0.99459969     1.12055449     1.74570623
          17

 c      1.02389158    -0.36715354     0.20387434
 c     -0.14727858    -1.26298212     0.05305333
 c     -1.15592662    -0.43853374    -0.28694796
 c     -0.50844749     1.70886673     0.89117656
 c     -0.73890753     1.06558858    -0.41176937
 c      0.71881589     1.05649208     0.16702481
 h     -0.24389427    -2.45353982    -0.07649952
 h     -0.22401836     2.69593672     1.06411945
 h     -0.73159276     1.79489304    -1.29810594
 h      1.53489886     1.68316764    -0.07286114
 o      2.29275856    -0.82863817     0.25228147
 h      3.00530574    -0.21422752     0.49949869
 c     -2.59796393    -0.71562398    -0.69974540
 h     -3.04433156    -0.11119868    -1.59200368
 h     -2.66133639    -1.68822853    -1.15156385
 h     -3.10190160    -0.66761271     0.18340732
 h     -1.00457152     1.19362500     1.73244169
          17

 c      1.03080443    -0.37139581     0.20981725
 c     -0.16012411    -1.26370340     0.04326902
 c     -1.16061009    -0.43061316    -0.29688129
 c     -0.47654507     1.69316680     0.88860102
 c     -0.74716040     1.05713488    -0.42346064
 c      0.70533706     1.05135649     0.18637620
 h     -0.16848383    -2.41478582    -0.06008545
 h     -0.18171582     2.70095589     1.06557304
 h     -0.72032128     1.73302073    -1.28428770
 h      1.51193555     1.71536341    -0.05267865
 o      2.28435121    -0.81648344     0.25117440
 h      3.00771234    -0.16568163     0.51827042
 c     -2.59639733    -0.71235488    -0.69706392
 h     -3.03010543    -0.17263318    -1.59718967
 h     -2.66712902    -1.71625434    -1.15104473
 h     -3.12306895    -0.62945023     0.22572046
 h     -1.00861142     1.26831248     1.71946113
          17

 c      1.03843271    -0.37609197     0.21614625
 c     -0.17151518    -1.26477458     0.03306171
 c     -1.16652334    -0.42119174    -0.30873222
 c     -0.44494195     1.67677083     0.88621575
 c     -0.75375144     1.04908724    -0.43436793
 c      0.69167635     1.04448160     0.20580270
 h     -0.09198325    -2.35804141    -0.03776196
 h     -0.14447289     2.71802164     1.06366449
 h     -0.71666249     1.66470668    -1.27423599
 h      1.49212593     1.75211051    -0.03650428
 o      2.27522326    -0.80403904     0.25030862
 h      2.99737112    -0.12209727     0.53215005
 c     -2.59385459    -0.70982203    -0.69586377
 h     -3.00982342    -0.22874084    -1.58918155
 h     -2.67279146    -1.74801623    -1.14228139
 h     -3.15672195    -0.59069714     0.27422817
 h     -1.01064060     1.33768365     1.71357467
          17

 c      1.04583513    -0.38103116     0.22270544
 c     -0.18091623    -1.26487995     0.02264987
 c     -1.17349025    -0.41076897    -0.32228311
 c     -0.41398669     1.66130005     0.88408469
 c     -0.75856807     1.04066660    -0.44308401
 c      0.67892502     1.03618781     0.22475939
 h     -0.01844572    -2.29829766    -0.01159346
 h     -0.11486839     2.73705871     1.05579592
 h     -0.71997377     1.60206033    -1.28228934
 h      1.47127113     1.78681414    -0.02326332
 o      2.26608649    -0.79111957     0.24985818
 h      2.97026558    -0.08899498     0.53896331
 c     -2.59099837    -0.70892453    -0.69453910
 h     -2.98793636    -0.27286813    -1.57626323
 h     -2.67769288    -1.77707838    -1.12127705
 h     -3.19259473    -0.55331651     0.31268865
 h     -1.01375743     1.39736375     1.71913736
          17

 c      1.05198764    -0.38594254     0.22932878
 c     -0.18810880    -1.26237806     0.01219229
 c     -1.18121740    -0.39995669    -0.33719099
 c     -0.38459227     1.64807105     0.88277656
 c     -0.76156629     1.03138818    -0.44852479
 c      0.66827087     1.02669163     0.24256899
 h      0.05041738    -2.25474015     0.01672070
 h     -0.09454727     2.75003179     1.04033619
 h     -0.72901321     1.55401809    -1.31939752
 h      1.44649079     1.81328288    -0.01218372
 o      2.25744794    -0.77780991     0.24989151
 h      2.92724352    -0.06781002     0.53828325
 c     -2.58819189    -0.71032903    -0.69173530
 h     -2.96955589    -0.29914562    -1.56852094
 h     -2.68133856    -1.79904762    -1.08607932
 h     -3.22353063    -0.51906486     0.33122369
 h     -1.01777051     1.44606041     1.73524322
          17

 c      1.05584408    -0.39050978     0.23584539
 c     -0.19306682    -1.25625851     0.00174953
 c     -1.18933585    -0.38941145    -0.35301328
 c     -0.35818153     1.63808936     0.88323078
 c     -0.76270958     1.02163048    -0.45084270
 c      0.66085225     1.01600132     0.25848089
 h      0.11422753    -2.24011704     0.04648963
 h     -0.08400496     2.75223891     1.01682079
 h     -0.74268777     1.51994270    -1.38231590
 h      1.41718172     1.82706397    -0.00308593
 o      2.24961351    -0.76446228     0.25036659
 h      2.87352263    -0.05580993     0.53148338
 c     -2.58571148    -0.71430752    -0.68669055
 h     -2.95816768    -0.30483619    -1.57299208
 h     -2.68348685    -1.81161811    -1.03664816
 h     -3.24530271    -0.48914980     0.32552486
 h     -1.01934542     1.48400121     1.75675164
          17

 c      1.05642688    -0.39443743     0.24207761
 c     -0.19558169    -1.24696304    -0.00862733
 c     -1.19745027    -0.37974540    -0.36925737
 c     -0.33630653     1.63208397     0.88637358
 c     -0.76197984     1.01237490    -0.45129060
 c      0.65758020     1.00395339     0.27178053
 h      0.17001813    -2.25124181     0.07718049
 h     -0.08275712     2.74234234     0.98578422
 h     -0.75992728     1.49265315    -1.45498479
 h      1.38500966     1.82600158     0.00358344
 o      2.24264819    -0.75170820     0.25112390
 h      2.81840554    -0.04564228     0.52183958
 c     -2.58396311    -0.72059771    -0.67950904
 h     -2.95363464    -0.29211975    -1.58892544
 h     -2.68422707    -1.81461406    -0.97461392
 h     -3.25591580    -0.46417960     0.29529886
 h     -1.01439971     1.51143736     1.77776396
          17

 c      1.05295789    -0.39754434     0.24784085
 c     -0.19520372    -1.23588011    -0.01879115
 c     -1.20517085    -0.37146639    -0.38543096
 c     -0.32021726     1.63038692     0.89276250
 c     -0.75941432     1.00454170    -0.45121179
 c      0.65889391     0.99035342     0.28194422
 h      0.21166316    -2.27448004     0.10720921
 h     -0.08947267     2.72237326     0.94848754
 h     -0.77921565     1.46578762    -1.52011432
 h      1.35360913     1.81047094     0.00679008
 o      2.23641825    -0.74036005     0.25192811
 h      2.77322838    -0.02659530     0.51383942
 c     -2.58340655    -0.72845979    -0.67102245
 h     -2.95287795    -0.26731621    -1.60885092
 h     -2.68403022    -1.81031881    -0.90303514
 h     -3.25545511    -0.44399571     0.24366018
 h     -1.00017250     1.52833392     1.79416297
          17

 c      1.04501909    -0.39982614     0.25295527
 c     -0.19157087    -1.22437425    -0.02853846
 c     -1.21213004    -0.36496331    -0.40107193
 c     -0.31055778     1.63274957     0.90239403
 c     -0.75509880     0.99870869    -0.45146219
 c      0.66454328     0.97514939     0.28878130
 h      0.23338425    -2.29660526     0.13428184
 h     -0.10204541     2.69790081     0.90658376
 h     -0.79871222     1.43648245    -1.56582797
 h      1.32820173     1.78345444     0.00496440
 o      2.23086777    -0.73099553     0.25262877
 h      2.74545632     0.00893915     0.51056143
 c     -2.58426157    -0.73691647    -0.66238651
 h     -2.95228281    -0.23828318    -1.62402681
 h     -2.68374210    -1.80370868    -0.82596085
 h     -3.24669274    -0.42716343     0.17752781
 h     -0.97604464     1.53463146     1.80447722
          17

 c      1.03268798    -0.40147020     0.25726449
 c     -0.18464254    -1.21340782    -0.03769615
 c     -1.21799440    -0.36050877    -0.41575700
 c     -0.30724686     1.63829711     0.91467713
 c     -0.74915157     0.99512093    -0.45238469
 c      0.67355564     0.95857676     0.29247859
 h      0.23195893    -2.30904692     0.15625686
 h     -0.11782898     2.67755578     0.86168517
 h     -0.81657479     1.40471679    -1.58603816
 h      1.31485637     1.75009794    -0.00382189
 o      2.22627898    -0.72347032     0.25332298
 h      2.73342431     0.05764525     0.51102197
 c     -2.58625759    -0.74507644    -0.65486983
 h     -2.94930285    -0.21225143    -1.62842588
 h     -2.68444441    -1.80156569    -0.74758183
 h     -3.23616510    -0.41010901     0.10834168
 h     -0.94366663     1.53049378     1.81001934
          17

 c      1.01658101    -0.40284565     0.26065005
 c     -0.17473886    -1.20358337    -0.04616516
 c     -1.22247191    -0.35825902    -0.42909945
 c     -0.30953157     1.64581132     0.92853503
 c     -0.74172141     0.99374612    -0.45393169
 c      0.68448137     0.94127316     0.29349563
 h      0.20680551    -2.30756497     0.17155006
 h     -0.13431211     2.67035264     0.81503186
 h     -0.83115927     1.37233969    -1.57923872
 h      1.31891823     1.71605368    -0.02128687
 o      2.22306341    -0.71706846     0.25427372
 h      2.72936739     0.10753663     0.51147894
 c     -2.58862475    -0.75249335    -0.64974994
 h     -2.94280618    -0.19482241    -1.61980578
 h     -2.68715742    -1.80956393    -0.67121082
 h     -3.23402038    -0.38671351     0.05086506
 h     -0.90679882     1.51636904     1.81485402
          17

 c      0.99777920    -0.40447303     0.26304098
 c     -0.16250732    -1.19524614    -0.05393466
 c     -1.22531135    -0.35824996    -0.44074829
 c     -0.31617723     1.65430624     0.94257571
 c     -0.73298601     0.99430974    -0.45573066
 c      0.69583347     0.92437321     0.29234405
 h      0.15950251    -2.29140081     0.17926091
 h     -0.15011521     2.68067322     0.76788110
 h     -0.84117196     1.34262627    -1.54802554
 h      1.34273694     1.68469582    -0.04787728
 o      2.22140712    -0.71105514     0.25571728
 h      2.72578645     0.14661710     0.50856840
 c     -2.59055272    -0.75930068    -0.64783183
 h     -2.93291609    -0.18961488    -1.59944709
 h     -2.69253932    -1.82860699    -0.59893746
 h     -3.24909743    -0.35071183     0.01679234
 h     -0.87056714     1.49289216     1.82513483
          17

 c      0.97767641    -0.40694392     0.26442700
 c     -0.14888780    -1.18851632    -0.06109630
 c     -1.22629989    -0.36039806    -0.45039724
 c     -0.32580286     1.66342671     0.95534825
 c     -0.72313046     0.99631948    -0.45705069
 c      0.70647242     0.90946793     0.28937643
 h      0.09345434    -2.26326417     0.17933830
 h     -0.16544660     2.70514160     0.72263474
 h     -0.84593240     1.32026400    -1.49972959
 h      1.38415691     1.65526726    -0.08185661
 o      2.22118867    -0.70497947     0.25778357
 h      2.71815900     0.16751159     0.50063647
 c     -2.59192146    -0.76584497    -0.64874867
 h     -2.92088947    -0.19805694    -1.57170689
 h     -2.70080584    -1.85388653    -0.53230155
 h     -3.28066525    -0.30119760     0.00662186
 h     -0.83954921     1.46090553     1.84666836
          17

 c      0.95781448    -0.41077592     0.26487595
 c     -0.13506462    -1.18326080    -0.06786560
 c     -1.22527717    -0.36450520    -0.45780687
 c     -0.33728448     1.67325684     0.96575063
 c     -0.71230153     0.99909833    -0.45673264
 c      0.71573130     0.89829728     0.28471438
 h      0.01353137    -2.22995045     0.17285680
 h     -0.18147715     2.73523831     0.68317461
 h     -0.84580345     1.31140176    -1.44736245
 h      1.43723418     1.62398744    -0.11952862
 o      2.22206246    -0.69873246     0.26049973
 h      2.70504955     0.16816478     0.48770208
 c     -2.59331109    -0.77233127    -0.65106234
 h     -2.90912885    -0.21917194    -1.54364240
 h     -2.71185352    -1.87765590    -0.47301248
 h     -3.31828806    -0.24423976     0.01123118
 h     -0.81530883     1.42202218     1.88089219
          17

 c      0.93974473    -0.41623166     0.26454868
 c     -0.12235290    -1.17912931    -0.07458237
 c     -1.22216599    -0.37025935    -0.46283951
 c     -0.34994865     1.68385181     0.97334249
 c     -0.70057865     1.00187987    -0.45333888
 c      0.72332408     0.89229859     0.27831961
 h     -0.07486677    -2.20206269     0.16207630
 h     -0.19937753     2.76235225     0.65376096
 h     -0.84241095     1.32291503    -1.40785515
 h      1.49450098     1.58691335    -0.15649381
 o      2.22352933    -0.69256567     0.26380100
 h      2.68797905     0.15197568     0.47125867
 c     -2.59530399    -0.77890270    -0.65302727
 h     -2.90102238    -0.24968752    -1.52435509
 h     -2.72540812    -1.89280056    -0.42291128
 h     -3.35009424    -0.18820673     0.02038246
 h     -0.79580175     1.37939003     1.92279717
          17

 c      0.92491862    -0.42317463     0.26370086
 c     -0.11200846    -1.17588062    -0.08162551
 c     -1.21700186    -0.37723024    -0.46549593
 c     -0.36344364     1.69500161     0.97825046
 c     -0.68805139     1.00407005    -0.44589454
 c      0.72920551     0.89226648     0.27011115
 h     -0.16724787    -2.19008678     0.14956681
 h     -0.21982926     2.78071496     0.63776286
 h     -0.83769865     1.35956027    -1.39330819
 h      1.54898935     1.54201623    -0.18891095
 o      2.22495425    -0.68713266     0.26753339
 h      2.67162444     0.12840358     0.45417968
 c     -2.59811491    -0.78568923    -0.65315606
 h     -2.90006118    -0.28533275    -1.52293131
 h     -2.74112261    -1.89490623    -0.38346120
 h     -3.36795130    -0.13980731     0.02702860
 h     -0.77744646     1.33750662     1.96346328
          17

 c      0.91458828    -0.43103989     0.26265893
 c     -0.10510551    -1.17394403    -0.08924600
 c     -1.20995200    -0.38488375    -0.46592965
 c     -0.37752724     1.70626597     0.98085575
 c     -0.67497822     1.00560796    -0.43478165
 c      0.73346505     0.89823927     0.26006037
 h     -0.26018138    -2.19724109     0.13648970
 h     -0.24298686     2.78801409     0.63705297
 h     -0.83208133     1.41988753    -1.40051767
 h      1.59530008     1.48978310    -0.21420522
 o      2.22561625    -0.68342272     0.27148358
 h      2.66320325     0.11193250     0.44019059
 c     -2.60171931    -0.79258370    -0.65060131
 h     -2.90805626    -0.32360513    -1.54420644
 h     -2.75865537    -1.88292344    -0.35524349
 h     -3.36775041    -0.10330368     0.02720988
 h     -0.75741031     1.30105240     1.99429824
          17

 c      0.90968320    -0.43896448     0.26175974
 c     -0.10254111    -1.17451291    -0.09747901
 c     -1.20131553    -0.39263836    -0.46442374
 c     -0.39195989     1.71706657     0.98157827
[truncated: 34,518 more chars]
