# Supplementary material for: Photochemical permutation of meta-substituted phenols
Source: Nat Commun. 2025 Aug 13;16:7502. doi: 10.1038/s41467-025-62549-5 (PMC12350626; doi:10.1038/s41467-025-62549-5)
Supplement: Supplementary file 3 — Source Data [file 41467_2025_62549_MOESM3_ESM.zip › Source data/NAMD_trajectories/trajectory095.xyz]

          17

 c      1.22916751    -0.39709353    -0.00156351
 c     -0.11537659    -0.96847478    -0.01443985
 c     -1.28502185    -0.29032356     0.07893728
 c     -1.20587537     1.23316852    -0.02333009
 c      0.22010345     1.70384072     0.04534979
 c      1.33088292     1.09000449     0.00708963
 h     -0.02290182    -2.21001319    -0.00104283
 h     -1.44998193     1.46565678    -1.24072724
 h      0.13813734     2.90401611     0.01751569
 h      2.52490024     1.43465840    -0.13836727
 o      2.24222761    -1.22666159    -0.01308870
 h      3.15401018    -0.88092217    -0.14711848
 c     -2.60961041    -0.86346190     0.00232956
 h     -2.75076560    -1.66450715    -0.00744106
 h     -3.36026397    -0.56423744     0.78695288
 h     -3.07975359    -0.67103578    -1.00891010
 h     -1.71942326     1.69150825     0.82233074
          17

 c      1.22674293    -0.40056220    -0.00712381
 c     -0.10869023    -0.96562294    -0.01290430
 c     -1.28819132    -0.29429040     0.07511252
 c     -1.20098437     1.23875524    -0.02056155
 c      0.22103103     1.71163132     0.04381500
 c      1.33509586     1.09238953     0.00488161
 h     -0.04695018    -2.21857363     0.00750353
 h     -1.46370568     1.47082075    -1.20133259
 h      0.14964610     2.88804865     0.01352644
 h      2.49778784     1.44434108    -0.14157661
 o      2.24068405    -1.22821881    -0.00961806
 h      3.11354002    -0.89441756    -0.13671616
 c     -2.60710344    -0.85981011    -0.00091656
 h     -2.76827963    -1.77616189    -0.01422095
 h     -3.37784013    -0.57885656     0.79819850
 h     -3.07401036    -0.68605364    -0.99403290
 h     -1.73415686     1.70397156     0.84058102
          17

 c      1.22423263    -0.40209589    -0.01229681
 c     -0.10021959    -0.96664127    -0.01096186
 c     -1.29165320    -0.29665364     0.07111157
 c     -1.19552248     1.24345873    -0.01966430
 c      0.21786970     1.72446343     0.04240120
 c      1.34499534     1.09045897     0.00186054
 h     -0.07530214    -2.19607564     0.01134972
 h     -1.48226386     1.47741765    -1.13605270
 h      0.16761592     2.85392346     0.01435647
 h      2.44127469     1.45279101    -0.14113155
 o      2.23848161    -1.23071730    -0.00602943
 h      3.08315810    -0.89912500    -0.12787708
 c     -2.60556003    -0.85061745    -0.00351917
 h     -2.78580571    -1.97542786    -0.01670062
 h     -3.38797441    -0.58683211     0.80149388
 h     -3.06873136    -0.68935607    -0.97971568
 h     -1.75452233     1.71853873     0.84858606
          17

 c      1.22183875    -0.40154337    -0.01721056
 c     -0.09055510    -0.97137232    -0.00860543
 c     -1.29494553    -0.29721133     0.06702692
 c     -1.18993159     1.24731254    -0.01957810
 c      0.21151653     1.74105650     0.04107859
 c      1.35896555     1.08438943    -0.00182137
 h     -0.10592011    -2.14512907     0.01144141
 h     -1.50636007     1.48690816    -1.05302827
 h      0.19104566     2.81145564     0.01881652
 h      2.36520800     1.46194001    -0.13740529
 o      2.23469648    -1.23450836    -0.00221025
 h      3.07805580    -0.88940248    -0.12254694
 c     -2.60609342    -0.84370276    -0.00516127
 h     -2.79125594    -2.16820721    -0.01523787
 h     -3.38882259    -0.58943181     0.79587547
 h     -3.06632306    -0.68183112    -0.97018512
 h     -1.77653595     1.73244522     0.84327910
          17

 c      1.21980696    -0.39892983    -0.02194541
 c     -0.08045738    -0.97894263    -0.00585116
 c     -1.29749879    -0.29598513     0.06291859
 c     -1.18445584     1.25026822    -0.01890702
 c      0.20330254     1.75915083     0.03982303
 c      1.37406791     1.07443208    -0.00589171
 h     -0.13656797    -2.07458068     0.00870173
 h     -1.53863862     1.50202068    -0.96730958
 h      0.21853585     2.77816539     0.02576376
 h      2.28980983     1.47708564    -0.13230059
 o      2.22950427    -1.23951354     0.00179688
 h      3.09626743    -0.86637438    -0.12025361
 c     -2.60867943    -0.84109836    -0.00571097
 h     -2.78430602    -2.32692789    -0.01107487
 h     -3.38039330    -0.58797894     0.78234880
 h     -3.06822148    -0.66569350    -0.96806475
 h     -1.79718606     1.74371522     0.82416796
          17

 c      1.21842638    -0.39442426    -0.02652606
 c     -0.07068401    -0.98751317    -0.00274329
 c     -1.29880454    -0.29311903     0.05881423
 c     -1.17900375     1.25213009    -0.01606024
 c      0.19449031     1.77608881     0.03859717
 c      1.38658477     1.06057027    -0.00998256
 h     -0.16555009    -2.00330348     0.00391391
 h     -1.58437128     1.52691611    -0.89932802
 h      0.24922394     2.77495816     0.03447367
 h      2.24405270     1.50821528    -0.12922135
 o      2.22400781    -1.24524424     0.00582178
 h      3.12119242    -0.83759195    -0.11853780
 c     -2.61290404    -0.84299836    -0.00539672
 h     -2.76722937    -2.44527087    -0.00523390
 h     -3.36494808    -0.58330098     0.76405065
 h     -3.07436966    -0.64346947    -0.97342473
 h     -1.81467860     1.75132580     0.79354512
          17

 c      1.21799758    -0.38836447    -0.03094230
 c     -0.06178653    -0.99428738     0.00065441
 c     -1.29852392    -0.28880546     0.05472278
 c     -1.17340153     1.25272545    -0.01018980
 c      0.18598580     1.79027096     0.03733919
 c      1.39406397     1.04301354    -0.01386580
 h     -0.19304741    -1.96092973    -0.00234128
 h     -1.64795677     1.56463002    -0.86326608
 h      0.28289745     2.81095559     0.04472703
 h      2.24508474     1.56255942    -0.13022232
 o      2.21927838    -1.25114826     0.00969844
 h      3.13656209    -0.81125757    -0.11507146
 c     -2.61818860    -0.84915853    -0.00481713
 h     -2.74232203    -2.52219529     0.00156677
 h     -3.34681928    -0.57544114     0.74595911
 h     -3.08326425    -0.61778005    -0.98366687
 h     -1.82856872     1.75528635     0.75631441
          17

 c      1.21877706    -0.38129374    -0.03515874
 c     -0.05409627    -0.99694499     0.00428457
 c     -1.29652414    -0.28326312     0.05065270
 c     -1.16800590     1.25227361    -0.00213167
 c      0.17845501     1.80206996     0.03600455
 c      1.39703817     1.02331066    -0.01767614
 h     -0.22075642    -1.97152795    -0.00996432
 h     -1.72563006     1.61250448    -0.85501202
 h      0.31807568     2.87356070     0.05636985
 h      2.27910867     1.63146256    -0.13331567
 o      2.21591915    -1.25680590     0.01332202
 h      3.13334973    -0.79297047    -0.10857379
 c     -2.62387109    -0.85926769    -0.00475551
 h     -2.71153192    -2.55754086     0.00878790
 h     -3.33133845    -0.56374322     0.73380287
 h     -3.09265970    -0.59132220    -0.99470189
 h     -1.83977216     1.75660751     0.71912795
          17

 c      1.22094384    -0.37392059    -0.03912262
 c     -0.04810621    -0.99587697     0.00807787
 c     -1.29285751    -0.27673708     0.04661761
 c     -1.16364268     1.25133561     0.00639956
 c      0.17245314     1.81279097     0.03460387
 c      1.39733162     1.00385036    -0.02167441
 h     -0.24723822    -2.02754302    -0.01894563
 h     -1.80637980     1.66316319    -0.86016888
 h      0.35138964     2.94062829     0.06887640
 h      2.32078225     1.69676908    -0.13526370
 o      2.21407601    -1.26196399     0.01664572
 h      3.10971943    -0.78527599    -0.09874118
 c     -2.62934904    -0.87301103    -0.00586765
 h     -2.67655251    -2.55081360     0.01599304
 h     -3.32261561    -0.54761644     0.73185284
 h     -3.10042318    -0.56662734    -1.00247200
 h     -1.85016542     1.75695252     0.68867630
          17

 c      1.22456165    -0.36704791    -0.04277179
 c     -0.04450886    -0.99333618     0.01190490
 c     -1.28771851    -0.26949904     0.04262798
 c     -1.16097763     1.25045162     0.01409647
 c      0.16834170     1.82344451     0.03318208
 c      1.39630033     0.98673395    -0.02601968
 h     -0.26721927    -2.09974438    -0.02859734
 h     -1.87989084     1.70966035    -0.86751396
 h      0.37925065     2.99454706     0.08150208
 h      2.35297071     1.74406074    -0.13422858
 o      2.21348985    -1.26655313     0.01967344
 h      3.07037557    -0.78757420    -0.08609591
 c     -2.63425083    -0.89003094    -0.00839346
 h     -2.63900146    -2.50091795     0.02277688
 h     -3.32122873    -0.52768680     0.74054879
 h     -3.10508315    -0.54581392    -1.00398345
 h     -1.86163204     1.75788512     0.66986325
          17

 c      1.22953030    -0.36150451    -0.04604067
 c     -0.04376861    -0.99122405     0.01560593
 c     -1.28141126    -0.26183566     0.03868756
 c     -1.16029614     1.25003212     0.02038095
 c      0.16623084     1.83445488     0.03178800
 c      1.39467805     0.97348501    -0.03076742
 h     -0.27615447    -2.16313853    -0.03783304
 h     -1.94008411     1.74771199    -0.87175138
 h      0.39904798     3.02535568     0.09354517
 h      2.36766343     1.76543275    -0.12969042
 o      2.21348615    -1.27073816     0.02245991
 h      3.02691295    -0.79552361    -0.07194591
 c     -2.63844827    -0.90989105    -0.01209202
 h     -2.60062727    -2.40640044     0.02868901
 h     -3.32400804    -0.50634999     0.75618160
 h     -3.10603198    -0.53048361    -0.99774480
 h     -1.87492357     1.76002802     0.66477008
          17

 c      1.23557706    -0.35804213    -0.04886689
 c     -0.04595115    -0.99052871     0.01903364
 c     -1.27432565    -0.25402691     0.03479996
 c     -1.16165664     1.25043911     0.02518157
 c      0.16602438     1.84579112     0.03046063
 c      1.39283037     0.96511998    -0.03591324
 h     -0.27199778    -2.20358868    -0.04566794
 h     -1.98419541     1.77517601    -0.87103225
 h      0.40936260     3.02908226     0.10444881
 h      2.36219107     1.75765074    -0.12181906
 o      2.21305443    -1.27492704     0.02509714
 h      2.99662876    -0.80115920    -0.05811083
 c     -2.64187903    -0.93204835    -0.01641778
 h     -2.56352390    -2.26670647     0.03319303
 h     -3.32613445    -0.48715023     0.77303860
 h     -3.10352913    -0.52167533    -0.98383657
 h     -1.88906328     1.76267337     0.67278123
          17

 c      1.24230339    -0.35719324    -0.05119886
 c     -0.05079230    -0.99159918     0.02206646
 c     -1.26690725    -0.24632479     0.03097565
 c     -1.16505804     1.25204111     0.02865343
 c      0.16749741     1.85708711     0.02922285
 c      1.39087593     0.96215875    -0.04141408
 h     -0.25465609    -2.21476149    -0.05136942
 h     -2.01103837     1.79101475    -0.86471816
 h      0.40992367     3.00640653     0.11384334
 h      2.33712761     1.72078150    -0.11114178
 o      2.21137209    -1.27950963     0.02765101
 h      2.99407785    -0.79732958    -0.04585360
 c     -2.64438272    -0.95557936    -0.02074959
 h     -2.53005714    -2.08681763     0.03578850
 h     -3.32338107    -0.47366388     0.78588724
 h     -3.09860594    -0.51983655    -0.96381990
 h     -1.90170904     1.76409994     0.69160710
          17

 c      1.24925530    -0.35913893    -0.05300163
 c     -0.05780084    -0.99439659     0.02461069
 c     -1.25961792    -0.23893709     0.02723300
 c     -1.17050472     1.25519224     0.03098448
 c      0.17034875     1.86763599     0.02806950
 c      1.38863286     0.96451576    -0.04719073
 h     -0.22542778    -2.19539980    -0.05446130
 h     -2.01990043     1.79461875    -0.85232626
 h      0.40173850     2.96290505     0.12167040
 h      2.29647139     1.65840912    -0.09846531
 o      2.20858632    -1.28438768     0.03009253
 h      3.01839182    -0.78536504    -0.03475226
 c     -2.64579627    -0.97782703    -0.02459468
 h     -2.50096235    -1.89419018     0.03694076
 h     -3.31313115    -0.46879415     0.79128085
 h     -3.09288147    -0.52489174    -0.94053058
 h     -1.91008531     1.76228584     0.71849650
          17

 c      1.25597181    -0.36365527    -0.05425911
 c     -0.06633221    -0.99854887     0.02660642
 c     -1.25289504    -0.23201522     0.02359295
 c     -1.17799879     1.26016962     0.03230570
 c      0.17421429     1.87626941     0.02694220
 c      1.38539023     0.97131172    -0.05312400
 h     -0.18688070    -2.14886675    -0.05476866
 h     -2.01019894     1.78560472    -0.83328439
 h      0.38744783     2.91068623     0.12847199
 h      2.25021239     1.57950680    -0.08488519
 o      2.20569705    -1.28901834     0.03234161
 h      3.05488848    -0.77434408    -0.02341198
 c     -2.64683101    -0.99056599    -0.02797411
 h     -2.46501594    -1.78459470     0.04212282
 h     -3.29448695    -0.47455496     0.78788651
 h     -3.08833761    -0.53646579    -0.91780720
 h     -1.91183110     1.75555167     0.75106872
          17

 c      1.26199566    -0.37017478    -0.05497586
 c     -0.07563909    -1.00320260     0.02804361
 c     -1.24711389    -0.22562626     0.02007100
 c     -1.18747868     1.26710328     0.03269439
 c      0.17867982     1.88130725     0.02570100
 c      1.37957425     0.98075372    -0.05906840
 h     -0.14279395    -2.08492048    -0.05259667
 h     -1.98180280     1.76404721    -0.80723514
 h      0.37141059     2.86927153     0.13573742
 h      2.21846054     1.50053275    -0.07159575
 o      2.20374131    -1.29289918     0.03435232
 h      3.08796623    -0.77316734    -0.01085993
 c     -2.64947105    -0.98413018    -0.03145343
 h     -2.39413562    -1.87459761     0.06224901
 h     -3.26855000    -0.49130016     0.77696719
 h     -3.08750409    -0.55350766    -0.90097780
 h     -1.90546265     1.74291837     0.78762508
          17

 c      1.26686655    -0.37795128    -0.05518059
 c     -0.08492775    -1.00675021     0.02898509
 c     -1.24256999    -0.21976562     0.01666941
 c     -1.19870405     1.27589832     0.03227469
 c      0.18339451     1.88111169     0.02415680
 c      1.36905725     0.99066008    -0.06491821
 h     -0.09760648    -2.02274256    -0.04901871
 h     -1.93612098     1.73117985    -0.77502727
 h      0.35816360     2.85933687     0.14555840
 h      2.22826750     1.44076315    -0.05912316
 o      2.20337904    -1.29580162     0.03613225
 h      3.10777223    -0.78660010     0.00311827
 c     -2.65110154    -0.96907609    -0.03398432
 h     -2.31227605    -2.04633192     0.08779047
 h     -3.23950530    -0.51610294     0.76381736
 h     -3.09404296    -0.57316916    -0.89808624
 h     -1.89048192     1.72421081     0.82705446
          17

 c      1.27013476    -0.38624344    -0.05492503
 c     -0.09351851    -1.00698177     0.02956267
 c     -1.23954484    -0.21451293     0.01337248
 c     -1.21111552     1.28611652     0.03143538
 c      0.18826003     1.87544790     0.02223619
 c      1.35337487     0.99998263    -0.07064898
 h     -0.05492112    -1.98932064    -0.04580157
 h     -1.87822557     1.69071739    -0.74086594
 h      0.34921745     2.88661915     0.15874000
 h      2.28814517     1.40578662    -0.04695517
 o      2.20485965    -1.29775211     0.03772459
 h      3.11067707    -0.81528153     0.01822647
 c     -2.64891070    -0.95366444    -0.03501191
 h     -2.24466812    -2.20931004     0.10938047
 h     -3.21385341    -0.54414138     0.75682143
 h     -3.11035214    -0.59362034    -0.91443012
 h     -1.86728871     1.70002472     0.86847353
          17

 c      1.27141650    -0.39440411    -0.05427518
 c     -0.10095854    -1.00256352     0.02986758
 c     -1.23828833    -0.20998536     0.01014979
 c     -1.22360720     1.29688586     0.03116166
 c      0.19334144     1.86598730     0.02010066
 c      1.33499751     1.00902296    -0.07620399
 h     -0.01631770    -2.00231868    -0.04408689
 h     -1.81957439     1.65045787    -0.71569671
 h      0.34265650     2.93589442     0.17345454
 h      2.37360317     1.38521691    -0.03509584
 o      2.20803266    -1.29898054     0.03918749
 h      3.09889664    -0.85632355     0.03392669
 c     -2.64193276    -0.94038841    -0.03525213
 h     -2.19809834    -2.33764903     0.12448612
 h     -3.19828298    -0.57081455     0.76459663
 h     -3.13496597    -0.61598615    -0.94715606
 h     -1.83700125     1.67161869     0.91073120
          17

 c      1.27046503    -0.40188691    -0.05329842
 c     -0.10680742    -0.99461302     0.02983284
 c     -1.23900455    -0.20623962     0.00696246
 c     -1.23454251     1.30700662     0.03315233
 c      0.19853900     1.85505536     0.01802615
 c      1.31703289     1.01797852    -0.08146626
 h      0.01644273    -2.05142322    -0.04300801
 h     -1.77757662     1.62173785    -0.71817691
 h      0.33619541     2.98550861     0.18673357
 h      2.45425458     1.36936481    -0.02455600
 o      2.21229351    -1.29989526     0.04057425
 h      3.08106305    -0.90353124     0.04968818
 c     -2.63037915    -0.92966180    -0.03575930
 h     -2.17252890    -2.42589703     0.13292696
 h     -3.19595098    -0.59417338     0.79058500
 h     -3.16298589    -0.64283083    -0.98654630
 h     -1.80129404     1.64078136     0.95200564
          17

 c      1.26720708    -0.40826872    -0.05205439
 c     -0.11052408    -0.98557829     0.02932642
 c     -1.24181826    -0.20325246     0.00377690
 c     -1.24270681     1.31557949     0.03872524
 c      0.20347268     1.84456355     0.01626183
 c      1.30170458     1.02649617    -0.08633863
 h      0.04003089    -2.11099404    -0.04085119
 h     -1.76422180     1.61234496    -0.76193724
 h      0.32880593     3.01955427     0.19621153
 h      2.51128094     1.35444485    -0.01644215
 o      2.21658835    -1.30102137     0.04191017
 h      3.07191641    -0.94826862     0.06530496
 c     -2.61520016    -0.92129753    -0.03701483
 h     -2.16623059    -2.47346721     0.13499253
 h     -3.20416305    -0.61563550     0.82961312
 h     -3.18867965    -0.67580950    -1.02164759
 h     -1.76237595     1.60973262     0.99001083
          17

 c      1.26175541    -0.41326282    -0.05059696
 c     -0.11169897    -0.97747304     0.02827326
 c     -1.24671539    -0.20094641     0.00057944
 c     -1.24834627     1.32259557     0.04710530
 c      0.20758109     1.83581468     0.01499688
 c      1.29040771     1.03393655    -0.09077143
 h      0.05156672    -2.16016623    -0.03653219
 h     -1.77376845     1.61945856    -0.83615846
 h      0.32047838     3.02961498     0.20049615
 h      2.53596719     1.33998662    -0.01154313
 o      2.21984051    -1.30277512     0.04318096
 h      3.08551223    -0.98311269     0.08106393
 c     -2.59763940    -0.91512419    -0.03884396
 h     -2.17725252    -2.48049666     0.13095704
 h     -3.21644845    -0.63778233     0.87112789
 h     -3.20739904    -0.71488546    -1.04414051
 h     -1.72299294     1.58099445     1.02293042
          17

 c      1.25439423    -0.41669889    -0.04898679
 c     -0.11021811    -0.97146020     0.02666654
 c     -1.25349521    -0.19919729    -0.00262330
 c     -1.25235675     1.32843257     0.05620524
 c      0.21026031     1.82958942     0.01435563
 c      1.28398430     1.03962617    -0.09474556
 h      0.04977199    -2.18726152    -0.02966367
 h     -1.79244124     1.63545173    -0.91535903
 h      0.31171650     3.01298216     0.19895466
 h      2.52532878     1.32675798    -0.01030932
 o      2.22179117    -1.30517111     0.04436882
 h      3.12219548    -1.00674855     0.09718270
 c     -2.57886444    -0.91124205    -0.04082246
 h     -2.20372552    -2.44679948     0.12100206
 h     -3.22625960    -0.66213105     0.90493357
 h     -3.21617933    -0.75869248    -1.04924172
 h     -1.68616591     1.55710356     1.05010767
          17

 c      1.24554123    -0.41850438    -0.04729650
 c     -0.10627599    -0.96804986     0.02454439
 c     -1.26174492    -0.19783692    -0.00581045
 c     -1.25529329     1.33328692     0.06431710
 c      0.21100069     1.82615345     0.01437936
 c      1.28278898     1.04301091    -0.09825112
 h      0.03476127    -2.18726041    -0.02021564
 h     -1.81057851     1.65475711    -0.97927124
 h      0.30328580     2.97161798     0.19162763
 h      2.48004115     1.31602587    -0.01289230
 o      2.22311800    -1.30789107     0.04549986
 h      3.16720207    -1.02303486     0.11308081
 c     -2.55982600    -0.91003199    -0.04255376
 h     -2.24373919    -2.37181870     0.10527609
 h     -3.22894195    -0.68867991     0.92415326
 h     -3.21375272    -0.80500311    -1.03536591
 h     -1.65472538     1.54024370     1.07184451
          17

 c      1.23571083    -0.41870880    -0.04558980
 c     -0.10032805    -0.96727746     0.02196998
 c     -1.27084643    -0.19666553    -0.00895449
 c     -1.25733842     1.33715825     0.07049902
 c      0.20950597     1.82512296     0.01499924
 c      1.28654077     1.04373239    -0.10128391
 h      0.00765074    -2.15975890    -0.00841046
 h     -1.82364605     1.67448033    -1.01693994
 h      0.29618937     2.91284891     0.17943660
 h      2.40506250     1.30960685    -0.01914327
 o      2.22465294    -1.31059588     0.04662726
 h      3.20341777    -1.03600094     0.12766730
 c     -2.54126516    -0.91202938    -0.04370771
 h     -2.29489901    -2.25541948     0.08405949
 h     -3.22205751    -0.71630699     0.92551372
 h     -3.20060212    -0.85100515    -1.00389960
 h     -1.63090767     1.53196160     1.08870139
          17

 c      1.22549450    -0.41744864    -0.04390315
 c     -0.09302903    -0.96872560     0.01901938
 c     -1.28002590    -0.19546901    -0.01203081
 c     -1.25853925     1.33998536     0.07436153
 c      0.20574025     1.82525857     0.01600564
 c      1.29397147     1.04158670    -0.10386360
 h     -0.02962139    -2.10893982     0.00528014
 h     -1.82995893     1.69322167    -1.02364956
 h      0.29179147     2.85141565     0.16449742
 h      2.31333572     1.31067043    -0.02838848
 o      2.22686297    -1.31305994     0.04779289
 h      3.21977265    -1.04765131     0.13997916
 c     -2.52375119    -0.91762389    -0.04397479
 h     -2.35337821    -2.10079423     0.05814274
 h     -3.20524286    -0.74309317     0.90887481
 h     -3.17935366    -0.89343456    -0.95948374
 h     -1.61613161     1.53303469     1.10085402
          17

 c      1.21555497    -0.41496179    -0.04224890
 c     -0.08516095    -0.97138916     0.01577389
 c     -1.28844400    -0.19405052    -0.01502695
 c     -1.25895738     1.34173693     0.07586849
 c      0.19987970     1.82448963     0.01705971
 c      1.30236252     1.03631778    -0.10607141
 h     -0.07442785    -2.04544082     0.02025964
 h     -1.82917579     1.71029189    -0.99824757
 h      0.29191481     2.80960635     0.14996896
 h      2.23181478     1.32559290    -0.03896819
 o      2.22978092    -1.31516241     0.04900951
 h      3.21238883    -1.05812376     0.14949552
 c     -2.50773321    -0.92616803    -0.04309070
 h     -2.41204750    -1.92444774     0.02982234
 h     -3.18026051    -0.76644692     0.87709611
 h     -3.15541204    -0.92860088    -0.91053994
 h     -1.61094705     1.54346319     1.10782861
          17

 c      1.20660527    -0.41158610    -0.04062162
 c     -0.07750823    -0.97352044     0.01229722
 c     -1.29531085    -0.19228513    -0.01795177
 c     -1.25871416     1.34243939     0.07525207
 c      0.19223289     1.82084720     0.01784464
 c      1.30798095     1.02745537    -0.10803738
 h     -0.12408935    -1.98845321     0.03614199
 h     -1.82184206     1.72548333    -0.94222114
 h      0.29826419     2.80735520     0.13839602
 h      2.19790343     1.36469817    -0.04852897
 o      2.23303133    -1.31687073     0.05025167
 h      3.18423580    -1.06602358     0.15630851
 c     -2.49363642    -0.93339802    -0.04105812
 h     -2.45841717    -1.78585469     0.00484794
 h     -3.15126737    -0.78319969     0.83629739
 h     -3.13688089    -0.95259358    -0.86882617
 h     -1.61507823     1.56252617     1.10867171
          17

 c      1.19934888    -0.40778186    -0.03900124
 c     -0.07068670    -0.97301508     0.00859762
 c     -1.29995855    -0.19014023    -0.02083846
 c     -1.25794176     1.34214638     0.07304128
 c      0.18324106     1.81410842     0.01828244
 c      1.30920333     1.01508630    -0.10975114
 h     -0.17715190    -1.96149732     0.05321878
 h     -1.80982254     1.73937924    -0.86043987
 h      0.31070592     2.84406497     0.12940303
 h      2.22448956     1.43236859    -0.05654693
 o      2.23580766    -1.31825350     0.05144181
 h      3.14564485    -1.06832610     0.16136538
 c     -2.48150460    -0.92989006    -0.03830949
 h     -2.48163762    -1.80432807    -0.00940699
 h     -3.12478441    -0.78997844     0.79586172
 h     -3.13179801    -0.96217649    -0.84570291
 h     -1.62750793     1.58884974     1.10241432
          17

 c      1.19440674    -0.40412731    -0.03735669
 c     -0.06515066    -0.96891548     0.00465199
 c     -1.30175080    -0.18749255    -0.02373904
 c     -1.25660337     1.34084218     0.07020203
 c      0.17349608     1.80581045     0.01848369
 c      1.30809638     1.00084921    -0.11101496
 h     -0.23295432    -1.97509311     0.07212687
 h     -1.79769618     1.75440990    -0.76335695
 h      0.32658362     2.89906220     0.12047596
 h      2.28216822     1.51544917    -0.06500636
 o      2.23693226    -1.31949434     0.05244432
 h      3.11358601    -1.06035445     0.16659096
 c     -2.47060207    -0.91787450    -0.03513910
 h     -2.48488578    -1.95890782    -0.01592725
 h     -3.10898667    -0.78390907     0.76747376
 h     -3.14321129    -0.95614346    -0.84608426
 h     -1.64658822     1.62048163     1.08866090
          17

 c      1.19227648    -0.40121150    -0.03565456
 c     -0.06149200    -0.96237512     0.00052903
 c     -1.30014906    -0.18410821    -0.02671482
 c     -1.25426770     1.33826226     0.06824555
 c      0.16365263     1.79768465     0.01853437
 c      1.30711039     0.98691845    -0.11168568
 h     -0.28820608    -2.01565415     0.09235264
 h     -1.79461583     1.77657208    -0.66892183
 h      0.34232818     2.94993905     0.10951700
 h      2.33794271     1.59526100    -0.07542168
 o      2.23538238    -1.32079568     0.05312224
 h      3.10355928    -1.03763504     0.17403387
 c     -2.46100342    -0.90690539    -0.03231607
 h     -2.47230424    -2.13781664    -0.01923036
 h     -3.11013863    -0.76418024     0.76017626
 h     -3.16618484    -0.93600258    -0.86510774
 h     -1.67022924     1.65502085     1.06816419
          17

 c      1.19327807    -0.39952253    -0.03386917
 c     -0.06041985    -0.95537095    -0.00359487
 c     -1.29492043    -0.17984002    -0.02981655
 c     -1.25019590     1.33389490     0.06878059
 c      0.15431361     1.79083681     0.01843136
 c      1.30745243     0.97498164    -0.11173669
 h     -0.33694637    -2.06037180     0.11202047
 h     -1.81270866     1.81482338    -0.59777364
 h      0.35492013     2.98207401     0.09565555
 h      2.37406440     1.65888609    -0.08803753
 o      2.23118598    -1.32212395     0.05346572
 h      3.11559849    -1.00025502     0.18387667
 c     -2.45353847    -0.90073758    -0.03056959
 h     -2.44839083    -2.29289068    -0.02075636
 h     -3.12753698    -0.73276584     0.77391428
 h     -3.19132249    -0.90481968    -0.89249454
 h     -1.69619825     1.68984433     1.04318075
          17

 c      1.19748911    -0.39939204    -0.03198943
 c     -0.06241365    -0.94937577    -0.00753473
 c     -1.28621482    -0.17472535    -0.03305736
 c     -1.24421684     1.32768051     0.07223275
 c      0.14597132     1.78578299     0.01812158
 c      1.30946255     0.96612271    -0.11120587
 h     -0.37384977    -2.09229226     0.12904574
 h     -1.85639833     1.87253036    -0.55795565
 h      0.36227202     2.98828202     0.07889453
 h      2.38362901     1.69937044    -0.10245522
 o      2.22541412    -1.32313106     0.05361824
 h      3.13443780    -0.95418513     0.19403465
 c     -2.44929656    -0.89992453    -0.02994433
 h     -2.41728885    -2.40997650    -0.02103043
 h     -3.15356466    -0.69348323     0.80003744
 h     -3.21017762    -0.86593537    -0.91865546
 h     -1.72246221     1.72240847     1.01719473
          17

 c      1.20470622    -0.40097442    -0.03002405
 c     -0.06752859    -0.94514191    -0.01115172
 c     -1.27455839    -0.16899505    -0.03640108
 c     -1.23733682     1.32061885     0.07754998
 c      0.13898005     1.78263668     0.01753735
 c      1.31309511     0.96092841    -0.11015853
 h     -0.39574409    -2.10257144     0.14182931
 h     -1.91524037     1.94034160    -0.54035069
 h      0.36319018     2.96667544     0.05973236
 h      2.36507831     1.71344143    -0.11805800
 o      2.21927881    -1.32339389     0.05375848
 h      3.14369835    -0.90734507     0.20200114
 c     -2.44905323    -0.90394281    -0.03008585
 h     -2.38226133    -2.48531762    -0.02033089
 h     -3.17877119    -0.65079965     0.82769405
 h     -3.21740312    -0.82245613    -0.93702312
 h     -1.74737422     1.75046220     0.99372227
          17

 c      1.21444145    -0.40422997    -0.02800678
 c     -0.07538362    -0.94289523    -0.01435618
 c     -1.26079794    -0.16300621    -0.03977477
 c     -1.23087944     1.31407814     0.08353324
 c      0.13352555     1.78117182     0.01660651
 c      1.31811800     0.95954248    -0.10866896
 h     -0.40142835    -2.08825546     0.14940923
 h     -1.97424249     2.00446324    -0.53314654
 h      0.35741903     2.91990439     0.03895266
 h      2.31991036     1.70030287    -0.13416453
 o      2.21362681    -1.32261923     0.05401688
 h      3.13384314    -0.86624195     0.20613463
 c     -2.45296576    -0.91196113    -0.03062199
 h     -2.34600205    -2.51784328    -0.01883770
 h     -3.19590657    -0.60898484     0.84854691
 h     -3.21066967    -0.77713716    -0.94403536
 h     -1.76959583     1.77204320     0.97503711
          17

 c      1.22594650    -0.40891409    -0.02599811
 c     -0.08521369    -0.94247566    -0.01710594
 c     -1.24600539    -0.15714085    -0.04308578
 c     -1.22570469     1.30905758     0.08954842
 c      0.12959587     1.78072413     0.01525963
 c      1.32407664     0.96163803    -0.10680791
 h     -0.39135646    -2.05096516     0.15151235
 h     -2.02320832     2.05529579    -0.52984914
 h      0.34596344     2.85625002     0.01744757
 h      2.25302642     1.66202799    -0.15013007
 o      2.20891409    -1.32070671     0.05446182
 h      3.10262886    -0.83496511     0.20586551
 c     -2.46060282    -0.92313646    -0.03127355
 h     -2.31101626    -2.50684942    -0.01669603
 h     -3.20085952    -0.57169171     0.85778824
 h     -3.19014828    -0.73236153    -0.93873406
 h     -1.78796400     1.78543420     0.96187421
          17

 c      1.23825991    -0.41458528    -0.02408172
 c     -0.09593297    -0.94331663    -0.01942407
 c     -1.23135499    -0.15172278    -0.04623192
 c     -1.22218120     1.30609670     0.09538757
 c      0.12696693     1.77999381     0.01345142
 c      1.33002440     0.96626309    -0.10461741
 h     -0.36780212    -1.99757315     0.14875870
 h     -2.05720314     2.08819527    -0.52813219
 h      0.33163985     2.79191416    -0.00409644
 h      2.17576694     1.60600552    -0.16564441
 o      2.20526016    -1.31777475     0.05510224
 h      3.05431957    -0.81479268     0.20166963
 c     -2.47108916    -0.93674143    -0.03181061
 h     -2.27990264    -2.45148002    -0.01406196
 h     -3.19217818    -0.54180779     0.85359280
 h     -3.15822026    -0.69008271    -0.92267735
 h     -1.80150549     1.78928644     0.95404555
          17

 c      1.25028228    -0.42064702    -0.02235640
 c     -0.10621349    -0.94428373    -0.02143620
 c     -1.21799840    -0.14697630    -0.04910770
 c     -1.22040387     1.30540745     0.10099934
 c      0.12525942     1.77709161     0.01119974
 c      1.33403154     0.97154505    -0.10203948
 h     -0.33533120    -1.94240346     0.14307820
 h     -2.07425450     2.10144489    -0.52741577
 h      0.31904150     2.75056910    -0.02573308
 h      2.11158663     1.54942197    -0.18160140
 o      2.20243660    -1.31421093     0.05588193
 h      2.99981642    -0.80333874     0.19516353
 c     -2.48322848    -0.95220963    -0.03198891
 h     -2.25550772    -2.35114350    -0.01113503
 h     -3.17052628    -0.52134147     0.83657172
 h     -3.11935011    -0.65160006    -0.90010101
 h     -1.80958531     1.78286249     0.95130361
          17

 c      1.26088055    -0.42643504    -0.02092461
 c     -0.11465056    -0.94365124    -0.02338421
 c     -1.20695773    -0.14302364    -0.05161100
 c     -1.22037908     1.30697578     0.10632611
 c      0.12419837     1.77056824     0.00859343
 c      1.33322885     0.97485039    -0.09882308
 h     -0.30036584    -1.90758168     0.13786990
 h     -2.07361903     2.09462011    -0.52750462
 h      0.31205074     2.75140605    -0.04843182
 h      2.09555945     1.51854741    -0.20123654
 o      2.19988469    -1.31070009     0.05668032
 h      2.95600830    -0.79392575     0.18904699
 c     -2.49562353    -0.96906121    -0.03155513
 h     -2.24080255    -2.20736661    -0.00817192
 h     -3.13846454    -0.51115970     0.80966813
 h     -3.07960716    -0.61722894    -0.87771046
 h     -1.81206486     1.76623141     0.95399561
          17

 c      1.26901505    -0.43133934    -0.01988073
 c     -0.12012717    -0.93995534    -0.02549070
 c     -1.19904922    -0.13989814    -0.05365139
 c     -1.22212454     1.31061321     0.11124882
 c      0.12392131     1.76098013     0.00568467
 c      1.32642392     0.97486196    -0.09475194
 h     -0.26813479    -1.91292956     0.13640102
 h     -2.05507078     2.06788511    -0.52809243
 h      0.31018169     2.79074765    -0.07285377
 h      2.14374533     1.52528310    -0.22742316
 o      2.19706716    -1.30801193     0.05737522
 h      2.93932982    -0.77864573     0.18600634
 c     -2.50692944    -0.98641559    -0.03040673
 h     -2.23766248    -2.03010845    -0.00540446
 h     -3.10045564    -0.51052262     0.77837512
 h     -3.04516068    -0.58640755    -0.86304834
 h     -1.80935389     1.74029611     0.96331542
          17

 c      1.27389426    -0.43488045    -0.01930701
 c     -0.12215905    -0.93356388    -0.02769505
 c     -1.19482821    -0.13755940    -0.05516036
 c     -1.22566782     1.31599130     0.11561775
 c      0.12482368     1.75051458     0.00239892
 c      1.31618473     0.97294432    -0.09011463
 h     -0.23945977    -1.95723474     0.13868738
 h     -2.01904758     2.02211656    -0.52879304
 h      0.30975755     2.84620147    -0.09832708
 h      2.22867463     1.55138685    -0.25693950
 o      2.19416092    -1.30645890     0.05796950
 h      2.95344166    -0.75649133     0.18657669
 c     -2.51655673    -1.00126326    -0.02890272
 h     -2.24083503    -1.85749384    -0.00257451
 h     -3.06269483    -0.51663991     0.75073178
 h     -3.02003627    -0.55894918    -0.86124640
 h     -1.80227679     1.70661883     0.98105103
          17

 c      1.27511626    -0.43671991    -0.01927730
 c     -0.12077247    -0.92652214    -0.02967503
 c     -1.19453162    -0.13593821    -0.05609905
 c     -1.23093993     1.32263969     0.11937705
 c      0.12719489     1.74131349    -0.00139758
 c      1.30575793     0.97080944    -0.08540277
 h     -0.21283040    -2.01925432     0.14174557
 h     -1.96766682     1.95983286    -0.52975095
 h      0.30767216     2.89582750    -0.12367943
 h      2.31523191     1.57552761    -0.28384955
 o      2.19212639    -1.30570827     0.05860592
 h      2.98679412    -0.73564014     0.18880422
 c     -2.52614783    -1.00547893    -0.02808849
 h     -2.22185538    -1.78949734     0.00246839
 h     -3.03224984    -0.52488464     0.73629060
 h     -3.00507671    -0.53661780    -0.87268846
 h     -1.79171565     1.66708909     1.00874264
          17

 c      1.27269711    -0.43670203    -0.01985281
 c     -0.11624225    -0.92084189    -0.03112056
 c     -1.19802603    -0.13499879    -0.05645738
 c     -1.23756588     1.32986668     0.12280454
 c      0.13108443     1.73475650    -0.00581601
 c      1.29714174     0.96933262    -0.08093665
 h     -0.18739697    -2.07659395     0.14275286
 h     -1.90675554     1.88691575    -0.53326762
 h      0.30255960     2.92607790    -0.14813511
 h      2.38282572     1.58685394    -0.30395528
 o      2.19197122    -1.30522178     0.05943911
 h      3.02378395    -0.72579611     0.19025380
 c     -2.53737127    -0.99454540    -0.02920730
 h     -2.15541400    -1.88388439     0.01165396
 h     -3.01560777    -0.52995208     0.74421163
 h     -2.99955978    -0.52232590    -0.89474863
 h     -1.77816445     1.62359981     1.04636635
          17

 c      1.26700064    -0.43488818    -0.02105588
 c     -0.10900467    -0.91766789    -0.03185736
 c     -1.20484928    -0.13484170    -0.05624360
 c     -1.24463989     1.33664148     0.12680208
 c      0.13631789     1.73153597    -0.01091729
 c      1.29133845     0.96882941    -0.07686682
 h     -0.16300844    -2.11484746     0.14023246
 h     -1.84808173     1.81419717    -0.54650610
 h      0.29433250     2.93071425    -0.17140361
 h      2.42219576     1.58164157    -0.31505957
 o      2.19425981    -1.30458407     0.06055354
 h      3.05289271    -0.73271123     0.18933783
 c     -2.54679085    -0.97773098    -0.03262703
 h     -2.08157798    -2.03334077     0.02090129
 h     -3.01598967    -0.52895723     0.77903841
 h     -3.00298843    -0.51795535    -0.92434157
 h     -1.76155689     1.57800305     1.09121776
          17

 c      1.25864651    -0.43151931    -0.02283144
 c     -0.09965153    -0.91741709    -0.03183317
 c     -1.21438814    -0.13575626    -0.05546974
 c     -1.25086265     1.34173298     0.13284479
 c      0.14254322     1.73185651    -0.01670648
 c      1.28884419     0.96936804    -0.07326996
 h     -0.13986335    -2.12701324     0.13357876
 h     -1.80742134     1.75522772    -0.58164550
 h      0.28368617     2.90861082    -0.19340869
 h      2.42977922     1.55945812    -0.31624994
 o      2.19905985    -1.30354881     0.06195703
 h      3.06821197    -0.75769524     0.18544391
 c     -2.55255224    -0.96035806    -0.03792496
 h     -2.02783298    -2.17093926     0.02735077
 h     -3.03021573    -0.52522684     0.83408082
 h     -3.01454126    -0.52466221    -0.95715147
 h     -1.74166794     1.53238907     1.13803826
          17

 c      1.24842096    -0.42694506    -0.02504943
 c     -0.08889679    -0.92005745    -0.03108078
 c     -1.22595311    -0.13809324    -0.05414116
 c     -1.25545038     1.34443958     0.14192062
 c      0.14930886     1.73549915    -0.02312151
 c      1.28986334     0.97090519    -0.07019657
 h     -0.11847037    -2.11135654     0.12266951
 h     -1.79344319     1.71715627    -0.64502881
 h      0.27188368     2.86313403    -0.21436330
 h      2.40511122     1.52156733    -0.30744099
 o      2.20600301    -1.30203411     0.06359318
 h      3.06925573    -0.79829740     0.17879477
 c     -2.55480285    -0.94362361    -0.04419474
 h     -2.00118192    -2.27591919     0.03012618
 h     -3.05136430    -0.52506400     0.89481388
 h     -3.03289527    -0.54295778    -0.98818596
 h     -1.71874250     1.48926057     1.18069623
          17

 c      1.23719835    -0.42155801    -0.02753543
 c     -0.07752327    -0.92520514    -0.02969801
 c     -1.23878977    -0.14212678    -0.05226177
 c     -1.25875282     1.34497372     0.15334626
 c      0.15614405     1.74169383    -0.03000018
 c      1.29425972     0.97330813    -0.06765872
 h     -0.09957864    -2.07076950     0.10785869
 h     -1.80023343     1.69610751    -0.72478086
 h      0.26070121     2.80340807    -0.23532328
 h      2.35095420     1.47088939    -0.28934823
 o      2.21429167    -1.30015624     0.06534749
 h      3.06157978    -0.84846390     0.17041833
 c     -2.55425459    -0.92766388    -0.05057539
 h     -2.00141314    -2.34291201     0.02908543
 h     -3.07310094    -0.53304416     0.94726708
 h     -3.05640156    -0.57258278    -1.01289192
 h     -1.69377218     1.45130069     1.21431036
          17

 c      1.22587815    -0.41574065    -0.03009730
 c     -0.06631612    -0.93202565    -0.02784987
 c     -1.25210629    -0.14796293    -0.04985332
 c     -1.26145838     1.34380830     0.16550370
 c      0.16259829     1.74892091    -0.03702539
 c      1.30127146     0.97625592    -0.06556516
 h     -0.08407743    -2.01409565     0.09017517
 h     -1.81669381     1.68503518    -0.80016997
 h      0.25236770     2.74638981    -0.25907422
 h      2.27629252     1.41326974    -0.26404434
 o      2.22268965    -1.29824555     0.06705601
 h      3.05751380    -0.89886770     0.16206741
 c     -2.55164786    -0.91263506    -0.05648692
 h     -2.02639341    -2.37067092     0.02431723
 h     -3.09122873    -0.55086592     0.98189913
 h     -3.08327290    -0.61250232    -1.02787989
 h     -1.66832873     1.42096717     1.23633024
          17

 c      1.21533647    -0.40982580    -0.03254662
 c     -0.05600739    -0.93902019    -0.02577560
 c     -1.26510158    -0.15552418    -0.04696615
 c     -1.26390117     1.34122608     0.17700663
 c      0.16828767     1.75507545    -0.04371101
 c      1.30895375     0.97900493    -0.06360321
 h     -0.07290300    -1.95863087     0.07152126
 h     -1.83505646     1.67935418    -0.85527736
 h      0.24910655     2.71496768    -0.29048912
 h      2.20294762     1.36006539    -0.23617310
 o      2.22980279    -1.29668630     0.06855287
 h      3.07221122    -0.93989164     0.15553146
 c     -2.54767724    -0.89892797    -0.06159005
 h     -2.07350332    -2.35880925     0.01598853
 h     -3.10340917    -0.57811399     0.99349693
 h     -3.11174361    -0.66095415    -1.03120743
 h     -1.64429189     1.40022679     1.24656207
          17

 c      1.20637889    -0.40408655    -0.03472128
 c     -0.04724742    -0.94410204    -0.02374928
 c     -1.27699029    -0.16457957    -0.04367170
 c     -1.26607204     1.33735902     0.18692591
 c      0.17298363     1.75866672    -0.04963456
 c      1.31386417     0.98028136    -0.06119004
 h     -0.06686648    -1.92916367     0.05430943
 h     -1.85134059     1.67680177    -0.88143236
 h      0.25190876     2.72426049    -0.33386183
 h      2.16989176     1.32905397    -0.21335639
 o      2.23491021    -1.29555353     0.06976620
 h      3.11100632    -0.96768043     0.15120552
 c     -2.54301525    -0.88716193    -0.06570959
 h     -2.13987044    -2.30702975     0.00431251
 h     -3.10868268    -0.61304264     0.98030194
 h     -3.14024253    -0.71547093    -1.02245242
 h     -1.62364891     1.39044682     1.24689807
          17

 c      1.19969553    -0.39877620    -0.03650598
 c     -0.04061585    -0.94577478    -0.02194563
 c     -1.28703468    -0.17477037    -0.04004510
 c     -1.26781438     1.33229989     0.19461992
 c      0.17663560     1.76016223    -0.05486488
 c      1.31336316     0.97927214    -0.05793161
 h     -0.06626316    -1.94410052     0.03994919
 h     -1.86368723     1.67625559    -0.87490914
 h      0.25962252     2.76642550    -0.38785283
 h      2.20711020     1.33254634    -0.20062524
 o      2.23844587    -1.29452566     0.07074619
 h      3.16221355    -0.98556458     0.14774297
 c     -2.53831666    -0.87811509    -0.06882193
 h     -2.22212690    -2.21547234    -0.01041749
 h     -3.10738748    -0.65291901     0.94374444
 h     -3.16760341    -0.77289436    -1.00272047
 h     -1.60831091     1.39235989     1.24091792
          17

 c      1.19583273    -0.39418497    -0.03784000
 c     -0.03665768    -0.94470169    -0.02035261
 c     -1.29457880    -0.18564000    -0.03615082
 c     -1.26895549     1.32615762     0.19964306
 c      0.17924275     1.76128869    -0.05992870
 c      1.30924966     0.97700993    -0.05417862
 h     -0.07030527    -1.99687118     0.02785683
 h     -1.87133123     1.67711627    -0.83510860
 h      0.26991854     2.81925195    -0.44587031
 h      2.29323741     1.36118042    -0.19382674
 o      2.24132821    -1.29322109     0.07157776
 h      3.20780477    -0.99849782     0.14347984
 c     -2.53418853    -0.87252303    -0.07112346
 h     -2.31562898    -2.08672055    -0.02770578
 h     -3.10163640    -0.69402604     0.88905730
 h     -3.19329949    -0.82944025    -0.97462460
 h     -1.59982634     1.40605410     1.23306974
          17

 c      1.19517756    -0.39062088    -0.03870863
 c     -0.03584699    -0.94303812    -0.01889143
 c     -1.29909075    -0.19670992    -0.03203751
 c     -1.26934772     1.31905954     0.20184253
 c      0.18079072     1.76354700    -0.06540098
 c      1.30506131     0.97518986    -0.05044461
 h     -0.07723287    -2.06328803     0.01688366
 h     -1.87446394     1.67925276    -0.76428461
 h      0.28065206     2.86336508    -0.50093915
 h      2.38681525     1.39776339    -0.18666393
 o      2.24424121    -1.29141665     0.07231524
 h      3.23454045    -1.00933743     0.13742576
 c     -2.53114678    -0.87048239    -0.07315981
 h     -2.41293191    -1.93228524    -0.04661397
 h     -3.09630687    -0.73152508     0.82647841
 h     -3.21765573    -0.88080757    -0.94219440
 h     -1.59891822     1.43092769     1.22722379
          17

 c      1.19791259    -0.38835579    -0.03912445
 c     -0.03845116    -0.94269517    -0.01752657
 c     -1.30023182    -0.20758433    -0.02773931
 c     -1.26881923     1.31110795     0.20160012
 c      0.18128994     1.76772906    -0.07169831
 c      1.30300399     0.97494889    -0.04697306
 h     -0.08522619    -2.12137808     0.00655634
 h     -1.87504398     1.68349320    -0.66880092
 h      0.29025815     2.88749080    -0.54816231
 h      2.46162871     1.43117978    -0.17596667
 o      2.24745322    -1.28904699     0.07297609
 h      3.23660037    -1.01870416     0.12929838
 c     -2.52958589    -0.86988266    -0.07588178
 h     -2.50249985    -1.79002901    -0.06554012
 h     -3.09963362    -0.75961109     0.77139263
 h     -3.24188575    -0.92236468    -0.91056150
 h     -1.60497633     1.46552229     1.22507980
          17

 c      1.20396424    -0.38757195    -0.03910642
 c     -0.04441181    -0.94474618    -0.01626590
 c     -1.29792412    -0.21801881    -0.02328240
 c     -1.26700036     1.30228399     0.20006558
 c      0.18079604     1.77405256    -0.07907574
 c      1.30398327     0.97683935    -0.04381978
 h     -0.09303179    -2.15807385    -0.00304314
 h     -1.87867641     1.69279406    -0.56132028
 h      0.29763446     2.88676399    -0.58471054
 h      2.50600675     1.45609761    -0.16083197
 o      2.25083768    -1.28616573     0.07355059
 h      3.21518703    -1.02556852     0.11932334
 c     -2.52953778    -0.86463131    -0.08024791
 h     -2.57437031    -1.74274637    -0.08296186
 h     -3.12051795    -0.77285998     0.73943491
 h     -3.26749461    -0.94968680    -0.88504105
 h     -1.61585134     1.50727691     1.22562991
          17

 c      1.21298362    -0.38831077    -0.03865999
 c     -0.05330147    -0.94958678    -0.01514102
 c     -1.29231192    -0.22784515    -0.01869624
 c     -1.26312235     1.29236199     0.19904847
 c      0.17939089     1.78233771    -0.08765126
 c      1.30821923     0.98101766    -0.04096816
 h     -0.10006505    -2.16750638    -0.01165955
 h     -1.89611018     1.71332163    -0.46066857
 h      0.30201524     2.86077007    -0.60939924
 h      2.51571240     1.47026387    -0.14137948
 o      2.25385822    -1.28294221     0.07400975
 h      3.17883469    -1.02736776     0.10808080
 c     -2.53057678    -0.85185827    -0.08634784
 h     -2.63066807    -1.82991534    -0.09926050
 h     -3.16152146    -0.76850953     0.73646107
 h     -3.29502709    -0.95962765    -0.86971117
 h     -1.62821364     1.55248917     1.22636919
          17

 c      1.22436891    -0.39043168    -0.03776776
 c     -0.06437076    -0.95716249    -0.01419687
 c     -1.28370645    -0.23685192    -0.01401158
 c     -1.25637647     1.28115373     0.20006977
 c      0.17715709     1.79205301    -0.09738281
 c      1.31558261     0.98735244    -0.03838075
 h     -0.10631546    -2.14890999    -0.01907645
 h     -1.93806313     1.75136066    -0.38261544
 h      0.30298506     2.81312594    -0.62275584
 h      2.49025900     1.47307890    -0.11823889
 o      2.25556785    -1.27968038     0.07431802
 h      3.14363585    -1.01988876     0.09630588
 c     -2.53359495    -0.83801282    -0.09339953
 h     -2.67042805    -1.97409333    -0.11428573
 h     -3.21502549    -0.74751482     0.75443228
 h     -3.32275279    -0.95158277    -0.86576050
 h     -1.63832984     1.59675976     1.22521797
          17

 c      1.23732354    -0.39360035    -0.03640278
 c     -0.07665544    -0.96703498    -0.01347874
 c     -1.27268931    -0.24485333    -0.00924639
 c     -1.24701651     1.26921994     0.20321529
 c      0.17416764     1.80221786    -0.10798517
 c      1.32565247     0.99546782    -0.03600991
 h     -0.11223438    -2.10640929    -0.02519513
 h     -2.00209603     1.80438310    -0.32750978
 h      0.30067167     2.75262788    -0.62788198
 h      2.43241492     1.46538510    -0.09241034
 o      2.25497460    -1.27676343     0.07446259
 h      3.12777701    -0.99844521     0.08447911
 c     -2.53997413    -0.82760352    -0.10040332
 h     -2.69207784    -2.11561510    -0.12740669
 h     -3.26846233    -0.71328678     0.77925941
 h     -3.34691520    -0.92728024    -0.87142758
 h     -1.64285246     1.63575836     1.22148016
          17

 c      1.25092448    -0.39731518    -0.03455228
 c     -0.08908633    -0.97825751    -0.01302109
 c     -1.26013417    -0.25173977    -0.00440867
 c     -1.23637916     1.25789556     0.20765293
 c      0.17046821     1.81126086    -0.11881291
 c      1.33751776     1.00471906    -0.03379007
 h     -0.11863649    -2.05072935    -0.03008082
 h     -2.07258544     1.86039996    -0.28603908
 h      0.29608994     2.69495405    -0.63192129
 h      2.35054576     1.45043520    -0.06524029
 o      2.25197081    -1.27441829     0.07447639
 h      3.13709919    -0.96194148     0.07252904
 c     -2.55040972    -0.82185294    -0.10662327
 h     -2.69761289    -2.23125327    -0.13844120
 h     -3.31136216    -0.66987464     0.79948307
 h     -3.36360720    -0.88945759    -0.88393092
 h     -1.63928846     1.66583795     1.21546993
          17

 c      1.26420340    -0.40097377    -0.03223897
 c     -0.10058521    -0.98918353    -0.01283219
 c     -1.24711998    -0.25744890     0.00048788
 c     -1.22576285     1.24845821     0.21271612
 c      0.16606988     1.81720130    -0.12889403
 c      1.34930755     1.01403922    -0.03163732
 h     -0.12654535    -2.00146112    -0.03404037
 h     -2.13414284     1.90737764    -0.25127149
 h      0.29114934     2.66076386    -0.64587400
 h      2.26419104     1.43640963    -0.03825880
 o      2.24769933    -1.27254170     0.07440967
 h      3.15917935    -0.91563948     0.06030784
 c     -2.56486941    -0.82065227    -0.11165582
 h     -2.69015482    -2.31299160    -0.14739056
 h     -3.33748500    -0.62110114     0.80833456
 h     -3.37015723    -0.84098949    -0.90094200
 h     -1.62616168     1.68434109     1.20796781
          17

 c      1.27624613    -0.40397215    -0.02953292
 c     -0.11015436    -0.99773395    -0.01288258
 c     -1.23479981    -0.26191563     0.00541493
 c     -1.21594334     1.24168719     0.21809148
 c      0.16105593     1.81869581    -0.13749276
 c      1.35782658     1.02175617    -0.02950795
 h     -0.13688120    -1.98383643    -0.03761980
 h     -2.17754503     1.93788412    -0.22065771
 h      0.28720212     2.66376371    -0.67813423
 h      2.20867150     1.43907385    -0.01232232
 o      2.24368551    -1.27087682     0.07429471
 h      3.17642198    -0.86782583     0.04810061
 c     -2.58282323    -0.82351748    -0.11532943
 h     -2.67271165    -2.35770388    -0.15417495
 h     -3.34414638    -0.57045596     0.80271953
 h     -3.36552343    -0.78447788    -0.92109053
 h     -1.60302641     1.68976677     1.20029220
          17

 c      1.28626944    -0.40582208    -0.02654764
 c     -0.11696341    -1.00283097    -0.01313150
 c     -1.22426971    -0.26503831     0.01032803
 c     -1.20730011     1.23788345     0.22361226
 c      0.15572086     1.81617486    -0.14486720
 c      1.36018358     1.02628186    -0.02749826
 h     -0.14997370    -2.01166109    -0.04117591
 h     -2.19849251     1.94840026    -0.19387249
 h      0.28313620     2.69760524    -0.72562339
 h      2.21634388     1.47412214     0.01363845
 o      2.24108407    -1.26922534     0.07414846
 h      3.17713135    -0.82563784     0.03647471
 c     -2.60344971    -0.82995104    -0.11765111
 h     -2.64805253    -2.36348375    -0.15855267
 h     -3.33141489    -0.52112155     0.78231365
 h     -3.35000118    -0.72206646    -0.94385905
 h     -1.57042114     1.68191002     1.19474475
          17

 c      1.29365699    -0.40624359    -0.02341685
 c     -0.12044438    -1.00560654    -0.01357412
 c     -1.21643902    -0.26670300     0.01516753
 c     -1.20000712     1.23699864     0.22909532
 c      0.15046093     1.81124474    -0.15200987
 c      1.35728675     1.02792635    -0.02568936
 h     -0.16516253    -2.07261671    -0.04430080
 h     -2.19548107     1.93779109    -0.17124832
 h      0.27643704     2.74295155    -0.77688178
 h      2.27557774     1.53614639     0.04068281
 o      2.24052407    -1.26749321     0.07398246
 h      3.15722277    -0.79360007     0.02598044
 c     -2.62575374    -0.83956115    -0.11883760
 h     -2.61896528    -2.32856958    -0.16016909
 h     -3.30195138    -0.47574361     0.74945465
 h     -3.32459672    -0.65553319    -0.96908569
 h     -1.52972811     1.66189245     1.19494926
          17

 c      1.29798685    -0.40517125    -0.02026328
 c     -0.12036831    -1.00819251    -0.01422379
 c     -1.21189535    -0.26687439     0.01986013
 c     -1.19411870     1.23874267     0.23430080
 c      0.14561020     1.80540531    -0.15986042
 c      1.35228724     1.02835640    -0.02396008
 h     -0.18094654    -2.14160091    -0.04612689
 h     -2.16878720     1.90653669    -0.15319077
 h      0.26534972     2.78232884    -0.82130973
 h      2.34877684     1.60480401     0.06747985
 o      2.24213997    -1.26567818     0.07380722
 h      3.11919335    -0.77331179     0.01696003
 c     -2.64860052    -0.85205806    -0.11940433
 h     -2.58857468    -2.25160137    -0.15866953
 h     -3.26127302    -0.43573989     0.70957461
 h     -3.29041074    -0.58671239    -0.99622044
 h     -1.48281320     1.63187665     1.20557706
          17

 c      1.29905020    -0.40270682    -0.01717599
 c     -0.11687322    -1.01213948    -0.01506879
 c     -1.21081024    -0.26567977     0.02432152
 c     -1.18954992     1.24264898     0.23904644
 c      0.14140789     1.79960606    -0.16900540
 c      1.34740459     1.02888282    -0.02213964
 h     -0.19552533    -2.19852833    -0.04596981
 h     -2.12084498     1.85695912    -0.14022761
 h      0.24936220     2.80507661    -0.85256663
 h      2.40941920     1.66440692     0.09203439
 o      2.24556846    -1.26389402     0.07364090
 h      3.07189641    -0.76286152     0.00936489
 c     -2.67074044    -0.86714374    -0.12022136
 h     -2.56050964    -2.13324909    -0.15384553
 h     -3.21759603    -0.40034683     0.67133629
 h     -3.24831270    -0.51800985    -1.02365794
 h     -1.43140547     1.59429123     1.23083032
          17

 c      1.29684724    -0.39907812    -0.01420088
 c     -0.11043369    -1.01808049    -0.01606380
 c     -1.21293195    -0.26341672     0.02845935
 c     -1.18591573     1.24805837     0.24347979
 c      0.13799537     1.79433445    -0.17972557
 c      1.34365761     1.03017156    -0.02011080
 h     -0.20719333    -2.23220520    -0.04352089
 h     -2.05829953     1.79454060    -0.13369253
 h      0.22880791     2.80614493    -0.86785970
 h      2.44519890     1.70688289     0.11287665
 o      2.24995329    -1.26242264     0.07352460
 h      3.03037271    -0.75610562     0.00253367
 c     -2.69097313    -0.88406017    -0.12234334
 h     -2.53848291    -1.98123271    -0.14587668
 h     -3.17996521    -0.36664845     0.64473391
 h     -3.19907370    -0.45270853    -1.04863598
 h     -1.37657756     1.55088290     1.27170840
          17

 c      1.29157846    -0.39459765    -0.01134212
 c     -0.10177372    -1.02597585    -0.01714126
 c     -1.21766249    -0.26049595     0.03217930
 c     -1.18218402     1.25397373     0.24837078
 c      0.13540316     1.78974488    -0.19207398
 c      1.34143007     1.03249648    -0.01780878
 h     -0.21451540    -2.23808022    -0.03877744
 h     -1.99561903     1.72993632    -0.13728313
 h      0.20451251     2.78447826    -0.86690827
 h      2.45149911     1.72862717     0.12903354
 o      2.25422118    -1.26162740     0.07352033
 h      3.01139608    -0.74442736    -0.00470992
 c     -2.70863067    -0.90012868    -0.12649299
 h     -2.52356029    -1.82510216    -0.13575388
 h     -3.15442951    -0.33227640     0.63606539
 h     -3.14388715    -0.39492044    -1.06794278
 h     -1.31901715     1.50255355     1.32393774
          17

 c      1.28364001    -0.38961281    -0.00856982
 c     -0.09174409    -1.03535067    -0.01822596
 c     -1.22420075    -0.25736820     0.03540033
 c     -1.17652408     1.25902769     0.25512070
 c      0.13354824     1.78568331    -0.20588296
 c      1.34081125     1.03592514    -0.01520547
 h     -0.21643592    -2.21636415    -0.03196266
 h     -1.95589203     1.67852235    -0.15827922
 h      0.17763910     2.74269100    -0.85178556
 h      2.42741718     1.72831306     0.13983238
 o      2.25780303    -1.26153994     0.07365240
 h      3.02197439    -0.72386860    -0.01303528
 c     -2.72444449    -0.90829388    -0.13265951
 h     -2.50508171    -1.74242693    -0.12505211
 h     -3.14185544    -0.29909089     0.64401609
 h     -3.08478792    -0.34900932    -1.07904919
 h     -1.25998777     1.45029078     1.37896534
          17

 c      1.27359570    -0.38446325    -0.00583029
 c     -0.08118425    -1.04535683    -0.01924923
 c     -1.23170193    -0.25447569     0.03807040
 c     -1.16746415     1.26219268     0.26501670
 c      0.13226841     1.78159411    -0.22069044
 c      1.34168342     1.04037848    -0.01230877
 h     -0.21239707    -2.17198383    -0.02347649
 h     -1.95677358     1.65121237    -0.20226302
 h      0.14959347     2.68818710    -0.82774233
 h      2.37467677     1.70626549     0.14487814
 o      2.26103649    -1.26157711     0.07385034
 h      3.05315809    -0.70015619    -0.02161106
 c     -2.74000087    -0.90186259    -0.14045825
 h     -2.46419448    -1.80480961    -0.11310458
 h     -3.14025472    -0.27221246     0.66246162
 h     -3.02486004    -0.31816349    -1.08149215
 h     -1.20176989     1.39602244     1.42752905
          17

 c      1.26211235    -0.37945395    -0.00305913
 c     -0.07078876    -1.05465590    -0.02015958
 c     -1.23940172    -0.25224248     0.04016841
 c     -1.15564818     1.26361024     0.27801618
 c      0.13138965     1.77637227    -0.23563413
 c      1.34361322     1.04556730    -0.00918536
 h     -0.20262259    -2.11623457    -0.01380032
 h     -1.99027467     1.64458201    -0.26173625
 h      0.12173846     2.63495854    -0.80444600
 h      2.29885619     1.66525963     0.14432327
 o      2.26462166    -1.26091448     0.07399520
 h      3.08925109    -0.68309599    -0.02878578
 c     -2.75382463    -0.88652800    -0.14916103
 h     -2.41754447    -1.94049236    -0.10020318
 h     -3.14774172    -0.25580939     0.68540547
 h     -2.96820806    -0.30254481    -1.07824888
 h     -1.14706685     1.34249918     1.46284991
          17

 c      1.24989235    -0.37483818    -0.00019516
 c     -0.06103521    -1.06131156    -0.02093317
 c     -1.24671731    -0.25107730     0.04169111
 c     -1.14297262     1.26394454     0.29297703
 c      0.13079077     1.76847960    -0.24953891
 c      1.34550904     1.05077088    -0.00601877
 h     -0.18860597    -2.06837481    -0.00327249
 h     -2.03363572     1.64856222    -0.31978176
 h      0.09476793     2.60227304    -0.79503071
 h      2.21340951     1.61316354     0.13961669
 o      2.26903520    -1.25892207     0.07399268
 h      3.11774416    -0.67979079    -0.03322234
 c     -2.76397113    -0.86852344    -0.15765074
 h     -2.38609670    -2.07507937    -0.08917699
 h     -3.16286802    -0.25243670     0.70754365
 h     -2.91916683    -0.29957491    -1.07513634
 h     -1.09824314     1.29269237     1.48165142
          17

 c      1.23763255    -0.37080407     0.00280769
 c     -0.05223091    -1.06320852    -0.02158769
 c     -1.25324349    -0.25131737     0.04264433
 c     -1.13092202     1.26359447     0.30873194
 c      0.13041595     1.75689798    -0.26155652
 c      1.34510610     1.05449342    -0.00320292
 h     -0.17276326    -2.05109671     0.00819533
 h     -2.06924544     1.65594981    -0.36225945
 h      0.06849560     2.60356984    -0.80869595
 h      2.14585561     1.56699936     0.13472468
 o      2.27438942    -1.25528236     0.07379990
 h      3.13199326    -0.69287015    -0.03430528
 c     -2.76966196    -0.85047543    -0.16484353
 h     -2.37669663    -2.17971147    -0.08190374
 h     -3.18444094    -0.26320745     0.72429801
 h     -2.88143033    -0.30516434    -1.07928813
 h     -1.05702257     1.24934543     1.48376574
          17

 c      1.22600658    -0.36749065     0.00597485
 c     -0.04471803    -1.05945987    -0.02215750
 c     -1.25872110    -0.25318934     0.04303855
 c     -1.12029428     1.26266856     0.32441028
 c      0.13015239     1.74227755    -0.27190507
 c      1.33938408     1.05474607    -0.00128891
 h     -0.15626025    -2.07428737     0.02089604
 h     -2.08805047     1.66316941    -0.38107928
 h      0.04322507     2.63305760    -0.84211166
 h      2.13321728     1.54987292     0.13559956
 o      2.28045753    -1.24997317     0.07342742
 h      3.13101498    -0.72081700    -0.03216524
 c     -2.77074435    -0.83344098    -0.16995769
 h     -2.38947105    -2.24552786    -0.07920033
 h     -3.21147975    -0.28771375     0.73228924
 h     -2.85744487    -0.31552163    -1.09652728
 h     -1.02445842     1.21472042     1.47171716
          17

 c      1.21564590    -0.36504001     0.00931282
 c     -0.03899764    -1.05130873    -0.02261952
 c     -1.26301428    -0.25680130     0.04288855
 c     -1.11148072     1.26117259     0.33928435
 c      0.12972536     1.72642204    -0.28152366
 c      1.32780484     1.05112812    -0.00043442
 h     -0.13782526    -2.12458917     0.03446854
 h     -2.08642101     1.66863039    -0.37245034
 h      0.02066164     2.67181484    -0.88356497
 h      2.18424958     1.56690698     0.14366683
 o      2.28665897    -1.24325616     0.07294064
 h      3.11975781    -0.75813537    -0.02771355
 c     -2.76732092    -0.81791558    -0.17276720
 h     -2.42245236    -2.26995552    -0.08135299
 h     -3.24324902    -0.32408646     0.72978081
 h     -2.84824526    -0.32907144    -1.12819006
 h     -1.00091483     1.19040028     1.45068877
          17

 c      1.20712028    -0.36361420     0.01281293
 c     -0.03555646    -1.04097537    -0.02288460
 c     -1.26608535    -0.26214431     0.04222059
 c     -1.10467078     1.25912054     0.35260925
 c      0.12877179     1.71101940    -0.29127195
 c      1.31345759     1.04542896    -0.00020724
 h     -0.11583613    -2.17880951     0.04780052
 h     -2.06378441     1.67173959    -0.33522296
 h      0.00284876     2.70260202    -0.92239267
 h      2.26592959     1.59823809     0.15348689
 o      2.29202224    -1.23565936     0.07245980
 h      3.10970171    -0.79562018    -0.02265646
 c     -2.75960781    -0.80417355    -0.17369651
 h     -2.47305700    -2.25219413    -0.08841726
 h     -3.27931230    -0.36921718     0.71688728
 h     -2.85360868    -0.34681798    -1.16985220
 h     -0.98600038     1.17710761     1.42848955
          17

 c      1.20093091    -0.36332821     0.01645368
 c     -0.03470133    -1.03035268    -0.02285489
 c     -1.26797106    -0.26908628     0.04108412
 c     -1.09988661     1.25653538     0.36365972
 c      0.12695756     1.69717496    -0.30165287
 c      1.29952002     1.03937556    -0.00018900
 h     -0.08997931    -2.21879348     0.05970180
 h     -2.02207159     1.67272729    -0.27050003
 h     -0.00880179     2.71505366    -0.95217896
 h      2.34456769     1.62502228     0.15992030
 o      2.29539086    -1.22781232     0.07212814
 h      3.11566524    -0.82304468    -0.01899865
 c     -2.74791793    -0.79246193    -0.17362571
 h     -2.53830104    -2.19211499    -0.10035479
 h     -3.31949635    -0.41915626     0.69535304
 h     -2.87218035    -0.37078742    -1.21330286
 h     -0.97856344     1.17465217     1.41451256
          17

 c      1.19746939    -0.36419028     0.02020271
 c     -0.03652736    -1.02069980    -0.02245798
 c     -1.26876203    -0.27735987     0.03956047
 c     -1.09683773     1.25334102     0.37207103
 c      0.12403239     1.68548563    -0.31287076
 c      1.28783776     1.03385769    -0.00018786
 h     -0.06115689    -2.23448667     0.06929847
 h     -1.96701657     1.67327951    -0.18257743
 h     -0.01368021     2.70449625    -0.97000255
 h      2.40179454     1.63806603     0.16060281
 o      2.29615928    -1.22005823     0.07202514
 h      3.14444261    -0.83549748    -0.01767547
 c     -2.73273288    -0.78304909    -0.17353931
 h     -2.61447192    -2.09088657    -0.11706857
 h     -3.36353830    -0.46968032     0.66769089
 h     -2.90154952    -0.40221017    -1.24987823
 h     -0.97696295     1.18217845     1.41655032
          17

 c      1.19695320    -0.36608107     0.02401962
 c     -0.04091506    -1.01276105    -0.02165061
 c     -1.26859212    -0.28655805     0.03776142
 c     -1.09458915     1.24914880     0.37836372
 c      0.11984689     1.67616040    -0.32491216
 c      1.27930288     1.02921817    -0.00015634
 h     -0.03098829    -2.22209473     0.07607780
 h     -1.91143511     1.67829348    -0.08089203
 h     -0.01188824     2.67031530    -0.97544463
 h      2.42959525     1.63419371     0.15488555
 o      2.29481837    -1.21227359     0.07211570
 h      3.18652394    -0.83635222    -0.01776984
 c     -2.71482572    -0.77599910    -0.17422584
 h     -2.69653233    -1.95391054    -0.13833557
 h     -3.41031438    -0.51673616     0.63593189
 h     -2.93846858    -0.44066085    -1.27286940
 h     -0.97953740     1.19853776     1.43656096
          17

 c      1.19937697    -0.36876056     0.02785856
 c     -0.04751869    -1.00686667    -0.02041667
 c     -1.26764299    -0.29615810     0.03581750
 c     -1.09132842     1.24307442     0.38406341
 c      0.11436079     1.66903113    -0.33754985
 c      1.27427921     1.02552187    -0.00011961
 h     -0.00147082    -2.18262889     0.07986111
 h     -1.87760480     1.69790723     0.01985582
 h     -0.00422519     2.61568761    -0.97047971
 h      2.42510594     1.61306243     0.14289263
 o      2.29241790    -1.20419082     0.07231841
 h      3.22478525    -0.83204675    -0.01762618
 c     -2.69531176    -0.77047366    -0.17614540
 h     -2.77801837    -1.79887787    -0.16362946
 h     -3.45718116    -0.55643870     0.60095845
 h     -2.97924344    -0.48398710    -1.27856130
 h     -0.98474343     1.22223800     1.46948120
          17

 c      1.20449719    -0.37188695     0.03167012
 c     -0.05577200    -1.00290902    -0.01877467
 c     -1.26615482    -0.30560348     0.03386310
 c     -1.08532676     1.23418770     0.39071517
 c      0.10766670     1.66343884    -0.35025665
 c      1.27278532     1.02266917    -0.00015084
 h      0.02529687    -2.12209760     0.08085673
 h     -1.88627631     1.74291920     0.10806816
 h      0.00768911     2.54881382    -0.96039897
 h      2.38853597     1.57596301     0.12514542
 o      2.28984868    -1.19569264     0.07257896
 h      3.24584209    -0.82721642    -0.01603592
 c     -2.67527953    -0.76339977    -0.17943692
 h     -2.85467314    -1.67111339    -0.19219481
 h     -3.50024007    -0.58491129     0.56307882
 h     -3.02020511    -0.52848593    -1.26655184
 h     -0.99083815     1.25103550     1.50670013
          17

 c      1.21184540    -0.37503956     0.03540339
 c     -0.06494927    -1.00020538    -0.01679887
 c     -1.26440288    -0.31441123     0.03202158
 c     -1.07707125     1.22287152     0.39872519
 c      0.10002007     1.65808457    -0.36207987
 c      1.27447184     1.02039723    -0.00037550
 h      0.04757511    -2.05316421     0.07983521
 h     -1.93210571     1.80968975     0.18505197
 h      0.02133172     2.48459812    -0.95523407
 h      2.32373215     1.52605767     0.10255872
 o      2.28762763    -1.18685786     0.07288587
 h      3.24340664    -0.82383244    -0.01249203
 c     -2.65493042    -0.75002733    -0.18385742
 h     -2.93326589    -1.63604333    -0.22452379
 h     -3.53526520    -0.59859634     0.52298623
 h     -3.05819140    -0.56927747    -1.23990484
 h     -0.99574881     1.28191877     1.54022361
          17

 c      1.22076476    -0.37775011     0.03900979
 c     -0.07429370    -0.99741101    -0.01463680
 c     -1.26259636    -0.32216801     0.03040216
 c     -1.06873818     1.21080784     0.40796757
 c      0.09177781     1.65124300    -0.37173622
 c      1.27835272     1.01816026    -0.00098720
 h      0.06478143    -1.99621933     0.07827204
 h     -1.98984891     1.88070954     0.25635479
 h      0.03385312     2.44226313    -0.96866482
 h      2.24169994     1.47000755     0.07667252
 o      2.28591152    -1.17793244     0.07326480
 h      3.21806382    -0.82159776    -0.00709670
 c     -2.63486440    -0.73107967    -0.18895425
 h     -3.01604149    -1.69300213    -0.26100356
 h     -3.55835266    -0.59504637     0.48207425
 h     -3.09091560    -0.60147060    -1.20495520
 h     -0.99743071     1.31161772     1.56434891
          17

 c      1.23047335    -0.37955285     0.04244761
 c     -0.08311525    -0.99300721    -0.01246429
 c     -1.26084208    -0.32847872     0.02910407
 c     -1.06209501     1.19960925     0.41850028
 c      0.08323113     1.64187036    -0.37837263
 c      1.28226862     1.01489178    -0.00224913
 h      0.07778202    -1.97357605     0.07786116
 h     -2.03891863     1.94019693     0.32322240
 h      0.04357466     2.43275881    -1.00928442
 h      2.16727902     1.42087318     0.04984256
 o      2.28448117    -1.16932356     0.07377579
 h      3.17746387    -0.81793789    -0.00052267
 c     -2.61729592    -0.71170564    -0.19451148
 h     -3.08603504    -1.78573792    -0.29792279
 h     -3.56607774    -0.57367064     0.44213810
 h     -3.11711295    -0.62199742    -1.16982845
 h     -0.99424567     1.33712346     1.57582946
          17

 c      1.24014014    -0.38005890     0.04568505
 c     -0.09067443    -0.98665126    -0.01035351
 c     -1.25924177    -0.33297195     0.02821792
 c     -1.05803566     1.19028737     0.43044461
 c      0.07453901     1.63060542    -0.38241307
 c      1.28287696     1.00904813    -0.00440326
 h      0.08686460    -1.99338100     0.07905996
 h     -2.06906338     1.97932666     0.38405317
 h      0.05042249     2.44748588    -1.07099508
 h      2.13958419     1.39782176     0.02432998
 o      2.28271122    -1.16160711     0.07451069
 h      3.13663771    -0.80770166     0.00601360
 c     -2.60384782    -0.69500557    -0.20036021
 h     -3.13125923    -1.87844553    -0.33166130
 h     -3.55630975    -0.53552191     0.40539978
 h     -3.13650765    -0.63023097    -1.14243517
 h     -0.98504399     1.35597955     1.57391380
          17

 c      1.24894229    -0.37905285     0.04870274
 c     -0.09606656    -0.97978923    -0.00821899
 c     -1.25795875    -0.33530236     0.02782543
 c     -1.05691061     1.18336265     0.44376876
 c      0.06580000     1.61898304    -0.38510372
 c      1.27847187     0.99995692    -0.00746690
 h      0.08969851    -2.04207149     0.08050599
 h     -2.07661345     1.99423985     0.43669980
 h      0.05459515     2.46782995    -1.13858874
 h      2.17887408     1.41076807    -0.00007487
 o      2.27984162    -1.15543345     0.07556699
 h      3.11345631    -0.78447262     0.01116634
 c     -2.59505474    -0.68209172    -0.20638309
 h     -3.14881050    -1.95623279    -0.36034839
 h     -3.52942079    -0.48249723     0.37474117
 h     -3.14937609    -0.62720776    -1.12889948
 h     -0.96901106     1.36645454     1.56055865
          17

 c      1.25612462    -0.37655300     0.05149245
 c     -0.09847541    -0.97445845    -0.00593168
 c     -1.25718499    -0.33518159     0.02799170
 c     -1.05879114     1.17902581     0.45817730
 c      0.05707593     1.60826731    -0.38758648
 c      1.27146709     0.98897941    -0.01133139
 h      0.08326268    -2.09797627     0.08039153
 h     -2.06131330     1.98385954     0.47928456
 h      0.05591669     2.47882585    -1.19857159
 h      2.25697732     1.44710031    -0.02490684
 o      2.27579677    -1.15118944     0.07698434
 h      3.11526061    -0.74579389     0.01449704
 c     -2.59077082    -0.67328307    -0.21268606
 h     -3.13985585    -2.01246472    -0.38291657
 h     -3.48887044    -0.41667639     0.35362741
 h     -3.15569426    -0.61465682    -1.13229950
 h     -0.94540117     1.36769143     1.54072454
          17

 c      1.26109595    -0.37278720     0.05405362
 c     -0.09746855    -0.97215436    -0.00341031
 c     -1.25704604    -0.33242419     0.02875412
 c     -1.06355788     1.17720368     0.47309107
 c      0.04841068     1.59915277    -0.39057446
 c      1.26503862     0.97803015    -0.01601075
 h      0.06617331    -2.14413734     0.07756590
 h     -2.02517814     1.94904950     0.51037413
 h      0.05400812     2.47230016    -1.24263107
 h      2.33617830     1.48899102    -0.05017928
 o      2.27159620    -1.14872483     0.07871854
 h      3.13163456    -0.69722001     0.01690545
 c     -2.59051960    -0.66868046    -0.21964848
 h     -3.10674260    -2.04303995    -0.39838331
 h     -3.44055941    -0.33987707     0.34547755
 h     -3.15454322    -0.59428074    -1.15208357
 h     -0.91323909     1.35976652     1.52222411
          17

 c      1.26350780    -0.36816040     0.05639416
 c     -0.09307624    -0.97360560    -0.00062643
 c     -1.25751212    -0.32697731     0.03011240
 c     -1.07083127     1.17753567     0.48777891
 c      0.03984470     1.59188449    -0.39440004
 c      1.26091910     0.96853147    -0.02159844
 h      0.03890765    -2.17073215     0.07160867
 h     -1.97318373     1.89320624     0.52912299
 h      0.04846028     2.44513270    -1.26680375
 h      2.39479408     1.52524098    -0.07498988
 o      2.26857958    -1.14757132     0.08070061
 h      3.14584966    -0.64830554     0.01966917
 c     -2.59378138    -0.66832250    -0.22777592
 h     -3.05205414    -2.04461862    -0.40561333
 h     -3.39042234    -0.25389443     0.35216466
 h     -3.14432913    -0.56738620    -1.18451814
 h     -0.87123228     1.34342964     1.51391448
          17

 c      1.26327015    -0.36322117     0.05853337
 c     -0.08574016    -0.97891270     0.00241526
 c     -1.25836446    -0.31892542     0.03202106
 c     -1.07966377     1.17923909     0.50168954
 c      0.03140396     1.58637905    -0.39909543
 c      1.25971244     0.96144426    -0.02819168
 h      0.00321757    -2.17357342     0.06259583
 h     -1.91614120     1.82459876     0.53564074
 h      0.03888895     2.39773876    -1.27049695
 h      2.42362699     1.55024124    -0.09841185
 o      2.26766304    -1.14725747     0.08288576
 h      3.14617678    -0.60715354     0.02363552
 c     -2.60022049    -0.67208775    -0.23741642
 h     -2.97859291    -2.01435262    -0.40335543
 h     -3.34124853    -0.16199722     0.37199919
 h     -3.12357581    -0.53481491    -1.22400924
 h     -0.81850385     1.31946518     1.52142580
          17

 c      1.26051549    -0.35859424     0.06050167
 c     -0.07621579    -0.98766688     0.00569007
 c     -1.25923327    -0.30847629     0.03438660
 c     -1.08800014     1.18085365     0.51477470
 c      0.02308053     1.58224834    -0.40438677
 c      1.26147233     0.95741658    -0.03586600
 h     -0.03833983    -2.15308314     0.05092546
 h     -1.87538409     1.75988289     0.53145188
 h      0.02493989     2.33387760    -1.25667640
 h      2.41958299     1.56135949    -0.11970991
 o      2.26920283    -1.14741556     0.08525835
 h      3.12809468    -0.57864540     0.02912746
 c     -2.60963862    -0.67948992    -0.24856805
 h     -2.88989656    -1.95058822    -0.39047923
 h     -3.29211008    -0.07054759     0.39917038
 h     -3.09164675    -0.49712169    -1.26464272
 h     -0.75637099     1.28837810     1.54299174
          17

 c      1.25554348    -0.35488321     0.06233470
 c     -0.06545328    -0.99895971     0.00915728
 c     -1.25967767    -0.29594363     0.03707108
 c     -1.09279818     1.18043875     0.52747281
 c      0.01483032     1.57873141    -0.40957511
 c      1.26599080     0.95681312    -0.04466543
 h     -0.08274748    -2.11469120     0.03721442
 h     -1.88040577     1.72144106     0.51907128
 h      0.00624439     2.26158321    -1.23341859
 h      2.38269344     1.55766071    -0.13834841
 o      2.27307673    -1.14780668     0.08782510
 h      3.09336049    -0.56429287     0.03605609
 c     -2.62161690    -0.68949066    -0.26093611
 h     -2.79120100    -1.85545957    -0.36648157
 h     -3.24130225     0.01162967     0.42595296
 h     -3.04905576    -0.45497896    -1.30129823
 h     -0.68953417     1.25104664     1.57026926
          17

 c      1.24876394    -0.35257924     0.06406293
 c     -0.05444436    -1.01132070     0.01276348
 c     -1.25926469    -0.28172931     0.03990322
 c     -1.09248290     1.17727985     0.54039295
 c      0.00661680     1.57464288    -0.41339371
 c      1.27283362     0.95965490    -0.05459373
 h     -0.12708278    -2.07014339     0.02215979
 h     -1.94153764     1.71696838     0.50077299
 h     -0.01776470     2.19389717    -1.21574280
 h      2.31598810     1.53989563    -0.15404570
 o      2.27873133    -1.14838066     0.09061306
 h      3.04968897    -0.56168665     0.04397209
 c     -2.63521525    -0.70008624    -0.27408340
 h     -2.69044381    -1.74203310    -0.33233969
 h     -3.18899126     0.07574866     0.44565664
 h     -2.99744729    -0.40974169    -1.33010010
 h     -0.62481491     1.20936273     1.59363410
          17

 c      1.24065794    -0.35200645     0.06570113
 c     -0.04404426    -1.02278641     0.01646297
 c     -1.25762208    -0.26627118     0.04269881
 c     -1.08862168     1.17268272     0.55387515
 c     -0.00153326     1.56869348    -0.41426919
 c      1.28112355     0.96547591    -0.06558841
 h     -0.16949620    -2.03719083     0.00623477
 h     -2.03280047     1.73050285     0.47983025
 h     -0.04815379     2.14527120    -1.22260733
 h      2.22807096     1.51192924    -0.16706346
 o      2.28520697    -1.14936034     0.09366819
 h      3.01064728    -0.56358804     0.05210128
 c     -2.64912948    -0.70733362    -0.28753920
 h     -2.59670089    -1.64788809    -0.29083176
 h     -3.13746973     0.11505926     0.45407676
 h     -2.93942675    -0.36394344    -1.34846159
 h     -0.56864677     1.16593742     1.60640942
          17

 c      1.23175888    -0.35332465     0.06724427
 c     -0.03485743    -1.03153075     0.02024779
 c     -1.25446473    -0.24995460     0.04529397
 c     -1.08347768     1.16810692     0.56789535
 c     -0.00954960     1.56043763    -0.41149973
 c      1.28902261     0.97306361    -0.07745722
 h     -0.20969024    -2.03251435    -0.01063665
 h     -2.12218023     1.74457479     0.46073150
 h     -0.08605869     2.12084668    -1.26299830
 h      2.13890230     1.48423504    -0.17898839
 o      2.29137151    -1.15116678     0.09703990
 h      2.99204059    -0.55958154     0.05958925
 c     -2.66255304    -0.70587987    -0.30109743
 h     -2.51169866    -1.63040460    -0.24306094
 h     -3.09020845     0.12587626     0.44959007
 h     -2.87831111    -0.32113725    -1.35536884
 h     -0.52561544     1.12350844     1.60582324
          17

 c      1.22265690    -0.35657322     0.06867447
 c     -0.02736919    -1.03695701     0.02412228
 c     -1.24960131    -0.23312504     0.04755783
 c     -1.07846282     1.16429023     0.58227671
 c     -0.01743939     1.55072299    -0.40612655
 c      1.29333711     0.98027566    -0.08980847
 h     -0.24701426    -2.05902199    -0.02871902
 h     -2.19022207     1.75039573     0.44730522
 h     -0.13096746     2.11152429    -1.32563844
 h      2.08411817     1.47720764    -0.19372831
 o      2.29656663    -1.15394839     0.10074381
 h      3.00159916    -0.54398017     0.06607768
 c     -2.67505858    -0.69530760    -0.31481309
 h     -2.43237710    -1.69296746    -0.18751984
 h     -3.05128317     0.10853046     0.43309165
 h     -2.81780927    -0.28457833    -1.35239878
 h     -0.49818505     1.08459285     1.59245007
          17

 c      1.21400729    -0.36171481     0.06996757
 c     -0.02214994    -1.03988657     0.02803007
 c     -1.24296754    -0.21621456     0.04937162
 c     -1.07433639     1.16149123     0.59677397
 c     -0.02535037     1.54081649    -0.39998080
 c      1.29130451     0.98512649    -0.10222808
 h     -0.27834722    -2.10368574    -0.04754668
 h     -2.22779887     1.74509498     0.44216257
 h     -0.18027514     2.10401986    -1.39029535
 h      2.09415625     1.50954238    -0.21546086
 o      2.30104464    -1.15718077     0.10474581
 h      3.03202536    -0.52244661     0.07196422
 c     -2.68522646    -0.68042090    -0.32819721
 h     -2.36685518    -1.78213383    -0.12946169
 h     -3.02555219     0.06808147     0.40848420
 h     -2.76154198    -0.25587905    -1.34422313
 h     -0.48672288     1.05129078     1.56968154
          17

 c      1.20647848    -0.36866999     0.07109519
 c     -0.01976421    -1.04159189     0.03184924
 c     -1.23463840    -0.19975957     0.05062387
 c     -1.07161855     1.15978260     0.61103823
 c     -0.03352226     1.53164992    -0.39456358
 c      1.28407093     0.98805949    -0.11477386
 h     -0.29950160    -2.14908782    -0.06585045
 h     -2.23134960     1.72847637     0.44699781
 h     -0.23070682     2.08924945    -1.44103391
 h      2.15391316     1.57188025    -0.24267030
 o      2.30550442    -1.16003373     0.10899723
 h      3.06858866    -0.50623023     0.07788072
 c     -2.69151050    -0.66515297    -0.34077596
 h     -2.32369153    -1.86000009    -0.07660623
 h     -3.01892608     0.01461579     0.38391136
 h     -2.71250384    -0.23499892    -1.33736890
 h     -0.48941976     1.02508893     1.54355402
          17

 c      1.20064223    -0.37732001     0.07202181
 c     -0.02052755    -1.04304405     0.03544761
 c     -1.22482623    -0.18427570     0.05123117
 c     -1.07077365     1.15917289     0.62458707
 c     -0.04219499     1.52374438    -0.39080849
 c      1.27475686     0.99084381    -0.12779478
 h     -0.30752693    -2.18218195    -0.08217025
 h     -2.20050848     1.70163054     0.46285198
 h     -0.27939962     2.06298798    -1.46887615
 h      2.22575362     1.63943950    -0.27028922
 o      2.31049700    -1.16188768     0.11346659
 h      3.09894262    -0.50386448     0.08420930
 c     -2.69276425    -0.65190449    -0.35268566
 h     -2.30604904    -1.91082028    -0.03428723
 h     -3.03802204    -0.03811653     0.37171358
 h     -2.67281927    -0.22102221    -1.33803790
 h     -0.50229088     1.00665916     1.52248193
          17

 c      1.19684907    -0.38753605     0.07270090
 c     -0.02432722    -1.04476109     0.03872271
 c     -1.21390862    -0.17009944     0.05115437
 c     -1.07212786     1.15957039     0.63691661
 c     -0.05155028     1.51734281    -0.38922408
 c      1.26546533     0.99458254    -0.14151591
 h     -0.30143076    -2.19577705    -0.09522087
 h     -2.13810138     1.66693887     0.49007595
 h     -0.32419487     2.02421828    -1.47006146
 h      2.28442803     1.69514546    -0.29473081
 o      2.31625688    -1.16247881     0.11814629
 h      3.11623108    -0.51876940     0.09099870
 c     -2.68826751    -0.64194260    -0.36428206
 h     -2.31372912    -1.92917281    -0.00585038
 h     -3.08752361    -0.07961941     0.38187134
 h     -2.64393890    -0.21318648    -1.34992507
 h     -0.51995314     0.99587360     1.51584146
          17

 c      1.19500047    -0.39945718     0.07308483
 c     -0.03027933    -1.04686443     0.04162920
 c     -1.20253282    -0.15704481     0.05041824
 c     -1.07551649     1.16044092     0.64792027
 c     -0.06168527     1.51254315    -0.39010154
 c      1.25709834     0.99966669    -0.15607033
 h     -0.28194318    -2.18760386    -0.10379829
 h     -2.05277869     1.62944664     0.52791387
 h     -0.36367946     1.97389542    -1.44458990
 h      2.31836354     1.73106040    -0.31411461
 o      2.32275676    -1.16187061     0.12306174
 h      3.11905792    -0.54976378     0.09795425
 c     -2.67800763    -0.63518993    -0.37523032
 h     -2.34487888    -1.91368205     0.00632821
 h     -3.16465629    -0.11083039     0.41072327
 h     -2.62704251    -0.21169093    -1.37319501
 h     -0.53783464     0.99249306     1.53054626
          17

 c      1.19736834    -0.40942395     0.07295616
 c     -0.04098548    -1.05055111     0.04415460
 c     -1.19093278    -0.14747291     0.04928147
 c     -1.07871716     1.16271613     0.65544718
 c     -0.07272827     1.50979077    -0.39188727
 c      1.25057928     1.00477344    -0.17088455
 h     -0.25137440    -2.15895137    -0.11273626
 h     -1.96600804     1.59944908     0.57438620
 h     -0.39829854     1.91550506    -1.39931123
 h      2.32345040     1.74443979    -0.32803668
 o      2.32918765    -1.16058577     0.12838908
 h      3.11349672    -0.58917527     0.10326932
 c     -2.66310829    -0.63125119    -0.38358326
 h     -2.39772360    -1.86489232    -0.00050400
 h     -3.26057471    -0.14045448     0.44216083
 h     -2.61937486    -0.21490182    -1.40378861
 h     -0.55006032     0.98844653     1.57040549
          17

 c      1.20361253    -0.41697583     0.07212835
 c     -0.05550706    -1.05502551     0.04634376
 c     -1.17972279    -0.14134912     0.04775150
 c     -1.07830721     1.16492675     0.66075604
 c     -0.08462738     1.50859872    -0.39367490
 c      1.24604803     1.00942919    -0.18589902
 h     -0.21363376    -2.11743905    -0.12272770
 h     -1.91459460     1.59434735     0.62538740
 h     -0.43032198     1.85344969    -1.34520966
 h      2.29870757     1.73502605    -0.33574870
 o      2.33494666    -1.15929324     0.13420915
 h      3.10928579    -0.62823536     0.10625388
 c     -2.64472789    -0.62916073    -0.38848897
 h     -2.46848090    -1.78587246    -0.02747159
 h     -3.36054774    -0.17491503     0.46016876
 h     -2.62158408    -0.22459458    -1.43626285
 h     -0.55977753     0.98499137     1.62649650
          17

 c      1.21292534    -0.42203600     0.07057957
 c     -0.07242996    -1.05894213     0.04834236
 c     -1.16962201    -0.13856247     0.04601655
 c     -1.07152038     1.16557224     0.66503093
 c     -0.09663801     1.50835956    -0.39407289
 c      1.24330536     1.01340976    -0.20108373
 h     -0.17364515    -2.07702541    -0.13541237
 h     -1.92754304     1.62804774     0.67925798
 h     -0.46471643     1.79521004    -1.29951678
 h      2.24579478     1.70409862    -0.33765782
 o      2.33926355    -1.15865837     0.14054648
 h      3.11856401    -0.65742929     0.10627476
 c     -2.62411687    -0.62790666    -0.38988087
 h     -2.55163474    -1.68556677    -0.07352472
 h     -3.45210965    -0.21564728     0.45557037
 h     -2.63350899    -0.24217282    -1.46460033
 h     -0.57102366     0.98370980     1.68654879
          17

 c      1.22278105    -0.42612792     0.06824202
 c     -0.09313513    -1.06229705     0.04927070
 c     -1.15790030    -0.13880535     0.04395318
 c     -1.05881969     1.16243740     0.67056371
 c     -0.10762712     1.50999619    -0.39326943
 c      1.24155420     1.01784319    -0.21518182
 h     -0.13713457    -2.04586281    -0.14445987
 h     -1.98545148     1.69050978     0.73631525
 h     -0.50584935     1.75553399    -1.28014634
 h      2.16558705     1.64801136    -0.34306605
 o      2.34121493    -1.15831402     0.14726107
 h      3.15999910    -0.66984095     0.10486496
 c     -2.60280151    -0.62558849    -0.38894531
 h     -2.64169140    -1.58647342    -0.12529618
 h     -3.52445720    -0.25963108     0.42560645
 h     -2.65699527    -0.26950634    -1.48333917
 h     -0.58643962     0.99353976     1.73571821
          17

 c      1.23468141    -0.42629801     0.06478927
 c     -0.11482801    -1.06090160     0.05024716
 c     -1.14675881    -0.14340853     0.04103205
 c     -1.04407706     1.16161583     0.67825685
 c     -0.11860935     1.50965559    -0.38869940
 c      1.24079319     1.01928698    -0.22855254
 h     -0.10593508    -2.05058048    -0.15944108
 h     -2.05098509     1.75623965     0.79151747
 h     -0.56012622     1.72886533    -1.29665669
 h      2.07674039     1.58580842    -0.34664493
 o      2.34203737    -1.15852722     0.15413972
 h      3.20568079    -0.67583001     0.10342501
 c     -2.58172028    -0.61867053    -0.38705059
 h     -2.73211682    -1.53083561    -0.17841852
 h     -3.57315049    -0.30455472     0.37144886
 h     -2.68812375    -0.30555080    -1.48814539
 h     -0.60821042     1.01005182     1.76797916
          17

 c      1.24780298    -0.42244083     0.06024317
 c     -0.13612975    -1.05540788     0.05123206
 c     -1.13707703    -0.15187298     0.03744669
 c     -1.02959735     1.16415206     0.68873823
 c     -0.12964569     1.50754455    -0.38159963
 c      1.23830037     1.01597537    -0.24085613
 h     -0.08097488    -2.08740755    -0.17976898
 h     -2.10078100     1.81021105     0.84067412
 h     -0.62183995     1.71184912    -1.33624753
 h      2.01171163     1.53961743    -0.35312206
 o      2.34268650    -1.15893217     0.16112943
 h      3.24143055    -0.68270512     0.10261734
 c     -2.56112822    -0.60513683    -0.38516649
 h     -2.82500860    -1.54884273    -0.22607733
 h     -3.59524990    -0.34549587     0.29698874
 h     -2.72381914    -0.34712041    -1.47888461
 h     -0.63431406     1.03198749     1.78087171
          17

 c      1.26136127    -0.41464609     0.05466805
 c     -0.15550929    -1.04809700     0.05188219
 c     -1.12976439    -0.16329186     0.03344352
 c     -1.01665135     1.17033003     0.70218355
 c     -0.14114279     1.50399717    -0.37380651
 c      1.23094119     1.00598621    -0.25168328
 h     -0.06360373    -2.13643004    -0.20120653
 h     -2.12515883     1.84549788     0.88063871
 h     -0.68120927     1.70018005    -1.37918050
 h      2.00788447     1.53505602    -0.36828326
 o      2.34379696    -1.15933154     0.16818636
 h      3.25840727    -0.69451004     0.10293651
 c     -2.54190099    -0.58778226    -0.38315741
 h     -2.91453229    -1.61538429    -0.27301010
 h     -3.59008639    -0.37740671     0.20795085
 h     -2.76072338    -0.38980561    -1.45896475
 h     -0.66162407     1.05767930     1.77565705
          17

 c      1.27462345    -0.40328658     0.04816494
 c     -0.17131783    -1.04139672     0.05184441
 c     -1.12571211    -0.17638740     0.02928267
 c     -1.00605578     1.18006281     0.71824897
 c     -0.15343789     1.49922602    -0.36673021
 c      1.21914757     0.98987670    -0.26114335
 h     -0.05569003    -2.17837164    -0.21928603
 h     -2.12114304     1.85948237     0.90945376
 h     -0.73040499     1.69111377    -1.41066144
 h      2.06104116     1.57020385    -0.39202346
 o      2.34561191    -1.15968433     0.17528836
 h      3.25404573    -0.71207539     0.10454570
 c     -2.52545814    -0.57052621    -0.38096966
 h     -2.98703619    -1.69184284    -0.32225409
 h     -3.55970205    -0.39599225     0.11192410
 h     -2.79549592    -0.42956041    -1.43440148
 h     -0.68587939     1.08506760     1.75804709
          17

 c      1.28695957    -0.38906353     0.04087765
 c     -0.18202821    -1.03714751     0.05090688
 c     -1.12570818    -0.18974058     0.02520560
 c     -0.99844670     1.19312867     0.73604565
 c     -0.16669152     1.49330417    -0.36119325
 c      1.20633437     0.97041355    -0.26985168
 h     -0.05846330    -2.20142685    -0.23107221
 h     -2.08898536     1.85173326     0.92599822
 h     -0.76485994     1.68333169    -1.42253374
 h      2.13189976     1.61925530    -0.41861606
 o      2.34797274    -1.16007184     0.18243706
 h      3.23196065    -0.73343485     0.10719430
 c     -2.51243932    -0.55564850    -0.37903365
 h     -3.03383713    -1.75755935    -0.37216723
 h     -3.51118025    -0.39782054     0.01898643
 h     -2.82489915    -0.46361781    -1.41242444
 h     -0.70169722     1.11171706     1.73886648
          17

 c      1.29790883    -0.37300011     0.03300789
 c     -0.18651431    -1.03644419     0.04899262
 c     -1.13024659    -0.20209060     0.02142694
 c     -0.99425300     1.20921870     0.75429758
 c     -0.18088946     1.48620257    -0.35757049
 c      1.19504224     0.95010669    -0.27838002
 h     -0.07207500    -2.20040933    -0.23516215
 h     -2.03153613     1.82355816     0.92983083
 h     -0.78253557     1.67637923    -1.41147263
 h      2.19075216     1.66212739    -0.44334423
 o      2.35027527    -1.16069643     0.18965996
 h      3.20239652    -0.75380841     0.11008361
 c     -2.50231704    -0.54427828    -0.37810449
 h     -3.05223364    -1.80441681    -0.41979672
 h     -3.45986209    -0.37965230    -0.05837251
 h     -2.84581386    -0.49051464    -1.39985915
 h     -0.70320138     1.13507099     1.73229655
          17

 c      1.30719448    -0.35642295     0.02482340
 c     -0.18429265    -1.03954169     0.04612357
 c     -1.13927786    -0.21258614     0.01814106
 c     -0.99336204     1.22781017     0.77192858
 c     -0.19587100     1.47781155    -0.35588924
 c      1.18635421     0.93083681    -0.28715612
 h     -0.09562139    -2.17522179    -0.23138606
 h     -1.95607285     1.77903778     0.92149131
 h     -0.78340044     1.67035684    -1.37780822
 h      2.22388847     1.68910572    -0.46376279
 o      2.35155318    -1.16185579     0.19701139
 h      3.18099683    -0.76624916     0.11182797
 c     -2.49377971    -0.53712373    -0.37907173
 h     -3.04257385    -1.82896629    -0.46227972
 h     -3.42773820    -0.33791077    -0.10817559
 h     -2.85535192    -0.50978049    -1.40120647
 h     -0.68603907     1.15311350     1.74877512
          17

 c      1.31469857    -0.34090062     0.01665600
 c     -0.17564184    -1.04574333     0.04241778
 c     -1.15203074    -0.22090680     0.01553888
 c     -0.99444849     1.24785867     0.78870644
 c     -0.21131464     1.46794622    -0.35580530
 c      1.18051226     0.91422274    -0.29654219
 h     -0.12721883    -2.13101023    -0.22085903
 h     -1.87949828     1.72786328     0.90342374
 h     -0.76971487     1.66598131    -1.32584560
 h      2.22633099     1.69623703    -0.47876586
 o      2.35099416    -1.16374404     0.20453584
 h      3.18088248    -0.76523594     0.11108170
 c     -2.48615325    -0.53465845    -0.38258264
 h     -3.00642363    -1.82896361    -0.49698444
 h     -3.42863141    -0.27033723    -0.12504067
 h     -2.85114402    -0.52143814    -1.41717257
 h     -0.65016560     1.16518930     1.78656330
          17

 c      1.32041353    -0.32810284     0.00887302
 c     -0.16150334    -1.05334080     0.03812754
 c     -1.16704905    -0.22718910     0.01381573
 c     -0.99435530     1.26751575     0.80508003
 c     -0.22666659     1.45633002    -0.35645686
 c      1.17734668     0.90176206    -0.30686740
 h     -0.16424413    -2.07996352    -0.20639606
 h     -1.83507008     1.68830917     0.88070500
 h     -0.74713621     1.66501215    -1.26559571
 h      2.19716758     1.68234126    -0.48793023
 o      2.34868180    -1.16615022     0.21219124
 h      3.20114187    -0.75190184     0.10784879
 c     -2.48071848    -0.53683800    -0.38879563
 h     -2.94596905    -1.80265047    -0.52143703
 h     -3.45293070    -0.18057394    -0.11337684
 h     -2.83181489    -0.52537222    -1.44469294
 h     -0.60057008     1.17230037     1.83300186
          17

 c      1.32438089    -0.31955895     0.00181745
 c     -0.14316511    -1.05978531     0.03365739
 c     -1.18248727    -0.23181816     0.01314496
 c     -0.98942892     1.28490401     0.82167788
 c     -0.24105448     1.44256242    -0.35634696
 c      1.17646029     0.89466757    -0.31839093
 h     -0.20425485    -2.04209425    -0.19260901
 h     -1.85926416     1.67861837     0.85813951
 h     -0.72571786     1.67095243    -1.21436242
 h      2.13814285     1.64821591    -0.49133667
 o      2.34551674    -1.16851262     0.21983955
 h      3.22819341    -0.73340868     0.10371176
 c     -2.47966347    -0.54298582    -0.39758411
 h     -2.86431227    -1.74951844    -0.53340205
 h     -3.47843349    -0.07904616    -0.08310086
 h     -2.79742282    -0.52095916    -1.47860274
 h     -0.54493102     1.17652647     1.87368751
          17

 c      1.32663101    -0.31634744    -0.00427123
 c     -0.12189091    -1.06260091     0.02940431
 c     -1.19652404    -0.23520708     0.01362672
 c     -0.97983475     1.30012185     0.83916908
 c     -0.25347396     1.42617468    -0.35377024
 c      1.17720930     0.89346463    -0.33120665
 h     -0.24625398    -2.03743287    -0.18390943
 h     -1.94404503     1.69427817     0.83644476
 h     -0.71732346     1.68875193    -1.19225944
 h      2.05483972     1.59777476    -0.48982684
 o      2.34247002    -1.17027305     0.22732505
 h      3.24763367    -0.71739794     0.10062900
 c     -2.48435119    -0.55196220    -0.40874938
 h     -2.76655910    -1.67279536    -0.53125536
 h     -3.48804388     0.02172542    -0.04427440
 h     -2.74953370    -0.50727595    -1.51369576
 h     -0.49052408     1.17999582     1.89869258
          17

 c      1.32715704    -0.31883275    -0.00932297
 c     -0.09886732    -1.06100519     0.02543735
 c     -1.20769427    -0.23763797     0.01526450
 c     -0.96885459     1.31448097     0.85779545
 c     -0.26355116     1.40699713    -0.34815217
 c      1.17837491     0.89742082    -0.34509721
 h     -0.28931710    -2.06865076    -0.18064707
 h     -2.04639633     1.71738776     0.81679465
 h     -0.72673254     1.72079905    -1.20656515
 h      1.96113797     1.54190632    -0.48584270
 o      2.34016887    -1.17108042     0.23453277
 h      3.25077043    -0.70881186     0.10002163
 c     -2.49473543    -0.56190156    -0.42199887
 h     -2.66144932    -1.58565170    -0.51490700
 h     -3.47392686     0.11075763    -0.00495664
 h     -2.69092235    -0.48375344    -1.54580398
 h     -0.44258789     1.18422744     1.90361513
          17

 c      1.32594598    -0.32660910    -0.01345452
 c     -0.07542711    -1.05615799     0.02150238
 c     -1.21500861    -0.23921656     0.01797283
 c     -0.95900479     1.32878130     0.87729232
 c     -0.27194275     1.38554278    -0.34073586
 c      1.17753357     0.90397804    -0.35940382
 h     -0.32937277    -2.11839182    -0.17917975
 h     -2.13388718     1.73682532     0.80211500
 h     -0.74725578     1.76243017    -1.24336581
 h      1.88642260     1.50487715    -0.48466786
 o      2.33885229    -1.17081978     0.24140477
 h      3.23525108    -0.70945956     0.10252061
 c     -2.50959844    -0.56936979    -0.43686876
 h     -2.56118800    -1.52149399    -0.48684447
 h     -3.43488276     0.17951761     0.02898729
 h     -2.62517437    -0.45098436    -1.57168994
 h     -0.40412290     1.19006214     1.88868877
          17

 c      1.32304124    -0.33871194    -0.01691900
 c     -0.05296155    -1.04970653     0.01734973
 c     -1.21789069    -0.23990622     0.02159798
 c     -0.95148599     1.34327646     0.89707052
 c     -0.27966908     1.36273343    -0.33334319
 c      1.17156611     0.90939482    -0.37321591
 h     -0.36033637    -2.16600222    -0.17582149
 h     -2.19094709     1.74861056     0.79512960
 h     -0.76874182     1.80478773    -1.28181473
 h      1.86881573     1.51948641    -0.49291386
 o      2.33839041    -1.16960815     0.24794731
 h      3.20470198    -0.71804855     0.10786761
 c     -2.52751173    -0.57002963    -0.45292790
 h     -2.47377619    -1.52579386    -0.44997063
 h     -3.37372207     0.22203075     0.05359517
 h     -2.55641730    -0.41120913    -1.58864898
 h     -0.37587829     1.19772877     1.85815354
          17

 c      1.31857485    -0.35396368    -0.02001397
 c     -0.03266386    -1.04288151     0.01288718
 c     -1.21608553    -0.23961227     0.02594444
 c     -0.94685557     1.35800700     0.91625735
 c     -0.28756886     1.33943383    -0.32725457
 c      1.16046960     0.91239034    -0.38617406
 h     -0.37711764    -2.19774887    -0.16864727
 h     -2.21131531     1.75204800     0.79781724
 h     -0.78426833     1.83994601    -1.30699402
 h      1.90976911     1.58796906    -0.51033079
 o      2.33826745    -1.16780650     0.25424175
 h      3.16901541    -0.72990629     0.11474089
 c     -2.54737883    -0.56358720    -0.47002086
 h     -2.39919818    -1.59776308    -0.40437433
 h     -3.29604348     0.23548542     0.06667207
 h     -2.48909132    -0.36779926    -1.59499707
 h     -0.35604890     1.20680956     1.82006387
          17

 c      1.31276440    -0.37116420    -0.02302942
 c     -0.01541918    -1.03645372     0.00815585
 c     -1.20963308    -0.23828697     0.03077639
 c     -0.94548299     1.37295174     0.93375283
 c     -0.29624094     1.31629296    -0.32308629
 c      1.14754676     0.91471521    -0.39850781
 h     -0.37666604    -2.20689428    -0.15714984
 h     -2.19311452     1.74775954     0.81153390
 h     -0.79067956     1.86259126    -1.31136817
 h      1.97188994     1.67728251    -0.53008630
 o      2.33764416    -1.16598317     0.26043953
 h      3.14326061    -0.73739872     0.12080375
 c     -2.56747071    -0.55375021    -0.48773430
 h     -2.34168892    -1.69175546    -0.35323673
 h     -3.21020149     0.22125614     0.06815990
 h     -2.42749761    -0.32416504    -1.59086100
 h     -0.34017306     1.21623407     1.78552466
          17

 c      1.30591224    -0.38911081    -0.02624314
 c     -0.00180606    -1.03089106     0.00327388
 c     -1.19880903    -0.23592875     0.03582437
 c     -0.94758435     1.38802749     0.94850194
 c     -0.30608717     1.29375399    -0.32100322
 c      1.13545051     0.91773236    -0.41033408
 h     -0.35782455    -2.19152276    -0.14163442
 h     -2.13742046     1.73709441     0.83705883
 h     -0.78735718     1.86974947    -1.29256612
 h      2.02547960     1.75973211    -0.54707328
 o      2.33580621    -1.16467313     0.26668927
 h      3.14032555    -0.73364696     0.12384697
 c     -2.58565738    -0.54366330    -0.50553373
 h     -2.30702507    -1.77374272    -0.30260487
 h     -3.12803459     0.18657350     0.06166620
 h     -2.37529905    -0.28304326    -1.57831223
 h     -0.32257696     1.22466313     1.76561889
          17

 c      1.29839539    -0.40663801    -0.02990940
 c      0.00789291    -1.02643514    -0.00160064
 c     -1.18403298    -0.23249690     0.04081223
 c     -0.95278618     1.40297140     0.95998910
 c     -0.31732417     1.27207194    -0.32086394
 c      1.12544714     0.92171832    -0.42155793
 h     -0.32118154    -2.15350347    -0.12288488
 h     -2.04989985     1.72246918     0.87433285
 h     -0.77547982     1.86046994    -1.25192398
 h      2.05680133     1.82163699    -0.55909209
 o      2.33287257    -1.16399635     0.27300986
 h      3.15952004    -0.71858248     0.12380504
 c     -2.59989106    -0.53554543    -0.52333116
 h     -2.29779002    -1.82852830    -0.25766557
 h     -3.06495162     0.14627770     0.05687801
 h     -2.33514337    -0.24619379    -1.56102882
 h     -0.30013421     1.23148530     1.76598483
          17

 c      1.29063999    -0.42268622    -0.03423946
 c      0.01372181    -1.02302688    -0.00627746
 c     -1.16583870    -0.22785097     0.04547471
 c     -0.95937221     1.41713447     0.96854475
 c     -0.32994565     1.25128523    -0.32222621
 c      1.11800420     0.92642975    -0.43199079
 h     -0.26928350    -2.09923917    -0.10207363
 h     -1.94662773     1.70897906     0.92193714
 h     -0.75807811     1.83619375    -1.19455444
 h      2.06075835     1.85723031    -0.56549276
 o      2.32975048    -1.16365201     0.27928186
 h      3.18716267    -0.69888584     0.12282359
 c     -2.60854288    -0.53124183    -0.54147058
 h     -2.31400680    -1.85023739    -0.22223960
 h     -3.03581552     0.11898095     0.06816906
 h     -2.30842892    -0.21433332    -1.54379727
 h     -0.27528030     1.23762889     1.78371625
          17

 c      1.28308675    -0.43636068    -0.03938691
 c      0.01610562    -1.02008206    -0.01052585
 c     -1.14490513    -0.22174724     0.04955907
 c     -0.96358740     1.42926889     0.97506450
 c     -0.34364469     1.23111864    -0.32423252
 c      1.11317918     0.93149530    -0.44141948
 h     -0.20708780    -2.04207333    -0.08075512
 h     -1.86382662     1.70740816     0.97724824
 h     -0.74073670     1.80203712    -1.13074220
 h      2.03612391     1.86436774    -0.56634984
 o      2.32738999    -1.16327112     0.28536137
 h      3.20826957    -0.68204180     0.12330232
 c     -2.61108096    -0.53149736    -0.55969426
 h     -2.35428028    -1.83677283    -0.19942298
 h     -3.04542302     0.11253517     0.10236385
 h     -2.29527576    -0.18723132    -1.53198387
 h     -0.25425060     1.24505144     1.81046277
          17

 c      1.27616358    -0.44695936    -0.04544355
 c      0.01580939    -1.01635732    -0.01409372
 c     -1.12208033    -0.21389419     0.05281613
 c     -0.96065254     1.43778038     0.98030939
 c     -0.35774260     1.21086677    -0.32552204
 c      1.11075740     0.93653907    -0.44963353
 h     -0.14148236    -2.00358850    -0.06052852
 h     -1.85025890     1.73278492     1.03954322
 h     -0.73218975     1.76826506    -1.07716082
 h      1.98396702     1.84308312    -0.56217925
 o      2.32634034    -1.16261986     0.29114695
 h      3.21350064    -0.67278597     0.12670015
 c     -2.60825134    -0.53548657    -0.57635988
 h     -2.41622896    -1.78806982    -0.19200049
 h     -3.08506698     0.11705552     0.14889023
 h     -2.29488817    -0.16406366    -1.53048176
 h     -0.24269048     1.25541903     1.83783417
          17

 c      1.27027907    -0.45396362    -0.05244383
 c      0.01364549    -1.01067330    -0.01679551
 c     -1.09835992    -0.20406184     0.05499417
 c     -0.95005951     1.44239051     0.98470070
 c     -0.37131436     1.18959060    -0.32463545
 c      1.11022249     0.94109992    -0.45643630
 h     -0.07814003    -2.00493299    -0.04201310
 h     -1.90782980     1.78628218     1.11016480
 h     -0.74222609     1.74801179    -1.05259889
 h      1.90826303     1.79629873    -0.55396624
 o      2.32669505    -1.16162086     0.29658469
 h      3.20004712    -0.67263342     0.13339586
 c     -2.60128229    -0.54179108    -0.58947160
 h     -2.49640693    -1.70665114    -0.20220286
 h     -3.14099367     0.11829524     0.19012788
 h     -2.30641356    -0.14422225    -1.54185748
 h     -0.24290979     1.26922573     1.86043840
          17

 c      1.26582079    -0.45702720    -0.06036849
 c      0.01021242    -1.00358237    -0.01856861
 c     -1.07486237    -0.19218666     0.05586874
 c     -0.93589028     1.44450392     0.98900797
 c     -0.38375410     1.16702765    -0.32120413
 c      1.11053564     0.94431915    -0.46163039
 h     -0.01872002    -2.04697066    -0.02435947
 h     -1.98841560     1.85122970     1.18425400
 h     -0.77467506     1.74695749    -1.06408019
 h      1.81886653     1.73318504    -0.54344646
 o      2.32811904    -1.16035035     0.30166404
 h      3.17134303    -0.67993551     0.14274207
 c     -2.59125902    -0.54885769    -0.59789412
 h     -2.59003541    -1.60093245    -0.23033545
 h     -3.20144331     0.10786143     0.21302882
 h     -2.32967040    -0.12826004    -1.56480107
 h     -0.25392421     1.28589134     1.87615865
          17

 c      1.26311178    -0.45601281    -0.06914059
 c      0.00614347    -0.99744732    -0.01938038
 c     -1.05281500    -0.17844046     0.05529335
 c     -0.92154263     1.44547945     0.99404370
 c     -0.39516559     1.14420577    -0.31649939
 c      1.10970277     0.94435768    -0.46497511
 h      0.03616151    -2.10871775    -0.00660377
 h     -2.05521157     1.91286109     1.25403788
 h     -0.82328584     1.75687005    -1.09977856
 h      1.73693276     1.67583493    -0.53357457
 o      2.32984980    -1.15906031     0.30642293
 h      3.13732139    -0.68956967     0.15300146
 c     -2.57896530    -0.55432096    -0.60178255
 h     -2.69181413    -1.49292924    -0.27153278
 h     -3.25796485     0.08350988     0.21114728
 h     -2.36494627    -0.11809617    -1.59431654
 h     -0.27256570     1.30424737     1.88553931
          17

 c      1.26233464    -0.45105695    -0.07861557
 c      0.00229394    -0.99466889    -0.01916274
 c     -1.03349656    -0.16329843     0.05322302
 c     -0.90880936     1.44614603     1.00019476
 c     -0.40592948     1.12272178    -0.31232400
 c      1.10485482     0.93829836    -0.46621725
 h      0.08432042    -2.16714399     0.01140139
 h     -2.09241387     1.96335646     1.31381537
 h     -0.87763573     1.76467939    -1.14143134
 h      1.69435575     1.66056081    -0.52820532
 o      2.33080875    -1.15815136     0.31094015
 h      3.11305319    -0.69346605     0.16155910
 c     -2.56459402    -0.55437847    -0.60251445
 h     -2.80106327    -1.42442563    -0.31304324
 h     -3.30473833     0.04708481     0.18301347
 h     -2.41199930    -0.11603393    -1.62371939
 h     -0.29420808     1.32281596     1.89139639
          17

 c      1.26347295    -0.44263732    -0.08856694
 c     -0.00044779    -0.99671241    -0.01783959
 c     -1.01810583    -0.14756412     0.04972339
 c     -0.89863731     1.44699052     1.00742766
 c     -0.41626852     1.10401321    -0.31003644
 c      1.09476217     0.92500083    -0.46538555
 h      0.12296994    -2.20759665     0.02931381
 h     -2.09504481     1.99901069     1.36008190
 h     -0.92916268     1.76120568    -1.17546962
 h      1.70465469     1.70495054    -0.52887369
 o      2.33012139    -1.15791967     0.31525835
 h      3.11097599    -0.68489276     0.16633157
 c     -2.54771278    -0.54638133    -0.60143488
 h     -2.92409501    -1.42698025    -0.34533247
 h     -3.33806851     0.00326499     0.13072367
 h     -2.46907355    -0.12316722    -1.64723198
 h     -0.31348687     1.34000526     1.89811004
          17

 c      1.26631784    -0.43160380    -0.09867852
 c     -0.00139457    -1.00410177    -0.01535869
 c     -1.00758028    -0.13230667     0.04497579
 c     -0.89153826     1.44829784     1.01550340
 c     -0.42618155     1.08924599    -0.31042189
 c      1.08149257     0.90751780    -0.46295813
 h      0.14979353    -2.22313797     0.04670537
 h     -2.06263627     2.01803225     1.39059260
 h     -0.97233959     1.74221023    -1.19444498
 h      1.74354624     1.78016106    -0.53303124
 o      2.32782326    -1.15816453     0.31926906
 h      3.12997185    -0.66499650     0.16778748
 c     -2.52910856    -0.53273467    -0.59849788
 h     -3.05324408    -1.47639780    -0.37618444
 h     -3.35652571    -0.04146522     0.05929056
 h     -2.53271763    -0.13870261    -1.66159888
 h     -0.32549604     1.35434390     1.90992891
          17

 c      1.27054987    -0.41911091    -0.10856084
 c     -0.00018705    -1.01659281    -0.01170578
 c     -1.00247991    -0.11877503     0.03925115
 c     -0.88764453     1.45020006     1.02423810
 c     -0.43549454     1.07936331    -0.31384102
 c      1.06741804     0.88966244    -0.45953073
 h      0.16327152    -2.21212990     0.06323819
 h     -1.99706987     2.01969982     1.40384020
 h     -1.00397315     1.70695972    -1.19528091
 h      1.78366336     1.85128232    -0.53771237
 o      2.32474787    -1.15823684     0.32274058
 h      3.15700849    -0.64213297     0.16857176
 c     -2.51058498    -0.51721968    -0.59370878
 h     -3.16809758    -1.53489748    -0.41363252
 h     -3.36173962    -0.08011962    -0.02354033
 h     -2.59842490    -0.16094219    -1.66579540
 h     -0.32722110     1.36468284     1.92856414
          17

 c      1.27581332    -0.40650907    -0.11778277
 c      0.00318929    -1.03325966    -0.00691379
 c     -1.00296839    -0.10827211     0.03286261
 c     -0.88661551     1.45265729     1.03362892
 c     -0.44393822     1.07501239    -0.32030942
 c      1.05380791     0.87407349    -0.45563853
 h      0.16283101    -2.17752999     0.07879386
 h     -1.90297913     2.00461593     1.39919812
 h     -1.02271723     1.65733501    -1.17814427
 h      1.81056113     1.89925595    -0.54119453
 o      2.32180065    -1.15746644     0.32545466
 h      3.17845266    -0.62509287     0.17132439
 c     -2.49318345    -0.50213528    -0.58780442
 h     -3.25458612    -1.58328936    -0.45814472
 h     -3.35959830    -0.10586557    -0.10750923
 h     -2.66116939    -0.18813912    -1.66045557
 h     -0.31826957     1.37023646     1.95177174
          17

 c      1.28174527    -0.39521312    -0.12591318
 c      0.00844390    -1.05246330    -0.00108437
 c     -1.00882635    -0.10192421     0.02611358
 c     -0.88742394     1.45531820     1.04368258
 c     -0.45119607     1.07634487    -0.32943633
 c      1.04118352     0.86249394    -0.45174857
 h      0.14917379    -2.12835063     0.09372721
 h     -1.79085268     1.97651023     1.37814651
 h     -1.02941148     1.59793059    -1.14669734
 h      1.81836347     1.91628876    -0.54262860
 o      2.31957234    -1.15540673     0.32727638
 h      3.18612898    -0.61929847     0.17757653
 c     -2.47702649    -0.48871371    -0.58176715
 h     -3.30679352    -1.61494517    -0.50679561
 h     -3.35975447    -0.11266542    -0.18155656
 h     -2.71578213    -0.21860581    -1.64774648
 h     -0.30036501     1.37050981     1.97431628
          17

 c      1.28797089    -0.38652945    -0.13257143
 c      0.01504181    -1.07174019     0.00557290
 c     -1.01947743    -0.10044126     0.01925176
 c     -0.88785601     1.45713945     1.05396965
 c     -0.45685724     1.08280087    -0.34025482
 c      1.02972220     0.85610801    -0.44825195
 h      0.12466220    -2.08248227     0.10932507
 h     -1.68416106     1.94689186     1.34729800
 h     -1.02843871     1.53681649    -1.10965138
 h      1.80519188     1.90008089    -0.54160611
 o      2.31830250    -1.15186952     0.32815804
 h      3.17787504    -0.62639294     0.18771941
 c     -2.46204482    -0.47762699    -0.57629372
 h     -3.32303547    -1.62790602    -0.55597196
 h     -3.37040091    -0.09706761    -0.23761133
 h     -2.75750837    -0.25059853    -1.63120461
 h     -0.27626592     1.36528712     1.99038657
          17

 c      1.29407953    -0.38145282    -0.13748028
 c      0.02233284    -1.08802480     0.01272077
 c     -1.03403397    -0.10399065     0.01244595
 c     -0.88410536     1.45595366     1.06327369
 c     -0.46029512     1.09306478    -0.35111219
 c      1.01945148     0.85555457    -0.44543142
 h      0.09274019    -2.06562228     0.12808177
 h     -1.62522091     1.94038259     1.32101736
 h     -1.02932093     1.48563089    -1.08213837
 h      1.77137649     1.85152110    -0.53798617
 o      2.31789644    -1.14692311     0.32813225
 h      3.15723117    -0.64443013     0.20114770
 c     -2.44875795    -0.46910413    -0.57157223
 h     -3.30327904    -1.62152801    -0.60205921
 h     -3.39120912    -0.06010096    -0.27323050
 h     -2.78257768    -0.28224984    -1.61510532
 h     -0.24897466     1.35471155     1.99553645
          17

 c      1.29961048    -0.38047627    -0.14050879
 c      0.02978464    -1.09911586     0.02002771
 c     -1.05137302    -0.11223755     0.00578384
 c     -0.87331653     1.44987279     1.07051491
 c     -0.46080796     1.10546774    -0.36011009
 c      1.01027978     0.86072070    -0.44342337
 h      0.05558487    -2.09530912     0.15222527
 h     -1.64605711     1.97863507     1.31046592
 h     -1.04431995     1.45587867    -1.08141287
 h      1.71983854     1.77526077    -0.53196214
 o      2.31790190    -1.14090864     0.32730931
 h      3.13371307    -0.66777666     0.21633882
 c     -2.43832700    -0.46305064    -0.56747678
 h     -3.24819648    -1.59555454    -0.64143601
 h     -3.41345011    -0.00676064    -0.29021418
 h     -2.78856247    -0.31152542    -1.60357009
 h     -0.22113321     1.33925732     1.98761277
          17

 c      1.30407400    -0.38349568    -0.14168808
 c      0.03700378    -1.10542051     0.02743118
 c     -1.07022489    -0.12449728    -0.00071623
 c     -0.85780534     1.44025467     1.07610883
 c     -0.45843573     1.11880212    -0.36636489
 c      1.00180054     0.87036769    -0.44218098
 h      0.01371137    -2.16107877     0.18074565
 h     -1.71935239     2.04566883     1.30788233
 h     -1.07778517     1.45120970    -1.11301112
 h      1.65904150     1.68348621    -0.52445296
 o      2.31757078    -1.13439628     0.32585737
 h      3.12165338    -0.68795139     0.23120142
 c     -2.43197888    -0.45923645    -0.56384891
 h     -3.15931477    -1.55030527    -0.67040407
 h     -3.42655850     0.05633097    -0.29195450
 h     -2.77449865    -0.33614687    -1.59991300
 h     -0.19421715     1.31951888     1.96724216
          17

 c      1.30699787    -0.38989198    -0.14118499
 c      0.04346726    -1.10898925     0.03510378
 c     -1.08925898    -0.13988270    -0.00707462
 c     -0.84150224     1.42960148     1.08052545
 c     -0.45444806     1.13261135    -0.37054424
 c      0.99274936     0.88163396    -0.44142719
 h     -0.03105193    -2.23569265     0.20991480
 h     -1.80069615     2.11250863     1.30332359
 h     -1.12011384     1.46591340    -1.16454953
 h      1.60925658     1.60299412    -0.51788984
 o      2.31630425    -1.12791843     0.32393421
 h      3.13294251    -0.69792248     0.24415893
 c     -2.43049288    -0.45732055    -0.56061138
 h     -3.04024508    -1.48804166    -0.68534065
 h     -3.42287247     0.12257044    -0.28219023
 h     -2.74076650    -0.35359004    -1.60630635
 h     -0.16807420     1.29605198     1.93781163
          17

 c      1.30797160    -0.39875797    -0.13924586
 c      0.04849611    -1.11162878     0.04320984
 c     -1.10717469    -0.15741959    -0.01331479
 c     -0.82684685     1.41938600     1.08352597
 c     -0.45052886     1.14670261    -0.37381159
 c      0.98085683     0.89038428    -0.44070607
 h     -0.07521990    -2.29671135     0.23622045
 h     -1.86477106     2.16258249     1.29384110
 h     -1.15721211     1.49188531    -1.21813438
 h      1.60345591     1.57361699    -0.51623738
 o      2.31434181    -1.12160873     0.32162477
 h      3.16605540    -0.69780019     0.25513287
 c     -2.43385987    -0.45650860    -0.55776295
 h     -2.89952950    -1.41717253    -0.68352750
 h     -3.39867154     0.18581596    -0.26465501
 h     -2.68880202    -0.36140742    -1.62332292
 h     -0.14103654     1.26926342     1.90468973
          17

 c      1.30666402    -0.40915728    -0.13613747
 c      0.05141314    -1.11440325     0.05181085
 c     -1.12280579    -0.17612757    -0.01942585
 c     -0.81506844     1.41023915     1.08458609
 c     -0.44804370     1.16082636    -0.37697844
 c      0.96558793     0.89479798    -0.43980236
 h     -0.11518893    -2.33179162     0.25752082
 h     -1.90084196     2.18928567     1.28004810
 h     -1.17903175     1.52301276    -1.26060820
 h      1.65436962     1.60836046    -0.52078501
 o      2.31271703    -1.11526692     0.31898301
 h      3.20681611    -0.69358459     0.26481532
 c     -2.44096726    -0.45468154    -0.55530379
 h     -2.75450794    -1.36197900    -0.66524916
 h     -3.35378955     0.24042627    -0.24279451
 h     -2.62086364    -0.35802251    -1.64902921
 h     -0.11086223     1.23942953     1.87345623
          17

 c      1.30282894    -0.42024755    -0.13211557
 c      0.05165246    -1.11783499     0.06088306
 c     -1.13517888    -0.19504745    -0.02533580
 c     -0.80669788     1.40238219     1.08331693
 c     -0.44792426     1.17468488    -0.38042948
 c      0.94998194     0.89703980    -0.43896805
 h     -0.14806025    -2.33590272     0.27284453
 h     -1.90485303     2.19056860     1.26351933
 h     -1.18057404     1.55542425    -1.28467981
 h      1.73241832     1.67443410    -0.52767979
 o      2.31252751    -1.10871109     0.31609443
 h      3.23979683    -0.69113089     0.27347738
 c     -2.44998224    -0.44800191    -0.55323769
 h     -2.62680957    -1.36715708    -0.63508582
 h     -3.29133882     0.28171143    -0.21930987
 h     -2.54014495    -0.34371469    -1.67823870
 h     -0.07653530     1.20700820     1.84756886
          17

 c      1.29633073    -0.43126408    -0.12741678
 c      0.04880982    -1.12208569     0.07034498
 c     -1.14350245    -0.21325519    -0.03090395
 c     -0.80174842     1.39582347     1.07965429
 c     -0.45066654     1.18800677    -0.38426752
 c      0.93714997     0.89927194    -0.43846175
 h     -0.17183144    -2.30876026     0.28204920
 h     -1.87580204     2.16635935     1.24597241
 h     -1.16053913     1.58679737    -1.28727398
 h      1.80618977     1.73972443    -0.53307028
 o      2.31446956    -1.10192513     0.31306889
 h      3.25517565    -0.69330039     0.28078832
 c     -2.46008868    -0.43513680    -0.55207848
 h     -2.52136253    -1.44932376    -0.59577364
 h     -3.21803330     0.30763389    -0.19552123
 h     -2.45111201    -0.32078554    -1.70346245
 h     -0.03979846     1.17307412     1.82698823
          17

 c      1.28717287    -0.44153777    -0.12224290
 c      0.04269265    -1.12696804     0.08006548
 c     -1.14725180    -0.22998438    -0.03596479
 c     -0.79980061     1.39040897     1.07380198
 c     -0.45630416     1.20054748    -0.38838747
 c      0.92875280     0.90233004    -0.43837172
 h     -0.18557096    -2.25433479     0.28577498
 h     -1.81499260     2.11801891     1.22920115
 h     -1.12054778     1.61603894    -1.26858334
 h      1.85937249     1.78828111    -0.53502843
 o      2.31873967    -1.09503193     0.31000612
 h      3.24978263    -0.70001010     0.28610952
 c     -2.47076719    -0.42022229    -0.55274490
 h     -2.43366512    -1.56370232    -0.54732948
 h     -3.14445929     0.32119876    -0.17067475
 h     -2.35955725    -0.29254454    -1.71742258
 h     -0.00499507     1.13941612     1.80890035
          17

 c      1.27551935    -0.45053551    -0.11674252
 c      0.03339236    -1.13178581     0.08983707
 c     -1.14630235    -0.24473136    -0.04040901
 c     -0.80001457     1.38575351     1.06603922
 c     -0.46437751     1.21199541    -0.39242961
 c      0.92541421     0.90630588    -0.43867473
 h     -0.18991802    -2.18256899     0.28580267
 h     -1.72766216     2.04951021     1.21539223
 h     -1.06539482     1.64363987    -1.23253494
 h      1.88536631     1.81370705    -0.53283422
 o      2.32501255    -1.08825838     0.30697075
 h      3.22708718    -0.70857376     0.28873416
 c     -2.48048919    -0.40739256    -0.55583148
 h     -2.36575088    -1.66867749    -0.49309435
 h     -3.08339034     0.33056480    -0.14177014
 h     -2.27209495    -0.26226194    -1.71510272
 h      0.02260125     1.10815403     1.78968384
          17

 c      1.26170771    -0.45787337    -0.11100399
 c      0.02136378    -1.13505668     0.09931720
 c     -1.14091198    -0.25718668    -0.04421033
 c     -0.80083568     1.38096372     1.05650552
 c     -0.47389438     1.22182671    -0.39563599
 c      0.92716756     0.91102167    -0.43928615
 h     -0.18798343    -2.11277286     0.28575805
 h     -1.62825006     1.97114447     1.20801808
 h     -1.00390881     1.67280437    -1.18840766
 h      1.88208316     1.81379518    -0.52635479
 o      2.33239789    -1.08194229     0.30398377
 h      3.19777060    -0.71358065     0.28800602
 c     -2.48766985    -0.39875312    -0.56153040
 h     -2.32066519    -1.74606031    -0.43765122
 h     -3.04491901     0.34450722    -0.10530474
 h     -2.19525575    -0.23264820    -1.69484865
 h      0.03857515     1.08115600     1.76654488
          17

 c      1.24625294    -0.46328645    -0.10506625
 c      0.00740944    -1.13454892     0.10802210
 c     -1.13163223    -0.26710233    -0.04740989
 c     -0.79932266     1.37412802     1.04496117
 c     -0.48342203     1.22919967    -0.39679830
 c      0.93366712     0.91619922    -0.44007704
 h     -0.18541903    -2.07358017     0.29120752
 h     -1.54945357     1.90596601     1.21386367
 h     -0.94862124     1.71062579    -1.15149806
 h      1.84996916     1.78855781    -0.51581193
 o      2.33955061    -1.07651804     0.30102978
 h      3.17823030    -0.70738027     0.28336199
 c     -2.49151457    -0.39478580    -0.56942917
 h     -2.29977953    -1.78993428    -0.38502656
 h     -3.03109956     0.36488075    -0.06139487
 h     -2.13447092    -0.20568209    -1.65867664
 h      0.04057418     1.05951880     1.73834191
          17

 c      1.22983790    -0.46655813    -0.09894947
 c     -0.00767306    -1.12873740     0.11559876
 c     -1.11924527    -0.27420795    -0.05009589
 c     -0.79179623     1.36276450     1.03071856
 c     -0.49158890     1.23319571    -0.39481389
 c      0.94421806     0.92141632    -0.44087914
 h     -0.18662018    -2.08637220     0.30652170
 h     -1.53554671     1.88486398     1.24368840
 h     -0.91063738     1.76562184    -1.13692998
 h      1.79242129     1.74058846    -0.50178583
 o      2.34530961    -1.07231657     0.29807431
 h      3.18111813    -0.68376488     0.27438217
 c     -2.49208469    -0.39494985    -0.57837346
 h     -2.30322092    -1.79868928    -0.33861083
 h     -3.03639132     0.38494050    -0.01565600
 h     -2.09320005    -0.18247383    -1.61225637
 h      0.02930258     1.04304384     1.70608385
          17

 c      1.21327892    -0.46746183    -0.09268609
 c     -0.02349865    -1.11886023     0.12224202
 c     -1.10473326    -0.27819536    -0.05239473
 c     -0.77862397     1.34716231     1.01373613
 c     -0.49778826     1.23361057    -0.38990040
 c      0.95758656     0.92584389    -0.44149135
 h     -0.19003194    -2.14154269     0.33000698
 h     -1.58709897     1.90766689     1.29970278
 h     -0.89159502     1.83873962    -1.14628191
 h      1.71875895     1.67794875    -0.48536586
 o      2.34954627    -1.06923257     0.29506950
 h      3.20269468    -0.64369725     0.26102832
 c     -2.48990132    -0.39848094    -0.58671803
 h     -2.33042106    -1.77195601    -0.30143338
 h     -3.05280185     0.39536787     0.02393534
 h     -2.07231051    -0.16302345    -1.56476884
 h      0.00963042     1.02967026     1.67356486
          17

 c      1.19744660    -0.46579377    -0.08631998
 c     -0.03977376    -1.10794288     0.12852675
 c     -1.08925409    -0.27872674    -0.05446861
 c     -0.76426795     1.33033262     0.99530166
 c     -0.50209793     1.23129376    -0.38376470
 c      0.97152479     0.92772172    -0.44168025
 h     -0.19154867    -2.20995210     0.35582821
 h     -1.66029987     1.94369551     1.36811729
 h     -0.88472122     1.91940353    -1.16627234
 h      1.65016669     1.62031904    -0.46824102
 o      2.35296505    -1.06675435     0.29194379
 h      3.22649647    -0.59483537     0.24390114
 c     -2.48565498    -0.40487740    -0.59268699
 h     -2.38022834    -1.71000187    -0.27631641
 h     -3.07346682     0.38945006     0.05072111
 h     -2.06994745    -0.14604644    -1.52805301
 h     -0.00986743     1.01565494     1.64732734
          17

 c      1.18315978    -0.46147599    -0.07987967
 c     -0.05588600    -1.09866041     0.13497800
 c     -1.07409338    -0.27544489    -0.05651944
 c     -0.75226168     1.31455440     0.97685773
 c     -0.50465338     1.22745098    -0.37844024
 c      0.98268002     0.92416173    -0.44123908
 h     -0.18907067    -2.26742909     0.37892447
 h     -1.72298600     1.97108643     1.43465085
 h     -0.88282289     1.99364536    -1.18194476
 h      1.62108614     1.60165258    -0.45200478
 o      2.35625040    -1.06430598     0.28860638
 h      3.23707319    -0.54577973     0.22408390
 c     -2.48004751    -0.41384745    -0.59475485
 h     -2.45067381    -1.61486090    -0.26568481
 h     -3.09351783     0.36434800     0.06073957
 h     -2.08275505    -0.12950108    -1.51353568
 h     -0.02039569     0.99710039     1.63440977
          17

 c      1.17108342    -0.45468161    -0.07334966
 c     -0.07094793    -1.09275241     0.14193683
 c     -1.06057442    -0.26802990    -0.05878889
 c     -0.74417453     1.30080592     0.95978115
 c     -0.50543165     1.22303749    -0.37555738
 c      0.98911236     0.91362589    -0.44015714
 h     -0.18261886    -2.30055652     0.39637274
 h     -1.76157992     1.98102892     1.49061730
 h     -0.88160545     2.05095420    -1.18409479
 h      1.65017732     1.64170073    -0.43650513
 o      2.35970293    -1.06144399     0.28496687
 h      3.22601491    -0.50271490     0.20278502
 c     -2.47357690    -0.42478891    -0.59221124
 h     -2.53866038    -1.49417144    -0.27049362
 h     -3.11001527     0.32079058     0.05277848
 h     -2.10870637    -0.11239062    -1.52657522
 h     -0.01814364     0.97230917     1.63787753
          17

 c      1.16166870    -0.44592457    -0.06665024
 c     -0.08402906    -1.09115728     0.14957903
 c     -1.04992512    -0.25633288    -0.06153473
 c     -0.74019652     1.28921599     0.94566679
 c     -0.50433607     1.21864725    -0.37623898
 c      0.99263061     0.89864298    -0.43856878
 h     -0.17324933    -2.30354898     0.40687524
 h     -1.77170391     1.97099642     1.53112543
 h     -0.87906664     2.08525950    -1.16899240
 h      1.71308744     1.71469943    -0.42091605
 o      2.36326728    -1.05789556     0.28095345
 h      3.19176034    -0.46876027     0.18105531
 c     -2.46628772    -0.43585014    -0.58574796
 h     -2.64086673    -1.36998056    -0.28721793
 h     -3.12203080     0.26301859     0.02834497
 h     -2.14878830    -0.09663660    -1.56251961
 h     -0.00664772     0.94309583     1.65401533
          17

 c      1.15515922    -0.43602312    -0.05964329
 c     -0.09438543    -1.09408125     0.15792519
 c     -1.04311621    -0.24055453    -0.06498613
 c     -0.73985952     1.27948809     0.93613709
 c     -0.50125289     1.21459070    -0.38109908
 c      0.99567514     0.88270158    -0.43659405
 h     -0.16240916    -2.27564044     0.41028224
 h     -1.75269314     1.94089638     1.55317421
 h     -0.87453818     2.09396311    -1.13660257
 h      1.77876834     1.78592243    -0.40556908
 o      2.36659000    -1.05358256     0.27653097
 h      3.13874284    -0.44364692     0.15950743
 c     -2.45738947    -0.44328896    -0.57757512
 h     -2.75942348    -1.28707803    -0.30423107
 h     -3.13119323     0.19942006    -0.00806090
 h     -2.20499452    -0.08648478    -1.60946449
 h      0.00655033     0.91352005     1.67477459
          17

 c      1.15160571    -0.42601027    -0.05215168
 c     -0.10160422    -1.10090106     0.16681306
 c     -1.04068376    -0.22132667    -0.06927351
 c     -0.74254750     1.27118433     0.93237632
 c     -0.49606754     1.21093962    -0.39016469
 c      0.99950032     0.86814878    -0.43437243
 h     -0.15174429    -2.22094152     0.40760054
 h     -1.70576092     1.89181326     1.55488743
 h     -0.86836306     2.07752134    -1.08976604
 h      1.83038137     1.83579559    -0.39124899
 o      2.36903931    -1.04868069     0.27172595
 h      3.07715906    -0.42289999     0.13793406
 c     -2.44540483    -0.44451790    -0.57010826
 h     -2.90318384    -1.28007223    -0.31160455
 h     -3.14237615     0.14275958    -0.04884695
 h     -2.27725227    -0.08573151    -1.65470108
 h      0.01458369     0.88765294     1.69223989
          17

 c      1.15087058    -0.41702756    -0.04398475
 c     -0.10562594    -1.10995725     0.17584270
 c     -1.04256011    -0.19957192    -0.07436893
 c     -0.74760623     1.26380095     0.93480222
 c     -0.48863910     1.20746094    -0.40276855
 c      1.00451687     0.85644126    -0.43208022
 h     -0.14308959    -2.15102226     0.40157184
 h     -1.63443263     1.82630096     1.53588122
 h     -0.86225508     2.04032525    -1.03456016
 h      1.86105507     1.85609835    -0.37867058
 o      2.36981962    -1.04362578     0.26664523
 h      3.02127435    -0.39792830     0.11504301
 c     -2.43087262    -0.44243254    -0.56413996
 h     -3.05984002    -1.32162241    -0.31743456
 h     -3.16255518     0.10647567    -0.08529669
 h     -2.36237302    -0.09602448    -1.68872703
 h      0.01341580     0.86828429     1.70109654
          17

 c      1.15264463    -0.41018197    -0.03497125
 c     -0.10664075    -1.11835268     0.18433150
 c     -1.04812466    -0.17629620    -0.08010199
 c     -0.75409930     1.25663216     0.94287270
 c     -0.47872768     1.20343542    -0.41751538
 c      1.01074558     0.84854721    -0.42990257
 h     -0.13841846    -2.08901970     0.39759390
 h     -1.54760168     1.75033541     1.49941683
 h     -0.86031574     1.99279727    -0.98130927
 h      1.86853959     1.84412733    -0.36844074
 o      2.36838405    -1.03882730     0.26142515
 h      2.98287123    -0.36085406     0.08928745
 c     -2.41622914    -0.44053854    -0.55986484
 h     -3.20284086    -1.37347600    -0.33034404
 h     -3.19528327     0.09716074    -0.11236432
 h     -2.45494939    -0.11742211    -1.70569488
 h      0.00207967     0.85656407     1.69915039
          17

 c      1.15649380    -0.40636513    -0.02500405
 c     -0.10494662    -1.12244016     0.19142579
 c     -1.05644784    -0.15242876    -0.08621270
 c     -0.76020174     1.24840541     0.95476919
 c     -0.46593018     1.19759652    -0.43248354
 c      1.01802210     0.84504136    -0.42799044
 h     -0.13957274    -2.06659246     0.40313269
 h     -1.46689170     1.67778630     1.45780879
 h     -0.86984359     1.95216858    -0.94411454
 h      1.85294833     1.80018108    -0.36109190
 o      2.36491116    -1.03414941     0.25609435
 h      2.96339932    -0.31311638     0.06105216
 c     -2.40402989    -0.43999156    -0.55739167
 h     -3.31565298    -1.41771119    -0.35115653
 h     -3.23560183     0.11153374    -0.13100110
 h     -2.54856031    -0.14905989    -1.70303479
 h     -0.01746539     0.85194485     1.68728503
          17

 c      1.16192417    -0.40606816    -0.01409315
 c     -0.10089868    -1.12017924     0.19663059
 c     -1.06652404    -0.12872200    -0.09240297
 c     -0.76266177     1.23699267     0.96711690
 c     -0.44992166     1.18881589    -0.44597106
 c      1.02602643     0.84596944    -0.42641991
 h     -0.14753730    -2.09872642     0.42216800
 h     -1.43371507     1.63419805     1.43790889
 h     -0.89831218     1.93478970    -0.93452896
 h      1.81680843     1.72770499    -0.35704066
 o      2.36016121    -1.02890991     0.25053729
 h      2.95579696    -0.26580544     0.03323822
 c     -2.39652341    -0.44064919    -0.55664095
 h     -3.39156734    -1.44817062    -0.37731196
 h     -3.27312507     0.14110915    -0.14486963
 h     -2.63678844    -0.18933128    -1.68123887
 h     -0.04027261     0.85212122     1.66952427
          17

 c      1.16842126    -0.40927284    -0.00240552
 c     -0.09497418    -1.11287028     0.20022989
 c     -1.07740925    -0.10578481    -0.09839102
 c     -0.75935057     1.22101867     0.97693940
 c     -0.43113919     1.17741617    -0.45751777
 c      1.03411598     0.85052563    -0.42518708
 h     -0.16149313    -2.16453018     0.45049231
 h     -1.47979264     1.63835195     1.46021976
 h     -0.94473633     1.94101197    -0.95172278
 h      1.76756209     1.63612293    -0.35634311
 o      2.35496179    -1.02242759     0.24462123
 h      2.95240064    -0.23115498     0.00928243
 c     -2.39537854    -0.44212179    -0.55738137
 h     -3.42843361    -1.46291374    -0.40558127
 h     -3.29844375     0.17764505    -0.15679906
 h     -2.71412824    -0.23590948    -1.64385769
 h     -0.05845280     0.85307729     1.65304924
          17

 c      1.17544268    -0.41549587     0.00974101
 c     -0.08777300    -1.10302746     0.20283348
 c     -1.08827853    -0.08419402    -0.10396420
 c     -0.75347552     1.20229063     0.98472962
 c     -0.41089808     1.16508056    -0.46781668
 c      1.04083601     0.85656994    -0.42427183
 h     -0.17915750    -2.23198390     0.48084808
 h     -1.57609601     1.67319484     1.50469762
 h     -0.99765700     1.95607086    -0.98423594
 h      1.72353736     1.54682300    -0.35805313
 o      2.34996998    -1.01437642     0.23830010
 h      2.94877321    -0.21692427    -0.00847328
 c     -2.40153453    -0.44414714    -0.55918898
 h     -3.42580789    -1.46139146    -0.43275579
 h     -3.30603160     0.21525849    -0.16798749
 h     -2.77673371    -0.28577997    -1.59771983
 h     -0.06271062     0.84998339     1.64704194
          17

 c      1.18240275    -0.42396234     0.02193474
 c     -0.07991532    -1.09248232     0.20492866
 c     -1.09848141    -0.06450280    -0.10899053
 c     -0.74927280     1.18318372     0.99185637
 c     -0.39067542     1.15352772    -0.47773603
 c      1.04354893     0.86059704    -0.42372409
 h     -0.19802436    -2.27946908     0.50796818
 h     -1.67860084     1.71371364     1.54492973
 h     -1.04370344     1.96519806    -1.02025610
 h      1.71806555     1.49528963    -0.35966655
 o      2.34566590    -1.00484126     0.23164040
 h      2.94388948    -0.22536353    -0.01924725
 c     -2.41517963    -0.44661308    -0.56137093
 h     -3.38398210    -1.44365458    -0.45562625
 h     -3.29419173     0.25040255    -0.17852477
 h     -2.82311261    -0.33540715    -1.55312945
 h     -0.04740047     0.84001095     1.65811371
          17

 c      1.18867513    -0.43382610     0.03375187
 c     -0.07196561    -1.08227436     0.20682747
 c     -1.10757758    -0.04719640    -0.11339747
 c     -0.74861716     1.16474043     0.99916739
 c     -0.37168170     1.14389517    -0.48785793
 c      1.04061468     0.86030569    -0.42353105
 h     -0.21601656    -2.29638550     0.52900317
 h     -1.76298680     1.74638767     1.56909560
 h     -1.07329987     1.96025243    -1.05208481
 h      1.77380417     1.50293851    -0.35956129
 o      2.34236400    -0.99429856     0.22482368
 h      2.93986519    -0.25328375    -0.02395623
 c     -2.43577050    -0.44945703    -0.56301090
 h     -3.30422154    -1.41054228    -0.47077452
 h     -3.26438254     0.28137886    -0.18795052
 h     -2.85434721    -0.38113310    -1.52301749
 h     -0.01567777     0.82484432     1.68493158
          17

 c      1.19363135    -0.44429990     0.04481368
 c     -0.06440334    -1.07297305     0.20872477
 c     -1.11531446    -0.03266091    -0.11714232
 c     -0.75161616     1.14705698     1.00737682
 c     -0.35488969     1.13679065    -0.49849760
 c      1.03447484     0.85724203    -0.42339545
 h     -0.23157987    -2.27887783     0.54268167
 h     -1.81906770     1.76568559     1.57404343
 h     -1.08102434     1.93865048    -1.07565980
 h      1.86656325     1.54694273    -0.36016042
 o      2.34017110    -0.98360047     0.21815043
 h      2.94219418    -0.29203173    -0.02539442
 c     -2.46206803    -0.45247225    -0.56328733
 h     -3.19045928    -1.36520697    -0.47437292
 h     -3.22089265     0.30805935    -0.19551570
 h     -2.87288706    -0.41982553    -1.51935812
 h      0.02217302     0.80932028     1.71929851
          17

 c      1.19674132    -0.45462632     0.05478567
 c     -0.05762390    -1.06484876     0.21073366
 c     -1.12155161    -0.02116599    -0.12019492
 c     -0.75778043     1.12994136     1.01701645
 c     -0.34106515     1.13244480    -0.50978076
 c      1.02866697     0.85371280    -0.42302261
 h     -0.24366500    -2.22742695     0.54881691
 h     -1.84294925     1.76956731     1.55988654
 h     -1.06467813     1.90144046    -1.08944048
 h      1.95979678     1.59630870    -0.36418676
 o      2.33897183    -0.97384864     0.21201094
 h      2.95910238    -0.32918697    -0.02785780
 c     -2.49207107    -0.45486062    -0.56205132
 h     -3.05359621    -1.31821518    -0.46198850
 h     -3.17074472     0.33185517    -0.20013453
 h     -2.88001553    -0.44949447    -1.54691217
 h      0.05501623     0.79808784     1.75196710
          17

 c      1.19768118    -0.46406242     0.06336956
 c     -0.05193840    -1.05784253     0.21287219
 c     -1.12618334    -0.01283246    -0.12253063
 c     -0.76663295     1.11323100     1.02828762
 c     -0.33066753     1.13075815    -0.52164432
 c      1.02535374     0.85087216    -0.42227147
 h     -0.25191335    -2.14693417     0.54843703
 h     -1.83347520     1.75746416     1.52797899
 h     -1.02506558     1.85264313    -1.09410294
 h      2.03225714     1.63423863    -0.37256816
 o      2.33868409    -0.96595985     0.20674313
 h      2.99658175    -0.35515794    -0.03492203
 c     -2.52278835    -0.45429398    -0.56027761
 h     -2.91685415    -1.29883784    -0.42780655
 h     -3.12303814     0.35548372    -0.20017184
 h     -2.87480334    -0.46966465    -1.59920318
 h      0.07477436     0.79394316     1.77627343
          17

 c      1.19639567    -0.47192829     0.07030998
 c     -0.04752923    -1.05133722     0.21498311
 c     -1.12907696    -0.00756021    -0.12413495
 c     -0.77782321     1.09683858     1.04103819
 c     -0.32365030     1.13121948    -0.53374347
 c      1.02548126     0.84910839    -0.42109185
 h     -0.25733359    -2.04926547     0.54471854
 h     -1.79141962     1.72982990     1.48056344
 h     -0.96700553     1.79999081    -1.09334204
 h      2.07485386     1.65383507    -0.38520232
 o      2.33970795    -0.96018260     0.20244149
 h      3.05068647    -0.37048648    -0.04645058
 c     -2.55138714    -0.44735970    -0.55984154
 h     -2.80304197    -1.34962737    -0.36437860
 h     -3.08702010     0.38194204    -0.19351979
 h     -2.85606971    -0.48148808    -1.66154726
 h      0.07710011     0.79784871     1.78871176
          17

 c      1.19311608    -0.47767977     0.07540947
 c     -0.04433603    -1.04380564     0.21658570
 c     -1.13005081    -0.00497498    -0.12500542
 c     -0.79098522     1.08065435     1.05474710
 c     -0.31923757     1.13275357    -0.54528607
 c      1.02926504     0.84852671    -0.41947675
 h     -0.26362661    -1.95730997     0.54473237
 h     -1.72081726     1.68897708     1.42135737
 h     -0.90117663     1.75653475    -1.09565064
 h      2.08439702     1.65263685    -0.40163825
 o      2.34285670    -0.95624247     0.19898235
 h      3.10833791    -0.38300177    -0.05911456
 c     -2.57771024    -0.43524004    -0.56188964
 h     -2.70573437    -1.45870704    -0.27408550
 h     -3.06952569     0.41309904    -0.17845393
 h     -2.82435557    -0.48698539    -1.71826705
 h      0.06103015     0.80935122     1.78854933
          17

 c      1.18837115    -0.48095568     0.07854035
 c     -0.04201183    -1.03300653     0.21686811
 c     -1.12901103    -0.00454312    -0.12515474
 c     -0.80536468     1.06428256     1.06841590
 c     -0.31602160     1.13378376    -0.55501455
 c      1.03646962     0.84913593    -0.41744598
 h     -0.27761223    -1.90265807     0.55962461
 h     -1.63338026     1.64203454     1.35704165
 h     -0.84328109     1.73995008    -1.11456388
 h      2.06067106     1.63030101    -0.42132714
 o      2.34879959    -0.95381781     0.19620856
 h      3.15599345    -0.39977011    -0.06947108
 c     -2.60204887    -0.42250125    -0.56594720
 h     -2.61624557    -1.57190412    -0.17328732
 h     -3.07288294     0.44771186    -0.15526792
 h     -2.78210694    -0.48792060    -1.75759581
 h      0.02898066     0.82681577     1.77772224
          17

 c      1.18299417    -0.48156721     0.07964307
 c     -0.04040130    -1.01802270     0.21537921
 c     -1.12607894    -0.00568335    -0.12461769
 c     -0.81919467     1.04651435     1.08041208
 c     -0.31290559     1.13313101    -0.56194771
 c      1.04652010     0.85083532    -0.41503824
 h     -0.30372244    -1.90184277     0.59655611
 h     -1.55645142     1.60715745     1.29898198
 h     -0.80390734     1.76238548    -1.16020202
 h      2.00620037     1.58844213    -0.44369388
 o      2.35772580    -0.95273870     0.19403073
 h      3.18510734    -0.42381263    -0.07562123
 c     -2.62394869    -0.41144540    -0.57109280
 h     -2.53718729    -1.65771951    -0.07621084
 h     -3.09482516     0.48019717    -0.12714328
 h     -2.73298715    -0.48553319    -1.77284948
 h     -0.01268080     0.84748551     1.76123571
          17

 c      1.17806785    -0.47946603     0.07871830
 c     -0.04014092    -1.00093664     0.21284420
 c     -1.12158253    -0.00779938    -0.12344613
 c     -0.82993381     1.02521971     1.08875260
 c     -0.31004545     1.13120491    -0.56652993
 c      1.05838476     0.85324142    -0.41230220
 h     -0.33688906    -1.93669960     0.64895689
 h     -1.53078341     1.61469561     1.25989609
 h     -0.77800257     1.81704368    -1.22605982
 h      1.92860239     1.53243090    -0.46828095
 o      2.36931003    -0.95298736     0.19244516
 h      3.19326408    -0.45432003    -0.07745070
 c     -2.64289496    -0.40236322    -0.57641840
 h     -2.47306584    -1.70638618     0.00909908
 h     -3.13058065     0.50297753    -0.09899553
 h     -2.68115942    -0.48084515    -1.76207016
 h     -0.05313688     0.86768246     1.74757993
          17

 c      1.17474110    -0.47475906     0.07583009
 c     -0.04212358    -0.98476998     0.21051174
 c     -1.11598486    -0.01033435    -0.12170956
 c     -0.83781805     0.99999073     1.09236208
 c     -0.30808615     1.12944681    -0.57019758
 c      1.07010682     0.85530976    -0.40926227
 h     -0.36784072    -1.97798656     0.70386310
 h     -1.56685784     1.67503883     1.24083130
 h     -0.75370113     1.88494384    -1.29427352
 h      1.84631172     1.47590407    -0.49545409
 o      2.38274756    -0.95469182     0.19154532
 h      3.18451730    -0.48706774    -0.07674462
 c     -2.65850597    -0.39490446    -0.58097071
 h     -2.42710254    -1.71684620     0.07822392
 h     -3.17491981     0.50972887    -0.07566903
 h     -2.63071377    -0.47488768    -1.72789792
 h     -0.07894402     0.88382582     1.74742527
          17

 c      1.17399322    -0.46774028     0.07111296
 c     -0.04678700    -0.97162140     0.20932133
 c     -1.10981642    -0.01279765    -0.11950552
 c     -0.84644720     0.97362794     1.09144700
 c     -0.30723238     1.12909665    -0.57417904
 c      1.07839270     0.85496006    -0.40577629
 h     -0.39003670    -2.00630177     0.75145554
 h     -1.63026721     1.75886514     1.23297351
 h     -0.72354085     1.94944722    -1.34954289
 h      1.79370305     1.44537757    -0.52837558
 o      2.39679000    -0.95814200     0.19154327
 h      3.16980409    -0.51451315    -0.07746756
 c     -2.67052791    -0.38872652    -0.58362351
 h     -2.40135517    -1.69060241     0.12832906
 h     -3.22316111     0.49692249    -0.06082658
 h     -2.58510638    -0.46887076    -1.67811025
 h     -0.08175044     0.89448461     1.76756700
          17

 c      1.17643827    -0.45893803     0.06478857
 c     -0.05397891    -0.96257838     0.20979669
 c     -1.10363940    -0.01474281    -0.11696326
 c     -0.85793253     0.94880641     1.08699080
 c     -0.30729532     1.13085445    -0.57912232
 c      1.08038196     0.85037219    -0.40155645
 h     -0.40039545    -2.01245271     0.78632259
 h     -1.69089353     1.83599540     1.23027071
 h     -0.68532909     2.00029374    -1.38314099
 h      1.80123738     1.46541242    -0.57290737
 o      2.40998764    -0.96370643     0.19273030
 h      3.16409843    -0.52749375    -0.08509411
 c     -2.67884438    -0.38368418    -0.58299245
 h     -2.39722946    -1.62966398     0.15714541
 h     -3.27156643     0.46404220    -0.05653806
 h     -2.54646123    -0.46433100    -1.62603564
 h     -0.06640674     0.90076742     1.80385821
          17

 c      1.18222118    -0.44917009     0.05718597
 c     -0.06307904    -0.95805526     0.21217133
 c     -1.09800852    -0.01575523    -0.11425383
 c     -0.87220106     0.92699271     1.08042560
 c     -0.30799318     1.13500054    -0.58522610
 c      1.07723170     0.84301066    -0.39699298
 h     -0.39808686    -1.99336746     0.80604244
 h     -1.73540579     1.89043888     1.23002401
 h     -0.63985259     2.03209089    -1.39127099
 h      1.85403492     1.52359968    -0.62786845
 o      2.42140863    -0.97149004     0.19526036
 h      3.17589474    -0.52098702    -0.10311399
 c     -2.68347450    -0.37985814    -0.57762107
 h     -2.41572549    -1.53626047     0.16263770
 h     -3.31770061     0.41351518    -0.06312217
 h     -2.51508503    -0.46304928    -1.58813098
 h     -0.04653478     0.90405682     1.84422973
          17

 c      1.19106985    -0.43947604     0.04871538
 c     -0.07317223    -0.95797540     0.21645558
 c     -1.09340990    -0.01545786    -0.11159442
 c     -0.88847172     0.90898261     1.07308265
 c     -0.30904067     1.14150739    -0.59239339
 c      1.07200105     0.83606451    -0.39319258
 h     -0.38379584    -1.95000939     0.81038313
 h     -1.75954861     1.91523352     1.23091071
 h     -0.58945895     2.04282515    -1.37337502
 h      1.91636056     1.58873128    -0.68400970
 o      2.43121045    -0.98102406     0.19891507
 h      3.19845891    -0.49920710    -0.12924589
 c     -2.68445714    -0.37751694    -0.56669187
 h     -2.45721055    -1.41388680     0.14345852
 h     -3.36099069     0.35076760    -0.07903151
 h     -2.49039186    -0.46644596    -1.57597509
 h     -0.03474707     0.90478825     1.87699669
          17

 c      1.20244398    -0.43094477     0.03980995
 c     -0.08319457    -0.96174483     0.22239363
 c     -1.09021207    -0.01353661    -0.10922958
 c     -0.90604785     0.89526934     1.06593483
 c     -0.31011426     1.15004236    -0.60028196
 c      1.06667250     0.83180765    -0.39112632
 h     -0.35976885    -1.88777850     0.80174980
 h     -1.76276146     1.90763148     1.23212088
 h     -0.53762335     2.03374204    -1.33176208
 h      1.96581629     1.64051102    -0.73329037
 o      2.44014789    -0.99149331     0.20321860
 h      3.21731559    -0.47196855    -0.15726149
 c     -2.68168123    -0.37683855    -0.55089032
 h     -2.52036199    -1.27097662     0.10127788
 h     -3.40324536     0.28402158    -0.10109534
 h     -2.47312452    -0.47480210    -1.58795728
 h     -0.03871242     0.90279399     1.89457496
          17

 c      1.21567185    -0.42453947     0.03087301
 c     -0.09200669    -0.96804555     0.22929842
 c     -1.08866292    -0.00979950    -0.10738509
 c     -0.92445566     0.88614943     1.05961281
 c     -0.31082201     1.15984322    -0.60823670
 c      1.06216148     0.83140822    -0.39138448
 h     -0.33044950    -1.81911174     0.78707954
 h     -1.74622036     1.86715617     1.23308007
 h     -0.48901243     2.01090332    -1.27264338
 h      1.99285567     1.67009665    -0.77118393
 o      2.44884037    -1.00213240     0.20770369
 h      3.22138466    -0.44829673    -0.18123816
 c     -2.67504760    -0.37684383    -0.53277014
 h     -2.59989017    -1.13155136     0.04866874
 h     -3.44813577     0.22291422    -0.12578701
 h     -2.46571551    -0.48742301    -1.61152232
 h     -0.06156118     0.89777966     1.89333996
          17

 c      1.23003649    -0.42094682     0.02223586
 c     -0.09842742    -0.97462751     0.23585422
 c     -1.08895411    -0.00427078    -0.10621956
 c     -0.94335837     0.88166813     1.05444098
 c     -0.31070996     1.16948761    -0.61514940
 c      1.05888967     0.83527859    -0.39424756
 h     -0.30288648    -1.76618047     0.78019607
 h     -1.71295816     1.79579275     1.23347486
 h     -0.44952949     1.98824751    -1.20800658
 h      1.99417186     1.67455923    -0.79544979
 o      2.45754928    -1.01238340     0.21203077
 h      3.20620786    -0.43393934    -0.19743829
 c     -2.66477524    -0.37337587    -0.51720404
 h     -2.68680916    -1.05464012     0.02582421
 h     -3.49843742     0.17566205    -0.15133324
 h     -2.47036021    -0.50359619    -1.63242241
 h     -0.10279315     0.88953575     1.87292270
          17

 c      1.24481663    -0.42047614     0.01413081
 c     -0.10144773    -0.97893357     0.24043962
 c     -1.09128155     0.00277511    -0.10579847
 c     -0.96236368     0.88138012     1.05036466
 c     -0.30935535     1.17688810    -0.61952922
 c      1.05709957     0.84326198    -0.39975844
 h     -0.28427661    -1.75408842     0.79819478
 h     -1.67007119     1.70055040     1.23372993
 h     -0.42539282     1.98830965    -1.15491784
 h      1.96936549     1.65394461    -0.80514797
 o      2.46621739    -1.02191864     0.21600966
 h      3.17320912    -0.43114415    -0.20459807
 c     -2.65062867    -0.36194292    -0.50873377
 h     -2.78252861    -1.09736564     0.07603793
 h     -3.55244795     0.14655755    -0.17855500
 h     -2.48760514    -0.52282491    -1.64088152
 h     -0.15826177     0.87796473     1.83628632
          17

 c      1.25929920    -0.42303402     0.00668066
 c     -0.10072525    -0.98018490     0.24254868
 c     -1.09576214     0.01093682    -0.10609563
 c     -0.98064895     0.88383961     1.04671515
 c     -0.30660184     1.18044571    -0.62036684
 c      1.05693491     0.85469718    -0.40774878
 h     -0.27599870    -1.78723635     0.84496396
 h     -1.63407779     1.59937294     1.23651851
 h     -0.42037080     2.02938513    -1.12529626
 h      1.92038651     1.61073175    -0.80049074
 o      2.47451149    -1.03066953     0.21962133
 h      3.12899906    -0.43839135    -0.20418786
 c     -2.63322523    -0.34689616    -0.50430309
 h     -2.88584890    -1.20664632     0.15944791
 h     -3.60331833     0.13539460    -0.20930200
 h     -2.51612130    -0.54442192    -1.63335814
 h     -0.21916213     0.86297741     1.79071327
          17

 c      1.27278477    -0.42820085    -0.00008518
 c     -0.09658689    -0.97989814     0.24332177
 c     -1.10235487     0.01976411    -0.10701966
 c     -0.99655856     0.88623422     1.04195206
 c     -0.30276249     1.18085018    -0.61814780
 c      1.05827660     0.86837818    -0.41779885
 h     -0.27349878    -1.84375510     0.90520853
 h     -1.63649514     1.52566512     1.24923877
 h     -0.43341187     2.10449667    -1.11402931
 h      1.85335640     1.55137706    -0.78370401
 o      2.48184173    -1.03887206     0.22305190
 h      3.08498641    -0.44979563    -0.20087474
 c     -2.61472911    -0.33291437    -0.50034457
 h     -2.98256456    -1.32225671     0.23365882
 h     -3.64148614     0.13863944    -0.24454238
 h     -2.55323064    -0.56782919    -1.61057606
 h     -0.27124524     0.84428722     1.74861499
          17

 c      1.28460842    -0.43538510    -0.00619023
 c     -0.08951035    -0.97984277     0.24414822
 c     -1.11083261     0.02874273    -0.10847921
 c     -1.00889891     0.88635944     1.03430314
 c     -0.29844699     1.18041246    -0.61415659
 c      1.06023966     0.88234760    -0.42908927
 h     -0.27210830    -1.89933975     0.96092308
 h     -1.70537578     1.50548757     1.28034224
 h     -0.46009751     2.18864279    -1.10726807
 h      1.78356357     1.49041947    -0.76140144
 o      2.48750192    -1.04699735     0.22664681
 h      3.05491476    -0.45624375    -0.20171713
 c     -2.59695454    -0.32158960    -0.49564393
 h     -3.06347092    -1.41999245     0.28553037
 h     -3.65866411     0.15219708    -0.28346804
 h     -2.59552126    -0.59301481    -1.57614631
 h     -0.29815686     0.82140646     1.72465649
          17

 c      1.29419853    -0.44397075    -0.01167990
 c     -0.07991427    -0.98100847     0.24584692
 c     -1.12079055     0.03729260    -0.11046228
 c     -1.01961528     0.88576971     1.02386752
 c     -0.29425918     1.18119140    -0.60941089
 c      1.06058886     0.89366632    -0.44022720
 h     -0.26913564    -1.93915318     1.00082222
 h     -1.82310559     1.52018656     1.32515995
 h     -0.49537088     2.25999576    -1.09499017
 h      1.74132624     1.45477966    -0.74728028
 o      2.49108592    -1.05536509     0.23063606
 h      3.04783772    -0.45156414    -0.21167370
 c     -2.58107775    -0.31321284    -0.48990600
 h     -3.12482860    -1.49199471     0.31377282
 h     -3.65005416     0.17310438    -0.32384818
 h     -2.63943635    -0.62066867    -1.53590691
 h     -0.29227525     0.79455443     1.72614264
          17

 c      1.30114433    -0.45342517    -0.01660730
 c     -0.06818165    -0.98373124     0.24873232
 c     -1.13170298     0.04483928    -0.11301224
 c     -1.03107001     0.88695786     1.01273360
 c     -0.29071318     1.18442907    -0.60448651
 c      1.05695800     0.89959554    -0.44985681
 h     -0.26328065    -1.95624039     1.01957255
 h     -1.95085872     1.53860589     1.37115546
 h     -0.53479118     2.30601198    -1.07276094
 h      1.75759600     1.47077488    -0.75517743
 o      2.49284339    -1.06371079     0.23481763
 h      3.06193127    -0.43936571    -0.22846827
 c     -2.56780219    -0.30775148    -0.48306536
 h     -3.16532701    -1.53561916     0.32015763
 h     -3.61469869     0.19994076    -0.36274171
 h     -2.68178289    -0.65211594    -1.49665174
 h     -0.26267004     0.76591526     1.74579968
          17

 c      1.30522070    -0.46335423    -0.02102482
 c     -0.05469366    -0.98796095     0.25282034
 c     -1.14297494     0.05090184    -0.11613612
 c     -1.04382541     0.89098774     1.00322447
 c     -0.28830827     1.19072963    -0.59966415
 c      1.05048267     0.90052217    -0.45824304
 h     -0.25400025    -1.94843273     1.01553160
 h     -2.06325943     1.54496503     1.40965032
 h     -0.57472802     2.32109310    -1.03959626
 h      1.82187004     1.52979267    -0.78026412
 o      2.49343808    -1.07137013     0.23868355
 h      3.08793778    -0.42995600    -0.24459402
 c     -2.55746454    -0.30522157    -0.47520482
 h     -3.18449200    -1.54961092     0.30696218
 h     -3.55542511     0.23291441    -0.39711834
 h     -2.71994027    -0.68867531    -1.46393051
 h     -0.22666690     0.73907094     1.76925911
          17

 c      1.30639176    -0.47345760    -0.02499032
 c     -0.03983812    -0.99337271     0.25792064
 c     -1.15395131     0.05514747    -0.11973887
 c     -1.05758507     0.89792969     0.99690117
 c     -0.28751573     1.20023778    -0.59503139
 c      1.04445205     0.89875614    -0.46655266
 h     -0.24129218    -1.91707056     0.98977587
 h     -2.14832479     1.53456463     1.43643745
 h     -0.61232766     2.30429836    -0.99649980
 h      1.89794378     1.60195914    -0.80737219
 o      2.49348643    -1.07776457     0.24177395
 h      3.11636893    -0.43246032    -0.25303892
 c     -2.55008369    -0.30588141    -0.46662746
 h     -3.18204557    -1.53284541     0.27640191
 h     -3.47890320     0.27405545    -0.42445649
 h     -2.75169291    -0.73056945    -1.44000510
 h     -0.19866465     0.71739157     1.78508094
          17

 c      1.30480731    -0.48346047    -0.02857681
 c     -0.02398775    -0.99931064     0.26359380
 c     -1.16391985     0.05740987    -0.12360337
 c     -1.07199560     0.90742782     0.99448418
 c     -0.28865139     1.21264579    -0.59049947
 c      1.04105696     0.89594683    -0.47548912
 h     -0.22590797    -1.86771941     0.94667277
 h     -2.20083707     1.50736185     1.44973430
 h     -0.64574281     2.25902478    -0.94610391
 h      1.96106780     1.66621227    -0.82702718
 o      2.49336088    -1.08260984     0.24383680
 h      3.14075035    -0.45145343    -0.24992146
 c     -2.54542683    -0.31030471    -0.45782184
 h     -3.15773478    -1.48400817     0.23070738
 h     -3.39501097     0.32722378    -0.44340762
 h     -2.77507056    -0.77609983    -1.42365376
 h     -0.18716809     0.70332190     1.78723597
          17

 c      1.30078508    -0.49308821    -0.03187440
 c     -0.00743205    -1.00458743     0.26898891
 c     -1.17213964     0.05767362    -0.12740268
 c     -1.08685076     0.91892509     0.99606107
 c     -0.29172355     1.22702805    -0.58576455
 c      1.04112329     0.89292406    -0.48527601
 h     -0.21008648    -1.81272996     0.89585638
 h     -2.21871129     1.46518884     1.44897595
 h     -0.67506872     2.19479009    -0.89308914
 h      2.00019108     1.71225758    -0.83561341
 o      2.49317323    -1.08591389     0.24483543
 h      3.15811237    -0.48702233    -0.23465041
 c     -2.54322458    -0.31919000    -0.44930510
 h     -3.11155673    -1.40195328     0.17259226
 h     -3.31363686     0.39652902    -0.45428732
 h     -2.78853151    -0.82172040    -1.41199418
 h     -0.19591368     0.69843452     1.77391095
          17

 c      1.29480500    -0.50205409    -0.03499358
 c      0.00969768    -1.00732241     0.27271975
 c     -1.17789788     0.05603542    -0.13074754
 c     -1.10207497     0.93173841     1.00125030
 c     -0.29626285     1.24158448    -0.58025996
 c      1.04466794     0.89014222    -0.49590833
 h     -0.19846911    -1.77348087     0.85377557
 h     -2.20196814     1.41103736     1.43448142
 h     -0.70432559     2.13032187    -0.84485323
 h      2.01138367     1.73545480    -0.83232873
 o      2.49276601    -1.08794882     0.24493770
 h      3.16926218    -0.53525193    -0.20976307
 c     -2.54347612    -0.33272850    -0.44154749
 h     -3.04483027    -1.28755369     0.10650056
 h     -3.23924039     0.48173151    -0.45883080
 h     -2.79126480    -0.86295920    -1.40279304
 h     -0.22498250     0.70354842     1.74639875
          17

 c      1.28753366    -0.51003493    -0.03807767
 c      0.02728523    -1.00561003     0.27339216
 c     -1.18060038     0.05266224    -0.13325547
 c     -1.11762424     0.94508686     1.00923331
 c     -0.30127308     1.25378162    -0.57324987
 c      1.05127572     0.88791786    -0.50727187
 h     -0.19671678    -1.77300212     0.83760205
 h     -2.15383972     1.34943785     1.40787459
 h     -0.74267161     2.09231210    -0.81060817
 h      1.99409652     1.73386925    -0.81761719
 o      2.49167649    -1.08922921     0.24451250
 h      3.17940270    -0.58859940    -0.18086619
 c     -2.54616722    -0.34959229    -0.43525888
 h     -2.96396072    -1.15046562     0.04250792
 h     -3.16950618     0.57425687    -0.45921883
 h     -2.78333482    -0.89576017    -1.39577968
 h     -0.27073401     0.71855648     1.70899262
          17

 c      1.27987082    -0.51663403    -0.04132558
 c      0.04464197    -0.99942058     0.27101099
 c     -1.17986143     0.04775444    -0.13461820
 c     -1.13322792     0.95807958     1.01862806
 c     -0.30588144     1.26183688    -0.56429105
 c      1.06028530     0.88644589    -0.51915706
 h     -0.20528650    -1.81398932     0.84877685
 h     -2.08490100     1.28774713     1.37354430
 h     -0.79781077     2.09855953    -0.79617262
 h      1.95019470     1.70755572    -0.79276978
 o      2.48919382    -1.09040386     0.24405644
 h      3.19734697    -0.63765812    -0.15545627
 c     -2.54982615    -0.36538317    -0.43252299
 h     -2.89140690    -1.02957047     0.00859898
 h     -3.10068375     0.66010058    -0.45730003
 h     -2.76567714    -0.91765319    -1.39209146
 h     -0.32457760     0.74190786     1.66974617
          17

 c      1.27293553    -0.52137774    -0.04500204
 c      0.06030592    -0.99087043     0.26707006
 c     -1.17550573     0.04153008    -0.13462285
 c     -1.14777294     0.96963227     1.02726200
 c     -0.31039422     1.26632914    -0.55365146
 c      1.07077165     0.88565189    -0.53122026
 h     -0.21740151    -1.87542669     0.87198468
 h     -2.02136909     1.23801669     1.34130967
 h     -0.86408327     2.13940376    -0.79913891
 h      1.88511043     1.65972948    -0.76023597
 o      2.48474163    -1.09195256     0.24394494
 h      3.22980842    -0.67597309    -0.13897100
 c     -2.55058132    -0.37198145    -0.43817745
 h     -2.87278610    -1.00760455     0.06474758
 h     -3.03192935     0.72655397    -0.45444899
 h     -2.74005857    -0.92812803    -1.39216559
 h     -0.37191780     0.77020594     1.64096447
          17

 c      1.26791507    -0.52377272    -0.04941312
 c      0.07266907    -0.98228996     0.26311544
 c     -1.16742683     0.03425759    -0.13312358
 c     -1.15878812     0.97851290     1.03241954
 c     -0.31586703     1.26906001    -0.54196801
 c      1.08123794     0.88486739    -0.54291976
 h     -0.22547137    -1.93441415     0.89175793
 h     -2.00789180     1.21568443     1.32661493
 h     -0.92685100     2.19110745    -0.81278197
 h      1.81157909     1.60050549    -0.72451934
 o      2.47841338    -1.09392040     0.24418054
 h      3.27347215    -0.70416513    -0.13083281
 c     -2.54833767    -0.36944297    -0.45232975
 h     -2.90545557    -1.07520865     0.21345540
 h     -2.96535352     0.76666455    -0.45203497
 h     -2.70898713    -0.92826824    -1.39529692
 h     -0.39568238     0.79928454     1.63625425
          17

 c      1.26582698    -0.52339025    -0.05485208
 c      0.08048256    -0.97522710     0.26010620
 c     -1.15563868     0.02616429    -0.13003830
 c     -1.16474614     0.98416514     1.03275328
 c     -0.32304434     1.27140478    -0.52981567
 c      1.08915262     0.88233375    -0.55347610
 h     -0.22489250    -1.97670418     0.89937366
 h     -2.06884173     1.22695121     1.33683708
 h     -0.97421092     2.23512375    -0.83122654
 h      1.75507599     1.55288129    -0.69289663
 o      2.47091912    -1.09607340     0.24449801
 h      3.31623175    -0.72727975    -0.12621199
 c     -2.54603284    -0.36423362    -0.46894724
 h     -2.94883367    -1.15122928     0.38460097
 h     -2.90442605     0.77873859    -0.45169086
 h     -2.67544202    -0.92046328    -1.40118752
 h     -0.38801187     0.82737929     1.66202064
          17

 c      1.26728250    -0.51997078    -0.06152531
 c      0.08305842    -0.97047944     0.25848979
 c     -1.14042064     0.01733859    -0.12536806
 c     -1.16754792     0.98726027     1.02975647
 c     -0.33212505     1.27404005    -0.51762502
 c      1.09148357     0.87559482    -0.56213594
 h     -0.21386687    -1.99539693     0.89133553
 h     -2.17086514     1.26104350     1.36016420
 h     -0.99993724     2.26129996    -0.85054687
 h      1.74802867     1.54832368    -0.67255272
 o      2.46304549    -1.09820491     0.24464011
 h      3.34573832    -0.74970114    -0.12054067
 c     -2.54439027    -0.35878739    -0.48457418
 h     -2.98649014    -1.20459435     0.53962466
 h     -2.85308205     0.76444815    -0.45491633
 h     -2.64241844    -0.90813461    -1.41061240
 h     -0.35833157     0.85639987     1.71150186
          17

 c      1.27232341    -0.51353663    -0.06947691
 c      0.08035940    -0.96827904     0.25834455
 c     -1.12229685     0.00778613    -0.11918617
 c     -1.16916213     0.98870708     1.02580296
 c     -0.34297753     1.27718747    -0.50568734
 c      1.08773126     0.86452145    -0.56881389
 h     -0.19253352    -1.98834146     0.86732278
 h     -2.27141409     1.30461140     1.38255608
 h     -1.00189364     2.26503646    -0.86832420
 h      1.79475824     1.59149693    -0.66338794
 o      2.45531667    -1.10024171     0.24447489
 h      3.35458668    -0.77330670    -0.11149277
 c     -2.54298484    -0.35367467    -0.49784570
 h     -3.01465831    -1.22997889     0.66505442
 h     -2.81546571     0.72921105    -0.46267708
 h     -2.61237258    -0.89485943    -1.42489794
 h     -0.32462052     0.88885919     1.77044029
          17

 c      1.28042005    -0.50442255    -0.07855739
 c      0.07299632    -0.96836731     0.25943046
 c     -1.10197509    -0.00249119    -0.11162914
 c     -1.17021383     0.98920999     1.02262097
 c     -0.35529275     1.28078005    -0.49415689
 c      1.08043904     0.85198493    -0.57391207
 h     -0.16257241    -1.95740860     0.82951763
 h     -2.34723296     1.34904671     1.39644020
 h     -0.98065079     2.24523428    -0.88329069
 h      1.86542326     1.65258149    -0.66039509
 o      2.44791537    -1.10222508     0.24399447
 h      3.34138538    -0.79772116    -0.09901416
 c     -2.54110862    -0.34945014    -0.50828075
 h     -3.03299174    -1.22867754     0.75649151
 h     -2.79580838     0.68354423    -0.47508677
 h     -2.58689164    -0.88319273    -1.44436562
 h     -0.30158834     0.92545124     1.82586519
          17

 c      1.29063568    -0.49318727    -0.08846125
 c      0.06212396    -0.96992689     0.26115837
 c     -1.08029731    -0.01342360    -0.10290204
 c     -1.17072518     0.98933536     1.02118771
 c     -0.36857536     1.28446538    -0.48304017
 c      1.07203012     0.84066977    -0.57772939
 h     -0.12728899    -1.90995787     0.78324868
 h     -2.38878242     1.38930346     1.39862973
 h     -0.93930259     2.20407779    -0.89545356
 h      1.93265513     1.70464744    -0.66039182
 o      2.44065662    -1.10428942     0.24330635
 h      3.31103691    -0.82071231    -0.08515847
 c     -2.53803467    -0.34719549    -0.51582899
 h     -3.04185122    -1.20313311     0.81228925
 h     -2.79820243     0.64325844    -0.49142775
 h     -2.56675576    -0.87412068    -1.46730470
 h     -0.29748163     0.96528473     1.86924429
          17

 c      1.30184759    -0.48050028    -0.09879642
 c      0.04926642    -0.97140489     0.26252120
 c     -1.05821879    -0.02481730    -0.09327906
 c     -1.17062732     0.98957701     1.02196430
 c     -0.38206595     1.28747424    -0.47212539
 c      1.06387220     0.83211833    -0.58041729
 h     -0.09170233    -1.86195287     0.73840233
 h     -2.39286114     1.42217292     1.38797660
 h     -0.88428102     2.14848339    -0.90699164
 h      1.98209253     1.73449250    -0.66223020
 o      2.43296717    -1.10665664     0.24263760
 h      3.27505744    -0.83840771    -0.07407077
 c     -2.53316074    -0.34814877    -0.52061087
 h     -3.04158445    -1.15570013     0.83134376
 h     -2.82548591     0.62406147    -0.51070330
 h     -2.55216687    -0.86745303    -1.49034636
 h     -0.31546251     1.00674300     1.89596596
          17

 c      1.31294286    -0.46703926    -0.10915934
 c      0.03604504    -0.97060723     0.26220102
 c     -1.03678399    -0.03632527    -0.08309395
 c     -1.16992141     0.99038684     1.02504987
 c     -0.39467837     1.28845172    -0.46084062
 c      1.05668412     0.82714403    -0.58206117
 h     -0.06132351    -1.83800231     0.70886613
 h     -2.35927560     1.44542735     1.36432046
 h     -0.82623632     2.09224321    -0.92397730
 h      2.00739919     1.73733881    -0.66560383
 o      2.42404888    -1.10959027     0.24228447
 h      3.24903843    -0.84621698    -0.07105848
 c     -2.52627258    -0.35265921    -0.52270508
 h     -3.03232292    -1.08856954     0.81233079
 h     -2.87646724     0.62992366    -0.53230490
 h     -2.54290504    -0.86267381    -1.50969931
 h     -0.35508979     1.04797043     1.90443065
          17

 c      1.32294980    -0.45340013    -0.11920209
 c      0.02379836    -0.96603445     0.25931493
 c     -1.01708140    -0.04744193    -0.07272522
 c     -1.16869539     0.99216773     1.03018741
 c     -0.40520103     1.28566607    -0.44822990
 c      1.05089142     0.82615691    -0.58271162
 h     -0.03887623    -1.85666690     0.70435851
 h     -2.29030454     1.45765780     1.32823036
 h     -0.77797769     2.05408270    -0.95675217
 h      2.00608670     1.71251386    -0.67048299
 o      2.41347556    -1.11323510     0.24241080
 h      3.24319150    -0.84163489    -0.07922707
 c     -2.51776027    -0.35976447    -0.52208087
 h     -3.01395702    -1.00406522     0.75359772
 h     -2.94384242     0.64918379    -0.55583846
 h     -2.53841252    -0.85955847    -1.52219196
 h     -0.41269498     1.08712710     1.89604732
          17

 c      1.33108796    -0.44005215    -0.12866520
 c      0.01348171    -0.95868974     0.25429158
 c     -1.00019767    -0.05753160    -0.06256947
 c     -1.16703576     0.99517520     1.03663755
 c     -0.41296767     1.27820250    -0.43357395
 c      1.04676310     0.82925451    -0.58238631
 h     -0.02331108    -1.90971896     0.72040763
 h     -2.19253437     1.45899714     1.28127482
 h     -0.74672775     2.04438778    -1.01287341
 h      1.97797768     1.66192737    -0.67696137
 o      2.40175851    -1.11745269     0.24283963
 h      3.25317380    -0.82696984    -0.09608962
 c     -2.50843982    -0.36800835    -0.51866548
 h     -2.98632190    -0.90522031     0.65376442
 h     -3.01651666     0.66534957    -0.58062740
 h     -2.53789527    -0.85832934    -1.52572003
 h     -0.48069236     1.12272768     1.87640026
          17

 c      1.33675849    -0.42736386    -0.13735956
 c      0.00595050    -0.95120094     0.24835202
 c     -0.98715858    -0.06591257    -0.05298936
 c     -1.16469022     0.99923830     1.04298576
 c     -0.41821934     1.26700616    -0.41731965
 c      1.04434348     0.83615991    -0.58106249
 h     -0.01309822    -1.97204756     0.74425468
 h     -2.08187676     1.45355935     1.22675218
 h     -0.72958671     2.05342801    -1.08647760
 h      1.92585376     1.59065011    -0.68535784
 o      2.38999402    -1.12190064     0.24315888
 h      3.26523790    -0.80788405    -0.11535530
 c     -2.49913099    -0.37614231    -0.51254684
 h     -2.95007022    -0.79708200     0.51425373
 h     -3.08380222     0.66697770    -0.60589310
 h     -2.54043445    -0.85956190    -1.51934223
 h     -0.54671781     1.15427922     1.85698839
          17

 c      1.33952340    -0.41565739    -0.14512649
 c      0.00201915    -0.94589393     0.24256042
 c     -0.97883625    -0.07199021    -0.04424915
 c     -1.16030343     1.00330743     1.04720010
 c     -0.42148330     1.25391677    -0.40075408
 c      1.04312335     0.84600321    -0.57864756
 h     -0.00759797    -2.02285017     0.76536719
 h     -1.99096334     1.45412751     1.17015337
 h     -0.72025568     2.06263388    -1.16230249
 h      1.85880503     1.50967671    -0.69673673
 o      2.37914522    -1.12622612     0.24297136
 h      3.26718990    -0.78995143    -0.13110821
 c     -2.49012909    -0.38296916    -0.50474010
 h     -2.91044971    -0.69025935     0.34851910
 h     -3.13757178     0.64954266    -0.63112550
 h     -2.54507246    -0.86405387    -1.50325884
 h     -0.59547234     1.18282986     1.85440167
          17

 c      1.33909861    -0.40524597    -0.15180526
 c      0.00228501    -0.94418643     0.23756168
 c     -0.97585321    -0.07542883    -0.03647895
 c     -1.15133018     1.00563516     1.04771167
 c     -0.42304812     1.24044622    -0.38510711
 c      1.04144792     0.85695139    -0.57488135
 h     -0.00645959    -2.05077714     0.77774209
 h     -1.96227398     1.48138587     1.11607218
 h     -0.71469172     2.05859593    -1.22651612
 h      1.79869855     1.44049755    -0.71428752
 o      2.36974655    -1.13015697     0.24200740
 h      3.25288339    -0.77696087    -0.13972836
 c     -2.47990885    -0.38649105    -0.49950118
 h     -2.89156742    -0.60909061     0.20958754
 h     -3.17251139     0.61378942    -0.65632165
 h     -2.55085889    -0.87282184    -1.47883518
 h     -0.61689327     1.20981215     1.88131687
          17

 c      1.33535916    -0.39645753    -0.15720998
 c      0.00696016    -0.94666267     0.23364498
 c     -0.97850643    -0.07630662    -0.02969375
 c     -1.13726661     1.00610466     1.04497219
 c     -0.42294303     1.22756818    -0.37128300
 c      1.03651713     0.86640779    -0.56923492
 h     -0.00919463    -2.05132501     0.77856912
 h     -2.00199411     1.53955735     1.06286301
 h     -0.71122546     2.03517003    -1.27035120
 h      1.78008565     1.41291396    -0.74477789
 o      2.36190430    -1.13352089     0.24013793
 h      3.22226974    -0.77056722    -0.14010923
 c     -2.46381342    -0.38398921    -0.50510784
 h     -2.95168832    -0.58844267     0.20016564
 h     -3.18568825     0.56385201    -0.68212044
 h     -2.55678491    -0.88750209    -1.44929570
 h     -0.61410090     1.23426768     1.93453658
          17

 c      1.32834382    -0.38966440    -0.16111979
 c      0.01579655    -0.95319110     0.23082395
 c     -0.98661712    -0.07508119    -0.02381563
 c     -1.12068841     1.00698518     1.04070056
 c     -0.42110125     1.21589828    -0.35991847
 c      1.02725031     0.87333007    -0.56140319
 h     -0.01507662    -2.02466897     0.76721009
 h     -2.07183903     1.60727502     1.00881869
 h     -0.70940420     1.99108030    -1.28926040
 h      1.81685545     1.43806420    -0.79299698
 o      2.35533070    -1.13626729     0.23738152
 h      3.18106797    -0.77005065    -0.13369887
 c     -2.44302376    -0.37675018    -0.51838179
 h     -3.07835742    -0.61624035     0.29009633
 h     -3.17641739     0.50618275    -0.70970403
 h     -2.56170201    -0.91142523    -1.42145100
 h     -0.59867729     1.25285292     1.99782398
          17

 c      1.31826276    -0.38526338    -0.16330995
 c      0.02811475    -0.96296872     0.22886563
 c     -0.99951123    -0.07245712    -0.01865914
 c     -1.10389693     1.01034318     1.03636340
 c     -0.41753018     1.20581701    -0.35140988
 c      1.01622452     0.87944745    -0.55209407
 h     -0.02316274    -1.97562029     0.74525463
 h     -2.13768603     1.66488728     0.95645643
 h     -0.70939190     1.92818445    -1.28187332
 h      1.87980585     1.49405524    -0.85218928
 o      2.34935946    -1.13850194     0.23392079
 h      3.14065231    -0.77194907    -0.12461326
 c     -2.42282397    -0.36757660    -0.53145400
 h     -3.20898116    -0.66334059     0.39209974
 h     -3.14692019     0.44848769    -0.73975758
 h     -2.56450958    -0.94841847    -1.40167802
 h     -0.58126447     1.26244975     2.05430680
          17

 c      1.30550971    -0.38356831    -0.16361765
 c      0.04292342    -0.97446946     0.22724000
 c     -1.01614942    -0.06924196    -0.01393051
 c     -1.08809739     1.01715654     1.03284298
 c     -0.41234213     1.19746050    -0.34586497
 c      1.00631414     0.88663402    -0.54238108
 h     -0.03251559    -1.91563401     0.71764992
 h     -2.18243156     1.70317002     0.90932513
 h     -0.71202239     1.85119769    -1.25014433
 h      1.93637593     1.55620195    -0.91105856
 o      2.34310538    -1.14046039     0.23005343
 h      3.11547870    -0.77072533    -0.11864681
 c     -2.40520695    -0.35837722    -0.54174386
 h     -3.31705675    -0.71576289     0.47498118
 h     -3.10384199     0.40032801    -0.77255292
 h     -2.56375907    -0.99936193    -1.39025593
 h     -0.56828794     1.26156283     2.09264941
          17

 c      1.29065875    -0.38470963    -0.16198919
 c      0.05910630    -0.98540478     0.22504766
 c     -1.03524249    -0.06615835    -0.00925796
 c     -1.07392266     1.02765946     1.03053477
 c     -0.40566904     1.19060538    -0.34293415
 c      0.99907524     0.89572504    -0.53302960
 h     -0.04289079    -1.86515266     0.69413173
 h     -2.19901383     1.71927967     0.87042147
 h     -0.71947150     1.76856183    -1.20107283
 h      1.96963698     1.61052960    -0.96146507
 o      2.33599392    -1.14230008     0.22597422
 h      3.11466962    -0.76240507    -0.11958633
 c     -2.39024311    -0.35101622    -0.54915495
 h     -3.39598239    -0.76686843     0.53192595
 h     -3.05853730     0.37359737    -0.80949935
 h     -2.55742735    -1.06046987    -1.38157570
 h     -0.56271381     1.25024455     2.10702965
          17

 c      1.27446378    -0.38855962    -0.15850611
 c      0.07557080    -0.99327824     0.22124693
 c     -1.05536853    -0.06370530    -0.00421921
 c     -1.06179646     1.04166969     1.02943566
 c     -0.39752120     1.18454547    -0.34156192
 c      0.99516522     0.90680613    -0.52448289
 h     -0.05536586    -1.84886153     0.68707786
 h     -2.18499499     1.71335260     0.84212871
 h     -0.73654692     1.69351646    -1.14938536
 h      1.97325304     1.65044051    -0.99869058
 o      2.32827834    -1.14385981     0.22155989
 h      3.13387875    -0.74869194    -0.12565453
 c     -2.37761773    -0.34721487    -0.55418084
 h     -3.44502187    -0.81269489     0.56227584
 h     -3.02219179     0.37806391    -0.85327001
 h     -2.54366422    -1.12485651    -1.36839773
 h     -0.56515279     1.22968423     2.09594120
          17

 c      1.25787985    -0.39467571    -0.15340295
 c      0.09110823    -0.99712981     0.21555396
 c     -1.07507125    -0.06212476     0.00163722
 c     -1.05206582     1.05873538     1.02916322
 c     -0.38771855     1.17826173    -0.34008986
 c      0.99480112     0.91956933    -0.51699833
 h     -0.07040211    -1.87637496     0.70125422
 h     -2.14053048     1.68722026     0.82636794
 h     -0.77107376     1.64198346    -1.11616983
 h      1.94591690     1.67295719    -1.02004803
 o      2.32078468    -1.14476929     0.21649738
 h      3.15946495    -0.73535665    -0.13154804
 c     -2.36765673    -0.34776014    -0.55746322
 h     -3.46473755    -0.85044351     0.56660165
 h     -2.99726206     0.41306524    -0.90467154
 h     -2.52157419    -1.18523471    -1.34537132
 h     -0.57424749     1.20193437     2.06195420
          17

 c      1.24207320    -0.40230418    -0.14706267
 c      0.10411652    -0.99843749     0.20896407
 c     -1.09295401    -0.06146075     0.00875470
 c     -1.04499193     1.07815400     1.02893273
 c     -0.37632051     1.17125155    -0.33749864
 c      0.99793500     0.93350092    -0.51072625
 h     -0.08473073    -1.93189834     0.72769789
 h     -2.06878372     1.64462702     0.82447604
 h     -0.82826526     1.62286525    -1.11428201
 h      1.88909130     1.67714291    -1.02413406
 o      2.31429938    -1.14473454     0.21054809
 h      3.17837757    -0.72764886    -0.13274238
 c     -2.36143555    -0.35228865    -0.55977646
 h     -3.45573431    -0.87787793     0.54550240
 h     -2.97660925     0.46617333    -0.96022590
 h     -2.49137582    -1.23573756    -1.31023850
 h     -0.58634249     1.16970558     2.01271855
          17

 c      1.22834609    -0.41048297    -0.13996696
 c      0.11281373    -0.99952674     0.20290932
 c     -1.10779828    -0.06163967     0.01748921
 c     -1.04051740     1.09889032     1.02758154
 c     -0.36437356     1.16416126    -0.33461754
 c      1.00423409     0.94792000    -0.50569227
 h     -0.09331080    -1.99207403     0.75324177
 h     -1.97918467     1.59296635     0.83644736
 h     -0.90143269     1.63046881    -1.13418175
 h      1.80714479     1.66424628    -1.01105775
 o      2.30928355    -1.14366019     0.20364526
 h      3.18284428    -0.72817870    -0.12719273
 c     -2.36004462    -0.35992436    -0.56177251
 h     -3.41838381    -0.89293578     0.49928746
 h     -2.95154138     0.52139607    -1.01433368
 h     -2.45417628    -1.27283006    -1.26382633
 h     -0.59492512     1.13586070     1.96215249
          17

 c      1.21794407    -0.41821290    -0.13260858
 c      0.11568977    -1.00218551     0.19849387
 c     -1.11869954    -0.06251345     0.02801484
 c     -1.03753805     1.11938862     1.02394390
 c     -0.35356944     1.15806018    -0.33305135
 c      1.01286494     0.96184588    -0.50165002
 h     -0.09260245    -2.04049967     0.76871552
 h     -1.89487791     1.54678153     0.85916513
 h     -0.97560680     1.65268532    -1.15659185
 h      1.70963169     1.63981077    -0.98408357
 o      2.30583906    -1.14164539     0.19587857
 h      3.17099474    -0.73677266    -0.11523443
 c     -2.36405620    -0.36980234    -0.56369790
 h     -3.35296423    -0.89346245     0.42802214
 h     -2.91713234     0.56589381    -1.06228305
 h     -2.41161986    -1.29590166    -1.20982893
 h     -0.59153886     1.10230431     1.92801517
          17

 c      1.21178788    -0.42463944    -0.12539754
 c      0.11181965    -1.00739694     0.19635727
 c     -1.12516846    -0.06389673     0.04027152
 c     -1.03301305     1.13750967     1.01778735
 c     -0.34535421     1.15366625    -0.33387001
 c      1.02211743     0.97362413    -0.49776828
 h     -0.08125853    -2.06873828     0.76958266
 h     -1.85819946     1.52916936     0.88544555
 h     -1.03762864     1.67997511    -1.16801569
 h      1.61548237     1.61850620    -0.95323384
 o      2.30369894    -1.13896845     0.18746935
 h      3.14702185    -0.75053927    -0.09930381
 c     -2.37343021    -0.38113600    -0.56534641
 h     -3.26038333    -0.87721427     0.33213365
 h     -2.87240472     0.59139560    -1.10125895
 h     -2.36539801    -1.30777494    -1.15458667
 h     -0.57050012     1.06934978     1.92171176
          17

 c      1.21022540    -0.42919775    -0.11859397
 c      0.10104799    -1.01540364     0.19672928
 c     -1.12714751    -0.06561649     0.05397353
 c     -1.02416404     1.15179492     1.00999660
 c     -0.34064132     1.15125805    -0.33748244
 c      1.02944334     0.98068197    -0.49245635
 h     -0.05968849    -2.07386186     0.75450633
 h     -1.89948248     1.55520265     0.91128578
 h     -1.07934026     1.70660052    -1.16252514
 h      1.55298415     1.62727969    -0.93740348
 o      2.30220857    -1.13608230     0.17875275
 h      3.12151716    -0.76384571    -0.08370248
 c     -2.38749365    -0.39309101    -0.56631263
 h     -3.14456685    -0.84276456     0.21463326
 h     -2.81903298     0.59339641    -1.13017215
 h     -2.31655411    -1.31456465    -1.10641632
 h     -0.53392610     1.03741161     1.93905763
          17

 c      1.21290937    -0.43168685    -0.11228716
 c      0.08403321    -1.02576484     0.19947481
 c     -1.12495015    -0.06756252     0.06866527
 c     -1.01270858     1.16314398     1.00164936
 c     -0.33992822     1.15081818    -0.34390287
 c      1.03332686     0.98121449    -0.48460326
 h     -0.02973022    -2.05733310     0.72460733
 h     -1.98928845     1.61080731     0.94160706
 h     -1.09654482     1.72926396    -1.13891103
 h      1.53881270     1.68568996    -0.94988481
 o      2.30049296    -1.13354173     0.17010730
 h      3.10902493    -0.76953666    -0.07343725
 c     -2.40447952    -0.40454970    -0.56685642
 h     -3.02019905    -0.79384834     0.08884548
 h     -2.76034937     0.57045939    -1.14935649
 h     -2.26496975    -1.32353950    -1.07363168
 h     -0.48961868     1.00857267     1.96570393
          17

 c      1.21887650    -0.43222194    -0.10643271
 c      0.06210571    -1.03736723     0.20411502
 c     -1.11917857    -0.06970339     0.08380739
 c     -1.00169477     1.17308305     0.99398608
 c     -0.34341431     1.15215845    -0.35289990
 c      1.03498919     0.97671208    -0.47525579
 h      0.00549355    -2.02588889     0.68374809
 h     -2.08164498     1.67420419     0.97941287
 h     -1.08796041     1.74620597    -1.09872300
 h      1.55837682     1.77605518    -0.97848428
 o      2.29806487    -1.13175204     0.16177012
 h      3.11867557    -0.76313723    -0.07120130
 c     -2.41981845    -0.41329131    -0.57013470
 h     -2.93356350    -0.75372651     0.00099433
 h     -2.70080351     0.52429489    -1.16051731
 h     -2.21020361    -1.33862398    -1.06104148
 h     -0.44572516     0.98578947     1.98751724
          17

 c      1.22680764    -0.43105394    -0.10093570
 c      0.03696413    -1.04840356     0.20983286
 c     -1.11061857    -0.07204770     0.09886107
 c     -0.99266553     1.18247002     0.98815213
 c     -0.35090420     1.15495371    -0.36400264
 c      1.03625965     0.96993023    -0.46609479
 h      0.04208294    -1.99362122     0.63927035
 h     -2.15045046     1.73232067     1.02335004
 h     -1.05540215     1.75734003    -1.04600400
 h      1.58984343     1.86696203    -1.00333781
 o      2.29539792    -1.13073030     0.15370146
 h      3.14512041    -0.74677545    -0.07518525
 c     -2.42613892    -0.41602790    -0.58265243
 h     -2.96148336    -0.76963104     0.03357163
 h     -2.64566276     0.46128005    -1.16765504
 h     -2.15377823    -1.35729865    -1.06750547
 h     -0.40809503     0.97165432     1.99518722
          17

 c      1.23532971    -0.42841602    -0.09571305
 c      0.01030401    -1.05659756     0.21561049
 c     -1.10010037    -0.07453597     0.11334281
 c     -0.98605122     1.19167059     0.98490934
 c     -0.36159363     1.15863854    -0.37638287
 c      1.03809123     0.96275093    -0.45807504
 h      0.07686491    -1.98114742     0.60100596
 h     -2.18514087     1.77889687     1.07066346
 h     -1.00530062     1.76567333    -0.98849413
 h      1.62048650     1.93816192    -1.01302005
 o      2.29357358    -1.13024180     0.14571489
 h      3.17377294    -0.72684148    -0.08122381
 c     -2.42520813    -0.41629693    -0.60071893
 h     -3.07022457    -0.82071121     0.14864151
 h     -2.60084286     0.39640749    -1.18015302
 h     -2.09974523    -1.37327721    -1.08793975
 h     -0.38001110     0.96787334     1.98433309
          17

 c      1.24325154    -0.42446408    -0.09071436
 c     -0.01642742    -1.06030066     0.22074395
 c     -1.08858429    -0.07701974     0.12677999
 c     -0.98184306     1.20086490     0.98459463
 c     -0.37396859     1.16218268    -0.38870712
 c      1.04073452     0.95618840    -0.45154148
 h      0.10851705    -2.00400377     0.57554037
 h     -2.18233914     1.81084310     1.11852098
 h     -0.95059148     1.77995093    -0.93922251
 h      1.64458669     1.98013930    -1.00321940
 o      2.29355005    -1.13007252     0.13766214
 h      3.19175028    -0.70922887    -0.08590198
 c     -2.42155368    -0.41980396    -0.61693826
 h     -3.19247471    -0.86709007     0.26825908
 h     -2.57204489     0.35145230    -1.21231993
 h     -2.05316608    -1.38055052    -1.11630807
 h     -0.36253845     0.97515501     1.95456860
          17

 c      1.24968118    -0.41930034    -0.08591319
 c     -0.04187622    -1.05983964     0.22531265
 c     -1.07719106    -0.07924519     0.13869112
 c     -0.97993595     1.21020388     0.98712231
 c     -0.38610827     1.16409750    -0.39930954
 c      1.04411396     0.95077991    -0.44653831
 h      0.13529532    -2.05728553     0.56071293
 h     -2.14187871     1.82650529     1.16432986
 h     -0.90841859     1.81478497    -0.91438989
 h      1.65971666     1.98904256    -0.97309319
 o      2.29583807    -1.13012585     0.12948446
 h      3.19238374    -0.69733496    -0.08752168
 c     -2.41658916    -0.42887043    -0.62832150
 h     -3.30160544    -0.89678167     0.36240342
 h     -2.56165174     0.33889919    -1.27257707
 h     -2.01827075    -1.37606063    -1.14750529
 h     -0.35452767     0.99311190     1.90913363
          17

 c      1.25404162    -0.41304870    -0.08128518
 c     -0.06460752    -1.05701909     0.22982419
 c     -1.06709119    -0.08084924     0.14863632
 c     -0.98027079     1.21985229     0.99195382
 c     -0.39680164     1.16345180    -0.40716630
 c      1.04804365     0.94678162    -0.44295858
 h      0.15318941    -2.12120580     0.54973736
 h     -2.06595854     1.82531245     1.20583303
 h     -0.88790679     1.87908124    -0.92214299
 h      1.66503631     1.96400015    -0.92349486
 o      2.30046336    -1.13041103     0.12119753
 h      3.17539055    -0.69186549    -0.08594194
 c     -2.41081288    -0.44268003    -0.63507535
 h     -3.38919035    -0.90896696     0.42317235
 h     -2.56692344     0.34875338    -1.35173250
 h     -1.99741544    -1.36034360    -1.17808995
 h     -0.35199695     1.02006449     1.85525974
          17

 c      1.25604391    -0.40592087    -0.07679067
 c     -0.08329889    -1.05367983     0.23467258
 c     -1.05938137    -0.08142930     0.15627575
 c     -0.98278282     1.22991544     0.99807989
 c     -0.40626659     1.16108627    -0.41265275
 c      1.05227245     0.94418727    -0.44057301
 h      0.15806723    -2.17719546     0.53748080
 h     -1.96067691     1.80864852     1.24140622
 h     -0.88215081     1.96198331    -0.95419257
 h      1.66110218     1.90681736    -0.85665026
 o      2.30696649    -1.13103721     0.11288052
 h      3.14669465    -0.69068398    -0.08241039
 c     -2.40470080    -0.45916201    -0.63862537
 h     -3.45210483    -0.90546674     0.44916757
 h     -2.58286109     0.36187215    -1.43111598
 h     -1.99091623    -1.33689142    -1.20632164
 h     -0.34737433     1.05295050     1.80425514
          17

 c      1.25564002    -0.39824081    -0.07236975
 c     -0.09695174    -1.05109367     0.24001875
 c     -1.05497465    -0.08062699     0.16139519
 c     -0.98692213     1.24012519     1.00416017
 c     -0.41518284     1.15878621    -0.41672653
 c      1.05634972     0.94258025    -0.43897704
 h      0.14748841    -2.21378891     0.52170033
 h     -1.84065106     1.78275888     1.27130010
 h     -0.87959002     2.04251682    -0.99585595
 h      1.65112911     1.82398729    -0.77685799
 o      2.31442479    -1.13222976     0.10467384
 h      3.11819549    -0.68854097    -0.07945012
 c     -2.39879484    -0.47648892    -0.64012250
 h     -3.48856736    -0.88842455     0.44061526
 h     -2.60495114     0.36480712    -1.49553483
 h     -1.99719413    -1.31137038    -1.23215050
 h     -0.33057854     1.08798047     1.76875223
          17

 c      1.25296262    -0.39043873    -0.06794809
 c     -0.10497557    -1.04994549     0.24585617
 c     -1.05450870    -0.07819930     0.16389721
 c     -0.99057381     1.24921894     1.00885617
 c     -0.42388328     1.15800248    -0.42008990
 c      1.05930440     0.94076020    -0.43748110
 h      0.12080964    -2.22551323     0.50207380
 h     -1.73640339     1.76435124     1.30114343
 h     -0.87330766     2.10437771    -1.03618193
 h      1.64441874     1.73144667    -0.69180509
 o      2.32169966    -1.13426445     0.09673750
 h      3.10422544    -0.67839945    -0.08005004
 c     -2.39370212    -0.49333655    -0.64009281
 h     -3.49695449    -0.85980426     0.39799012
 h     -2.62978518     0.35147160    -1.53620626
 h     -2.01319082    -1.29067670    -1.25702227
 h     -0.29445934     1.12230045     1.75554083
          17

 c      1.24826452    -0.38304862    -0.06344335
 c     -0.10721988    -1.05038136     0.25206265
 c     -1.05827746    -0.07409607     0.16376925
 c     -0.98997342     1.25491572     1.01109919
 c     -0.43234484     1.15958996    -0.42311521
 c      1.05928650     0.93645963    -0.43515027
 h      0.07883230    -2.21126573     0.47941215
 h     -1.68944758     1.78017831     1.34448983
 h     -0.86090460     2.13871864    -1.06904585
 h      1.66062263     1.65835921    -0.61212743
 o      2.32807188    -1.13718067     0.08913029
 h      3.11197581    -0.65645993    -0.08557246
 c     -2.39004893    -0.50880554    -0.63863691
 h     -3.47551403    -0.82141644     0.32182730
 h     -2.65481943     0.32049836    -1.54907295
 h     -2.03530564    -1.28124537    -1.28293593
 h     -0.24095555     1.15498004     1.76045690
          17

 c      1.24186552    -0.37674641    -0.05875538
 c     -0.10398001    -1.05197788     0.25840939
 c     -1.06619914    -0.06853534     0.16103747
 c     -0.98357880     1.25654512     1.01111177
 c     -0.44035418     1.16395759    -0.42600786
 c      1.05438028     0.92776426    -0.43145863
 h      0.02362766    -2.17423538     0.45540237
 h     -1.70839609     1.83763827     1.40721016
 h     -0.84242166     2.14194484    -1.09145329
 h      1.72060324     1.63111900    -0.54399176
 o      2.33368584    -1.14052973     0.08173353
 h      3.13493739    -0.62658896    -0.09441270
 c     -2.38835934    -0.52244351    -0.63576111
 h     -3.42277123    -0.77521831     0.21334009
 h     -2.67808041     0.27339788    -1.53330993
 h     -2.06067496    -1.28670414    -1.31057091
 h     -0.17955365     1.18597303     1.77286140
          17

 c      1.23412046    -0.37238850    -0.05374361
 c     -0.09594861    -1.05364470     0.26455332
 c     -1.07784812    -0.06197521     0.15575490
 c     -0.97346827     1.25627449     1.01091492
 c     -0.44764760     1.17116591    -0.42888132
 c      1.04515962     0.91594345    -0.42680067
 h     -0.04160789    -2.12343893     0.43266326
 h     -1.75880074     1.91165668     1.47460931
 h     -0.81920729     2.11404638    -1.10246038
 h      1.81677054     1.64059860    -0.48352518
 o      2.33914744    -1.14358501     0.07435049
 h      3.15959597    -0.59721801    -0.10357230
 c     -2.38883036    -0.53427815    -0.63170091
 h     -3.33954616    -0.72401700     0.07648389
 h     -2.69808201     0.21410720    -1.49117142
 h     -2.08787429    -1.30639031    -1.33771830
 h     -0.12106732     1.21494038     1.78278487
          17

 c      1.22542765    -0.37090015    -0.04823920
 c     -0.08407309    -1.05358870     0.27005587
 c     -1.09254634    -0.05495187     0.14803467
 c     -0.96166881     1.25624022     1.01234238
 c     -0.45397257     1.18090900    -0.43168954
 c      1.03410571     0.90398070    -0.42163687
 h     -0.11332971    -2.07527196     0.41467586
 h     -1.81002308     1.97829453     1.53112884
 h     -0.79374052     2.05858409    -1.10327345
 h      1.91978998     1.65869570    -0.42679834
 o      2.34493711    -1.14570693     0.06683123
 h      3.17479824    -0.57568036    -0.11070129
 c     -2.39071016    -0.54468665    -0.62727915
 h     -3.23634534    -0.67306494    -0.07615799
 h     -2.71409952     0.14975191    -1.42933935
 h     -2.11647983    -1.33613715    -1.35973747
 h     -0.07389793     1.24107799     1.78382852
          17

 c      1.21623770    -0.37306216    -0.04209428
 c     -0.06933012    -1.04980780     0.27449179
 c     -1.10948129    -0.04792213     0.13806985
 c     -0.94921539     1.25756007     1.01623701
 c     -0.45903356     1.19238501    -0.43406354
 c      1.02318332     0.89396623    -0.41609363
 h     -0.18938149    -2.04924263     0.40479274
 h     -1.84694803     2.02574849     1.56897560
 h     -0.77016851     1.98431971    -1.09873445
 h      2.00675847     1.66724716    -0.37395024
 o      2.35120820    -1.14650441     0.05911199
 h      3.17495659    -0.56584102    -0.11472537
 c     -2.39038881    -0.55413382    -0.62464922
 h     -3.15571206    -0.63273817    -0.20997178
 h     -2.72693408     0.09240167    -1.36154779
 h     -2.14624459    -1.37048374    -1.37163181
 h     -0.04304692     1.26335837     1.77320575
          17

 c      1.20705141    -0.37932147    -0.03524337
 c     -0.05269224    -1.04146514     0.27765811
 c     -1.12778321    -0.04116482     0.12613836
 c     -0.93670922     1.26070801     1.02269679
 c     -0.46239254     1.20414043    -0.43507591
 c      1.01342576     0.88687477    -0.41014118
 h     -0.26886150    -2.05334080     0.40424108
 h     -1.86319601     2.04951800     1.58539791
 h     -0.75512981     1.90732366    -1.09995649
 h      2.06599622     1.65916050    -0.32658512
 o      2.35779472    -1.14586336     0.05121247
 h      3.15997304    -0.56783200    -0.11576425
 c     -2.38006937    -0.56332090    -0.62694814
 h     -3.18765227    -0.61526812    -0.27020736
 h     -2.73982474     0.05937930    -1.30897981
 h     -2.17652179    -1.40457918    -1.36998959
 h     -0.03016736     1.28076314     1.75112100
          17

 c      1.19842544    -0.38967027    -0.02775756
 c     -0.03545766    -1.02965821     0.27967092
 c     -1.14641197    -0.03475646     0.11263715
 c     -0.92475045     1.26584384     1.03131877
 c     -0.46349339     1.21434954    -0.43326857
 c      1.00534060     0.88296397    -0.40369305
 h     -0.34805984    -2.07581213     0.41149857
 h     -1.85620622     2.04839150     1.58000261
 h     -0.75699149     1.84809804    -1.12406474
 h      2.09250568     1.63297388    -0.28631973
 o      2.36422285    -1.14396371     0.04323173
 h      3.13512719    -0.57787916    -0.11505606
 c     -2.36013465    -0.57384171    -0.63221546
 h     -3.32673808    -0.61804227    -0.26386382
 h     -2.75694091     0.06531498    -1.29000721
 h     -2.20555469    -1.43562256    -1.35427706
 h     -0.03345905     1.29241717     1.72050352
          17

 c      1.19098291    -0.40363207    -0.01986929
 c     -0.01931969    -1.01633843     0.28084324
 c     -1.16412404    -0.02866554     0.09810402
 c     -0.91413657     1.27294894     1.04131471
 c     -0.46213847     1.22209932    -0.42777366
 c      0.99920518     0.88201953    -0.39662109
 h     -0.41960772    -2.09776045     0.42403606
 h     -1.82544575     2.02291811     1.55369100
 h     -0.78005004     1.81680011    -1.18143479
 h      2.08470856     1.58988781    -0.25447486
 o      2.36972097    -1.14128770     0.03534213
 h      3.11096667    -0.58816518    -0.11488963
 c     -2.33881140    -0.58607667    -0.63725527
 h     -3.48314961    -0.63318865    -0.23178664
 h     -2.77691057     0.10683029    -1.30289807
 h     -2.23090028    -1.46301728    -1.32627191
 h     -0.04707522     1.29765332     1.68719447
          17

 c      1.18539879    -0.42034429    -0.01195485
 c     -0.00604281    -1.00319732     0.28154984
 c     -1.17966588    -0.02284656     0.08315776
 c     -0.90583132     1.28182111     1.05157487
 c     -0.45898104     1.22818848    -0.41960620
 c      0.99514559     0.88347118    -0.38876729
 h     -0.47607132    -2.10558470     0.43976594
 h     -1.77272531     1.97562713     1.50877063
 h     -0.81868312     1.80391748    -1.26083346
 h      2.04350324     1.53298186    -0.23201126
 o      2.37341905    -1.13848897     0.02774593
 h      3.10022638    -0.58891636    -0.11793900
 c     -2.32096717    -0.59872034    -0.64195502
 h     -3.61387308    -0.65575263    -0.19275326
 h     -2.79213924     0.16490896    -1.33076818
 h     -2.25055968    -1.48787560    -1.28900544
 h     -0.06087763     1.29601600     1.65982919
          17

 c      1.18233132    -0.43870370    -0.00447756
 c      0.00280333    -0.99142542     0.28216114
 c     -1.19194507    -0.01724993     0.06839025
 c     -0.90048221     1.29192122     1.06076524
 c     -0.45509140     1.23387658    -0.41073206
 c      0.99299977     0.88642974    -0.37999363
 h     -0.51221794    -2.09278273     0.45731801
 h     -1.70495147     1.91315197     1.45027764
 h     -0.86219934     1.79469562    -1.34016481
 h      1.97356955     1.46791040    -0.21926495
 o      2.37490639    -1.13598775     0.02056480
 h      3.10915510    -0.57488146    -0.12551821
 c     -2.30870502    -0.61023381    -0.64695148
 h     -3.70656217    -0.68244174    -0.15385746
 h     -2.79604621     0.22068588    -1.35864104
 h     -2.26339579    -1.51274695    -1.24633932
 h     -0.06305300     1.28713398     1.64766225
          17

 c      1.18229252    -0.45753715     0.00209033
 c      0.00600261    -0.98176999     0.28299704
 c     -1.20013670    -0.01183295     0.05428276
 c     -0.89723786     1.30198447     1.06750767
 c     -0.45134443     1.23987563    -0.40268338
 c      0.99192246     0.88959424    -0.37028575
 h     -0.52530538    -2.05795764     0.47590946
 h     -1.64073185     1.85101961     1.38874226
 h     -0.90173611     1.78057411    -1.40232474
 h      1.88764271     1.40512597    -0.21511202
 o      2.37463322    -1.13365809     0.01376424
 h      3.13132290    -0.55029611    -0.13639358
 c     -2.30280758    -0.61948166    -0.65257058
 h     -3.75876796    -0.71094227    -0.11833648
 h     -2.78587628     0.26169801    -1.37838940
 h     -2.26906663    -1.54080532    -1.20222736
 h     -0.04735811     1.27072624     1.65556915
          17

 c      1.18548551    -0.47576145     0.00734905
 c      0.00286535    -0.97452108     0.28426978
 c     -1.20372574    -0.00659800     0.04118247
 c     -0.89276928     1.30967689     1.07055130
 c     -0.44826613     1.24636555    -0.39630039
 c      0.98979615     0.89103957    -0.35990437
 h     -0.51506668    -2.00364600     0.49531545
 h     -1.61646130     1.81711903     1.34134637
 h     -0.93180538     1.75881456    -1.43805578
 h      1.81329382     1.36309848    -0.21550225
 o      2.37353128    -1.13108637     0.00722883
 h      3.15367090    -0.52460177    -0.14801051
 c     -2.30342532    -0.62580749    -0.65883946
 h     -3.77061084    -0.73948345    -0.08814544
 h     -2.76172762     0.28093365    -1.38687808
 h     -2.26774689    -1.57417968    -1.15958377
 h     -0.01877544     1.24731883     1.68074207
          17

 c      1.19166358    -0.49248862     0.01103594
 c     -0.00656039    -0.96937264     0.28600858
 c     -1.20250027    -0.00163859     0.02931796
 c     -0.88378520     1.31320950     1.06959324
 c     -0.44610093     1.25322542    -0.39196545
 c      0.98363601     0.88850716    -0.34936736
 h     -0.48437365    -1.93707195     0.51621808
 h     -1.66116950     1.83201337     1.31944757
 h     -0.94943625     1.72981899    -1.44351354
 h      1.78840790     1.36511583    -0.21400111
 o      2.37245160    -1.12797484     0.00086841
 h      3.16535871    -0.50578731    -0.15822692
 c     -2.31037249    -0.62905904    -0.66562995
 h     -3.74256161    -0.76648279    -0.06487391
 h     -2.72549057     0.27512235    -1.38404714
 h     -2.25985058    -1.61213936    -1.11953416
 h      0.01073692     1.21884651     1.71567427
          17

 c      1.20007685    -0.50706814     0.01304975
 c     -0.02132033    -0.96520418     0.28797001
 c     -1.19653445     0.00283897     0.01883351
 c     -0.87160300     1.31391439     1.06608536
 c     -0.44491870     1.26017507    -0.38980142
 c      0.97302001     0.88133290    -0.33887723
 h     -0.44060426    -1.87268250     0.54119879
 h     -1.75064914     1.87888283     1.31458188
 h     -0.95341190     1.69568715    -1.41841940
 h      1.82132315     1.41658212    -0.20886757
 o      2.37195898    -1.12428269    -0.00534648
 h      3.16096454    -0.49791846    -0.16593597
 c     -2.32321567    -0.62961117    -0.67264966
 h     -3.67496168    -0.79028128    -0.05012714
 h     -2.68052545     0.24427300    -1.37235986
 h     -2.24593574    -1.65062956    -1.08178810
 h      0.03035436     1.18796799     1.75284717
          17

 c      1.20958285    -0.51905610     0.01341757
 c     -0.03966081    -0.96005704     0.28958457
 c     -1.18619187     0.00656178     0.00983557
 c     -0.85936418     1.31396225     1.06163142
 c     -0.44465333     1.26683007    -0.38965906
 c      0.96117162     0.87122582    -0.32817267
 h     -0.39556031    -1.83317066     0.57590773
 h     -1.84324908     1.93079627     1.31498073
 h     -0.94429449     1.65993152    -1.36600791
 h      1.87820721     1.49587621    -0.20467288
 o      2.37231459    -1.12021737    -0.01138472
 h      3.14056997    -0.50101521    -0.17110227
 c     -2.34123361    -0.62836961    -0.67928498
 h     -3.56845063    -0.80896889    -0.04560782
 h     -2.63187095     0.19278691    -1.35758873
 h     -2.22675239    -1.68368908    -1.04580518
 h      0.03351331     1.15722120     1.78647132
          17

 c      1.21890103    -0.52813138     0.01222438
 c     -0.05977278    -0.95218943     0.29020828
 c     -1.17212218     0.00925725     0.00239187
 c     -0.84903028     1.31450308     1.05712592
 c     -0.44496653     1.27266773    -0.39091284
 c      0.95118427     0.86016401    -0.31713383
 h     -0.35900180    -1.83823362     0.62685861
 h     -1.91468836     1.97277074     1.31492761
 h     -0.92553158     1.62802910    -1.29496361
 h      1.92691400     1.57923911    -0.20469832
 o      2.37345017    -1.11622485    -0.01715101
 h      3.10976035    -0.51093804    -0.17480763
 c     -2.36327531    -0.62679592    -0.68442321
 h     -3.42576877    -0.82041582    -0.05257770
 h     -2.58640405     0.13169713    -1.35063091
 h     -2.20324387    -1.70565110    -1.01173284
 h      0.01755531     1.12871384     1.81264413
          17

 c      1.22684523    -0.53404347     0.00956637
 c     -0.08063670    -0.94203858     0.28986786
 c     -1.15524988     0.01074636    -0.00351655
 c     -0.84157286     1.31594947     1.05294430
 c     -0.44502901     1.27691412    -0.39213683
 c      0.94469947     0.84945882    -0.30588971
 h     -0.33039526    -1.88270940     0.69312799
 h     -1.95486906     1.99869034     1.31235755
 h     -0.90557255     1.60857282    -1.22291898
 h      1.95182325     1.65192787    -0.20945380
 o      2.37494967    -1.11298241    -0.02248261
 h      3.07946122    -0.51934787    -0.17929364
 c     -2.38747096    -0.62669596    -0.68664461
 h     -3.25698040    -0.82308468    -0.06910919
 h     -2.55153935     0.07838503    -1.36773935
 h     -2.17642677    -1.71289028    -0.98059235
 h     -0.01705241     1.10397380     1.82941683
          17

 c      1.23244407    -0.53663024     0.00554670
 c     -0.10160518    -0.93189262     0.28940497
 c     -1.13673482     0.01103151    -0.00805629
 c     -0.83757265     1.31843464     1.04913777
 c     -0.44350125     1.27852743    -0.39111713
 c      0.94241084     0.83994620    -0.29467826
 h     -0.30429311    -1.94114681     0.76472410
 h     -1.96037024     2.00633855     1.30657080
 h     -0.89824425     1.61319589    -1.17614314
 h      1.94762885     1.70590812    -0.21820810
 o      2.37623238    -1.11123641    -0.02718904
 h      3.06249708    -0.51620454    -0.18733928
 c     -2.41052137    -0.62898124    -0.68584220
 h     -3.09228117    -0.81943055    -0.08000866
 h     -2.53155903     0.04590372    -1.42161615
 h     -2.14725646    -1.70473518    -0.95386998
 h     -0.06715857     1.08373750     1.83706480
          17

 c      1.23501025    -0.53586647     0.00028892
 c     -0.12174457    -0.92394853     0.28977076
 c     -1.11786890     0.01032910    -0.01157010
 c     -0.83750937     1.32203496     1.04553022
 c     -0.43936008     1.27674818    -0.38633866
 c      0.94454227     0.83223328    -0.28375558
 h     -0.27830245    -1.99069112     0.83082681
 h     -1.93090834     1.99520461     1.29733777
 h     -0.91347176     1.65007696    -1.17225199
 h      1.91383763     1.73671225    -0.22988570
 o      2.37707350    -1.11134777    -0.03117409
 h      3.06473221    -0.49695235    -0.20032398
 c     -2.42695827    -0.63202241    -0.68613685
 h     -2.99290422    -0.82223576    -0.03786323
 h     -2.52629616     0.02955023    -1.50622890
 h     -2.11664998    -1.68346434    -0.93295895
 h     -0.12717971     1.06767689     1.83845740
          17

 c      1.23420459    -0.53190230    -0.00605458
 c     -0.13989232    -0.91963425     0.29164229
 c     -1.09993625     0.00906188    -0.01453547
 c     -0.84176860     1.32680956     1.04178352
 c     -0.43302928     1.27196447    -0.37879837
 c      0.95104582     0.82680651    -0.27335825
 h     -0.25312856    -2.01859825     0.88419546
 h     -1.86879875     1.96618443     1.28471975
 h     -0.94424748     1.71396743    -1.19937130
 h      1.85259688     1.74198819    -0.24333175
 o      2.37790445    -1.11297743    -0.03452790
 h      3.07978106    -0.46743653    -0.21675007
 c     -2.43438444    -0.63360965    -0.69181310
 h     -2.98618528    -0.84050539     0.09247504
 h     -2.53442506     0.01524223    -1.60124893
 h     -2.08546838    -1.65373431    -0.91905680
 h     -0.18970006     1.05426864     1.83898919
          17

 c      1.23005924    -0.52508814    -0.01330012
 c     -0.15491054    -0.91975560     0.29542784
 c     -1.08416255     0.00777471    -0.01746603
 c     -0.85031859     1.33265162     1.03747673
 c     -0.42571070     1.26536247    -0.37070212
 c      0.96157294     0.82402143    -0.26369598
 h     -0.23062372    -2.01959283     0.92086307
 h     -1.78107215     1.92291702     1.26943534
 h     -0.97459000     1.79035770    -1.23179059
 h      1.76871455     1.72167457    -0.25735700
 o      2.37937530    -1.11539871    -0.03744728
 h      3.09567326    -0.43874378    -0.23350478
 c     -2.43699414    -0.63383799    -0.69942900
 h     -3.02216702    -0.85935700     0.25541801
 h     -2.55433168    -0.00665566    -1.68830250
 h     -2.05437811    -1.62196149    -0.91310401
 h     -0.24714087     1.04121002     1.84502647
          17

 c      1.22294036    -0.51597517    -0.02123262
 c     -0.16587099    -0.92464356     0.30131976
 c     -1.07168256     0.00696272    -0.02081520
 c     -0.86197598     1.33884964     1.03221680
 c     -0.41827858     1.25804536    -0.36365170
 c      0.97527301     0.82390551    -0.25495006
 h     -0.21275657    -1.99288642     0.93910546
 h     -1.68545877     1.87568473     1.25423735
 h     -0.99266429     1.86590222    -1.25125540
 h      1.67155089     1.68033524    -0.27080281
 o      2.38185098    -1.11793573    -0.04011244
 h      3.10301538    -0.42010275    -0.24784846
 c     -2.43765898    -0.63282563    -0.70559392
 h     -3.06649488    -0.86900256     0.40084694
 h     -2.58389210    -0.04000971    -1.75538923
 h     -2.02407389    -1.59494247    -0.91518086
 h     -0.29441188     1.02661283     1.86052269
          17

 c      1.21347060    -0.50528070    -0.02960726
 c     -0.17217668    -0.93410546     0.30927312
 c     -1.06336773     0.00693358    -0.02490470
 c     -0.87355989     1.34344888     1.02560465
 c     -0.41112696     1.25077896    -0.35843789
 c      0.99045840     0.82564107    -0.24724389
 h     -0.20125194    -1.94126909     0.93922350
 h     -1.61883341     1.84751965     1.24668780
 h     -0.99271412     1.93159052    -1.24925200
 h      1.57886144     1.63294752    -0.28291469
 o      2.38529120    -1.12012857    -0.04263859
 h      3.09748101    -0.41637832    -0.25823167
 c     -2.43735580    -0.63040082    -0.70919313
 h     -3.10696012    -0.86811323     0.50929365
 h     -2.62083104    -0.08500214    -1.79570235
 h     -1.99555952    -1.57784219    -0.92442896
 h     -0.33054714     1.01030148     1.88424676
          17

 c      1.20243574    -0.49384811    -0.03814980
 c     -0.17362129    -0.94720989     0.31887731
 c     -1.05968486     0.00771217    -0.02989822
 c     -0.88114962     1.34387383     1.01733344
 c     -0.40436788     1.24407570    -0.35537657
 c      1.00447334     0.82700695    -0.24056465
 h     -0.19745398    -1.87252782     0.92464539
 h     -1.62358696     1.86680103     1.25735599
 h     -0.97280850     1.98187308    -1.22320298
 h      1.51865118     1.61111111    -0.29438696
 o      2.38930997    -1.12176286    -0.04506748
 h      3.07959871    -0.42789864    -0.26444689
 c     -2.43634012    -0.62663120    -0.71006224
 h     -3.13931367    -0.85799701     0.57502841
 h     -2.66300758    -0.13958811    -1.80627966
 h     -1.97065111    -1.57220796    -0.93915087
 h     -0.35767573     0.99388140     1.91072788
          17

 c      1.19069083    -0.48265859    -0.04655077
 c     -0.17036992    -0.96197217     0.32910725
 c     -1.06068004     0.00900813    -0.03582421
 c     -0.88504406     1.34027161     1.00836354
 c     -0.39794493     1.23827621    -0.35456992
 c      1.01507282     0.82585430    -0.23478479
 h     -0.20229859    -1.80312951     0.90469723
 h     -1.69162436     1.92905819     1.28353214
 h     -0.93318409     2.01362194    -1.17390265
 h      1.51338342     1.64581014    -0.30747224
 o      2.39323031    -1.12290751    -0.04735465
 h      3.05459331    -0.45022766    -0.26779338
 c     -2.43460975    -0.62197069    -0.70822823
 h     -3.16159982    -0.84027248     0.59676684
 h     -2.70865764    -0.20022402    -1.78740441
 h     -1.95206482    -1.57579118    -0.95692552
 h     -0.37872385     0.97962359     1.93357784
          17

 c      1.17907324    -0.47287559    -0.05446563
 c     -0.16283053    -0.97527711     0.33815338
 c     -1.06608050     0.01034346    -0.04261150
 c     -0.88863469     1.33500021     1.00057574
 c     -0.39165831     1.23355889    -0.35594463
 c      1.02263491     0.82381490    -0.23001689
 h     -0.21662531    -1.76048283     0.89697887
 h     -1.77918693     2.00373037     1.31094429
 h     -0.87580586     2.02602530    -1.10483489
 h      1.55404437     1.72424024    -0.32192556
 o      2.39613027    -1.12394785    -0.04935451
 h      3.03222474    -0.47403661    -0.27124682
 c     -2.43209249    -0.61713532    -0.70357291
 h     -3.17236371    -0.81635690     0.57444375
 h     -2.75672356    -0.26213107    -1.74288623
 h     -1.94262578    -1.58433219    -0.97494155
 h     -0.39614502     0.96958191     1.94769335
          17

 c      1.16835596    -0.46568569    -0.06155966
 c     -0.15150071    -0.98422717     0.34421382
 c     -1.07541229     0.01128956    -0.05013573
 c     -0.89419834     1.32967237     0.99523976
 c     -0.38513630     1.22983841    -0.35910273
 c      1.02878578     0.82463050    -0.22661663
 h     -0.24153943    -1.76923982     0.91880215
 h     -1.85676859     2.06914854     1.32975030
 h     -0.80495823     2.02192086    -1.02298466
 h      1.61640532     1.80848249    -0.33450558
 o      2.39704181    -1.12543646    -0.05086275
 h      3.02390672    -0.48788390    -0.27870322
 c     -2.42873196    -0.61292501    -0.69566309
 h     -3.17010061    -0.78751845     0.50848708
 h     -2.80738698    -0.31945167    -1.68085280
 h     -1.94426683    -1.59361804    -0.99046094
 h     -0.41154257     0.96514900     1.95016769
          17

 c      1.15923625    -0.46195469    -0.06758267
 c     -0.13710252    -0.98871305     0.34732955
 c     -1.08805877     0.01164410    -0.05825979
 c     -0.90268420     1.32492643     0.99279566
 c     -0.37778797     1.22649300    -0.36312531
 c      1.03457792     0.83076023    -0.22483083
 h     -0.27603260    -1.82291466     0.96624932
 h     -1.91153066     2.11544999     1.33592761
 h     -0.72836748     2.01098266    -0.94057938
 h      1.68303455     1.87269650    -0.34255748
 o      2.39545071    -1.12761057    -0.05178231
 h      3.03488666    -0.48621824    -0.29225521
 c     -2.42448560    -0.61006627    -0.68380141
 h     -3.15339253    -0.75515313     0.40059964
 h     -2.86256132    -0.36585089    -1.61364177
 h     -1.95754645    -1.60065555    -1.00119975
 h     -0.42546911     0.96673178     1.94075105
          17

 c      1.15232168    -0.46198037    -0.07241473
 c     -0.12076103    -0.99073581     0.34902375
 c     -1.10325833     0.01144721    -0.06681837
 c     -0.91444668     1.32094927     0.99308063
 c     -0.36886839     1.22211635    -0.36656998
 c      1.04046750     0.84297689    -0.22470091
 h     -0.31473697    -1.89246467     1.01879111
 h     -1.93864319     2.13870503     1.32835932
 h     -0.65699021     2.01254565    -0.87513024
 h      1.74425292     1.90542918    -0.34482424
 o      2.39163196    -1.13006097    -0.05226270
 h      3.05897338    -0.47472120    -0.30993635
 c     -2.41928759    -0.60902422    -0.66758864
 h     -3.12236644    -0.72129565     0.25679408
 h     -2.92494912    -0.39602473    -1.55416417
 h     -1.98174125    -1.60400581    -1.00555936
 h     -0.43733684     0.97359374     1.92198939
          17

 c      1.14810442    -0.46546224    -0.07606081
 c     -0.10372306    -0.99201379     0.35057917
 c     -1.12010729     0.01088676    -0.07556524
 c     -0.92964085     1.31778522     0.99551290
 c     -0.35795351     1.21523561    -0.36820483
 c      1.04666073     0.86086182    -0.22610335
 h     -0.35106067    -1.95416484     1.05964099
 h     -1.93665924     2.13754977     1.30719882
 h     -0.59961588     2.04730001    -0.84117336
 h      1.79454775     1.90304374    -0.34093929
 o      2.38629414    -1.13209118    -0.05259257
 h      3.08416172    -0.46445003    -0.32744612
 c     -2.41285217    -0.60978562    -0.64818804
 h     -3.08445190    -0.68954080     0.09553988
 h     -2.99426189    -0.40742290    -1.50919877
 h     -2.01523327    -1.60371106    -1.00275728
 h     -0.44544481     0.98391917     1.89897535
          17

 c      1.14693557    -0.47164264    -0.07861593
 c     -0.08709111    -0.99345004     0.35263753
 c     -1.13762307     0.01018978    -0.08413501
 c     -0.94831132     1.31542493     0.99925724
 c     -0.34552088     1.20625196    -0.36815093
 c      1.05330136     0.88321862    -0.22880714
 h     -0.37986495    -1.99551369     1.08035084
 h     -1.90618961     2.11214048     1.27339095
 h     -0.55592885     2.11459270    -0.83716116
 h      1.83061743     1.86606152    -0.33104305
 o      2.38008759    -1.13318996    -0.05301935
 h      3.10041496    -0.46414355    -0.34104914
 c     -2.40351865    -0.61176420    -0.62972175
 h     -3.07046069    -0.66595342    -0.03771573
 h     -3.06413273    -0.40044263    -1.47735956
 h     -2.05587565    -1.60114292    -0.99295150
 h     -0.44735756     0.99526759     1.87821632
          17

 c      1.14898936    -0.47952557    -0.08022231
 c     -0.07174826    -0.99544294     0.35543563
 c     -1.15479954     0.00958304    -0.09205256
 c     -0.97021953     1.31369223     1.00343413
 c     -0.33256546     1.19741482    -0.36750338
 c      1.06046315     0.90835289    -0.23252768
 h     -0.39775269    -2.01120057     1.07780593
 h     -1.85081966     2.06488036     1.22886771
 h     -0.52061008     2.19230125    -0.84989908
 h      1.85123043     1.79850029    -0.31567877
 o      2.37342952    -1.13317372    -0.05367666
 h      3.10244947    -0.47782865    -0.34875178
 c     -2.38787065    -0.61418090    -0.61752706
 h     -3.13647278    -0.65569062    -0.08600907
 h     -3.12460047    -0.37713727    -1.45410569
 h     -2.10094580    -1.59912406    -0.97749571
 h     -0.44103535     1.00555532     1.86516968
          17

 c      1.15421342    -0.48808493    -0.08103018
 c     -0.05833369    -0.99811681     0.35898869
 c     -1.17053407     0.00935939    -0.09876557
 c     -0.99438570     1.31188385     1.00731071
 c     -0.31994847     1.19089002    -0.36720052
 c      1.06795999     0.93418759    -0.23695825
 h     -0.40270336    -1.99989109     1.05180893
 h     -1.78079677     2.00365802     1.17732302
 h     -0.49011920     2.25882758    -0.86769412
 h      1.85894993     1.70931689    -0.29588542
 o      2.36649780    -1.13216815    -0.05457541
 h      3.08989778    -0.50504136    -0.35046007
 c     -2.36843987    -0.61679666    -0.61078778
 h     -3.26927661    -0.65551757    -0.06476714
 h     -3.16661441    -0.34025329    -1.43542305
 h     -2.14687490    -1.60233893    -0.95909633
 h     -0.42656684     1.01416547     1.86144465
          17

 c      1.16228544    -0.49641160    -0.08116645
 c     -0.04720792    -1.00135698     0.36312925
 c     -1.18365375     0.00988211    -0.10369358
 c     -1.01839617     1.30815465     1.01029902
 c     -0.30826769     1.18798867    -0.36773661
 c      1.07498970     0.95821492    -0.24177918
 h     -0.39397980    -1.96331375     1.00437403
 h     -1.72031030     1.94873814     1.12518232
 h     -0.46336944     2.30178931    -0.88380245
 h      1.86396870     1.61483456    -0.27325069
 o      2.35922127    -1.13059395    -0.05559552
 h      3.06754705    -0.54101545    -0.34814198
 c     -2.35169518    -0.61952833    -0.60637657
 h     -3.40745162    -0.66042523    -0.01744069
 h     -3.18389479    -0.29316825    -1.41736120
 h     -2.19047229    -1.61538620    -0.94052233
 h     -0.40716323     1.02222700     1.86418843
          17

 c      1.17259329    -0.50379073    -0.08071460
 c     -0.03839050    -1.00466436     0.36741950
 c     -1.19310758     0.01148256    -0.10629570
 c     -1.03842629     1.29937972     1.01195075
 c     -0.29791525     1.18933843    -0.36932298
 c      1.07992268     0.97767202    -0.24670476
 h     -0.37271278    -1.90760797     0.94054235
 h     -1.70842705     1.93519002     1.07968879
 h     -0.44054367     2.31598023    -0.89486447
 h      1.88667806     1.53751760    -0.24930829
 o      2.35126623    -1.12915228    -0.05647647
 h      3.04563798    -0.57690152    -0.34600521
 c     -2.34120833    -0.62233517    -0.60319688
 h     -3.51932413    -0.66775303     0.03554323
 h     -3.17323637    -0.23968610    -1.39621393
 h     -2.23014174    -1.63925792    -0.92297353
 h     -0.38817360     1.03174827     1.86843896
          17

 c      1.18425277    -0.50970940    -0.07971019
 c     -0.03145019    -1.00680681     0.37094802
 c     -1.19812116     0.01433895    -0.10614117
 c     -1.05267666     1.28411423     1.01235925
 c     -0.28913775     1.19511934    -0.37205703
 c      1.08139781     0.99067388    -0.25158147
 h     -0.34351422    -1.84730591     0.87062664
 h     -1.76112699     1.97916480     1.04170888
 h     -0.42238978     2.30053962    -0.89946315
 h      1.94535183     1.49274398    -0.22430801
 o      2.34221748    -1.12865556    -0.05688530
 h      3.03707915    -0.60252370    -0.34941195
 c     -2.33820664    -0.62537638    -0.60115681
 h     -3.59515553    -0.67606725     0.08654199
 h     -3.13446160    -0.18354966    -1.36978997
 h     -2.26545588    -1.67013582    -0.90596943
 h     -0.37468285     1.04431678     1.87017339
          17

 c      1.19619282    -0.51378150    -0.07816110
 c     -0.02543237    -1.00545774     0.37220059
 c     -1.19828596     0.01840237    -0.10296032
 c     -1.06366954     1.26493908     1.01184324
 c     -0.28211211     1.20514345    -0.37596788
 c      1.08038728     0.99727835    -0.25630398
 h     -0.31619339    -1.80975466     0.81187201
 h     -1.84585201     2.05063276     1.00825451
 h     -0.41001783     2.25802109    -0.89773256
 h      2.03218344     1.47579102    -0.19810691
 o      2.33214502    -1.12959458    -0.05664951
 h      3.04842336    -0.61342865    -0.36115625
 c     -2.34273557    -0.62890645    -0.60021664
 h     -3.63294936    -0.68440050     0.13205531
 h     -3.07057116    -0.12784651    -1.33842618
 h     -2.29627654    -1.70138210    -0.88847153
 h     -0.36968134     1.06038320     1.86772520
          17

 c      1.20733067    -0.51562451    -0.07609282
 c     -0.01931985    -0.99810087     0.36975644
 c     -1.19359037     0.02342348    -0.09665453
 c     -1.07419534     1.24474951     1.01035023
 c     -0.27695834     1.21877274    -0.38091557
 c      1.07944946     0.99845168    -0.26063812
 h     -0.30154269    -1.82490753     0.78078267
 h     -1.92897913     2.11676969     0.97920553
 h     -0.40503731     2.19555487    -0.89198972
 h      2.12127418     1.47334329    -0.17215486
 o      2.32199742    -1.13189149    -0.05593723
 h      3.07317020    -0.61486640    -0.37857951
 c     -2.35409574    -0.63313214    -0.59995270
 h     -3.63273464    -0.69191917     0.16964700
 h     -2.98825052    -0.07404804    -1.30589613
 h     -2.32242857    -1.72645036    -0.87004022
 h     -0.37400346     1.07949737     1.86143503
          17

 c      1.21678065    -0.51479720    -0.07359364
 c     -0.01317889    -0.98498062     0.36384225
 c     -1.18436973     0.02902893    -0.08728929
 c     -1.08568651     1.22512373     1.00762479
 c     -0.27363539     1.23467871    -0.38639632
 c      1.08065833     0.99496381    -0.26429568
 h     -0.29879524    -1.89106606     0.77532311
 h     -1.99403700     2.16087477     0.95557462
 h     -0.40994702     2.12768850    -0.88845302
 h      2.19151293     1.47614997    -0.14872839
 o      2.31313724    -1.13523709    -0.05509376
 h      3.09811597    -0.61606718    -0.39612447
 c     -2.37104440    -0.63821898    -0.59942328
 h     -3.59486949    -0.69774542     0.19690779
 h     -2.89771809    -0.02077008    -1.27985107
 h     -2.34376448    -1.74074610    -0.85137428
 h     -0.38687571     1.10075592     1.85301936
          17

 c      1.22397263    -0.51088438    -0.07081033
 c     -0.00797413    -0.96901062     0.35592687
 c     -1.17119891     0.03478840    -0.07507049
 c     -1.09873895     1.20683930     1.00339168
 c     -0.27182314     1.25071032    -0.39137597
 c      1.08505189     0.98735996    -0.26705676
 h     -0.29765618    -1.97593557     0.77977639
 h     -2.03485379     2.17628158     0.93804343
 h     -0.42849408     2.07757143    -0.89877927
 h      2.23183754     1.47960911    -0.12978489
 o      2.30667984    -1.13944132    -0.05440108
 h      3.11248652    -0.62386472    -0.40915522
 c     -2.39215695    -0.64427190    -0.59738400
 h     -3.52000495    -0.70085867     0.21121903
 h     -2.80973131     0.03582431    -1.26965423
 h     -2.36018442    -1.74244520    -0.83430807
 h     -0.40649688     1.12313895     1.84499098
          17

 c      1.22867719    -0.50365288    -0.06790494
 c     -0.00446140    -0.95285377     0.34722162
 c     -1.15478580     0.04025554    -0.06032746
 c     -1.11356167     1.19036927     0.99745915
 c     -0.27099306     1.26477824    -0.39468189
 c      1.09287128     0.97618775    -0.26881237
 h     -0.29042076    -2.05064574     0.78208186
 h     -2.04971540     2.16063292     0.92684349
 h     -0.46439817     2.06618948    -0.93526732
 h      2.23803054     1.48152792    -0.11671064
 o      2.30321537    -1.14447434    -0.05399559
 h      3.11109625    -0.64115653    -0.41532340
 c     -2.41628055    -0.65095799    -0.59291801
 h     -3.41029031    -0.70009280     0.21028323
 h     -2.73037581     0.09700974    -1.28009681
 h     -2.37148244    -1.73291404    -0.82150194
 h     -0.43074395     1.14572833     1.83993908
          17

 c      1.23100463    -0.49316138    -0.06502411
 c     -0.00294360    -0.93808074     0.33840740
 c     -1.13589671     0.04499848    -0.04352717
 c     -1.13012499     1.17608681     0.98982050
 c     -0.27084962     1.27668338    -0.39618440
 c      1.10383298     0.96210627    -0.26955884
 h     -0.27415630    -2.09945773     0.77669972
 h     -2.03907495     2.11356918     0.92185420
 h     -0.51657098     2.09100820    -0.99706167
 h      2.21007863     1.48093811    -0.11038584
 o      2.30275753    -1.15040216    -0.05386483
 h      3.09444133    -0.66733905    -0.41467027
 c     -2.44239676    -0.65713188    -0.58603817
 h     -3.27260088    -0.69425963     0.19443603
 h     -2.66036367     0.15643247    -1.30689585
 h     -2.37718503    -1.71667314    -0.81599309
 h     -0.45797722     1.16776321     1.83965218
          17

 c      1.23136734    -0.47980889    -0.06228253
 c     -0.00341786    -0.92553401     0.32985021
 c     -1.11529852     0.04864454    -0.02529302
 c     -1.14813631     1.16426892     0.98072425
 c     -0.27155026     1.28783928    -0.39691863
 c      1.11723717     0.94587944    -0.26938143
 h     -0.24864775    -2.11540840     0.76182284
 h     -2.00549916     2.03672497     0.92254599
 h     -0.57735582     2.12972665    -1.06896238
 h      2.15174126     1.47804724    -0.11117546
 o      2.30473521    -1.15736678    -0.05383602
 h      3.06886790    -0.69848457    -0.40981495
 c     -2.46866468    -0.66122415    -0.57802321
 h     -3.12549903    -0.68245841     0.17380720
 h     -2.59971750     0.20339509    -1.34021202
 h     -2.37668966    -1.70009314    -0.82058687
 h     -0.48757742     1.18851820     1.84440644
          17

 c      1.23039961    -0.46433062    -0.05975335
 c     -0.00568394    -0.91565826     0.32174751
 c     -1.09369838     0.05093960    -0.00639205
 c     -1.16687050     1.15489970     0.97066642
 c     -0.27333988     1.29944338    -0.39792744
 c      1.13188765     0.92828558    -0.26846077
 h     -0.21499963    -2.09638620     0.73748521
 h     -1.95585035     1.93599435     0.92773310
 h     -0.63767781     2.16213929    -1.13520762
 h      2.07216157     1.47527961    -0.11866068
 o      2.30804544    -1.16559833    -0.05356484
 h      3.04647817    -0.72749377    -0.40610293
 c     -2.49156075    -0.66201989    -0.57222842
 h     -3.00675610    -0.66439116     0.18271334
 h     -2.55023929     0.22930752    -1.37027589
 h     -2.36992251    -1.68842533    -0.83689181
 h     -0.51986542     1.20712302     1.85288531
          17

 c      1.22885148    -0.44775303    -0.05746339
 c     -0.00937972    -0.90860119     0.31417018
 c     -1.07169004     0.05179430     0.01233451
 c     -1.18472735     1.14716071     0.96030775
 c     -0.27630465     1.31189656    -0.39972699
 c      1.14592393     0.90993323    -0.26710833
 h     -0.17519287    -2.04394279     0.70499422
 h     -1.90718794     1.82720350     0.93525927
 h     -0.69075470     2.17719768    -1.18591200
 h      1.98847626     1.47949977    -0.13114057
 o      2.31139452    -1.17531027    -0.05264157
 h      3.04092336    -0.74651799    -0.40987978
 c     -2.50788616    -0.65918815    -0.57293340
 h     -2.95009801    -0.63954445     0.26733142
 h     -2.51454521     0.23025491    -1.39004974
 h     -2.35807371    -1.68294636    -0.86430854
 h     -0.55547045     1.22254127     1.86286336
          17

 c      1.22748088    -0.43132954    -0.05539247
 c     -0.01397331    -0.90408883     0.30702725
 c     -1.04978939     0.05127996     0.03007502
 c     -1.19860526     1.13885268     0.95032278
 c     -0.28041387     1.32504626    -0.40239882
 c      1.15700433     0.89116314    -0.26576030
 h     -0.13217459    -1.96477919     0.66737221
 h     -1.89480940     1.74239062     0.94226524
 h     -0.73236334     2.17042261    -1.21619834
 h      1.92429797     1.50313501    -0.14574148
 o      2.31403445    -1.18638185    -0.05090033
 h      3.05699361    -0.75286958    -0.42355693
 c     -2.51883330    -0.65311361    -0.57868353
 h     -2.93804888    -0.60869975     0.40682959
 h     -2.49457428     0.20687434    -1.39628239
 h     -2.34341761    -1.68106556    -0.89998653
 h     -0.59459767     1.23380674     1.87224895
          17

 c      1.22696248    -0.41649898    -0.05346834
 c     -0.01874322    -0.90105693     0.29994741
 c     -1.02856533     0.04952475     0.04609142
 c     -1.20533523     1.12794054     0.94119035
 c     -0.28560716     1.33845184    -0.40577012
 c      1.16356418     0.87272092    -0.26480264
 h     -0.09006063    -1.87524498     0.63081125
 h     -1.95586777     1.71131914     0.94705921
 h     -0.76017489     2.14111694    -1.22446490
 h      1.89530382     1.55606659    -0.16067328
 o      2.31613447    -1.19822359    -0.04859625
 h      3.08567111    -0.75171581    -0.44282382
 c     -2.52648719    -0.64444026    -0.58498688
 h     -2.94309593    -0.57601329     0.54604324
 h     -2.49115285     0.16381899    -1.38954024
 h     -2.32861130    -1.67824779    -0.93962674
 h     -0.63653175     1.24032664     1.87998643
          17

 c      1.22783442    -0.40483268    -0.05156759
 c     -0.02283599    -0.89724188     0.29214259
 c     -1.00868002     0.04661469     0.05968359
 c     -1.20631615     1.11627221     0.93320114
 c     -0.29176686     1.35149691    -0.40950056
 c      1.16603313     0.85693180    -0.26441774
 h     -0.05351202    -1.80652423     0.60639591
 h     -2.07504596     1.71765185     0.94939620
 h     -0.77350709     2.09133582    -1.21178938
 h      1.89486175     1.63102528    -0.17722428
 o      2.31826138    -1.21010610    -0.04616005
 h      3.11283486    -0.75101901    -0.46058839
 c     -2.53160904    -0.63417848    -0.58909177
 h     -2.95359242    -0.54541422     0.65405067
 h     -2.50417390     0.11019364    -1.37462500
 h     -2.31618235    -1.67010331    -0.97854491
 h     -0.67955501     1.24203781     1.88651366
          17

 c      1.23051079    -0.39779325    -0.04956586
 c     -0.02550793    -0.89010753     0.28272331
 c     -0.99089351     0.04266595     0.07020000
 c     -1.20550093     1.10708766     0.92660234
 c     -0.29861558     1.36337079    -0.41300188
 c      1.16582020     0.84706185    -0.26474746
 h     -0.02525171    -1.79418602     0.60672283
 h     -2.20760827     1.72804204     0.94859137
 h     -0.77395785     2.02636826    -1.18276973
 h      1.90568515     1.70834555    -0.19735129
 o      2.32082886    -1.22147363    -0.04392146
 h      3.12804095    -0.75659201    -0.47139244
 c     -2.53432811    -0.62371035    -0.58939127
 h     -2.96582636    -0.51933861     0.71916362
 h     -2.53283330     0.05997329    -1.36159295
 h     -2.30811965    -1.65392447    -1.01257249
 h     -0.72163566     1.23940325     1.89329311
          17

 c      1.23531113    -0.39629610    -0.04742218
 c     -0.02623022    -0.88012296     0.27183625
 c     -0.97608366     0.03798387     0.07709607
 c     -1.20549675     1.10212939     0.92150389
 c     -0.30557653     1.37296351    -0.41521780
 c      1.16401052     0.84561516    -0.26598133
 h     -0.00507500    -1.83990816     0.63263909
 h     -2.32433466     1.72537994     0.94414256
 h     -0.76702787     1.95624735    -1.14789333
 h      1.91500763     1.77108330    -0.22153121
 o      2.32395136    -1.23202031    -0.04202871
 h      3.12674935    -0.77093800    -0.47270290
 c     -2.53460561    -0.61441489    -0.58461168
 h     -2.97841707    -0.49925797     0.73762265
 h     -2.57631610     0.02870599    -1.36354158
 h     -2.30555901    -1.62934671    -1.03856401
 h     -0.76111550     1.23324358     1.90191235
          17

 c      1.24242829    -0.40035992    -0.04522799
 c     -0.02445653    -0.87081596     0.26077638
 c     -0.96518686     0.03309109     0.07999369
 c     -1.20749431     1.10194070     0.91786938
 c     -0.31166130     1.37883994    -0.41446695
 c      1.16119976     0.85355395    -0.26824531
 h      0.00718596    -1.91017706     0.67155065
 h     -2.41188528     1.70465803     0.93606067
 h     -0.76356187     1.89621672    -1.12554255
 h      1.91658179     1.80973720    -0.24906693
 o      2.32745791    -1.24167403    -0.04045157
 h      3.11006835    -0.79348045    -0.46490622
 c     -2.53239076    -0.60682499    -0.57422371
 h     -2.99043474    -0.48621409     0.70872229
 h     -2.63423823     0.02407559    -1.38665768
 h     -2.30863610    -1.59835339    -1.05464744
 h     -0.79692491     1.22447505     1.91332321
          17

 c      1.25186445    -0.40908226    -0.04319575
 c     -0.01969153    -0.86536021     0.25081383
 c     -0.95901292     0.02856792     0.07873475
 c     -1.21196982     1.10645852     0.91560184
 c     -0.31582605     1.37979196    -0.40902894
 c      1.15770666     0.87034637    -0.27151259
 h      0.01136605    -1.97450903     0.71073860
 h     -2.46455615     1.66585104     0.92466029
 h     -0.77568948     1.86030987    -1.13550472
 h      1.90828753     1.82075557    -0.27880649
 o      2.33088917    -1.25059050    -0.03897713
 h      3.08482671    -0.82058344    -0.45143444
 c     -2.52782105    -0.60015293    -0.55906965
 h     -3.00097002    -0.48103595     0.63387429
 h     -2.70478898     0.04009252    -1.42188995
 h     -2.31659160    -1.56480506    -1.06036514
 h     -0.82857247     1.21391987     1.92734979
          17

 c      1.26340269    -0.42092635    -0.04160391
 c     -0.01171595    -0.86542624     0.24274438
 c     -0.95804230     0.02483566     0.07339447
 c     -1.21908414     1.11528830     0.91462544
 c     -0.31801753     1.37592228    -0.39877580
 c      1.15369603     0.89435188    -0.27560773
 h      0.00785320    -2.01684687     0.74235968
 h     -2.47986805     1.61090886     0.91039246
 h     -0.80461891     1.84864815    -1.18010270
 h      1.89072583     1.80513664    -0.30954274
 o      2.33351764    -1.25914354    -0.03721552
 h      3.06333971    -0.84572748    -0.43870250
 c     -2.52127633    -0.59298841    -0.54090238
 h     -3.00977154    -0.48412807     0.51857730
 h     -2.78304909     0.06439521    -1.45257804
 h     -2.32812740    -1.53354815    -1.05667757
 h     -0.85601299     1.20227301     1.94264377
          17

 c      1.27662097    -0.43413488    -0.04072469
 c     -0.00069503    -0.87149542     0.23698779
 c     -0.96231560     0.02201294     0.06425195
 c     -1.22882360     1.12780898     0.91490494
 c     -0.31933479     1.36850148    -0.38544412
 c      1.14913099     0.92323231    -0.28026350
 h     -0.00243787    -2.03064505     0.76216249
 h     -2.45726544     1.54299526     0.89379152
 h     -0.83877487     1.84895256    -1.24097917
 h      1.86748653     1.76869029    -0.34028212
 o      2.33462535    -1.26777939    -0.03474478
 h      3.05908462    -0.86195340    -0.43378744
 c     -2.51295164    -0.58418447    -0.52200355
 h     -3.02026906    -0.49464167     0.37867316
 h     -2.86232964     0.08680753    -1.46562714
 h     -2.34185719    -1.50918863    -1.04563261
 h     -0.87942880     1.19018838     1.95709469
          17

 c      1.29093091    -0.44707273    -0.04076950
 c      0.01283416    -0.88324315     0.23371304
 c     -0.97145598     0.01990241     0.05175595
 c     -1.24093490     1.14319626     0.91640642
 c     -0.32099747     1.35881719    -0.37104380
 c      1.14358635     0.95420703    -0.28516555
 h     -0.01827748    -2.01448193     0.76800629
 h     -2.39913021     1.46676041     0.87545609
 h     -0.86583439     1.84968881    -1.29753621
 h      1.84672975     1.72346551    -0.37068591
 o      2.33413606    -1.27667708    -0.03145295
 h      3.07666010    -0.86738077    -0.43892305
 c     -2.50195639    -0.57324815    -0.50589720
 h     -3.04790312    -0.50922949     0.25118410
 h     -2.93599646     0.10143973    -1.45457630
 h     -2.35660699    -1.49480606    -1.02967166
 h     -0.89901723     1.17840072     1.96848356
          17

 c      1.30563368    -0.45841999    -0.04186261
 c      0.02806213    -0.89975482     0.23287577
 c     -0.98477680     0.01807863     0.03650185
 c     -1.25457058     1.16039989     0.91905359
 c     -0.32382930     1.34775281    -0.35699931
 c      1.13614790     0.98428695    -0.28994837
 h     -0.03824879    -1.97076537     0.75946312
 h     -2.31495588     1.38919637     0.85585516
 h     -0.87863274     1.84471724    -1.33660702
 h      1.84199510     1.68738893    -0.40171817
 o      2.33287313    -1.28561002    -0.02768204
 h      3.10744202    -0.86730301    -0.44914826
 c     -2.48592808    -0.56020531    -0.49678004
 h     -3.12419919    -0.52367757     0.18581308
 h     -2.99828444     0.10582823    -1.41850227
 h     -2.37132093    -1.49134190    -1.01103583
 h     -0.91489616     1.16778543     1.97509940
          17

 c      1.31997477    -0.46724621    -0.04403742
 c      0.04406174    -0.91955218     0.23415507
 c     -1.00133384     0.01604488     0.01920638
 c     -1.26752282     1.17811229     0.92274617
 c     -0.32831603     1.33589691    -0.34417577
 c      1.12595521     1.01103532    -0.29423595
 h     -0.06096859    -1.90711691     0.73867151
 h     -2.23039158     1.32040935     0.83447227
 h     -0.87436129     1.83185306    -1.35171917
 h      1.86597495     1.67589516    -0.43533914
 o      2.33199766    -1.29423037    -0.02393015
 h      3.13801126    -0.86926021    -0.45702629
 c     -2.46493531    -0.54504492    -0.49435394
 h     -3.25184777    -0.53899679     0.18188983
 h     -3.04450450     0.10008250    -1.36068682
 h     -2.38480685    -1.49790904    -0.99150324
 h     -0.92716463     1.15932994     1.97616106
          17

 c      1.33319652    -0.47301236    -0.04724179
 c      0.06000021    -0.94040688     0.23678247
 c     -1.01996571     0.01336634     0.00065155
 c     -1.27573368     1.19501368     0.92749591
 c     -0.33474124     1.32367634    -0.33305689
 c      1.11339988     1.03361571    -0.29786177
 h     -0.08587680    -1.84006130     0.71251209
 h     -2.19342063     1.27103852     0.80797387
 h     -0.85291153     1.81119776    -1.34074244
 h      1.91682549     1.68904922    -0.47178179
 o      2.33244555    -1.30231374    -0.02056770
 h      3.15844165    -0.87857234    -0.45718452
 c     -2.44281456    -0.52811816    -0.49497385
 h     -3.38941328    -0.55695186     0.20016045
 h     -3.07154781     0.08638088    -1.28720234
 h     -2.39602644    -1.51142105    -0.97167368
 h     -0.93598988     1.15400834     1.97207840
          17

 c      1.34461447    -0.47551291    -0.05135434
 c      0.07538155    -0.95922455     0.23940540
 c     -1.03942623     0.00971366    -0.01837226
 c     -1.27645156     1.21052744     0.93327320
 c     -0.34320535     1.31140077    -0.32384015
 c      1.10019789     1.05246969    -0.30097585
 h     -0.11494157    -1.79734092     0.69436744
 h     -2.23760010     1.24402909     0.77231331
 h     -0.81616353     1.78451503    -1.30489854
 h      1.97747300     1.71429761    -0.50799777
 o      2.33474597    -1.30978624    -0.01777029
 h      3.16446853    -0.89739079    -0.44740124
 c     -2.42252331    -0.51044583    -0.49648676
 h     -3.50518276    -0.57653432     0.21930118
 h     -3.07900418     0.06891519    -1.20603711
 h     -2.40434760    -1.52654117    -0.95075573
 h     -0.94136412     1.15253542     1.96486583
          17

 c      1.35372710    -0.47477661    -0.05621401
 c      0.09003228    -0.97319492     0.24065008
 c     -1.05850932     0.00489202    -0.03709470
 c     -1.27246455     1.22476307     0.93922893
 c     -0.35353654     1.29922571    -0.31638796
 c      1.08818513     1.06813768    -0.30382672
 h     -0.15237284    -1.80498178     0.69770874
 h     -2.33189957     1.23581269     0.73231525
 h     -0.76826379     1.75555352    -1.24954546
 h      2.02950576     1.73946469    -0.53993570
 o      2.33898889    -1.31668592    -0.01553110
 h      3.15732497    -0.92498897    -0.42839851
 c     -2.40520243    -0.49344063    -0.49795758
 h     -3.58650890    -0.59620465     0.23383172
 h     -3.07081431     0.05442231    -1.12743080
 h     -2.40940419    -1.53742219    -0.92766003
 h     -0.94271789     1.15509886     1.95834770
          17

 c      1.36031612    -0.47096334    -0.06165801
 c      0.10341182    -0.98218960     0.24046487
 c     -1.07611100    -0.00111741    -0.05477722
 c     -1.26787130     1.23778109     0.94410725
 c     -0.36521264     1.28703339    -0.30999790
 c      1.07862480     1.08081312    -0.30657078
 h     -0.19705350    -1.85938550     0.72057767
 h     -2.42970480     1.24423577     0.69758503
 h     -0.71650870     1.73122597    -1.18665953
 h      2.06079170     1.75760937    -0.56456719
 o      2.34478611    -1.32314872    -0.01366320
 h      3.14389099    -0.95789255    -0.40377241
 c     -2.39087253    -0.47865572    -0.49869900
 h     -3.63032761    -0.61479235     0.24371997
 h     -3.05630757     0.05230002    -1.06377786
 h     -2.41100265    -1.53958931    -0.90210626
 h     -0.93930185     1.16140675     1.95674289
          17

 c      1.36445474    -0.46431401    -0.06754153
 c      0.11436036    -0.98823756     0.23990193
 c     -1.09120455    -0.00818546    -0.07074155
 c     -1.26494646     1.24958300     0.94710115
 c     -0.37737394     1.27430843    -0.30323560
 c      1.07218002     1.09042884    -0.30924044
 h     -0.23983930    -1.93323926     0.74831615
 h     -2.50489838     1.26786359     0.67446001
 h     -0.67128355     1.72267336    -1.13659968
 h      2.06529463     1.76588189    -0.58020677
 o      2.35127596    -1.32939428    -0.01181624
 h      3.13648969    -0.99020084    -0.37968144
 c     -2.37920182    -0.46743800    -0.49812233
 h     -3.63691969    -0.63137422     0.25002465
 h     -3.04707718     0.07190964    -1.02622653
 h     -2.40917059    -1.53099431    -0.87507775
 h     -0.93098207     1.17102575     1.96226607
          17

 c      1.36642069    -0.45514493    -0.07373454
 c      0.12180146    -0.99316046     0.23984025
 c     -1.10281391    -0.01609882    -0.08440462
 c     -1.26455992     1.26019352     0.94804934
 c     -0.38918080     1.26041086    -0.29461030
 c      1.06903157     1.09678427    -0.31177270
 h     -0.27147119    -2.00268286     0.76857550
 h     -2.54648454     1.30486037     0.66564982
 h     -0.64165858     1.74166199    -1.12013873
 h      2.04140293     1.76396979    -0.58625630
 o      2.35742241    -1.33560654    -0.00962525
 h      3.14838881    -1.01579593    -0.36244589
 c     -2.37045972    -0.46033932    -0.49613819
 h     -3.60720336    -0.64508539     0.25351139
 h     -3.04801238     0.11611234    -1.01823228
 h     -2.40421809    -1.51252548    -0.84887211
 h     -0.91873325     1.18367348     1.97361591
          17

 c      1.36658631    -0.44383677    -0.08011242
 c      0.12511684    -0.99791705     0.24065254
 c     -1.11006710    -0.02462918    -0.09530906
 c     -1.26689822     1.26967699     0.94730014
 c     -0.40037662     1.24551705    -0.28426696
 c      1.06891427     1.09958773    -0.31403243
 h     -0.28650324    -2.05444565     0.77509541
 h     -2.55030132     1.35300160     0.67177305
 h     -0.62841317     1.78936230    -1.13850678
 h      1.99138549     1.75366588    -0.58311554
 o      2.36271126    -1.34169214    -0.00701242
 h      3.18331361    -1.03264888    -0.35375079
 c     -2.36590232    -0.45679874    -0.49325032
 h     -3.54186073    -0.65497999     0.25429086
 h     -3.05271390     0.17780607    -1.03380180
 h     -2.39672717    -1.48828503    -0.82703550
 h     -0.90451834     1.19925160     1.98654872
          17

 c      1.36532559    -0.43081896    -0.08654323
 c      0.12411550    -1.00286175     0.24237023
 c     -1.11233719    -0.03360569    -0.10315714
 c     -1.27181180     1.27814510     0.94546009
 c     -0.41111507     1.23088016    -0.27406406
 c      1.07103087     1.09840400    -0.31580263
 h     -0.28266873    -2.08243151     0.76559626
 h     -2.51556778     1.40975814     0.69221392
 h     -0.62586480     1.85325145    -1.17233283
 h      1.92235923     1.73965183    -0.57250853
 o      2.36747573    -1.34723334    -0.00427419
 h      3.23094597    -1.04392403    -0.34929470
 c     -2.36701567    -0.45555423    -0.49004595
 h     -3.44168758    -0.65992368     0.25192295
 h     -3.05055421     0.24489164    -1.06325023
 h     -2.38740837    -1.46524097    -0.81413991
 h     -0.89067079     1.21768881     1.99587971
          17

 c      1.36295692    -0.41656463    -0.09287424
 c      0.11894551    -1.00798368     0.24482607
 c     -1.10940213    -0.04296646    -0.10783794
 c     -1.27886403     1.28574351     0.94316821
 c     -0.42140393     1.21790425    -0.26585188
 c      1.07393708     1.09251920    -0.31673826
 h     -0.25977219    -2.08468954     0.74000932
 h     -2.44495525     1.47238555     0.72523751
 h     -0.62874872     1.91805755    -1.20174105
 h      1.84796706     1.73118412    -0.55811230
 o      2.37236513    -1.35174120    -0.00180553
 h      3.27586699    -1.05406781    -0.34320678
 c     -2.37459186    -0.45525857    -0.48686490
 h     -3.30949854    -0.65869516     0.24633634
 h     -3.03414196     0.30640135    -1.09819308
 h     -2.37682715    -1.45118224    -0.81502512
 h     -0.87918735     1.23877233     1.99736167
          17

 c      1.35972499    -0.40159398    -0.09892634
 c      0.11004685    -1.01297101     0.24770347
 c     -1.10153225    -0.05277168    -0.10943099
 c     -1.28711213     1.29258061     0.94099315
 c     -0.43100761     1.20755895    -0.26070093
 c      1.07574697     1.08094194    -0.31638163
 h     -0.21930843    -2.06264877     0.69994824
 h     -2.34763102     1.53857783     0.76753075
 h     -0.63419914     1.97277179    -1.21532109
 h      1.78681533     1.74215924    -0.54530376
 o      2.37780312    -1.35484577     0.00012470
 h      3.30645881    -1.06580569    -0.33163494
 c     -2.38812719    -0.45488534    -0.48411089
 h     -3.15481636    -0.65093651     0.24105969
 h     -3.00092549     0.35456879    -1.13240603
 h     -2.36529750    -1.45059088    -0.83318980
 h     -0.87120704     1.26203024     1.98874444
          17

 c      1.35580685    -0.38649451    -0.10449594
 c      0.09814882    -1.01710864     0.25051335
 c     -1.08945183    -0.06315169    -0.10818802
 c     -1.29462624     1.29851186     0.93943280
 c     -0.43959453     1.20037002    -0.25905155
 c      1.07515837     1.06312245    -0.31444171
 h     -0.16477001    -2.02258218     0.64917706
 h     -2.24521851     1.60890104     0.81349363
 h     -0.64097889     2.01079928    -1.20837394
 h      1.75132513     1.78302114    -0.53780361
 o      2.38384567    -1.35632611     0.00141135
 h      3.31733748    -1.07972685    -0.31332959
 c     -2.40526565    -0.45379934    -0.48320133
 h     -3.00159514    -0.63991376     0.25159167
 h     -2.95211559     0.38454310    -1.16093916
 h     -2.35343567    -1.46113007    -0.86886056
 h     -0.86667095     1.28665411     1.97022171
          17

 c      1.35133812    -0.37195530    -0.10936116
 c      0.08426737    -1.01903092     0.25253135
 c     -1.07416922    -0.07420185    -0.10451150
 c     -1.29834116     1.30279846     0.93883664
 c     -0.44685393     1.19653560    -0.26096506
 c      1.07246928     1.04011476    -0.31113008
 h     -0.10207085    -1.97906175     0.59460879
 h     -2.17377056     1.69108122     0.85604161
 h     -0.64871160     2.02850675    -1.18003620
 h      1.73628004     1.84778555    -0.53376710
 o      2.39019101    -1.35609734     0.00209070
 h      3.30927201    -1.09459844    -0.28925506
 c     -2.42227045    -0.45158328    -0.48723466
 h     -2.88496248    -0.63438904     0.31168920
 h     -2.89158315     0.39406627    -1.17959918
 h     -2.34296106    -1.47469503    -0.91823811
 h     -0.86404782     1.31142748     1.94468754
          17

 c      1.34646578    -0.35877673    -0.11329462
 c      0.06955541    -1.01665915     0.25285196
 c     -1.05676831    -0.08589675    -0.09891376
 c     -1.29619534     1.30454280     0.93905371
 c     -0.45251868     1.19597900    -0.26624522
 c      1.06885942     1.01433306    -0.30696407
 h     -0.03830618    -1.95648950     0.54590474
 h     -2.15869578     1.79547643     0.89127975
 h     -0.65754180     2.02451367    -1.13204180
 h      1.72722373     1.91751145    -0.52825162
 o      2.39616282    -1.35420961     0.00232706
 h      3.28940828    -1.10747836    -0.26232867
 c     -2.43746560    -0.44866088    -0.49748383
 h     -2.81334078    -0.63841223     0.43334517
 h     -2.82516170     0.38425287    -1.18608309
 h     -2.33640105    -1.48216019    -0.97500758
 h     -0.86021225     1.33473515     1.91784544
          17

 c      1.34140862    -0.34782551    -0.11608649
 c      0.05491432    -1.00838755     0.25087950
 c     -1.03836327    -0.09808841    -0.09195180
 c     -1.28978016     1.30439222     0.93940789
 c     -0.45634925     1.19830050    -0.27441253
 c      1.06524695     0.98836619    -0.30240578
 h      0.02249691    -1.97606364     0.50993456
 h     -2.18304195     1.91515881     0.92021047
 h     -0.66816902     2.00027532    -1.06914971
 h      1.71349001     1.97424466    -0.51759537
 o      2.40071923    -1.35084221     0.00238853
 h      3.27107571    -1.11389517    -0.23699114
 c     -2.45142906    -0.44662010    -0.51044968
 h     -2.76772769    -0.64514318     0.57511892
 h     -2.76005768     0.36106506    -1.18208957
 h     -2.33599293    -1.47707756    -1.03278796
 h     -0.85109095     1.35487849     1.89725232
          17

 c      1.33647311    -0.33996935    -0.11756500
 c      0.04094918    -0.99518981     0.24688517
 c     -1.02018485    -0.11048921    -0.08418072
 c     -1.28184709     1.30412596     0.93932551
 c     -0.45811842     1.20261535    -0.28452304
 c      1.06204197     0.96443637    -0.29778282
 h      0.08025910    -2.03174540     0.48453351
 h     -2.21535524     2.03014443     0.94392478
 h     -0.68236569     1.96224956    -1.00100970
 h      1.69062245     2.00669121    -0.50032704
 o      2.40276365    -1.34622303     0.00253819
 h      3.26896283    -1.10922408    -0.21746189
 c     -2.46397752    -0.44705498    -0.52241267
 h     -2.73777663    -0.64924518     0.69794498
 h     -2.70400043     0.33593676    -1.17409391
 h     -2.34310814    -1.45671588    -1.08647442
 h     -0.83354571     1.37050000     1.88914364
          17

 c      1.33199962    -0.33601627    -0.11760077
 c      0.02848507    -0.98005223     0.24161221
 c     -1.00357413    -0.12260786    -0.07614994
 c     -1.27386484     1.30514067     0.93869512
 c     -0.45752724     1.20731730    -0.29496321
 c      1.05930336     0.94435001    -0.29333541
 h      0.13352369    -2.09704891     0.46327530
 h     -2.23677201     2.12484449     0.96246594
 h     -0.70410427     1.92495771    -0.94438228
 h      1.65824837     2.00942585    -0.47642857
 o      2.40187204    -1.34044246     0.00284430
 h      3.28782217    -1.09172095    -0.20474318
 c     -2.47438023    -0.45113657    -0.53113403
 h     -2.72136409    -0.64930137     0.78390073
 h     -2.66346319     0.32342625    -1.17131442
 h     -2.35818409    -1.42202800    -1.13266915
 h     -0.80725046     1.38056116     1.89474276
          17

 c      1.32828091    -0.33660779    -0.11611094
 c      0.01865113    -0.96586278     0.23569962
 c     -0.98990633    -0.13376428    -0.06840049
 c     -1.26611921     1.30820711     0.93786266
 c     -0.45415126     1.21029524    -0.30372824
 c      1.05688940     0.92943935    -0.28924070
 h      0.17871646    -2.14921963     0.44198354
 h     -2.23965363     2.19099116     0.97565379
 h     -0.73986821     1.90882103    -0.92009910
 h      1.61844987     1.98145477    -0.44670273
 o      2.39862033    -1.33335993     0.00314337
 h      3.31743431    -1.06400333    -0.19606152
 c     -2.48214058    -0.45917851    -0.53554761
 h     -2.71836186    -0.64557172     0.82666643
 h     -2.64131095     0.33344218    -1.17926841
 h     -2.38078319    -1.37744678    -1.17000295
 h     -0.77492914     1.38410621     1.90956877
          17

 c      1.32549627    -0.34205493    -0.11307613
 c      0.01261545    -0.95472058     0.22959474
 c     -0.98047885    -0.14320736    -0.06143041
 c     -1.25833548     1.31369686     0.93738639
 c     -0.44787089     1.21043783    -0.30979538
 c      1.05453678     0.92033281    -0.28558709
 h      0.21240336    -2.17608529     0.41921165
 h     -2.22179531     2.22484618     0.98344586
 h     -0.79327710     1.92300752    -0.93735728
 h      1.57547937     1.92633501    -0.41255799
 o      2.39398888    -1.32474377     0.00322101
 h      3.34203769    -1.03073493    -0.18775866
 c     -2.48721314    -0.47016689    -0.53558385
 h     -2.72864026    -0.63883480     0.82432247
 h     -2.63644009     0.36383384    -1.19405511
 h     -2.40974010    -1.33045232    -1.19955533
 h     -0.74088093     1.38038596     1.92631809
          17

 c      1.32367411    -0.35219543    -0.10856018
 c      0.01133813    -0.94802936     0.22359942
 c     -0.97634063    -0.15027319    -0.05564100
 c     -1.25007763     1.32172927     0.93775720
 c     -0.43949651     1.20868273    -0.31399013
 c      1.05183116     0.91657960    -0.28232565
 h      0.23215815    -2.17307684     0.39497995
 h     -2.18350157     2.22516376     0.98599782
 h     -0.85765551     1.95339955    -0.98380075
 h      1.53674341     1.85452850    -0.37608325
 o      2.38875865    -1.31443236     0.00294694
 h      3.34987231    -0.99599520    -0.17744001
 c     -2.48982997    -0.48217978    -0.53166498
 h     -2.75173929    -0.63005433     0.77665779
 h     -2.64583539     0.40343277    -1.20563364
 h     -2.44351869    -1.29009970    -1.22479598
 h     -0.70922107     1.36919084     1.93824172
          17

 c      1.32269058    -0.36637085    -0.10271744
 c      0.01534064    -0.94654210     0.21786718
 c     -0.97807546    -0.15452498    -0.05128233
 c     -1.24088615     1.33218398     0.93923753
 c     -0.43036508     1.20656370    -0.31772521
 c      1.04804735     0.91631125    -0.27926354
 h      0.23654165    -2.14043072     0.37005736
 h     -2.12692815     2.19278422     0.98366115
 h     -0.92071975     1.97958181    -1.04035515
 h      1.51455768     1.78708243    -0.33995896
 o      2.38335575    -1.30239726     0.00229221
 h      3.33574604    -0.96231274    -0.16423207
 c     -2.49029732    -0.49335105    -0.52427304
 h     -2.78696373    -0.62035132     0.68534187
 h     -2.66626647     0.44028062    -1.20485167
 h     -2.48073423    -1.26384563    -1.24988404
 h     -0.68287048     1.35100517     1.94089236
          17

 c      1.32230234    -0.38355904    -0.09577835
 c      0.02450369    -0.95024595     0.21237851
 c     -0.98564094    -0.15586021    -0.04840615
 c     -1.23020503     1.34457757     0.94181753
 c     -0.42165127     1.20501401    -0.32195957
 c      1.04219152     0.91665949    -0.27618768
 h      0.22514828    -2.08284539     0.34579946
 h     -2.05728861     2.13197963     0.97701691
 h     -0.97240660     1.98877966    -1.09347585
 h      1.52485683     1.75238052    -0.30621901
 o      2.37788178    -1.28876734     0.00131017
 h      3.30081077    -0.93040840    -0.14846850
 c     -2.48886897    -0.50250075    -0.51425101
 h     -2.83400094    -0.61119264     0.55712716
 h     -2.69476155     0.46579726    -1.18646979
 h     -2.52034682    -1.25394794    -1.27640081
 h     -0.66324242     1.32692078     1.93254378
          17

 c      1.32218229    -0.40258962    -0.08801838
 c      0.03797562    -0.95813865     0.20693665
 c     -0.99838737    -0.15453238    -0.04684162
 c     -1.21707755     1.35776362     0.94521519
 c     -0.41420195     1.20437734    -0.32715956
 c      1.03397454     0.91596093    -0.27306239
 h      0.19907866    -2.01196375     0.32433848
 h     -1.98657891     2.05405611     0.96698138
 h     -1.00661413     1.97577623    -1.13567960
 h      1.57499780     1.76265835    -0.27440416
 o      2.37213549    -1.27386548     0.00012163
 h      3.25261063    -0.89877062    -0.13146334
 c     -2.48552382    -0.50916224    -0.50365547
 h     -2.89564601    -0.60501084     0.41180761
 h     -2.72859788     0.47515294    -1.14900467
 h     -2.56113651    -1.25674234    -1.30157725
 h     -0.65020860     1.29842488     1.91414555
          17

 c      1.32193506    -0.42228262    -0.07973197
 c      0.05425489    -0.96794890     0.20119352
 c     -1.01526397    -0.15106695    -0.04621522
 c     -1.19967484     1.36959569     0.94889461
 c     -0.40862990     1.20468901    -0.33350310
 c      1.02474731     0.91518623    -0.26993650
 h      0.16146377    -1.95104320     0.30892052
 h     -1.93925689     1.98175383     0.95475671
 h     -1.02019652     1.93976802    -1.16322827
 h      1.65255989     1.79865290    -0.24307704
 o      2.36565387    -1.25824363    -0.00110445
 h      3.20481485    -0.86319458    -0.11523769
 c     -2.47937802    -0.51320746    -0.49635338
 h     -2.98493663    -0.60614993     0.29050391
 h     -2.76522592     0.46683975    -1.09412418
 h     -2.60104901    -1.26562441    -1.32033412
 h     -0.64209084     1.26710359     1.88925372
          17

 c      1.32111587    -0.44145868    -0.07122472
 c      0.07152621    -0.97643467     0.19474481
 c     -1.03503872    -0.14609515    -0.04602387
 c     -1.17577055     1.37763923     0.95215523
 c     -0.40536650     1.20584007    -0.34100589
 c      1.01650767     0.91589987    -0.26674696
 h      0.11609684    -1.93348367     0.30354841
 h     -1.94677864     1.94157349     0.94114085
 h     -1.01212759     1.88255558    -1.17479799
 h      1.73706365     1.83381907    -0.21225743
 o      2.35801102    -1.24260346    -0.00220602
 h      3.17266041    -0.81804964    -0.10166922
 c     -2.46907230    -0.51475537    -0.49543768
 h     -3.12094665    -0.61894842     0.22846860
 h     -2.80229822     0.44296728    -1.02662799
 h     -2.63707784    -1.27459824    -1.32885848
 h     -0.63567310     1.23426118     1.86390766
          17

 c      1.31929094    -0.45892665    -0.06281552
 c      0.08815115    -0.98178079     0.18742352
 c     -1.05635958    -0.14017000    -0.04575178
 c     -1.14578874     1.38173843     0.95421215
 c     -0.40457638     1.20759709    -0.34953225
 c      1.01079126     0.91876502    -0.26336732
 h      0.06384708    -1.97644697     0.31012492
 h     -2.01149879     1.93412405     0.92665600
 h     -0.98355853     1.80825641    -1.17157754
 h      1.81274670     1.85210371    -0.18288718
 o      2.34948395    -1.22748283    -0.00311258
 h      3.16221715    -0.76121235    -0.09113990
 c     -2.45626152    -0.51467934    -0.49887941
 h     -3.28811065    -0.64159177     0.20531363
 h     -2.83828404     0.41012272    -0.95422558
 h     -2.66578257    -1.27989658    -1.32627620
 h     -0.62654201     1.20053957     1.84599526
          17

 c      1.31614641    -0.47350672    -0.05483540
 c      0.10254239    -0.98568744     0.17956307
 c     -1.07781902    -0.13369919    -0.04495369
 c     -1.11330463     1.38381093     0.95427023
 c     -0.40599205     1.20951249    -0.35863877
 c      1.00847840     0.92366992    -0.25968616
 h      0.00522155    -2.05716404     0.32556244
 h     -2.09911406     1.93667564     0.91336396
 h     -0.93900975     1.72422235    -1.15897763
 h      1.87022498     1.84703597    -0.15592848
 o      2.34131610    -1.21299673    -0.00385383
 h      3.16537387    -0.69787268    -0.08241120
 c     -2.44440544    -0.51432611    -0.50349956
 h     -3.44930974    -0.66934411     0.19015252
 h     -2.87368686     0.37879398    -0.88561586
 h     -2.68422247    -1.27977095    -1.31375977
 h     -0.61075073     1.16598273     1.84255313
          17

 c      1.31155318    -0.48412050    -0.04760062
 c      0.11286796    -0.99097036     0.17173245
 c     -1.09809418    -0.12701184    -0.04326685
 c     -1.08151759     1.38526654     0.95196603
 c     -0.40873228     1.21079312    -0.36725071
 c      1.00991800     0.93012852    -0.25562197
 h     -0.05524021    -2.14088442     0.34453600
 h     -2.17732613     1.93270287     0.90383785
 h     -0.88840433     1.64231437    -1.15000040
 h      1.90453301     1.81753223    -0.13212137
 o      2.33507144    -1.19900799    -0.00447651
 h      3.16866273    -0.63704383    -0.07402760
 c     -2.43556271    -0.51481891    -0.50779257
 h     -3.58223957    -0.69930298     0.17187233
 h     -2.91107361     0.35994987    -0.82770074
 h     -2.69066536    -1.27428547    -1.29373668
 h     -0.58747299     1.13106945     1.85508247
          17

 c      1.30553313    -0.48992816    -0.04136915
 c      0.11742861    -0.99941034     0.16440442
 c     -1.11606576    -0.12042237    -0.04040908
 c     -1.05208081     1.38654694     0.94762969
 c     -0.41135443     1.21040784    -0.37355911
 c      1.01505060     0.93748357    -0.25111923
 h     -0.11169330    -2.20531053     0.36276708
 h     -2.22870715     1.91625267     0.89972092
 h     -0.84658817     1.57727963    -1.16628069
 h      1.91380767     1.76570064    -0.11196592
 o      2.33196458    -1.18538760    -0.00499414
 h      3.16229509    -0.58636479    -0.06520199
 c     -2.43053392    -0.51655018    -0.51127747
 h     -3.67894445    -0.73018538     0.14952536
 h     -2.95238400     0.35927649    -0.78343163
 h     -2.68485297    -1.26549909    -1.27010384
 h     -0.55963029     1.09777323     1.87777217
          17

 c      1.29816981    -0.49045950    -0.03630693
 c      0.11505333    -1.01170240     0.15787356
 c     -1.13088603    -0.11424996    -0.03618719
 c     -1.02570475     1.38759946     0.94201995
 c     -0.41271006     1.20784530    -0.37621304
 c      1.02345248     0.94491796    -0.24615522
 h     -0.15955826    -2.24026640     0.37748656
 h     -2.24563958     1.88665583     0.90175748
 h     -0.82356869     1.53755868    -1.22421886
 h      1.89948570     1.69665018    -0.09559602
 o      2.33262388    -1.17208176    -0.00538984
 h      3.14248445    -0.55009293    -0.05579925
 c     -2.42973513    -0.51897690    -0.51380216
 h     -3.73771505    -0.76134732     0.12466627
 h     -2.99586419     0.37391430    -0.75208354
 h     -2.66795492    -1.25747975    -1.24847721
 h     -0.53168477     1.06919360     1.90105673
          17

 c      1.28952490    -0.48570435    -0.03247602
 c      0.10525565    -1.02783376     0.15227687
 c     -1.14200069    -0.10881598    -0.03051001
 c     -1.00275172     1.38823944     0.93595719
 c     -0.41282987     1.20369847    -0.37614056
 c      1.03421460     0.95133311    -0.24078339
 h     -0.19587526    -2.24243473     0.38695125
 h     -2.22549140     1.84531996     0.91015370
 h     -0.81444025     1.51820111    -1.31371396
 h      1.86837242     1.61988984    -0.08231543
 o      2.33705639    -1.15910159    -0.00562872
 h      3.11105260    -0.52874854    -0.04610585
 c     -2.43353348    -0.52099546    -0.51518390
 h     -3.75861401    -0.79227888     0.09888996
 h     -3.03658376     0.39560031    -0.73166038
 h     -2.64205945    -1.25540872    -1.23551803
 h     -0.50730585     1.04830943     1.91624254
          17

 c      1.27960318    -0.47614334    -0.02984245
 c      0.08823710    -1.04726351     0.14762215
 c     -1.14913923    -0.10442804    -0.02339853
 c     -0.98344081     1.38828509     0.93012113
 c     -0.41221360     1.19890975    -0.37564957
 c      1.04564071     0.95518184    -0.23522963
 h     -0.21911836    -2.21266917     0.39015910
 h     -2.16879293     1.79470758     0.92476684
 h     -0.80819037     1.50952273    -1.40861988
 h      1.83633620     1.55148448    -0.06966125
 o      2.34464962    -1.14655954    -0.00566367
 h      3.07521839    -0.51856884    -0.03666748
 c     -2.44223186    -0.52160560    -0.51520468
 h     -3.74172477    -0.82240433     0.07335603
 h     -3.06929209     0.41597249    -0.72074427
 h     -2.60903808    -1.26308228    -1.23664641
 h     -0.48845598     1.03713637     1.91775392
          17

 c      1.26838481    -0.46270678    -0.02829765
 c      0.06480615    -1.06889202     0.14379625
 c     -1.15229673    -0.10137194    -0.01497707
 c     -0.96774974     1.38754014     0.92495673
 c     -0.41104187     1.19409738    -0.37659653
 c      1.05528923     0.95463095    -0.22994514
 h     -0.22940763    -2.15631286     0.38703433
 h     -2.08008656     1.73852096     0.94518788
 h     -0.79772020     1.50501777    -1.48789333
 h      1.82798490     1.51238480    -0.05293054
 o      2.35424410    -1.13473419    -0.00544139
 h      3.04705200    -0.51106200    -0.02812671
 c     -2.45601328    -0.52041354    -0.51384597
 h     -3.68683835    -0.85101226     0.04890117
 h     -3.09033069     0.42941346    -0.71886573
 h     -2.56958168    -1.27974237    -1.25304554
 h     -0.47531699     1.03646006     1.90351389
          17

 c      1.25590712    -0.44667763    -0.02768198
 c      0.03628438    -1.09082197     0.14052430
 c     -1.15172135    -0.09991127    -0.00545303
 c     -0.95504171     1.38568236     0.92059907
 c     -0.40922295     1.18955989    -0.37998106
 c      1.06150623     0.94875849    -0.22532328
 h     -0.22951363    -2.08662772     0.37933034
 h     -1.97204109     1.68283692     0.97093054
 h     -0.78034865     1.50152258    -1.53999430
 h      1.85899894     1.51463792    -0.02856864
 o      2.36447048    -1.12396414    -0.00491869
 h      3.03930395    -0.49571117    -0.02094232
 c     -2.47479399    -0.51772506    -0.51141941
 h     -3.59428333    -0.87734629     0.02642559
 h     -3.09813844     0.43355467    -0.72618687
 h     -2.52367702    -1.29935457    -1.28085786
 h     -0.46627790     1.04575067     1.87488617
          17

 c      1.24236650    -0.42956305    -0.02780159
 c      0.00443169    -1.10997457     0.13726211
 c     -1.14789831    -0.10027956     0.00490173
 c     -0.94341517     1.38210635     0.91674252
 c     -0.40662755     1.18543174    -0.38618363
 c      1.06509828     0.93869181    -0.22125688
 h     -0.22631205    -2.03045528     0.37231473
 h     -1.87311753     1.63787230     1.00227507
 h     -0.75584820     1.49766805    -1.55987957
 h      1.91648340     1.54843422     0.00057811
 o      2.37440824    -1.11421357    -0.00407987
 h      3.05628073    -0.46801058    -0.01513466
 c     -2.49788626    -0.51422568    -0.50849346
 h     -3.46766256    -0.90126760     0.00793065
 h     -3.09326481     0.42890955    -0.74308368
 h     -2.47203860    -1.31347179    -1.31353615
 h     -0.45769854     1.06303959     1.83681101
          17

 c      1.22819705    -0.41294625    -0.02844126
 c     -0.02885119    -1.12249938     0.13323168
 c     -1.14151264    -0.10264977     0.01576548
 c     -0.92973909     1.37600837     0.91247042
 c     -0.40317438     1.18178183    -0.39517037
 c      1.06793535     0.92660763    -0.21737547
 h     -0.22916068    -2.02486178     0.37459773
 h     -1.82720744     1.61694918     1.04206417
 h     -0.72529790     1.49301654    -1.54658515
 h      1.97511066     1.59427766     0.02811010
 o      2.38392096    -1.10483167    -0.00292919
 h      3.08964425    -0.43413913    -0.01042450
 c     -2.52342798    -0.51043369    -0.50595632
 h     -3.32026961    -0.92587387    -0.00039132
 h     -3.07838327     0.41823367    -0.76971008
 h     -2.41687300    -1.31475355    -1.34466529
 h     -0.44365648     1.08489376     1.79783487
          17

 c      1.21405831    -0.39834158    -0.02937866
 c     -0.06235503    -1.12676245     0.12814007
 c     -1.13338979    -0.10706309     0.02677213
 c     -0.91296094     1.36729501     0.90662539
 c     -0.39877468     1.17862910    -0.40655523
 c      1.07126400     0.91453193    -0.21346481
 h     -0.24084366    -2.08347241     0.38962083
 h     -1.85389221     1.62541725     1.09328856
 h     -0.69083764     1.48796198    -1.50289296
 h      2.01693490     1.63703757     0.04908250
 o      2.39324487    -1.09497372    -0.00146935
 h      3.12584043    -0.40469302    -0.00656124
 c     -2.54776925    -0.50595116    -0.50552800
 h     -3.18349576    -0.96412299     0.01857278
 h     -3.05817545     0.40552600    -0.80542693
 h     -2.36165722    -1.29874139    -1.36922536
 h     -0.41672534     1.10708279     1.76861063
          17

 c      1.20070870    -0.38709359    -0.03039729
 c     -0.09569322    -1.12510357     0.12268340
 c     -1.12442007    -0.11332183     0.03750856
 c     -0.89628638     1.35705192     0.89897610
 c     -0.39321850     1.17588194    -0.41947291
 c      1.07556889     0.90410086    -0.20952791
 h     -0.25538945    -2.17675519     0.40947347
 h     -1.91976211     1.65350442     1.15096010
 h     -0.65608383     1.48428983    -1.43725457
 h      2.03333566     1.66788206     0.06085919
 o      2.40253223    -1.08405732     0.00030601
 h      3.15399849    -0.38748930    -0.00342151
 c     -2.56700732    -0.49945457    -0.50949325
 h     -3.09111339    -1.03817163     0.08953308
 h     -3.03873564     0.39488823    -0.84841160
 h     -2.31032541    -1.26410401    -1.38387824
 h     -0.37141296     1.12662421     1.75678415
          17

 c      1.18884164    -0.38030871    -0.03130275
 c     -0.12836744    -1.12073544     0.11771674
 c     -1.11550817    -0.12090885     0.04754355
 c     -0.88287219     1.34633511     0.89040089
 c     -0.38608898     1.17321504    -0.43223488
 c      1.08089140     0.89658663    -0.20569188
 h     -0.26784146    -2.26866540     0.42450438
 h     -1.98522828     1.68867643     1.20610440
 h     -0.62698954     1.48649004    -1.36771885
 h      2.02153129     1.68227044     0.06236833
 o      2.41171635    -1.07187830     0.00240905
 h      3.16832605    -0.38551023    -0.00096371
 c     -2.58111712    -0.49178950    -0.51719516
 h     -3.03314849    -1.14256172     0.20359405
 h     -3.02615640     0.39004383    -0.89610888
 h     -2.26628144    -1.21238811    -1.38736516
 h     -0.30872060     1.14367929     1.76068095
          17

 c      1.17899034    -0.37873061    -0.03195127
 c     -0.15946865    -1.11592358     0.11374038
 c     -1.10763371    -0.12902767     0.05648970
 c     -0.87375788     1.33565683     0.88227016
 c     -0.37678705     1.16996612    -0.44224720
 c      1.08702839     0.89280607    -0.20213258
 h     -0.27700837    -2.33774228     0.42929502
 h     -2.02886939     1.72271633     1.25218149
 h     -0.61193578     1.50288830    -1.32284982
 h      1.98239388     1.67862838     0.05356905
 o      2.42050489    -1.05858334     0.00485449
 h      3.16814093    -0.39708483     0.00081302
 c     -2.59158956    -0.48563573    -0.52547232
 h     -2.98555020    -1.24633867     0.32355495
 h     -3.02443708     0.39312169    -0.94556034
 h     -2.23177581    -1.14786177    -1.38087667
 h     -0.23630781     1.16044861     1.77018872
          17

 c      1.17151067    -0.38259314    -0.03227497
 c     -0.18783653    -1.11218764     0.11096697
 c     -1.10185994    -0.13670713     0.06404779
 c     -0.86869456     1.32526951     0.87584676
 c     -0.36491760     1.16552141    -0.44746068
 c      1.09354772     0.89290297    -0.19905046
 h     -0.28359805    -2.37418522     0.42180337
 h     -2.04205221     1.75093241     1.28547136
 h     -0.61749818     1.54116239    -1.32504060
 h      1.92036082     1.65853945     0.03545251
 o      2.42835450    -1.04465396     0.00765869
 h      3.15806834    -0.41594900     0.00187259
 c     -2.59897696    -0.48216745    -0.53212073
 h     -2.94030295    -1.32962465     0.42448532
 h     -3.03420263     0.40248153    -0.99261434
 h     -2.20733667    -1.07760666    -1.36848706
 h     -0.16416526     1.17869204     1.77398154
          17

 c      1.16660843    -0.39155315    -0.03228701
 c     -0.21225374    -1.11066933     0.10945323
 c     -1.09920306    -0.14291695     0.07002501
 c     -0.86704068     1.31539500     0.87199388
 c     -0.35091579     1.16025236    -0.44857173
 c      1.09962685     0.89607300    -0.19670314
 h     -0.28887360    -2.37442823     0.40175172
 h     -2.02225925     1.77055729     1.30396219
 h     -0.64122845     1.59745540    -1.36500472
 h      1.84537077     1.62880648     0.01060175
 o      2.43446104    -1.03087876     0.01084130
 h      3.14803121    -0.43156971     0.00210652
 c     -2.60357271    -0.48097113    -0.53602607
 h     -2.89743356    -1.38532719     0.49568814
 h     -3.05344737     0.41315903    -1.03185396
 h     -2.19115483    -1.01100273    -1.35753878
 h     -0.10089241     1.19872665     1.76448137
          17

 c      1.16437321    -0.40476538    -0.03206254
 c     -0.23163453    -1.11218528     0.10916206
 c     -1.10045100    -0.14670801     0.07432342
 c     -0.86811362     1.30626267     0.87111936
 c     -0.33588258     1.15534440    -0.44790568
 c      1.10378423     0.90032645    -0.19548349
 h     -0.29414950    -2.33862067     0.36985541
 h     -1.97018376     1.77998384     1.30673314
 h     -0.67386829     1.65831001    -1.41471862
 h      1.77586959     1.60507913    -0.01600627
 o      2.43798661    -1.01813603     0.01442787
 h      3.14963738    -0.43255414     0.00129600
 c     -2.60579032    -0.48106028    -0.53651687
 h     -2.85871151    -1.41197542     0.53306317
 h     -3.07922412     0.41957257    -1.05787308
 h     -2.17953060    -0.95753836    -1.35720460
 h     -0.05242058     1.21970856     1.73860727
          17

 c      1.16478738    -0.42109283    -0.03170445
 c     -0.24520438    -1.11699635     0.10996515
 c     -1.10599559    -0.14737543     0.07690974
 c     -0.87119213     1.29804608     0.87317445
 c     -0.32098873     1.15184382    -0.44722347
 c      1.10408266     0.90278816    -0.19587522
 h     -0.30067578    -2.27094773     0.32778328
 h     -1.88957368     1.77887087     1.29405860
 h     -0.70671200     1.71161266    -1.45274114
 h      1.73631245     1.61089431    -0.03788650
 o      2.43865687    -1.00690335     0.01844397
 h      3.16689112    -0.41442476    -0.00078127
 c     -2.60600142    -0.48167773    -0.53329079
 h     -2.82599994    -1.40992484     0.53502227
 h     -3.10880679     0.41754525    -1.06651553
 h     -2.16941740    -0.92311315    -1.37380513
 h     -0.02195279     1.24013861     1.69693622
          17

 c      1.16769984    -0.43937498    -0.03131144
 c     -0.25261414    -1.12433696     0.11159828
 c     -1.11573208    -0.14459401     0.07779447
 c     -0.87531955     1.29071103     0.87761377
 c     -0.30729493     1.15034256    -0.44735282
 c      1.09975879     0.90158599    -0.19804532
 h     -0.30973374    -2.18321529     0.27867191
 h     -1.78950771     1.76943564     1.26845260
 h     -0.73398440     1.75010093    -1.46848792
 h      1.73821877     1.65833568    -0.05219483
 o      2.43708302    -0.99702031     0.02289888
 h      3.19132573    -0.38328843    -0.00407986
 c     -2.60427480    -0.48264655    -0.52664908
 h     -2.80106475    -1.38009973     0.50110200
 h     -3.14008321     0.40487348    -1.05537304
 h     -2.16133377    -0.90773570    -1.40595733
 h     -0.00993914     1.25820848     1.64300997
          17

 c      1.17279243    -0.45860352    -0.03096402
 c     -0.25390396    -1.13175991     0.11360306
 c     -1.12907181    -0.13843864     0.07703223
 c     -0.87893431     1.28371362     0.88325263
 c     -0.29578109     1.15108132    -0.44856653
 c      1.09234818     0.89746358    -0.20163685
 h     -0.32307746    -2.10216847     0.22771354
 h     -1.68934944     1.75971594     1.23695706
 h     -0.75224439     1.77019009    -1.45820431
 h      1.76713587     1.73054630    -0.06223678
 o      2.43428616    -0.98806757     0.02778245
 h      3.20957873    -0.34957844    -0.00822814
 c     -2.60039703    -0.48421559    -0.51743767
 h     -2.78567446    -1.32422371     0.43217380
 h     -3.17159744     0.38123470    -1.02384506
 h     -2.15897142    -0.90710629    -1.44537713
 h     -0.01360868     1.27202410     1.58314368
          17

 c      1.17957679    -0.47792224    -0.03072672
 c     -0.24929675    -1.13514484     0.11545029
 c     -1.14507641    -0.12925918     0.07473670
 c     -0.87971070     1.27567490     0.88818661
 c     -0.28730885     1.15407415    -0.45088552
 c      1.08402699     0.89210714    -0.20621214
 h     -0.34382483    -2.07100789     0.18053272
 h     -1.62173895     1.76733899     1.21274823
 h     -0.75966854     1.77069943    -1.42198218
 h      1.80178668     1.80128900    -0.07207542
 o      2.43115960    -0.97976583     0.03307817
 h      3.21170852    -0.32148403    -0.01274757
 c     -2.59409063    -0.48661459    -0.50680898
 h     -2.78185851    -1.24689345     0.33266786
 h     -3.20259356     0.34811021    -0.97313062
 h     -2.16627360    -0.91580498    -1.48204317
 h     -0.02616130     1.27980372     1.52640283
          17

 c      1.18742357    -0.49654996    -0.03065578
 c     -0.23915079    -1.13195811     0.11699046
 c     -1.16265878    -0.11750117     0.07108745
 c     -0.87621925     1.26514419     0.89059022
 c     -0.28249714     1.15913996    -0.45418762
 c      1.07632341     0.88657366    -0.21149674
 h     -0.37494998    -2.11372812     0.13783062
 h     -1.61347671     1.81066172     1.20705061
 h     -0.75600005     1.75264706    -1.36300579
 h      1.82848586     1.85294893    -0.08367010
 o      2.42830870    -0.97208718     0.03877680
 h      3.19354096    -0.30306935    -0.01726627
 c     -2.58505287    -0.48938029    -0.49646827
 h     -2.79304397    -1.16173613     0.21712007
 h     -3.23315971     0.30885234    -0.90620181
 h     -2.18551401    -0.92913892    -1.50801877
 h     -0.03670064     1.28012328     1.48393888
          17

 c      1.19561018    -0.51373698    -0.03080880
 c     -0.22436514    -1.12442304     0.11833845
 c     -1.18073527    -0.10365649     0.06631407
 c     -0.87052953     1.25275309     0.89020587
 c     -0.28154599     1.16581267    -0.45810196
 c      1.07008078     0.88124654    -0.21734382
 h     -0.41340808    -2.19952212     0.09700166
 h     -1.65159487     1.88345768     1.21469020
 h     -0.74347627     1.72035091    -1.28889539
 h      1.84078178     1.87698784    -0.09752676
 o      2.42605418    -0.96524987     0.04488704
 h      3.15647104    -0.29425863    -0.02167154
 c     -2.57256663    -0.49027694    -0.48961014
 h     -2.82830942    -1.10350936     0.12206630
 h     -3.26434986     0.26867913    -0.82758709
 h     -2.21705977    -0.94353409    -1.51856663
 h     -0.03367541     1.27221515     1.46621071
          17

 c      1.20336384    -0.52881406    -0.03124840
 c     -0.20622078    -1.11585611     0.11936916
 c     -1.19828316    -0.08833068     0.06068264
 c     -0.86581587     1.24058265     0.88798162
 c     -0.28402044     1.17313048    -0.46165700
 c      1.06565111     0.87617058    -0.22367253
 h     -0.45189019    -2.28591932     0.05836689
 h     -1.70325339     1.96232921     1.22321576
 h     -0.72907818     1.68392883    -1.21508603
 h      1.83643007     1.87033405    -0.11352504
 o      2.42441836    -0.95972040     0.05144612
 h      3.10738593    -0.29053280    -0.02630619
 c     -2.55526474    -0.48601566    -0.48989067
 h     -2.90478977    -1.11903943     0.09334171
 h     -3.29798744     0.23431513    -0.74274155
 h     -2.25964068    -0.95635027    -1.51236812
 h     -0.01312028     1.25600580     1.47751192
          17

 c      1.20991597    -0.54125797    -0.03204006
 c     -0.18591399    -1.10810625     0.11982438
 c     -1.21429142    -0.07219226     0.05449127
 c     -0.86338464     1.23024723     0.88519946
 c     -0.28869886     1.17950519    -0.46302164
 c      1.06300840     0.87124465    -0.23043750
 h     -0.48421539    -2.34863069     0.02400811
 h     -1.74608296     2.02933263     1.22519322
 h     -0.72650469     1.66096886    -1.16688618
 h      1.81584155     1.83337147    -0.13126224
 o      2.42313924    -0.95620142     0.05852937
 h      3.05802262    -0.28282486    -0.03218547
 c     -2.53399922    -0.47825132    -0.49558616
 h     -3.01597910    -1.19435267     0.11558157
 h     -3.33536605     0.21189084    -0.65649007
 h     -2.31042163    -0.96589367    -1.49215592
 h      0.01691583     1.23184358     1.51297040
          17

 c      1.21458809    -0.55070724    -0.03324527
 c     -0.16445550    -1.10190233     0.11947306
 c     -1.22771825    -0.05587687     0.04805493
 c     -0.86306995     1.22259481     0.88313631
 c     -0.29421127     1.18345996    -0.46053504
 c      1.06179802     0.86619483    -0.23762396
 h     -0.50642591    -2.37754603    -0.00411001
 h     -1.76972673     2.07526504     1.21801882
 h     -0.74930513     1.66804170    -1.16693818
 h      1.78213004     1.76999304    -0.15010004
 o      2.42192221    -0.95540354     0.06623184
 h      3.02046359    -0.26102671    -0.04076202
 c     -2.51229559    -0.47092442    -0.50268828
 h     -3.13019247    -1.28196506     0.14751444
 h     -3.37398488     0.20243725    -0.57139701
 h     -2.36553875    -0.97205636    -1.46453246
 h      0.04274752     1.20057056     1.56239742
          17

 c      1.21690081    -0.55694398    -0.03491359
 c     -0.14273011    -1.09748131     0.11814999
 c     -1.23758183    -0.03995423     0.04166366
 c     -0.86437449     1.21799050     0.88284116
 c     -0.30055548     1.18518441    -0.45490894
 c      1.06127890     0.86035568    -0.24525961
 h     -0.51607265    -2.36946346    -0.02452550
 h     -1.77030123     2.09607477     1.20147054
 h     -0.79379543     1.70249595    -1.20932815
 h      1.74272815     1.68960759    -0.16903350
 o      2.42092514    -0.95748623     0.07458217
 h      2.99874380    -0.22293040    -0.05260139
 c     -2.49324211    -0.46542934    -0.50901510
 h     -3.22649916    -1.35762353     0.17124593
 h     -3.40691755     0.20156773    -0.48880757
 h     -2.42119746    -0.97683201    -1.43876907
 h      0.05296807     1.16368154     1.61567024
          17

 c      1.21667045    -0.55988865    -0.03706999
 c     -0.12154473    -1.09487426     0.11575225
 c     -1.24308483    -0.02490301     0.03552907
 c     -0.86694997     1.21651696     0.88504690
 c     -0.30879265     1.18608918    -0.44854707
 c      1.06009910     0.85240162    -0.25344212
 h     -0.51163492    -2.32464545    -0.03619662
 h     -1.74718510     2.09047981     1.17649698
 h     -0.84284057     1.74749520    -1.26756755
 h      1.71214785     1.61018639    -0.18652169
 o      2.42081272    -0.96180013     0.08346612
 h      2.98704832    -0.17832933    -0.06621182
 c     -2.47882335    -0.46157237    -0.51346008
 h     -3.29652642    -1.41379689     0.18280989
 h     -3.42656330     0.20354939    -0.41054263
 h     -2.47475872    -0.98330421    -1.42414863
 h      0.04099681     1.12317650     1.66505106
          17

 c      1.21404868    -0.55964240    -0.03969348
 c     -0.10161889    -1.09392699     0.11223458
 c     -1.24370683    -0.01109914     0.02975065
 c     -0.87058708     1.21800908     0.89015403
 c     -0.31962654     1.18731494    -0.44339392
 c      1.05634546     0.84057333    -0.26232599
 h     -0.49250902    -2.24635810    -0.03847726
 h     -1.70226423     2.05953621     1.14494872
 h     -0.88248553     1.78922737    -1.31980865
 h      1.71103775     1.55611087    -0.20082599
 o      2.42221985    -0.96736050     0.09267517
 h      2.97735694    -0.14131207    -0.07888993
 c     -2.47010434    -0.45892633    -0.51551276
 h     -3.33760832    -1.44892806     0.18250098
 h     -3.42790755     0.20419570    -0.33901969
 h     -2.52499679    -0.99289405    -1.42559150
 h      0.00449375     1.08130175     1.70536659
          17

 c      1.20948383    -0.55656654    -0.04269340
 c     -0.08349127    -1.09408593     0.10762775
 c     -1.23925347     0.00116408     0.02431539
 c     -0.87499958     1.22192336     0.89819428
 c     -0.33310677     1.18941110    -0.44048074
 c      1.04884622     0.82427867    -0.27199337
 h     -0.45990320    -2.14313691    -0.03139729
 h     -1.64127638     2.00816386     1.10991740
 h     -0.90572148     1.82054303    -1.35418128
 h      1.75098322     1.54006532    -0.21158755
 o      2.42538476    -0.97333469     0.10199643
 h      2.96498867    -0.12236746    -0.08821104
 c     -2.46749847    -0.45740957    -0.51522988
 h     -3.34898546    -1.46307950     0.17151239
 h     -3.40943017     0.20158309    -0.27667648
 h     -2.57112868    -1.00328509    -1.44112133
 h     -0.05552202     1.04029615     1.73382265
          17

 c      1.20363599    -0.55132884    -0.04589791
 c     -0.06729061    -1.09386141     0.10210358
 c     -1.22987494     0.01163423     0.01911240
 c     -0.87946074     1.22701842     0.90872534
 c     -0.34887450     1.19254034    -0.44022543
 c      1.03851091     0.80535809    -0.28237092
 h     -0.41934343    -2.03488398    -0.01646027
 h     -1.57760143     1.94916328     1.07648862
 h     -0.91007042     1.83855791    -1.36528051
 h      1.81910667     1.54875503    -0.22076870
 o      2.43013582    -0.97919454     0.11125867
 h      2.94920207    -0.12609645    -0.09275660
 c     -2.47095260    -0.45730426    -0.51301128
 h     -3.33029060    -1.45656327     0.15101594
 h     -3.37301737     0.19604077    -0.22546200
 h     -2.61191805    -1.00939130    -1.46414179
 h     -0.13494583     1.00205426     1.75024198
          17

 c      1.19730314    -0.54483297    -0.04907363
 c     -0.05244035    -1.09015449     0.09604854
 c     -1.21605336     0.02004989     0.01394797
 c     -0.88245497     1.23103831     0.92073544
 c     -0.36633216     1.19664525    -0.44266225
 c      1.02715502     0.78657037    -0.29337198
 h     -0.38424318    -1.96071778     0.00254811
 h     -1.53653249     1.90775149     1.05186528
 h     -0.89566951     1.84280122    -1.35142672
 h      1.89207402     1.56066295    -0.23084934
 o      2.43598581    -0.98474655     0.12035703
 h      2.93251439    -0.15117223    -0.09239662
 c     -2.47996274    -0.45907463    -0.50928208
 h     -3.28118059    -1.42971203     0.12202731
 h     -3.32396412     0.19031079    -0.18633841
 h     -2.64587680    -1.00589704    -1.48768620
 h     -0.22637422     0.96752152     1.75794162
          17

 c      1.19139550    -0.53804526    -0.05197625
 c     -0.03815556    -1.07955302     0.08985379
 c     -1.19854821     0.02611336     0.00855887
 c     -0.88250602     1.23166332     0.93288141
 c     -0.38468102     1.20150074    -0.44750763
 c      1.01611598     0.77017125    -0.30500367
 h     -0.37069989    -1.96407413     0.02227416
 h     -1.54560966     1.91158347     1.04167764
 h     -0.86474635     1.83487648    -1.31406436
 h      1.95250095     1.56186615    -0.24342253
 o      2.44220730    -0.99018266     0.12928541
 h      2.92048530    -0.19012391    -0.08861296
 c     -2.49351522    -0.46323127    -0.50437331
 h     -3.20181203    -1.38338549     0.08571596
 h     -3.27093494     0.18987353    -0.15868594
 h     -2.67192113    -0.98890859    -1.50697903
 h     -0.31910826     0.93579180     1.76491658
          17

 c      1.18696169    -0.53177046    -0.05441229
 c     -0.02536412    -1.06309537     0.08348037
 c     -1.17831320     0.02951165     0.00263087
 c     -0.88072261     1.22934991     0.94406435
 c     -0.40288450     1.20664449    -0.45406724
 c      1.00611757     0.75775808    -0.31734979
 h     -0.37577658    -2.03723293     0.04516617
 h     -1.60263083     1.95777437     1.04432686
 h     -0.82223107     1.81963647    -1.25918838
 h      1.99087184     1.54638644    -0.25924821
 o      2.44790750    -0.99608408     0.13816067
 h      2.92131971    -0.22986813    -0.08467879
 c     -2.51008348    -0.47012042    -0.49861867
 h     -3.09460554    -1.32087651     0.04458022
 h     -3.22456562     0.20240294    -0.14008498
 h     -2.68975453    -0.95642412    -1.52003340
 h     -0.40114540     0.90376783     1.78328548
          17

 c      1.18510352    -0.52652919    -0.05627106
 c     -0.01622206    -1.04526105     0.07687434
 c     -1.15641389     0.02998536    -0.00416389
 c     -0.88001444     1.22674194     0.95369108
 c     -0.41961298     1.21116249    -0.46098454
 c      0.99752462     0.75039140    -0.33050658
 h     -0.38258293    -2.13300177     0.07429096
 h     -1.67924887     2.01738952     1.05456835
 h     -0.77703138     1.80783187    -1.20043268
 h      2.00282266     1.51302990    -0.27863000
 o      2.45224173    -1.00310428     0.14715450
 h      2.94284607    -0.25711084    -0.08444642
 c     -2.52769576    -0.47919733    -0.49261056
 h     -2.96845787    -1.25363258     0.00604932
 h     -3.19325607     0.23438290    -0.12756847
 h     -2.69989404    -0.90836398    -1.52730960
 h     -0.46481335     0.86852899     1.82269423
          17

 c      1.18672723    -0.52255597    -0.05752304
 c     -0.01219801    -1.02947033     0.07026347
 c     -1.13394946     0.02741831    -0.01212430
 c     -0.88214223     1.22560895     0.96204228
 c     -0.43333800     1.21356069    -0.46620023
 c      0.99050986     0.74859919    -0.34451841
 h     -0.38027459    -2.21650588     0.10922632
 h     -1.75181612     2.06715907     1.06855097
 h     -0.74154082     1.81758867    -1.15979186
 h      1.98737080     1.46363848    -0.30166111
 o      2.45483960    -1.01130270     0.15629260
 h      2.98599726    -0.26902990    -0.08909964
 c     -2.54395468    -0.48753767    -0.48776038
 h     -2.84424928    -1.21358915    -0.00954654
 h     -3.17844806     0.28518836    -0.11994880
 h     -2.70350191    -0.84656195    -1.53090363
 h     -0.51085631     0.83153245     1.88081738
          17

 c      1.19227960    -0.51982500    -0.05821439
 c     -0.01373117    -1.01748618     0.06396336
 c     -1.11197053     0.02190637    -0.02148311
 c     -0.88749405     1.22631508     0.97016722
 c     -0.44295664     1.21261677    -0.46812529
 c      0.98507799     0.75228033    -0.35933790
 h     -0.36542650    -2.27115890     0.14796864
 h     -1.80800382     2.09562385     1.08394881
 h     -0.72442073     1.86453227    -1.15430067
 h      1.94699776     1.40297190    -0.32833146
 o      2.45598760    -1.01998655     0.16536538
 h      3.04226750    -0.27565316    -0.09572774
 c     -2.55700623    -0.49014837    -0.48615157
 h     -2.74374513    -1.24822996     0.02834573
 h     -3.17526845     0.34516535    -0.11797477
 h     -2.70213340    -0.77461561    -1.53357346
 h     -0.54468044     0.79852345     1.94476575
          17

 c      1.20159340    -0.51810106    -0.05846145
 c     -0.02041829    -1.01010104     0.05825712
 c     -1.09142577     0.01374136    -0.03236025
 c     -0.89592807     1.22856833     0.97914019
 c     -0.44845749     1.20903937    -0.46734374
 c      0.98090292     0.76057626    -0.37481950
 h     -0.33835641    -2.29018159     0.18830478
 h     -1.84241533     2.09832694     1.09925702
 h     -0.72264114     1.94243953    -1.17613490
 h      1.88986638     1.33993226    -0.35856144
 o      2.45627452    -1.02832913     0.17409534
 h      3.09958690    -0.28971983    -0.10004286
 c     -2.56758189    -0.48662066    -0.48670239
 h     -2.66093044    -1.34784837     0.11217732
 h     -3.17760713     0.40159551    -0.12225247
 h     -2.69745660    -0.69730800    -1.53846013
 h     -0.57102201     0.77547017     2.00074117
          17

 c      1.21391727    -0.51701092    -0.05843601
 c     -0.03119833    -1.00759139     0.05338158
 c     -1.07321203     0.00330763    -0.04473916
 c     -0.90718318     1.23194127     0.98960070
 c     -0.45040497     1.20493977    -0.46563929
 c      0.97695937     0.77179547    -0.39074071
 h     -0.30108830    -2.27147840     0.22815517
 h     -1.85328669     2.07434754     1.11344097
 h     -0.72779546     2.02896175    -1.20355078
 h      1.83378943     1.28939628    -0.39232807
 o      2.45622071    -1.03582524     0.18229444
 h      3.14818068    -0.31915403    -0.09897026
 c     -2.57654981    -0.48042023    -0.48595477
 h     -2.58747201    -1.45969031     0.20364547
 h     -3.18106464     0.44472233    -0.13229534
 h     -2.69090944    -0.61951915    -1.54830772
 h     -0.59244616     0.76611337     2.03936514
          17

 c      1.22811014    -0.51611401    -0.05834265
 c     -0.04455195    -1.00988950     0.04953732
 c     -1.05818107    -0.00894651    -0.05849715
 c     -0.92091402     1.23599829     1.00169465
 c     -0.44931828     1.20212305    -0.46425956
 c      0.97149668     0.78368545    -0.40680535
 h     -0.25671606    -2.21622691     0.26570409
 h     -1.84150783     2.02523006     1.12580372
 h     -0.73397159     2.10471921    -1.22059048
 h      1.80579643     1.27061935    -0.43016685
 o      2.45614726    -1.04234151     0.18989970
 h      3.18240896    -0.36614554    -0.09128666
 c     -2.58381182    -0.47352063    -0.48208441
 h     -2.52496270    -1.55309024     0.27934973
 h     -3.18328116     0.46905352    -0.14656740
 h     -2.68339013    -0.54529449    -1.56332508
 h     -0.60983091     0.77179622     2.05602359
          17

 c      1.24289561    -0.51496066    -0.05839978
 c     -0.05871964    -1.01650886     0.04687162
 c     -1.04706238    -0.02246030    -0.07345379
 c     -0.93655667     1.24020201     1.01513474
 c     -0.44567507     1.20158285    -0.46365526
 c      0.96365267     0.79461616    -0.42266334
 h     -0.20945473    -2.13031610     0.29985290
 h     -1.81166506     1.95576609     1.13605430
 h     -0.73832745     2.15846217    -1.21986765
 h      1.82266338     1.29470497    -0.47335162
 o      2.45613952    -1.04804966     0.19696596
 h      3.20105387    -0.42817059    -0.07755338
 c     -2.58903325    -0.46656835    -0.47493700
 h     -2.47665793    -1.61718689     0.33050979
 h     -3.18366820     0.47284793    -0.16261092
 h     -2.67529151    -0.47779870    -1.58012706
 h     -0.62287721     0.79186180     2.05010379
          17

 c      1.25707770    -0.51312841    -0.05883450
 c     -0.07190555    -1.02615204     0.04536483
 c     -1.04038218    -0.03655735    -0.08940265
 c     -0.95304179     1.24368926     1.02920149
 c     -0.44005696     1.20367550    -0.46378681
 c      0.95524391     0.80465382    -0.43809074
 h     -0.16485414    -2.02902439     0.33173228
 h     -1.77541836     1.87649865     1.14469038
 h     -0.73971550     2.18482199    -1.19921195
 h      1.86962830     1.35271794    -0.52187765
 o      2.45598698    -1.05337961     0.20366603
 h      3.20797548    -0.49863330    -0.06016043
 c     -2.59187075    -0.45984658    -0.46516111
 h     -2.44491853    -1.64895632     0.35453794
 h     -3.18323589     0.45773749    -0.17718784
 h     -2.66679119    -0.41979832    -1.59321801
 h     -0.63015695     0.82375869     2.02494505
          17

 c      1.26968972    -0.51023893    -0.05988511
 c     -0.08250100    -1.03610151     0.04454106
 c     -1.03839591    -0.05051111    -0.10612216
 c     -0.96845449     1.24507405     1.04265831
 c     -0.43316207     1.20832683    -0.46436193
 c      0.94916440     0.81466947    -0.45307820
 h     -0.12916604    -1.94374100     0.36812250
 h     -1.75601656     1.80628454     1.15362456
 h     -0.73789266     2.18221491    -1.15937740
 h      1.91880347     1.42647245    -0.57329712
 o      2.45512008    -1.05895882     0.21028820
 h      3.21277038    -0.56767299    -0.04332423
 c     -2.59195666    -0.45372589    -0.45361778
 h     -2.43126996    -1.64782132     0.35093684
 h     -3.18459278     0.42860627    -0.18646903
 h     -2.65810126    -0.37381988    -1.59752042
 h     -0.62870771     0.86284018     1.98866374
          17

 c      1.28006485    -0.50597788    -0.06178994
 c     -0.08940036    -1.04278004     0.04334158
 c     -1.04106631    -0.06361644    -0.12337267
 c     -0.98056645     1.24296840     1.05380378
 c     -0.42569254     1.21510885    -0.46493208
 c      0.94747342     0.82528751    -0.46769297
 h     -0.10646434    -1.91507891     0.42280034
 h     -1.78262828     1.76607665     1.16566200
 h     -0.73344334     2.15251543    -1.10352144
 h      1.95085173     1.50128532    -0.62437204
 o      2.45277131    -1.06540325     0.21716073
 h      3.22794414    -0.62544838    -0.03190288
 c     -2.58889014    -0.44879719    -0.44108679
 h     -2.43665748    -1.61393059     0.31986129
 h     -3.19177558     0.39306078    -0.18642299
 h     -2.64956402    -0.34190791    -1.58996338
 h     -0.61353814     0.90256269     1.95461059
          17

 c      1.28782955    -0.50010005    -0.06476183
 c     -0.09216650    -1.04533468     0.04135512
 c     -1.04810009    -0.07521444    -0.14089505
 c     -0.98925644     1.23758296     1.06110505
 c     -0.41817566     1.22314504    -0.46486244
 c      0.95117667     0.83675793    -0.48198855
 h     -0.09641086    -1.95091964     0.50166064
 h     -1.86080127     1.75809097     1.18112169
 h     -0.72840949     2.10271125    -1.03811402
 h      1.95677966     1.56790642    -0.67232322
 o      2.44857349    -1.07294554     0.22445550
 h      3.25936394    -0.66815262    -0.02827106
 c     -2.58234566    -0.44571445    -0.42815699
 h     -2.46140853    -1.54827885     0.26205004
 h     -3.20906891     0.35929227    -0.17366006
 h     -2.64168785    -0.32531704    -1.56992377
 h     -0.57859915     0.93660942     1.93786254
          17

 c      1.29285029    -0.49244829    -0.06894887
 c     -0.09075523    -1.04643236     0.03979428
 c     -1.05896162    -0.08474257    -0.15840120
 c     -0.99686556     1.23049552     1.06413866
 c     -0.41075826     1.23085168    -0.46319526
 c      0.96051326     0.84912318    -0.49599104
 h     -0.09712685    -2.01688626     0.59066973
 h     -1.96353066     1.76451172     1.19713570
 h     -0.72776079     2.04830565    -0.97478919
 h      1.93397979     1.62080327    -0.71506048
 o      2.44299033    -1.08132569     0.23206705
 h      3.29946624    -0.69974066    -0.03047135
 c     -2.57234971    -0.44469606    -0.41524178
 h     -2.50479726    -1.45491380     0.18016531
 h     -3.23825648     0.33216983    -0.14675990
 h     -2.63520665    -0.32428256    -1.53917277
 h     -0.52140736     0.96306130     1.94502285
          17

 c      1.29519862    -0.48299332    -0.07440091
 c     -0.08542330    -1.04846757     0.04006525
 c     -1.07283101    -0.09186302    -0.17554456
 c     -1.00521688     1.22274781     1.06384579
 c     -0.40309899     1.23588821    -0.45865103
 c      0.97514648     0.86232810    -0.50969776
 h     -0.10655796    -2.08019305     0.67248882
 h     -2.06153330     1.76881019     1.21110991
 h     -0.74050217     2.01414616    -0.93023892
 h      1.88376019     1.65693030    -0.75113406
 o      2.43688069    -1.09011643     0.23974646
 h      3.33406362    -0.72650818    -0.03451581
 c     -2.55954883    -0.44472257    -0.40284461
 h     -2.56439396    -1.34787879     0.08282074
 h     -3.27610955     0.31076978    -0.10730482
 h     -2.63116518    -0.33782650    -1.50179886
 h     -0.44785221     0.98550680     1.96749932
          17

 c      1.29514287    -0.47184569    -0.08106471
 c     -0.07674876    -1.05233993     0.04293304
 c     -1.08862017    -0.09657316    -0.19189787
 c     -1.01462898     1.21462103     1.06173805
 c     -0.39482295     1.23642149    -0.45040848
 c      0.99423792     0.87619740    -0.52305640
 h     -0.12223395    -2.12384804     0.73640556
 h     -2.13731078     1.76257733     1.22174089
 h     -0.77475845     2.01986950    -0.91682629
 h      1.81096481     1.67580028    -0.77987454
 o      2.43089656    -1.09898387     0.24726663
 h      3.35177456    -0.75269252    -0.03717000
 c     -2.54500931    -0.44238175    -0.39222307
 h     -2.63732075    -1.26663685    -0.00799570
 h     -3.31526681     0.29053473    -0.05947495
 h     -2.63096352    -0.36355505    -1.46413138
 h     -0.36967784     1.00870564     1.98961541
          17

 c      1.29313167    -0.45923526    -0.08880096
 c     -0.06553337    -1.05800074     0.04864766
 c     -1.10506144    -0.09922170    -0.20696272
 c     -1.02465396     1.20615453     1.05904034
 c     -0.38650739     1.23304684    -0.43916879
 c      1.01642407     0.89025500    -0.53589994
 h     -0.14150064    -2.14088530     0.77710663
 h     -2.18253775     1.74266684     1.22848937
 h     -0.82666600     2.05754341    -0.92970149
 h      1.72513766     1.68115678    -0.80203332
 o      2.42527900    -1.10772333     0.25447472
 h      3.34729308    -0.77984152    -0.03684270
 c     -2.52929817    -0.43237947    -0.38504465
 h     -2.72769588    -1.27377812    -0.06281287
 h     -3.34776081     0.26751921    -0.00842355
 h     -2.63618407    -0.39752642    -1.43443265
 h     -0.29841010     1.03525763     1.99896496
          17

 c      1.28974512    -0.44548684    -0.09740375
 c     -0.05266401    -1.06496690     0.05716333
 c     -1.12072220    -0.10032503    -0.22021657
 c     -1.03467445     1.19737722     1.05645973
 c     -0.37948321     1.22783657    -0.42650080
 c      1.03973814     0.90343804    -0.54783503
 h     -0.16175450    -2.12923918     0.79231658
 h     -2.19403774     1.70852591     1.23118260
 h     -0.88268808     2.10275927    -0.95401428
 h      1.64202139     1.68412013    -0.82106957
 o      2.41986219    -1.11623218     0.26129952
 h      3.32155316    -0.80733379    -0.03365840
 c     -2.51323986    -0.41541990    -0.38010222
 h     -2.83666870    -1.36356520    -0.08683369
 h     -3.36769810     0.24061060     0.04122829
 h     -2.64817511    -0.43492162    -1.42103972
 h     -0.24245847     1.06552903     1.98908337
          17

 c      1.28562417    -0.43099935    -0.10661575
 c     -0.03901180    -1.07255123     0.06823892
 c     -1.13403780    -0.10033710    -0.23118679
 c     -1.04406832     1.18831784     1.05428131
 c     -0.37487490     1.22243373    -0.41370394
 c      1.06186122     0.91405921    -0.55820541
 h     -0.18056932    -2.08983280     0.78183298
 h     -2.17203271     1.66113092     1.22992770
 h     -0.93077304     2.13672164    -0.97790484
 h      1.58106923     1.70371992    -0.84369164
 o      2.41408105    -1.12450457     0.26777070
 h      3.28194864    -0.83263897    -0.02965973
 c     -2.49945692    -0.39720298    -0.37530621
 h     -2.94504701    -1.47273672    -0.10199417
 h     -3.37172234     0.21063956     0.08603649
 h     -2.66744798    -0.47171182    -1.42667693
 h     -0.20702628     1.09856897     1.95813351
          17

 c      1.28138796    -0.41625745    -0.11613129
 c     -0.02535269    -1.07985524     0.08141596
 c     -1.14353130    -0.09959370    -0.23950634
 c     -1.05213656     1.17893436     1.05247415
 c     -0.37331628     1.21770504    -0.40160461
 c      1.08116218     0.92090271    -0.56647268
 h     -0.19592185    -2.02707549     0.74799682
 h     -2.12065158     1.60307516     1.22528958
 h     -0.96383792     2.15010958    -0.99486828
 h      1.55380941     1.75428441    -0.87554682
 o      2.40700994    -1.13263198     0.27403924
 h      3.24213428    -0.85154647    -0.02899450
 c     -2.49030938    -0.38111825    -0.37049967
 h     -3.03672276    -1.56601302    -0.11647973
 h     -3.35892262     0.17918084     0.12397484
 h     -2.69299415    -0.50496132    -1.44517665
 h     -0.19455708     1.13275923     1.90752398
          17

 c      1.27756143    -0.40184838    -0.12559733
 c     -0.01227120    -1.08552951     0.09585130
 c     -1.14807152    -0.09836649    -0.24493204
 c     -1.05788150     1.16899510     1.05069299
 c     -0.37505382     1.21403849    -0.39073441
 c      1.09747043     0.92475101    -0.57280947
 h     -0.20694783    -1.95179123     0.69780524
 h     -2.05088334     1.53953923     1.21881002
 h     -0.97857007     2.13957996    -1.00189295
 h      1.55511815     1.82770580    -0.91431927
 o      2.39768628    -1.14072577     0.28030631
 h      3.21728649    -0.85970795    -0.03660938
 c     -2.48709342    -0.36856770    -0.36653394
 h     -3.10479516    -1.63227389    -0.13132726
 h     -3.33122756     0.14859515     0.15470711
 h     -2.72250734    -0.53200341    -1.46596833
 h     -0.20453300     1.16613965     1.84153773
          17

 c      1.27454282    -0.38841721    -0.13463363
 c     -0.00000300    -1.08734668     0.11003960
 c     -1.14705783    -0.09692026    -0.24734052
 c     -1.05972889     1.15793856     1.04815995
 c     -0.38003856     1.21157300    -0.38147744
 c      1.11126656     0.92764680    -0.57787803
 h     -0.21580764    -1.88626429     0.64629419
 h     -1.98536882     1.47958527     1.21389547
 h     -0.97413313     2.10516523    -0.99803863
 h      1.57280230     1.90194234    -0.95222228
 o      2.38582167    -1.14871092     0.28657961
 h      3.21299058    -0.85619974    -0.05421474
 c     -2.49009383    -0.36024001    -0.36435549
 h     -3.14709760    -1.66920227    -0.14595668
 h     -3.29383323     0.12239229     0.17995983
 h     -2.75340848    -0.55032691    -1.47981043
 h     -0.23212382     1.19669049     1.76799822
          17

 c      1.27262034    -0.37655956    -0.14287248
 c      0.01166154    -1.08229666     0.12194591
 c     -1.14048483    -0.09554116    -0.24670976
 c     -1.05587265     1.14494908     1.04355980
 c     -0.38794534     1.21025777    -0.37411044
 c      1.12285312     0.93133259    -0.58225715
 h     -0.22914462    -1.86337436     0.61510577
 h     -1.95690550     1.43468230     1.21590534
 h     -0.95184999     2.04965376    -0.98417374
 h      1.59749971     1.95876113    -0.98254070
 o      2.37210151    -1.15622525     0.29251575
 h      3.22033485    -0.84524905    -0.07770049
 c     -2.49870392    -0.35661407    -0.36471518
 h     -3.16314304    -1.67682134    -0.15967396
 h     -3.25490633     0.10524620     0.20371998
 h     -2.78366364    -0.55786072    -1.48114956
 h     -0.26575302     1.22292971     1.69958261
          17

 c      1.27202639    -0.36669068    -0.15000646
 c      0.02277246    -1.06889765     0.13059022
 c     -1.12887787    -0.09453315    -0.24309863
 c     -1.04646305     1.12962776     1.03541307
 c     -0.39810785     1.20976014    -0.36872388
 c      1.13228666     0.93681240    -0.58627301
 h     -0.25142661    -1.89993581     0.61390316
 h     -1.98335437     1.40986353     1.22814462
 h     -0.91599937     1.97976568    -0.96397826
 h      1.62379059     1.98812852    -1.00146340
 o      2.35757672    -1.16280791     0.29761442
 h      3.22522181    -0.83320428    -0.10021210
 c     -2.51174621    -0.35804736    -0.36806830
 h     -3.15287791    -1.65548982    -0.17192198
 h     -3.22323713     0.10195291     0.23116637
 h     -2.81212306    -0.55312863    -1.46834568
 h     -0.28634932     1.24499783     1.65363863
          17

 c      1.27297184    -0.35895778    -0.15582444
 c      0.03241241    -1.04919079     0.13707489
 c     -1.11314637    -0.09420288    -0.23664160
 c     -1.03471639     1.11245557     1.02310706
 c     -0.40937760     1.20924508    -0.36500273
 c      1.13952421     0.94447637    -0.59004930
 h     -0.27556628    -1.97348919     0.62834600
 h     -2.04515585     1.39843479     1.24724602
 h     -0.87559999     1.90877071    -0.94636227
 h      1.64873045     1.98609305    -1.00739709
 o      2.34307028    -1.16810170     0.30146548
 h      3.21752156    -0.82522313    -0.11608637
 c     -2.52801619    -0.36462595    -0.37431711
 h     -3.11642806    -1.60564006    -0.18222950
 h     -3.20366506     0.11498365     0.26530946
 h     -2.83864827    -0.53531089    -1.44373587
 h     -0.27664845     1.26476687     1.64470012
          17

 c      1.27560384    -0.35325774    -0.16021419
 c      0.03943692    -1.02625967     0.14282831
 c     -1.09443931    -0.09484431    -0.22756118
 c     -1.02333161     1.09432452     1.00769097
 c     -0.42010473     1.20728955    -0.36202582
 c      1.14450774     0.95422182    -0.59355527
 h     -0.29106286    -2.05115789     0.64089684
 h     -2.11020302     1.39118865     1.26687972
 h     -0.84495357     1.85734642    -0.94731893
 h      1.67094681     1.95296759    -1.00032231
 o      2.32902954    -1.17191286     0.30383572
 h      3.19333222    -0.82422828    -0.12224722
 c     -2.54662932    -0.37593899    -0.38250667
 h     -3.05460298    -1.52870302    -0.19005227
 h     -3.19424633     0.14231842     0.30356753
 h     -2.86425688    -0.50425846    -1.41410350
 h     -0.23867136     1.28240094     1.67112200
          17

 c      1.27993483    -0.34930701    -0.16314444
 c      0.04323251    -1.00231892     0.14861165
 c     -1.07403854    -0.09670771    -0.21618617
 c     -1.01276754     1.07619911     0.99135084
 c     -0.42877751     1.20277894    -0.35887893
 c      1.14715500     0.96545174    -0.59659928
 h     -0.29192139    -2.11170852     0.64247973
 h     -2.15678087     1.38252178     1.28219487
 h     -0.83636255     1.84293718    -0.98229782
 h      1.69073855     1.89328685    -0.98181155
 o      2.31555045    -1.17421251     0.30467891
 h      3.15462951    -0.83085753    -0.11836684
 c     -2.56677854    -0.39090455    -0.39096140
 h     -2.97055612    -1.43035974    -0.19431636
 h     -3.18892588     0.17810191     0.33867680
 h     -2.89115560    -0.46028898    -1.39043173
 h     -0.19106499     1.29432736     1.71671457
          17

 c      1.28579224    -0.34670902    -0.16464458
 c      0.04375893    -0.97879155     0.15470985
 c     -1.05327188    -0.09994643    -0.20295431
 c     -1.00267017     1.05889322     0.97619231
 c     -0.43505559     1.19649111    -0.35619304
 c      1.14724424     0.97697933    -0.59877673
 h     -0.27627875    -2.14454744     0.63015869
 h     -2.17425454     1.36987619     1.29042738
 h     -0.84801068     1.86104649    -1.04796312
 h      1.71130544     1.81729469    -0.95568710
 o      2.30238196    -1.17514848     0.30415152
 h      3.10926558    -0.84333786    -0.10707946
 c     -2.58719959    -0.40726093    -0.39809839
 h     -2.87347912    -1.32981072    -0.19180358
 h     -3.18211118     0.21521482     0.36292701
 h     -2.92187356    -0.40379554    -1.38412657
 h     -0.15142030     1.29633255     1.76462797
          17

 c      1.29279188    -0.34501653    -0.16478326
 c      0.04143616    -0.95671525     0.16119988
 c     -1.03342555    -0.10452052    -0.18839635
 c     -0.99279287     1.04297813     0.96374306
 c     -0.43939662     1.19051472    -0.35593079
 c      1.14422529     0.98700844    -0.59944328
 h     -0.24456323    -2.14501266     0.60394354
 h     -2.15871838     1.35232130     1.29031854
 h     -0.86854380     1.89161465    -1.12447332
 h      1.74066796     1.74205658    -0.92862929
 o      2.28894178    -1.17505200     0.30262055
 h      3.07075587    -0.85748446    -0.09401725
 c     -2.60600981    -0.42031631    -0.40374141
 h     -2.78163437    -1.27615697    -0.17288395
 h     -3.17069047     0.24710746     0.37123854
 h     -2.95696190    -0.33586607    -1.39889095
 h     -0.12962425     1.28584890     1.80354021
          17

 c      1.30034243    -0.34378910    -0.16365014
 c      0.03707035    -0.93694767     0.16806791
 c     -1.01566684    -0.11009178    -0.17310517
 c     -0.98303583     1.02881001     0.95495419
 c     -0.44212512     1.18657752    -0.35979131
 c      1.13732074     0.99366592    -0.59791829
 h     -0.19856342    -2.11199232     0.56538810
 h     -2.11062181     1.32990751     1.28172834
 h     -0.88869892     1.91779770    -1.19353720
 h      1.79034147     1.68631832    -0.90823892
 o      2.27458409    -1.17434070     0.30054080
 h      3.05400480    -0.86838650    -0.08571417
 c     -2.62211314    -0.42487755    -0.40932717
 h     -2.70779181    -1.32446934    -0.12408871
 h     -3.15389668     0.26882587     0.36200138
 h     -2.99352461    -0.26039836    -1.42675914
 h     -0.12953235     1.26200018     1.82705770
          17

 c      1.30768823    -0.34263280    -0.16134707
 c      0.03179884    -0.92014659     0.17522027
 c     -1.00103251    -0.11602336    -0.15770665
 c     -0.97321662     1.01654209     0.95022692
 c     -0.44331519     1.18558823    -0.36862246
 c      1.12646165     0.99626670    -0.59402978
 h     -0.14123629    -2.04800280     0.51742374
 h     -2.03499131     1.30372687     1.26573524
 h     -0.90367538     1.93049508    -1.24442640
 h      1.86447358     1.65646714    -0.89698700
 o      2.25926224    -1.17326798     0.29813353
 h      3.06469504    -0.87453437    -0.08434972
 c     -2.63625546    -0.42323008    -0.41500532
 h     -2.64506115    -1.44135400    -0.05558173
 h     -3.13291757     0.27824347     0.33702918
 h     -3.02688131    -0.18402406    -1.45514605
 h     -0.15121102     1.22509933     1.83219076
          17

 c      1.31399022    -0.34118849    -0.15799438
 c      0.02699816    -0.90649896     0.18241918
 c     -0.99049668    -0.12151342    -0.14282964
 c     -0.96275625     1.00606592     0.94932193
 c     -0.44300476     1.18780494    -0.38253373
 c      1.11304457     0.99566075    -0.58830023
 h     -0.07684931    -1.96188376     0.46497515
 h     -1.94424348     1.27668085     1.24540301
 h     -0.91148875     1.92588792    -1.27208346
 h      1.95098886     1.64257290    -0.89010240
 o      2.24387450    -1.17181811     0.29524077
 h      3.09361560    -0.87948327    -0.08541604
 c     -2.64863116    -0.42026933    -0.41997402
 h     -2.59157294    -1.56461920     0.01051849
 h     -3.11066522     0.27655052     0.30146178
 h     -3.05281255    -0.11356694    -1.47428135
 h     -0.19167775     1.17639715     1.81891853
          17

 c      1.31843239    -0.33909044    -0.15374159
 c      0.02409250    -0.89516306     0.18917106
 c     -0.98492578    -0.12573929    -0.12905755
 c     -0.95038663     0.99689988     0.95116339
 c     -0.44130100     1.19302330    -0.40107629
 c      1.09910063     0.99305205    -0.58143059
 h     -0.01076478    -1.87443554     0.41593672
 h     -1.86240641     1.25481462     1.22702900
 h     -0.91175502     1.90337801    -1.27507158
 h      2.03110228     1.63181780    -0.88145017
 o      2.22971538    -1.16992745     0.29160493
 h      3.12507767    -0.88807245    -0.08235628
 c     -2.65873705    -0.41850143    -0.42418666
 h     -2.55046751    -1.66398930     0.06206571
 h     -3.09168541     0.26831676     0.26382865
 h     -3.06851555    -0.05459082    -1.47893110
 h     -0.24407263     1.11811213     1.79127611
          17

 c      1.32033134    -0.33596545    -0.14876054
 c      0.02418399    -0.88391229     0.19473778
 c     -0.98494300    -0.12799225    -0.11687522
 c     -0.93459330     0.98824596     0.95376498
 c     -0.43832865     1.20067231    -0.42334205
 c      1.08631247     0.98926019    -0.57394898
 h      0.05259659    -1.82142392     0.38056250
 h     -1.82183961     1.24691281     1.21926790
 h     -0.90553048     1.86517536    -1.25520572
 h      2.09041308     1.61676827    -0.86745629
 o      2.21785292    -1.16766276     0.28712134
 h      3.14645032    -0.90312300    -0.07091803
 c     -2.66591282    -0.41904158    -0.42813086
 h     -2.52427135    -1.72929607     0.09456334
 h     -3.08154346     0.26074811     0.23489501
 h     -3.07266518    -0.01108999    -1.46776979
 h     -0.29575632     1.05336067     1.75998330
          17

 c      1.31923348    -0.33148400    -0.14322201
 c      0.02767336    -0.87088912     0.19862683
 c     -0.99083926    -0.12779186    -0.10664845
 c     -0.91580393     0.97968237     0.95483777
 c     -0.43406793     1.20980117    -0.44795201
 c      1.07579787     0.98475563    -0.56621755
 h      0.11255951    -1.83201106     0.36539259
 h     -1.83747048     1.25765647     1.22584076
 h     -0.89622260     1.81741112    -1.21899360
 h      2.12093832     1.59489064    -0.84696159
 o      2.20891926    -1.16521310     0.28186386
 h      3.15110152    -0.92501683    -0.04992039
 c     -2.66961602    -0.42243831    -0.43218286
 h     -2.51426558    -1.75772230     0.10651852
 h     -3.08467333     0.26016191     0.22367514
 h     -3.06524643     0.01456979    -1.44265469
 h     -0.32826414     0.98514059     1.74401487
          17

 c      1.31497168    -0.32545535    -0.13726349
 c      0.03451750    -0.85760570     0.20106604
 c     -1.00253943    -0.12494192    -0.09863780
 c     -0.89716185     0.97183664     0.95306226
 c     -0.42812906     1.21897524    -0.47293785
 c      1.06820160     0.97984523    -0.55851544
 h      0.16838305    -1.89280035     0.36762941
 h     -1.88852488     1.28181083     1.24103012
 h     -0.89155016     1.77217704    -1.18033143
 h      2.11954327     1.56652983    -0.82025191
 o      2.20308660    -1.16282191     0.27603145
 h      3.13847840    -0.95222592    -0.02070894
 c     -2.66964641    -0.42870255    -0.43603083
 h     -2.52090958    -1.74875562     0.09731090
 h     -3.10151974     0.26688838     0.23229046
 h     -3.04748944     0.02180871    -1.40829598
 h     -0.32646961     0.91442595     1.76137156
          17

 c      1.30768078    -0.31794909    -0.13095615
 c      0.04445864    -0.84718504     0.20250537
 c     -1.01953551    -0.11956874    -0.09298714
 c     -0.88112476     0.96569580     0.94920018
 c     -0.41967437     1.22636793    -0.49587633
 c      1.06373863     0.97477496    -0.55107583
 h      0.21595382    -1.96783184     0.38095826
 h     -1.94408047     1.31075122     1.25729916
 h     -0.90429344     1.74691174    -1.15993500
 h      2.08693170     1.53393859    -0.78855121
 o      2.20002256    -1.16073477     0.26990783
 h      3.11456303    -0.98168387     0.01326440
 c     -2.66615662    -0.43739414    -0.43855959
 h     -2.54408567    -1.70277829     0.06657271
 h     -3.12812165     0.27458612     0.25523349
 h     -3.02195589     0.01219021    -1.37220327
 h     -0.29335500     0.84155933     1.80891625
          17

 c      1.29781897    -0.30934062    -0.12430049
 c      0.05670088    -0.84161574     0.20319330
 c     -1.04085267    -0.11210262    -0.08969010
 c     -0.86812597     0.96171836     0.94544155
 c     -0.40813942     1.23071491    -0.51511416
 c      1.06212654     0.96971246    -0.54407125
 h      0.25155562    -2.03098648     0.40078699
 h     -1.98348155     1.33837492     1.27022650
 h     -0.94407675     1.75349404    -1.17145351
 h      2.02832917     1.50149611    -0.75403213
 o      2.19884135    -1.15916884     0.26382924
 h      3.09244901    -1.00915038     0.04693016
 c     -2.65944464    -0.44796440    -0.43827756
 h     -2.58301712    -1.62172436     0.01453721
 h     -3.15869525     0.27502789     0.28375104
 h     -2.99247883    -0.01040420    -1.34421331
 h     -0.24546063     0.77011665     1.86502660
          17

 c      1.28616634    -0.30024219    -0.11725650
 c      0.06989851    -0.84160446     0.20323265
 c     -1.06515214    -0.10315271    -0.08858930
 c     -0.85784700     0.95986157     0.94365165
 c     -0.39443871     1.23238357    -0.53108783
 c      1.06240485     0.96460557    -0.53756009
 h      0.27355468    -2.06910623     0.42431875
 h     -1.99654006     1.36142191     1.27799438
 h     -1.00367823     1.78570778    -1.20572505
 h      1.95599053     1.47700076    -0.72017879
 o      2.19834747    -1.15826478     0.25809185
 h      3.08864667    -1.03035076     0.07530769
 c     -2.64985173    -0.45969234    -0.43398990
 h     -2.63587633    -1.51279390    -0.05631890
 h     -3.18810933     0.26232207     0.30995016
 h     -2.96327752    -0.04074788    -1.33413222
 h     -0.19769070     0.70557731     1.90999639
          17

 c      1.27374223    -0.29137266    -0.10978224
 c      0.08244932    -0.84717047     0.20269989
 c     -1.09093207    -0.09335909    -0.08941682
 c     -0.84996150     0.95989333     0.94478551
 c     -0.38050289     1.23257937    -0.54522862
 c      1.06277674     0.95901812    -0.53145228
 h      0.28178331    -2.07663296     0.44971214
 h     -1.97942280     1.37843684     1.28023643
 h     -1.06484325     1.82812879    -1.24304551
 h      1.89135772     1.47309146    -0.69190435
 o      2.19784634    -1.15800931     0.25278839
 h      3.11088522    -1.04296268     0.09647945
 c     -2.63784231    -0.47062563    -0.42567235
 h     -2.69977856    -1.39926368    -0.13730502
 h     -3.21279532     0.23397769     0.32830062
 h     -2.93703128    -0.07476368    -1.34676821
 h     -0.15877309     0.65253869     1.93304457
          17

 c      1.26164958    -0.28345350    -0.10184987
 c      0.09281129    -0.85799475     0.20168140
 c     -1.11673186    -0.08331925    -0.09183495
 c     -0.84419492     0.96151345     0.94907663
 c     -0.36809506     1.23221313    -0.55853574
 c      1.06124315     0.95238759    -0.52565197
 h      0.27686176    -2.05242868     0.47567191
 h     -1.93237551     1.38922506     1.27754361
 h     -1.11227038     1.86890066    -1.26943627
 h      1.85769513     1.50381389    -0.67368966
 o      2.19772819    -1.15824260     0.24779057
 h      3.14964013    -1.04719567     0.11217037
 c     -2.62374867    -0.47591290    -0.41509467
 h     -2.77482116    -1.33792897    -0.20975684
 h     -3.23080941     0.19047096     0.33573964
 h     -2.91358694    -0.11109320    -1.37831664
 h     -0.13297163     0.61403373     1.92996941
          17

 c      1.25089657    -0.27719791    -0.09342357
 c      0.09973417    -0.87345364     0.20023469
 c     -1.14122878    -0.07355297    -0.09545833
 c     -0.84017360     0.96433214     0.95625715
 c     -0.35848378     1.23172221    -0.57140882
 c      1.05743098     0.94515874    -0.52040115
 h      0.25996864    -1.99944421     0.50154392
 h     -1.85972214     1.39508351     1.27159023
 h     -1.13716891     1.90164902    -1.27840592
 h      1.85868201     1.57106695    -0.66552693
 o      2.19891274    -1.15877160     0.24293305
 h      3.18736337    -1.04423464     0.12490497
 c     -2.60726633    -0.47096794    -0.40419055
 h     -2.86937761    -1.38316077    -0.26156449
 h     -3.24192208     0.13511172     0.33168156
 h     -2.89096268    -0.14943224    -1.41919078
 h     -0.12189493     0.59181394     1.90041522
          17

 c      1.24224219    -0.27332969    -0.08443561
 c      0.10236815    -0.89239183     0.19828706
 c     -1.16317257    -0.06440307    -0.09985901
 c     -0.83718192     0.96778791     0.96561479
 c     -0.35250840     1.23124812    -0.58389574
 c      1.05285536     0.93923730    -0.51626876
 h      0.23301365    -1.92687597     0.52813890
 h     -1.77187796     1.39994493     1.26583842
 h     -1.13555062     1.92352563    -1.26803779
 h      1.87531968     1.65880778    -0.66297624
 o      2.20210422    -1.15943710     0.23812613
 h      3.21031283    -1.03506758     0.13615156
 c     -2.58950145    -0.45987306    -0.39321106
 h     -2.97506246    -1.49029362    -0.30455632
 h     -3.24811565     0.07409227     0.31847972
 h     -2.86718559    -0.18875070    -1.45924917
 h     -0.12505461     0.58649063     1.84683116
          17

 c      1.23610491    -0.27251520    -0.07481201
 c      0.10025127    -0.91272981     0.19546014
 c     -1.18138519    -0.05599031    -0.10458040
 c     -0.83396188     0.97105192     0.97588990
 c     -0.35060611     1.23075741    -0.59586293
 c      1.04906509     0.93670442    -0.51373778
 h      0.19895277    -1.85412276     0.55972404
 h     -1.68808543     1.41225803     1.26651486
 h     -1.10670565     1.93391192    -1.23909304
 h      1.88764127     1.74685505    -0.66157897
 o      2.20755727    -1.16011623     0.23334940
 h      3.21211300    -1.02027135     0.14634018
 c     -2.57256713    -0.44825614    -0.38297960
 h     -3.07059968    -1.59963056    -0.34560744
 h     -3.25389346     0.01497745     0.30136329
 h     -2.84112522    -0.22777087    -1.48982190
 h     -0.13905271     0.59703958     1.77506808
          17

 c      1.23255681    -0.27522639    -0.06454177
 c      0.09327864    -0.93147470     0.19092442
 c     -1.19486407    -0.04826652    -0.10916691
 c     -0.82918194     0.97318137     0.98519508
 c     -0.35275399     1.23003642    -0.60703250
 c      1.04679221     0.93882587    -0.51299520
 h      0.16128743    -1.81039058     0.60598423
 h     -1.63303411     1.44467294     1.28185074
 h     -1.05310670     1.93450570    -1.19468481
 h      1.88469970     1.82088114    -0.65873534
 o      2.21508525    -1.16072122     0.22862368
 h      3.19357091    -0.99994298     0.15528146
 c     -2.55768964    -0.43884822    -0.37485206
 h     -3.14372156    -1.68657192    -0.38427922
 h     -3.26543376    -0.03548171     0.28695524
 h     -2.81265437    -0.26525751    -1.50488352
 h     -0.15514873     0.61939099     1.69638407
          17

 c      1.23140326    -0.28159838    -0.05374608
 c      0.08175858    -0.94643183     0.18391981
 c     -1.20288108    -0.04107780    -0.11320396
 c     -0.82327439     0.97404766     0.99141194
 c     -0.35833784     1.22855223    -0.61690448
 c      1.04613678     0.94592745    -0.51394139
 h      0.12171613    -1.81502464     0.67616301
 h     -1.61804016     1.50466172     1.31603132
 h     -0.98177631     1.93100629    -1.14123076
 h      1.86260980     1.87289617    -0.65331353
 o      2.22406552    -1.16122246     0.22399627
 h      3.16268551    -0.97335214     0.16242317
 c     -2.54545607    -0.43268366    -0.36984932
 h     -3.18996579    -1.74473647    -0.41885612
 h     -3.28745350    -0.07343142     0.28000544
 h     -2.78253749    -0.29989416    -1.50181628
 h     -0.15630949     0.64490782     1.62917897
          17

 c      1.23228164    -0.29136199    -0.04270313
 c      0.06633219    -0.95821300     0.17496369
 c     -1.20505008    -0.03423439    -0.11636514
 c     -0.81912109     0.97499456     0.99321458
 c     -0.36603546     1.22520899    -0.62463965
 c      1.04684847     0.95756878    -0.51626175
 h      0.07954134    -1.85464215     0.76473715
 h     -1.62866300     1.58394564     1.36369882
 h     -0.90603971     1.93615675    -1.08978937
 h      1.82155541     1.89944182    -0.64506871
 o      2.23348306    -1.16169329     0.21953131
 h      3.13413565    -0.93838643     0.16704937
 c     -2.53641417    -0.43002390    -0.36822272
 h     -3.20813920    -1.77360243    -0.44786618
 h     -3.31943802    -0.09872767     0.28041265
 h     -2.75227675    -0.33021207    -1.48176639
 h     -0.12173428     0.66334800     1.59292585
          17

 c      1.23469562    -0.30392426    -0.03181562
 c      0.04769303    -0.96870972     0.16554856
 c     -1.20137930    -0.02759980    -0.11844565
 c     -0.81878548     0.97733742     0.99123139
 c     -0.37413598     1.21842203    -0.62925079
 c      1.04845554     0.97271334    -0.51950510
 h      0.03457522    -1.90144396     0.85468651
 h     -1.64294300     1.66617626     1.41503348
 h     -0.84256599     1.96922055    -1.05382877
 h      1.76460950     1.90084995    -0.63437392
 o      2.24231397    -1.16230106     0.21528596
 h      3.12341671    -0.89196005     0.16870414
 c     -2.53119068    -0.43081113    -0.36943648
 h     -3.19804071    -1.77400605    -0.47009071
 h     -3.35550164    -0.11351649     0.28379852
 h     -2.72405716    -0.35453454    -1.45012172
 h     -0.04770519     0.67326109     1.58996321
          17

 c      1.23802226    -0.31853749    -0.02154543
 c      0.02654635    -0.97914025     0.15697360
 c     -1.19229985    -0.02117585    -0.11936305
 c     -0.82156504     0.98134619     0.98770054
 c     -0.38169833     1.20748508    -0.63050824
 c      1.05025299     0.98978679    -0.52314538
 h     -0.01224315    -1.93620311     0.93115439
 h     -1.64680277     1.73810267     1.46180494
 h     -0.79854551     2.04037979    -1.03866569
 h      1.69821080     1.88228200    -0.62220697
 o      2.25032238    -1.16311750     0.21127613
 h      3.13437011    -0.83326036     0.16775178
 c     -2.53021176    -0.43492622    -0.37239563
 h     -3.15963045    -1.74679113    -0.48436644
 h     -3.38797830    -0.12015051     0.28470155
 h     -2.70066612    -0.37092244    -1.41695809
 h      0.04454707     0.68307908     1.60374692
          17

 c      1.24156004    -0.33445297    -0.01233917
 c      0.00366823    -0.98990865     0.15002410
 c     -1.17864145    -0.01514575    -0.11913479
 c     -0.82575040     0.98696362     0.98471042
 c     -0.38901647     1.19395998    -0.62939785
 c      1.05117685     1.00660235    -0.52662274
 h     -0.05974778    -1.95002664     0.98531908
 h     -1.63430762     1.79181344     1.49854064
 h     -0.76657172     2.13457521    -1.03596349
 h      1.63365778     1.85641825    -0.61024226
 o      2.25828679    -1.16391426     0.20747708
 h      3.15541629    -0.76692248     0.16528732
 c     -2.53346783    -0.44226835    -0.37575574
 h     -3.09298956    -1.69276325    -0.48945886
 h     -3.41077627    -0.12015138     0.27903089
 h     -2.68499697    -0.37718708    -1.39575209
 h      0.13001943     0.70035327     1.61788103
          17

 c      1.24460311    -0.35102882    -0.00456597
 c     -0.02010296    -1.00098821     0.14511408
 c     -1.16155208    -0.00983749    -0.11785712
 c     -0.82996812     0.99423207     0.98353442
 c     -0.39648086     1.18039883    -0.62715339
 c      1.04977305     1.02039479    -0.52940034
 h     -0.10695298    -1.94005493     1.01282304
 h     -1.60433173     1.82333442     1.52193514
 h     -0.73786925     2.22618058    -1.03473502
 h      1.58711884     1.84467489    -0.60065220
 o      2.26724616    -1.16427039     0.20385772
 h      3.17101035    -0.70090684     0.16243441
 c     -2.54050235    -0.45266483    -0.37845486
 h     -2.99901742    -1.61385838    -0.48412945
 h     -3.42074620    -0.11414588     0.26490065
 h     -2.67889377    -0.37113716    -1.39776081
 h      0.19257727     0.72797584     1.62357692
          17

 c      1.24649945    -0.36779716     0.00151594
 c     -0.04390734    -1.01216422     0.14242002
 c     -1.14238383    -0.00561776    -0.11567415
 c     -0.83329481     1.00322132     0.98479238
 c     -0.40399872     1.16881201    -0.62459379
 c      1.04484279     1.02876760    -0.53108996
 h     -0.15309359    -1.90679739     1.01225337
 h     -1.55852952     1.83151475     1.53036422
 h     -0.70911336     2.29645214    -1.02875233
 h      1.57202335     1.86693719    -0.59489003
 o      2.27788629    -1.16379313     0.20039788
 h      3.17094078    -0.64252919     0.15995018
 c     -2.55042866    -0.46548349    -0.38035162
 h     -2.88134707    -1.51718281    -0.46764634
 h     -3.41782395    -0.10217889     0.24267134
 h     -2.68211011    -0.35142809    -1.42411053
 h      0.22424978     0.76582709     1.61744709
          17

 c      1.24668465    -0.38448521     0.00576152
 c     -0.06689868    -1.02308564     0.14190021
 c     -1.12256601    -0.00275751    -0.11273509
 c     -0.83505859     1.01385905     0.98862200
 c     -0.41118873     1.16044800    -0.62215898
 c      1.03655799     1.03144823    -0.53157351
 h     -0.19765874    -1.85361790     0.98497910
 h     -1.50089085     1.81803591     1.52397320
 h     -0.68065780     2.33557854    -1.01589133
 h      1.58638824     1.92084324    -0.59224845
 o      2.29042944    -1.16221961     0.19708665
 h      3.15184675    -0.59653708     0.15821665
 c     -2.56174826    -0.47858064    -0.38222676
 h     -2.74970677    -1.42630524    -0.44106952
 h     -3.40469933    -0.08419830     0.21472286
 h     -2.69269229    -0.31902747    -1.46462117
 h      0.22236893     0.81230360     1.59893776
          17

 c      1.24471118    -0.40097841     0.00812063
 c     -0.08825096    -1.03314568     0.14317021
 c     -1.10346270    -0.00129435    -0.10916103
 c     -0.83468110     1.02574167     0.99466635
 c     -0.41760811     1.15601063    -0.62006165
 c      1.02623316     1.03002747    -0.53090417
 h     -0.24069186    -1.78806834     0.93669528
 h     -1.43859960     1.78875580     1.50558282
 h     -0.65434320     2.33963878    -0.99620661
 h      1.61582533     1.98423158    -0.59078613
 o      2.30468168    -1.15945074     0.19391846
 h      3.11630802    -0.56440748     0.15730850
 c     -2.57252237    -0.48698003    -0.38512684
 h     -2.61860788    -1.39627658    -0.40795148
 h     -3.38609301    -0.06068144     0.18498831
 h     -2.70822076    -0.27811619    -1.50488854
 h      0.18851093     0.86481682     1.56938956
          17

 c      1.24028074    -0.41725679     0.00861850
 c     -0.10710172    -1.04121441     0.14521803
 c     -1.08621844    -0.00093351    -0.10503903
 c     -0.83165201     1.03793022     1.00189509
 c     -0.42284870     1.15578395    -0.61835588
 c      1.01520770     1.02614539    -0.52913950
 h     -0.28371822    -1.72484170     0.88082981
 h     -1.38374274     1.75615691     1.48232466
 h     -0.63256847     2.30868610    -0.97095698
 h      1.64661323     2.03578942    -0.58902880
 o      2.32005100    -1.15560441     0.19089161
 h      3.07242007    -0.54348271     0.15702151
 c     -2.58195241    -0.48697355    -0.39017527
 h     -2.49016473    -1.46654905    -0.36955784
 h     -3.36785779    -0.03263394     0.15839508
 h     -2.72640773    -0.23498610    -1.53314619
 h      0.12988437     0.91965873     1.53262101
          17

 c      1.23326959    -0.43334564     0.00734413
 c     -0.12242735    -1.04551099     0.14624128
 c     -1.07170464    -0.00112253    -0.10044859
 c     -0.82588050     1.04896675     1.00844616
 c     -0.42656640     1.15957184    -0.61692941
 c      1.00442250     1.02077375    -0.52630191
 h     -0.33117285    -1.68705338     0.84042741
 h     -1.35332144     1.73969350     1.46585207
 h     -0.61815560     2.24711839    -0.94257799
 h      1.67035201     2.06296011    -0.58629897
 o      2.33558008    -1.15107743     0.18800726
 h      3.03319069    -0.52613522     0.15690335
 c     -2.58959208    -0.48273934    -0.39819951
 h     -2.36471311    -1.58449546    -0.32606098
 h     -3.35577335    -0.00077541     0.14011478
 h     -2.74523738    -0.19554956    -1.54291549
 h      0.06338203     0.97174057     1.49699042
          17

 c      1.22375319    -0.44926085     0.00442701
 c     -0.13319073    -1.04461702     0.14469768
 c     -1.06060929    -0.00125046    -0.09551731
 c     -0.81868686     1.05774458     1.01209311
 c     -0.42845989     1.16642245    -0.61543773
 c      0.99448190     1.01434375    -0.52240212
 h     -0.38868980    -1.69440654     0.83553041
 h     -1.36110268     1.75530237     1.46544873
 h     -0.61474002     2.16678003    -0.91553067
 h      1.68283668     2.06015041    -0.58241922
 o      2.35020432    -1.14643696     0.18526195
 h      3.01241251    -0.50186019     0.15643371
 c     -2.59430300    -0.47866703    -0.40911211
 h     -2.25442410    -1.69513783    -0.28182293
 h     -3.35258964     0.03359089     0.13338364
 h     -2.76306421    -0.16411214    -1.53264031
 h      0.01894328     1.01541243     1.47746711
          17

 c      1.21203040    -0.46494525    -0.00000426
 c     -0.13909362    -1.03936017     0.14127220
 c     -1.05346270    -0.00074818    -0.09044169
 c     -0.81282723     1.06472553     1.01170761
 c     -0.42816496     1.17420165    -0.61319578
 c      0.98574900     1.00696678    -0.51746694
 h     -0.45469343    -1.74136531     0.85955790
 h     -1.40432857     1.79865732     1.47756982
 h     -0.62771741     2.09211227    -0.89783829
 h      1.68255436     2.02616863    -0.57747581
 o      2.36332694    -1.14194800     0.18263030
 h      3.01558677    -0.46527525     0.15540877
 c     -2.59554097    -0.47619899    -0.42213667
 h     -2.16905169    -1.77674657    -0.24138724
 h     -3.35604271     0.06695849     0.13772212
 h     -2.77873477    -0.14326504    -1.50509297
 h      0.02634606     1.04759434     1.48968545
          17

 c      1.19861106    -0.48024972    -0.00584166
 c     -0.14071392    -1.03213303     0.13804533
 c     -1.05060309     0.00081348    -0.08545344
 c     -0.80941710     1.07137370     1.00842091
 c     -0.42518069     1.17985650    -0.60925032
 c      0.97835762     0.99853655    -0.51155502
 h     -0.51945335    -1.80479818     0.88891579
 h     -1.46678478     1.85075270     1.49020302
 h     -0.66461635     2.05746452    -0.90064158
 h      1.67024436     1.96326377    -0.57174039
 o      2.37510188    -1.13721352     0.18006038
 h      3.03560251    -0.42213187     0.15408314
 c     -2.59341944    -0.47536158    -0.43600114
 h     -2.11338100    -1.82364421    -0.20801730
 h     -3.36054035     0.09407751     0.14971902
 h     -2.79183961    -0.13364720    -1.46739065
 h      0.08180776     1.06935618     1.53240967
          17

 c      1.18416846    -0.49495462    -0.01298603
 c     -0.13886389    -1.02499419     0.13655694
 c     -1.05214088     0.00361545    -0.08075644
 c     -0.80723995     1.07896499     1.00456928
 c     -0.41935756     1.18203053    -0.60317078
 c      0.97216520     0.98866622    -0.50474195
 h     -0.57344869    -1.86532463     0.90591733
 h     -1.53213106     1.89484673     1.49364862
 h     -0.72924099     2.07697620    -0.92921306
 h      1.64967580     1.87787423    -0.56571565
 o      2.38599659    -1.13152354     0.17749565
 h      3.06001368    -0.38377216     0.15282022
 c     -2.58823724    -0.47592895    -0.44908322
 h     -2.08938245    -1.83508100    -0.18402255
 h     -3.36037857     0.10991844     0.16513862
 h     -2.80307343    -0.13358148    -1.43101487
 h      0.15344364     1.08279257     1.58885968
          17

 c      1.16948775    -0.50879121    -0.02133344
 c     -0.13435526    -1.01919805     0.13751159
 c     -1.05793286     0.00758863    -0.07648187
 c     -0.80505347     1.08823162     1.00193829
 c     -0.41169413     1.18278424    -0.59574010
 c      0.96664401     0.97648043    -0.49708356
 h     -0.61072345    -1.91212397     0.90243986
 h     -1.58918448     1.92153977     1.48323638
 h     -0.81256101     2.12489944    -0.97479306
 h      1.62958563     1.78269716    -0.56033017
 o      2.39632848    -1.12434407     0.17489221
 h      3.07883415    -0.35922737     0.15179476
 c     -2.58018492    -0.47786333    -0.45966105
 h     -2.09768573    -1.81133539    -0.17114098
 h     -3.35165345     0.11107037     0.18038958
 h     -2.81428806    -0.13946396    -1.40983973
 h      0.21413711     1.08944439     1.64385166
          17

 c      1.15541261    -0.52146316    -0.03077065
 c     -0.12806698    -1.01542093     0.14111735
 c     -1.06756861     0.01253144    -0.07268935
 c     -0.80233408     1.09944710     1.00141453
 c     -0.40381158     1.18473252    -0.58809899
 c      0.96077381     0.96053288    -0.48859388
 h     -0.62812304    -1.94007924     0.87604636
 h     -1.63123169     1.92694229     1.45783662
 h     -0.89897941     2.16930348    -1.02421287
 h      1.62519942     1.69737287    -0.55718156
 o      2.40614394    -1.11547966     0.17221929
 h      3.08681013    -0.35246700     0.15095328
 c     -2.56936089    -0.48125243    -0.46646608
 h     -2.13806901    -1.75284438    -0.17072786
 h     -3.33270100     0.09612830     0.19305605
 h     -2.82736165    -0.14798728    -1.41390001
 h      0.24964702     1.09056775     1.68868965
          17

 c      1.14278826    -0.53268002    -0.04117244
 c     -0.12098761    -1.01398260     0.14732440
 c     -1.08038273     0.01822264    -0.06937719
 c     -0.79902004     1.11255994     1.00325759
 c     -0.39713023     1.18926375    -0.58099909
 c      0.95351799     0.93952161    -0.47929301
 h     -0.62424122    -1.94734769     0.82724070
 h     -1.65460733     1.91061800     1.41842811
 h     -0.97585653     2.19263056    -1.06829529
 h      1.65253048     1.64006194    -0.55810614
 o      2.41523373    -1.10507175     0.16945492
 h      3.08333641    -0.36227352     0.15005306
 c     -2.55599829    -0.48599707    -0.46931694
 h     -2.20901836    -1.66122192    -0.18359483
 h     -3.30402556     0.06569318     0.20201848
 h     -2.84208802    -0.15891954    -1.44221688
 h      0.25405751     1.08734949     1.71911678
          17

 c      1.13239487    -0.54220461    -0.05239399
 c     -0.11413671    -1.01491903     0.15589001
 c     -1.09550447     0.02445984    -0.06648206
 c     -0.79523427     1.12725530     1.00731250
 c     -0.39270615     1.19677945    -0.57477699
 c      0.94515941     0.91370353    -0.46936718
 h     -0.59926041    -1.93476187     0.75865747
 h     -1.65823349     1.87481774     1.36752597
 h     -1.03514735     2.18852687    -1.10203082
 h      1.71240659     1.61100580    -0.56341023
 o      2.42312868    -1.09360108     0.16658302
 h      3.07255884    -0.38210442     0.14868904
 c     -2.54064874    -0.49146913    -0.46916554
 h     -2.30602088    -1.54362495    -0.20895789
 h     -3.26831642     0.02247322     0.20755475
 h     -2.85564405    -0.17476161    -1.48349344
 h      0.22598353     1.08095646     1.73341357
          17

 c      1.12487969    -0.54988914    -0.06426205
 c     -0.10834917    -1.01786528     0.16630765
 c     -1.11194045     0.03101971    -0.06388232
 c     -0.79111450     1.14294434     1.01306222
 c     -0.39127830     1.20714143    -0.56949178
 c      0.93747302     0.88478329    -0.45923484
 h     -0.55586633    -1.90725296     0.67573947
 h     -1.64447379     1.82491022     1.30926343
 h     -1.07205908     2.15630862    -1.12294252
 h      1.78760324     1.59422239    -0.57107992
 o      2.42909785    -1.08187644     0.16359221
 h      3.06340656    -0.40026028     0.14632078
 c     -2.52422704    -0.49569146    -0.46773600
 h     -2.41888576    -1.42521053    -0.24135702
 h     -3.23059769    -0.02845415     0.21154172
 h     -2.86441130    -0.19783617    -1.52379230
 h      0.16738936     1.07250015     1.73187883
          17

 c      1.12069549    -0.55569205    -0.07656371
 c     -0.10394529    -1.02170825     0.17765272
 c     -1.12867644     0.03756261    -0.06141211
 c     -0.78671402     1.15871901     1.01954384
 c     -0.39323805     1.21986812    -0.56500049
 c      0.93227307     0.85452824    -0.44940230
 h     -0.50114793    -1.87775859     0.58835456
 h     -1.62137837     1.77058063     1.24965918
 h     -1.08408962     2.09836848    -1.13018631
 h      1.85856012     1.57428842    -0.57839974
 o      2.43235380    -1.07080250     0.16047298
 h      3.06644967    -0.40367408     0.14236535
 c     -2.50765223    -0.49388791    -0.46740776
 h     -2.53437323    -1.36758045    -0.26643130
 h     -3.19802159    -0.07959325     0.21753465
 h     -2.86574252    -0.22841798    -1.55236509
 h      0.08463371     1.06280997     1.71779713
          17

 c      1.12006510    -0.55969008    -0.08903301
 c     -0.10051160    -1.02423646     0.18856915
 c     -1.14471679     0.04360689    -0.05887032
 c     -0.78208332     1.17342420     1.02517875
 c     -0.39851369     1.23414298    -0.56094025
 c      0.93056883     0.82426433    -0.44034978
 h     -0.44779770    -1.87130369     0.51072795
 h     -1.60471533     1.72614003     1.19604720
 h     -1.07126085     2.01997517    -1.12472413
 h      1.91233875     1.54280098    -0.58327044
 o      2.43260428    -1.06080704     0.15720886
 h      3.08541768    -0.38715916     0.13641825
 c     -2.49064531    -0.48245467    -0.46995736
 h     -2.65244533    -1.42077526    -0.27327706
 h     -3.17821961    -0.12238854     0.22985124
 h     -2.85851182    -0.26433028    -1.56353212
 h     -0.00853648     1.05169827     1.70020978
          17

 c      1.12301429    -0.56207304    -0.10135845
 c     -0.09747296    -1.02307228     0.19793315
 c     -1.15902606     0.04869619    -0.05602279
 c     -0.77784208     1.18619508     1.02772808
 c     -0.40637211     1.24869269    -0.55659414
 c      0.93259817     0.79504379    -0.43251630
 h     -0.40783953    -1.91461093     0.45354783
 h     -1.61327590     1.70578661     1.15444588
 h     -1.03805185     1.93101937    -1.11096800
 h      1.94236492     1.49680170    -0.58442445
 o      2.43036289    -1.05155839     0.15377124
 h      3.11250529    -0.35798307     0.12844247
 c     -2.47353084    -0.46651636    -0.47469860
 h     -2.77026376    -1.53094905    -0.27361008
 h     -3.17550066    -0.15107562     0.25043821
 h     -2.84289242    -0.30163467    -1.55664806
 h     -0.08877390     1.03658507     1.69724839
          17

 c      1.12943814    -0.56312951    -0.11321819
 c     -0.09524247    -1.01845134     0.20574245
 c     -1.17061212     0.05251107    -0.05263666
 c     -0.77564502     1.19728479     1.02504935
 c     -0.41515703     1.26157689    -0.55062057
 c      0.93809096     0.76780957    -0.42631378
 h     -0.38022341    -2.00417870     0.41395460
 h     -1.65336750     1.71350396     1.12671810
 h     -0.99723204     1.84911948    -1.10045255
 h      1.94647975     1.43672799    -0.58128908
 o      2.42651418    -1.04243687     0.15013076
 h      3.13528473    -0.32833734     0.11868950
 c     -2.45817063    -0.45120514    -0.48032805
 h     -2.87380257    -1.64072570    -0.27715860
 h     -3.18755224    -0.16543785     0.27547796
 h     -2.82008686    -0.33632481    -1.53512489
 h     -0.13290426     1.01276280     1.73038167
          17

 c      1.13907346    -0.56327696    -0.12430054
 c     -0.09476818    -1.01302894     0.21246890
 c     -1.17868362     0.05483948    -0.04851084
 c     -0.77669897     1.20768889     1.01704519
 c     -0.42234808     1.27034323    -0.54093702
 c      0.94645959     0.74338785    -0.42211367
 h     -0.35602600    -2.10843472     0.38364103
 h     -1.71224586     1.74093404     1.11169564
 h     -0.97073345     1.79858221    -1.11412956
 h      1.92624670     1.36572086    -0.57396479
 o      2.42182031    -1.03302067     0.14627319
 h      3.14443719    -0.30750160     0.10750234
 c     -2.44623048    -0.43845748    -0.48555109
 h     -2.95450679    -1.72791378    -0.28576978
 h     -3.20748223    -0.16858608     0.29714937
 h     -2.79253990    -0.36526930    -1.50638272
 h     -0.14180545     0.97967450     1.80071922
          17

 c      1.15141440    -0.56308424    -0.13430058
 c     -0.09649245    -1.00913704     0.21826001
 c     -1.18275304     0.05550659    -0.04348184
 c     -0.78092469     1.21805812     1.00584745
 c     -0.42614600     1.27360937    -0.52603883
 c      0.95681661     0.72233791    -0.42017636
 h     -0.32992001    -2.19942646     0.35831013
 h     -1.77124355     1.77627011     1.10750951
 h     -0.97256835     1.79255718    -1.16781862
 h      1.88806477     1.29020265    -0.56347334
 o      2.41678241    -1.02320904     0.14220717
 h      3.13594740    -0.29979350     0.09518769
 c     -2.43867646    -0.42877376    -0.48899965
 h     -3.00949225    -1.78653462    -0.29865205
 h     -3.22818941    -0.16381712     0.30799651
 h     -2.76402442    -0.38642624    -1.48170556
 h     -0.13681795     0.94426311     1.88490174
          17

 c      1.16568853    -0.56320568    -0.14292811
 c     -0.10028203    -1.00798275     0.22299323
 c     -1.18266678     0.05432934    -0.03743385
 c     -0.78805027     1.22866222     0.99375722
 c     -0.42712657     1.27245003    -0.50702681
 c      0.96778172     0.70474503    -0.42055987
 h     -0.30094255    -2.26201271     0.33703069
 h     -1.81651631     1.81038360     1.11211021
 h     -0.99004575     1.81704072    -1.24884448
 h      1.84587282     1.22127407    -0.55221005
 o      2.41165743    -1.01320808     0.13796853
 h      3.11095488    -0.30478105     0.08192123
 c     -2.43588418    -0.42221770    -0.48945629
 h     -3.03824714    -1.81549415    -0.31463302
 h     -3.24472842    -0.15338786     0.30327386
 h     -2.73855702    -0.39887596    -1.47336327
 h     -0.13570705     0.91458638     1.95923076
          17

 c      1.18089728    -0.56425708    -0.14993452
 c     -0.10567421    -1.01000883     0.22646396
 c     -1.17858760     0.05111074    -0.03031928
 c     -0.79797395     1.23963436     0.98237165
 c     -0.42657949     1.26869513    -0.48630914
 c      0.97734825     0.69017392    -0.42309877
 h     -0.27023240    -2.28974428     0.32010950
 h     -1.84054315     1.83762567     1.12329519
 h     -1.00319424     1.85043605    -1.33123147
 h      1.82206678     1.17465747    -0.54397066
 o      2.40646219    -1.00353862     0.13363021
 h      3.07582140    -0.31716772     0.06758413
 c     -2.43792909    -0.41875043    -0.48638940
 h     -3.04089455    -1.81469805    -0.33263482
 h     -3.25478974    -0.13840503     0.28131413
 h     -2.71803619    -0.40254039    -1.48793483
 h     -0.14684692     0.89591552     2.00981945
          17

 c      1.19589485    -0.56669414    -0.15514701
 c     -0.11205021    -1.01524421     0.22847796
 c     -1.17096037     0.04565271    -0.02216587
 c     -0.81060441     1.25102638     0.97272851
 c     -0.42510942     1.26356430    -0.46579661
 c      0.98375404     0.67821692    -0.42756734
 h     -0.23978331    -2.28099523     0.30815552
 h     -1.84060282     1.85505218     1.13884348
 h     -1.00109158     1.87897973    -1.39648088
 h      1.83648709     1.16355837    -0.54201984
 o      2.40098952    -0.99503829     0.12931851
 h      3.04193028    -0.32680232     0.05152985
 c     -2.44474817    -0.41836390    -0.48036321
 h     -3.01759639    -1.78391537    -0.35166000
 h     -3.25873633    -0.11887229     0.24340507
 h     -2.70097853    -0.39761774    -1.52126701
 h     -0.17283578     0.89098828     2.03027150
          17

 c      1.20948416    -0.57071635    -0.15850122
 c     -0.11872801    -1.02342835     0.22888773
 c     -1.16047801     0.03778392    -0.01307264
 c     -0.82571451     1.26278597     0.96551335
 c     -0.42277922     1.25770551    -0.44671509
 c      0.98719678     0.66943544    -0.43393495
 h     -0.21203835    -2.23771194     0.30182987
 h     -1.81778469     1.86193951     1.15669898
 h     -0.98037139     1.89589617    -1.43511779
 h      1.88577653     1.18665646    -0.54606560
 o      2.39504197    -0.98864394     0.12521081
 h      3.02185869    -0.32222660     0.03265141
 c     -2.45598630    -0.42112529    -0.47277683
 h     -2.96860634    -1.72273018    -0.37067873
 h     -3.25981357    -0.09356718     0.19372019
 h     -2.68422261    -0.38434366    -1.56164485
 h     -0.21340636     0.90090697     2.01850470
          17

 c      1.22051761    -0.57618071    -0.16006701
 c     -0.12501724    -1.03390582     0.22760307
 c     -1.14802747     0.02740541    -0.00320418
 c     -0.84283594     1.27471459     0.96108258
 c     -0.41945775     1.25146326    -0.42985650
 c      0.98949344     0.66508196    -0.44227618
 h     -0.18980793    -2.16672282     0.30187672
 h     -1.77727527     1.86001385     1.17525806
 h     -0.94132745     1.89807215    -1.44297256
 h      1.94724496     1.23031462    -0.55321221
 o      2.38896511    -0.98482588     0.12146756
 h      3.02040386    -0.29969499     0.01041047
 c     -2.47077459    -0.42710778    -0.46524116
 h     -2.89495272    -1.63160020    -0.38848385
 h     -3.26405269    -0.05990334     0.13882370
 h     -2.66527964    -0.36319784    -1.59695023
 h     -0.26642021     0.92546765     1.97555772
          17

 c      1.22800080    -0.58258190    -0.16005016
 c     -0.13025728    -1.04526981     0.22457421
 c     -1.13460109     0.01455052     0.00721970
 c     -0.86118809     1.28642461     0.95927709
 c     -0.41499083     1.24502378    -0.41571125
 c      0.99231482     0.66603044    -0.45251172
 h     -0.17619010    -2.08394205     0.30942933
 h     -1.72963676     1.85437745     1.19390137
 h     -0.88603117     1.88432428    -1.41888540
 h      1.99981896     1.28057978    -0.56092017
 o      2.38382567    -0.98329856     0.11814734
 h      3.03063017    -0.26752352    -0.01403123
 c     -2.48773511    -0.43602416    -0.45909695
 h     -2.80022658    -1.51572878    -0.40345549
 h     -3.27830518    -0.01463587     0.08562791
 h     -2.64311247    -0.33514676    -1.61876307
 h     -0.32732978     0.96270805     1.90660934
          17

 c      1.23119856    -0.58915770    -0.15875731
 c     -0.13384994    -1.05492997     0.21972798
 c     -1.12118871    -0.00054697     0.01793823
 c     -0.87980914     1.29739041     0.95901980
 c     -0.40924652     1.23844213    -0.40444986
 c      0.99658868     0.67240920    -0.46435009
 h     -0.17423294    -2.01961847     0.32682787
 h     -1.69130907     1.85422017     1.21362293
 h     -0.81798489     1.85514670    -1.36443108
 h      2.03141925     1.32799398    -0.56781092
 o      2.38083771    -0.98346183     0.11522029
 h      3.04134475    -0.23848452    -0.03840135
 c     -2.50518601    -0.44603717    -0.45512760
 h     -2.69413599    -1.39680119    -0.41314277
 h     -3.30560990     0.04334962     0.03789165
 h     -2.61778547    -0.30179122    -1.62290597
 h     -0.38703398     1.00751811     1.82469805
          17

 c      1.22973332    -0.59505666    -0.15654241
 c     -0.13530302    -1.05986173     0.21292757
 c     -1.10867799    -0.01737686     0.02866276
 c     -0.89823733     1.30731403     0.95792720
 c     -0.40206282     1.23155461    -0.39576440
 c      1.00270375     0.68375997    -0.47734473
 h     -0.18616984    -2.00996979     0.35811557
 h     -1.67972793     1.87018252     1.23650435
 h     -0.74279900     1.81389962    -1.28582550
 h      2.03686170     1.36699542    -0.57333698
 o      2.38080862    -0.98484212     0.11262441
 h      3.04434751    -0.22214086    -0.06058645
 c     -2.52146261    -0.45167180    -0.45356048
 h     -2.59372215    -1.33480244    -0.41386658
 h     -3.34187146     0.10950507    -0.00520060
 h     -2.58993336    -0.26541058    -1.60861565
 h     -0.42879493     1.04998880     1.75601948
          17

 c      1.22366616    -0.59946798    -0.15376234
 c     -0.13433547    -1.05981880     0.20431343
 c     -1.09778813    -0.03510603     0.03909515
 c     -0.91725750     1.31659334     0.95315430
 c     -0.39309785     1.22373455    -0.38852569
 c      1.01074247     0.69925783    -0.49095613
 h     -0.21198835    -2.05993582     0.40488148
 h     -1.70148311     1.90626864     1.26261710
 h     -0.66965760     1.76993829    -1.19868971
 h      2.01525157     1.39473529    -0.57747778
 o      2.38397449    -0.98718571     0.11029020
 h      3.03615283    -0.22299372    -0.07923641
 c     -2.53620965    -0.44685239    -0.45421821
 h     -2.50637027    -1.39354209    -0.40268522
 h     -3.37889339     0.17449363    -0.04605479
 h     -2.56042949    -0.22857269    -1.57808774
 h     -0.43159967     1.07837128     1.73396168
          17

 c      1.21354276    -0.60170692    -0.15074468
 c     -0.13100249    -1.05794591     0.19469272
 c     -1.08908097    -0.05271357     0.04895763
 c     -0.93758689     1.32575171     0.94459254
 c     -0.38173262     1.21358393    -0.38044486
 c      1.02054160     0.71784067    -0.50459070
 h     -0.24812360    -2.13591051     0.46122508
 h     -1.74726863     1.95526098     1.28774380
 h     -0.61198687     1.74242120    -1.13313265
 h      1.96913873     1.41074376    -0.58062320
 o      2.39001648    -0.99044055     0.10815366
 h      3.01768470    -0.24071678    -0.09400530
 c     -2.55004822    -0.43529545    -0.45630286
 h     -2.42853078    -1.52255505    -0.38291530
 h     -3.40991912     0.22967688    -0.08537334
 h     -2.53020859    -0.19326173    -1.53718334
 h     -0.39131021     1.09110707     1.76472391
          17

 c      1.20037168    -0.60128208    -0.14776595
 c     -0.12562807    -1.05738333     0.18511396
 c     -1.08304419    -0.06929094     0.05801118
 c     -0.95844554     1.33482562     0.93538495
 c     -0.36754086     1.19956792    -0.36918573
 c      1.03158079     0.73822108    -0.51762613
 h     -0.28900034    -2.20475704     0.51830080
 h     -1.80143671     2.00499327     1.30582904
 h     -0.58158348     1.75279672    -1.12102931
 h      1.90546420     1.41774493    -0.58357430
 o      2.39810756    -0.99478652     0.10618802
 h      2.99427459    -0.26985193    -0.10592868
 c     -2.56259492    -0.42258094    -0.45865478
 h     -2.36638812    -1.65256458    -0.36055972
 h     -3.43116834     0.26978723    -0.12212663
 h     -2.49993786    -0.16057434    -1.49558899
 h     -0.32851443     1.09796310     1.81912761
          17

 c      1.18552327    -0.59792231    -0.14504823
 c     -0.11869788    -1.05991093     0.17644035
 c     -1.08004281    -0.08418525     0.06610123
 c     -0.97871095     1.34379269     0.92849934
 c     -0.35120656     1.18227989    -0.35549501
 c      1.04276219     0.75879261    -0.52944568
 h     -0.32930295    -2.24871977     0.56911493
 h     -1.85126243     2.04543069     1.31217309
 h     -0.57735857     1.79787817    -1.15817392
 h      1.83771697     1.42364250    -0.58759973
 o      2.40700952    -1.00067924     0.10444937
 h      2.97550383    -0.29953344    -0.11785219
 c     -2.57334619    -0.41112798    -0.46016276
 h     -2.32559149    -1.75429913    -0.33979828
 h     -3.44132093     0.29246213    -0.15452892
 h     -2.46966528    -0.13072583    -1.46515515
 h     -0.26571724     1.10753812     1.86927282
          17

 c      1.17055732    -0.59156901    -0.14276422
 c     -0.11083224    -1.06627715     0.16929420
 c     -1.08021511    -0.09697846     0.07316626
 c     -0.99762003     1.35268950     0.92545789
 c     -0.33416838     1.16409914    -0.34235326
 c      1.05235979     0.77759774    -0.53949334
 h     -0.36472032    -2.26080518     0.60909255
 h     -1.88911512     2.07058389     1.30438308
 h     -0.58937350     1.85324161    -1.21273065
 h      1.78611035     1.44272746    -0.59436012
 o      2.41538061    -1.00866389     0.10305864
 h      2.97199027    -0.31700368    -0.13375968
 c     -2.58197017    -0.40177582    -0.46012799
 h     -2.30828107    -1.81890148    -0.32299297
 h     -3.44115791     0.29767732    -0.18055380
 h     -2.43905342    -0.10372236    -1.45498645
 h     -0.21663294     1.12380717     1.90125818
          17

 c      1.15701468    -0.58236650    -0.14103509
 c     -0.10275460    -1.07660263     0.16411143
 c     -1.08343360    -0.10740820     0.07919816
 c     -1.01464337     1.36149345     0.92669995
 c     -0.31779656     1.14694540    -0.33188752
 c      1.05883490     0.79292843    -0.54736583
 h     -0.39184445    -2.23967254     0.63541179
 h     -1.91151114     2.07789678     1.28204978
 h     -0.60897257     1.89923947    -1.26053246
 h      1.76808980     1.48899855    -0.60525046
 o      2.42236440    -1.01879445     0.10202680
 h      2.98755146    -0.31732600    -0.15566103
 c     -2.58810871    -0.39484362    -0.45864226
 h     -2.31470346    -1.84409476    -0.31143645
 h     -3.43346214     0.28750958    -0.19814016
 h     -2.40848293    -0.08080910    -1.46592809
 h     -0.18824000     1.14802737     1.91020039
          17

 c      1.14622061    -0.57066964    -0.13991713
 c     -0.09520361    -1.09055410     0.16116974
 c     -1.08933643    -0.11531113     0.08420807
 c     -1.02928164     1.37003770     0.93203353
 c     -0.30326570     1.13185313    -0.32494352
 c      1.06224932     0.80460604    -0.55291848
 h     -0.40802371    -2.18755052     0.64665567
 h     -1.91826380     2.06760351     1.24631878
 h     -0.63069787     1.92616746    -1.29029296
 h      1.78236831     1.56084841    -0.62023039
 o      2.42788990    -1.03032398     0.10110766
 h      3.01535958    -0.30852774    -0.18110312
 c     -2.59122410    -0.39052842    -0.45651864
 h     -2.34433238    -1.82925812    -0.30587218
 h     -3.42291019     0.26598012    -0.20532562
 h     -2.37990041    -0.06476541    -1.49065433
 h     -0.18389564     1.18026178     1.89551305
          17

 c      1.13914543    -0.55704011    -0.13938822
 c     -0.08877882    -1.10730515     0.16054367
 c     -1.09738317    -0.12059573     0.08821253
 c     -1.04094963     1.37796011     0.94088037
 c     -0.29161675     1.11934009    -0.32166401
 c      1.06403257     0.81394459    -0.55624549
 h     -0.41166111    -2.11075863     0.64325840
 h     -1.91259205     2.04274788     1.19968044
 h     -0.65122540     1.93025224    -1.29779997
 h      1.81212345     1.64084872    -0.63774789
 o      2.43227333    -1.04220574     0.09993048
 h      3.04444565    -0.30361089    -0.20530422
 c     -2.59067672    -0.38908918    -0.45479732
 h     -2.39616641    -1.77411348    -0.30678124
 h     -3.41534489     0.23844247    -0.20048388
 h     -2.35629644    -0.05848746    -1.51896313
 h     -0.20478148     1.21996790     1.85902358
          17

 c      1.13634422    -0.54220559    -0.13934619
 c     -0.08371869    -1.12527423     0.16193960
 c     -1.10690906    -0.12323904     0.09123873
 c     -1.04896310     1.38467571     0.95233335
 c     -0.28374524     1.10967461    -0.32191064
 c      1.06559760     0.82239617    -0.55753907
 h     -0.40353255    -2.02287942     0.62931018
 h     -1.90195129     2.00962744     1.14574428
 h     -0.66850514     1.91062125    -1.28201327
 h      1.84116281     1.71095801    -0.65586616
 o      2.43577704    -1.05361996     0.09819215
 h      3.06646719    -0.31213485    -0.22429724
 c     -2.58602446    -0.39076452    -0.45431597
 h     -2.46840046    -1.67931249    -0.31443218
 h     -3.41568090     0.20996301    -0.18283793
 h     -2.34057679    -0.06366763    -1.54228627
 h     -0.24961159     1.26603461     1.80521336
          17

 c      1.13798197    -0.52699042    -0.13962353
 c     -0.07963609    -1.14171533     0.16440052
 c     -1.11718104    -0.12330496     0.09334412
 c     -1.05278387     1.38944807     0.96505805
 c     -0.28033835     1.10295831    -0.32543648
 c      1.06779725     0.83088485    -0.55698798
 h     -0.38940483    -1.94985608     0.61598619
 h     -1.89796986     1.97736685     1.08836894
 h     -0.68144130     1.86819078    -1.24371753
 h      1.85989274     1.75979686    -0.67299782
 o      2.43847521    -1.06410851     0.09572539
 h      3.07751531    -0.33812639    -0.23607748
 c     -2.57740171    -0.39533592    -0.45553044
 h     -2.55765234    -1.54967307    -0.32858419
 h     -3.42487662     0.18327805    -0.15326359
 h     -2.33482370    -0.08045801    -1.55527830
 h     -0.31220380     1.31654359     1.74354928
          17

 c      1.14394332    -0.51220500    -0.14002231
 c     -0.07553724    -1.15300428     0.16630685
 c     -1.12746308    -0.12098687     0.09463615
 c     -1.05282825     1.39170125     0.97703763
 c     -0.28178364     1.09908281    -0.33186244
 c      1.07100641     0.83983823    -0.55474482
 h     -0.38040067    -1.92731699     0.62169361
 h     -1.91205269     1.95431934     1.02994055
 h     -0.69015339     1.80602703    -1.18599612
 h      1.86393684     1.78191822    -0.68800881
 o      2.44024353    -1.07355670     0.09250681
 h      3.07798561    -0.38050152    -0.24075929
 c     -2.56565381    -0.40126397    -0.45854420
 h     -2.65864994    -1.40351333    -0.34745449
 h     -3.43864732     0.15845105    -0.11479983
 h     -2.34004205    -0.10765684    -1.55591271
 h     -0.37656152     1.36878959     1.69312922
          17

 c      1.15398354    -0.49849666    -0.14036270
 c     -0.07088848    -1.15729059     0.16680580
 c     -1.13709647    -0.11666365     0.09527336
 c     -1.05131115     1.39135957     0.98547650
 c     -0.28802429     1.09757242    -0.34045161
 c      1.07525758     0.84932853    -0.55092541
 h     -0.38167485    -1.97037277     0.65547515
 h     -1.94674783     1.94231149     0.97081119
 h     -0.69720946     1.73127357    -1.11666981
 h      1.85223529     1.77597261    -0.70014830
 o      2.44073587    -1.08218829     0.08867056
 h      3.07273413    -0.43330807    -0.24079384
 c     -2.55171238    -0.40438999    -0.46332729
 h     -2.76883654    -1.28964672    -0.36565095
 h     -3.44977812     0.13502927    -0.07203900
 h     -2.35614602    -0.14287163    -1.54544122
 h     -0.41543525     1.42106813     1.68408728
          17

 c      1.16780142    -0.48625543    -0.14051126
 c     -0.06640285    -1.15626376     0.16700964
 c     -1.14554183    -0.11091539     0.09544843
 c     -1.05057978     1.38869499     0.98847918
 c     -0.29829783     1.09729184    -0.34968623
 c      1.08026975     0.85912652    -0.54561832
 h     -0.38388641    -2.05348818     0.70301850
 h     -1.99326219     1.93614067     0.91146714
 h     -0.71041496     1.65867966    -1.05293271
 h      1.82645762     1.74414264    -0.70908940
 o      2.43937094    -1.09053618     0.08451518
 h      3.07115891    -0.48630244    -0.24106518
 c     -2.53542609    -0.39968972    -0.46967371
 h     -2.89861996    -1.26909179    -0.37579833
 h     -3.45176894     0.11433319    -0.02965960
 h     -2.38194221    -0.18237371    -1.52884938
 h     -0.41219269     1.47514035     1.73551275
          17

 c      1.18498919    -0.47564784    -0.14037153
 c     -0.06289119    -1.15237236     0.16841198
 c     -1.15230003    -0.10441053     0.09538309
 c     -1.05042813     1.38430782     0.98732236
 c     -0.31094157     1.09639540    -0.35712538
 c      1.08536840     0.86864074    -0.53888433
 h     -0.37655601    -2.14324185     0.74533457
 h     -2.03880209     1.92894018     0.85402449
 h     -0.74485373     1.61108062    -1.02276502
 h      1.79185032     1.69316254    -0.71526257
 o      2.43552417    -1.09919832     0.08040205
 h      3.08412352    -0.52885631    -0.24724900
 c     -2.51774440    -0.38929144    -0.47640110
 h     -3.04496397    -1.32073207    -0.37893543
 h     -3.44060144     0.09917125     0.00858514
 h     -2.41515454    -0.22127869    -1.51545012
 h     -0.38489222     1.53131181     1.82747866
          17

 c      1.20497889    -0.46669237    -0.13987350
 c     -0.06060607    -1.14709170     0.17181785
 c     -1.15689193    -0.09779176     0.09531207
 c     -1.04975968     1.37908608     0.98438831
 c     -0.32435609     1.09375004    -0.36108820
 c      1.08937288     0.87675256    -0.53071060
 h     -0.35535100    -2.21869971     0.77137573
 h     -2.07300395     1.91581993     0.80160855
 h     -0.81198202     1.60276976    -1.04486863
 h      1.75908229     1.63642105    -0.72059549
 o      2.42906479    -1.10834489     0.07648293
 h      3.11556182    -0.55782565    -0.26145956
 c     -2.50151941    -0.37820082    -0.48197712
 h     -3.18163266    -1.38917245    -0.37973941
 h     -3.41441292     0.09156189     0.03987773
 h     -2.45332675    -0.25540910    -1.51607718
 h     -0.35985821     1.58517954     1.92651737
          17

 c      1.22703119    -0.45932428    -0.13896522
 c     -0.05938576    -1.14110337     0.17747132
 c     -1.15894537    -0.09166062     0.09543535
 c     -1.04815481     1.37378157     0.98115477
 c     -0.33870680     1.09049699    -0.36277668
 c      1.09067097     0.88183561    -0.52094770
 h     -0.32015621    -2.26931446     0.77662910
 h     -2.08972813     1.89443683     0.75741691
 h     -0.90059943     1.62132806    -1.10367085
 h      1.74437358     1.59371362    -0.72918930
 o      2.42067150    -1.11757209     0.07255837
 h      3.15766735    -0.57991736    -0.28001175
 c     -2.48862646    -0.36874314    -0.48563720
 h     -3.29136118    -1.44816723    -0.37992582
 h     -3.37351238     0.09213841     0.06244861
 h     -2.49480892    -0.28300847    -1.53596593
 h     -0.35136095     1.63187451     2.01058567
          17

 c      1.25024384    -0.45344677    -0.13759690
 c     -0.05885503    -1.13469859     0.18532239
 c     -1.15824418    -0.08654415     0.09587661
 c     -1.04568137     1.36885772     0.97826310
 c     -0.35497252     1.08843684    -0.36440342
 c      1.08800116     0.88265851    -0.50946573
 h     -0.27278484    -2.29012589     0.76005280
 h     -2.08676204     1.86455222     0.72414805
 h     -0.98909514     1.64645193    -1.17153296
 h      1.76090414     1.58088417    -0.74539345
 o      2.41142474    -1.12635896     0.06829759
 h      3.19748218    -0.60441782    -0.29694832
 c     -2.47972503    -0.36157461    -0.48769437
 h     -3.36803669    -1.48965658    -0.37951230
 h     -3.32090916     0.10121612     0.07604614
 h     -2.53820006    -0.30425663    -1.57007675
 h     -0.36421955     1.66806777     2.06869510
          17

 c      1.27357527    -0.44896065    -0.13571013
 c     -0.05852702    -1.12797388     0.19515613
 c     -1.15474764    -0.08287668     0.09667698
 c     -1.04250525     1.36452838     0.97596424
 c     -0.37355920     1.08864201    -0.36734418
 c      1.08167931     0.87969774    -0.49659279
 h     -0.21599217    -2.27938315     0.72256397
 h     -2.06539134     1.82764345     0.70363220
 h     -1.06257131     1.66588786    -1.23061665
 h      1.80451010     1.59475536    -0.76855510
 o      2.40231699    -1.13443970     0.06347302
 h      3.22468177    -0.63726061    -0.30779945
 c     -2.47483250    -0.35691385    -0.48915133
 h     -3.41033795    -1.51146343    -0.37806707
 h     -3.26249081     0.11986444     0.08229827
 h     -2.58131026    -0.31967307    -1.60686803
 h     -0.39879722     1.69169360     2.09578472
          17

 c      1.29589280    -0.44573670    -0.13324614
 c     -0.05784419    -1.12083759     0.20661240
 c     -1.14859066    -0.08101179     0.09781148
 c     -1.03866890     1.36079772     0.97437701
 c     -0.39424590     1.09153200    -0.37218110
 c      1.07328549     0.87466781    -0.48312100
 h     -0.15324051    -2.23841027     0.66678503
 h     -2.03059064     1.78679904     0.69646630
 h     -1.11377387     1.67431288    -1.27242915
 h      1.85715869     1.61857861    -0.79271353
 o      2.39408193    -1.14185535     0.05802247
 h      3.23412915    -0.68019718    -0.31059939
 c     -2.47364889    -0.35500599    -0.49107230
 h     -3.41832204    -1.51271865    -0.37510470
 h     -3.20616259     0.15029371     0.08447802
 h     -2.62127551    -0.32932896    -1.63525581
 h     -0.45335795     1.70147714     2.08989085
          17

 c      1.31603914    -0.44355924    -0.13015988
 c     -0.05620203    -1.11283828     0.21913446
 c     -1.14006750    -0.08123151     0.09920780
 c     -1.03398679     1.35746254     0.97355682
 c     -0.41646591     1.09716440    -0.37908167
 c      1.06436026     0.86915678    -0.46985589
 h     -0.08866306    -2.17360624     0.59763056
 h     -1.99165204     1.74669653     0.70157731
 h     -1.13982505     1.66985800    -1.29331655
 h      1.90189907     1.63759099    -0.81165122
 o      2.38715703    -1.14889675     0.05203964
 h      3.22608496    -0.73162059    -0.30578698
 c     -2.47580094    -0.35614428    -0.49415746
 h     -3.39223167    -1.49253078    -0.37016721
 h     -3.15923796     0.19497581     0.08597372
 h     -2.65528603    -0.33293388    -1.64821251
 h     -0.52453654     1.69684407     2.05161520
          17

 c      1.33291294    -0.44210498    -0.12642041
 c     -0.05300534    -1.10280970     0.23189274
 c     -1.12961072    -0.08372849     0.10076277
 c     -1.02812190     1.35410104     0.97334518
 c     -0.43948808     1.10537847    -0.38798488
 c      1.05590355     0.86418910    -0.45739256
 h     -0.02660062    -2.10072774     0.52319586
 h     -1.96185272     1.71307111     0.71608261
 h     -1.14026881     1.65240987    -1.29209718
 h      1.92845769     1.64372252    -0.82142378
 o      2.38161260    -1.15605164     0.04577021
 h      3.20667189    -0.78714205    -0.29623706
 c     -2.48109791    -0.36045690    -0.49848979
 h     -3.33244267    -1.44990715    -0.36281583
 h     -3.12493765     0.25423769     0.08762557
 h     -2.68107089    -0.33010715    -1.64330653
 h     -0.60654211     1.67846008     1.98587110
          17

 c      1.34557347    -0.44096405    -0.12200110
 c     -0.04782201    -1.08864647     0.24386094
 c     -1.11777497    -0.08856165     0.10235127
 c     -1.02106064     1.35009333     0.97283347
 c     -0.46247411     1.11582349    -0.39859605
 c      1.04846367     0.86035064    -0.44612884
 h      0.03004193    -2.04784856     0.45385675
 h     -1.95434946     1.69074702     0.73632751
 h     -1.11675404     1.62334106    -1.26981710
 h      1.93205949     1.63392977    -0.82021869
 o      2.37706756    -1.16393746     0.03960576
 h      3.18825079    -0.84020159    -0.28726777
 c     -2.48953372    -0.36765289    -0.50346744
 h     -3.24039615    -1.38469701    -0.35255028
 h     -3.10130840     0.32411806     0.08641548
 h     -2.69712677    -0.32054782    -1.62244873
 h     -0.68930407     1.64984312     1.90699049
          17

 c      1.35335770    -0.43968533    -0.11687185
 c     -0.04049665    -1.06845573     0.25432277
 c     -1.10523179    -0.09558572     0.10382459
 c     -1.01386968     1.34465206     0.96951729
 c     -0.48440548     1.12789651    -0.41021561
 c      1.04227680     0.85793739    -0.43631538
 h      0.08114572    -2.04232015     0.39635003
 h     -1.97417386     1.68076162     0.76004571
 h     -1.07427747     1.58640837    -1.23154905
 h      1.91173622     1.60844307    -0.80781564
 o      2.37285078    -1.17313067     0.03398028
 h      3.18579031    -0.88425614    -0.28505945
 c     -2.50084045    -0.37681769    -0.50802263
 h     -3.12132132    -1.30083536    -0.33839804
 h     -3.08388243     0.39692608     0.07736730
 h     -2.70291547    -0.30411172    -1.59176191
 h     -0.75718104     1.61988807     1.84649145
          17

 c      1.35596409    -0.43784130    -0.11100086
 c     -0.03083388    -1.04307117     0.26328431
 c     -1.09276098    -0.10439157     0.10499720
 c     -1.00849931     1.33709321     0.95986407
 c     -0.50385997     1.14057748    -0.42140297
 c      1.03729358     0.85699419    -0.42806084
 h      0.12586968    -2.08146079     0.34912031
 h     -2.01446628     1.67981185     0.78719403
 h     -1.02403018     1.54986104    -1.19074175
 h      1.86998346     1.57038960    -0.78550362
 o      2.36864376    -1.18388546     0.02910074
 h      3.20591349    -0.91679706    -0.29237385
 c     -2.51371826    -0.38584299    -0.51108853
 h     -2.99055002    -1.21579297    -0.31709493
 h     -3.06888435     0.46371155     0.05651057
 h     -2.69901617    -0.28094003    -1.56100662
 h     -0.79497919     1.60054193     1.84592426
          17

 c      1.35347737    -0.43511897    -0.10435879
 c     -0.01839131    -1.01561172     0.27095347
 c     -1.08118758    -0.11434332     0.10563446
 c     -1.00616555     1.32788550     0.94349854
 c     -0.51884258     1.15231386    -0.42972491
 c      1.03307277     0.85723293    -0.42127292
 h      0.16020882    -2.13730135     0.30871321
 h     -2.06202874     1.68285190     0.81842922
 h     -0.98527243     1.52795492    -1.17351623
 h      1.81397994     1.52679456    -0.75660697
 o      2.36491434    -1.19603836     0.02479058
 h      3.23982468    -0.94046413    -0.30608455
 c     -2.52523459    -0.39014811    -0.51241629
 h     -2.88031681    -1.17769107    -0.27776588
 h     -3.05451418     0.51638226     0.02245603
 h     -2.68694792    -0.25192518    -1.54096375
 h     -0.80190584     1.59237384     1.90988333
          17

 c      1.34636330    -0.43139962    -0.09692533
 c     -0.00284775    -0.98900837     0.27735489
 c     -1.07123539    -0.12467528     0.10549164
 c     -1.00710818     1.31849116     0.92402869
 c     -0.52760249     1.16169003    -0.43288849
 c      1.02860410     0.85787787    -0.41556590
 h      0.18067129    -2.18474442     0.27440437
 h     -2.10427683     1.68544629     0.85362040
 h     -0.97542718     1.53358781    -1.20648810
 h      1.75773501     1.49037035    -0.72735776
 o      2.36240492    -1.20922021     0.02069770
 h      3.27168158    -0.95934124    -0.32053850
 c     -2.53300348    -0.38500895    -0.51278608
 h     -2.81570132    -1.23868966    -0.20451498
 h     -3.04076958     0.54934516    -0.02336338
 h     -2.66843836    -0.21948699    -1.53876238
 h     -0.78792853     1.58429151     1.99857246
          17

 c      1.33544854    -0.42677556    -0.08870612
 c      0.01573396    -0.96522298     0.28243065
 c     -1.06341608    -0.13461835     0.10438670
 c     -1.01140287     1.31001884     0.90497969
 c     -0.53030935     1.16883053    -0.43157094
 c      1.02241167     0.85774494    -0.41030616
 h      0.18619736    -2.20985815     0.24702368
 h     -2.13226592     1.68451345     0.89153514
 h     -0.99017043     1.56239812    -1.28348810
 h      1.72099016     1.47861238    -0.70629089
 o      2.36151641    -1.22303799     0.01653560
 h      3.28902148    -0.97607195    -0.33138120
 c     -2.53831628    -0.37369276    -0.51144575
 h     -2.77883111    -1.35935549    -0.10951859
 h     -3.02904623     0.56130627    -0.07701025
 h     -2.64454565    -0.18770763    -1.55496647
 h     -0.76142320     1.56831945     2.07623245
          17

 c      1.32187541    -0.42150788    -0.07975507
 c      0.03685221    -0.94548151     0.28615349
 c     -1.05807491    -0.14355478     0.10222330
 c     -1.01907037     1.30297776     0.88853619
 c     -0.52839375     1.17486802    -0.42871207
 c      1.01358909     0.85617281    -0.40508934
 h      0.17757071    -2.20654746     0.22766814
 h     -2.14121752     1.67835463     0.93017825
 h     -1.01172005     1.59877151    -1.37313062
 h      1.71682475     1.50311360    -0.69879127
 o      2.36216579    -1.23712672     0.01215897
 h      3.28601043    -0.99149478    -0.33664082
 c     -2.54227600    -0.36148581    -0.50734119
 h     -2.75324711    -1.47935753    -0.01752549
 h     -3.02205527     0.55579204    -0.13267612
 h     -2.61552684    -0.16160378    -1.58346647
 h     -0.72743489     1.54195429     2.12466102
          17

 c      1.30704226    -0.41595818    -0.07019204
 c      0.05955333    -0.93053715     0.28856325
 c     -1.05538382    -0.15102572     0.09898566
 c     -1.02993241     1.29748126     0.87593917
 c     -0.52305141     1.18059978    -0.42671461
 c      1.00294780     0.85414243    -0.40024959
 h      0.15664617    -2.17332682     0.21733621
 h     -2.13032311     1.66660844     0.96727114
 h     -1.02712013     1.63105201    -1.45032999
 h      1.73786800     1.55664485    -0.70134877
 o      2.36385522    -1.25117416     0.00756881
 h      3.26339073    -1.00494017    -0.33667175
 c     -2.54472834    -0.35119309    -0.50081127
 h     -2.73486781    -1.57149277     0.05822656
 h     -3.02405893     0.54095315    -0.18341223
 h     -2.58167668    -0.14594581    -1.61455276
 h     -0.68920991     1.50544849     2.13646518
          17

 c      1.29253316    -0.41046599    -0.06021864
 c      0.08243239    -0.92075604     0.28977825
 c     -1.05529202    -0.15667344     0.09472953
 c     -1.04345671     1.29337153     0.86781189
 c     -0.51508880     1.18630834    -0.42681840
 c      0.99222358     0.85361191    -0.39648914
 h      0.12598767    -2.11247398     0.21682112
 h     -2.10291537     1.65034700     1.00075740
 h     -1.03028003     1.65356003    -1.50229232
 h      1.76569495     1.62050318    -0.70592135
 o      2.36572164    -1.26496436     0.00292189
 h      3.22852505    -1.01423586    -0.33422016
 c     -2.54503811    -0.34431798    -0.49284663
 h     -2.72333829    -1.62730025     0.11279340
 h     -3.04028076     0.52770192    -0.22272601
 h     -2.54396625    -0.14420351    -1.63903399
 h     -0.64919466     1.46012776     2.10943833
          17

 c      1.28000574    -0.40522743    -0.05012465
 c      0.10372085    -0.91600507     0.29000445
 c     -1.05752045    -0.16018469     0.08956440
 c     -1.05861293     1.29024606     0.86424693
 c     -0.50518010     1.19199647    -0.42945659
 c      0.98281904     0.85623092    -0.39430872
 h      0.08868698    -2.03154624     0.22656510
 h     -2.06723904     1.63238157     1.02944543
 h     -1.01893409     1.66403227    -1.52371361
 h      1.78579320     1.67861294    -0.70637792
 o      2.36660785    -1.27841489    -0.00147347
 h      3.19484319    -1.01563668    -0.33434115
 c     -2.54265266    -0.34167974    -0.48428913
 h     -2.71877334    -1.64486000     0.14447122
 h     -3.07417558     0.52399614    -0.24700718
 h     -2.50403244    -0.15815446    -1.65039630
 h     -0.60939212     1.40780961     2.04438629
          17

 c      1.27100544    -0.40024325    -0.04026704
 c      0.12153142    -0.91532101     0.28953246
 c     -1.06160537    -0.16125692     0.08363122
 c     -1.07385147     1.28746365     0.86474906
 c     -0.49401151     1.19755014    -0.43458035
 c      0.97555741     0.86292553    -0.39388133
 h      0.04780573    -1.94711923     0.24644915
 h     -2.03675022     1.61743069     1.05371450
 h     -0.99274777     1.66192400    -1.51322108
 h      1.79063479     1.72139761    -0.69968136
 o      2.36542528    -1.29152304    -0.00528020
 h      3.17647792    -1.00501681    -0.34246901
 c     -2.53753007    -0.34329676    -0.47551641
 h     -2.72107725    -1.62422263     0.15258089
 h     -3.12380836     0.52884139    -0.25678345
 h     -2.46390864    -0.18804737    -1.64512727
 h     -0.57111518     1.35070669     1.94540974
          17

 c      1.26672769    -0.39536645    -0.03101912
 c      0.13427958    -0.91662261     0.28868088
 c     -1.06696918    -0.15959783     0.07707815
 c     -1.08752081     1.28425694     0.86810887
 c     -0.48228172     1.20279318    -0.44182293
 c      0.97086821     0.87396312    -0.39511960
 h      0.00478594    -1.88737752     0.27596242
 h     -2.02673415     1.61108186     1.07563260
 h     -0.95283813     1.64794615    -1.47239139
 h      1.77762580     1.74438416    -0.68492085
 o      2.36186019    -1.30414881    -0.00841618
 h      3.17722698    -0.98144772    -0.35994897
 c     -2.53020744    -0.34857377    -0.46651278
 h     -2.72984637    -1.56623237     0.13686124
 h     -3.18166244     0.53366401    -0.25537014
 h     -2.42577662    -0.23290505    -1.62257552
 h     -0.53368480     1.29139618     1.82228363
          17

 c      1.26781709    -0.39041935    -0.02270950
 c      0.14103981    -0.91761911     0.28765189
 c     -1.07299497    -0.15494911     0.07003675
 c     -1.09896008     1.28005593     0.87234431
 c     -0.47058454     1.20744507    -0.45049115
 c      0.96892398     0.88906019    -0.39774240
 h     -0.04152834    -1.88025735     0.31537701
 h     -2.04496884     1.61669751     1.09747247
 h     -0.90242465     1.62467287    -1.40715706
 h      1.74753739     1.74689742    -0.66257718
 o      2.35657534    -1.31586116    -0.01117110
 h      3.18717601    -0.94951554    -0.38220626
 c     -2.52151289    -0.35677565    -0.45705928
 h     -2.74444011    -1.47324058     0.09788754
 h     -3.23820572     0.52900157    -0.24676378
 h     -2.39172721    -0.29075789    -1.58511291
 h     -0.49139701     1.23240235     1.69403108
          17

 c      1.27428805    -0.38528872    -0.01557896
 c      0.14129504    -0.91816462     0.28651136
 c     -1.07908558    -0.14714199     0.06260747
 c     -1.10933022     1.27485123     0.87514396
 c     -0.45918427     1.21096757    -0.45930961
 c      0.96964006     0.90741435    -0.40130620
 h     -0.09022371    -1.92491047     0.36555809
 h     -2.08458314     1.63278837     1.11976379
 h     -0.84868789     1.59840467    -1.33200407
 h      1.70446914     1.73220513    -0.63438697
 o      2.35055233    -1.32609128    -0.01396395
 h      3.19264220    -0.91662032    -0.40260376
 c     -2.51225215    -0.36707428    -0.44692840
 h     -2.76449559    -1.35245589     0.03892538
 h     -3.28510068     0.50882917    -0.23461349
 h     -2.36345152    -0.35888666    -1.53856530
 h     -0.43139504     1.17480404     1.58693972
          17

 c      1.28551755    -0.37998689    -0.00975136
 c      0.13469188    -0.92011231     0.28541263
 c     -1.08471361    -0.13618545     0.05486665
 c     -1.12026067     1.26905869     0.87542045
 c     -0.44777123     1.21234601    -0.46602495
 c      0.97254471     0.92763476    -0.40521050
 h     -0.13497459    -1.99324431     0.42478379
 h     -2.12973244     1.65448454     1.14144348
 h     -0.80495741     1.58168582    -1.27520672
 h      1.65720696     1.70920184    -0.60360259
 o      2.34453306    -1.33434875    -0.01710765
 h      3.18454871    -0.88933276    -0.41619568
 c     -2.50287482    -0.37778526    -0.43629445
 h     -2.79235690    -1.22501076    -0.02925453
 h     -3.31644706     0.47131556    -0.22205311
 h     -2.34189755    -0.43423625    -1.49212444
 h     -0.34455732     1.11860875     1.51666269
          17

 c      1.30029584    -0.37468978    -0.00522442
 c      0.12145243    -0.92497364     0.28457747
 c     -1.08949681    -0.12235369     0.04688885
 c     -1.13153611     1.26290545     0.87419429
 c     -0.43576508     1.21036749    -0.46808949
 c      0.97665242     0.94766079    -0.40873073
 h     -0.16925456    -2.05810116     0.48871290
 h     -2.16595672     1.67676431     1.16103888
 h     -0.78657112     1.59004403    -1.27027399
 h      1.62059983     1.69425025    -0.57500193
 o      2.33889885    -1.34031186    -0.02074710
 h      3.16006605    -0.87187136    -0.42074224
 c     -2.49276673    -0.38505812    -0.42645757
 h     -2.84040543    -1.14014808    -0.08144412
 h     -3.32905237     0.41848024    -0.21175130
 h     -2.32714296    -0.51394617    -1.45638107
 h     -0.24317995     1.06705804     1.47619388
          17

 c      1.31701212    -0.36971357    -0.00189919
 c      0.10249850    -0.93317237     0.28415478
 c     -1.09322319    -0.10618829     0.03879549
 c     -1.14168229     1.25633055     0.87299383
 c     -0.42366613     1.20505645    -0.46563019
 c      0.98081045     0.96518326    -0.41120376
 h     -0.18971866    -2.10348485     0.55263095
 h     -2.18437478     1.69597545     1.17723754
 h     -0.79455431     1.62533457    -1.31959326
 h      1.61160093     1.70699745    -0.55316175
 o      2.33369963    -1.34385712    -0.02486382
 h      3.12204751    -0.86565785    -0.41667805
 c     -2.48028936    -0.38505617    -0.41903938
 h     -2.92953987    -1.14906719    -0.09199385
 h     -3.32281092     0.35623453    -0.20582762
 h     -2.31886133    -0.59558862    -1.43891324
 h     -0.15030658     1.02613118     1.45303552
          17

 c      1.33391448    -0.36544094     0.00037573
 c      0.07917608    -0.94440451     0.28421476
 c     -1.09574748    -0.08835927     0.03077329
 c     -1.14944861     1.24928840     0.87277153
 c     -0.41311022     1.19793866    -0.46160269
 c      0.98484681     0.97905840    -0.41236486
 h     -0.19582411    -2.12188951     0.61255736
 h     -2.18122646     1.70993833     1.18912456
 h     -0.81461123     1.67274065    -1.39150643
 h      1.63548770     1.75434653    -0.53894517
 o      2.32866234    -1.34509834    -0.02927120
 h      3.07887509    -0.86879747    -0.40721572
 c     -2.46640434    -0.38101059    -0.41324645
 h     -3.04584020    -1.22239550    -0.07242798
 h     -3.30161128     0.29409915    -0.20538024
 h     -2.31720238    -0.67670597    -1.43983994
 h     -0.08253795     1.00039317     1.44067549
          17

 c      1.34934484    -0.36221842     0.00176057
 c      0.05295973    -0.95800480     0.28479537
 c     -1.09696252    -0.06956300     0.02302311
 c     -1.15404538     1.24182390     0.87397163
 c     -0.40544087     1.19057109    -0.45863052
 c      0.99003138     0.99000832    -0.41237175
 h     -0.18883278    -2.11099964     0.66548321
 h     -2.15678874     1.71783425     1.19639839
 h     -0.83369176     1.71777691    -1.45720171
 h      1.67960960     1.82231990    -0.52933695
 o      2.32321108    -1.34441340    -0.03361726
 h      3.04400835    -0.87577752    -0.39827099
 c     -2.45335386    -0.37825017    -0.40835955
 h     -3.15586367    -1.30900910    -0.04256101
 h     -3.27401024     0.24328757    -0.20990444
 h     -2.32299077    -0.75392161    -1.45128632
 h     -0.04801851     0.99188683     1.43688382
          17

 c      1.36190933    -0.36026256     0.00238292
 c      0.02527766    -0.97308312     0.28591238
 c     -1.09686113    -0.05052274     0.01570262
 c     -1.15488335     1.23399383     0.87674890
 c     -0.40124626     1.18399986    -0.45810250
 c      0.99788437     0.99934836    -0.41146369
 h     -0.17126049    -2.07246575     0.70958193
 h     -2.11490378     1.72031707     1.19963547
 h     -0.84494963     1.75232045    -1.50156555
 h      1.72648846     1.89073093    -0.52109037
 o      2.31671302    -1.34231104    -0.03750714
 h      3.03169184    -0.87968104    -0.39640082
 c     -2.44185836    -0.37983269    -0.40489263
 h     -3.24141979    -1.38508046    -0.01070523
 h     -3.25193091     0.21425913    -0.21756409
 h     -2.33669188    -0.82306361    -1.46267215
 h     -0.04979827     1.00083116     1.44082910
          17

 c      1.37057317    -0.35962442     0.00230988
 c     -0.00255252    -0.98847099     0.28749831
 c     -1.09555709    -0.03198541     0.00890772
 c     -1.15139617     1.22578732     0.88106442
 c     -0.40049901     1.17890081    -0.46062577
 c      1.00925056     1.00795038    -0.40978024
 h     -0.14671527    -2.01255937     0.74492305
 h     -2.06296007     1.71983162     1.20052975
 h     -0.84564728     1.77267513    -1.51822516
 h      1.76399794     1.94514517    -0.51237737
 o      2.30906115    -1.33905068    -0.04080146
 h      3.04716720    -0.87824413    -0.40390059
 c     -2.43191019    -0.38708207    -0.40354119
 h     -3.29629799    -1.44242324     0.02067402
 h     -3.24465057     0.21292652    -0.22689109
 h     -2.35766471    -0.88036339    -1.46577489
 h     -0.08785567     1.02621778     1.45191556
          17

 c      1.37468352    -0.36021486     0.00154457
 c     -0.02933717    -1.00256070     0.28926052
 c     -1.09327025    -0.01470480     0.00268779
 c     -1.14312164     1.21711377     0.88668705
 c     -0.40272629     1.17573183    -0.46641424
 c      1.02422718     1.01615736    -0.40736533
 h     -0.11970001    -1.94396405     0.77498318
 h     -2.01136560     1.72067688     1.20176133
 h     -0.83524764     1.77756533    -1.50520240
 h      1.78602353     1.97784491    -0.50245649
 o      2.30095344    -1.33445902    -0.04375414
 h      3.08179899    -0.87662434    -0.41651031
 c     -2.42397533    -0.40005383    -0.40456346
 h     -3.31895580    -1.47807500     0.05079883
 h     -3.25144557     0.23682131    -0.23852649
 h     -2.38426543    -0.92336078    -1.45629976
 h     -0.15862895     1.06583690     1.46992684
          17

 c      1.37393714    -0.36184850     0.00004138
 c     -0.05405516    -1.01328915     0.29053700
 c     -1.09030979     0.00058619    -0.00293226
 c     -1.13018194     1.20793657     0.89312342
 c     -0.40712979     1.17477457    -0.47540221
 c      1.04236089     1.02396190    -0.40420690
 h     -0.09470269    -1.88599716     0.80811477
 h     -1.97090230     1.72776054     1.20588302
 h     -0.81471015     1.76747515    -1.46341903
 h      1.79060097     1.98576679    -0.49116048
 o      2.29339792    -1.32825359    -0.04675775
 h      3.12078056    -0.88201206    -0.42747052
 c     -2.41912058    -0.41792175    -0.40771870
 h     -3.30923593    -1.49051162     0.07919396
 h     -3.26266311     0.27640159    -0.25469084
 h     -2.41425208    -0.95126700    -1.43381276
 h     -0.25198270     1.11587642     1.49666521
          17

 c      1.36831937    -0.36427969    -0.00227495
 c     -0.07596135    -1.01882740     0.29051030
 c     -1.08706238     0.01322785    -0.00794056
 c     -1.11402432     1.19851546     0.89945117
 c     -0.41265500     1.17606036    -0.48712065
 c      1.06281636     1.03109916    -0.40027185
 h     -0.07446484    -1.85672732     0.85475386
 h     -1.94795221     1.74362586     1.21323894
 h     -0.78681337     1.74535863    -1.39766217
 h      1.77887011     1.96939556    -0.47865222
 o      2.28717484    -1.32034386    -0.05008597
 h      3.15174139    -0.89860280    -0.43168014
 c     -2.41838524    -0.43949132    -0.41238246
 h     -3.26736743    -1.47854123     0.10529468
 h     -3.26750082     0.32041596    -0.27734640
 h     -2.44519368    -0.96525302    -1.40177927
 h     -0.34725185     1.17100560     1.53959841
          17

 c      1.35804200    -0.36722775    -0.00549545
 c     -0.09456216    -1.01886883     0.28901656
 c     -1.08397371     0.02270523    -0.01235231
 c     -1.09724629     1.18942055     0.90435651
 c     -0.41798124     1.17914148    -0.50035038
 c      1.08444933     1.03699931    -0.39553525
 h     -0.05971441    -1.85810203     0.91756820
 h     -1.94174626     1.76619508     1.22080659
 h     -0.75753893     1.71909802    -1.32020175
 h      1.75529452     1.93326402    -0.46538822
 o      2.28267023    -1.31086970    -0.05382957
 h      3.16751237    -0.92681612    -0.42676731
 c     -2.42232446    -0.46348873    -0.41758428
 h     -3.19405787    -1.44126527     0.12841880
 h     -3.25895325     0.35963151    -0.30728341
 h     -2.47487657    -0.96885769    -1.36801600
 h     -0.41805787     1.22663801     1.61265022
          17

 c      1.34349055    -0.37041661    -0.00970942
 c     -0.10941542    -1.01467154     0.28687661
 c     -1.08151287     0.02869234    -0.01625963
 c     -1.08145371     1.18129394     0.90746066
 c     -0.42144694     1.18273760    -0.51272470
 c      1.10577320     1.04063042    -0.38999471
 h     -0.05114979    -1.87540703     0.98729066
 h     -1.94668325     1.79001643     1.22360975
 h     -0.73799457     1.70534490    -1.25570756
 h      1.72885982     1.88783326    -0.45220168
 o      2.27987184    -1.30014242    -0.05791234
 h      3.16626844    -0.96406167    -0.41288571
 c     -2.43087555    -0.48857843    -0.42207603
 h     -3.09151195    -1.37904992     0.14818166
 h     -3.23441526     0.38772898    -0.34413705
 h     -2.50170999    -0.96798342    -1.34443329
 h     -0.45512312     1.28091135     1.72023232
          17

 c      1.32519576    -0.37363370    -0.01497977
 c     -0.12009425    -1.00778276     0.28518267
 c     -1.08011400     0.03105645    -0.01986070
 c     -1.06638259     1.17492290     0.91041280
 c     -0.42132006     1.18497318    -0.52134433
 c      1.12494611     1.04041939    -0.38366562
 h     -0.04991869    -1.89184519     1.05105440
 h     -1.95607519     1.80916865     1.21710533
 h     -0.74189013     1.72663664    -1.23481773
 h      1.71359504     1.85064856    -0.44031597
 o      2.27834222    -1.28859211    -0.06210234
 h      3.15196728    -1.00536457    -0.39260582
 c     -2.44326526    -0.51326362    -0.42478929
 h     -2.96594723    -1.29658732     0.16627160
 h     -3.19479185     0.40105531    -0.38658610
 h     -2.52488517    -0.96917729    -1.34338370
 h     -0.47229646     1.33097414     1.84319534
          17

 c      1.30382751    -0.37678770    -0.02132246
 c     -0.12629140    -0.99932462     0.28472816
 c     -1.08011350     0.02985873    -0.02341689
 c     -1.05157678     1.17110333     0.91525067
 c     -0.41699661     1.18538477    -0.52558030
 c      1.14021602     1.03482045    -0.37660727
 h     -0.05672056    -1.89653514     1.09924941
 h     -1.96416112     1.81911712     1.19862249
 h     -0.77160380     1.78814301    -1.26159455
 h      1.72361085     1.83996677    -0.43084608
 o      2.27717354    -1.27671978    -0.06602107
 h      3.13513649    -1.04401771    -0.37084676
 c     -2.45780069    -0.53560888    -0.42599497
 h     -2.83199094    -1.20995753     0.19215696
 h     -3.14373746     0.39843948    -0.43245814
 h     -2.54397346    -0.97615890    -1.36962175
 h     -0.48419983     1.37221886     1.95703068
          17

 c      1.28017662    -0.37994507    -0.02869379
 c     -0.12788502    -0.98998530     0.28593923
 c     -1.08166382     0.02540391    -0.02719218
 c     -1.03703875     1.17028951     0.92309288
 c     -0.40935974     1.18567116    -0.52752503
 c      1.15091476     1.02372342    -0.36900665
 h     -0.07144217    -1.88433127     1.12647976
 h     -1.96697797     1.81739514     1.16761032
 h     -0.81393887     1.86890779    -1.30804742
 h      1.76146899     1.85862996    -0.42375573
 o      2.27515338    -1.26499663    -0.06922980
 h      3.13056788    -1.07332259    -0.35357209
 c     -2.47201699    -0.55298619    -0.42847347
 h     -2.71249743    -1.15193020     0.25201628
 h     -3.08727805     0.38155768    -0.47889666
 h     -2.55848272    -0.98845044    -1.41518548
 h     -0.49774179     1.40117921     2.04617157
          17

 c      1.25511352    -0.38331384    -0.03699009
 c     -0.12496243    -0.98015057     0.28895408
 c     -1.08463935     0.01830578    -0.03143596
 c     -1.02296928     1.17252015     0.93415946
 c     -0.39952846     1.18755394    -0.52905246
 c      1.15765870     1.00879442    -0.36119139
 h     -0.09325909    -1.85405862     1.13067475
 h     -1.96276602     1.80371834     1.12529323
 h     -0.85488017     1.94660496    -1.34836962
 h      1.81565645     1.89045402    -0.41776366
 o      2.27143437    -1.25370114    -0.07146643
 h      3.14729787    -1.08955953    -0.34409946
 c     -2.48448259    -0.56443873    -0.43523754
 h     -2.61781159    -1.14264490     0.36779193
 h     -3.03363232     0.35610953    -0.52301641
 h     -2.56794336    -1.00403781    -1.46491873
 h     -0.51500649     1.41613094     2.10315254
          17

 c      1.22955100    -0.38717889    -0.04606029
 c     -0.11783117    -0.96995084     0.29366108
 c     -1.08867585     0.00938797    -0.03635443
 c     -1.00952110     1.17748246     0.94809303
[truncated: 34,518 more chars]
