# Supplementary material for: Photochemical permutation of meta-substituted phenols
Source: Nat Commun. 2025 Aug 13;16:7502. doi: 10.1038/s41467-025-62549-5 (PMC12350626; doi:10.1038/s41467-025-62549-5)
Supplement: Supplementary file 3 — Source Data [file 41467_2025_62549_MOESM3_ESM.zip › Source data/NAMD_trajectories/trajectory096.xyz]

          17

 c      1.19471890    -0.41168736    -0.06537073
 c     -0.13759244    -1.01988608     0.04387354
 c     -1.21188732    -0.26618049     0.02508569
 c     -1.17249090     1.21042840     0.04981097
 c      0.20267445     1.80006242    -0.00266956
 c      1.33619970     1.06070052    -0.06852083
 h     -0.19875933    -2.06702879     0.05546872
 h     -1.67681940     1.65686634    -0.83065156
 h      0.42589385     3.03552836     0.21052584
 h      2.36320290     1.37861157    -0.10496170
 o      2.16101017    -1.21992111     0.04677101
 h      3.06738211    -0.76298269    -0.06571085
 c     -2.54493079    -0.91321374    -0.01564831
 h     -2.59058109    -1.99555917    -0.27742275
 h     -3.13542704    -0.66843992     0.88119491
 h     -2.99624043    -0.33600658    -1.01740694
 h     -1.75601650     1.72240294     0.80504089
          17

 c      1.19146456    -0.41466149    -0.07096828
 c     -0.13011560    -1.01529802     0.04498587
 c     -1.21641903    -0.27026403     0.02163711
 c     -1.16788108     1.21711225     0.05317331
 c      0.20569029     1.80679247    -0.00363618
 c      1.33739548     1.06372970    -0.07050908
 h     -0.21993816    -2.09823399     0.06688801
 h     -1.69017243     1.65905536    -0.80780432
 h      0.42842898     3.01437507     0.20016590
 h      2.35412679     1.39288804    -0.11009129
 o      2.16064999    -1.22172212     0.05039215
 h      3.02280461    -0.78240421    -0.05414004
 c     -2.54293994    -0.91704818    -0.02016068
 h     -2.59628334    -1.99883082    -0.28413072
 h     -3.15722948    -0.68590093     0.89381886
 h     -2.99060711    -0.36135242    -0.99342502
 h     -1.76793440     1.73156461     0.83077247
          17

 c      1.18649451    -0.41512989    -0.07633905
 c     -0.11955391    -1.01175034     0.04571797
 c     -1.22383865    -0.27330853     0.01870818
 c     -1.16317019     1.22521144     0.05609595
 c      0.20867928     1.81642352    -0.00345846
 c      1.33850576     1.06339275    -0.07274641
 h     -0.23903575    -2.13111868     0.07833395
 h     -1.70789578     1.65942462    -0.79100771
 h      0.42048996     2.96431061     0.18262803
 h      2.35054319     1.41509526    -0.11510486
 o      2.16204503    -1.22467579     0.05402149
 h      2.97831094    -0.80387267    -0.04194466
 c     -2.54156292    -0.92000371    -0.02621073
 h     -2.59786187    -1.99766605    -0.28601195
 h     -3.17899571    -0.70239993     0.89967945
 h     -2.98468682    -0.39440288    -0.95147512
 h     -1.77942560     1.73621627     0.86133479
          17

 c      1.18030817    -0.41329298    -0.08147623
 c     -0.10686685    -1.01002330     0.04613359
 c     -1.23339367    -0.27523261     0.01639200
 c     -1.15880407     1.23459675     0.05902995
 c      0.21152074     1.82805810    -0.00231004
 c      1.33949358     1.05987658    -0.07523946
 h     -0.25346609    -2.15446984     0.08960250
 h     -1.72966619     1.65910771    -0.78060188
 h      0.40354612     2.89472245     0.15937487
 h      2.35175106     1.44377310    -0.11980004
 o      2.16358502    -1.22929876     0.05779795
 h      2.95719109    -0.81601958    -0.03171770
 c     -2.54096561    -0.92232358    -0.03298986
 h     -2.59475323    -1.99368554    -0.28330053
 h     -3.19715081    -0.71847472     0.89577481
 h     -2.98227828    -0.43052863    -0.89909484
 h     -1.78655506     1.73406727     0.89195654
          17

 c      1.17363612    -0.40947344    -0.08634630
 c     -0.09323564    -1.01041544     0.04629942
 c     -1.24413353    -0.27602928     0.01475740
 c     -1.15520771     1.24507318     0.06220638
 c      0.21398969     1.83978302    -0.00052239
 c      1.34043050     1.05364654    -0.07799095
 h     -0.26093571    -2.16177597     0.10041973
 h     -1.75423962     1.65873052    -0.77531033
 h      0.38124901     2.82595162     0.13349088
 h      2.35457510     1.47604485    -0.12391686
 o      2.16412636    -1.23579594     0.06177137
 h      2.97374942    -0.81151730    -0.02491436
 c     -2.54098122    -0.92447252    -0.03936984
 h     -2.58663756    -1.98949848    -0.27660989
 h     -3.20944861    -0.73426854     0.88136822
 h     -2.98977769    -0.46226118    -0.84923237
 h     -1.78671069     1.72415755     0.91902324
          17

 c      1.16733756    -0.40404403    -0.09089759
 c     -0.07990214    -1.01281860     0.04626928
 c     -1.25506735    -0.27571524     0.01383176
 c     -1.15275774     1.25637697     0.06565991
 c      0.21572484     1.84849017     0.00143034
 c      1.34139150     1.04539390    -0.08099172
 h     -0.25980767    -2.15112550     0.11054959
 h     -1.77962407     1.65851106    -0.77276776
 h      0.35967228     2.79165898     0.10948761
 h      2.35496272     1.50819083    -0.12722446
 o      2.16410930    -1.24355889     0.06580680
 h      3.01643851    -0.79593130    -0.02018865
 c     -2.54113335    -0.92706406    -0.04411425
 h     -2.57346018    -1.98797155    -0.26685862
 h     -3.21517262    -0.74956822     0.85802069
 h     -3.01524833    -0.48081836    -0.81763768
 h     -1.77871573     1.70680154     0.94037782
          17

 c      1.16227284    -0.39742206    -0.09506584
 c     -0.06799775    -1.01677997     0.04606997
 c     -1.26530281    -0.27430845     0.01359378
 c     -1.15175340     1.26816080     0.06929468
 c      0.21650338     1.85157222     0.00320864
 c      1.34239077     1.03593094    -0.08421626
 h     -0.24934444    -2.12491727     0.11990898
 h     -1.80355756     1.65854541    -0.77033673
 h      0.34364363     2.81945800     0.09004130
 h      2.34959835     1.53644600    -0.12960309
 o      2.16472318    -1.25161256     0.06970279
 h      3.06174646    -0.78090665    -0.01518746
 c     -2.54104913    -0.93045119    -0.04670700
 h     -2.55544215    -1.99130686    -0.25513214
 h     -3.21526053    -0.76382710     0.82948338
 h     -3.06303805    -0.48178095    -0.81296379
 h     -1.76273630     1.68338346     0.95540458
          17

 c      1.15917635    -0.39009761    -0.09877809
 c     -0.05839062    -1.02148409     0.04568710
 c     -1.27412902    -0.27183803     0.01397950
 c     -1.15238219     1.27998670     0.07293316
 c      0.21659520     1.84986923     0.00486879
 c      1.34337613     1.02606646    -0.08762751
 h     -0.22994216    -2.09007463     0.12871718
 h     -1.82403396     1.65905321    -0.76580111
 h      0.33205398     2.89685767     0.07302338
 h      2.33686344     1.55770866    -0.13107110
 o      2.16678995    -1.25919387     0.07331165
 h      3.09233760    -0.77495758    -0.00840965
 c     -2.54093709    -0.93440845    -0.04797144
 h     -2.53309902    -2.00022606    -0.24250605
 h     -3.21230391    -0.77619098     0.80128194
 h     -3.12796106    -0.46948839    -0.82925906
 h     -1.74019659     1.65616306     0.96513524
          17

 c      1.15856674    -0.38263825    -0.10195728
 c     -0.05160228    -1.02573355     0.04505608
 c     -1.28104375    -0.26837154     0.01489489
 c     -1.15467020     1.29136714     0.07633432
 c      0.21642599     1.84631835     0.00654775
 c      1.34421589     1.01652761    -0.09118345
 h     -0.20321847    -2.05806766     0.13764845
 h     -1.83969450     1.66047997    -0.75774283
 h      0.32158914     2.98732270     0.05539522
 h      2.31720657     1.57006122    -0.13176044
 o      2.17058607    -1.26584718     0.07654997
 h      3.10011522    -0.78195707     0.00067351
 c     -2.54136882    -0.93847516    -0.04940896
 h     -2.50726990    -2.01358736    -0.22987607
 h     -3.21001901    -0.78565099     0.77960251
 h     -3.19837610    -0.45291510    -0.85309333
 h     -1.71368095     1.62803729     0.97232490
          17

 c      1.16071660    -0.37565879    -0.10452845
 c     -0.04783955    -1.02814916     0.04407452
 c     -1.28574976    -0.26403723     0.01622818
 c     -1.15845830     1.30182968     0.07921955
 c      0.21623243     1.84315665     0.00822512
 c      1.34467831     1.00792073    -0.09483783
 h     -0.17149495    -2.04241355     0.14778765
 h     -1.85004740     1.66350565    -0.74565619
 h      0.31072493     3.06297364     0.03608460
 h      2.29318699     1.57310808    -0.13188411
 o      2.17596212    -1.27136797     0.07938126
 h      3.08438888    -0.80208951     0.01193408
 c     -2.54280271    -0.94237689    -0.05223778
 h     -2.47912948    -2.02870391    -0.21787203
 h     -3.21180246    -0.79141368     0.76937802
 h     -3.26327363    -0.43971669    -0.87336639
 h     -1.68659012     1.60212859     0.98115909
          17

 c      1.16567346    -0.36976999    -0.10642617
 c     -0.04712599    -1.02778233     0.04266286
 c     -1.28813877    -0.25901995     0.01785829
 c     -1.16345005     1.31097555     0.08136571
 c      0.21607964     1.84148374     0.00977669
 c      1.34443916     1.00069771    -0.09853825
 h     -0.13655657    -2.05155239     0.16002864
 h     -1.85555905     1.66902750    -0.72993831
 h      0.29946233     3.10954636     0.01531892
 h      2.26924337     1.56808637    -0.13170715
 o      2.18235833    -1.27579832     0.08180844
 h      3.05159387    -0.83198812     0.02473490
 c     -2.54550924    -0.94604421    -0.05702309
 h     -2.45014681    -2.04225436    -0.20689907
 h     -3.21883932    -0.79334771     0.77227498
 h     -3.31517220    -0.43455801    -0.88379246
 h     -1.66228656     1.58113361     0.99608301
          17

 c      1.17330439    -0.36551323    -0.10760289
 c     -0.04939247    -1.02472393     0.04085076
 c     -1.28827446    -0.25353521     0.01966015
 c     -1.16931270     1.31852557     0.08277099
 c      0.21593528     1.84170297     0.01104443
 c      1.34313456     0.99513825    -0.10222631
 h     -0.09909073    -2.08194722     0.17413242
 h     -1.85763410     1.67811577    -0.71181518
 h      0.28843083     3.12118499    -0.00623714
 h      2.25097242     1.55758453    -0.13150186
 o      2.18869442    -1.27948355     0.08387287
 h      3.01698372    -0.86391436     0.03796692
 c     -2.54969072    -0.94945732    -0.06372387
 h     -2.42197376    -2.05127468    -0.19724681
 h     -3.22923046    -0.79216406     0.78604877
 h     -3.34975445    -0.43980930    -0.88165297
 h     -1.64288942     1.56662612     1.01972769
          17

 c      1.18333413    -0.36329894    -0.10803450
 c     -0.05441599    -1.01992187     0.03878767
 c     -1.28637442    -0.24779279     0.02150857
 c     -1.17575555     1.32433494     0.08377855
 c      0.21570929     1.84383633     0.01186595
 c      1.34047465     0.99138170    -0.10584150
 h     -0.05980022    -2.12051055     0.18862372
 h     -1.85842194     1.69189661    -0.69311776
 h      0.27847511     3.09678416    -0.02784752
 h      2.24359724     1.54463784    -0.13148331
 o      2.19345318    -1.28302963     0.08563478
 h      3.00327690    -0.88657357     0.05038420
 c     -2.55549270    -0.95254846    -0.07190981
 h     -2.39627022    -2.05389194    -0.18918217
 h     -3.23899067    -0.78916537     0.80593604
 h     -3.36501421    -0.45633645    -0.86652021
 h     -1.62856897     1.55876300     1.05119213
          17

 c      1.19537339    -0.36335120    -0.10772504
 c     -0.06175888    -1.01447204     0.03666703
 c     -1.28278911    -0.24196731     0.02328238
 c     -1.18254154     1.32837308     0.08501202
 c      0.21527802     1.84759506     0.01208898
 c      1.33639861     0.98950592    -0.10932732
 h     -0.02042265    -2.15311219     0.20166574
 h     -1.86032716     1.71129538    -0.67577292
 h      0.27054516     3.03919306    -0.04886360
 h      2.24982276     1.53135214    -0.13174627
 o      2.19563615    -1.28683960     0.08711575
 h      3.02555706    -0.89271197     0.06155746
 c     -2.56290128    -0.95519906    -0.08097240
 h     -2.37450194    -2.04970689    -0.18298253
 h     -3.24386490    -0.78580116     0.82683218
 h     -3.36101321    -0.48374515    -0.83986578
 h     -1.61799308     1.55660827     1.08627236
          17

 c      1.20893831    -0.36566642    -0.10671208
 c     -0.07080861    -1.00917691     0.03465878
 c     -1.27797299    -0.23618213     0.02486785
 c     -1.18947498     1.33070456     0.08714533
 c      0.21450082     1.85221675     0.01159461
 c      1.33117727     0.98958264    -0.11263381
 h      0.01643947    -2.16983651     0.21183662
 h     -1.86521257     1.73662084    -0.66101343
 h      0.26572599     2.95713395    -0.06897987
 h      2.26833530     1.51797890    -0.13225071
 o      2.19587586    -1.29061828     0.08828246
 h      3.07373767    -0.88718026     0.07216925
 c     -2.57161290    -0.95730594    -0.09020291
 h     -2.35775049    -2.03986035    -0.17892115
 h     -3.24060095    -0.78332246     0.84476921
 h     -3.34054576    -0.52002766    -0.80559384
 h     -1.60941638     1.55873370     1.11939193
          17

 c      1.22346604    -0.37001268    -0.10506952
 c     -0.08085014    -1.00447335     0.03288513
 c     -1.27244501    -0.23050619     0.02615925
 c     -1.19641533     1.33149638     0.09067836
 c      0.21322498     1.85606695     0.01035567
 c      1.32536449     0.99164026    -0.11571323
 h      0.04791734    -2.16584728     0.21840301
 h     -1.87363410     1.76713649    -0.64869142
 h      0.26537050     2.86990078    -0.08891147
 h      2.29425015     1.50329581    -0.13287144
 o      2.19568471    -1.29377289     0.08911803
 h      3.12447910    -0.88048089     0.08286991
 c     -2.58089419    -0.95889486    -0.09871987
 h     -2.34656178    -2.02683236    -0.17723114
 h     -3.22741138    -0.78260740     0.85740319
 h     -3.31073795    -0.56071916    -0.77138847
 h     -1.60148715     1.56367354     1.14558409
          17

 c      1.23833324    -0.37596090    -0.10290866
 c     -0.09113930    -1.00047810     0.03141678
 c     -1.26673735    -0.22496679     0.02705716
 c     -1.20329572     1.33102790     0.09584164
 c      0.21127428     1.85636533     0.00853586
 c      1.31962938     0.99556037    -0.11851381
 h      0.07135882    -2.14078840     0.22135123
 h     -1.88460799     1.80089876    -0.63722669
 h      0.27126991     2.81070483    -0.11154673
 h      2.32116142     1.48588270    -0.13346966
 o      2.19628123    -1.29594184     0.08965305
 h      3.15976856    -0.88013775     0.09375164
 c     -2.58948948    -0.96021854    -0.10536900
 h     -2.34087815    -2.01397564    -0.17806874
 h     -3.20400053    -0.78408552     0.86392380
 h     -3.28442655    -0.59834437    -0.74980641
 h     -1.59349877     1.57014322     1.16157684
          17

 c      1.25287710    -0.38294633    -0.10037757
 c     -0.10097400    -0.99699705     0.03026681
 c     -1.26134003    -0.21957273     0.02746947
 c     -1.21010835     1.32966101     0.10262156
 c      0.20848165     1.85057545     0.00644161
 c      1.31460089     1.00100095    -0.12097903
 h      0.08472415    -2.09848425     0.22141736
 h     -1.89609894     1.83505350    -0.62430019
 h      0.28508421     2.81059719    -0.14129693
 h      2.34325257     1.46518403    -0.13393007
 o      2.19834535    -1.29706614     0.08994821
 h      3.17079859    -0.88940509     0.10460268
 c     -2.59592612    -0.96163448    -0.10897038
 h     -2.34008882    -2.00483438    -0.18149000
 h     -3.17151806    -0.78769889     0.86486409
 h     -3.27677959    -0.62460734    -0.75513964
 h     -1.58534322     1.57714409     1.16615760
          17

 c      1.26642403    -0.39034575    -0.09765473
 c     -0.10976987    -0.99347561     0.02937639
 c     -1.25665251    -0.21434143     0.02731796
 c     -1.21686241     1.32776547     0.11082380
 c      0.20487357     1.83944827     0.00407179
 c      1.31079057     1.00739243    -0.12305426
 h      0.08703731    -2.04725370     0.22018800
 h     -1.90586193     1.86645798    -0.60781784
 h      0.30589115     2.86284495    -0.17861020
 h      2.35656969     1.44187597    -0.13415504
 o      2.20212075    -1.29731166     0.09007544
 h      3.15627225    -0.90837311     0.11517573
 c     -2.59950152    -0.96315746    -0.10923356
 h     -2.34323528    -2.00228747    -0.18744648
 h     -3.13255626    -0.79288313     0.86212001
 h     -3.29356810    -0.63655039    -0.79255348
 h     -1.57742943     1.58405588     1.16029935
          17

 c      1.27832487    -0.39755864    -0.09492949
 c     -0.11712581    -0.98897231     0.02860269
 c     -1.25295711    -0.20931200     0.02654491
 c     -1.22352554     1.32565101     0.12011542
 c      0.20071643     1.82618132     0.00100486
 c      1.30853609     1.01403434    -0.12469211
 h      0.07881035    -1.99999164     0.22015730
 h     -1.91217154     1.89232969    -0.58661700
 h      0.32965949     2.93252927    -0.21857812
 h      2.35956789     1.41774972    -0.13405313
 o      2.20742079    -1.29702620     0.09009989
 h      3.12204309    -0.93437332     0.12538882
 c     -2.60078486    -0.96433550    -0.10732399
 h     -2.34937586    -2.00753456    -0.19578384
 h     -3.09103865    -0.79860469     0.85909274
 h     -3.32495598    -0.63893524    -0.85149537
 h     -1.57064562     1.59072232     1.14724506
          17

 c      1.28800035    -0.40407667    -0.09237220
 c     -0.12281758    -0.98237351     0.02774925
 c     -1.25043038    -0.20453588     0.02511114
 c     -1.22997449     1.32352973     0.13005356
 c      0.19629961     1.81342075    -0.00317531
 c      1.30794028     1.02022092    -0.12585275
 h      0.06181115    -1.97154703     0.22429110
 h     -1.91425634     1.91073124    -0.56077433
 h      0.35210408     2.99117617    -0.25606664
 h      2.35327819     1.39541914    -0.13355179
 o      2.21348486    -1.29674551     0.09005331
 h      3.08292765    -0.96146265     0.13561625
 c     -2.60074299    -0.96477048    -0.10506340
 h     -2.35792847    -2.01932896    -0.20619361
 h     -3.05163622    -0.80355782     0.86029040
 h     -3.35586640    -0.63855332    -0.91482702
 h     -1.56629508     1.59748146     1.13237300
          17

 c      1.29499332    -0.40952406    -0.09010725
 c     -0.12665942    -0.97303981     0.02668505
 c     -1.24918616    -0.20004696     0.02299078
 c     -1.23598630     1.32150084     0.14015784
 c      0.19182717     1.80259461    -0.00869975
 c      1.30884239     1.02531737    -0.12650370
 h      0.03755363    -1.97118892     0.23456778
 h     -1.91248562     1.92086327    -0.53162989
 h      0.37018002     3.02414511    -0.28793580
 h      2.34118559     1.37797649    -0.13262494
 o      2.21896830    -1.29715417     0.08990524
 h      3.06234956    -0.98071924     0.14702583
 c     -2.60001445    -0.96442683    -0.10396943
 h     -2.36868661    -2.03426131    -0.21813834
 h     -3.01852968    -0.80660168     0.86968899
 h     -3.37550400    -0.63983778    -0.96866306
 h     -1.56583712     1.60502583     1.12232213
          17

 c      1.29902011    -0.41365336    -0.08820026
 c     -0.12838083    -0.96143286     0.02548221
 c     -1.24931760    -0.19583526     0.02017062
 c     -1.24127914     1.31957029     0.15007186
 c      0.18743274     1.79433698    -0.01565508
 c      1.31085259     1.02879357    -0.12662019
 h      0.00597597    -1.99535530     0.25034428
 h     -1.90838827     1.92319094    -0.50163326
 h      0.38196205     3.02558425    -0.31260708
 h      2.32856713     1.36855758    -0.13131892
 o      2.22279187    -1.29875716     0.08959128
 h      3.07846745    -0.98542714     0.16106868
 c     -2.59892853    -0.96350413    -0.10487083
 h     -2.38153521    -2.04804758    -0.23085575
 h     -2.99405277    -0.80727267     0.88827160
 h     -3.37853272    -0.64462320    -1.00452341
 h     -1.57029283     1.61393257     1.12293757
          17

 c      1.30000635    -0.41631901    -0.08665920
 c     -0.12773228    -0.94888272     0.02439616
 c     -1.25090130    -0.19185196     0.01665374
 c     -1.24558792     1.31770688     0.15975495
 c      0.18320822     1.78884175    -0.02403986
 c      1.31348103     1.03025312    -0.12618546
 h     -0.03350609    -2.03035543     0.26864316
 h     -1.90446701     1.91935852    -0.47397903
 h      0.38625869     2.99442161    -0.32943551
 h      2.32087148     1.36971137    -0.12975748
 o      2.22541774    -1.30144284     0.08913281
 h      3.12374825    -0.97812696     0.17756494
 c     -2.59769371    -0.96222783    -0.10789407
 h     -2.39614402    -2.05696382    -0.24346893
 h     -2.97826977    -0.80596547     0.91278935
 h     -3.36344616    -0.65304774    -1.01823315
 h     -1.57951439     1.62397185     1.13669777
          17

 c      1.29810058    -0.41747715    -0.08543807
 c     -0.12467191    -0.93680805     0.02371768
 c     -1.25395962    -0.18804417     0.01246339
 c     -1.24873372     1.31590181     0.16952554
 c      0.17920813     1.78597313    -0.03378117
 c      1.31634986     1.02947674    -0.12519126
 h     -0.08026231    -2.06131268     0.28596574
 h     -1.90367580     1.91176693    -0.45192340
 h      0.38247507     2.93320030    -0.33856168
 h      2.32130210     1.38261209    -0.12812260
 o      2.22827099    -1.30470445     0.08865203
 h      3.17405137    -0.96688370     0.19443334
 c     -2.59643656    -0.96074739    -0.11264739
 h     -2.41180643    -2.05880437    -0.25513435
 h     -2.96976163    -0.80362303     0.93710839
 h     -3.33147488    -0.66411178    -1.00900359
 h     -1.59193508     1.63377660     1.16160281
          17

 c      1.29366075    -0.41720654    -0.08444050
 c     -0.11942691    -0.92623774     0.02366698
 c     -1.25841107    -0.18438679     0.00764562
 c     -1.25066345     1.31420399     0.17986924
 c      0.17541951     1.78514318    -0.04469663
 c      1.31936028     1.02646979    -0.12363851
 h     -0.13214508    -2.07754507     0.29955712
 h     -1.90847938     1.90273510    -0.43778199
 h      0.37089441     2.84950464    -0.34140912
 h      2.32902230     1.40646111    -0.12662759
 o      2.23242428    -1.30807439     0.08826279
 h      3.20954232    -0.95804562     0.20940963
 c     -2.59511221    -0.95913659    -0.11841099
 h     -2.42742765    -2.05331273    -0.26517415
 h     -2.96674508    -0.80125570     0.95479850
 h     -3.28663050    -0.67570820    -0.97964395
 h     -1.60510690     1.64127138     1.19253109
          17

 c      1.28721409    -0.41571636    -0.08352798
 c     -0.11245697    -0.91773431     0.02436608
 c     -1.26403816    -0.18089610     0.00227020
 c     -1.25147438     1.31273722     0.19115800
 c      0.17169254     1.78495489    -0.05638187
 c      1.32267210     1.02147535    -0.12153939
 h     -0.18606239    -2.07336772     0.30769919
 h     -1.91980489     1.89355720    -0.43197673
 h      0.35352326     2.76004858    -0.34202934
 h      2.33957193     1.43853434    -0.12548850
 o      2.23827197    -1.31122077     0.08801646
 h      3.22013630    -0.95467164     0.22096192
 c     -2.59336181    -0.95745333    -0.12416466
 h     -2.44162296    -2.04220107    -0.27318486
 h     -2.96777309    -0.79962299     0.96102367
 h     -3.23673867    -0.68420617    -0.93799602
 h     -1.61655471     1.64447370     1.22368349
          17

 c      1.27939886    -0.41333487    -0.08253503
 c     -0.10438446    -0.91145590     0.02584068
 c     -1.27048801    -0.17761951    -0.00356880
 c     -1.25141527     1.31168808     0.20348469
 c      0.16766706     1.78285919    -0.06807233
 c      1.32652634     1.01494040    -0.11892180
 h     -0.23856750    -2.04746498     0.30964943
 h     -1.93653680     1.88409779    -0.43273704
 h      0.33502355     2.69462148    -0.34872864
 h      2.34713796     1.47490709    -0.12488692
 o      2.24566940    -1.31392193     0.08790197
 h      3.20374561    -0.95724590     0.22840676
 c     -2.59040349    -0.95582390    -0.12851865
 h     -2.45291633    -2.02877845    -0.27913382
 h     -2.97198349    -0.79911547     0.95333457
 h     -3.19442448    -0.68396327    -0.89844200
 h     -1.62434628     1.64205335     1.25033202
          17

 c      1.27089970    -0.41048861    -0.08128864
 c     -0.09590589    -0.90719818     0.02801950
 c     -1.27730220    -0.17461289    -0.00975151
 c     -1.25084419     1.31123998     0.21666898
 c      0.16293782     1.77609858    -0.07886070
 c      1.33107697     1.00744535    -0.11583520
 h     -0.28635916    -2.00260874     0.30564246
 h     -1.95596734     1.87325963    -0.43673813
 h      0.32079544     2.68508682    -0.37147409
 h      2.34683476     1.51139888    -0.12492691
 o      2.25401230    -1.31608323     0.08784464
 h      3.16553660    -0.96385544     0.23206233
 c     -2.58524852    -0.95443967    -0.13000781
 h     -2.46003116    -2.01708762    -0.28342182
 h     -2.97915948    -0.79972954     0.93195753
 h     -3.17431995    -0.66832779    -0.87865551
 h     -1.62728342     1.63351972     1.26953207
          17

 c      1.26238948    -0.40767187    -0.07962851
 c     -0.08768462    -0.90437986     0.03072277
 c     -1.28396341    -0.17191481    -0.01613058
 c     -1.25015394     1.31148048     0.23035464
 c      0.15756595     1.76460663    -0.08859479
 c      1.33631777     0.99961144    -0.11235308
 h     -0.32690131    -1.94605589     0.29705660
 h     -1.97484201     1.85987198    -0.44023610
 h      0.31088955     2.73152585    -0.41124454
 h      2.33594695     1.54433290    -0.12560461
 o      2.26217379    -1.31781415     0.08768303
 h      3.11939959    -0.96939958     0.23373129
 c     -2.57752944    -0.95328659    -0.12819740
 h     -2.46219302    -2.01061723    -0.28684364
 h     -2.98981145    -0.80105098     0.90003672
 h     -3.18291121    -0.63428819    -0.88676707
 h     -1.62490314     1.61919693     1.28027901
          17

 c      1.25448871    -0.40539063    -0.07742100
 c     -0.08024432    -0.90202752     0.03365291
 c     -1.28994849    -0.16952955    -0.02253553
 c     -1.24967993     1.31235803     0.24409351
 c      0.15202220     1.75104876    -0.09800695
 c      1.34205517     0.99201782    -0.10856677
 h     -0.35923046    -1.88991892     0.28657249
 h     -1.99034766     1.84336533    -0.44004113
 h      0.30067684     2.80193724    -0.45850673
 h      2.31431301     1.57106666    -0.12682937
 o      2.26854428    -1.31947729     0.08715589
 h      3.08765937    -0.96518468     0.23698860
 c     -2.56802034    -0.95192059    -0.12438472
 h     -2.45931114    -2.01095149    -0.29037035
 h     -3.00530619    -0.80225208     0.86355024
 h     -3.21191454    -0.58659710    -0.91313648
 h     -1.61744502     1.60012230     1.28354028
          17

 c      1.24774031    -0.40408172    -0.07456558
 c     -0.07391663    -0.89893331     0.03643509
 c     -1.29478331    -0.16742632    -0.02878508
 c     -1.24961709     1.31369876     0.25737993
 c      0.14668161     1.73792528    -0.10782714
 c      1.34788899     0.98513669    -0.10457416
 h     -0.38437659    -1.84941434     0.27776442
 h     -2.00071028     1.82403567    -0.43404648
 h      0.28682596     2.86632237    -0.50373162
 h      2.28432215     1.59040211    -0.12849188
 o      2.27183994    -1.32142442     0.08602764
 h      3.08848402    -0.94348152     0.24523595
 c     -2.55791128    -0.94980999    -0.12058942
 h     -2.45195630    -2.01700630    -0.29480819
 h     -3.02771052    -0.80223115     0.83004256
 h     -3.24673739    -0.53431747    -0.94138179
 h     -1.60582020     1.57790560     1.28227907
          17

 c      1.24260295    -0.40403991    -0.07099683
 c     -0.06894691    -0.89419074     0.03876166
 c     -1.29808247    -0.16555250    -0.03469648
 c     -1.24998058     1.31523852     0.26967562
 c      0.14171785     1.72660793    -0.11843893
 c      1.35322398     0.97927100    -0.10046920
 h     -0.40402878    -1.83654136     0.27349577
 h     -2.00545159     1.80304923    -0.42141278
 h      0.26843464     2.90800042    -0.54146400
 h      2.25069905     1.60287730    -0.13053301
 o      2.27234064    -1.32344336     0.08433866
 h      3.11631342    -0.90655764     0.25772975
 c     -2.54810683    -0.94670833    -0.11837693
 h     -2.44115477    -2.02545613    -0.30055009
 h     -3.05875315    -0.80004484     0.80575405
 h     -3.27579736    -0.48546485    -0.95974720
 h     -1.59150101     1.55450694     1.28124445
          17

 c      1.23945242    -0.40538857    -0.06668285
 c     -0.06572358    -0.88784004     0.04056281
 c     -1.29956505    -0.16385118    -0.04008791
 c     -1.25061710     1.31665954     0.28048808
 c      0.13718003     1.71768788    -0.12997226
 c      1.35734049     0.97452026    -0.09633475
 h     -0.41761976    -1.85235801     0.27399405
 h     -2.00547259     1.78235304    -0.40258649
 h      0.24592807     2.91958691    -0.56924207
 h      2.21984612     1.61071603    -0.13298544
 o      2.27141289    -1.32484899     0.08236081
 h      3.14922198    -0.86511064     0.27024582
 c     -2.53924177    -0.94262616    -0.11846230
 h     -2.42813229    -2.03209757    -0.30758590
 h     -3.09801073    -0.79547479     0.79247853
 h     -3.29235075    -0.44533125    -0.96269866
 h     -1.57615675     1.53184500     1.28600807
          17

 c      1.23856227    -0.40809410    -0.06162161
 c     -0.06479842    -0.88085209     0.04200049
 c     -1.29905782    -0.16227463    -0.04477968
 c     -1.25126186     1.31763740     0.28953339
 c      0.13304183     1.71134334    -0.14241749
 c      1.35954671     0.97082009    -0.09224029
 h     -0.42166649    -1.88696604     0.27695904
 h     -2.00301655     1.76452264    -0.37920577
 h      0.22030529     2.89877743    -0.58629258
 h      2.19832074     1.61701678    -0.13596157
 o      2.27023223    -1.32502980     0.08035246
 h      3.16892733    -0.82926777     0.27892513
 c     -2.53188818    -0.93765193    -0.12081707
 h     -2.41412370    -2.03326645    -0.31569858
 h     -3.14190891    -0.78921020     0.78702751
 h     -3.29324749    -0.41691805    -0.94892816
 h     -1.56097948     1.51126217     1.30093042
          17

 c      1.24005559    -0.41199913    -0.05583659
 c     -0.06661313    -0.87448402     0.04330574
 c     -1.29650171    -0.16078708    -0.04859906
 c     -1.25161749     1.31788930     0.29690240
 c      0.12921722     1.70748048    -0.15566913
 c      1.35939383     0.96807284    -0.08824690
 h     -0.41241994    -1.92690264     0.27945438
 h     -2.00136623     1.75245528    -0.35376744
 h      0.19287229     2.84674836    -0.59307623
 h      2.19049459     1.62404834    -0.13955531
 o      2.26942476    -1.32365103     0.07847021
 h      3.16637496    -0.80514316     0.28166218
 c     -2.52656536    -0.93185117    -0.12499820
 h     -2.40025763    -2.02675069    -0.32467630
 h     -3.18476569    -0.78245998     0.78388264
 h     -3.27786201    -0.40151045    -0.91982702
 h     -1.54606565     1.49314718     1.32689449
          17

 c      1.24385160    -0.41685254    -0.04937315
 c     -0.07126126    -0.86977031     0.04465804
 c     -1.29196232    -0.15935794    -0.05138776
 c     -1.25142556     1.31721078     0.30305654
 c      0.12556661     1.70565965    -0.16949325
 c      1.35684248     0.96628768    -0.08441752
 h     -0.38812219    -1.96104593     0.27926582
 h     -2.00401126     1.74878148    -0.32884865
 h      0.16520556     2.76899394    -0.59172062
 h      2.19664789     1.63161202    -0.14368691
 o      2.26917703    -1.32063416     0.07678017
 h      3.14003662    -0.79508581     0.27792614
 c     -2.52358523    -0.92526593    -0.13041543
 h     -2.38747984    -2.01219004    -0.33445576
 h     -3.22080730    -0.77642742     0.77825225
 h     -3.24793607    -0.39872132    -0.87914176
 h     -1.53042990     1.47704780     1.36064155
          17

 c      1.24963333    -0.42232559    -0.04229832
 c     -0.07843202    -0.86737793     0.04615612
 c     -1.28563705    -0.15795405    -0.05301043
 c     -1.25053275     1.31551066     0.30860249
 c      0.12190988     1.70480038    -0.18340263
 c      1.35224906     0.96559722    -0.08082185
 h     -0.34941044    -1.98237280     0.27519331
 h     -2.01325160     1.75501196    -0.30594571
 h      0.13911389     2.67868813    -0.58751771
 h      2.21308877     1.63699961    -0.14802739
 o      2.26930360    -1.31615075     0.07526518
 h      3.09496840    -0.79777228     0.26865748
 c     -2.52287029    -0.91798512    -0.13638228
 h     -2.37648660    -1.99111579    -0.34519554
 h     -3.24558806    -0.77201892     0.76752602
 h     -3.20835052    -0.40583423    -0.83367057
 h     -1.51265840     1.46216167     1.39635466
          17

 c      1.25684721    -0.42801660    -0.03470336
 c     -0.08745911    -0.86762745     0.04782852
 c     -1.27785194    -0.15653720    -0.05336571
 c     -1.24895037     1.31284779     0.31402719
 c      0.11807023     1.70279151    -0.19646742
 c      1.34619327     0.96614138    -0.07752864
 h     -0.29887087    -1.98786155     0.26692309
 h     -2.02891622     1.77080140    -0.28461292
 h      0.11626097     2.60117291    -0.59118816
 h      2.23410694     1.63657158    -0.15208522
 o      2.26918380    -1.31069246     0.07380428
 h      3.04398043    -0.80713015     0.25660329
 c     -2.52380743    -0.91026762    -0.14201916
 h     -2.36767158    -1.96668212    -0.35728970
 h     -3.25653774    -0.76977049     0.75139447
 h     -3.16837565    -0.41664916    -0.79443490
 h     -1.49158475     1.44778271     1.42802364
          17

 c      1.26474234    -0.43345288    -0.02670572
 c     -0.09740944    -0.87052091     0.04964828
 c     -1.26904709    -0.15506854    -0.05239974
 c     -1.24685483     1.30943316     0.31958946
 c      0.11395217     1.69695166    -0.20743698
 c      1.33929588     0.96793444    -0.07459041
 h     -0.24050945    -1.97834067     0.25490210
 h     -2.04821990     1.79385927    -0.26269059
 h      0.09727364     2.56860088    -0.61749801
 h      2.25410435     1.62748013    -0.15537129
 o      2.26775372    -1.30511984     0.07216591
 h      3.00787322    -0.81169043     0.24641273
 c     -2.52528756    -0.90259652    -0.14626967
 h     -2.36111591    -1.94302002    -0.37130852
 h     -3.25308178    -0.76983958     0.73148396
 h     -3.14114449    -0.42150896    -0.77607392
 h     -1.46658966     1.43350014     1.45105783
          17

 c      1.27245177    -0.43810099    -0.01844336
 c     -0.10719482    -0.87573355     0.05154327
 c     -1.25975021    -0.15351853    -0.05011736
 c     -1.24451046     1.30557111     0.32537154
 c      0.10953495     1.68656256    -0.21583941
 c      1.33211515     0.97079434    -0.07202987
 h     -0.17921028    -1.95868502     0.24027441
 h     -2.06692707     1.82060829    -0.23747783
 h      0.08173324     2.59035037    -0.67230953
 h      2.26888651     1.60856539    -0.15752554
 o      2.26412293    -1.30030634     0.07015041
 h      3.00555176    -0.80048329     0.24230026
 c     -2.52626536    -0.89536421    -0.14844279
 h     -2.35666358    -1.92417975    -0.38783376
 h     -3.23671416    -0.77197147     0.71100511
 h     -3.13695547    -0.41220286    -0.79009941
 h     -1.43760681     1.41922594     1.46294644
          17

 c      1.27909931    -0.44139566    -0.01005897
 c     -0.11571368    -0.88261657     0.05340857
 c     -1.25053194    -0.15188080    -0.04658467
 c     -1.24216036     1.30157953     0.33135757
 c      0.10475006     1.67392860    -0.22267853
 c      1.32508471     0.97435852    -0.06983801
 h     -0.11996805    -1.93770835     0.22474316
 h     -2.08092487     1.84715493    -0.20691470
 h      0.06968167     2.64068130    -0.74426553
 h      2.27623000     1.58052495    -0.15838663
 o      2.25873100    -1.29636435     0.06785809
 h      3.03525035    -0.77545577     0.24365659
 c     -2.52655246    -0.88834419    -0.14905955
 h     -2.35411132    -1.91278761    -0.40717230
 h     -3.21106599    -0.77545775     0.69452166
 h     -3.15372925    -0.38969995    -0.83480613
 h     -1.40501983     1.40515832     1.46345276
          17

 c      1.28390012    -0.44280272    -0.00168102
 c     -0.12201529    -0.89033769     0.05513966
 c     -1.24194078    -0.15018771    -0.04192310
 c     -1.23993928     1.29773532     0.33745587
 c      0.09951310     1.66173185    -0.22931530
 c      1.31844935     0.97816317    -0.06798455
 h     -0.06691048    -1.92624798     0.21011861
 h     -2.08734319     1.87012609    -0.17017348
 h      0.06152245     2.68964732    -0.81782807
 h      2.27612556     1.54574150    -0.15803321
 o      2.25312301    -1.29273247     0.06562526
 h      3.07740300    -0.74967621     0.24594202
 c     -2.52664446    -0.88089374    -0.14973446
 h     -2.35345267    -1.90887447    -0.42901591
 h     -3.18152707    -0.77921623     0.68746267
 h     -3.17932869    -0.36283013    -0.89652681
 h     -1.36951910     1.39171875     1.45468804
          17

 c      1.28623608    -0.44190239     0.00658956
 c     -0.12541293    -0.89824882     0.05669186
 c     -1.23443548    -0.14852165    -0.03629802
 c     -1.23783622     1.29423895     0.34349474
 c      0.09380335     1.65159289    -0.23667488
 c      1.31223336     0.98171061    -0.06642580
 h     -0.02279600    -1.93246190     0.19752325
 h     -2.08509583     1.88722584    -0.12775014
 h      0.05727645     2.71967865    -0.88254853
 h      2.27080620     1.50793184    -0.15679664
 o      2.24872629    -1.28891236     0.06374088
 h      3.11335559    -0.73477737     0.24513206
 c     -2.52698889    -0.87260054    -0.15219454
 h     -2.35496990    -1.90976621    -0.45227494
 h     -3.15369570    -0.78214002     0.69458757
 h     -3.20182027    -0.34033403    -0.96000925
 h     -1.33193234     1.37947064     1.44108010
          17

 c      1.28570617    -0.43846721     0.01468754
 c     -0.12548031    -0.90625427     0.05811860
 c     -1.22833822    -0.14701220    -0.02990262
 c     -1.23569092     1.29118638     0.34924984
 c      0.08766426     1.64426858    -0.24526317
 c      1.30626656     0.98452218    -0.06510764
 h      0.01045912    -1.95710508     0.18684746
 h     -2.07508483     1.89757789    -0.08131801
 h      0.05654657     2.72306633    -0.93289777
 h      2.26433898     1.47156778    -0.15523247
 o      2.24637293    -1.28469312     0.06235382
 h      3.13239788    -0.73658918     0.23918782
 c     -2.52784488    -0.86343615    -0.15756928
 h     -2.35906283    -1.91132753    -0.47529593
 h     -3.13083173    -0.78360079     0.71725145
 h     -3.21392458    -0.32731893    -1.01402643
 h     -1.29300204     1.36900362     1.42883647
          17

 c      1.28215975    -0.43250988     0.02258619
 c     -0.12201695    -0.91477283     0.05953814
 c     -1.22381047    -0.14582801    -0.02294027
 c     -1.23320626     1.28855231     0.35455418
 c      0.08117582     1.64003428    -0.25533784
 c      1.30029113     0.98620512    -0.06397103
 h      0.03115080    -1.99366257     0.17707478
 h     -2.06022370     1.90191538    -0.03346834
 h      0.05868007     2.69743460    -0.96632355
 h      2.26137089     1.44094705    -0.15401335
 o      2.24633454    -1.28005665     0.06149862
 h      3.13082880    -0.75615739     0.22767411
 c     -2.52947795    -0.85356462    -0.16617449
 h     -2.36597278    -1.90963464    -0.49633558
 h     -3.11240757    -0.78365318     0.75149642
 h     -3.21242035    -0.32570820    -1.05167038
 h     -1.25314978     1.36076746     1.42433267
          17

 c      1.27571763    -0.42429180     0.03029378
 c     -0.11508351    -0.92435107     0.06106461
 c     -1.22084689    -0.14517240    -0.01560913
 c     -1.22997404     1.28619968     0.35947369
 c      0.07443200     1.63886091    -0.26699255
 c      1.29414084     0.98653874    -0.06296559
 h      0.03805369    -2.03276991     0.16705852
 h     -2.04513213     1.90249780     0.01272323
 h      0.06284533     2.64364550    -0.98229180
 h      2.26503104     1.41905460    -0.15373009
 o      2.24836495    -1.27511503     0.06112041
 h      3.11112920    -0.79062472     0.21141531
 c     -2.53217089    -0.84318347    -0.17766695
 h     -2.37559191    -1.90215634    -0.51398861
 h     -3.09538999    -0.78274167     0.78931877
 h     -3.19684093    -0.33526298    -1.06941658
 h     -1.21242340     1.35490158     1.43151041
          17

 c      1.26677647    -0.41429390     0.03784478
 c     -0.10505326    -0.93533942     0.06276731
 c     -1.21928392    -0.14527785    -0.00809324
 c     -1.22553644     1.28393940     0.36440458
 c      0.06753000     1.64039143    -0.28011961
 c      1.28789324     0.98553854    -0.06206487
 h      0.03099419    -2.06618248     0.15599974
 h     -2.03511020     1.90243532     0.05441175
 h      0.06803757     2.56600717    -0.98267897
 h      2.27510786     1.40679922    -0.15469541
 o      2.25162421    -1.27014737     0.06107768
 h      3.08329996    -0.83286689     0.19252469
 c     -2.53605896    -0.83247789    -0.19133239
 h     -2.38739888    -1.88828728    -0.52742743
 h     -3.07670268    -0.78128936     0.82197335
 h     -3.16894712    -0.35399910    -1.06677201
 h     -1.17079143     1.35117975     1.44988585
          17

 c      1.25598370    -0.40315621     0.04528901
 c     -0.09260663    -0.94778459     0.06466616
 c     -1.21882561    -0.14638917    -0.00056064
 c     -1.21951835     1.28164937     0.36995155
 c      0.06056682     1.64373227    -0.29422258
 c      1.28186295     0.98345613    -0.06127210
 h      0.01103626    -2.08847235     0.14352870
 h     -2.03419149     1.90422619     0.08987020
 h      0.07310960     2.47459345    -0.97386241
 h      2.28803155     1.40315140    -0.15689252
 o      2.25461892    -1.26564157     0.06115453
 h      3.06625926    -0.87139347     0.17428333
 c     -2.54096659    -0.82165215    -0.20622728
 h     -2.40048900    -1.86943825    -0.53648473
 h     -3.05470037    -0.77950609     0.84251017
 h     -3.13311477    -0.37790171    -1.04701088
 h     -1.12855564     1.34913134     1.47496449
          17

 c      1.24417366    -0.39159886     0.05268111
 c     -0.07866495    -0.96144487     0.06674296
 c     -1.21908556    -0.14873418     0.00683432
 c     -1.21179298     1.27939669     0.37667640
 c      0.05362591     1.64714875    -0.30808874
 c      1.27644374     0.98072321    -0.06061389
 h     -0.01969093    -2.09740937     0.12962440
 h     -2.04314298     1.90818551     0.11902089
 h      0.07700721     2.38874438    -0.97049325
 h      2.29865680     1.40597627    -0.16008243
 o      2.25573921    -1.26204579     0.06116680
 h      3.08008098    -0.89513370     0.15951764
 c     -2.54628721    -0.81101827    -0.22110967
 h     -2.41368523    -1.84876844    -0.54162863
 h     -3.02943388    -0.77738287     0.84674192
 h     -3.09738454    -0.40015151    -1.01895412
 h     -1.08647763     1.34823993     1.50060748
          17

 c      1.23226275    -0.38034615     0.06007094
 c     -0.06428820    -0.97582666     0.06895569
 c     -1.21963616    -0.15248678     0.01395013
 c     -1.20254922     1.27744765     0.38493686
 c      0.04674311     1.64828242    -0.31977960
 c      1.27194204     0.97787399    -0.06012816
 h     -0.05832156    -2.09403637     0.11451235
 h     -2.05904426     1.91211768     0.14314330
 h      0.07924673     2.33463361    -0.99566377
 h      2.30234351     1.41292868    -0.16395334
 o      2.25462937    -1.25921767     0.06113148
 h      3.12524931    -0.90302205     0.14795768
 c     -2.55096176    -0.80107325    -0.23438763
 h     -2.42575633    -1.83044104    -0.54384086
 h     -3.00242282    -0.77474446     0.83344831
 h     -3.07377858    -0.41094368    -0.99792302
 h     -1.04557999     1.34808211     1.52132667
          17

 c      1.22113520    -0.37007682     0.06749364
 c     -0.05055192    -0.99021805     0.07125242
 c     -1.22005110    -0.15773176     0.02066465
 c     -1.19221101     1.27613335     0.39488440
 c      0.03993542     1.64595196    -0.32813248
 c      1.26850177     0.97545309    -0.05985245
 h     -0.10168799    -2.08263696     0.09855953
 h     -2.07682345     1.91255805     0.16404004
 h      0.07961929     2.32442753    -1.06334160
 h      2.29626595     1.42206514    -0.16821140
 o      2.25237083    -1.25651337     0.06121025
 h      3.18057769    -0.90296734     0.13715894
 c     -2.55384632    -0.79233152    -0.24465999
 h     -2.43573721    -1.81832604    -0.54439214
 h     -2.97642733    -0.77130297     0.80464749
 h     -3.07396884    -0.40081014    -0.99989898
 h     -1.00687662     1.34837256     1.53348475
          17

 c      1.21156302    -0.36139400     0.07496210
 c     -0.03842520    -1.00376163     0.07358394
 c     -1.21992947    -0.16444268     0.02688852
 c     -1.18129216     1.27568858     0.40651699
 c      0.03331003     1.64143294    -0.33438182
 c      1.26608927     0.97392538    -0.05981989
 h     -0.14683084    -2.07005856     0.08213950
 h     -2.09136796     1.90641298     0.18333255
 h      0.07697762     2.34154504    -1.15926089
 h      2.27994875     1.43219563    -0.17262600
 o      2.25018495    -1.25337683     0.06152988
 h      3.22401005    -0.90235364     0.12534706
 c     -2.55452194    -0.78483211    -0.25198389
 h     -2.44322906    -1.81451930    -0.54454644
 h     -2.95535801    -0.76670393     0.76615286
 h     -3.09960346    -0.36800268    -1.02744408
 h     -0.97116216     1.34895838     1.53567243
          17

 c      1.20416683    -0.35478670     0.08246390
 c     -0.02869032    -1.01563760     0.07591319
 c     -1.21891767    -0.17248080     0.03257329
 c     -1.17026075     1.27617639     0.41968719
 c      0.02700764     1.63660993    -0.34068757
 c      1.26447781     0.97361333    -0.06006247
 h     -0.19134924    -2.06359090     0.06549882
 h     -2.09897133     1.89195639     0.20215859
 h      0.06991539     2.36242403    -1.25811768
 h      2.25538683     1.44308675    -0.17709021
 o      2.24878730    -1.24952777     0.06214349
 h      3.24267340    -0.90478296     0.11201043
 c     -2.55347213    -0.77805787    -0.25814622
 h     -2.44850634    -1.81840993    -0.54527118
 h     -2.94409720    -0.76055737     0.72754017
 h     -3.14023716    -0.32033935    -1.06683209
 h     -0.93882884     1.34981176     1.52876538
          17

 c      1.19939962    -0.35058809     0.08996152
 c     -0.02193150    -1.02534166     0.07821507
 c     -1.21674334    -0.18161294     0.03771111
 c     -1.15945338     1.27748365     0.43407616
 c      0.02109939     1.63260397    -0.34854956
 c      1.26325674     0.97465024    -0.06060688
 h     -0.23320079    -2.06762982     0.04874889
 h     -2.09799804     1.86913040     0.22113145
 h      0.05779177     2.37251640    -1.34205044
 h      2.22683135     1.45552692    -0.18168289
 o      2.24840817    -1.24489791     0.06306099
 h      3.23228551    -0.91091041     0.09739421
 c     -2.55137464    -0.77147747    -0.26532737
 h     -2.45235955    -1.82691917    -0.54709174
 h     -2.94753538    -0.75248416     0.69963839
 h     -3.18257314    -0.26833483    -1.10162608
 h     -0.90970262     1.35102704     1.51592370
          17

 c      1.19753943    -0.34894468     0.09739238
 c     -0.01857284    -1.03285888     0.08046186
 c     -1.21324865    -0.19153953     0.04233356
 c     -1.14903220     1.27934131     0.44918647
 c      0.01556860     1.62984505    -0.35869472
 c      1.26190602     0.97696033    -0.06146579
 h     -0.27006734    -2.08148566     0.03205375
 h     -2.08912788     1.83949529     0.24037537
 h      0.04064802     2.36534781    -1.40182671
 h      2.19996281     1.47109690    -0.18665178
 o      2.24885666    -1.23958290     0.06427369
 h      3.19596166    -0.91913497     0.08209092
 c     -2.54875502    -0.76484374    -0.27488563
 h     -2.45579002    -1.83578513    -0.55018425
 h     -2.96829336    -0.74224317     0.68878200
 h     -3.21681979    -0.22009244    -1.12132737
 h     -0.88294836     1.35280313     1.50238932
          17

 c      1.19867395    -0.34981489     0.10467023
 c     -0.01887916    -1.03856062     0.08260939
 c     -1.20841048    -0.20192084     0.04650822
 c     -1.13895969     1.28135588     0.46440698
 c      0.01032398     1.62838369    -0.37135891
 c      1.25995272     0.98030898    -0.06264252
 h     -0.29916727    -2.10040238     0.01582422
 h     -2.07538242     1.80601160     0.25957085
 h      0.01887741     2.33884270    -1.43346268
 h      2.18013269     1.49140908    -0.19225004
 o      2.24944148    -1.23386089     0.06577140
 h      3.14542616    -0.92528211     0.06674871
 c     -2.54613196    -0.75810686    -0.28694167
 h     -2.45974790    -1.84102080    -0.55461674
 h     -3.00453150    -0.72991201     0.69220274
 h     -3.23721743    -0.18060924    -1.12146599
 h     -0.85717942     1.35538484     1.49453918
          17

 c      1.20267431    -0.35298710     0.11168820
 c     -0.02288998    -1.04294085     0.08460070
 c     -1.20234998    -0.21239443     0.05032830
 c     -1.12899100     1.28306390     0.47918341
 c      0.00521776     1.62805697    -0.38645735
 c      1.25716580     0.98441593    -0.06415166
 h     -0.31785300    -2.11850697     0.00070694
 h     -2.06172749     1.77257103     0.27806714
 h     -0.00696454     2.29342521    -1.43623657
 h      2.17011864     1.51691911    -0.19844453
 o      2.24889136    -1.22823480     0.06756878
 h      3.10239004    -0.92202866     0.05162971
 c     -2.54407485    -0.75126679    -0.30071502
 h     -2.46500037    -1.83988422    -0.56056086
 h     -3.05042105    -0.71596400     0.70037081
 h     -3.24097316    -0.15246131    -1.10165493
 h     -0.83096534     1.35894415     1.49775202
          17

 c      1.20915850    -0.35810325     0.11832715
 c     -0.03034191    -1.04641232     0.08638306
 c     -1.19533886    -0.22257988     0.05389888
 c     -1.11873241     1.28402198     0.49322193
 c      0.00008133     1.62851534    -0.40358423
 c      1.25365266     0.98906868    -0.06604159
 h     -0.32436493    -2.13119139    -0.01258947
 h     -2.05372117     1.74306970     0.29518630
 h     -0.03626691     2.23180329    -1.41276294
 h      2.16889662     1.54609543    -0.20472095
 o      2.24591361    -1.22329314     0.06973332
 h      3.09001354    -0.90142845     0.03612043
 c     -2.54303571    -0.74431619    -0.31512375
 h     -2.47209761    -1.83131776    -0.56840119
 h     -3.09880835    -0.70116879     0.70323658
 h     -3.22769747    -0.13616494    -1.06446744
 h     -0.80365469     1.36343594     1.51379261
          17

 c      1.21746847    -0.36468189     0.12446791
 c     -0.04063759    -1.04922935     0.08792557
 c     -1.18779903    -0.23207970     0.05732681
 c     -1.10782194     1.28391690     0.50654888
 c     -0.00521531     1.62913801    -0.42182565
 c      1.24976763     0.99415616    -0.06839768
 h     -0.31822181    -2.13614075    -0.02348583
 h     -2.05508038     1.72013228     0.31072667
 h     -0.06858234     2.16009765    -1.37131653
 h      2.17252680     1.57574880    -0.21020094
 o      2.24064743    -1.21922678     0.07233562
 h      3.11019962    -0.86298346     0.01945717
 c     -2.54314621    -0.73728456    -0.32908916
 h     -2.48138267    -1.81602847    -0.57876824
 h     -3.14341944    -0.68642858     0.69402629
 h     -3.19972699    -0.12975852    -1.01546166
 h     -0.77589218     1.36852998     1.53975939
          17

 c      1.22670245    -0.37215371     0.12999845
 c     -0.05287724    -1.05148637     0.08923108
 c     -1.18027688    -0.24049075     0.06071457
 c     -1.09615829     1.28263905     0.51936783
 c     -0.01067753     1.62887795    -0.43939454
 c      1.24592492     0.99962118    -0.07132496
 h     -0.30023743    -2.13353094    -0.03168030
 h     -2.06546492     1.70424380     0.32534414
 h     -0.10432669     2.08971872    -1.33032096
 h      2.17626500     1.60223499    -0.21395911
 o      2.23477967    -1.21570227     0.07535338
 h      3.14167329    -0.81565194     0.00221034
 c     -2.54407494    -0.73036593    -0.34151670
 h     -2.49300705    -1.79630229    -0.59252974
 h     -3.17972813    -0.67266018     0.66985285
 h     -3.16316523    -0.12758477    -0.96396388
 h     -0.74930889     1.37367592     1.56962562
          17

 c      1.23581074    -0.37991053     0.13481225
 c     -0.06594825    -1.05314029     0.09034082
 c     -1.17338802    -0.24743171     0.06415508
 c     -1.08398194     1.28026018     0.53187755
 c     -0.01608965     1.62634397    -0.45357632
 c      1.24246342     1.00538592    -0.07492232
 h     -0.27230446    -2.12586587    -0.03723956
 h     -2.08045946     1.69404262     0.34039715
 h     -0.14600816     2.03638923    -1.31929640
 h      2.17632526     1.62261633    -0.21526898
 o      2.23006969    -1.21233359     0.07869909
 h      3.16281759    -0.76982691    -0.01414890
 c     -2.54499941    -0.72404618    -0.35124325
 h     -2.50694470    -1.77549147    -0.61073769
 h     -3.20511204    -0.66073038     0.63113747
 h     -3.12834810    -0.11930222    -0.92317023
 h     -0.72571322     1.37823249     1.59691099
          17

 c      1.24371623    -0.38736210     0.13880607
 c     -0.07865053    -1.05405081     0.09133112
 c     -1.16774414    -0.25257891     0.06773071
 c     -1.07176066     1.27693543     0.54419647
 c     -0.02113882     1.62075303    -0.46241029
 c      1.23960461     1.01129223    -0.07925591
 h     -0.23699672    -2.11740768    -0.04060211
 h     -2.09378618     1.68744539     0.35735468
 h     -0.19706752     2.00907389    -1.35940792
 h      2.17070964     1.63530686    -0.21369529
 o      2.22765938    -1.20893459     0.08228907
 h      3.16194638    -0.73264794    -0.02831708
 c     -2.54493763    -0.71893077    -0.35734207
 h     -2.52300246    -1.75713393    -0.63449924
 h     -3.21894820    -0.65138474     0.58109716
 h     -3.10614523    -0.09283556    -0.90620243
 h     -0.70642685     1.38157880     1.61666036
          17

 c      1.24943797    -0.39398288     0.14188069
 c     -0.08983927    -1.05406968     0.09229686
 c     -1.16387843    -0.25569954     0.07151433
 c     -1.06001537     1.27281566     0.55635834
 c     -0.02594527     1.61282615    -0.46694238
 c      1.23745488     1.01706316    -0.08433728
 h     -0.19703758    -2.11285357    -0.04242930
 h     -2.09979798     1.68263781     0.37727487
 h     -0.25592127     1.99959139    -1.43707467
 h      2.15941792     1.64028843    -0.20910636
 o      2.22810639    -1.20549458     0.08607156
 h      3.13610985    -0.70778258    -0.03956801
 c     -2.54348885    -0.71505736    -0.35986160
 h     -2.54081021    -1.74377556    -0.66471475
 h     -3.22294818    -0.64510028     0.52556898
 h     -3.09910966    -0.04387686    -0.91748900
 h     -0.69196579     1.38319505     1.62631128
          17

 c      1.25219729    -0.39934067     0.14394167
 c     -0.09855049    -1.05318011     0.09332108
 c     -1.16219199    -0.25666852     0.07556494
 c     -1.04919000     1.26801312     0.56829085
 c     -0.03108044     1.60381614    -0.46971554
 c      1.23598620     1.02230094    -0.09012533
 h     -0.15485348    -2.11530431    -0.04329682
 h     -2.09495474     1.67852362     0.40060105
 h     -0.31584786     1.99387646    -1.52161733
 h      2.14439476     1.63908245    -0.20165070
 o      2.23145496    -1.20213355     0.09004131
 h      3.08931785    -0.69564081    -0.04793887
 c     -2.54101954    -0.71158839    -0.36009586
 h     -2.55977317    -1.73576156    -0.70164632
 h     -3.22160613    -0.64186111     0.47284476
 h     -3.09887113     0.01895728    -0.94982626
 h     -0.68192167     1.38273465     1.62587909
          17

 c      1.25148646    -0.40313603     0.14490390
 c     -0.10407007    -1.05159561     0.09444771
 c     -1.16292141    -0.25547429     0.07992157
 c     -1.03958959     1.26258920     0.57978743
 c     -0.03708798     1.59455586    -0.47258829
 c      1.23501375     1.02652627    -0.09654956
 h     -0.11249564    -2.12460322    -0.04341078
 h     -2.07837543     1.67483806     0.42716950
 h     -0.37046129     1.98284820    -1.59069201
 h      2.12922745     1.63449771    -0.19168289
 o      2.23717273    -1.19913522     0.09426933
 h      3.03295801    -0.69243872    -0.05467248
 c     -2.53796677    -0.70752859    -0.35990728
 h     -2.57900215    -1.73071613    -0.74446478
 h     -3.22188120    -0.64105335     0.43253278
 h     -3.09457746     0.08192896    -0.99167980
 h     -0.67493352     1.38007960     1.61787443
          17

 c      1.24711057    -0.40523885     0.14469721
 c     -0.10595796    -1.04970865     0.09567584
 c     -1.16610494    -0.25222633     0.08460331
 c     -1.03135525     1.25654535     0.59051609
 c     -0.04429960     1.58543883    -0.47648394
 c      1.23423354     1.02924816    -0.10353502
 h     -0.07187197    -2.13743142    -0.04257092
 h     -2.05196412     1.67218517     0.45629141
 h     -0.41570666     1.96245179    -1.63309404
 h      2.11829959     1.62999215    -0.17959694
 o      2.24408765    -1.19702517     0.09894522
 h      2.98635367    -0.68877550    -0.06287764
 c     -2.53451063    -0.70231005    -0.36092414
 h     -2.59730534    -1.72440641    -0.79115893
 h     -3.23060525    -0.64177602     0.41220205
 h     -3.07922599     0.13421236    -1.03342828
 h     -0.66877296     1.37534566     1.60696090
          17

 c      1.23921520    -0.40568249     0.14326642
 c     -0.10406656    -1.04791232     0.09697572
 c     -1.17155198    -0.24716029     0.08961159
 c     -1.02444160     1.24982644     0.60009615
 c     -0.05287545     1.57660639    -0.48176262
 c      1.23334181     1.03006591    -0.11102202
 h     -0.03489590    -2.14907192    -0.04037257
 h     -2.02027941     1.67205663     0.48688810
 h     -0.44938477     1.93137493    -1.64438410
 h      2.11518149     1.62852541    -0.16560079
 o      2.25081738    -1.19639402     0.10433719
 h      2.96976395    -0.67272691    -0.07686432
 c     -2.53090575    -0.69574148    -0.36402891
 h     -2.61331777    -1.71246730    -0.83896818
 h     -3.25002504    -0.64344304     0.41291811
 h     -3.05004615     0.16954728    -1.06858057
 h     -0.66068662     1.36879383     1.59894379
          17

 c      1.22829027    -0.40462091     0.14056260
 c     -0.09855413    -1.04643030     0.09831046
 c     -1.17884323    -0.24062584     0.09492952
 c     -1.01861233     1.24235633     0.60825751
 c     -0.06286507     1.56805616    -0.48846931
 c      1.23218421     1.02877748    -0.11897470
 h     -0.00335662    -2.15540585    -0.03644332
 h     -1.98979783     1.67666952     0.51774368
 h     -0.47057747     1.88972018    -1.62405150
 h      2.12078486     1.63128772    -0.14956179
 o      2.25689861    -1.19718303     0.11053927
 h      2.98664797    -0.64188273    -0.09806281
 c     -2.52773229    -0.68778908    -0.36928373
 h     -2.62571013    -1.69185223    -0.88504819
 h     -3.27599978    -0.64597159     0.42835784
 h     -3.00712731     0.18524670    -1.09316697
 h     -0.64814652     1.36061743     1.59876121
          17

 c      1.21512290    -0.40230001     0.13653175
 c     -0.08985362    -1.04524440     0.09965045
 c     -1.18738108    -0.23304273     0.10052074
 c     -1.01352233     1.23411783     0.61502271
 c     -0.07422077     1.55967692    -0.49637983
 c      1.23082374     1.02542332    -0.12737424
 h      0.02134173    -2.15413813    -0.03057241
 h     -1.96696277     1.68830383     0.54790091
 h     -0.47966834     1.83859098    -1.57513384
 h      2.13261135     1.63720796    -0.13103257
 o      2.26301207    -1.19846007     0.11732243
 h      3.02065523    -0.60750216    -0.12261106
 c     -2.52568475    -0.67848002    -0.37626458
 h     -2.63338048    -1.66156034    -0.92704188
 h     -3.30115423    -0.64939364     0.44884731
 h     -2.95249016     0.18140190    -1.10528434
 h     -0.62983109     1.35070012     1.60814963
          17

 c      1.20066703    -0.39914549     0.13112316
 c     -0.07854669    -1.04411316     0.10098560
 c     -1.19649637    -0.22480706     0.10634827
 c     -1.00893253     1.22522171     0.62077925
 c     -0.08670534     1.55127898    -0.50487110
 c      1.22944690     1.02027090    -0.13622214
 h      0.03840697    -2.14522412    -0.02276612
 h     -1.95521469     1.70810315     0.57701125
 h     -0.47921209     1.78024374    -1.50621853
 h      2.14580455     1.64367336    -0.10934682
 o      2.26993356    -1.19916051     0.12436230
 h      3.05308648    -0.58283495    -0.14504187
 c     -2.52521885    -0.66792616    -0.38437757
 h     -2.63559437    -1.62285083    -0.96347633
 h     -3.31890319    -0.65348691     0.46566950
 h     -2.88982387     0.16102170    -1.10529667
 h     -0.60621945     1.33859043     1.62473887
          17

 c      1.18564549    -0.39667075     0.12464516
 c     -0.06498254    -1.04275374     0.10241976
 c     -1.20576325    -0.21614073     0.11265412
 c     -1.00500868     1.21537590     0.62610840
 c     -0.09915181     1.54304374    -0.51282246
 c      1.22789847     1.01438614    -0.14574933
 h      0.04785780    -2.13049978    -0.01389882
 h     -1.95263600     1.73553251     0.60515947
 h     -0.47528156     1.71973941    -1.43517004
 h      2.15562779     1.64740479    -0.08481175
 o      2.27785234    -1.19838394     0.13137521
 h      3.07291960    -0.57560316    -0.16153048
 c     -2.52627678    -0.65648182    -0.39289974
 h     -2.63213999    -1.57923714    -0.99396546
 h     -3.32523348    -0.65757972     0.47283299
 h     -2.82446736     0.13135954    -1.09674252
 h     -0.57960319     1.32404282     1.64337242
          17

 c      1.17071358    -0.39772967     0.12108624
 c     -0.05224490    -1.04234767     0.10464194
 c     -1.21515374    -0.21026157     0.12134055
 c     -1.00196904     1.20132215     0.62960003
 c     -0.10497875     1.53592656    -0.51775338
 c      1.22434453     1.01333740    -0.15701233
 h      0.04936324    -2.11137805    -0.01257065
 h     -1.95256522     1.76868256     0.62951778
 h     -0.47420190     1.69025277    -1.39017237
 h      2.16471061     1.63995823    -0.08076169
 o      2.28508727    -1.19456563     0.13732972
 h      3.08034392    -0.58396282    -0.16858537
 c     -2.52819440    -0.64509430    -0.40039341
 h     -2.62317147    -1.53673824    -1.01843003
 h     -3.32005039    -0.66050894     0.46662068
 h     -2.76231085     0.10645234    -1.08776146
 h     -0.55345356     1.30859395     1.65595218
          17

 c      1.15852893    -0.39716536     0.11652519
 c     -0.04099127    -1.04170672     0.10695033
 c     -1.22385512    -0.20619995     0.13041531
 c     -0.99978966     1.18839560     0.63267350
 c     -0.10820455     1.52781330    -0.51634699
 c      1.22102070     1.01157492    -0.16879586
 h      0.04372467    -2.09750203    -0.01232856
 h     -1.95195326     1.79938776     0.65375940
 h     -0.49516905     1.67112544    -1.40373406
 h      2.16490418     1.62686367    -0.07497589
 o      2.29300133    -1.18930051     0.14312565
 h      3.07071531    -0.60946011    -0.16821791
 c     -2.53068343    -0.63408730    -0.40605338
 h     -2.60885464    -1.50067435    -1.03914317
 h     -3.30548505    -0.66234625     0.44699437
 h     -2.71161704     0.09871950    -1.08959404
 h     -0.52670178     1.28945917     1.66223414
          17

 c      1.14521979    -0.40322864     0.11963686
 c     -0.03214688    -1.04410678     0.11065904
 c     -1.23381034    -0.20671313     0.14421470
 c     -0.99916135     1.16578479     0.63332455
 c     -0.09748029     1.52224188    -0.51170419
 c      1.21300747     1.02137808    -0.18344468
 h      0.03160198    -2.08175217    -0.02676860
 h     -1.93968898     1.83227896     0.66836940
 h     -0.52160126     1.72393994    -1.45574934
 h      2.16936212     1.59286657    -0.12035819
 o      2.29819501    -1.18027734     0.14721091
 h      3.05754899    -0.63740883    -0.15854007
 c     -2.53237183    -0.62479350    -0.40903027
 h     -2.58880865    -1.47647849    -1.05627554
 h     -3.28426999    -0.66036239     0.41654209
 h     -2.67304285     0.12331453    -1.10942597
 h     -0.50506340     1.27157950     1.65236467
          17

 c      1.13776308    -0.40517601     0.12099664
 c     -0.02848566    -1.04497555     0.11432056
 c     -1.24052027    -0.21044662     0.15725028
 c     -0.99934198     1.14723072     0.63470034
 c     -0.08821601     1.51500552    -0.50407058
 c      1.20661578     1.02802222    -0.19746109
 h      0.01411608    -2.08256042    -0.04211584
 h     -1.91949067     1.85349564     0.68176347
 h     -0.55148631     1.77805705    -1.52359935
 h      2.16591791     1.55708878    -0.16475940
 o      2.30262395    -1.17059613     0.15145705
 h      3.04055474    -0.66894658    -0.14583494
 c     -2.53425527    -0.61582330    -0.41041062
 h     -2.56414035    -1.46435582    -1.07225453
 h     -3.26314057    -0.65659630     0.37923195
 h     -2.64837872     0.16837393    -1.14245560
 h     -0.48590907     1.24946060     1.63249723
          17

 c      1.13459296    -0.40617279     0.12305076
 c     -0.02927124    -1.04528793     0.11851418
 c     -1.24523956    -0.21795283     0.17076149
 c     -1.00090828     1.12979382     0.63591195
 c     -0.07737673     1.50832216    -0.49659826
 c      1.19983098     1.03509561    -0.21174214
 h     -0.00822692    -2.09745003    -0.06096743
 h     -1.88907440     1.86350845     0.69153298
 h     -0.57075134     1.84257996    -1.57721710
 h      2.16241685     1.51932044    -0.22133082
 o      2.30453349    -1.16039472     0.15579504
 h      3.03684926    -0.69058316    -0.13639556
 c     -2.53527507    -0.60673053    -0.41179460
 h     -2.53582295    -1.46317629    -1.08564515
 h     -3.25169516    -0.64999718     0.34408150
 h     -2.63383768     0.22406354    -1.17762271
 h     -0.46949395     1.22405455     1.60368724
          17

 c      1.13561921    -0.40644693     0.12577388
 c     -0.03420262    -1.04572858     0.12320037
 c     -1.24814210    -0.22882672     0.18450310
 c     -1.00378957     1.11352291     0.63689092
 c     -0.06570841     1.50291019    -0.49067310
 c      1.19245713     1.04216947    -0.22617726
 h     -0.03441638    -2.11977322    -0.08153945
 h     -1.85042995     1.86224287     0.69772637
 h     -0.57400750     1.91189865    -1.60311677
 h      2.16336573     1.48295718    -0.29037157
 o      2.30323989    -1.15020463     0.16051724
 h      3.05651007    -0.69490893    -0.13473892
 c     -2.53472706    -0.59700177    -0.41497082
 h     -2.50519847    -1.46873126    -1.09429835
 h     -3.25898719    -0.64087003     0.31967856
 h     -2.62703000     0.27830467    -1.20463786
 h     -0.45440271     1.19610236     1.57078547
          17

 c      1.14054955    -0.40607972     0.12908352
 c     -0.04292595    -1.04703743     0.12827339
 c     -1.24940333    -0.24271078     0.19821784
 c     -1.00764167     1.09841727     0.63733036
 c     -0.05395787     1.49930960    -0.48689042
 c      1.18474022     1.04874547    -0.24059579
 h     -0.06316263    -2.14096277    -0.10173221
 h     -1.80821915     1.85176072     0.70075529
 h     -0.55935402     1.98167811    -1.59584345
 h      2.17083782     1.44995629    -0.37202182
 o      2.29911217    -1.13994001     0.16552357
 h      3.09383077    -0.68494712    -0.13899209
 c     -2.53234686    -0.58649793    -0.42087990
 h     -2.47399892    -1.47628494    -1.09606165
 h     -3.28813810    -0.62961491     0.30861015
 h     -2.62608345     0.32259590    -1.21720378
 h     -0.43833363     1.16655918     1.53988094
          17

 c      1.14882936    -0.40511283     0.13287912
 c     -0.05493659    -1.04973535     0.13362378
 c     -1.24924204    -0.25923049     0.21168777
 c     -1.01183279     1.08430416     0.63686117
 c     -0.04293637     1.49797556    -0.48544324
 c      1.17747679     1.05439302    -0.25486387
 h     -0.09300553    -2.15407369    -0.11971499
 h     -1.76942921     1.83654158     0.70142388
 h     -0.52661642     2.04846725    -1.55400317
 h      2.18253261     1.42022315    -0.46567489
 o      2.29325075    -1.12917520     0.17046033
 h      3.13261467    -0.66962791    -0.14320114
 c     -2.52858621    -0.57533402    -0.42939296
 h     -2.44416044    -1.48202004    -1.08981043
 h     -3.33330633    -0.61646546     0.30530579
 h     -2.62946188     0.35200053    -1.21270833
 h     -0.41911267     1.13644925     1.51649818
          17

 c      1.15966592    -0.40357506     0.13705132
 c     -0.06954307    -1.05404302     0.13917428
 c     -1.24794894    -0.27793875     0.22474523
 c     -1.01546981     1.07085257     0.63526975
 c     -0.03346100     1.49928917    -0.48625999
 c      1.17186661     1.05874487    -0.26897884
 h     -0.12251639    -2.15534370    -0.13429510
 h     -1.74209099     1.82275185     0.70088390
 h     -0.47678880     2.10961502    -1.47888414
 h      2.19245389     1.39232721    -0.56921739
 o      2.28670873    -1.11761394     0.17502845
 h      3.15863114    -0.65627582    -0.14225841
 c     -2.52431064    -0.56374045    -0.43974242
 h     -2.41760018    -1.48368693    -1.07588323
 h     -3.38356432    -0.60167158     0.30069155
 h     -2.63583924     0.36447656    -1.19135886
 h     -0.39618739     1.10676009     1.50346261
          17

 c      1.17210489    -0.40145235     0.14147415
 c     -0.08590536    -1.05991595     0.14489359
 c     -1.24590045    -0.29829636     0.23726915
 c     -1.01760288     1.05777756     0.63261150
 c     -0.02617304     1.50346372    -0.48894472
 c      1.16914156     1.06144551    -0.28310027
 h     -0.15043474    -2.14449160    -0.14510559
 h     -1.73241739     1.81558888     0.70040212
 h     -0.41238130     2.16400942    -1.37505020
 h      2.19368862     1.36474428    -0.67892142
 o      2.28020633    -1.10522453     0.17908745
 h      3.16422154    -0.64849600    -0.13355490
 c     -2.52033763    -0.55201959    -0.45098251
 h     -2.39603704    -1.48073890    -1.05607197
 h     -3.42853107    -0.58574001     0.28746348
 h     -2.64408322     0.36081782    -1.15587306
 h     -0.37151699     1.07848800     1.49998126
          17

 c      1.18509814    -0.39866835     0.14599318
 c     -0.10308035    -1.06709963     0.15080569
 c     -1.24356770    -0.31965824     0.24917569
 c     -1.01758883     1.04512379     0.62916065
 c     -0.02126995     1.51030142    -0.49257217
 c      1.17018182     1.06215714    -0.29752333
 h     -0.17572945    -2.12465348    -0.15271303
 h     -1.74157077     1.81572930     0.70097076
 h     -0.33842567     2.21443347    -1.25247302
 h      2.18094273     1.33662080    -0.79006684
 o      2.27415840    -1.09220977     0.18264255
 h      3.14798978    -0.64674485    -0.11674476
 c     -2.51721144    -0.54061670    -0.46212119
 h     -2.38085449    -1.47419937    -1.03337102
 h     -3.46099658    -0.56945484     0.26187162
 h     -2.65335955     0.34545269    -1.11180960
 h     -0.34894296     1.05274357     1.50270988
          17

 c      1.19756129    -0.39508480     0.15041485
 c     -0.12007115    -1.07517836     0.15699563
 c     -1.24150917    -0.34127492     0.26040949
 c     -1.01529815     1.03333745     0.62526349
 c     -0.01832894     1.51881227    -0.49550814
 c      1.17530111     1.06060359    -0.31262465
 h     -0.19761733    -2.10208103    -0.15867075
 h     -1.76512287     1.81846282     0.70304855
 h     -0.26309781     2.27175094    -1.12838395
 h      2.15169170     1.30791458    -0.89777103
 o      2.26869672    -1.07898359     0.18583250
 h      3.11448704    -0.64873348    -0.09350664
 c     -2.51516201    -0.53025116    -0.47208219
 h     -2.37300354    -1.46627668    -1.01154238
 h     -3.47721487    -0.55379171     0.22340302
 h     -2.66337374     0.32760130    -1.06801508
 h     -0.33259085     1.03072342     1.50770573
          17

 c      1.20842974    -0.39053013     0.15450414
 c     -0.13587851    -1.08366470     0.16359530
 c     -1.24034094    -0.36231350     0.27093576
 c     -1.01101479     1.02302092     0.62121428
 c     -0.01656703     1.52725825    -0.49589352
 c      1.18424135     1.05659893    -0.32879250
 h     -0.21552461    -2.08496983    -0.16531026
 h     -1.79577297     1.81663585     0.70661051
 h     -0.19476048     2.35459299    -1.02164746
 h      2.10633145     1.27923697    -0.99772364
 o      2.26361338    -1.06617775     0.18893603
 h      3.07488421    -0.64918631    -0.06761086
 c     -2.51411828    -0.52191692    -0.47979074
 h     -2.37296294    -1.45966924    -0.99450249
 h     -3.47670969    -0.53983463     0.17420773
 h     -2.67445914     0.32059754    -1.03557975
 h     -0.32550056     1.01355011     1.51188540
          17

 c      1.21673089    -0.38484313     0.15799865
 c     -0.14957302    -1.09219586     0.17072141
 c     -1.24067752    -0.38191487     0.28073375
 c     -1.00522966     1.01464167     0.61720374
 c     -0.01552301     1.53477891    -0.49306243
 c      1.19630611     1.05005594    -0.34633398
 h     -0.22893708    -2.08065287    -0.17493911
 h     -1.82643296     1.80411882     0.71133796
 h     -0.13536358     2.47062672    -0.93661763
 h      2.04793170     1.25157421    -1.08689914
 o      2.25838771    -1.05459753     0.19233771
 h      3.04594239    -0.64024310    -0.04436778
 c     -2.51377249    -0.51643013    -0.48460465
 h     -2.38075762    -1.45664534    -0.98562287
 h     -3.46247417    -0.52868330     0.11886632
 h     -2.68669795     0.33562808    -1.02320290
 h     -0.32896834     1.00210178     1.51368262
          17

 c      1.22167477    -0.37791317     0.16063610
 c     -0.16039545    -1.10077501     0.17837305
 c     -1.24303937    -0.39929366     0.28978731
 c     -0.99849878     1.00841039     0.61331052
 c     -0.01504128     1.54265115    -0.48763731
 c      1.21047955     1.04101930    -0.36538701
 h     -0.23719451    -2.09191847    -0.18852483
 h     -1.85183652     1.77746221     0.71676296
 h     -0.08182531     2.60166575    -0.86278396
 h      1.98173854     1.22596026    -1.16423506
 o      2.25267259    -1.04493803     0.19634846
 h      3.04133240    -0.61554758    -0.02778745
 c     -2.51368402    -0.51372830    -0.48684528
 h     -2.39600269    -1.45814842    -0.98709542
 h     -3.44155946    -0.52126665     0.06428719
 h     -2.69822179     0.37246683    -1.03148753
 h     -0.34241763     0.99690186     1.51320278
          17

 c      1.22274354    -0.36972467     0.16217440
 c     -0.16785127    -1.10981574     0.18637644
 c     -1.24773932    -0.41384753     0.29806453
 c     -0.99136915     1.00429816     0.60949927
 c     -0.01473939     1.55266270    -0.48015927
 c      1.22549718     1.02970639    -0.38587786
 h     -0.23947446    -2.11546339    -0.20486205
 h     -1.86902467     1.73613102     0.72236133
 h     -0.03262079     2.72256932    -0.79133774
 h      1.91437171     1.20323446    -1.23096200
 o      2.24701177    -1.03734074     0.20098935
 h      3.05905479    -0.57674932    -0.01716544
 c     -2.51329027    -0.51293579    -0.48771711
 h     -2.41793443    -1.46323455    -0.99949826
 h     -3.42493971    -0.51804459     0.01894337
 h     -2.70530606     0.41951118    -1.05361472
 h     -0.36358977     0.99807949     1.51211297
          17

 c      1.21976129    -0.36042064     0.16240256
 c     -0.17176338    -1.11987785     0.19444564
 c     -1.25477689    -0.42523928     0.30549886
 c     -0.98431469     1.00208141     0.60563842
 c     -0.01399690     1.56579772    -0.47072008
 c      1.23998864     1.01649787    -0.40754351
 h     -0.23505345    -2.14411287    -0.22109220
 h     -1.87751922     1.68229055     0.72763258
 h      0.01162954     2.81689378    -0.71963913
 h      1.85260533     1.18389292    -1.29018476
 o      2.24259251    -1.03139950     0.20607736
 h      3.08414797    -0.53268311    -0.00852301
 c     -2.51201515    -0.51313117    -0.48862390
 h     -2.44541166    -1.46919235    -1.02171583
 h     -3.42414947    -0.51879172    -0.00966758
 h     -2.70452233     0.46284274    -1.08103617
 h     -0.38906038     1.00538905     1.51325446
          17

 c      1.21291159    -0.35036134     0.16115366
 c     -0.17227530    -1.13132351     0.20230024
 c     -1.26377762    -0.43342907     0.31198844
 c     -0.97764065     1.00136966     0.60156196
 c     -0.01215079     1.58228739    -0.45921712
 c      1.25268931     1.00189553    -0.43004535
 h     -0.22357881    -2.17044047    -0.23399021
 h     -1.87953594     1.62054067     0.73218944
 h      0.04965608     2.87680882    -0.64825543
 h      1.80188367     1.16797112    -1.34543804
 o      2.24037173    -1.02654577     0.21145371
 h      3.10183196    -0.49260725     0.00160990
 c     -2.50977057    -0.51378025    -0.49052099
 h     -2.47692278    -1.47242312    -1.05129870
 h     -3.44405940    -0.52268019    -0.01891148
 h     -2.69409324     0.49227614    -1.10699149
 h     -0.41515068     1.01827898     1.51974622
          17

 c      1.20268323    -0.34012768     0.15831857
 c     -0.16980668    -1.14413540     0.20974741
 c     -1.27401365    -0.43865276     0.31741033
 c     -0.97138351     1.00164597     0.59717671
 c     -0.00861368     1.60194781    -0.44553549
 c      1.26261166     0.98647924    -0.45313998
 h     -0.20514335    -2.18911145    -0.24097311
 h     -1.87998051     1.55740347     0.73585087
 h      0.08024085     2.89958148    -0.57878988
 h      1.76521042     1.15496749    -1.39867260
 o      2.24071307    -1.02226523     0.21705456
 h      3.10346877    -0.46267687     0.01491111
 c     -2.50730200    -0.51469514    -0.49371054
 h     -2.51066191    -1.46958697    -1.08509093
 h     -3.47876570    -0.52855153    -0.01238438
 h     -2.67385356     0.50218436    -1.12702525
 h     -0.43906865     1.03597618     1.53356493
          17

 c      1.18976497    -0.33045987     0.15385437
 c     -0.16496443    -1.15791212     0.21670733
 c     -1.28451336    -0.44135855     0.32163681
 c     -0.96532662     1.00237610     0.59256762
 c     -0.00292068     1.62436062    -0.42960708
 c      1.26909491     0.97086568    -0.47678540
 h     -0.18021547    -2.19768240    -0.24055379
 h     -1.88532901     1.50004137     0.73862672
 h      0.10241395     2.88566964    -0.51309165
 h      1.74308855     1.14390895    -1.44907195
 o      2.24345469    -1.01814949     0.22288407
 h      3.08644948    -0.44564976     0.03158310
 c     -2.50579893    -0.51587878    -0.49807513
 h     -2.54468321    -1.45849545    -1.11986659
 h     -3.51634988    -0.53514798     0.00312712
 h     -2.64480289     0.49066841    -1.13861880
 h     -0.45971592     1.05753426     1.55428095
          17

 c      1.17493142    -0.32215805     0.14778318
 c     -0.15843421    -1.17194503     0.22320859
 c     -1.29422018    -0.44212428     0.32454488
 c     -0.95924130     1.00318838     0.58803223
 c      0.00525188     1.64885077    -0.41141638
 c      1.27174833     0.95565946    -0.50110147
 h     -0.14952812    -2.19668242    -0.23247789
 h     -1.90063008     1.45415975     0.74042831
 h      0.11561330     2.83897345    -0.45305264
 h      1.73438909     1.13361237    -1.49359156
 o      2.24802714    -1.01394432     0.22898988
 h      3.05352547    -0.44092123     0.05069260
 c     -2.50629104    -0.51743754    -0.50333691
 h     -2.57708843    -1.43863231    -1.15286053
 h     -3.54588266    -0.54127244     0.02120520
 h     -2.60877584     0.45910566    -1.14105707
 h     -0.47763158     1.08184066     1.57893883
          17

 c      1.15895413    -0.31597835     0.14018167
 c     -0.15088648    -1.18530797     0.22937478
 c     -1.30214471    -0.44157485     0.32601958
 c     -0.95321878     1.00400454     0.58402138
 c      0.01606256     1.67423520    -0.39099791
 c      1.27036555     0.94140392    -0.52623827
 h     -0.11395736    -2.18947348    -0.21772921
 h     -1.92606374     1.42237765     0.74062962
 h      0.12007384     2.76965079    -0.40048821
 h      1.73736085     1.12301365    -1.52854426
 o      2.25348934    -1.00964179     0.23546311
 h      3.01322332    -0.44378791     0.07017954
 c     -2.50937312    -0.51959104    -0.50910022
 h     -2.60621584    -1.41138560    -1.18218512
 h     -3.56041932    -0.54586751     0.03720245
 h     -2.56822231     0.41249521    -1.13579486
 h     -0.49423914     1.10764031     1.60320160
          17

 c      1.14255042    -0.31254486     0.13116374
 c     -0.14291855    -1.19696069     0.23539735
 c     -1.30747508    -0.44031326     0.32595647
 c     -0.94775311     1.00499729     0.58101516
 c      0.02945888     1.69830769    -0.36846201
 c      1.26485866     0.92854740    -0.55225029
 h     -0.07438700    -2.18172274    -0.19832648
 h     -1.95645991     1.40448810     0.73800089
 h      0.11753336     2.70001846    -0.35674068
 h      1.75026424     1.11140403    -1.55102729
 o      2.25856619    -1.00555260     0.24243975
 h      2.97983465    -0.44481899     0.08689816
 c     -2.51520183    -0.52274462    -0.51476093
 h     -2.63080673    -1.38002869    -1.20711735
 h     -3.55700513    -0.54801401     0.04824949
 h     -2.52587470     0.36022831    -1.12716343
 h     -0.51103345     1.13360862     1.62287206
          17

 c      1.12636599    -0.31228560     0.12086020
 c     -0.13502884    -1.20591814     0.24147118
 c     -1.30963638    -0.43887322     0.32426968
 c     -0.94350866     1.00643406     0.57939497
 c      0.04517274     1.71753960    -0.34407119
 c      1.25521801     0.91742574    -0.57902047
 h     -0.03162343    -2.17986827    -0.17664193
 h     -1.98426312     1.39895323     0.73114530
 h      0.11142444     2.66808187    -0.32184315
 h      1.77162630     1.09853680    -1.55968277
 o      2.26199902    -1.00211954     0.25003911
 h      2.96810699    -0.43317858     0.09772497
 c     -2.52358485    -0.52749394    -0.51947776
 h     -2.65012186    -1.34936624    -1.22818152
 h     -3.53612364    -0.54690096     0.05306606
 h     -2.48406015     0.31568369    -1.12242521
 h     -0.52909123     1.15844936     1.63499694
          17

 c      1.11097999    -0.31539858     0.10939978
 c     -0.12759693    -1.21150943     0.24768936
 c     -1.30831101    -0.43769169     0.32090724
 c     -0.94105578     1.00854160     0.57937313
 c      0.06294529     1.72901689    -0.31826553
 c      1.24150031     0.90823645    -0.60623506
 h      0.01345472    -2.18835260    -0.15419657
 h     -2.00278594     1.40405178     0.71894495
 h      0.10424559     2.70503851    -0.29448830
 h      1.80029038     1.08465656    -1.55486787
 o      2.26330468    -0.99934049     0.25821968
 h      2.98127435    -0.40602116     0.10201876
 c     -2.53404491    -0.53432432    -0.52245287
 h     -2.66395848    -1.32484910    -1.24684749
 h     -3.50167871    -0.54182133     0.05213276
 h     -2.44397814     0.29164461    -1.12899333
 h     -0.54887334     1.18098970     1.63841190
          17

 c      1.09691116    -0.32185364     0.09689647
 c     -0.12084670    -1.21360697     0.25396273
 c     -1.30343855    -0.43708596     0.31586208
 c     -0.94074909     1.01144119     0.58097628
 c      0.08270269     1.73391250    -0.29151947
 c      1.22384857     0.90099715    -0.63341455
 h      0.05944734    -2.20707234    -0.13068019
 h     -2.00780263     1.41828082     0.70073054
 h      0.09536417     2.79483762    -0.27382048
 h      1.83538238     1.07048020    -1.53835430
 o      2.26297863    -0.99654433     0.26674617
 h      3.00781746    -0.37208177     0.10226641
 c     -2.54574081    -0.54305863    -0.52354192
 h     -2.67253286    -1.31111618    -1.26467200
 h     -3.46153252    -0.53218733     0.04829456
 h     -2.40626342     0.29209220    -1.14875064
 h     -0.57018567     1.20027344     1.63392476
          17

 c      1.08460076    -0.33142567     0.08344828
 c     -0.11481378    -1.21262887     0.26004975
 c     -1.29520697    -0.43722235     0.30916245
 c     -0.94269070     1.01515441     0.58403346
 c      0.10423883     1.73563521    -0.26431032
 c      1.20252064     0.89555178    -0.66000710
 h      0.10409078    -2.23138121    -0.10420333
 h     -1.99791838     1.44041719     0.67628138
 h      0.08470973     2.89616924    -0.25922533
 h      1.87613426     1.05706401    -1.51257022
 o      2.26178835    -0.99291445     0.27533732
 h      3.03262281    -0.34318493     0.10173443
 c     -2.55734736    -0.55280248    -0.52356362
 h     -2.67629696    -1.31046497    -1.28207285
 h     -3.42744915    -0.51745912     0.04714798
 h     -2.37262384     0.30973462    -1.17600811
 h     -0.59225072     1.21565047     1.62428976
          17

 c      1.07438714    -0.34374079     0.06914595
 c     -0.10936329    -1.20931411     0.26567422
 c     -1.28403422    -0.43809600     0.30085813
 c     -0.94671618     1.01962152     0.58817841
 c      0.12711258     1.73665360    -0.23712655
 c      1.17793779     0.89162789    -0.68551823
 h      0.14448425    -2.25464521    -0.07255740
 h     -1.97456077     1.46957659     0.64576104
 h      0.07403324     2.97965197    -0.24942049
 h      1.92135452     1.04553415    -1.47956393
 o      2.26025107    -0.98791028     0.28377376
 h      3.04525515    -0.32734809     0.10270316
 c     -2.56733365    -0.56258276    -0.52382943
 h     -2.67585471    -1.32221992    -1.29754727
 h     -3.41178335    -0.49701234     0.05538148
 h     -2.34590221     0.33274318    -1.20221676
 h     -0.61389672     1.22683117     1.61389912
          17

 c      1.06649353    -0.35831679     0.05408205
 c     -0.10424965    -1.20447260     0.27062798
 c     -1.27053428    -0.43953765     0.29101960
 c     -0.95239138     1.02470103     0.59291039
 c      0.15076745     1.73819754    -0.21039312
 c      1.15075325     0.88889210    -0.70961195
 h      0.17770604    -2.27099686    -0.03429955
 h     -1.94184321     1.50535647     0.60960652
 h      0.06557632     3.03108692    -0.24280629
 h      1.96865261     1.03680855    -1.44024417
 o      2.25856107    -0.98132898     0.29191479
 h      3.04112537    -0.32769297     0.10617219
 c     -2.57471204    -0.57179165    -0.52530988
 h     -2.67200776    -1.34347840    -1.30807954
 h     -3.42000263    -0.47051302     0.07592389
 h     -2.32872348     0.35122605    -1.22070762
 h     -0.63390543     1.23383751     1.60793161
          17

 c      1.06103244    -0.37459148     0.03835404
 c     -0.09918176    -1.19883637     0.27481062
 c     -1.25547012    -0.44124114     0.27974412
 c     -0.95904378     1.03018181     0.59773160
 c      0.17460268     1.74080161    -0.18442013
 c      1.12187773     0.88698349    -0.73212103
 h      0.20136575    -2.27684135     0.01088467
 h     -1.90589293     1.54789195     0.56836984
 h      0.06139267     3.04491397    -0.23783403
 h      2.01405299     1.03147518    -1.39453043
 o      2.25662669    -0.97327101     0.29969508
 h      3.02089956    -0.34293991     0.11191803
 c     -2.57950314    -0.58011123    -0.52813685
 h     -2.66576569    -1.37054630    -1.31039379
 h     -3.44621107    -0.43901154     0.10438474
 h     -2.32266227     0.35899545    -1.22793483
 h     -0.65153938     1.23680385     1.61080351
          17

 c      1.05801463    -0.39194686     0.02206264
 c     -0.09387482    -1.19299291     0.27822419
 c     -1.23969971    -0.44280142     0.26715772
 c     -0.96589180     1.03584983     0.60231461
 c      0.19801193     1.74464038    -0.15939979
 c      1.09240442     0.88553482    -0.75297041
 h      0.21392583    -2.27133076     0.06231744
 h     -1.87302007     1.59739106     0.52260512
 h      0.06324460     3.02010621    -0.23310217
 h      2.05253100     1.02986622    -1.34231940
 o      2.25405232    -0.96414553     0.30713750
 h      2.99079918    -0.36728357     0.11831728
 c     -2.58234890    -0.58733923    -0.53180881
 h     -2.65825529    -1.40009857    -1.30207528
 h     -3.47813765    -0.40528682     0.13204165
 h     -2.32818377     0.35309958    -1.22299360
 h     -0.66707389     1.23571039     1.62439122
          17

 c      1.05735860    -0.40973402     0.00530827
 c     -0.08809871    -1.18734468     0.28094993
 c     -1.22410937    -0.44376144     0.25341268
 c     -0.97227916     1.04161293     0.60657631
 c      0.22042909     1.74959376    -0.13543318
 c      1.06345506     0.88419695    -0.77208034
 h      0.21485982    -2.25643710     0.11863853
 h     -1.84700275     1.65288568     0.47304142
 h      0.07255946     2.95916892    -0.22738166
 h      2.07922550     1.03220437    -1.28445706
 o      2.25010875    -0.95467934     0.31437447
 h      2.96313512    -0.39022454     0.12206286
 c     -2.58390943    -0.59337751    -0.53562789
 h     -2.65060617    -1.42976160    -1.28209972
 h     -3.50449656    -0.37286679     0.15106016
 h     -2.34478308     0.33334480    -1.20713598
 h     -0.68195197     1.23029100     1.64715999
          17

 c      1.05889569    -0.42730254    -0.01181257
 c     -0.08172667    -1.18207372     0.28311555
 c     -1.20953726    -0.44366271     0.23868160
 c     -0.97785718     1.04759982     0.61058989
 c      0.24139468     1.75507322    -0.11256126
 c      1.03601701     0.88267377    -0.78930401
 h      0.20470267    -2.23685291     0.17817752
 h     -1.82750359     1.71103168     0.42107472
 h      0.09011929     2.86992409    -0.21978686
 h      2.09064095     1.03870506    -1.22312327
 o      2.24396907    -0.94571326     0.32160862
 h      2.95271486    -0.39981078     0.11889314
 c     -2.58463059    -0.59831537    -0.53888339
 h     -2.64386498    -1.45828841    -1.25088265
 h     -3.51798992    -0.34499690     0.15679607
 h     -2.37099862     0.30246531    -1.18380098
 h     -0.69837282     1.22023050     1.67489142
          17

 c      1.06236819    -0.44403203    -0.02921326
 c     -0.07477222    -1.17714312     0.28485186
 c     -1.19669946    -0.44209008     0.22314886
 c     -0.98255284     1.05412118     0.61442712
 c      0.26064790     1.75956981    -0.09075180
 c      1.01082916     0.88074989    -0.80440921
 h      0.18489921    -2.21936407     0.23939633
 h     -1.81122079     1.76642227     0.36904950
 h      0.11516937     2.77068248    -0.21042737
 h      2.08544444     1.04963283    -1.16167573
 o      2.23544577    -0.93763496     0.32892784
 h      2.96538758    -0.39168253     0.10668725
 c     -2.58476682    -0.60252385    -0.54082869
 h     -2.63893553    -1.48550155    -1.21005840
 h     -3.51524334    -0.32417231     0.14780435
 h     -2.40434584     0.26673841    -1.15902173
 h     -0.71859378     1.20546790     1.70239360
          17

 c      1.06742356    -0.45936859    -0.04682244
 c     -0.06738305    -1.17240667     0.28624642
 c     -1.18613701    -0.43870177     0.20699895
 c     -0.98640254     1.06151686     0.61806429
 c      0.27821246     1.76012222    -0.06979617
 c      0.98833865     0.87828390    -0.81710466
 h      0.15727913    -2.21092852     0.30131325
 h     -1.79440612     1.81331856     0.31989144
 h      0.14417683     2.69667000    -0.20177257
 h      2.06487995     1.06534567    -1.10421718
 o      2.22541219    -0.93010471     0.33616165
 h      2.99151995    -0.37337922     0.08787660
 c     -2.58441132    -0.60668400    -0.54067256
 h     -2.63653410    -1.51205606    -1.16209131
 h     -3.49625731    -0.31195001     0.12544485
 h     -2.44153008     0.23588492    -1.14139246
 h     -0.74436920     1.18637687     1.72507304
          17

 c      1.07361175    -0.47286615    -0.06458462
 c     -0.05978760    -1.16784549     0.28732751
 c     -1.17819544    -0.43324571     0.19040517
 c     -0.98942908     1.07001057     0.62137456
 c      0.29421228     1.75333544    -0.04929273
 c      0.96872778     0.87514791    -0.82711780
 h      0.12330089    -2.21536258     0.36353802
 h     -1.77455737     1.84728387     0.27640970
 h      0.17248420     2.68864718    -0.19840839
 h      2.03286417     1.08634747    -1.05504893
 o      2.21518218    -0.92255039     0.34302324
 h      3.01575271    -0.35627586     0.06719998
 c     -2.58341021    -0.61157369    -0.53779398
 h     -2.63715409    -1.53903471    -1.10978094
 h     -3.46442300    -0.30867558     0.09386944
 h     -2.47939069     0.21983351    -1.13988669
 h     -0.77669861     1.16377876     1.73984684
          17

 c      1.08039562    -0.48421769    -0.08245652
 c     -0.05226014    -1.16376158     0.28810325
 c     -1.17302833    -0.42557445     0.17352643
 c     -0.99161085     1.07962531     0.62415862
 c      0.30826845     1.73932354    -0.02914297
 c      0.95198660     0.87114797    -0.83430247
 h      0.08377188    -2.23073265     0.42563243
 h     -1.75088837     1.86595258     0.24073746
 h      0.20111303     2.74713281    -0.20038832
 h      1.99558617     1.11331860    -1.01807875
 o      2.20586898    -0.91460876     0.34929333
 h      3.02688648    -0.34834523     0.04870984
 c     -2.58121186    -0.61757562    -0.53221356
 h     -2.64103061    -1.56742627    -1.05575674
 h     -3.42707343    -0.31297303     0.06028542
 h     -2.51609719     0.22187694    -1.15898377
 h     -0.81581807     1.13885466     1.74551042
          17

 c      1.08717638    -0.49326192    -0.10038970
 c     -0.04514287    -1.16070256     0.28860927
 c     -1.17060458    -0.41565947     0.15651058
 c     -0.99288528     1.09016680     0.62617511
 c      0.31965730     1.72172517    -0.00970336
 c      0.93799948     0.86604893    -0.83868461
 h      0.03942560    -2.25017259     0.48636219
 h     -1.72425865     1.86923732     0.21398465
 h      0.23519155     2.83203586    -0.20134894
 h      1.96018479     1.14697796    -0.99630404
 o      2.19822775    -0.90618366     0.35486924
 h      3.01992981    -0.35305201     0.03484891
 c     -2.57688760    -0.62444855    -0.52485820
 h     -2.64808843    -1.59759494    -1.00207729
 h     -3.39542402    -0.32132676     0.03455048
 h     -2.55103353     0.23515545    -1.19554540
 h     -0.86130777     1.11299210     1.74278552
          17

 c      1.09333476    -0.49997409    -0.11830093
 c     -0.03886593    -1.15917868     0.28890143
 c     -1.17071452    -0.40359784     0.13950033
 c     -0.99314209     1.10124854     0.62717401
 c      0.32794782     1.70374838     0.00875522
 c      0.92668137     0.85969695    -0.84042231
 h     -0.00838458    -2.26538958     0.54366345
 h     -1.69709560     1.85939827     0.19597251
 h      0.27705489     2.90840118    -0.19570480
 h      1.93232326     1.18758441    -0.99147495
 o      2.19265813    -0.89738756     0.35975520
 h      2.99545494    -0.37012445     0.02638467
 c     -2.56952622    -0.63168983    -0.51711463
 h     -2.65788319    -1.62892354    -0.95003491
 h     -3.38121004    -0.32899298     0.02631072
 h     -2.58367171     0.24773506    -1.24152411
 h     -0.91226073     1.08758427     1.73410165
          17

 c      1.09828887    -0.50446256    -0.13604410
 c     -0.03391157    -1.15942882     0.28900599
 c     -1.17298827    -0.38960503     0.12264191
 c     -0.99221026     1.11231687     0.62696041
 c      0.33307115     1.68713691     0.02617004
 c      0.91814216     0.85213482    -0.83975343
 h     -0.05758853    -2.26975923     0.59522742
 h     -1.67338032     1.84102460     0.18501144
 h      0.32598339     2.95801886    -0.18090512
 h      1.91365785     1.23409552    -1.00391629
 o      2.18915574    -0.88851965     0.36406740
 h      2.95966726    -0.39576310     0.02205341
 c     -2.55893159    -0.63883035    -0.50998898
 h     -2.66958442    -1.65981745    -0.90020877
 h     -3.38902243    -0.33300918     0.03952113
 h     -2.61316643     0.24926404    -1.28852327
 h     -0.96751437     1.06383806     1.72297553
          17

 c      1.10155499    -0.50697081    -0.15339084
 c     -0.03074134    -1.16134418     0.28887564
 c     -1.17693107    -0.37399157     0.10609557
 c     -0.98987372     1.12269963     0.62548233
 c      0.33520879     1.67270443     0.04254681
 c      0.91271837     0.84366639    -0.83695882
 h     -0.10575509    -2.25967326     0.63912872
 h     -1.65829023     1.82053553     0.17795394
 h      0.37985137     2.97304862    -0.15627390
 h      1.90122323     1.28353614    -1.03250128
 o      2.18722806    -0.88007421     0.36806518
 h      2.92507883    -0.42243760     0.01780975
 c     -2.54597745    -0.64543626    -0.50369060
 h     -2.68202427    -1.68804513    -0.85268460
 h     -3.41197921    -0.33424975     0.06979208
 h     -2.63859988     0.23340088    -1.32999858
 h     -1.02586132     1.04266996     1.71286252
          17

 c      1.10280585    -0.50786300    -0.17003015
 c     -0.02973604    -1.16449114     0.28836813
 c     -1.18196485    -0.35713222     0.09004732
 c     -0.98598397     1.13173770     0.62286967
 c      0.33472347     1.66079094     0.05785647
 c      0.91081162     0.83483171    -0.83233583
 h     -0.15053843    -2.23479247     0.67425409
 h     -1.65680192     1.80452008     0.17107404
 h      0.43600138     2.95080848    -0.12199484
 h      1.88938906     1.33127255    -1.07481092
 o      2.18601761    -0.87263688     0.37211848
 h      2.90806292    -0.44062972     0.00723786
 c     -2.53212118    -0.65119465    -0.49793009
 h     -2.69379769    -1.71125902    -0.80730852
 h     -3.43726547    -0.33562313     0.10836141
 h     -2.65921978     0.19747086    -1.36153863
 h     -1.08607995     1.02475682     1.70577259
          17

 c      1.10190852    -0.50759125    -0.18559166
 c     -0.03115777    -1.16815710     0.28723782
 c     -1.18747023    -0.33943518     0.07471413
 c     -0.98068747     1.13900055     0.61934726
 c      0.33212180     1.65144523     0.07200365
 c      0.91267306     0.82631079    -0.82617532
 h     -0.19007990    -2.19799789     0.70061732
 h     -1.67113816     1.79699481     0.16192286
 h      0.49159644     2.89184687    -0.07870018
 h      1.87260823     1.37208722    -1.12749983
 o      2.18495973    -0.86649706     0.37642543
 h      2.91822799    -0.44526571    -0.01384409
 c     -2.51874526    -0.65602636    -0.49233884
 h     -2.70339753    -1.72760013    -0.76389638
 h     -3.45364598    -0.33946212     0.14714499
 h     -2.67459391     0.14167742    -1.38075671
 h     -1.14672576     1.01068556     1.70143768
          17

 c      1.09893692    -0.50665049    -0.19967965
 c     -0.03512904    -1.17139678     0.28513145
 c     -1.19282440    -0.32131429     0.06033959
 c     -0.97460476     1.14442907     0.61508174
 c      0.32800624     1.64438923     0.08484828
 c      0.91828093     0.81880854    -0.81874186
 h     -0.22337438    -2.15526632     0.71962099
 h     -1.69877644     1.79759602     0.15083099
 h      0.54398829     2.80055295    -0.02746385
 h      1.84718771     1.40134156    -1.18680208
 o      2.18439002    -0.86135375     0.38068671
 h      2.94885746    -0.44065157    -0.04201147
 c     -2.50688771    -0.66008318    -0.48659521
 h     -2.70937151    -1.73628302    -0.72235369
 h     -3.45422930    -0.34668842     0.18062027
 h     -2.68476611     0.06868382    -1.38748850
 h     -1.20589414     1.00103926     1.69761674
          17

 c      1.09414224    -0.50553787    -0.21190310
 c     -0.04161591    -1.17311774     0.28160297
 c     -1.19744522    -0.30316690     0.04717430
 c     -0.96874554     1.14825034     0.61012681
 c      0.32296468     1.63875772     0.09626015
 c      0.92732975     0.81295374    -0.81026183
 h     -0.25050234    -2.11495064     0.73409010
 h     -1.73325429     1.80267277     0.14037253
 h      0.59174839     2.68837390     0.03001723
 h      1.81184272     1.41579625    -1.24903128
 o      2.18510183    -0.85664244     0.38429202
 h      2.98424325    -0.43538883    -0.06908355
 c     -2.49721674    -0.66369773    -0.48034431
 h     -2.71047603    -1.73801808    -0.68268016
 h     -3.43613431    -0.35704024     0.20568197
 h     -2.69046386    -0.01641935    -1.38443091
 h     -1.26124137     0.99632868     1.69128046
          17

 c      1.08789305    -0.50471048    -0.22190543
 c     -0.05044967    -1.17228450     0.27619191
 c     -1.20084058    -0.28536245     0.03544419
 c     -0.96421515     1.15077193     0.60447434
 c      0.31731377     1.63265794     0.10615592
 c      0.93927870     0.80921377    -0.80092421
 h     -0.27241476    -2.08557956     0.74753429
 h     -1.76702928     1.80795169     0.13347577
 h      0.63729777     2.57920028     0.09160769
 h      1.76763631     1.41407782    -1.31098069
 o      2.18765384    -0.85194399     0.38670059
 h      3.01121982    -0.43592167    -0.08808490
 c     -2.49003251    -0.66733314    -0.47307911
 h     -2.70579591    -1.73519041    -0.64488086
 h     -3.39971959    -0.36938995     0.22119012
 h     -2.69333114    -0.10624263    -1.37794119
 h     -1.31030493     0.99684734     1.67987531
          17

 c      1.08061632    -0.50453787    -0.22939786
 c     -0.06141262    -1.16824624     0.26859152
 c     -1.20265736    -0.26824661     0.02531476
 c     -0.96195697     1.15224392     0.59810550
 c      0.31081953     1.62329208     0.11440525
 c      0.95342198     0.80781448    -0.79088553
 h     -0.29004477    -2.07217048     0.76231446
 h     -1.79386476     1.81034941     0.13201497
 h      0.68979010     2.50832705     0.15649984
 h      1.71771864     1.39689645    -1.37031145
 o      2.19218573    -0.84707920     0.38758289
 h      3.02268932    -0.44509528    -0.09536169
 c     -2.48524631    -0.67148459    -0.46415564
 h     -2.69479730    -1.73167338    -0.60882734
 h     -3.34840873    -0.38183892     0.22792775
 h     -2.69587267    -0.19233881    -1.37767154
 h     -1.35092338     1.00255545     1.66216320
          17

 c      1.07276089    -0.50526051    -0.23418857
 c     -0.07432576    -1.16097741     0.25880998
 c     -1.20272536    -0.25215466     0.01686523
 c     -0.96264982     1.15280823     0.59100972
 c      0.30330511     1.60930964     0.12073341
 c      0.96897453     0.80867475    -0.78027090
 h     -0.30337526    -2.07354598     0.77783617
 h     -1.80980550     1.80847303     0.13638978
 h      0.75766329     2.49528650     0.22679472
 h      1.66688863     1.36698547    -1.42597494
 o      2.19847321    -0.84207482     0.38682814
 h      3.01719971    -0.46276334    -0.09052285
 c     -2.48239386    -0.67648958    -0.45315656
 h     -2.67729214    -1.73207412    -0.57413004
 h     -3.28916434    -0.39159060     0.22911577
 h     -2.70051678    -0.26829864    -1.39268308
 h     -1.38158208     1.01302868     1.63859781
          17

 c      1.06478144    -0.50696880    -0.23619065
 c     -0.08903569    -1.15099682     0.24716424
 c     -1.20108584    -0.23741764     0.01008080
 c     -0.96668660     1.15249965     0.58318329
 c      0.29593798     1.59281332     0.12513467
 c      0.98517708     0.81142572    -0.76916002
 h     -0.31152246    -2.08341942     0.79065485
 h     -1.81334522     1.80254278     0.14560675
 h      0.83316276     2.52025690     0.30245518
 h      1.62069484     1.32856094    -1.47841467
 o      2.20594627    -0.83714347     0.38455754
 h      2.99886687    -0.48612357    -0.07651197
 c     -2.48073255    -0.68241486    -0.44050408
 h     -2.65333603    -1.74029663    -0.54008764
 h     -3.23284970    -0.39480553     0.23105089
 h     -2.70801919    -0.33264465    -1.42481262
 h     -1.40164414     1.02744924     1.61141344
          17

 c      1.05712318    -0.50960560    -0.23541122
 c     -0.10531859    -1.13907041     0.23412261
 c     -1.19799659    -0.22434355     0.00486138
 c     -0.97410544     1.15129226     0.57460694
 c      0.29050242     1.57683765     0.12806761
 c      1.00141730     0.81555922    -0.75759852
 h     -0.31365357    -2.09402134     0.79632975
 h     -1.80544312     1.79428078     0.15744652
 h      0.90022100     2.55291617     0.37856320
 h      1.58397531     1.28612887    -1.52891058
 o      2.21363898    -0.83268635     0.38116210
 h      2.97823160    -0.50963165    -0.06014105
 c     -2.47943775    -0.68923460    -0.42755766
 h     -2.62317163    -1.75784692    -0.50574541
 h     -3.19231940    -0.38712560     0.24206682
 h     -2.71702441    -0.38789132    -1.46656198
 h     -1.41145829     1.04464147     1.58449303
          17

 c      1.05020369    -0.51298260    -0.23193734
 c     -0.12280484    -1.12597151     0.22015462
 c     -1.19391772    -0.21318422     0.00104097
 c     -0.98450948     1.14913844     0.56524169
 c      0.28820686     1.56336326     0.13011462
 c      1.01733977     0.82059486    -0.74571317
 h     -0.30969782    -2.09903397     0.79117379
 h     -1.78955174     1.78688614     0.16861846
 h      0.94759440     2.57489267     0.44933073
 h      1.55941853     1.24304920    -1.57785935
 o      2.22027786    -0.82923204     0.37725343
 h      2.97092616    -0.52592987    -0.05127846
 c     -2.47800869    -0.69700513    -0.41575681
 h     -2.58733954    -1.78296519    -0.47006666
 h     -3.17623176    -0.36590298     0.26750033
 h     -2.72534833    -0.43717971    -1.50637539
 h     -1.41224996     1.06319881     1.56283889
          17

 c      1.04439433    -0.51679435    -0.22593078
 c     -0.14096653    -1.11237965     0.20565679
 c     -1.18948630    -0.20410272    -0.00158792
 c     -0.99709026     1.14598049     0.55508083
 c      0.28953243     1.55339874     0.13180895
 c      1.03286937     0.82614592    -0.73383913
 h     -0.30050412    -2.09483617     0.77305654
 h     -1.77128161     1.78482421     0.17510639
 h      0.97008249     2.57838325     0.51033261
 h      1.54716507     1.20093418    -1.62323561
 o      2.22490195    -0.82717449     0.37331507
 h      2.98806033    -0.53001309    -0.05724370
 c     -2.47665461    -0.70572520    -0.40566407
 h     -2.54689018    -1.81132092    -0.43218413
 h     -3.18311608    -0.33309234     0.30401090
 h     -2.73121504    -0.48246643    -1.53436824
 h     -1.40565564     1.08171824     1.55132828
          17

 c      1.04000076    -0.52063559    -0.21762430
 c     -0.15914221    -1.09884867     0.19092381
 c     -1.18547757    -0.19715136    -0.00325303
 c     -1.01082770     1.14179979     0.54423667
 c      0.29444669     1.54740313     0.13362894
 c      1.04811914     0.83187568    -0.72249994
 h     -0.28769109    -2.08080148     0.74158339
 h     -1.75692395     1.79279914     0.17306900
 h      0.96611320     2.56112788     0.55854272
 h      1.54573215     1.16029149    -1.66081604
 o      2.22763611    -0.82649532     0.36927646
 h      3.02424898    -0.52363879    -0.07600702
 c     -2.47606536    -0.71522454    -0.39694124
 h     -2.50348600    -1.83771220    -0.39162065
 h     -3.20379956    -0.29495614     0.34145025
 h     -2.73363711    -0.52454078    -1.54440961
 h     -1.39298654     1.09906625     1.55277665
          17

 c      1.03725002    -0.52402995    -0.20730773
 c     -0.17657120    -1.08577571     0.17613006
 c     -1.18274795    -0.19226428    -0.00418676
 c     -1.02482463     1.13676559     0.53297146
 c      0.30258331     1.54550166     0.13599437
 c      1.06326033     0.83743554    -0.71225102
 h     -0.27341318    -2.05940382     0.69809459
 h     -1.75060998     1.81351381     0.16035429
 h      0.93625830     2.52388940     0.59204741
 h      1.55333743     1.12151856    -1.68589145
 o      2.22937719    -0.82691770     0.36469105
 h      3.06272583    -0.51281163    -0.09912846
 c     -2.47686104    -0.72526943    -0.38891843
 h     -2.45930618    -1.85766662    -0.34836554
 h     -3.22834904    -0.25878980     0.36961167
 h     -2.73238822    -0.56350133    -1.53406215
 h     -1.37473818     1.11451635     1.56626063
          17

 c      1.03628443    -0.52647002    -0.19530476
 c     -0.19243843    -1.07335933     0.16131978
 c     -1.18215835    -0.18926680    -0.00461377
 c     -1.03855082     1.13139551     0.52161999
 c      0.31332603     1.54749478     0.13920511
 c      1.07842708     0.84246202    -0.70351324
 h     -0.26007672    -2.03624259     0.64554324
 h     -1.75198542     1.84544800     0.13771046
 h      0.88313163     2.47028037     0.61025440
 h      1.56874098     1.08540948    -1.69496746
 o      2.23095939    -0.82821555     0.35918138
 h      3.08855931    -0.50275994    -0.11902131
 c     -2.47933797    -0.73566100    -0.38092766
 h     -2.41682521    -1.86838059    -0.30279503
 h     -3.24969130    -0.23050838     0.38188639
 h     -2.72796599    -0.59908730    -1.50434506
 h     -1.35083476     1.12768153     1.58708588
          17

 c      1.03715710    -0.52745957    -0.18195122
 c     -0.20594415    -1.06160044     0.14643587
 c     -1.18448361    -0.18789942    -0.00473714
 c     -1.05178850     1.12652138     0.51048386
 c      0.32578570     1.55267195     0.14328460
 c      1.09366065     0.84662974    -0.69646270
 h     -0.24996463    -2.01936675     0.58791308
 h     -1.75690142     1.88301831     0.10845418
 h      0.81256439     2.40877327     0.61515348
 h      1.59154848     1.05316706    -1.68669885
 o      2.23284169    -0.83031158     0.35259241
 h      3.09358404    -0.49629021    -0.13153133
 c     -2.48349050    -0.74624405    -0.37230364
 h     -2.37856005    -1.86905398    -0.25550632
 h     -3.26386766    -0.21404139     0.37540900
 h     -2.72164302    -0.63084680    -1.46002896
 h     -1.32135667     1.13836427     1.60855610
          17

 c      1.03982805    -0.52655335    -0.16757892
 c     -0.21639484    -1.05044210     0.13142175
 c     -1.19031808    -0.18785196    -0.00472135
 c     -1.06440220     1.12304670     0.49978116
 c      0.33870270     1.55944250     0.14769749
 c      1.10887696     0.84972246    -0.69097109
 h     -0.24481668    -2.01679331     0.52878018
 h     -1.76027811     1.91911507     0.07689941
 h      0.73552677     2.35684316     0.61409202
 h      1.62227798     1.02622700    -1.66219822
 o      2.23513616    -0.83325935     0.34496918
 h      3.07597518    -0.49401149    -0.13564935
 c     -2.48909262    -0.75688986    -0.36228883
 h     -2.34683918    -1.86086110    -0.20713610
 h     -3.26946044    -0.21142133     0.35030858
 h     -2.71552057    -0.65826496    -1.41019193
 h     -1.28707532     1.14648251     1.62422072
          17

 c      1.04416433    -0.52339465    -0.15250566
 c     -0.22329282    -1.04004883     0.11635667
 c     -1.19998904    -0.18880597    -0.00467440
 c     -1.07619154     1.12169534     0.48963559
 c      0.35057379     1.56522612     0.15117329
 c      1.12385863     0.85167958    -0.68659870
 h     -0.24556339    -2.03229584     0.46952191
 h     -1.75833073     1.94762337     0.04694890
 h      0.66708634     2.34232489     0.62152594
 h      1.66235864     1.00607857    -1.62490952
 o      2.23764391    -0.83723276     0.33653870
 h      3.03971928    -0.49445067    -0.13325094
 c     -2.49575727    -0.76749879    -0.35006906
 h     -2.32360960    -1.84671343    -0.15820584
 h     -3.26744660    -0.22271291     0.30937489
 h     -2.71226601    -0.68100535    -1.36760751
 h     -1.24952308     1.15209911     1.62941898
          17

 c      1.04994730    -0.51774782    -0.13703370
 c     -0.22641123    -1.03096962     0.10148243
 c     -1.21348718    -0.19048888    -0.00463392
 c     -1.08688188     1.12287386     0.48006881
 c      0.36054692     1.56803744     0.15258036
 c      1.13829641     0.85257437    -0.68269103
 h     -0.25230260    -2.06262452     0.40891291
 h     -1.74927002     1.96463724     0.02145038
 h      0.61573997     2.38541358     0.64890970
 h      1.71393852     0.99409913    -1.57981930
 o      2.23983019    -0.84255123     0.32773348
 h      2.99503698    -0.49360859    -0.12947545
 c     -2.50298630    -0.77803846    -0.33515453
 h     -2.31028397    -1.83082651    -0.10902404
 h     -3.26179278    -0.24547098     0.25830175
 h     -2.71406704    -0.69937395    -1.34453613
 h     -1.21078071     1.15548523     1.62196940
          17

 c      1.05688199    -0.50951971    -0.12145630
 c     -0.22585584    -1.02394632     0.08707175
 c     -1.23042298    -0.19272518    -0.00456377
 c     -1.09615134     1.12664539     0.47098676
 c      0.36898514     1.56881513     0.15241508
 c      1.15189912     0.85254653    -0.67860546
 h     -0.26435229    -2.09922190     0.34473113
 h     -1.73322263     1.96875570     0.00202604
 h      0.57613790     2.47211924     0.68789279
 h      1.77910173     0.99131097    -1.53160999
 o      2.24089537    -0.84968176     0.31917004
 h      2.95727310    -0.48488505    -0.13238511
 c     -2.51021336    -0.78862267    -0.31800604
 h     -2.30765502    -1.81800784    -0.05968863
 h     -3.26045533    -0.27397724     0.20587581
 h     -2.72107574    -0.71477111    -1.34541626
 h     -1.17319683     1.15714686     1.60238470
          17

 c      1.06460469    -0.49876780    -0.10606297
 c     -0.22208746    -1.01955637     0.07328638
 c     -1.25002414    -0.19544818    -0.00436612
 c     -1.10362535     1.13276514     0.46217234
 c      0.37640285     1.56999182     0.15198112
 c      1.16454081     0.85179873    -0.67395259
 h     -0.28032967    -2.13248022     0.27558157
 h     -1.71208120     1.96115755    -0.01101966
 h      0.54116764     2.57133889     0.72068020
 h      1.85823150     0.99801492    -1.48221481
 o      2.24027250    -0.85903910     0.31137007
 h      2.93899449    -0.46221259    -0.14853628
 c     -2.51686028    -0.79956504    -0.30013207
 h     -2.31593368    -1.81259409    -0.01024219
 h     -3.27483629    -0.29974434     0.16238013
 h     -2.73103036    -0.72950688    -1.36388090
 h     -1.13910852     1.15779673     1.57389519
          17

 c      1.07270858    -0.48569730    -0.09113596
 c     -0.21586774    -1.01800282     0.06013991
 c     -1.27119713    -0.19866611    -0.00390339
 c     -1.10887562     1.14070514     0.45331406
 c      0.38290933     1.57331755     0.15207683
 c      1.17637827     0.85064786    -0.66868370
 h     -0.29834437    -2.15488185     0.20154231
 h     -1.68945925     1.94575067    -0.01887695
 h      0.50854203     2.66019989     0.73560184
 h      1.94833689     1.01349914    -1.42967222
 o      2.23831134    -0.87058783     0.30431039
 h      2.93892145    -0.42638926    -0.17584044
 c     -2.52267141    -0.81119283    -0.28320080
 h     -2.33490490    -1.81718793     0.03902548
 h     -3.31402746    -0.31571169     0.13469767
 h     -2.74070332    -0.74597214    -1.38806443
 h     -1.11056392     1.15828739     1.54220088
          17

 c      1.08079549    -0.47065203    -0.07693373
 c     -0.20813681    -1.01909849     0.04753690
 c     -1.29264359    -0.20240683    -0.00302041
 c     -1.11144543     1.14968101     0.44409734
 c      0.38840009     1.57961717     0.15289767
 c      1.18783277     0.84954758    -0.66294877
 h     -0.31627797    -2.16218647     0.12390918
 h     -1.67049667     1.92905448    -0.02430951
 h      0.47873484     2.72666338     0.72806909
 h      2.04303344     1.03609324    -1.36968122
 o      2.23606336    -0.88380793     0.29748333
 h      2.94477485    -0.38563751    -0.20463035
 c     -2.52829593    -0.82350533    -0.26809956
 h     -2.36407786    -1.83169671     0.08726367
 h     -3.37611339    -0.32183605     0.12199692
 h     -2.74745144    -0.76596836    -1.40714007
 h     -1.08909765     1.15950329     1.51445162
          17

 c      1.08852768    -0.45410585    -0.06366742
 c     -0.19986141    -1.02232965     0.03532947
 c     -1.31301274    -0.20667504    -0.00156676
 c     -1.11092544     1.15877917     0.43434157
 c      0.39273502     1.58915410     0.15429054
 c      1.19943063     0.84906002    -0.65686262
 h     -0.33207884    -2.15363236     0.04467177
 h     -1.66090419     1.91886637    -0.03104559
 h      0.45302279     2.76514365     0.69744398
 h      2.13437968     1.06357862    -1.29835001
 o      2.23449389    -0.89807231     0.29036411
 h      2.94504114    -0.34951740    -0.22529236
 c     -2.53519424    -0.83625957    -0.25491571
 h     -2.40268171    -1.85323603     0.13294696
 h     -3.44848848    -0.32416213     0.11829110
 h     -2.74979201    -0.79054198    -1.41393790
 h     -1.07568253     1.16223815     1.49706251
          17

 c      1.09565196    -0.43664856    -0.05148638
 c     -0.19190226    -1.02691612     0.02336625
 c     -1.33106417    -0.21144430     0.00058363
 c     -1.10711086     1.16724981     0.42407881
 c      0.39579473     1.60187068     0.15591641
 c      1.21162877     0.84980092    -0.65036333
 h     -0.34404996    -2.13190937    -0.03403750
 h     -1.66473592     1.92098649    -0.04191688
 h      0.43279532     2.77366115     0.64512086
 h      2.21502306     1.09369684    -1.21389239
 o      2.23414007    -0.91288756     0.28263650
 h      2.93392179    -0.32497916    -0.23200769
 c     -2.54485974    -0.84933282    -0.24339157
 h     -2.44950566    -1.87711698     0.17411320
 h     -3.51674530    -0.32912254     0.11776784
 h     -2.74735658    -0.82010617    -1.40498274
 h     -1.07088689     1.16713294     1.49298266
          17

 c      1.10199686    -0.41895768    -0.04048041
 c     -0.18492488    -1.03186148     0.01153671
 c     -1.34580754    -0.21667721     0.00351851
 c     -1.10017990     1.17481592     0.41349228
 c      0.39748526     1.61743486     0.15730310
 c      1.22472250     0.85237869    -0.64319794
 h     -0.35109828    -2.10294798    -0.11050174
 h     -1.68192679     1.93571108    -0.05671005
 h      0.41937467     2.75333683     0.57401851
 h      2.27944760     1.12453384    -1.11683613
 o      2.23513298    -0.92793162     0.27418885
 h      2.91087742    -0.31569516    -0.22271622
 c     -2.55829351    -0.86279578    -0.23316003
 h     -2.50277665    -1.89843695     0.20888481
 h     -3.57048439    -0.34054164     0.11683363
 h     -2.74069833    -0.85464354    -1.38012503
 h     -1.07500949     1.17468446     1.50032078
          17

 c      1.10745845    -0.40175378    -0.03069555
 c     -0.17936682    -1.03605514    -0.00019162
 c     -1.35659141    -0.22235273     0.00727922
 c     -1.09071119     1.18169129     0.40281669
 c      0.39773499     1.63509456     0.15782317
 c      1.23882661     0.85733556    -0.63496767
 h     -0.35282688    -2.07489782    -0.18390487
 h     -1.70807023     1.95775801    -0.07211326
 h      0.41391487     2.71021227     0.48900749
 h      2.32439786     1.15472090    -1.00951263
 o      2.23726229    -0.94305999     0.26508489
 h      2.87972450    -0.32195747    -0.19859101
 c     -2.57589540    -0.87675707    -0.22374998
 h     -2.56023655    -1.91345677     0.23601924
 h     -3.60409236    -0.35964789     0.11377599
 h     -2.73112037    -0.89391214    -1.34257869
 h     -1.08796424     1.18524647     1.51349708
          17

 c      1.11199349    -0.38574178    -0.02215821
 c     -0.17546790    -1.03850083    -0.01177288
 c     -1.36312970    -0.22848149     0.01185743
 c     -1.07950231     1.18830596     0.39230735
 c      0.39649524     1.65331230     0.15664362
 c      1.25388120     0.86508729    -0.62517858
 h     -0.34927606    -2.05556034    -0.25436558
 h     -1.73674859     1.97968972    -0.08388019
 h      0.41726957     2.65975073     0.39769007
 h      2.34901720     1.18352230    -0.89547137
 o      2.23998335    -0.95836418     0.25557469
 h      2.84866455    -0.33979796    -0.16408322
 c     -2.59750732    -0.89122108    -0.21453486
 h     -2.61936284    -1.92039189     0.25529397
 h     -3.61599026    -0.38571400     0.10811600
 h     -2.72047160    -0.93765828    -1.29921348
 h     -1.10905611     1.19899822     1.52578331
          17

 c      1.11563344    -0.37154950    -0.01490182
 c     -0.17334184    -1.03862971    -0.02315403
 c     -1.36547341    -0.23510339     0.01719598
 c     -1.06736605     1.19504617     0.38223044
 c      0.39372675     1.66944248     0.15281412
 c      1.26964979     0.87585519    -0.61329353
 h     -0.34034494    -2.04882917    -0.32211620
 h     -1.76200879     1.99515820    -0.08883465
 h      0.43001127     2.63103504     0.30961704
 h      2.35506486     1.21091730    -0.77896792
 o      2.24242382    -0.97423853     0.24609233
 h      2.83015817    -0.36004751    -0.12669202
 c     -2.62246902    -0.90604306    -0.20476778
 h     -2.67763398    -1.91973295     0.26771863
 h     -3.60838374    -0.41626771     0.10032295
 h     -2.71074096    -0.98583806    -1.26006887
 h     -1.13691986     1.21592386     1.53140892
          17

 c      1.11851916    -0.35967305    -0.00899329
 c     -0.17302504    -1.03646955    -0.03437725
 c     -1.36394812    -0.24227227     0.02319528
 c     -1.05502427     1.20214368     0.37283203
 c      0.38937065     1.68082395     0.14576022
 c      1.28571395     0.88958817    -0.59880546
 h     -0.32547425    -2.05280035    -0.38630665
 h     -1.77956181     2.00019629    -0.08559108
 h      0.45263154     2.65454968     0.23086152
 h      2.34714952     1.23772730    -0.66438353
 o      2.24362288    -0.99120127     0.23707776
 h      2.83697054    -0.37143999    -0.09388480
 c     -2.64964927    -0.92099045    -0.19385784
 h     -2.73278970    -1.91426815     0.27560711
 h     -3.58796855    -0.44673149     0.09190805
 h     -2.70340792    -1.03865876    -1.23530677
 h     -1.16965943     1.23582880     1.52658406
          17

 c      1.12092248    -0.35044234    -0.00454564
 c     -0.17445392    -1.03250823    -0.04560818
 c     -1.35908560    -0.25003159     0.02972534
 c     -1.04308449     1.20963928     0.36430295
 c      0.38347375     1.68773269     0.13564512
 c      1.30150087     0.90592394    -0.58133020
 h     -0.30404343    -2.06141844    -0.44466583
 h     -1.78708466     1.99330185    -0.07452172
 h      0.48414610     2.72789759     0.16014496
 h      2.33245784     1.26566205    -0.55548348
 o      2.24314522    -1.00928211     0.22861351
 h      2.87241644    -0.37070410    -0.06714069
 c     -2.67745551    -0.93591048    -0.18185693
 h     -2.78306437    -1.90867711     0.28239756
 h     -3.56683156    -0.46988068     0.08561053
 h     -2.69904263    -1.09602197    -1.22956986
 h     -1.20506461     1.25838874     1.50977931
          17

 c      1.12321280    -0.34400793    -0.00169917
 c     -0.17740326    -1.02740642    -0.05707162
 c     -1.35155741    -0.25837773     0.03664167
 c     -1.03202139     1.21736773     0.35675221
 c      0.37636441     1.69309828     0.12279803
 c      1.31639954     0.92427025    -0.56066703
 h     -0.27602217    -2.06784078    -0.49429046
 h     -1.78435410     1.97529958    -0.05759270
 h      0.52028743     2.81890952     0.09558479
 h      2.31921758     1.29687197    -0.45469109
 o      2.24136916    -1.02775184     0.22039729
 h      2.92613888    -0.36706608    -0.04159355
 c     -2.70401015    -0.95088446    -0.16964456
 h     -2.82736387    -1.90830399     0.29201612
 h     -3.56054474    -0.47663945     0.08480951
 h     -2.69775402    -1.15654819    -1.23870514
 h     -1.24084282     1.28320485     1.48177610
          17

 c      1.12577982    -0.34034819    -0.00058093
 c     -0.18144571    -1.02178539    -0.06897137
 c     -1.34211849    -0.26722023     0.04380172
 c     -1.02211330     1.22495534     0.35019323
 c      0.36848689     1.69957872     0.10740031
 c      1.32998933     0.94397037    -0.53678732
 h     -0.24226654    -2.06688739    -0.53266947
 h     -1.77354542     1.94932821    -0.03828985
 h      0.55555368     2.89935109     0.03803776
 h      2.31382771     1.33288512    -0.36301803
 o      2.23897886    -1.04570158     0.21211871
 h      2.98275100    -0.37299261    -0.01226405
 c     -2.72787259    -0.96606833    -0.15836831
 h     -2.86526388    -1.91699053     0.30775276
 h     -3.57950631    -0.46063408     0.09112027
 h     -2.69988554    -1.21738521    -1.25298449
 h     -1.27488648     1.30985192     1.44567228
          17

 c      1.12897084    -0.33928636    -0.00127289
 c     -0.18595926    -1.01613568    -0.08144345
 c     -1.33156679    -0.27636041     0.05107968
 c     -1.01336854     1.23183134     0.34454934
 c      0.36020415     1.70870390     0.08962910
 c      1.34225154     0.96443688    -0.50975612
 h     -0.20441522    -2.05602446    -0.55833645
 h     -1.75951114     1.92074823    -0.02151653
 h      0.58536315     2.95439520    -0.01093007
 h      2.31829395     1.37355005    -0.28092339
 o      2.23648518    -1.06252807     0.20364706
 h      3.02995003    -0.39641692     0.02279746
 c     -2.74886627    -0.98130824    -0.14868632
 h     -2.89676065    -1.93496192     0.33114175
 h     -3.61963894    -0.42413306     0.10207563
 h     -2.70604991    -1.27510959    -1.26271204
 h     -1.30555199     1.33795143     1.40667674
          17

 c      1.13305941    -0.34050576    -0.00379755
 c     -0.19017615    -1.01078391    -0.09453811
 c     -1.32071688    -0.28549527     0.05837847
 c     -1.00553864     1.23730524     0.33967625
 c      0.35175917     1.72122757     0.06973277
 c      1.35356506     0.98519136    -0.47965061
 h     -0.16459624    -2.03559150    -0.57117232
 h     -1.74920730     1.89623808    -0.01301589
 h      0.60635721     2.97813099    -0.05020215
 h      2.33015329     1.41686612    -0.20923843
 o      2.23412164    -1.07799628     0.19499413
 h      3.06048706    -0.43981658     0.06307741
 c     -2.76779362    -0.99617551    -0.14061808
 h     -2.92195859    -1.95842482     0.36159650
 h     -3.66638046    -0.37705229     0.11271564
 h     -2.71677790    -1.32669874    -1.26121856
 h     -1.33182946     1.36726963     1.37126776
          17

 c      1.13823897    -0.34356449    -0.00811355
 c     -0.19326309    -1.00586650    -0.10821266
 c     -1.31036601    -0.29424785     0.06563520
 c     -0.99833564     1.24078780     0.33538679
 c      0.34330644     1.73744824     0.04801627
 c      1.36449446     1.00582306    -0.44654128
 h     -0.12506709    -2.00883805    -0.57253685
 h     -1.74914685     1.88128492    -0.01783262
 h      0.61609434     2.96949806    -0.07924428
 h      2.34472091     1.45981165    -0.14924429
 o      2.23186452    -1.09217623     0.18624409
 h      3.07197807    -0.50132048     0.10673699
 c     -2.78552641    -1.01031191    -0.13382569
 h     -2.94096588    -1.98128198     0.39702875
 h     -3.70559449    -0.33053635     0.11882029
 h     -2.73229597    -1.37001741    -1.24534385
 h     -1.35320964     1.39776140     1.34540498
          17

 c      1.14462666    -0.34791657    -0.01411473
 c     -0.19442532    -1.00130633    -0.12233165
 c     -1.30123517    -0.30221998     0.07281493
 c     -0.99180342     1.24209128     0.33147055
 c      0.33494743     1.75728558     0.02481176
 c      1.37555005     1.02593953    -0.41052100
 h     -0.08782184    -1.98174958    -0.56521155
 h     -1.76149638     1.87695614    -0.03821214
 h      0.61293677     2.93100859    -0.09808221
 h      2.35755012     1.49941402    -0.10212340
 o      2.22941005    -1.10540979     0.17750279
 h      3.06728777    -0.57527951     0.15144398
 c     -2.80257866    -1.02353037    -0.12781899
 h     -2.95400281    -1.99750200     0.43488870
 h     -3.72841404    -0.29303650     0.11810365
 h     -2.75246471    -1.40402143    -1.21519621
 h     -1.36919311     1.42943016     1.33227261
          17

 c      1.15227163    -0.35294552    -0.02163064
 c     -0.19301676    -0.99684294    -0.13669519
 c     -1.29389673    -0.30905559     0.07989201
 c     -0.98648576     1.24153668     0.32772527
 c      0.32672970     1.78012356     0.00047411
 c      1.38702792     1.04516047    -0.37173638
 h     -0.05427173    -1.96207729    -0.55288832
 h     -1.78251819     1.87913026    -0.07262770
 h      0.59646827     2.87012319    -0.10747685
 h      2.36583780     1.53346865    -0.06842788
 o      2.22610320    -1.11829088     0.16884482
 h      3.05563367    -0.65254081     0.19523174
 c     -2.81911695    -1.03570041    -0.12200112
 h     -2.96153044    -2.00269595     0.47298580
 h     -3.73088488    -0.26974435     0.10991089
 h     -2.77676140    -1.42896207    -1.17408742
 h     -1.37881783     1.46202066     1.33099720
          17

 c      1.16116003    -0.35800989    -0.03043196
 c     -0.18861943    -0.99218464    -0.15111721
 c     -1.28870942    -0.31449845     0.08682468
 c     -0.98318448     1.23975577     0.32398824
 c      0.31857181     1.80440123    -0.02458242
 c      1.39892590     1.06315171    -0.33041109
 h     -0.02525726    -1.95685572    -0.53895316
 h     -1.80524092     1.88121278    -0.11685748
 h      0.56875781     2.80359969    -0.10935069
 h      2.36892571     1.56088193    -0.04781152
 o      2.22101237    -1.13153410     0.16024620
 h      3.05141939    -0.72245060     0.23760381
 c     -2.83505451    -1.04663326    -0.11565763
 h     -2.96429617    -1.99470874     0.50993102
 h     -3.71270814    -0.26297961     0.09475181
 h     -2.80428296    -1.44665398    -1.12860979
 h     -1.38072013     1.49479867     1.33736970
          17

 c      1.17120761    -0.36249053    -0.04024351
 c     -0.18106160    -0.98725097    -0.16552102
 c     -1.28578032    -0.31843187     0.09353235
 c     -0.98259755     1.23742081     0.32012424
 c      0.31014967     1.82715499    -0.04984870
 c      1.41091667     1.07966855    -0.28686496
 h     -0.00153223    -1.96896180    -0.52504578
 h     -1.82312434     1.87728818    -0.16585025
 h      0.53595551     2.76267222    -0.10697202
 h      2.36836377     1.58177724    -0.03898878
 o      2.21349779    -1.14562178     0.15158070
 h      3.06538350    -0.77839880     0.27965831
 c     -2.85007922    -1.05607222    -0.10800996
 h     -2.96331217    -1.97366339     0.54534318
 h     -3.67676265    -0.27214608     0.07410075
 h     -2.83383051    -1.46050795    -1.08800938
 h     -1.37368422     1.52661614     1.34586523
          17

 c      1.18224546    -0.36583341    -0.05076422
 c     -0.17040718    -0.98229803    -0.17995231
 c     -1.28496030    -0.32089491     0.09988372
 c     -0.98513996     1.23507616     0.31598526
 c      0.30110793     1.84488687    -0.07483215
 c      1.42239521     1.09457117    -0.24152839
 h      0.01579167    -1.99531716    -0.51066880
 h     -1.83188527     1.86354521    -0.21500813
 h      0.50582983     2.78321977    -0.10328341
 h      2.36764749     1.59740914    -0.03990440
 o      2.20392201    -1.16054528     0.14277821
 h      3.09355845    -0.82187474     0.32167003
 c     -2.86359189    -1.06385213    -0.09845812
 h     -2.95980199    -1.94179962     0.57996255
 h     -3.62960284    -0.29281140     0.05041040
 h     -2.86412211    -1.47467215    -1.06147449
 h     -1.35719052     1.55618861     1.35150443
          17

 c      1.19402559    -0.36758771    -0.06168479
 c     -0.15696396    -0.97778487    -0.19448145
 c     -1.28587163    -0.32207305     0.10569987
 c     -0.99093989     1.23306116     0.31138592
 c      0.29181235     1.85695252    -0.09923257
 c      1.43263054     1.10779908    -0.19492727
 h      0.02548734    -2.02853290    -0.49426741
 h     -1.82975158     1.83838806    -0.26073665
 h      0.47848016     2.86682529    -0.09864178
 h      2.37130524     1.60974222    -0.04816946
 o      2.19340379    -1.17604355     0.13393794
 h      3.12112934    -0.85850242     0.36136222
 c     -2.87462134    -1.07021332    -0.08698033
 h     -2.95511948    -1.90312933     0.61566261
 h     -3.58228533    -0.31526614     0.02701224
 h     -2.89399460    -1.49206186    -1.05337236
 h     -1.33167925     1.58240225     1.35089309
          17

 c      1.20624330    -0.36743718    -0.07269485
 c     -0.14128179    -0.97412699    -0.20909687
 c     -1.28796126    -0.32226178     0.11076805
 c     -0.99985592     1.23150576     0.30609891
 c      0.28318904     1.86594498    -0.12273943
 c      1.44098639     1.11938177    -0.14762602
 h      0.02686784    -2.06026179    -0.47459309
 h     -1.81727378     1.80218028    -0.30066664
 h      0.44759470     2.97700621    -0.09331834
 h      2.38301236     1.62053790    -0.06166783
 o      2.18303911    -1.19191675     0.12523543
 h      3.13438844    -0.89270798     0.39537596
 c     -2.88194061    -1.07594643    -0.07429445
 h     -2.95062670    -1.86268016     0.65515303
 h     -3.54907732    -0.32508455     0.00728853
 h     -2.92237469    -1.51279093    -1.06027185
 h     -1.29857591     1.60456205     1.34260600
          17

 c      1.21856270    -0.36522331    -0.08348704
 c     -0.12409740    -0.97153647    -0.22367000
 c     -1.29057354    -0.32181440     0.11486117
 c     -1.01146211     1.23035729     0.29987007
 c      0.27589286     1.87430613    -0.14490785
 c      1.44713047     1.12950685    -0.10018254
 h      0.02018597    -2.08371410    -0.45135016
 h     -1.79727026     1.75708653    -0.33390301
 h      0.40971867     3.07935777    -0.08909052
 h      2.40337452     1.63021797    -0.07882491
 o      2.17353921    -1.20807927     0.11680737
 h      3.12595827    -0.92647513     0.42105572
 c     -2.88468262    -1.08183020    -0.06145189
 h     -2.94753734    -1.82511614     0.70107164
 h     -3.54037660    -0.31054735    -0.00697495
 h     -2.94813595    -1.53474998    -1.07326469
 h     -1.26017586     1.62258006     1.32722449
          17

 c      1.23064027    -0.36095413    -0.09376462
 c     -0.10623889    -0.96998058    -0.23797968
 c     -1.29303340    -0.32109202     0.11775981
 c     -1.02505143     1.22938675     0.29246892
 c      0.27019784     1.88319530    -0.16527696
 c      1.45112036     1.13853176    -0.05315767
 h      0.00661849    -2.09475335    -0.42519405
 h     -1.77488878     1.70700840    -0.36142814
 h      0.36516521     3.15498391    -0.08795970
 h      2.42909473     1.63743076    -0.09820036
 o      2.16519686    -1.22450577     0.10869867
 h      3.09490885    -0.95991314     0.43726427
 c     -2.88306280    -1.08771381    -0.04925882
 h     -2.94676180    -1.79302276     0.75443030
 h     -3.55417545    -0.27345211    -0.01614562
 h     -2.97010986    -1.55538788    -1.08276217
 h     -1.21939957     1.63707049     1.30712609
          17

 c      1.24214466    -0.35479571    -0.10325070
 c     -0.08853302    -0.96919342    -0.25175302
 c     -1.29472383    -0.32042252     0.11927043
 c     -1.03969669     1.22821169     0.28376447
 c      0.26615637     1.89292197    -0.18343975
 c      1.45329483     1.14688848    -0.00714690
 h     -0.01196143    -2.09222443    -0.39748585
 h     -1.75730126     1.65725475    -0.38635575
 h      0.31593160     3.19555956    -0.09145146
 h      2.45440794     1.63985733    -0.11789314
 o      2.15788056    -1.24119648     0.10082636
 h      3.04658098    -0.99165717     0.44496514
 c     -2.87813608    -1.09263934    -0.03802682
 h     -2.94878354    -1.76592220     0.81319862
 h     -3.57876877    -0.22747892    -0.02124461
 h     -2.98723722    -1.57287873    -1.08154669
 h     -1.17940626     1.64925329     1.28587226
          17

 c      1.25276611    -0.34705015    -0.11169559
 c     -0.07173491    -0.96869397    -0.26470363
 c     -1.29513997    -0.32007083     0.11923645
 c     -1.05441843     1.22640572     0.27375687
 c      0.26369261     1.90338291    -0.19905392
 c      1.45406953     1.15495661     0.03722177
 h     -0.03327284    -2.07803486    -0.37000295
 h     -1.75217418     1.61341471    -0.41312342
 h      0.26455094     3.19832093    -0.10059805
 h      2.47349358     1.63550135    -0.13541898
 o      2.15099202    -1.25817934     0.09292984
 h      2.99317747    -1.01885238     0.44804455
 c     -2.87098949    -1.09569016    -0.02759370
 h     -2.95359311    -1.74100714     0.87239795
 h     -3.60214695    -0.18708136    -0.02288611
 h     -2.99871767    -1.58644525    -1.06566699
 h     -1.14314248     1.66055493     1.26706529
          17

 c      1.26221913    -0.33811825    -0.11888282
 c     -0.05648406    -0.96781107    -0.27656504
 c     -1.29391368    -0.32022118     0.11754327
 c     -1.06846638     1.22369487     0.26247643
 c      0.26263363     1.91424197    -0.21183970
 c      1.45377965     1.16298461     0.07932628
 h     -0.05494479    -2.05701764    -0.34463338
 h     -1.76458400     1.57944242    -0.44486036
 h      0.21372802     3.16402899    -0.11602461
 h      2.48223532     1.62353278    -0.14808340
 o      2.14357064    -1.27550160     0.08457210
 h      2.95218275    -1.03752224     0.45334719
 c     -2.86236701    -1.09632417    -0.01746380
 h     -2.96071936    -1.71497590     0.92587875
 h     -3.61630626    -0.16170176    -0.02137587
 h     -3.00411464    -1.59640462    -1.03444663
 h     -1.11301237     1.67197763     1.25294669
          17

 c      1.27024626    -0.32845041    -0.12463233
 c     -0.04328387    -0.96576172    -0.28712178
 c     -1.29081711    -0.32096996     0.11411899
 c     -1.08154647     1.22010053     0.24981587
 c      0.26272920     1.92489243    -0.22158444
 c      1.45260400     1.17107166     0.11859838
 h     -0.07484503    -2.03608752    -0.32304475
 h     -1.79427935     1.55631405    -0.48049396
 h      0.16616463     3.09744530    -0.13792528
 h      2.47896873     1.60452794    -0.15349194
 o      2.13489869    -1.29310466     0.07537622
 h      2.93689645    -1.04496194     0.46696798
 c     -2.85267325    -1.09425137    -0.00696798
 h     -2.96935059    -1.68547681     0.96835902
 h     -3.61705585    -0.15575361    -0.01698497
 h     -3.00344039    -1.60426056    -0.99035877
 h     -1.09081512     1.68357549     1.24351009
          17

 c      1.27663038    -0.31850447    -0.12879740
 c     -0.03250263    -0.96183832    -0.29623260
 c     -1.28575607    -0.32232785     0.10893391
 c     -1.09377474     1.21589161     0.23552183
 c      0.26370763     1.93420079    -0.22816054
 c      1.45053622     1.17918197     0.15456579
 h     -0.09129839    -2.02209148    -0.30641422
 h     -1.83607078     1.54257009    -0.51484758
 h      0.12403616     3.01036567    -0.16589422
 h      2.46466922     1.58039079    -0.14998198
 o      2.12525919    -1.31062679     0.06541763
 h      2.94443648    -1.04319773     0.48800292
 c     -2.84204323    -1.08928404     0.00461716
 h     -2.97848453    -1.65164405     0.99669275
 h     -3.60304681    -0.16980712    -0.01008232
 h     -2.99721400    -1.61281814    -0.93876970
 h     -1.07784951     1.69439259     1.23670444
          17

 c      1.28120833    -0.30872291    -0.13125825
 c     -0.02439036    -0.95567235    -0.30383202
 c     -1.27876248    -0.32422978     0.10200237
 c     -1.10542884     1.21141899     0.21935657
 c      0.26541709     1.94007629    -0.23154024
 c      1.44737897     1.18716475     0.18688681
 h     -0.10302908    -2.01877158    -0.29539384
 h     -1.88275123     1.53588984    -0.54158975
 h      0.08747582     2.92673993    -0.19885209
 h      2.44294083     1.55416021    -0.13693577
 o      2.11566816    -1.32745744     0.05517925
 h      2.95984783    -1.03817691     0.50917969
 c     -2.83036596    -1.08132212     0.01793858
 h     -2.98706936    -1.61409924     1.01044327
 h     -3.57546546    -0.20102732    -0.00121153
 h     -2.98638017    -1.62595343    -0.88691814
 h     -1.07497862     1.70286469     1.22946546
          17

 c      1.28387288    -0.29952234    -0.13191828
 c     -0.01909758    -0.94739583    -0.30991088
 c     -1.26998949    -0.32655073     0.09338863
 c     -1.11674292     1.20698211     0.20122598
 c      0.26798835     1.93954914    -0.23173511
 c      1.44277352     1.19476875     0.21537640
 h     -0.10892524    -2.02490942    -0.29032061
 h     -1.92767842     1.53418650    -0.55589114
 h      0.05269895     2.88192502    -0.23597139
 h      2.41973188     1.52969584    -0.11491923
 o      2.10704943    -1.34298072     0.04515866
 h      2.96908251    -1.03585565     0.52302554
 c     -2.81725411    -1.07051244     0.03333609
 h     -2.99415004    -1.57482895     1.01217746
 h     -3.53862127    -0.24259731     0.00879410
 h     -2.97193960    -1.64743715    -0.84139350
 h     -1.08259279     1.70737636     1.21885870
          17

 c      1.28456631    -0.29127979    -0.13070415
 c     -0.01667017    -0.93755623    -0.31449983
 c     -1.25971273    -0.32912250     0.08321447
 c     -1.12782726     1.20277034     0.18119816
 c      0.27150764     1.93097623    -0.22868643
 c      1.43631513     1.20165159     0.24000867
 h     -0.10800048    -2.03532997    -0.29140416
 h     -1.96591263     1.53594742    -0.55543230
 h      0.01567243     2.89698104    -0.27830144
 h      2.40224242     1.51108052    -0.08543438
 o      2.09990060    -1.35670898     0.03566579
 h      2.96434717    -1.04019239     0.52505988
 c     -2.80198525    -1.05751993     0.05057310
 h     -2.99904113    -1.53701468     1.00752911
 h     -3.50100576    -0.28281278     0.01861351
 h     -2.95440544    -1.67878529    -0.80483054
 h     -1.10055152     1.70667164     1.20286534
          17

 c      1.28327508    -0.28431564    -0.12757022
 c     -0.01701225    -0.92688095    -0.31767073
 c     -1.24833569    -0.33174159     0.07166166
 c     -1.13864988     1.19885642     0.15947127
 c      0.27525803     1.91625922    -0.22248824
 c      1.42777998     1.20741746     0.26086686
 h     -0.09964405    -2.04365996    -0.29871586
 h     -1.99452072     1.54023986    -0.54043861
 h     -0.01920003     2.95268158    -0.32634688
 h      2.39649706     1.50164945    -0.05004857
 o      2.09431622    -1.36830906     0.02680784
 h      2.94386073    -1.05294477     0.51403962
 c     -2.78355680    -1.04358019     0.06880995
 h     -3.00146542    -1.50453986     1.00447531
 h     -3.47470849    -0.30644724     0.02626733
 h     -2.93361543    -1.71774260    -0.77468694
 h     -1.12818750     1.70004580     1.18077522
          17

 c      1.28002470    -0.27887579    -0.12250800
 c     -0.01984085    -0.91607827    -0.31954641
 c     -1.23639005    -0.33416303     0.05896438
 c     -1.14902300     1.19521122     0.13634293
 c      0.27805304     1.89863778    -0.21361853
 c      1.41736477     1.21170877     0.27805012
 h     -0.08387925    -2.04466949    -0.31209402
 h     -2.01274523     1.54672390    -0.51351652
 h     -0.04296888     3.01528046    -0.37713715
 h      2.40428489     1.50298085    -0.00927234
 o      2.09002951    -1.37761150     0.01849733
 h      2.91130004    -1.07369073     0.49184923
 c     -2.76119000    -1.02989891     0.08697018
 h     -3.00143563    -1.48075155     1.01099015
 h     -3.46927890    -0.30227872     0.02945793
 h     -2.90911942    -1.75909970    -0.74551042
 h     -1.16436699     1.68740337     1.15331560
          17

 c      1.27488339    -0.27511815    -0.11555047
 c     -0.02466255    -0.90573873    -0.32030580
 c     -1.22452530    -0.33609194     0.04539573
 c     -1.15858733     1.19170572     0.11219493
 c      0.27891272     1.88048600    -0.20273887
 c      1.40575905     1.21426933     0.29163401
 h     -0.06144014    -2.03542647    -0.33110316
 h     -2.02225216     1.55576741    -0.47948358
 h     -0.04973235     3.06203803    -0.42624312
 h      2.42183551     1.51453533     0.03769976
 o      2.08638533    -1.38463125     0.01043081
 h      2.87626017    -1.09958423     0.46383957
 c     -2.73510825    -1.01682655     0.10422922
 h     -2.99866927    -1.46665474     1.03139251
 h     -3.48282660    -0.27240131     0.02678066
 h     -2.88064887    -1.79698249    -0.71218322
 h     -1.20757089     1.66921998     1.12259767
          17

 c      1.26797792    -0.27310599    -0.10676511
 c     -0.03078795    -0.89629851    -0.32017877
 c     -1.21348882    -0.33718288     0.03125169
 c     -1.16681624     1.18811400     0.08747581
 c      0.27717511     1.86322136    -0.19050312
 c      1.39395639     1.21493123     0.30172648
 h     -0.03368213    -2.01566909    -0.35507223
 h     -2.02714998     1.56853613    -0.44490238
 h     -0.03743307     3.08189509    -0.46970906
 h      2.44161704     1.53417475     0.09202902
 o      2.08236986    -1.38955645     0.00210665
 h      2.85374449    -1.12558641     0.43850519
 c     -2.70649436    -1.00399245     0.12028381
 h     -2.99191429    -1.45992705     1.06407585
 h     -3.50322531    -0.22983002     0.01861805
 h     -2.84830580    -1.82663849    -0.67163705
 h     -1.25600039     1.64637383     1.09180971
          17

 c      1.25951187    -0.27280858    -0.09624180
 c     -0.03738966    -0.88802025    -0.31942832
 c     -1.20408663    -0.33705588     0.01683226
 c     -1.17310796     1.18416689     0.06265084
 c      0.27242238     1.84769904    -0.17749632
 c      1.38294512     1.21357569     0.30853476
 h     -0.00238674    -1.98783534    -0.38319834
 h     -2.03294922     1.58670379    -0.41682195
 h     -0.00638688     3.07044293    -0.50441778
 h      2.45554137     1.55903577     0.15408986
 o      2.07703772    -1.39259106    -0.00692650
 h      2.85736970    -1.14704087     0.42348551
 c     -2.67670879    -0.99101040     0.13529822
 h     -2.97902264    -1.45590698     1.10299707
 h     -3.51743887    -0.18836746     0.00660571
 h     -2.81257263    -1.84520693    -0.62309988
 h     -1.30770989     1.61982818     1.06449678
          17

 c      1.24977170    -0.27410540    -0.08408512
 c     -0.04360278    -0.88098720    -0.31832034
 c     -1.19710814    -0.33533575     0.00241806
 c     -1.17702538     1.17968999     0.03811975
 c      0.26446185     1.83442367    -0.16421059
 c      1.37346692     1.21011411     0.31237234
 h      0.03049855    -1.95674890    -0.41469917
 h     -2.04385526     1.61140251    -0.40070748
 h      0.04166762     3.02700166    -0.52799480
 h      2.45728933     1.58622138     0.22302208
 o      2.07029753    -1.39370974    -0.01663671
 h      2.88703092    -1.16367575     0.41868828
 c     -2.64679663    -0.97771951     0.14966565
 h     -2.95776367    -1.44958351     1.14122931
 h     -3.51668535    -0.15750156    -0.00732469
 h     -2.77428114    -1.85198046    -0.56781880
 h     -1.36072496     1.59023564     1.04340644
          17

 c      1.23911101    -0.27679468    -0.07041459
 c     -0.04864800    -0.87514625    -0.31708775
 c     -1.19321371    -0.33171011    -0.01175792
 c     -1.17856718     1.17476738     0.01417028
 c      0.25336899     1.82355110    -0.15100759
 c      1.36589287     1.20448865     0.31361985
 h      0.06310328    -1.92856867    -0.44894961
 h     -2.05982921     1.64182669    -0.39879927
 h      0.10380289     2.95418832    -0.53895280
 h      2.44326868     1.61320504     0.29690884
 o      2.06297021    -1.39270659    -0.02651701
 h      2.92824291    -1.17890139     0.41648721
 c     -2.61741920    -0.96405612     0.16381027
 h     -2.92657215    -1.43698290     1.17351971
 h     -3.49664209    -0.14238516    -0.02144901
 h     -2.73456431    -1.84854858    -0.50873215
 h     -1.41308132     1.55769327     1.02934328
          17

 c      1.22792376    -0.28061374    -0.05536762
 c     -0.05194582    -0.87042844    -0.31590759
 c     -1.19280514    -0.32598959    -0.02553865
 c     -1.17821062     1.16978558    -0.00897778
 c      0.23953749     1.81470907    -0.13803804
 c      1.36018161     1.19667245     0.31267909
 h      0.09370788    -1.90874035    -0.48544462
 h     -2.07637427     1.67487551    -0.41028965
 h      0.17579998     2.85977818    -0.53755103
 h      2.41280051     1.63807696     0.37321268
 o      2.05603220    -1.38945494    -0.03602517
 h      2.96440836    -1.19565315     0.40877970
 c     -2.58892635    -0.94992397     0.17809535
 h     -2.88485373    -1.41562555     1.19717840
 h     -3.45648127    -0.14490041    -0.03441361
 h     -2.69475599    -1.83879294    -0.45006268
 h     -1.46280264     1.52188550     1.02078198
          17

 c      1.21661864    -0.28527215    -0.03910075
 c     -0.05319176    -0.86689213    -0.31490799
 c     -1.19591169    -0.31815151    -0.03886406
 c     -1.17669312     1.16531592    -0.03110908
 c      0.22364428     1.80666476    -0.12508740
 c      1.35589767     1.18665316     0.30994258
 h      0.12057506    -1.89969807    -0.52347983
 h     -2.08721299     1.70629638    -0.43278960
 h      0.25252227     2.76067651    -0.52780476
 h      2.36800704     1.65974740     0.44927727
 o      2.05014525    -1.38400562    -0.04482459
 h      2.98445296    -1.21475281     0.39084205
 c     -2.56141002    -0.93520580     0.19277076
 h     -2.83300700    -1.38451692     1.21213192
 h     -3.39852223    -0.16409565    -0.04537510
 h     -2.65618976    -1.82830508    -0.39653546
 h     -1.50793732     1.48255374     1.01453616
          17

 c      1.20559919    -0.29049480    -0.02179060
 c     -0.05238598    -0.86476284    -0.31419325
 c     -1.20212546    -0.30835511    -0.05177913
 c     -1.17476149     1.16195319    -0.05201301
 c      0.20640191     1.79720779    -0.11144683
 c      1.35230293     1.17439968     0.30578262
 h      0.14178251    -1.89998302    -0.56176902
 h     -2.08706950     1.73215686    -0.46362105
 h      0.33020412     2.68476257    -0.51941208
 h      2.31339537     1.67808539     0.52283739
 o      2.04560222    -1.37655353    -0.05279132
 h      2.98375198    -1.23533584     0.36142101
 c     -2.53469299    -0.91995474     0.20790693
 h     -2.77235361    -1.34404695     1.22081976
 h     -3.32886299    -0.19570270    -0.05436905
 h     -2.61989164    -1.82270575    -0.35200229
 h     -1.54673329     1.43995790     1.00698985
          17

 c      1.19524818    -0.29606299    -0.00363866
 c     -0.04982869    -0.86432441    -0.31385440
 c     -1.21061132    -0.29692545    -0.06442897
 c     -1.17304155     1.16019164    -0.07152653
 c      0.18827634     1.78442620    -0.09636088
 c      1.34853668     1.15984573     0.30055294
 h      0.15539791    -1.90548393    -0.59840935
 h     -2.07297621     1.74971454    -0.50045393
 h      0.40891256     2.65659746    -0.52278857
 h      2.25480183     1.69378052     0.59241301
 o      2.04234645    -1.36739166    -0.05998196
 h      2.96379026    -1.25546051     0.32218781
 c     -2.50826995    -0.90469721     0.22335260
 h     -2.70500230    -1.29585443     1.22803080
 h     -3.25858901    -0.23117387    -0.06303359
 h     -2.58630719    -1.82520038    -0.31789870
 h     -1.57787100     1.39508860     0.99517492
          17

 c      1.18591019    -0.30184454     0.01511716
 c     -0.04607556    -0.86576439    -0.31395719
 c     -1.22019464    -0.28430721    -0.07704513
 c     -1.17200864     1.16033303    -0.08956779
 c      0.16992237     1.76890898    -0.08008813
 c      1.34384053     1.14296249     0.29459638
 h      0.15991669    -1.91158982    -0.63125778
 h     -2.04450918     1.75777101    -0.54156744
 h      0.48694353     2.67187943    -0.53640336
 h      2.19759226     1.70765063     0.65729729
 o      2.03991794    -1.35687720    -0.06662879
 h      2.93292098    -1.27250252     0.27764130
 c     -2.48136836    -0.89054911     0.23879790
 h     -2.63354061    -1.24244355     1.24023675
 h     -3.20339744    -0.25826799    -0.07512502
 h     -2.55526984    -1.83511865    -0.29264868
 h     -1.60065291     1.34964146     0.97739078
          17

 c      1.17785929    -0.30780985     0.03419179
 c     -0.04184213    -0.86907974    -0.31452587
 c     -1.22950355    -0.27099471    -0.08992726
 c     -1.17196646     1.16244644    -0.10613982
 c      0.15260122     1.75295752    -0.06368320
 c      1.33771953     1.12392575     0.28826975
 h      0.15460989    -1.91482972    -0.65842589
 h     -2.00370336     1.75683747    -0.58605340
 h      0.55593192     2.70631846    -0.54897512
 h      2.14491902     1.71956053     0.71692622
 o      2.03740728    -1.34539449    -0.07311912
 h      2.90702422    -1.28363787     0.23479171
 c     -2.45349239    -0.87873614     0.25385987
 h     -2.56049999    -1.18630353     1.26369868
 h     -3.17722194    -0.26691442    -0.09461214
 h     -2.52622425    -1.84879749    -0.27255908
 h     -1.61514586     1.30585623     0.95344734
          17

 c      1.17125582    -0.31402974     0.05325333
 c     -0.03788266    -0.87405518    -0.31553573
 c     -1.23713734    -0.25746230    -0.10341750
 c     -1.17299682     1.16638729    -0.12130311
 c      0.13764674     1.73847709    -0.04800194
 c      1.32997567     1.10322142     0.28198865
 h      0.13962917    -1.91365918    -0.67865600
 h     -1.95490162     1.74920402    -0.63408794
 h      0.60690565     2.73980840    -0.55116947
 h      2.09733105     1.72781591     0.77009156
 o      2.03379706    -1.33330113    -0.07982821
 h      2.90414131    -1.28676305     0.20050316
 c     -2.42527214    -0.86978107     0.26805585
 h     -2.48785135    -1.12879513     1.30132952
 h     -3.18173381    -0.25783045    -0.12067055
 h     -2.49851455    -1.86179305    -0.25335469
 h     -1.62230649     1.26629553     0.92467217
          17

 c      1.16610839    -0.32065376     0.07193387
 c     -0.03488612    -0.88028138    -0.31691182
 c     -1.24184606    -0.24412886    -0.11786085
 c     -1.17493599     1.17185252    -0.13513664
 c      0.12605620     1.72651690    -0.03348093
 c      1.32062777     1.08158896     0.27623742
 h      0.11592414    -1.90867657    -0.69152678
 h     -1.90422097     1.73870512    -0.68709964
 h      0.63434276     2.76158249    -0.53845009
 h      2.05391471     1.72965060     0.81482210
 o      2.02891551    -1.32089102    -0.08680102
 h      2.92952124    -1.28130928     0.17638900
 c     -2.39837889    -0.86346180     0.28097881
 h     -2.41699299    -1.06980041     1.35026778
 h     -3.20598830    -0.24135628    -0.14644917
 h     -2.47161673    -1.87060959    -0.23132171
 h     -1.62405557     1.23362559     0.89372912
          17

 c      1.16225765    -0.32788284     0.08984483
 c     -0.03340197    -0.88719830    -0.31853117
 c     -1.24269683    -0.23136500    -0.13354704
 c     -1.17745512     1.17849034    -0.14773400
 c      0.11844411     1.71755815    -0.02030794
 c      1.30979768     1.05987122     0.27151824
 h      0.08503791    -1.90246497    -0.69748928
 h     -1.85801480     1.72968978    -0.74727082
 h      0.63584990     2.76690326    -0.50933793
 h      2.01381082     1.72236881     0.84901214
 o      2.02382289    -1.30842642    -0.09372067
 h      2.96957418    -1.26782775     0.15822837
 c     -2.37452119    -0.85937011     0.29263088
 h     -2.34919998    -1.00864506     1.40274157
 h     -3.23632819    -0.22839830    -0.16391493
 h     -2.44528916    -1.87350898    -0.20386674
 h     -1.62319770     1.21040848     0.86417504
          17

 c      1.15939391    -0.33595286     0.10659015
 c     -0.03378643    -0.89417430    -0.32023688
 c     -1.23919429    -0.21951961    -0.15064439
 c     -1.18025616     1.18606897    -0.15927651
 c      0.11506779     1.71174891    -0.00855667
 c      1.29763577     1.03886688     0.26827821
 h      0.04880581    -1.89895703    -0.69766913
 h     -1.82037613     1.72508755    -0.81582907
 h      0.61120655     2.75449711    -0.46397009
 h      1.97715651     1.70434321     0.87120654
 o      2.01994444    -1.29617121    -0.10023310
 h      3.00540289    -1.24716946     0.14107861
 c     -2.35478970    -0.85710237     0.30339036
 h     -2.28594092    -0.94528067     1.44957878
 h     -3.26262337    -0.22585145    -0.16748585
 h     -2.41962717    -1.87083055    -0.16970828
 h     -1.62306434     1.19888605     0.83964610
          17

 c      1.15709714    -0.34511377     0.12177670
 c     -0.03617163    -0.90063941    -0.32187622
 c     -1.23133302    -0.20892533    -0.16915071
 c     -1.18324000     1.19459275    -0.17011376
 c      0.11581121     1.70896077     0.00177921
 c      1.28428939     1.01922466     0.26684745
 h      0.00902041    -1.90212937    -0.69336069
 h     -1.79141050     1.72483954    -0.89094293
 h      0.56219486     2.72609825    -0.40368784
 h      1.94540396     1.67556759     0.88115742
 o      2.01833994    -1.28437836    -0.10613173
 h      3.02405328    -1.22025011     0.12221603
 c     -2.33957668    -0.85614964     0.31373879
 h     -2.22879383    -0.88068481     1.48327202
 h     -3.27888393    -0.23688516    -0.15441595
 h     -2.39502166    -1.86507504    -0.12884536
 h     -1.62683057     1.20077784     0.82265604
          17

 c      1.15488468    -0.35559330     0.13502162
 c     -0.04046217    -0.90625699    -0.32335686
 c     -1.21957971    -0.19986616    -0.18888232
 c     -1.18648345     1.20423093    -0.18069463
 c      0.12012404     1.70865943     0.01083427
 c      1.26988852     1.00138027     0.26739888
 h     -0.03278763    -1.91421545    -0.68531641
 h     -1.76809267     1.72637038    -0.96744452
 h      0.49335549     2.68813076    -0.33147911
 h      1.92130875     1.63782509     0.88009667
 o      2.01956738    -1.27326863    -0.11134872
 h      3.02037785    -1.18800901     0.10105271
 c     -2.32872166    -0.85583946     0.32406474
 h     -2.17918354    -0.81659188     1.49924342
 h     -3.28229871    -0.26216668    -0.12412755
 h     -2.37201661    -1.86060428    -0.08229288
 h     -1.63671214     1.21712422     0.81339934
          17

 c      1.15225687    -0.36755173     0.14595818
 c     -0.04635947    -0.91105118    -0.32468262
 c     -1.20480621    -0.19251455    -0.20950470
 c     -1.19008887     1.21512097    -0.19137248
 c      0.12696368     1.70959571     0.01896020
 c      1.25454211     0.98554186     0.26993437
 h     -0.07531575    -1.93444303    -0.67330028
 h     -1.74662129     1.72651126    -1.03880537
 h      0.41308792     2.65544730    -0.25275368
 h      1.90868351     1.59448253     0.87070625
 o      2.02371230    -1.26302578    -0.11591343
 h      2.99634224    -1.15123058     0.07853810
 c     -2.32167022    -0.85544948     0.33458922
 h     -2.13812936    -0.75503587     1.49598393
 h     -3.27276742    -0.30047846    -0.07779498
 h     -2.35107969    -1.86254731    -0.03148326
 h     -1.65343822     1.24816084     0.80926548
          17

 c      1.14874092    -0.38104536     0.15424115
 c     -0.05340534    -0.91540449    -0.32593465
 c     -1.18819923    -0.18687487    -0.23059048
 c     -1.19407874     1.22722137    -0.20228667
 c      0.13496367     1.70971025     0.02666703
 c      1.23837512     0.97173657     0.27432651
 h     -0.11730088    -1.95928402    -0.65629642
 h     -1.72407781     1.72301287    -1.09938527
 h      0.33239454     2.65264578    -0.17431601
 h      1.91166246     1.54967263     0.85653159
 o      2.03035892    -1.25381471    -0.11993277
 h      2.96128388    -1.11007769     0.05689646
 c     -2.31755792    -0.85448308     0.34534754
 h     -2.10601154    -0.69791779     1.47497928
 h     -3.25343773    -0.34860283    -0.01843003
 h     -2.33238208    -1.87470149     0.02259548
 h     -1.67628905     1.29321304     0.80551263
          17

 c      1.14393802    -0.39600620     0.15955860
 c     -0.06103609    -0.91993718    -0.32721415
 c     -1.17116047    -0.18276341    -0.25168457
 c     -1.19838012     1.24027790    -0.21339272
 c      0.14304916     1.70751854     0.03416669
 c      1.22165734     0.95989250     0.28044472
 h     -0.15742449    -1.98401109    -0.63318406
 h     -1.69888665     1.71502577    -1.14562709
 h      0.25823670     2.69827084    -0.09877760
 h      1.93310231     1.50674336     0.84060169
 o      2.03858850    -1.24582593    -0.12357478
 h      2.93177014    -1.06331600     0.03935878
 c     -2.31519285    -0.85298256     0.35619962
 h     -2.08229718    -0.64657509     1.44081995
 h     -3.23213661    -0.40084037     0.04879023
 h     -2.31574552    -1.89731242     0.07998878
 h     -1.70358707     1.35065564     0.79669287
          17

 c      1.13757102    -0.41223375     0.16166067
 c     -0.06865308    -0.92535163    -0.32859290
 c     -1.15518778    -0.17983555    -0.27235613
 c     -1.20283247     1.25388547    -0.22454515
 c      0.15067399     1.70427244     0.04116980
 c      1.20499147     0.94988817     0.28830752
 h     -0.19440593    -2.00442341    -0.60334766
 h     -1.67070600     1.70300474    -1.17641873
 h      0.19084007     2.77987366    -0.02234584
 h      1.97247445     1.46673288     0.82383657
 o      2.04738726    -1.23927962    -0.12699181
 h      2.92504326    -1.00834912     0.02885493
 c     -2.31305723    -0.85162496     0.36684292
 h     -2.06524861    -0.60130644     1.40131507
 h     -3.22211785    -0.44928857     0.11687969
 h     -2.30079192    -1.92653041     0.14150317
 h     -1.73331869     1.41798774     0.77802265
          17

 c      1.12952458    -0.42939742     0.16039627
 c     -0.07571188    -0.93229312    -0.33009555
 c     -1.14171999    -0.17764965    -0.29222383
 c     -1.20717168     1.26759527    -0.23554219
 c      0.15723367     1.70281667     0.04749425
 c      1.18935315     0.94154766     0.29810625
 h     -0.22718629    -2.01797743    -0.56695184
 h     -1.64024329     1.68851041    -1.19320658
 h      0.13081204     2.86714626     0.05756806
 h      2.02488797     1.42825352     0.80474989
 o      2.05655763    -1.23424272    -0.13017552
 h      2.94450016    -0.94432124     0.02561690
 c     -2.30972044    -0.85136753     0.37675799
 h     -2.05187876    -0.56100082     1.36677349
 h     -3.23751601    -0.48685884     0.17947076
 h     -2.28710663    -1.95613737     0.20781162
 h     -1.76366554     1.49202967     0.74625731
          17

 c      1.11988608    -0.44706227     0.15573276
 c     -0.08181629    -0.94123092    -0.33170870
 c     -1.13196360    -0.17575900    -0.31095686
 c     -1.21103153     1.28098274    -0.24613143
 c      0.16199995     1.70533346     0.05329859
 c      1.17586100     0.93461132     0.31005587
 h     -0.25509785    -2.02428995    -0.52493067
 h     -1.60908136     1.67403789    -1.20009597
 h      0.08098456     2.93723998     0.13949445
 h      2.08243393     1.38894843     0.78091633
 o      2.06691728    -1.23042981    -0.13294043
 h      2.97628534    -0.87534138     0.02692659
 c     -2.30478005    -0.85280193     0.38523400
 h     -2.03872879    -0.52338923     1.34713948
 h     -3.28180789    -0.51218788     0.23410503
 h     -2.27426707    -1.98003390     0.27874590
 h     -1.79336016     1.56924132     0.70008734
          17

 c      1.10897232    -0.46473439     0.14775302
 c     -0.08679599    -0.95236025    -0.33340490
 c     -1.12675791    -0.17381626    -0.32826009
 c     -1.21398660     1.29366351    -0.25602601
 c      0.16444060     1.71287407     0.05891314
 c      1.16542896     0.92874531     0.32421373
 h     -0.27798172    -2.02523131    -0.47881417
 h     -1.57934713     1.66271005    -1.20363539
 h      0.04422026     2.97886859     0.22021253
 h      2.13677007     1.34709137     0.75071039
 o      2.07941354    -1.22733436    -0.13507408
 h      3.00303466    -0.80833848     0.02960117
 c     -2.29914216    -0.85586390     0.39182290
 h     -2.02359037    -0.48650161     1.34715641
 h     -3.34302833    -0.52984566     0.28173468
 h     -2.26182096    -1.99389257     0.35312986
 h     -1.82187699     1.64611166     0.64019716
          17

 c      1.09731712    -0.48190473     0.13664065
 c     -0.09075034    -0.96555315    -0.33517227
 c     -1.12652124    -0.17165522    -0.34385243
 c     -1.21562813     1.30531185    -0.26499320
 c      0.16439623     1.72564671     0.06473969
 c      1.15851432     0.92361328     0.34038701
 h     -0.29623394    -2.02463522    -0.43044753
 h     -1.55299457     1.65756941    -1.21152437
 h      0.02247189     2.98794525     0.29635257
 h      2.18115964     1.30229886     0.71408283
 o      2.09451969    -1.22445993    -0.13643051
 h      3.01344479    -0.74944620     0.03154875
 c     -2.29407634    -0.86003667     0.39680623
 h     -2.00677259    -0.45041911     1.36356451
 h     -3.40359538    -0.54543520     0.32356782
 h     -2.24930766    -1.99575288     0.42899483
 h     -1.84950926     1.71955825     0.56904995
          17

 c      1.08561907    -0.49807736     0.12266192
 c     -0.09404215    -0.98040461    -0.33704313
 c     -1.13127489    -0.16931740    -0.35745521
 c     -1.21566288     1.31571708    -0.27303637
 c      0.16209067     1.74326467     0.07122885
 c      1.15504130     0.91895062     0.35813308
 h     -0.31071292    -2.02738229    -0.38163800
 h     -1.53075121     1.66044074    -1.22981162
 h      0.01675779     2.96440961     0.36489027
 h      2.21142651     1.25550589     0.67248132
 o      2.11219954    -1.22142614    -0.13693655
 h      3.00316473    -0.70254312     0.03184540
 c     -2.29044904    -0.86460114     0.40103207
 h     -1.99049455    -0.41726029     1.38773506
 h     -3.44972334    -0.56256964     0.35983257
 h     -2.23627721    -1.98604989     0.50397625
 h     -1.87728583     1.78723189     0.49033578
          17

 c      1.07466325    -0.51278883     0.10614635
 c     -0.09724486    -0.99639375    -0.33910647
 c     -1.14071583    -0.16701961    -0.36880113
 c     -1.21399507     1.32484881    -0.28054518
 c      0.15804825     1.76484565     0.07884504
 c      1.15445781     0.91458417     0.37681221
 h     -0.32241732    -2.03768772    -0.33386508
 h     -1.51141580     1.67098964    -1.25999187
 h      0.02716786     2.91155569     0.42344313
 h      2.22629067     1.20870920     0.62846037
 o      2.13201050    -1.21801243    -0.13658409
 h      2.97365102    -0.66882525     0.03052211
 c     -2.28866768    -0.86879899     0.40543306
 h     -1.97731161    -0.38960368     1.41059732
 h     -3.47347247    -0.58280776     0.39011839
 h     -2.22226549    -1.96735850     0.57576122
 h     -1.90658695     1.84755571     0.40805921
          17

 c      1.06522786    -0.52563230     0.08746357
 c     -0.10105863    -1.01309286    -0.34148579
 c     -1.15430595    -0.16508453    -0.37765902
 c     -1.21073816     1.33287395    -0.28821597
 c      0.15298211     1.78894972     0.08795777
 c      1.15585050     0.91040057     0.39566422
 h     -0.33201136    -2.05715647    -0.28826428
 h     -1.49226865     1.68683595    -1.29864917
 h      0.05260673     2.83771849     0.47112711
 h      2.22753300     1.16468275     0.58524448
 o      2.15314443    -1.21422012    -0.13543840
 h      2.93201358    -0.64599642     0.02859740
 c     -2.28884958    -0.87194088     0.41071870
 h     -1.96910380    -0.36917240     1.42556301
 h     -3.47170962    -0.60632901     0.41381843
 h     -2.20675057    -1.94381771     0.64246266
 h     -1.93841807     1.89937889     0.32551016
          17

 c      1.05798539    -0.53629154     0.06699665
 c     -0.10619994    -1.03028236    -0.34428456
 c     -1.17135185    -0.16386643    -0.38386133
 c     -1.20616309     1.34011558    -0.29677778
 c      0.14768967     1.81333780     0.09861021
 c      1.15807496     0.90630280     0.41389684
 h     -0.33953272    -2.08394727    -0.24589974
 h     -1.47026005     1.70462886    -1.33988411
 h      0.09045074     2.76015331     0.51073374
 h      2.21995053     1.12662881     0.54623374
 o      2.17443901    -1.21035735    -0.13365667
 h      2.89124632    -0.62699225     0.02829624
 c     -2.29090672    -0.87350090     0.41730139
 h     -1.96683147    -0.35639572     1.42915521
 h     -3.44533403    -0.63235282     0.43035213
 h     -2.18914832    -1.92011593     0.70276973
 h     -1.97265707     1.94147447     0.24467091
          17

 c      1.05341798    -0.54457536     0.04511731
 c     -0.11327319    -1.04789318    -0.34753473
 c     -1.19106350    -0.16369683    -0.38732490
 c     -1.20062911     1.34698240    -0.30677226
 c      0.14290972     1.83485346     0.11023351
 c      1.15991479     0.90218610     0.43077616
 h     -0.34454713    -2.11375535    -0.20800712
 h     -1.44296720     1.72115403    -1.37803361
 h      0.13713332     2.70736785     0.55161990
 h      2.21054041     1.09768652     0.51442537
 o      2.19459476    -1.20698277    -0.13146857
 h      2.86703579    -0.60092470     0.03267776
 c     -2.29449063    -0.87322976     0.42533374
 h     -1.97060951    -0.35041802     1.42076597
 h     -3.39976231    -0.65922100     0.43927234
 h     -2.16891754    -1.90015353     0.75577509
 h     -2.00779929     1.97234023     0.16642896
          17

 c      1.05177219    -0.55043464     0.02217079
 c     -0.12265873    -1.06585009    -0.35118251
 c     -1.21259691    -0.16485756    -0.38806208
 c     -1.19452708     1.35387319    -0.31850570
 c      0.13909534     1.85061453     0.12193972
 c      1.16031270     0.89794190     0.44570183
 h     -0.34658863    -2.14175114    -0.17593768
 h     -1.40890920     1.73392604    -1.40905794
 h      0.19051535     2.70592066     0.60596000
 h      2.20623524     1.08032420     0.49189665
 o      2.21281568    -1.20442057    -0.12904733
 h      2.86765489    -0.56092452     0.04353045
 c     -2.29882404    -0.87125981     0.43476488
 h     -1.97979777    -0.34915735     1.40243770
 h     -3.34659898    -0.68432080     0.44032706
 h     -2.14580071    -1.88590935     0.80060055
 h     -2.04138393     1.99050642     0.09127598
          17

 c      1.05306101    -0.55395628    -0.00152868
 c     -0.13445071    -1.08393951    -0.35511167
 c     -1.23508856    -0.16756866    -0.38618273
 c     -1.18824301     1.36105997    -0.33210193
 c      0.13648330     1.86042960     0.13385283
 c      1.15863756     0.89349365     0.45824129
 h     -0.34553809    -2.16419473    -0.15088519
 h     -1.36745264     1.74136060    -1.43085646
 h      0.24950365     2.75241797     0.67296307
 h      2.21065411     1.07579730     0.47964750
 o      2.22924297    -1.20224315    -0.12637968
 h      2.88695861    -0.51248846     0.05929900
 c     -2.30258937    -0.86811865     0.44537733
 h     -1.99305364    -0.34930152     1.37883922
 h     -3.30462367    -0.70429428     0.43340265
 h     -2.12010124    -1.87714835     0.83616402
 h     -2.07076909     1.99511077     0.01989205
          17

 c      1.05708829    -0.55534147    -0.02569756
 c     -0.14844865    -1.10175394    -0.35918420
 c     -1.25767744    -0.17197166    -0.38188678
 c     -1.18210902     1.36860774    -0.34754952
 c      0.13547092     1.86626094     0.14720738
 c      1.15481431     0.88885862     0.46811317
 h     -0.34177656    -2.17927456    -0.13361297
 h     -1.31860893     1.74276159    -1.44324624
 h      0.31009633     2.81961060     0.73788120
 h      2.22219973     1.08388366     0.47790255
 o      2.24445960    -1.19958267    -0.12334812
 h      2.91208460    -0.46845602     0.07647600
 c     -2.30437634    -0.86455543     0.45681917
 h     -2.00848477    -0.34639515     1.35704075
 h     -3.29422591    -0.71638391     0.41828473
 h     -2.09279714    -1.87208515     0.86132471
 h     -2.09387830     1.98636714    -0.04663406
          17

 c      1.06348055    -0.55487389    -0.05007788
 c     -0.16419681    -1.11870010    -0.36328440
 c     -1.27951491    -0.17810990    -0.37545015
 c     -1.17633406     1.37636686    -0.36470189
 c      0.13649998     1.86986492     0.16307138
 c      1.14921067     0.88417149     0.47515271
 h     -0.33615107    -2.18735537    -0.12427864
 h     -1.26285080     1.73825884    -1.44796488
 h      0.36671302     2.88362991     0.78731148
 h      2.23525223     1.10299776     0.48649770
 o      2.25889709    -1.19571703    -0.11987725
 h      2.93286814    -0.43951533     0.09206256
 c     -2.30393542    -0.86119944     0.46865698
 h     -2.02418780    -0.33550583     1.34518891
 h     -3.32217502    -0.72073728     0.39494403
 h     -2.06537269    -1.86848528     0.87529469
 h     -2.10974874     1.96574669    -0.10687725
          17

 c      1.07173089    -0.55287932    -0.07442562
 c     -0.18106328    -1.13405020    -0.36735445
 c     -1.29978416    -0.18591951    -0.36720429
 c     -1.17095468     1.38400469    -0.38325433
 c      0.13980299     1.87216113     0.18190698
 c      1.14239705     0.87964591     0.47929420
 h     -0.32981791    -2.19082829    -0.12237592
 h     -1.20094114     1.72872628    -1.44865067
 h      0.41487901     2.93109330     0.81445205
 h      2.24310956     1.13057575     0.50500731
 o      2.27269900    -1.19027096    -0.11598130
 h      2.94416275    -0.43091663     0.10443681
 c     -2.30268826    -0.85831778     0.48048595
 h     -2.03930299    -0.31303786     1.34930832
 h     -3.37465808    -0.72056613     0.36490892
 h     -2.03949619    -1.86456285     0.87802744
 h     -2.11883511     1.93592757    -0.15931500
          17

 c      1.08125386    -0.54968076    -0.09849804
 c     -0.19833744    -1.14703360    -0.37140476
 c     -1.31774140    -0.19523233    -0.35750972
 c     -1.16582918     1.39105757    -0.40274313
 c      0.14534667     1.87352353     0.20372971
 c      1.13495362     0.87551580     0.48056611
 h     -0.32399351    -2.19350073    -0.12684135
 h     -1.13374669     1.71559340    -1.45042868
 h      0.45170548     2.95565119     0.81718822
 h      2.24034197     1.16352327     0.53271242
 o      2.28576790    -1.18320472    -0.11176026
 h      2.94524633    -0.44268902     0.11336092
 c     -2.30252365    -0.85579553     0.49216864
 h     -2.05485702    -0.27905378     1.36971083
 h     -3.43055112    -0.71955973     0.33152036
 h     -2.01675769    -1.85942562     0.87041100
 h     -2.12302782     1.90056455    -0.20265304
          17

 c      1.09144628    -0.54555869    -0.12204483
 c     -0.21532056    -1.15697455    -0.37549217
 c     -1.33275689    -0.20578577    -0.34673191
 c     -1.16067955     1.39701512    -0.42262202
 c      0.15286386     1.87405373     0.22827240
 c      1.12737699     0.87198352     0.47908584
 h     -0.31965803    -2.19934637    -0.13637883
 h     -1.06211829     1.70039671    -1.45854018
 h      0.47554496     2.95489551     0.79608286
 h      2.22386272     1.19860332     0.56858927
 o      2.29777825    -1.17481004    -0.10740343
 h      2.93964108    -0.46979775     0.12007229
 c     -2.30476809    -0.85321424     0.50394481
 h     -2.07324692    -0.23779525     1.40075714
 h     -3.47385484    -0.72021721     0.29853480
 h     -1.99850939    -1.85319920     0.85425985
 h     -2.12524910     1.86383588    -0.23618159
          17

 c      1.10175017    -0.54072551    -0.14480365
 c     -0.23139046    -1.16345550    -0.37967614
 c     -1.34434138    -0.21723775    -0.33522436
 c     -1.15516775     1.40143695    -0.44242853
 c      0.16188324     1.87367566     0.25503875
 c      1.12004627     0.86918053     0.47505011
 h     -0.31732331    -2.21078670    -0.14992621
 h     -0.98707277     1.68410982    -1.47598302
 h      0.48585129     2.92941204     0.75365762
 h      2.19321466     1.23275225     0.61137110
 o      2.30813943    -1.16573057    -0.10320914
 h      2.93553020    -0.50188934     0.12759621
 c     -2.31010835    -0.85002302     0.51622251
 h     -2.09679384    -0.19567653     1.43434806
 h     -3.49585473    -0.72381410     0.26905977
 h     -1.98578114    -1.84691291     0.83212665
 h     -2.12847947     1.82975135    -0.26007918
          17

 c      1.11170676    -0.53531595    -0.16649880
 c     -0.24602874    -1.16643187    -0.38398240
 c     -1.35216368    -0.22918605    -0.32331448
 c     -1.14897888     1.40404719    -0.46193143
 c      0.17172425     1.87205334     0.28327155
 c      1.11320789     0.86714002     0.46872006
 h     -0.31699709    -2.22738087    -0.16698203
 h     -0.91034961     1.66672564    -1.50159787
 h      0.48359030     2.88389851     0.69471562
 h      2.15055629     1.26337575     0.65969692
 o      2.31607559    -1.15683028    -0.09956515
 h      2.94422659    -0.52543807     0.14039349
 c     -2.31880534    -0.84572983     0.52932296
 h     -2.12681042    -0.15886558     1.46341245
 h     -3.49334232    -0.73078448     0.24526933
 h     -1.97929097    -1.84209097     0.80695783
 h     -2.13439941     1.80140211    -0.27555340
          17

 c      1.12098329    -0.52939127    -0.18684366
 c     -0.25881546    -1.16621879    -0.38840036
 c     -1.35606667    -0.24118976    -0.31128920
 c     -1.14188782     1.40473724    -0.48110759
 c      0.18144449     1.86832570     0.31188737
 c      1.10697612     0.86578418     0.46040133
 h     -0.31834632    -2.24590704    -0.18753446
 h     -0.83483601     1.64754622    -1.53049617
 h      0.47231449     2.83040575     0.62714527
 h      2.10040704     1.28860941     0.71233504
 o      2.32108899    -1.14867849    -0.09678087
 h      2.97269572    -0.53197468     0.16164728
 c     -2.33079190    -0.84002856     0.54338559
 h     -2.16352735    -0.13200935     1.48336504
 h     -3.46728571    -0.74096175     0.22832952
 h     -1.97956644    -1.84006064     0.78168366
 h     -2.14239078     1.78051834    -0.28473548
          17

 c      1.12936096    -0.52295885    -0.20555092
 c     -0.26940640    -1.16336082    -0.39290893
 c     -1.35608405    -0.25278953    -0.29937923
 c     -1.13379381     1.40348606    -0.49997705
 c      0.18979821     1.86084794     0.33953305
 c      1.10138315     0.86492889     0.45042642
 h     -0.32090895    -2.26177184    -0.21168603
 h     -0.76425512     1.62587842    -1.55650499
 h      0.45909879     2.79154538     0.56142110
 h      2.04888378     1.30738470     0.76836524
 o      2.32347609    -1.14108465    -0.09486995
 h      3.01547010    -0.52543640     0.18982693
 c     -2.34561632    -0.83286402     0.55839817
 h     -2.20638474    -0.11788296     1.49222855
 h     -3.42292263    -0.75364384     0.21807582
 h     -1.98710368    -1.84124019     0.75890188
 h     -2.14966361     1.76755040    -0.29033758
          17

 c      1.13669835    -0.51600563    -0.22235196
 c     -0.27750447    -1.15847541    -0.39750339
 c     -1.35245295    -0.26352400    -0.28774564
 c     -1.12471165     1.40026963    -0.51846274
 c      0.19548039     1.84788056     0.36503647
 c      1.09651500     0.86429664     0.43915375
 h     -0.32422259    -2.27071990    -0.23929968
 h     -0.70231272     1.60150655    -1.57453067
 h      0.45186086     2.79270982     0.50562658
 h      2.00217181     1.31910836     0.82709152
 o      2.32407029    -1.13343476    -0.09361581
 h      3.05888213    -0.51665428     0.21982011
 c     -2.36230122    -0.82445073     0.57427393
 h     -2.25431907    -0.11727545     1.49050449
 h     -3.37100474    -0.76761005     0.21221236
 h     -2.00240840    -1.84483636     0.74076648
 h     -2.15241870     1.76210179    -0.29518891
          17

 c      1.14290060    -0.50853181    -0.23702205
 c     -0.28283533    -1.15213920    -0.40220901
 c     -1.34561175    -0.27294150    -0.27647268
 c     -1.11473012     1.39501217    -0.53634543
 c      0.19774458     1.82978152     0.38790017
 c      1.09268820     0.86353643     0.42698822
 h     -0.32786018    -2.27003906    -0.26984661
 h     -0.65190834     1.57476911    -1.58172312
 h      0.45194371     2.83654469     0.46017341
 h      1.96461094     1.32301895     0.88754590
 o      2.32364196    -1.12524647    -0.09279760
 h      3.09061925    -0.51436372     0.24662381
 c     -2.37928969    -0.81524318     0.59091446
 h     -2.30597223    -0.12872565     1.48130436
 h     -3.32839324    -0.78133502     0.20536345
 h     -2.02582990    -1.84917452     0.72903110
 h     -2.14721578     1.76338326    -0.30181393
          17

 c      1.14790128    -0.50056970    -0.24940209
 c     -0.28513267    -1.14482150    -0.40708259
 c     -1.33617039    -0.28060632    -0.26556541
 c     -1.10396401     1.38759072    -0.55326595
 c      0.19643996     1.80932365     0.40792267
 c      1.09050795     0.86228615     0.41440270
 h     -0.33142245    -2.25914854    -0.30243956
 h     -0.61463119     1.54642934    -1.57777002
 h      0.45389910     2.89868686     0.42285242
 h      1.93755325     1.31776003     0.94784153
 o      2.32265507    -1.11633233    -0.09229584
 h      3.10354035    -0.52255440     0.26708819
 c     -2.39487627    -0.80585927     0.60810538
 h     -2.35989966    -0.14810916     1.47071461
 h     -3.31317159    -0.79360501     0.19000388
 h     -2.05727932    -1.85244577     0.72510306
 h     -2.13192460     1.77052438    -0.31214911
          17

 c      1.15165038    -0.49218743    -0.25940791
 c     -0.28413573    -1.13684298    -0.41220606
 c     -1.32485685    -0.28610347    -0.25495017
 c     -1.09252754     1.37786645    -0.56873023
 c      0.19151083     1.78939158     0.42478427
 c      1.09070813     0.86027798     0.40193076
 h     -0.33452953    -2.23977524    -0.33597327
 h     -0.59043300     1.51751458    -1.56493089
 h      0.45252403     2.95321849     0.39398864
 h      1.91980500     1.30166809     1.00495714
 o      2.32126842    -1.10675913    -0.09210348
 h      3.09562923    -0.54115771     0.28011427
 c     -2.40827348    -0.79698989     0.62510458
 h     -2.41492730    -0.16870092     1.46760230
 h     -3.33208231    -0.80393625     0.16177353
 h     -2.09603687    -1.85342373     0.73001750
 h     -2.10617320     1.78275514    -0.32739634
          17

 c      1.15410474    -0.48348584    -0.26702607
 c     -0.27960639    -1.12835174    -0.41767162
 c     -1.31245386    -0.28905899    -0.24448545
 c     -1.08054332     1.36570487    -0.58211524
 c      0.18292612     1.77179124     0.43813892
 c      1.09388448     0.85742512     0.39012054
 h     -0.33682864    -2.21576572    -0.36931748
 h     -0.57739829     1.48916566    -1.54801706
 h      0.44526263     2.98475159     0.37529545
 h      1.90902468     1.27352714     1.05525048
 o      2.31934826    -1.09681406    -0.09233599
 h      3.06982172    -0.56665587     0.28680106
 c     -2.42009570    -0.78926437     0.64049452
 h     -2.47062535    -0.18316061     1.48099513
 h     -3.37452070    -0.81192830     0.12418002
 h     -2.14078780    -1.85182413     0.74431545
 h     -2.07143704     1.79952742    -0.34797674
          17

 c      1.15522692    -0.47459838    -0.27230333
 c     -0.27136783    -1.11933652    -0.42355857
 c     -1.29973044    -0.28918231    -0.23399216
 c     -1.06815920     1.35098968    -0.59270445
 c      0.17085827     1.75731107     0.44772058
 c      1.10028239     0.85386625     0.37948055
 h     -0.33800900    -2.19234383    -0.40151936
 h     -0.57182786     1.46244661    -1.53394612
 h      0.43127590     2.98649905     0.36835696
 h      1.90297207     1.23317323     1.09531884
 o      2.31643396    -1.08700926    -0.09327063
 h      3.03458502    -0.59204490     0.29102732
 c     -2.43149685    -0.78294407     0.65297212
 h     -2.52717221    -0.18779140     1.51435964
 h     -3.42297019    -0.81670758     0.08531897
 h     -2.18982422    -1.84827929     0.76789869
 h     -2.03081264     1.82058553    -0.37358033
          17

 c      1.15498947    -0.46568983    -0.27533666
 c     -0.25936065    -1.10970729    -0.42990929
 c     -1.28736395    -0.28632331    -0.22329966
 c     -1.05553317     1.33365651    -0.59981634
 c      0.15578592     1.74600396     0.45335563
 c      1.10971422     0.84995433     0.37044149
 h     -0.33778825    -2.17455753    -0.43194175
 h     -0.56914381     1.43805967    -1.53005692
 h      0.41050629     2.95689795     0.37420571
 h      1.90018081     1.18169715     1.12273116
 o      2.31178370    -1.07803673    -0.09535736
 h      3.00326263    -0.60758333     0.29958129
 c     -2.44339377    -0.77771443     0.66214934
 h     -2.58416152    -0.18499784     1.56190625
 h     -3.46354219    -0.81728220     0.05241854
 h     -2.24125588    -1.84398853     0.79999404
 h     -1.98835899     1.84588620    -0.40335178
          17

 c      1.15338188    -0.45694565    -0.27626731
 c     -0.24370747    -1.09943060    -0.43671645
 c     -1.27586972    -0.28052654    -0.21228639
 c     -1.04277817     1.31376720    -0.60305301
 c      0.13846740     1.73736430     0.45495859
 c      1.12158985     0.84618820     0.36332466
 h     -0.33583117    -2.16523145    -0.46023622
 h     -0.56578677     1.41600475    -1.54088328
 h      0.38335549     2.89844029     0.39327460
 h      1.90021305     1.12137188     1.13653253
 o      2.30479886    -1.07048838    -0.09902297
 h      2.98748765    -0.60533405     0.31902537
 c     -2.45635484    -0.77294237     0.66843220
 h     -2.63984309    -0.18051567     1.61211274
 h     -3.48819771    -0.81292575     0.02996992
 h     -2.29318538    -1.84004940     0.83924252
 h     -1.94791115     1.87519599    -0.43622437
          17

 c      1.15042128    -0.44855079    -0.27527646
 c     -0.22476765    -1.08863092    -0.44392650
 c     -1.26555993    -0.27206516    -0.20089912
 c     -1.02994109     1.29160885    -0.60252487
 c      0.11982059     1.73033185     0.45254662
 c      1.13501411     0.84311449     0.35830533
 h     -0.33162261    -2.16364471    -0.48615895
 h     -0.56089630     1.39540144    -1.56527731
 h      0.35090382     2.81897677     0.42537013
 h      1.90371066     1.05544089     1.13757569
 o      2.29568892    -1.06443344    -0.10426830
 h      2.98677451    -0.58599064     0.34929613
 c     -2.47066410    -0.76808473     0.67248443
 h     -2.69171768    -0.17929153     1.65387101
 h     -3.49345533    -0.80325965     0.02001253
 h     -2.34383534    -1.83670434     0.88379750
 h     -1.91169322     1.90735229    -0.47125654
          17

 c      1.14617315    -0.44066948    -0.27257774
 c     -0.20315323    -1.07757276    -0.45145090
 c     -1.25654112    -0.26144355    -0.18915209
 c     -1.01708378     1.26775534    -0.59882673
 c      0.10074828     1.72310776     0.44624789
 c      1.14891979     0.84123852     0.35538216
 h     -0.32441423    -2.16602142    -0.50940353
 h     -0.55606908     1.37469361    -1.59680244
 h      0.31559886     2.73513843     0.46987135
 h      1.91227252     0.98778159     1.12860236
 o      2.28539869    -1.05945907    -0.11061725
 h      2.98956759    -0.55818211     0.38289426
 c     -2.48634265    -0.76287194     0.67492932
 h     -2.73743272    -0.18378978     1.67959644
 h     -3.47926866    -0.78822796     0.02255399
 h     -2.39159849    -1.83299946     0.93137604
 h     -1.87962094     1.93964043    -0.50770051
          17

 c      1.14077799    -0.43343085    -0.26840747
 c     -0.17969546    -1.06655473    -0.45917570
 c     -1.24875053    -0.24936992    -0.17711106
 c     -1.00437814     1.24303131    -0.59279768
 c      0.08200194     1.71309966     0.43623148
 c      1.16222605     0.84097246     0.35438742
 h     -0.31333394    -2.16740768    -0.52959310
 h     -0.55360381     1.35212362    -1.62704755
 h      0.28161962     2.67388659     0.52692224
 h      1.92797002     0.92242479     1.11378149
 o      2.27490894    -1.05510257    -0.11749716
 h      2.98400563    -0.53137260     0.41093849
 c     -2.50311370    -0.75728021     0.67632543
 h     -2.77525620    -0.19412016     1.68556564
 h     -3.44895445    -0.76808547     0.03541886
 h     -2.43503851    -1.82713763     0.97933190
 h     -1.84991786     1.96796438    -0.54475196
          17

 c      1.13446923    -0.42691475    -0.26301458
 c     -0.15537848    -1.05581497    -0.46696974
 c     -1.24202102    -0.23671176    -0.16487019
 c     -0.99211291     1.21838547    -0.58530534
 c      0.06433907     1.69812630     0.42262559
 c      1.17402252     0.84261344     0.35506958
 h     -0.29759770    -2.16356430    -0.54639227
 h     -0.55505291     1.32614441    -1.64877567
 h      0.25211692     2.65894869     0.59880872
 h      1.95226319     0.86307062     1.09746244
 o      2.26486672    -1.05108224    -0.12449515
 h      2.96351077    -0.51197438     0.42725538
 c     -2.52030733    -0.75143595     0.67724500
 h     -2.80425524    -0.20850405     1.67153576
 h     -3.41004189    -0.74337566     0.05346488
 h     -2.47292697    -1.81728662     1.02483166
 h     -1.82051771     1.98785732    -0.58126587
          17

 c      1.12757585    -0.42113664    -0.25664573
 c     -0.13125837    -1.04549254    -0.47469510
 c     -1.23615866    -0.22443564    -0.15252908
 c     -0.98065396     1.19472838    -0.57716387
 c      0.04891478     1.67870234     0.40590902
 c      1.18373671     0.84631983     0.35721839
 h     -0.27671330    -2.15213385    -0.55963593
 h     -0.56074636     1.29562298    -1.65738230
 h      0.22424284     2.68435743     0.68566027
 h      1.98463951     0.81293419     1.08256939
 o      2.25557261    -1.04731076    -0.13140302
 h      2.92691207    -0.50302941     0.42909993
 c     -2.53677513    -0.74555410     0.67831723
 h     -2.82444878    -0.22346163     1.64069612
 h     -3.37493480    -0.71477279     0.06780331
 h     -2.50435321    -1.80236778     1.06513069
 h     -1.79022454     1.99566880    -0.61569394
          17

 c      1.12049946    -0.41603789    -0.24952657
 c     -0.10838103    -1.03562595    -0.48221927
 c     -1.23100557    -0.21353235    -0.14016641
 c     -0.97040416     1.17280178    -0.56911446
 c      0.03706117     1.65747878     0.38735519
 c      1.19118817     0.85208924     0.36073735
 h     -0.25062285    -2.13312684    -0.56942049
 h     -0.56987519     1.25989022    -1.65120139
 h      0.19185265     2.72125112     0.78003894
 h      2.02203371     0.77496091     1.06981576
 o      2.24702834    -1.04388010    -0.13821952
 h      2.87777203    -0.50437957     0.41722444
 c     -2.55108428    -0.73993614     0.68003604
 h     -2.83705076    -0.23370428     1.60002453
 h     -3.35814508    -0.68276242     0.06737090
 h     -2.52883327    -1.78254533     1.09788890
 h     -1.75924368     1.98941685    -0.64625831
          17

 c      1.11367191    -0.41148626    -0.24184899
 c     -0.08770818    -1.02615928    -0.48942489
 c     -1.22647396    -0.20493748    -0.12781879
 c     -0.96176207     1.15310226    -0.56177795
 c      0.02979240     1.63690121     0.36860514
 c      1.19650015     0.85976220     0.36560740
 h     -0.21976822    -2.10899398    -0.57613856
 h     -0.58068107     1.21872808    -1.63148606
 h      0.15132472     2.74516559     0.87128192
 h      2.05967559     0.75196610     1.05832643
 o      2.23893949    -1.04108860    -0.14518639
 h      2.82443552    -0.51214405     0.39650872
 c     -2.56224403    -0.73493852     0.68219210
 h     -2.84463614    -0.23221046     1.56011931
 h     -3.36736205    -0.64775238     0.04548732
 h     -2.54632824    -1.75940468     1.12150716
 h     -1.72928791     1.96924013    -0.67124829
          17

 c      1.10751510    -0.40728216    -0.23376762
 c     -0.07006887    -1.01695718    -0.49621128
 c     -1.22255396    -0.19946612    -0.11548350
 c     -0.95507134     1.13584326    -0.55555836
 c      0.02769942     1.61852787     0.35115299
 c      1.19996003     0.86904940     0.37179769
 h     -0.18504438    -2.08428052    -0.58044194
 h     -0.59061448     1.17232563    -1.60240874
 h      0.10222251     2.74346116     0.95058777
 h      2.09265702     0.74636615     1.04684754
 o      2.23074187    -1.03946195    -0.15280612
 h      2.77963712    -0.51832689     0.37629281
 c     -2.57033113    -0.73077167     0.68357130
 h     -2.85053422    -0.21169520     1.53230766
 h     -3.39657856    -0.61108667     0.00602066
 h     -2.55718451    -1.73581694     1.13543735
 h     -1.70350095     1.93756131    -0.68933979
          17

 c      1.10242227    -0.40317005    -0.22539602
 c     -0.05613930    -1.00786370    -0.50248911
 c     -1.21929896    -0.19776332    -0.10314651
 c     -0.95056070     1.12095849    -0.55054540
 c      0.03097769     1.60330014     0.33617591
 c      1.20191203     0.87957071     0.37920181
 h     -0.14760002    -2.06454252    -0.58311216
 h     -0.59657659     1.12119047    -1.57082087
 h      0.04594712     2.71152084     1.01196957
 h      2.11720098     0.75971234     1.03459236
 o      2.22187420    -1.03955465    -0.16162192
 h      2.75604250    -0.51403970     0.36680218
 c     -2.57616643    -0.72719273     0.68279418
 h     -2.85683069    -0.16847936     1.52207939
 h     -3.43195713    -0.57537551    -0.04012018
 h     -2.56208413    -1.71538470     1.14030121
 h     -1.68619880     1.89893269    -0.69988042
          17

 c      1.09875449    -0.39885395    -0.21680036
 c     -0.04644154    -0.99883300    -0.50817457
 c     -1.21679316    -0.20026728    -0.09081972
 c     -0.94828714     1.10817355    -0.54651891
 c      0.03940268     1.59180609     0.32450292
 c      1.20270731     0.89089118     0.38761855
 h     -0.10853139    -2.05432619    -0.58483724
 h     -0.59553694     1.06603029    -1.54492606
 h     -0.01515499     2.64915958     1.05168164
 h      2.13130228     0.79237004     1.02157731
 o      2.21232962    -1.04143543    -0.17168056
 h      2.75724420    -0.49790551     0.37038159
 c     -2.58068295    -0.72338115     0.67932967
 h     -2.86265017    -0.10607038     1.52474333
 h     -3.46116960    -0.54347112    -0.08243925
 h     -2.56202526    -1.70143886     1.13763125
 h     -1.68213615     1.85923276    -0.70303404
          17

 c      1.09681564    -0.39402879    -0.20800673
 c     -0.04131873    -0.99007940    -0.51318320
 c     -1.21511777    -0.20718041    -0.07856654
 c     -0.94811510     1.09715380    -0.54315996
 c      0.05227961     1.58436748     0.31658731
 c      1.20270431     0.90254251     0.39676371
 h     -0.06869731    -2.05493664    -0.58599372
 h     -0.58576088     1.00779890    -1.53115539
 h     -0.07815998     2.55927286     1.06794587
 h      2.13493931     0.84344185     1.00865425
 o      2.20277680    -1.04452961    -0.18237982
 h      2.77555318    -0.47871101     0.37889019
 c     -2.58458369    -0.71824823     0.67345903
 h     -2.86517485    -0.03374228     1.52959863
 h     -3.47662672    -0.51759149    -0.11401659
 h     -2.55828219    -1.69578982     1.12922338
 h     -1.69494360     1.82387344    -0.69960626
          17

 c      1.09678284    -0.38843388    -0.19903422
 c     -0.04086004    -0.98211105    -0.51741479
 c     -1.21433104    -0.21844553    -0.06651123
 c     -0.94976751     1.08765181    -0.54037511
 c      0.06844462     1.58097795     0.31243773
 c      1.20229927     0.91403488     0.40630446
 h     -0.02886322    -2.06365157    -0.58659458
 h     -0.56818112     0.94817419    -1.53065611
 h     -0.13990535     2.44836367     1.06169695
 h      2.13004468     0.91087950     0.99739136
 o      2.19404524    -1.04811536    -0.19297670
 h      2.80000854    -0.46743973     0.38176936
 c     -2.58822345    -0.71094052     0.66573426
 h     -2.86184180     0.03813893     1.52690372
 h     -3.47487469    -0.49908829    -0.13138284
 h     -2.55232975    -1.69777905     1.11641212
 h     -1.72504575     1.79554323    -0.69055125
          17

 c      1.09863552    -0.38190443    -0.18993602
 c     -0.04482400    -0.97558714    -0.52073137
 c     -1.21446206    -0.23374080    -0.05483935
 c     -0.95293067     1.07953525    -0.53840456
 c      0.08640053     1.58112669     0.31146449
 c      1.20196794     0.92487437     0.41591251
 h      0.00998391    -2.07513173    -0.58642519
 h     -0.54664282     0.89011035    -1.53885132
 h     -0.19803062     2.32849475     1.03885046
 h      2.12003725     0.99180965     0.98980310
 o      2.18674717    -1.05170189    -0.20296499
 h      2.82242271    -0.47120588     0.37207910
 c     -2.59162257    -0.70110788     0.65669424
 h     -2.85133743     0.10125329     1.51087655
 h     -3.45561488    -0.48846034    -0.13387461
 h     -2.54575814    -1.70427875     1.09977306
 h     -1.76855237     1.77320731    -0.67656199
          17

 c      1.10214320    -0.37440313    -0.18082493
 c     -0.05262420    -0.97110775    -0.52294723
 c     -1.21551493    -0.25250260    -0.04378825
 c     -0.95733430     1.07268458    -0.53761121
 c      0.10465656     1.58364650     0.31228172
 c      1.20231461     0.93460461     0.42533730
 h      0.04650080    -2.08381215    -0.58523955
 h     -0.52653936     0.83761659    -1.54871463
 h     -0.25348486     2.21892221     1.01347142
 h      2.10862672     1.08292745     0.98776476
 o      2.18120390    -1.05508074    -0.21212514
 h      2.83857917    -0.49249209     0.34726424
 c     -2.59450365    -0.68888472     0.64684996
 h     -2.83353985     0.15015774     1.47951522
 h     -3.42149331    -0.48531200    -0.12358478
 h     -2.54017993    -1.71075108     1.07943617
 h     -1.81838933     1.75338729    -0.65812154
          17

 c      1.10693147    -0.36602215    -0.17187057
 c     -0.06340391    -0.96907316    -0.52384220
 c     -1.21747311    -0.27398695    -0.03362830
 c     -0.96276106     1.06688895    -0.53822518
 c      0.12206947     1.58711310     0.31294217
 c      1.20412294     0.94287149     0.43449013
 h      0.07912903    -2.08570566    -0.58288531
 h     -0.51302642     0.79480498    -1.55432703
 h     -0.31245216     2.14123861     1.00576923
 h      2.09812653     1.18059277     0.99212234
 o      2.17743833    -1.05828747    -0.22048946
 h      2.84818993    -0.52979266     0.30854869
 c     -2.59628323    -0.67476253     0.63676188
 h     -2.80924236     0.18220471     1.43377400
 h     -3.37868008    -0.48820045    -0.10603848
 h     -2.53710929    -1.71272755     1.05567308
 h     -1.86677199     1.73238913    -0.63582396
          17

 c      1.11258948    -0.35696132    -0.16327113
 c     -0.07616206    -0.96964042    -0.52319319
 c     -1.22030015    -0.29735524    -0.02463579
 c     -0.96902138     1.06183786    -0.54022807
 c      0.13744387     1.59107522     0.31228523
 c      1.20833584     0.94949778     0.44348892
 h      0.10637680    -2.07922052    -0.57935601
 h     -0.50990596     0.76495904    -1.55248797
 h     -0.37934935     2.10458459     1.02645698
 h      2.08835319     1.28054436     1.00203343
 o      2.17512666    -1.06158585    -0.22833216
 h      2.85541868    -0.57786646     0.26073269
 c     -2.59605141    -0.65948424     0.62709500
 h     -2.78000346     0.19760912     1.37717514
 h     -3.33746893    -0.49457739    -0.09094480
 h     -2.53782826    -1.70702328     1.02935716
 h     -1.90725620     1.70775794    -0.61060505
          17

 c      1.11877307    -0.34748379    -0.15521479
 c     -0.08988763    -0.97273494    -0.52080798
 c     -1.22392975    -0.32176140    -0.01706576
 c     -0.97591873     1.05720355    -0.54332828
 c      0.14887456     1.59637875     0.31082752
 c      1.21584251     0.95456007     0.45260487
 h      0.12711850    -2.06533714    -0.57479280
 h     -0.51920964     0.75000680    -1.54288022
 h     -0.44664024     2.10086188     1.06609603
 h      2.07720843     1.37768578     1.01520617
 o      2.17355872    -1.06543527    -0.23614122
 h      2.86930242    -0.62824179     0.21175059
 c     -2.59274132    -0.64396340     0.61845952
 h     -2.74812998     0.20003192     1.31592974
 h     -3.31046199    -0.50142494    -0.09067490
 h     -2.54327160    -1.69245662     1.00216665
 h     -1.93572840     1.67866422    -0.58375952
          17

 c      1.12526870    -0.33786154    -0.14785212
 c     -0.10366730    -0.97807858    -0.51655068
 c     -1.22824873    -0.34641107    -0.01113170
 c     -0.98323023     1.05273193    -0.54696666
 c      0.15449826     1.60390746     0.30965078
 c      1.22709786     0.95846058     0.46212417
 h      0.14086422    -2.04745899    -0.56945515
 h     -0.54105185     0.75028128    -1.52788616
 h     -0.50102095     2.11785819     1.10842487
 h      2.06242427     1.46649514     1.02889109
 o      2.17184653    -1.07029648    -0.24442094
 h      2.90051189    -0.67235961     0.16957489
 c     -2.58572113    -0.62917058     0.61083686
 h     -2.71663019     0.19735439     1.25904403
 h     -3.30569721    -0.50688230    -0.11356649
 h     -2.55397257    -1.67017252     0.97657346
 h     -1.95070619     1.64580056    -0.55676646
          17

 c      1.13200523    -0.32833006    -0.14128591
 c     -0.11675246    -0.98523335    -0.51035479
 c     -1.23308058    -0.37058806    -0.00700116
 c     -0.99071575     1.04827675    -0.55034816
 c      0.15343008     1.61383912     0.30948764
 c      1.24185014     0.96191341     0.47221079
 h      0.14793025    -2.03089276    -0.56366684
 h     -0.57354736     0.76441125    -1.51253985
 h     -0.53279163     2.14703136     1.14185255
 h      2.04299203     1.54191173     1.04083690
 o      2.16955252    -1.07627671    -0.25331609
 h      2.95185879    -0.70734250     0.13633327
 c     -2.57539047    -0.61598832     0.60310279
 h     -2.68883558     0.20090010     1.21700144
 h     -3.31991137    -0.51113361    -0.15673953
 h     -2.57012396    -1.64356592     0.95560983
 h     -1.95341885     1.61121212    -0.53098327
          17

 c      1.13901836    -0.31907166    -0.13557133
 c     -0.12856846    -0.99369054    -0.50222568
 c     -1.23818132    -0.39365388    -0.00480487
 c     -0.99812347     1.04377383    -0.55250991
 c      0.14584115     1.62572713     0.31070407
 c      1.25915833     0.96580081     0.48283842
 h      0.14936102    -2.02164718    -0.55774088
 h     -0.61300387     0.78948849    -1.50423162
 h     -0.53739839     2.18331532     1.16014302
 h      2.01966500     1.60018614     1.04980085
 o      2.16706012    -1.08307132    -0.26253531
 h      3.01308672    -0.73695101     0.10721352
 c     -2.56296652    -0.60494076     0.59366019
 h     -2.66744213     0.22022505     1.19735561
 h     -3.34182129    -0.51506915    -0.20877839
 h     -2.59175155    -1.61754075     0.94235616
 h     -1.94780358     1.57811556    -0.50730022
          17

 c      1.14639874    -0.31022631    -0.13071680
 c     -0.13865988    -1.00302635    -0.49223663
 c     -1.24324965    -0.41503581    -0.00464779
 c     -1.00515264     1.03917078    -0.55250867
 c      0.13262948     1.63879171     0.31345493
 c      1.27762394     0.97095175     0.49378932
 h      0.14647708    -2.02442156    -0.55187200
 h     -0.65497340     0.82195801    -1.51086647
 h     -0.51404919     2.22370023     1.16046122
 h      1.99486065     1.63943695     1.05571859
 o      2.16510250    -1.09029589    -0.27170342
 h      3.06880833    -0.76614390     0.07617167
 c     -2.54986648    -0.59581377     0.58162093
 h     -2.65347574     0.25556896     1.19954043
 h     -3.36026687    -0.51893474    -0.25794393
 h     -2.61883205    -1.59680028     0.93918923
 h     -1.94007673     1.55050282    -0.48586325
          17

 c      1.15424879    -0.30191116    -0.12668261
 c     -0.14660839    -1.01306821    -0.48052045
 c     -1.24794284    -0.43422223    -0.00661326
 c     -1.01141888     1.03436522    -0.54979218
 c      0.11510446     1.65214896     0.31772733
 c      1.29566161     0.97793346     0.50468137
 h      0.14022158    -2.04053269    -0.54601050
 h     -0.69625513     0.85917139    -1.53656725
 h     -0.46481750     2.26666435     1.14241667
 h      1.97238034     1.65998581     1.05975735
 o      2.16422289    -1.09769599    -0.28060256
 h      3.10722206    -0.79755488     0.03981263
 c     -2.53739601    -0.58783412     0.56716737
 h     -2.64626990     0.29755427     1.21540597
 h     -3.36794307    -0.52228746    -0.29625714
 h     -2.65111292    -1.58344566     0.94693797
 h     -1.93717743     1.53219266    -0.46604039
          17

 c      1.16265301    -0.29423660    -0.12338249
 c     -0.15199111    -1.02394418    -0.46725428
 c     -1.25189321    -0.45077432    -0.01076062
 c     -1.01658232     1.02926902    -0.54450876
 c      0.09481504     1.66490199     0.32327997
 c      1.31170159     0.98692695     0.51500206
 h      0.13082755    -2.06726331    -0.53979323
 h     -0.73618551     0.90017615    -1.57770142
 h     -0.39460319     2.31257421     1.10837025
 h      1.95703962     1.66447427     1.06428309
 o      2.16461801    -1.10514638    -0.28918271
 h      3.12259714    -0.83140995    -0.00244806
 c     -2.52670251    -0.58037529     0.55113024
 h     -2.64430744     0.33452071     1.23478517
 h     -3.36132171    -0.52437535    -0.31957890
 h     -2.68762821    -1.57549834     0.96432304
 h     -1.94387823     1.52530706    -0.44681621
          17

 c      1.17165754    -0.28731938    -0.12069221
 c     -0.15441258    -1.03596219    -0.45263561
 c     -1.25472801    -0.46434523    -0.01711899
 c     -1.02063604     1.02399195    -0.53735892
 c      0.07346627     1.67610398     0.32955383
 c      1.32432882     0.99772673     0.52416479
 h      0.11809712    -2.09921818    -0.53259937
 h     -0.77563724     0.94476703    -1.62407407
 h     -0.31112889     2.36481552     1.06425187
 h      1.95397993     1.65741718     1.07249518
 o      2.16613914    -1.11260819    -0.29751483
 h      3.11524230    -0.86620192    -0.04915036
 c     -2.51876826    -0.57330690     0.53455059
 h     -2.64594529     0.35800030     1.24951033
 h     -3.33985346    -0.52437981    -0.32679773
 h     -2.72638281    -1.56793540     0.98818987
 h     -1.96019960     1.52905533    -0.42744481
          17

 c      1.18125504    -0.28129530    -0.11846568
 c     -0.15357738    -1.04941478    -0.43685329
 c     -1.25609927    -0.47469375    -0.02567783
 c     -1.02402421     1.01891406    -0.52913521
 c      0.05274865     1.68474669     0.33574227
 c      1.33242546     1.00988505     0.53162531
 h      0.10196141    -2.13056716    -0.52369883
 h     -0.81520643     0.99225893    -1.66413404
 h     -0.22332259     2.43013058     1.01868216
 h      1.96728213     1.64365726     1.08730430
 o      2.16826244    -1.12011236    -0.30576191
 h      3.09200696    -0.89901695    -0.09727336
 c     -2.51431939    -0.56684943     0.51847472
 h     -2.64974262     0.36375128     1.25435512
 h     -3.30573561    -0.52151268    -0.31954496
 h     -2.76463636    -1.55534748     1.01448101
 h     -1.98160591     1.54000638    -0.40780017
          17

 c      1.19137091    -0.27632574    -0.11655509
 c     -0.14935462    -1.06442617    -0.42006171
 c     -1.25572305    -0.48168909    -0.03637459
 c     -1.02744876     1.01455428    -0.52041785
 c      0.03400022     1.69012819     0.34126593
 c      1.33534731     1.02295170     0.53705839
 h      0.08286564    -2.15680558    -0.51240473
 h     -0.85449768     1.04123286    -1.68896509
 h     -0.13754453     2.51426230     0.97750340
 h      1.99794449     1.62597923     1.10947139
 o      2.17004727    -1.12775664    -0.31415077
 h      3.06704001    -0.92572433    -0.14270683
 c     -2.51364837    -0.56133732     0.50390563
 h     -2.65457222     0.35107144     1.24675485
 h     -3.26439451    -0.51503726    -0.30268863
 h     -2.79958132    -1.53408622     1.03929580
 h     -2.00177481     1.55366110    -0.38819026
          17

 c      1.20185193    -0.27258812    -0.11482776
 c     -0.14181609    -1.08087260    -0.40236625
 c     -1.25341887    -0.48531315    -0.04908173
 c     -1.03159389     1.01138906    -0.51153144
 c      0.01805840     1.69253045     0.34628520
 c      1.33304262     1.03663437     0.54048598
 h      0.06186455    -2.17565454    -0.49817853
 h     -0.89236546     1.08988126    -1.69347319
 h     -0.05606426     2.61371203     0.93795143
 h      2.04248790     1.60382078     1.13630900
 o      2.17036360    -1.13565614    -0.32288682
 h      3.05834654    -0.94200934    -0.18164588
 c     -2.51644238    -0.55711328     0.49180764
 h     -2.65968257     0.32230589     1.22661979
 h     -3.22510526    -0.50423989    -0.28511969
 h     -2.82897011    -1.50312993     1.05958850
 h     -2.01535648     1.56599396    -0.36895527
          17

 c      1.21245195    -0.27025742    -0.11317660
 c     -0.13123657    -1.09835367    -0.38382284
 c     -1.24913866    -0.48565999    -0.06359881
 c     -1.03695140     1.00974581    -0.50259575
 c      0.00552713     1.69319557     0.35142014
 c      1.32597774     1.05075378     0.54222651
 h      0.04051436    -2.18734398    -0.48068861
 h     -0.92732475     1.13641259    -1.67619367
 h      0.01963851     2.71538366     0.89208166
 h      2.09370056     1.57460597     1.16245463
 o      2.16869087    -1.14379570    -0.33201129
 h      3.07530506    -0.94600522    -0.21291663
 c     -2.52180748    -0.55454970     0.48297084
 h     -2.66478471     0.28309612     1.19667384
 h     -3.19981509    -0.48840086    -0.27886931
 h     -2.85152673    -1.46418541     1.07355097
 h     -2.01934528     1.57424258    -0.35015744
          17

 c      1.22283020    -0.26949287    -0.11151989
 c     -0.11805959    -1.11620218    -0.36445081
 c     -1.24297506    -0.48293266    -0.07965262
 c     -1.04374470     1.00977861    -0.49354762
 c     -0.00305393     1.69354952     0.35712079
 c      1.31491443     1.06509157     0.54270905
 h      0.02064017    -2.19447873    -0.45983065
 h     -0.95779734     1.17936696    -1.63902462
 h      0.08676597     2.80488683     0.83412276
 h      2.14306348     1.53624651     1.18208251
 o      2.16571243    -1.15193026    -0.34138262
 h      3.10925916    -0.94000274    -0.23831791
 c     -2.52871054    -0.55409711     0.47747261
 h     -2.67018118     0.24306073     1.16311920
 h     -3.19757955    -0.46704692    -0.29344356
 h     -2.86719892    -1.42160625     1.08090174
 h     -2.01341884     1.57712196    -0.33141820
          17

 c      1.23257055    -0.27044280    -0.10979538
 c     -0.10283222    -1.13354877    -0.34425445
 c     -1.23514952    -0.47743485    -0.09690348
 c     -1.05190401     1.01146927    -0.48411441
 c     -0.00730061     1.69468458     0.36346327
 c      1.30071002     1.07929312     0.54231244
 h      0.00401020    -2.20136052    -0.43569701
 h     -0.98221790     1.21793280    -1.58736501
 h      0.14213189     2.87200946     0.76267964
 h      2.18300370     1.48859093     1.19068917
 o      2.16271436    -1.15970012    -0.35082745
 h      3.14278533    -0.92846913    -0.26021833
 c     -2.53658309    -0.55619958     0.47405420
 h     -2.67678412     0.21534778     1.13531016
 h     -3.21771847    -0.44076359    -0.32799262
 h     -2.87728175    -1.38217799     1.08313427
 h     -1.99989792     1.57483547    -0.31183716
          17

 c      1.24120968    -0.27325553    -0.10795405
 c     -0.08612934    -1.14946418    -0.32324797
 c     -1.22598159    -0.46955955    -0.11495704
 c     -1.06107142     1.01462092    -0.47377942
 c     -0.00709024     1.69730199     0.37024020
 c      1.28421915     1.09285500     0.54129634
 h     -0.00802287    -2.21249140    -0.40846909
 h     -0.99911317     1.25234374    -1.53036668
 h      0.18320205     2.91116196     0.67948109
 h      2.20810398     1.43353013     1.18578653
 o      2.16077938    -1.16677990    -0.36023332
 h      3.16211990    -0.91546025    -0.28005484
 c     -2.54535748    -0.56094247     0.47053520
 h     -2.68551097     0.21198693     1.12186202
 h     -3.25096699    -0.41171925    -0.37182941
 h     -2.88421370    -1.35415111     1.08335055
 h     -1.98352568     1.56901266    -0.28998605
          17

 c      1.24826117    -0.27808108    -0.10595400
 c     -0.06849425    -1.16316025    -0.30147898
 c     -1.21584130    -0.45977513    -0.13338311
 c     -1.07065498     1.01887640    -0.46183765
 c     -0.00260719     1.70180512     0.37707066
 c      1.26626598     1.10515064     0.53979323
 h     -0.01475855    -2.23047109    -0.37826517
 h     -1.00724961     1.28414247    -1.48006207
 h      0.20841459     2.92035143     0.58797177
 h      2.21557149     1.37451840     1.16693535
 o      2.16054856    -1.17293045    -0.36954413
 h      3.16068236    -0.90370907    -0.29839723
 c     -2.55511819    -0.56761941     0.46519088
 h     -2.69602027     0.23553986     1.12397887
 h     -3.28674791    -0.38298885    -0.41249883
 h     -2.89066108    -1.34474066     1.08497808
 h     -1.97072055     1.56239082    -0.26407387
          17

 c      1.25323568    -0.28506335    -0.10375485
 c     -0.05041379    -1.17414975    -0.27904102
 c     -1.20510136    -0.44860813    -0.15173421
 c     -1.07997188     1.02385062    -0.44767685
 c      0.00564147     1.70835516     0.38346217
 c      1.24763288     1.11546071     0.53781767
 h     -0.01611833    -2.25445173    -0.34507330
 h     -1.00592997     1.31562612    -1.44753437
 h      0.21723457     2.90075086     0.49254041
 h      2.20551846     1.31603334     1.13562949
 o      2.16224971    -1.17800834    -0.37873761
 h      3.13846316    -0.89450860    -0.31531685
 c     -2.56595917    -0.57490898     0.45751696
 h     -2.70647766     0.27667016     1.13430656
 h     -3.31745438    -0.35754932    -0.44103374
 h     -2.89799551    -1.35665951     1.08937273
 h     -1.96773516     1.55789315    -0.23245307
          17

 c      1.25566532    -0.29432841    -0.10131319
 c     -0.03232439    -1.18225900    -0.25606770
 c     -1.19410624    -0.43662093    -0.16955734
 c     -1.08846266     1.02940009    -0.43121803
 c      0.01682215     1.71682828     0.38884883
 c      1.22902657     1.12300711     0.53527220
 h     -0.01240960    -2.28038041    -0.30886197
 h     -0.99546718     1.34810516    -1.43681719
 h      0.21030864     2.85744399     0.39806659
 h      2.18134992     1.26307250     1.09522751
 o      2.16570603    -1.18198427    -0.38781359
 h      3.10172639    -0.88746520    -0.33058035
 c     -2.57795354    -0.58166029     0.44790113
 h     -2.71489767     0.32122087     1.14325004
 h     -3.33883939    -0.33776371    -0.45264429
 h     -2.90541795    -1.38645534     1.09424424
 h     -1.97789282     1.55716085    -0.19447935
          17

 c      1.25514228    -0.30596915    -0.09857854
 c     -0.01462970    -1.18751224    -0.23271509
 c     -1.18315883    -0.42437976    -0.18640642
 c     -1.09584686     1.03580484    -0.41305922
 c      0.02979373     1.72666496     0.39265449
 c      1.21101266     1.12700709     0.53195429
 h     -0.00410478    -2.30279237    -0.26977298
 h     -0.97756564     1.38050883    -1.44237754
 h      0.18977193     2.80131144     0.30921450
 h      2.15011443     1.22058260     1.05080289
 o      2.17029871    -1.18497642    -0.39678972
 h      3.06337108    -0.87996746    -0.34370604
 c     -2.59107918    -0.58732445     0.43704227
 h     -2.72014373     0.35708193     1.14404094
 h     -3.34933595    -0.32523675    -0.44595955
 h     -2.91071665    -1.42647376     1.09476576
 h     -1.99966192     1.55955813    -0.15124006
          17

 c      1.25137793    -0.32001974    -0.09548865
 c      0.00228169    -1.19000323    -0.20914550
 c     -1.17251920    -0.41240971    -0.20186238
 c     -1.10210647     1.04362008    -0.39411028
 c      0.04319510     1.73673069     0.39443358
 c      1.19397672     1.12675526     0.52759694
 h      0.00824489    -2.31678532    -0.22823055
 h     -0.95509816     1.41009936    -1.45344021
 h      0.15929310     2.75055730     0.22895005
 h      2.12194817     1.19275884     1.00843343
 o      2.17509406    -1.18723875    -0.40569206
 h      3.04059465    -0.86734702    -0.35408851
 c     -2.60512164    -0.59184585     0.42563154
 h     -2.72195269     0.37626689     1.13359655
 h     -3.34973633    -0.32072063    -0.42261644
 h     -2.91171764    -1.46836156     1.08607936
 h     -2.02742103     1.56269701    -0.10544733
          17

 c      1.24428075    -0.33640965    -0.09196393
 c      0.01801015    -1.18982663    -0.18551839
 c     -1.16240812    -0.40114868    -0.21555691
 c     -1.10735210     1.05334695    -0.37517002
 c      0.05566237     1.74563338     0.39402735
 c      1.17824871     1.12170727     0.52198693
 h      0.02400051    -2.31927508    -0.18491383
 h     -0.93135125     1.43417707    -1.45983105
 h      0.12295458     2.72661516     0.15710299
 h      2.10715183     1.18239352     0.97337041
 o      2.17944772    -1.18897310    -0.41452464
 h      3.04495197    -0.84588028    -0.36146050
 c     -2.61959064    -0.59545686     0.41429702
 h     -2.72061797     0.37460611     1.11173955
 h     -3.34350448    -0.32387885    -0.38756686
 h     -2.90714616    -1.50541432     1.06498177
 h     -2.05419251     1.56395313    -0.06051886
          17

 c      1.23403882    -0.35490641    -0.08790733
 c      0.03211395    -1.18706722    -0.16198649
 c     -1.15301587    -0.39091465    -0.22718960
 c     -1.11170072     1.06520956    -0.35677195
 c      0.06610344     1.75285076     0.39143320
 c      1.16441836     1.11152948     0.51513194
 h      0.04240178    -2.30953809    -0.14064785
 h     -0.90935978     1.45106783    -1.45474299
 h      0.08347267     2.74025409     0.09246813
 h      2.11092861     1.19054312     0.94754022
 o      2.18364946    -1.19005760    -0.42323548
 h      3.07178812    -0.81713772    -0.36639278
 c     -2.63365796    -0.59859606     0.40365742
 h     -2.71672864     0.35134587     1.08059810
 h     -3.33741755    -0.33293640    -0.34968990
 h     -2.89676760    -1.53342581     1.03041079
 h     -2.07411301     1.56164470    -0.01959055
          17

 c      1.22118109    -0.37506932    -0.08321640
 c      0.04408054    -1.18181933    -0.13869582
 c     -1.14451298    -0.38189070    -0.23653094
 c     -1.11521058     1.07910955    -0.33920305
 c      0.07377010     1.75940806     0.38643620
 c      1.15348858     1.09614667     0.50730986
 h      0.06255020    -2.28933660    -0.09627644
 h     -0.89159988     1.46029626    -1.43503332
 h      0.04279749     2.78262026     0.03757951
 h      2.13000771     1.21636015     0.92858950
 o      2.18858931    -1.19010706    -0.43172921
 h      3.10530438    -0.78702779    -0.37000522
 c     -2.64619553    -0.60190538     0.39425568
 h     -2.71102901     0.30948432     1.04464414
 h     -3.34119390    -0.34472895    -0.32110353
 h     -2.88121265    -1.55091050     0.98338710
 h     -2.08366916     1.55541182     0.01507313
          17

 c      1.20659502    -0.39623067    -0.07780356
 c      0.05330350    -1.17422273    -0.11578842
 c     -1.13705880    -0.37412302    -0.24341080
 c     -1.11785360     1.09467181    -0.32254883
 c      0.07825163     1.76687943     0.37867394
 c      1.14652342     1.07584357     0.49891179
 h      0.08342310    -2.26272982    -0.05254534
 h     -0.87986965     1.46249845    -1.40090507
 h      0.00386950     2.83564427    -0.00197228
 h      2.15507301     1.25692161     0.91168891
 o      2.19499391    -1.18875924    -0.43990372
 h      3.13071814    -0.76127275    -0.37329367
 c     -2.65611710    -0.60616570     0.38612491
 h     -2.70436504     0.25680310     1.01124114
 h     -3.36354605    -0.35614502    -0.31253790
 h     -2.86175709    -1.55935343     0.92686739
 h     -2.08209527     1.54611829     0.04234919
          17

 c      1.19149820    -0.41751343    -0.07161815
 c      0.05906822    -1.16452335    -0.09340329
 c     -1.13080589    -0.36753188    -0.24770100
 c     -1.11951313     1.11129442    -0.30671223
 c      0.07960638     1.77624525     0.36796962
 c      1.14411240     1.05135408     0.49024446
 h      0.10391167    -2.23534799    -0.01001353
 h     -0.87513774     1.45940013    -1.35586860
 h     -0.02974434     2.88432577    -0.02161175
 h      2.17602204     1.30749839     0.89210703
 o      2.20312811    -1.18582215    -0.44766706
 h      3.13933433    -0.74315065    -0.37683714
 c     -2.66297383    -0.61209355     0.37818677
 h     -2.69766996     0.20619917     0.99080153
 h     -3.40530877    -0.36649792    -0.32613873
 h     -2.84011505    -1.56352133     0.86546891
 h     -2.07143952     1.53562424     0.06236805
          17

 c      1.17735909    -0.43789103    -0.06466486
 c      0.06057094    -1.15316620    -0.07166746
 c     -1.12590515    -0.36193421    -0.24930283
 c     -1.12000817     1.12819161    -0.29140588
 c      0.07840763     1.78762780     0.35444915
 c      1.14614429     1.02383530     0.48144867
 h      0.12284801    -2.21285266     0.03095090
 h     -0.87732114     1.45384879    -1.30700058
 h     -0.05490030     2.91973645    -0.01938550
 h      2.18539980     1.36237745     0.86657217
 o      2.21281772    -1.18129309    -0.45494099
 h      3.12864476    -0.73326615    -0.38078367
 c     -2.66712627    -0.62001640     0.36845945
 h     -2.69188634     0.17151120     0.99402856
 h     -3.45782986    -0.37764672    -0.35435206
 h     -2.81815878    -1.57107934     0.80466538
 h     -2.05635848     1.52654173     0.07647502
          17

 c      1.16574762    -0.45629732    -0.05701462
 c      0.05701001    -1.14087821    -0.05067354
 c     -1.12251741    -0.35707123    -0.24814663
 c     -1.11915366     1.14447499    -0.27616185
 c      0.07558709     1.80049495     0.33848762
 c      1.15193788     0.99471839     0.47251827
 h      0.13896968    -2.19886604     0.07003688
 h     -0.88522856     1.44959278    -1.26466727
 h     -0.06932081     2.93783504     0.00435637
 h      2.17937533     1.41577649     0.83347935
 o      2.22349155    -1.17536491    -0.46166687
 h      3.10213938    -0.72946353    -0.38483267
 c     -2.66928374    -0.62943558     0.35535113
 h     -2.68783439     0.15742214     1.02474418
 h     -3.50912670    -0.39168906    -0.38641792
 h     -2.79743097    -1.59016650     0.74915777
 h     -2.04324747     1.52183195     0.08690264
          17

 c      1.15810012    -0.47178502    -0.04880287
 c      0.04777182    -1.12863515    -0.03045560
 c     -1.12082559    -0.35263684    -0.24420397
 c     -1.11686077     1.15932549    -0.26047162
 c      0.07219757     1.81390988     0.32062932
 c      1.16050678     0.96549771     0.46335100
 h      0.15082552    -2.19356941     0.10679843
 h     -0.89715876     1.45031203    -1.23999409
 h     -0.07167865     2.93844220     0.04752005
 h      2.15760950     1.46259492     0.79266074
 o      2.23417623    -1.16845454    -0.46781870
 h      3.06987611    -0.72632876    -0.38812739
 c     -2.67007905    -0.63915884     0.33864238
 h     -2.68622695     0.15489744     1.07556652
 h     -3.54947344    -0.40953704    -0.41381337
 h     -2.77858448    -1.62479459     0.70100137
 h     -2.03824578     1.52404020     0.09598744
          17

 c      1.15542903    -0.48369300    -0.04021144
 c      0.03267094    -1.11745512    -0.01098640
 c     -1.12104092    -0.34830308    -0.23750538
 c     -1.11324410     1.17223362    -0.24412652
 c      0.06922621     1.82667292     0.30152098
 c      1.17077292     0.93752816     0.45379269
 h      0.15673446    -2.19408396     0.14060776
 h     -0.91224322     1.45788667    -1.23935658
 h     -0.06165413     2.92531672     0.10666006
 h      2.12294053     1.49905862     0.74511326
 o      2.24360471    -1.16118435    -0.47341239
 h      3.04728715    -0.71547084    -0.38925231
 c     -2.66994118    -0.64828066     0.31918650
 h     -2.68768933     0.14970611     1.13328098
 h     -3.57290420    -0.43094596    -0.43159350
 h     -2.76129927    -1.67161530     0.65908097
 h     -2.04445693     1.53432464     0.10508468
          17

 c      1.15807990    -0.49176051    -0.03144125
 c      0.01213918    -1.10812904     0.00779810
 c     -1.12339873    -0.34374392    -0.22815344
 c     -1.10869200     1.18314179    -0.22750511
 c      0.06750496     1.83736603     0.28184366
 c      1.18167083     0.91187804     0.44366622
 h      0.15489425    -2.19621440     0.17081667
 h     -0.93121321     1.47129661    -1.25996972
 h     -0.03997892     2.90669674     0.17752302
 h      2.08109824     1.52335517     0.69275569
 o      2.25076982    -1.15412381    -0.47847237
 h      3.04689340    -0.68965422    -0.38693713
 c     -2.66908711    -0.65670231     0.29815049
 h     -2.69263197     0.13110642     1.18589477
 h     -3.57686660    -0.45489000    -0.43794099
 h     -2.74483888    -1.72186807     0.62057114
 h     -2.06022079     1.55195427     0.11396395
          17

 c      1.16566365    -0.49613135    -0.02268752
 c     -0.01275988    -1.10106665     0.02596572
 c     -1.12814207    -0.33865891    -0.21632507
 c     -1.10385848     1.19233973    -0.21143046
 c      0.06767680     1.84449058     0.26220886
 c      1.19218432     0.88925287     0.43279520
 h      0.14360495    -2.19621513     0.19697961
 h     -0.95543719     1.48749735    -1.29188877
 h     -0.00815510     2.89409463     0.25620815
 h      2.04022020     1.53615588     0.63811868
 o      2.25568086    -1.14735601    -0.48295363
 h      3.06661616    -0.64970791    -0.38143792
 c     -2.66751255    -0.66485591     0.27661372
 h     -2.70118086     0.09372581     1.22510343
 h     -3.56191777    -0.47978838    -0.43371520
 h     -2.72860347    -1.76615378     0.58276160
 h     -2.08004159     1.57474754     0.12129953
          17

 c      1.17719962    -0.49726945    -0.01413053
 c     -0.04051271    -1.09631160     0.04356464
 c     -1.13549815    -0.33279094    -0.20225845
 c     -1.09954747     1.20023317    -0.19677853
 c      0.07018077     1.84697607     0.24306908
 c      1.20139890     0.87002155     0.42103697
 h      0.12151856    -2.19183390     0.21898847
 h     -0.98555524     1.50319391    -1.32382422
 h      0.03232218     2.89629091     0.34033624
 h      2.00961245     1.54051323     0.58382334
 o      2.25921358    -1.14048563    -0.48673437
 h      3.09215723    -0.60428887    -0.37466566
 c     -2.66495737    -0.67332021     0.25552269
 h     -2.71324742     0.03632592     1.24606392
 h     -3.53201705    -0.50354723    -0.42251464
 h     -2.71228694    -1.79766904     0.54387871
 h     -2.09727731     1.60004406     0.12574022
          17

 c      1.19137647    -0.49584860    -0.00593982
 c     -0.06945356    -1.09363839     0.06061307
 c     -1.14563962    -0.32593934    -0.18622916
 c     -1.09654288     1.20717583    -0.18423396
 c      0.07529656     1.84482255     0.22481449
 c      1.20863981     0.85437968     0.40832888
 h      0.08786139    -2.18270273     0.23710251
 h     -1.02112331     1.51587444    -1.34699963
 h      0.08030361     2.91154160     0.42800378
 h      1.99733588     1.54040810     0.53186967
 o      2.26231389    -1.13305878    -0.48969210
 h      3.10940534    -0.56297308    -0.36886884
 c     -2.66086722    -0.68264035     0.23575861
 h     -2.72862999    -0.03946544     1.24689818
 h     -3.49510236    -0.52353731    -0.41099182
 h     -2.69579897    -1.81317252     0.50308623
 h     -2.10648960     1.62552507     0.12666709
          17

 c      1.20679598    -0.49266022     0.00172183
 c     -0.09805248    -1.09263273     0.07709520
 c     -1.15862619    -0.31797045    -0.16852151
 c     -1.09546488     1.21340943    -0.17424357
 c      0.08326636     1.83899639     0.20797941
 c      1.21365818     0.84261355     0.39471719
 h      0.04260204    -2.17037582     0.25192168
 h     -1.06096590     1.52396537    -1.35604400
 h      0.13417264     2.92839431     0.51526471
 h      2.00725562     1.53811277     0.48314978
 o      2.26560420    -1.12480730    -0.49175218
 h      3.11042460    -0.53216526    -0.36574964
 c     -2.65446570    -0.69327412     0.21809606
 h     -2.74711562    -0.12974037     1.22882628
 h     -3.46243698    -0.53677423    -0.40825582
 h     -2.67915355    -1.81301059     0.46023309
 h     -2.10459015     1.64964886     0.12441254
          17

 c      1.22213202    -0.48854749     0.00870096
 c     -0.12510260    -1.09273462     0.09296125
 c     -1.17433920    -0.30882371    -0.14939899
 c     -1.09666393     1.21907167    -0.16704398
 c      0.09433954     1.83065871     0.19322620
 c      1.21670355     0.83525986     0.38032675
 h     -0.01349168    -2.15807917     0.26431512
 h     -1.10359508     1.52664258    -1.34861411
 h      0.19136591     2.93420235     0.59612488
 h      2.03760157     1.53249498     0.43767318
 o      2.26936259    -1.11567864    -0.49289336
 h      3.09352177    -0.51449524    -0.36629037
 c     -2.64513577    -0.70553005     0.20285314
 h     -2.76867671    -0.22837329     1.19709775
 h     -3.44420284    -0.54071743    -0.42244051
 h     -2.66238291    -1.80117905     0.41559709
 h     -2.09115085     1.67182689     0.12021069
          17

 c      1.23620395    -0.48433677     0.01486666
 c     -0.14978272    -1.09329392     0.10813614
 c     -1.19243181    -0.29851059    -0.12907965
 c     -1.10014534     1.22421908    -0.16268453
 c      0.10868931     1.82064958     0.18115956
 c      1.21839324     0.83297767     0.36528728
 h     -0.07898455    -2.14991031     0.27526422
 h     -1.14749103     1.52366604    -1.32500945
 h      0.24890834     2.92073749     0.66453790
 h      2.08226955     1.52004698     0.39527257
 o      2.27354844    -1.10583302    -0.49314478
 h      3.06255075    -0.50881342    -0.37074116
 c     -2.63299654    -0.71943363     0.18935033
 h     -2.79392898    -0.32727791     1.16209097
 h     -3.44245503    -0.53463604    -0.45518289
 h     -2.64548112    -1.78549046     0.36960702
 h     -2.06837820     1.69252480     0.11612249
          17

 c      1.24799728    -0.48075287     0.02012886
 c     -0.17162097    -1.09369825     0.12254429
 c     -1.21231928    -0.28710259    -0.10772422
 c     -1.10554511     1.22883550    -0.16101707
 c      0.12630911     1.80942920     0.17219570
 c      1.21949424     0.83624414     0.34967592
 h     -0.15205891    -2.14920556     0.28557397
 h     -1.19128885     1.51536281    -1.28821775
 h      0.30405880     2.88482903     0.71580465
 h      2.13352672     1.49736837     0.35610909
 o      2.27777598    -1.09567598    -0.49258700
 h      3.02697761    -0.50968494    -0.37854404
 c     -2.61899175    -0.73460295     0.17593019
 h     -2.82462006    -0.41812943     1.13797078
 h     -3.44968420    -0.52024843    -0.50020858
 h     -2.62837202    -1.77686385     0.32243793
 h     -2.04081708     1.71330102     0.11497045
          17

 c      1.25667039    -0.47833357     0.02445037
 c     -0.19041933    -1.09355195     0.13614429
 c     -1.23321385    -0.27470772    -0.08544137
 c     -1.11220035     1.23283530    -0.16164048
 c      0.14695125     1.79719510     0.16651245
 c      1.22077215     0.84509725     0.33350220
 h     -0.23067997    -2.15652903     0.29553677
 h     -1.23397885     1.50275409    -1.24434949
 h      0.35463739     2.82741172     0.74705984
 h      2.18420389     1.46290580     0.32076762
 o      2.28134083    -1.08585676    -0.49134214
 h      3.00100980    -0.50750326    -0.38842907
 c     -2.60441535    -0.75031717     0.16101279
 h     -2.86286341    -0.49597302     1.13531725
 h     -3.45512751    -0.50078506    -0.54806937
 h     -2.61089387    -1.78595022     0.27350926
 h     -2.01437019     1.73654815     0.12011966
          17

 c      1.26157379    -0.47737260     0.02784300
 c     -0.20619492    -1.09277361     0.14894947
 c     -1.25418078    -0.26145139    -0.06230764
 c     -1.11934068     1.23610848    -0.16382164
 c      0.17009386     1.78398438     0.16401416
 c      1.22294135     0.85900956     0.31672403
 h     -0.31240092    -2.16875880     0.30480311
 h     -1.27518590     1.48769465    -1.20289822
 h      0.39920876     2.75311440     0.75762322
 h      2.22883897     1.41742037     0.29014457
 o      2.28357126    -1.07701193    -0.48951509
 h      2.99749375    -0.49275579    -0.39929119
 c     -2.59064116    -0.76596239     0.14425136
 h     -2.90847441    -0.56123634     1.15224710
 h     -3.45044932    -0.47960811    -0.59084109
 h     -2.59281845    -1.81717226     0.22134699
 h     -1.99419273     1.76456558     0.13484009
          17

 c      1.26227799    -0.47791712     0.03034635
 c     -0.21913587    -1.09151517     0.16101876
 c     -1.27421116    -0.24747659    -0.03838739
 c     -1.12634414     1.23864415    -0.16651321
 c      0.19490250     1.76969647     0.16426667
 c      1.22667477     0.87687219     0.29927754
 h     -0.39405468    -2.18025431     0.31260369
 h     -1.31536079     1.47265559    -1.17535708
 h      0.43739539     2.67091498     0.74979027
 h      2.26415427     1.36372428     0.26529929
 o      2.28445813    -1.06925395    -0.48711212
 h      3.01746536    -0.46438219    -0.41142990
 c     -2.57906222    -0.78157783     0.12643504
 h     -2.95773821    -0.61719639     1.17632686
 h     -3.43123701    -0.45943929    -0.62360804
 h     -2.57396253    -1.86530839     0.16435403
 h     -1.98209763     1.79803954     0.16119653
          17

 c      1.25859029    -0.47981795     0.03199785
 c     -0.22954246    -1.08997393     0.17242855
 c     -1.29233518    -0.23296476    -0.01373564
 c     -1.13291162     1.24067907    -0.16865967
 c      0.22016768     1.75405403     0.16642060
 c      1.23263583     0.89705078     0.28110716
 h     -0.47181726    -2.18520427     0.31814697
 h     -1.35531371     1.45974767    -1.17056153
 h      0.47041852     2.59534064     0.72998104
 h      2.28924525     1.30614734     0.24729128
 o      2.28470230    -1.06210234    -0.48406788
 h      3.04922285    -0.43099728    -0.42604988
 c     -2.57085935    -0.79781100     0.10857050
 h     -3.00553287    -0.66687122     1.19403911
 h     -3.39657186    -0.44215430    -0.64424423
 h     -2.55435330    -1.91890032     0.10192109
 h     -1.97552005     1.83502481     0.19901437
          17

 c      1.25054444    -0.48281429     0.03280831
 c     -0.23775034    -1.08823775     0.18324911
 c     -1.30775521    -0.21816992     0.01160093
 c     -1.13908084     1.24273311    -0.16969590
 c      0.24429704     1.73669011     0.16927528
 c      1.24150180     0.91752170     0.26218949
 h     -0.54169356    -2.17952559     0.32092024
 h     -1.39488468     1.44951305    -1.18885740
 h      0.50126614     2.54554187     0.70848454
 h      2.30557070     1.24982945     0.23699058
 o      2.28508369    -1.05498140    -0.48033900
 h      3.07847712    -0.40294502    -0.44372324
 c     -2.56673979    -0.81543387     0.09137361
 h     -3.04754291    -0.71216340     1.19609743
 h     -3.34858109    -0.42870433    -0.65314133
 h     -2.53430869    -1.96633078     0.03475735
 h     -1.96914789     1.87150502     0.24575736
          17

 c      1.23837992    -0.48661209     0.03275473
 c     -0.24406590    -1.08621439     0.19353264
 c     -1.31995315    -0.20344749     0.03756831
 c     -1.14509789     1.24544875    -0.16969164
 c      0.26555164     1.71774867     0.17177774
 c      1.25394737     0.93610208     0.24255104
 h     -0.60007330    -2.16174047     0.32081342
 h     -1.43214687     1.44095315    -1.22158967
 h      0.53269299     2.53717517     0.69407285
 h      2.31662756     1.19990028     0.23489497
 o      2.28604988    -1.04755636    -0.47593091
 h      3.09517768    -0.38692665    -0.46400374
 c     -2.56679254    -0.83499870     0.07529704
 h     -3.08100475    -0.75418078     1.17781007
 h     -3.29236013    -0.41884523    -0.65337370
 h     -2.51441610    -1.99929495    -0.03555156
 h     -1.95760638     1.90301404     0.29739519
          17

 c      1.22252660    -0.49092931     0.03178755
 c     -0.24872512    -1.08362027     0.20331067
 c     -1.32873389    -0.18925820     0.06408052
 c     -1.15121326     1.24935628    -0.16900338
 c      0.28254281     1.69872877     0.17373221
 c      1.27054427     0.95076917     0.22227244
 h     -0.64423002    -2.13316090     0.31811730
 h     -1.46426130     1.43272116    -1.25666438
 h      0.56340454     2.56990744     0.68592275
 h      2.32717718     1.16069764     0.24104016
 o      2.28767265    -1.03977659    -0.47087858
 h      3.09451129    -0.38533305    -0.48583657
 c     -2.57047349    -0.85675793     0.06070259
 h     -3.10476421    -0.79365737     1.13812106
 h     -3.23574573    -0.41068487    -0.65093905
 h     -2.49540599    -2.01351133    -0.10713795
 h     -1.93724059     1.92603311     0.34956505
          17

 c      1.20359483    -0.49550335     0.02984300
 c     -0.25186663    -1.07999644     0.21259679
 c     -1.33419561    -0.17613128     0.09099743
 c     -1.15752328     1.25474204    -0.16791756
 c      0.29452740     1.68213442     0.17567590
 c      1.29155223     0.96003165     0.20147334
 h     -0.67276009    -2.09781147     0.31345505
 h     -1.48878940     1.42401189    -1.28375355
 h      0.58824569     2.62782790     0.67524866
 h      2.34195507     1.13513735     0.25502847
 o      2.28969171    -1.03185320    -0.46522474
 h      3.07644603    -0.39668044    -0.50801350
 c     -2.57677043    -0.88067414     0.04788427
 h     -3.11937874    -0.83120166     1.07920249
 h     -3.18775239    -0.40071837    -0.65384622
 h     -2.47793335    -2.00849665    -0.17831173
 h     -1.90668707     1.93865770     0.39846569
          17

 c      1.18236778    -0.50007174     0.02685437
 c     -0.25352094    -1.07474871     0.22139267
 c     -1.33665315    -0.16459642     0.11811526
 c     -1.16391446     1.26162936    -0.16653689
 c      0.30143898     1.67012130     0.17814707
 c      1.31667364     0.96322387     0.18029774
 h     -0.68587842    -2.06210143     0.30766242
 h     -1.50431972     1.41473010    -1.29615076
 h      0.60227632     2.69201757     0.65394382
 h      2.36402742     1.12439207     0.27607830
 o      2.29150905    -1.02427670    -0.45899589
 h      3.04600568    -0.41539786    -0.52962774
 c     -2.58455532    -0.90631767     0.03678456
 h     -3.12763670    -0.86742026     1.00704649
 h     -3.15493244    -0.38560555    -0.66868876
 h     -2.46230611    -1.98746870    -0.24795112
 h     -1.86682460     1.94078783     0.44142025
          17

 c      1.15978751    -0.50434651     0.02276221
 c     -0.25363998    -1.06724602     0.22969983
 c     -1.33655708    -0.15511150     0.14517278
 c     -1.17007286     1.26979535    -0.16481042
 c      0.30392640     1.66375072     0.18134410
 c      1.34495516     0.96057194     0.15893241
 h     -0.68530361    -2.03380924     0.30159856
 h     -1.51054204     1.40535473    -1.29073262
 h      0.60283345     2.74826547     0.61824817
 h      2.39345510     1.12792332     0.30295655
 o      2.29217335    -1.01784522    -0.45216780
 h      3.01375272    -0.43140449    -0.55068660
 c     -2.59288760    -0.93266161     0.02658055
 h     -3.13548066    -0.90297910     0.93260954
 h     -3.13798543    -0.36528375    -0.69631700
 h     -2.44818875    -1.95733700    -0.31596450
 h     -1.82054911     1.93415590     0.47727604
          17

 c      1.13692176    -0.50799594     0.01752622
 c     -0.25219182    -1.05702538     0.23753906
 c     -1.33443610    -0.14801244     0.17187006
 c     -1.17551299     1.27879306    -0.16257656
 c      0.30325239     1.66307307     0.18514590
 c      1.37494274     0.95301568     0.13765114
 h     -0.67337119    -2.01979762     0.29590177
 h     -1.50821008     1.39679935    -1.26771022
 h      0.58928708     2.78786474     0.56795075
 h      2.42704479     1.14370960     0.33381546
 o      2.29059873    -1.01351445    -0.44464876
 h      2.99271986    -0.43252693    -0.57248719
 c     -2.60099549    -0.95812995     0.01572556
 h     -3.15219230    -0.93867557     0.87125000
 h     -3.13257703    -0.34383312    -0.73149679
 h     -2.43443772    -1.92776009    -0.38365852
 h     -1.77244570     1.92225135     0.50671243
          17

 c      1.11490221    -0.51064178     0.01114044
 c     -0.24929853    -1.04406455     0.24496788
 c     -1.33085643    -0.14349470     0.19788882
 c     -1.17962305     1.28799609    -0.15954447
 c      0.30096886     1.66749678     0.18919872
 c      1.40498038     0.94191413     0.11683891
 h     -0.65156575    -2.02285957     0.29082466
 h     -1.49920467     1.39032256    -1.23083726
 h      0.56243296     2.80651372     0.50500342
 h      2.45947142     1.16858668     0.36615532
 o      2.28623293    -1.01188104    -0.43637367
 h      2.98840698    -0.41274488    -0.59631823
 c     -2.60826501    -0.98108079     0.00276870
 h     -3.18681350    -0.97563297     0.83617703
 h     -3.13311550    -0.32688247    -0.76682861
 h     -2.41946726    -1.90805210    -0.45320749
 h     -1.72813974     1.90990114     0.53222877
          17

 c      1.09484533    -0.51187859     0.00364391
 c     -0.24528744    -1.02893325     0.25207949
 c     -1.32639407    -0.14160999     0.22290445
 c     -1.18174668     1.29670391    -0.15518180
 c      0.29853950     1.67607271     0.19298555
 c      1.43347132     0.92877453     0.09696346
 h     -0.61976562    -2.03993797     0.28631596
 h     -1.48665492     1.38742639    -1.18790401
 h      0.52423816     2.80383769     0.43272010
 h      2.48513120     1.19870425     0.39707664
 o      2.27948844    -1.01279846    -0.42746314
 h      2.99242715    -0.37818441    -0.62106922
 c     -2.61460580    -1.00041581    -0.01264743
 h     -3.24058913    -1.01532451     0.82782212
 h     -3.13528939    -0.31886805    -0.79620403
 h     -2.40227493    -1.90267711    -0.52558452
 h     -1.69306836     1.90212879     0.55728361
          17

 c      1.07777524    -0.51131190    -0.00487671
 c     -0.24058283    -1.01266177     0.25898068
 c     -1.32161719    -0.14227023     0.24659158
 c     -1.18131352     1.30430641    -0.14859574
 c      0.29706768     1.68757766     0.19588624
 c      1.45902975     0.91506077     0.07850694
 h     -0.57708376    -2.06355470     0.28228635
 h     -1.47475457     1.38965383    -1.15030857
 h      0.47789889     2.78408314     0.35536608
 h      2.49974403     1.23005448     0.42372515
 o      2.27121783    -1.01573005    -0.41819955
 h      2.99087297    -0.34113647    -0.64356264
 c     -2.62053128    -1.01589523    -0.02983953
 h     -3.30481859    -1.05882682     0.83345532
 h     -3.13658920    -0.32203228    -0.81592108
 h     -2.38333804    -1.90918355    -0.59848126
 h     -1.67088963     1.90238585     0.58441336
          17

 c      1.06455157    -0.50860118    -0.01428715
 c     -0.23553372    -0.99643272     0.26576537
 c     -1.31707636    -0.14525996     0.26863230
 c     -1.17800304     1.31042816    -0.13869590
 c      0.29718621     1.70044558     0.19725704
 c      1.48053571     0.90208059     0.06189348
 h     -0.52332366    -2.08515016     0.27880258
 h     -1.46761663     1.39819699    -1.12939605
 h      0.42784845     2.75756007     0.27759625
 h      2.50120076     1.25898215     0.44371654
 o      2.26209996    -1.02022240    -0.40887943
 h      2.97380539    -0.31207492    -0.66074113
 c     -2.62664161    -1.02797110    -0.04795312
 h     -3.36747711    -1.10609415     0.83788315
 h     -3.13607855    -0.33643339    -0.82463097
 h     -2.36441180    -1.92082051    -0.66670839
 h     -1.66244009     1.91120981     0.61344136
          17

 c      1.05579873    -0.50349602    -0.02440242
 c     -0.23030227    -0.98130890     0.27249494
 c     -1.31329172    -0.15026371     0.28873065
 c     -1.17188970     1.31496067    -0.12478706
 c      0.29911918     1.71279287     0.19656368
 c      1.49712562     0.89092783     0.04743635
 h     -0.45972777    -2.09781938     0.27610540
 h     -1.46716815     1.41334930    -1.12947463
 h      0.37907923     2.74040728     0.20320700
 h      2.48976208     1.28260405     0.45543003
 o      2.25248961    -1.02604014    -0.39973099
 h      2.93742001    -0.29717511    -0.67084079
 c     -2.63323595    -1.03741050    -0.06636658
 h     -3.41894672    -1.15612864     0.83049940
 h     -3.13422685    -0.36003454    -0.82325082
 h     -2.34753997    -1.93069248    -0.72453303
 h     -1.66597272     1.92642156     0.64144074
          17

 c      1.05184367    -0.49586526    -0.03498232
 c     -0.22483720    -0.96807714     0.27918542
 c     -1.31073063    -0.15690881     0.30662938
 c     -1.16344889     1.31798832    -0.10701931
 c      0.30287460     1.72298343     0.19352099
 c      1.50815135     0.88245286     0.03530538
 h     -0.38890106    -2.09760049     0.27453908
 h     -1.47199474     1.43414901    -1.14418089
 h      0.33555365     2.74777409     0.13373704
 h      2.46794053     1.29914123     0.45818460
 o      2.24246277    -1.03315046    -0.39088987
 h      2.88325975    -0.29838269    -0.67370228
 c     -2.64026612    -1.04505719    -0.08457589
 h     -3.45328552    -1.20751077     0.80593290
 h     -3.13294275    -0.38862011    -0.81510018
 h     -2.33425309    -1.93406733    -0.76760422
 h     -1.67824366     1.94449253     0.66434848
          17

 c      1.05267225    -0.48572089    -0.04572984
 c     -0.21890719    -0.95717230     0.28580118
 c     -1.30977494    -0.16481656     0.32212347
 c     -1.15336699     1.31967910    -0.08614012
 c      0.30838133     1.73060597     0.18804249
 c      1.51313425     0.87725174     0.02551252
 h     -0.31436770    -2.08384441     0.27448161
 h     -1.47859476     1.45862239    -1.16118484
 h      0.29939705     2.78195904     0.06923312
 h      2.44026507     1.30817500     0.45232139
 o      2.23184804    -1.04173290    -0.38237697
 h      2.81776860    -0.31318654    -0.67110175
 c     -2.64740967    -1.05174425    -0.10203669
 h     -3.46767358    -1.25879356     0.76277383
 h     -3.13553007    -0.41591468    -0.80582452
 h     -2.32524739    -1.92879824    -0.79370818
 h     -1.69557710     1.96187254     0.67865537
          17

 c      1.05791129    -0.47323429    -0.05629405
 c     -0.21217705    -0.94864083     0.29225843
 c     -1.31068022    -0.17364830     0.33506798
 c     -1.14231688     1.32020302    -0.06299639
 c      0.31544506     1.73656075     0.18003753
 c      1.51174539     0.87568738     0.01791935
 h     -0.24003042    -2.05924415     0.27629511
 h     -1.48338209     1.48441387    -1.16906935
 h      0.27208534     2.83082435     0.01074505
 h      2.41285179     1.31073201     0.43912355
 o      2.22023951    -1.05222672    -0.37406753
 h      2.75215886    -0.33384545    -0.66724458
 c     -2.65417570    -1.05817447    -0.11820065
 h     -3.46199347    -1.30879641     0.70277011
 h     -3.14589235    -0.43482396    -0.80209677
 h     -2.32028858    -1.91509900    -0.80292682
 h     -1.71456492     1.97574769     0.68231204
          17

 c      1.06684955    -0.45873664    -0.06628085
 c     -0.20431362    -0.94214787     0.29844021
 c     -1.31353784    -0.18313574     0.34538198
 c     -1.13083981     1.31969173    -0.03829968
 c      0.32371811     1.74210280     0.16939012
 c      1.50385383     0.87794959     0.01227745
 h     -0.16956806    -2.02955289     0.28029099
 h     -1.48372123     1.50928540    -1.16045949
 h      0.25524523     2.87855005    -0.03937911
 h      2.39241809     1.30895410     0.42039211
 o      2.20713295    -1.06524225    -0.36571872
 h      2.70019152    -0.34882914    -0.66831313
 c     -2.66006164    -1.06463921    -0.13278513
 h     -3.43914865    -1.35701460     0.63092608
 h     -3.16644649    -0.44039195    -0.80848184
 h     -2.31809246    -1.89541237    -0.79777452
 h     -1.73247015     1.98437262     0.67500185
          17

 c      1.07851238    -0.44270051    -0.07527772
 c     -0.19509224    -0.93707181     0.30421939
 c     -1.31825558    -0.19309269     0.35304806
 c     -1.11931554     1.31821668    -0.01261694
 c      0.33275394     1.74816603     0.15607733
 c      1.48966349     0.88414519     0.00830911
 h     -0.10585189    -2.00249604     0.28670701
 h     -1.47811645     1.53134212    -1.13217323
 h      0.25023627     2.91345354    -0.07886936
 h      2.38440653     1.30516229     0.39756398
 o      2.19232334    -1.08106221    -0.35717738
 h      2.67152062    -0.35089966    -0.67907721
 c     -2.66467228    -1.07070345    -0.14606833
 h     -3.40601742    -1.40433508     0.55613339
 h     -3.19593535    -0.43271836    -0.82445747
 h     -2.31613720    -1.87441818    -0.78339608
 h     -1.74747539     1.98721377     0.65812725
          17

 c      1.09179179    -0.42570792    -0.08289219
 c     -0.18445785    -0.93272546     0.30948001
 c     -1.32456624    -0.20340531     0.35810558
 c     -1.10795947     1.31576952     0.01359562
 c      0.34204185     1.75528501     0.14023711
 c      1.46989480     0.89437539     0.00579819
 h     -0.05066847    -1.98538177     0.29570077
 h     -1.46616447     1.54913004    -1.08468128
 h      0.25774380     2.92918431    -0.10634201
 h      2.39067623     1.30066849     0.37071301
 o      2.17621722    -1.09911233    -0.34863186
 h      2.66595327    -0.34575446    -0.69865382
 c     -2.66767493    -1.07519430    -0.15885027
 h     -3.37374826    -1.45382464     0.49092123
 h     -3.22963615    -0.41668602    -0.84495475
 h     -2.31066919    -1.85858268    -0.76727600
 h     -1.75886335     1.98500715     0.63467479
          17

 c      1.10558436    -0.40841170    -0.08878648
 c     -0.17250682    -0.92864702     0.31413148
 c     -1.33205938    -0.21400139     0.36063584
 c     -1.09681766     1.31224871     0.04000940
 c      0.35099677     1.76371910     0.12217531
 c      1.44587900     0.90870902     0.00461050
 h     -0.00499793    -1.98199145     0.30734253
 h     -1.44859704     1.56175910    -1.02193666
 h      0.27769249     2.92376472    -0.12143499
 h      2.40836252     1.29534036     0.33833252
 o      2.15957288    -1.11827199    -0.34052093
 h      2.67664430    -0.34718917    -0.72162657
 c     -2.66882983    -1.07669412    -0.17198851
 h     -3.35408675    -1.50993617     0.44745157
 h     -3.26178135    -0.39891619    -0.86367813
 h     -2.29758882    -1.85414494    -0.75739211
 h     -1.76708812     1.97967786     0.60891430
          17

 c      1.11888566    -0.39147675    -0.09268871
 c     -0.15942150    -0.92477135     0.31811956
 c     -1.34021920    -0.22480885     0.36074417
 c     -1.08577422     1.30746847     0.06650535
 c      0.35893734     1.77353191     0.10235732
 c      1.41945368     0.92702040     0.00461882
 h      0.03041106    -1.99090680     0.32155128
 h     -1.42746121     1.56913427    -0.95162145
 h      0.30923274     2.89920733    -0.12482433
 h      2.43104551     1.28838036     0.29826617
 o      2.14308997    -1.13751810    -0.33326075
 h      2.69618699    -0.36691430    -0.74223795
 c     -2.66833685    -1.07446264    -0.18581512
 h     -3.35106273    -1.57411145     0.42981623
 h     -3.28765387    -0.38505520    -0.87574228
 h     -2.27459946    -1.86338189    -0.75871572
 h     -1.77354904     1.97394358     0.58578126
          17

 c      1.13084366    -0.37549681    -0.09438742
 c     -0.14543250    -0.92135536     0.32143613
 c     -1.34846146    -0.23572409     0.35854821
 c     -1.07461177     1.30121298     0.09325790
 c      0.36508099     1.78455684     0.08140034
 c      1.39271853     0.94879770     0.00561086
 h      0.05483330    -2.00672699     0.33798631
 h     -1.40620790     1.57220155    -0.88500625
 h      0.35071172     2.86234363    -0.11835642
 h      2.45128824     1.27948320     0.24895519
 o      2.12726081    -1.15616658    -0.32711758
 h      2.71910459    -0.41093969    -0.75650757
 c     -2.66687454    -1.06906536    -0.20004314
 h     -3.35784686    -1.64103459     0.43156562
 h     -3.30438984    -0.37860338    -0.87854228
 h     -2.24311334    -1.88217503    -0.77088910
 h     -1.77985998     1.97044575     0.56987692
          17

 c      1.14079488    -0.36091701    -0.09372931
 c     -0.13082898    -0.91876646     0.32412037
 c     -1.35617011    -0.24660613     0.35417815
 c     -1.06316322     1.29335722     0.12064951
 c      0.36855894     1.79628300     0.06004828
 c      1.36779236     0.97305053     0.00725554
 h      0.06786089    -2.02287253     0.35600313
 h     -1.38908457     1.57273984    -0.83465843
 h      0.39983847     2.82620734    -0.10511125
 h      2.46281097     1.26943829     0.19011287
 o      2.11236826    -1.17385475    -0.32219669
 h      2.74210862    -0.48019879    -0.76253906
 c     -2.66503905    -1.06196482    -0.21418181
 h     -3.36374194    -1.70162630     0.44218358
 h     -3.31112347    -0.38069891    -0.87172211
 h     -2.20770380    -1.90208689    -0.78973247
 h     -1.78675721     1.97061050     0.56436530
          17

 c      1.14829383    -0.34800142    -0.09063019
 c     -0.11597620    -0.91730956     0.32624909
 c     -1.36273162    -0.25729019     0.34778504
 c     -1.05153133     1.28403945     0.14887606
 c      0.36844040     1.80791602     0.03907503
 c      1.34662036     0.99837175     0.00912943
 h      0.06975581    -2.03387196     0.37472110
 h     -1.37934762     1.57211973    -0.80888473
 h      0.45435269     2.80873312    -0.08872406
 h      2.46163716     1.26008598     0.12273939
 o      2.09848420    -1.19050094    -0.31844523
 h      2.76417077    -0.57151885    -0.76049510
 c     -2.66297277    -1.05473248    -0.22777333
 h     -3.36066862    -1.74796977     0.45303263
 h     -3.30908514    -0.39014383    -0.85703636
 h     -2.17380924    -1.91466977    -0.81049366
 h     -1.79334944     1.97391748     0.57034831
          17

 c      1.15314459    -0.33685169    -0.08509722
 c     -0.10132242    -0.91714319     0.32792133
 c     -1.36756302    -0.26760347     0.33955060
 c     -1.04022002     1.27375793     0.17752473
 c      0.36383259     1.81905405     0.01909223
 c      1.33079127     1.02314422     0.01077149
 h      0.06158773    -2.03650073     0.39315219
 h     -1.37744412     1.56982014    -0.80659861
 h      0.51247226     2.82338007    -0.07155994
 h      2.44654507     1.25395175     0.04877596
 o      2.08543428    -1.20627852    -0.31564189
 h      2.78697463    -0.67824993    -0.75267835
 c     -2.66039367    -1.04866111    -0.24035627
 h     -3.34442345    -1.77515048     0.45875488
 h     -3.30172568    -0.40344565    -0.83824502
 h     -2.14593129    -1.91410851    -0.82980028
 h     -1.79734195     1.97812586     0.58705294
          17

 c      1.15542511    -0.32745935    -0.07724686
 c     -0.08739167    -0.91825039     0.32924303
 c     -1.37013582    -0.27737296     0.32969096
 c     -1.03001503     1.26323623     0.20565297
 c      0.35421999     1.83051915     0.00044844
 c      1.32130951     1.04585467     0.01173940
 h      0.04517215    -2.03015733     0.41034004
 h     -1.38128218     1.56369440    -0.81870896
 h      0.57126975     2.86703931    -0.05382976
 h      2.41931643     1.25382446    -0.02940223
 o      2.07279555    -1.22152732    -0.31341870
 h      2.81484426    -0.79171953    -0.74310413
 c     -2.65675644    -1.04469325    -0.25142785
 h     -3.31378003    -1.78107422     0.45672913
 h     -3.29439923    -0.41526135    -0.82059114
 h     -2.12693055    -1.89778557    -0.84610478
 h     -1.79606211     1.98024868     0.61257821
          17

 c      1.15548288    -0.31975468    -0.06730151
 c     -0.07476807    -0.92042947     0.33031396
 c     -1.36999438    -0.28642584     0.31845501
 c     -1.02171253     1.25316201     0.23224032
 c      0.33983132     1.84385563    -0.01662719
 c      1.31833267     1.06543270     0.01165895
 h      0.02289264    -2.01690972     0.42549275
 h     -1.38807060     1.55163460    -0.83413362
 h      0.62511839     2.92324753    -0.03535113
 h      2.38485912     1.26235403    -0.10960114
 o      2.06009413    -1.23653752    -0.31140522
 h      2.85180660    -0.90459712    -0.73530700
 c     -2.65146987    -1.04332860    -0.26054905
 h     -3.26973402    -1.76613092     0.44660531
 h     -3.29275424    -0.42003982    -0.80916051
 h     -2.11784506    -1.86610098    -0.85962243
 h     -1.78755879     1.97760927     0.64471642
          17

 c      1.15388098    -0.31363181    -0.05555971
 c     -0.06406303    -0.92330892     0.33121752
 c     -1.36677140    -0.29458922     0.30611892
 c     -1.01591382     1.24402367     0.25649445
 c      0.32163826     1.86007546    -0.03188419
 c      1.32105689     1.08145075     0.01025887
 h     -0.00257512    -2.00121136     0.43809033
 h     -1.39564613     1.53264092    -0.84406563
 h      0.66738199     2.97543070    -0.01692791
 h      2.35060236     1.28163511    -0.19047430
 o      2.04720108    -1.25136965    -0.30945167
 h      2.89595217    -1.01362999    -0.72912262
 c     -2.64416655    -1.04437343    -0.26757670
 h     -3.21544843    -1.73345641     0.43053016
 h     -3.29977596    -0.41486541    -0.80629556
 h     -2.11773718    -1.82238264    -0.87237667
 h     -1.77131129     1.96855524     0.68157114
          17

 c      1.15131625    -0.30895231    -0.04236024
 c     -0.05585862    -0.92642224     0.33201668
 c     -1.36020544    -0.30169231     0.29297513
 c     -1.01294221     1.23607899     0.27789332
 c      0.30108226     1.87919942    -0.04504521
 c      1.32797907     1.09408216     0.00737496
 h     -0.02861994    -1.98891140     0.44790682
 h     -1.40280969     1.50689653    -0.84302035
 h      0.69263221     3.01319050    -0.00001114
 h      2.32416373     1.31274027    -0.27176788
 o      2.03445450    -1.26595326    -0.30765562
 h      2.93822270    -1.11798801    -0.72063731
 c     -2.63483836    -1.04671567    -0.27284408
 h     -3.15676873    -1.68980883     0.41409261
 h     -3.31377404    -0.40130843    -0.81014952
 h     -2.12356868    -1.77284541    -0.88838498
 h     -1.74850285     1.95279342     0.72194348
          17

 c      1.14853855    -0.30555661    -0.02805923
 c     -0.05063450    -0.92937026     0.33276159
 c     -1.35016280    -0.30757290     0.27931405
 c     -1.01283359     1.22938342     0.29611453
 c      0.27974082     1.90050918    -0.05584272
 c      1.33749640     1.10391812     0.00288382
 h     -0.05301677    -1.98524297     0.45486814
 h     -1.40925987     1.47548542    -0.82842437
 h      0.69739102     3.03195328     0.01394449
 h      2.30943914     1.35509337    -0.35343887
 o      2.02233525    -1.28027471    -0.30616772
 h      2.96789367    -1.21613021    -0.70546768
 c     -2.62366543    -1.04845729    -0.27713246
 h     -3.10241828    -1.64606158     0.40714492
 h     -3.32964557    -0.38415826    -0.81602915
 h     -2.13069389    -1.72575541    -0.91335267
 h     -1.72194859     1.93143983     0.76553300
          17

 c      1.14627655    -0.30329206    -0.01301989
 c     -0.04869897    -0.93201450     0.33350657
 c     -1.33666160    -0.31208477     0.26540359
 c     -1.01536814     1.22384315     0.31097477
 c      0.25904323     1.92289965    -0.06404700
 c      1.34841128     1.11178902    -0.00341472
 h     -0.07404039    -1.99243979     0.45878292
 h     -1.41554309     1.44016119    -0.80010584
 h      0.68010240     3.03142390     0.02381320
 h      2.30423108     1.40595636    -0.43398497
 o      2.01114564    -1.29440232    -0.30504247
 h      2.97765221    -1.30522517    -0.68110893
 c     -2.61079272    -1.04761779    -0.28141246
 h     -3.06156324    -1.61439357     0.42134740
 h     -3.34189294    -0.36850839    -0.81894172
 h     -2.13483117    -1.68872368    -0.95262418
 h     -1.69561844     1.90672372     0.81292109
          17

 c      1.14516253    -0.30204295     0.00239947
 c     -0.05013439    -0.93455815     0.33431910
 c     -1.31989397    -0.31510875     0.25147537
 c     -1.02014472     1.21929605     0.32243634
 c      0.24008400     1.94505942    -0.06948813
 c      1.35997848     1.11860878    -0.01182846
 h     -0.09038551    -2.00865447     0.45918207
 h     -1.42313173     1.40325113    -0.76014442
 h      0.64118508     3.01507119     0.02894769
 h      2.30221367     1.46075257    -0.50985427
 o      2.00089712    -1.30841630    -0.30420864
 h      2.96529834    -1.38213252    -0.64731866
 c     -2.59642485    -1.04325200    -0.28629380
 h     -3.03770236    -1.60063396     0.46141190
 h     -3.34664144    -0.35775845    -0.81521125
 h     -2.13492878    -1.66495769    -1.00731802
 h     -1.67361527     1.88117611     0.86517287
          17

 c      1.14566618    -0.30174878     0.01786209
 c     -0.05474680    -0.93744190     0.33526792
 c     -1.30024977    -0.31656743     0.23772180
 c     -1.02668907     1.21561691     0.33069321
 c      0.22352021     1.96545717    -0.07208221
 c      1.37166600     1.12522612    -0.02266611
 h     -0.10112621    -2.02908989     0.45545108
 h     -1.43458809     1.36763881    -0.71305518
 h      0.58341643     2.99091075     0.02932780
 h      2.29695022     1.51427917    -0.57662380
 o      1.99128345    -1.32233984    -0.30348297
 h      2.93415688    -1.44442966    -0.60585280
 c     -2.58095084    -1.03591809    -0.29163374
 h     -3.02573901    -1.60020433     0.51865514
 h     -3.34219410    -0.35305752    -0.80293965
 h     -2.13391305    -1.65212424    -1.07214469
 h     -1.65874284     1.85637131     0.92292552
          17

 c      1.14805658    -0.30239728     0.03306666
 c     -0.06202696    -0.94115352     0.33640298
 c     -1.27833586    -0.31643041     0.22429757
 c     -1.03454494     1.21279437     0.33627531
 c      0.20954713     1.98225083    -0.07186037
 c      1.38296702     1.13231607    -0.03611003
 h     -0.10581292    -2.04826528     0.44712236
 h     -1.45362603     1.33668450    -0.66585205
 h      0.51216242     2.97263498     0.02570995
 h      2.28436778     1.56193742    -0.63054074
 o      1.98164129    -1.33608493    -0.30258605
 h      2.89375812    -1.49131393    -0.56020564
 c     -2.56470908    -1.02692127    -0.29689938
 h     -3.01715107    -1.60408819     0.57750446
 h     -3.32896997    -0.35348243    -0.78192911
 h     -2.13624753    -1.64503073    -1.13778641
 h     -1.65140617     1.83194177     0.98529805
          17

 c      1.15239767    -0.30399496     0.04775343
 c     -0.07114762    -0.94608443     0.33774868
 c     -1.25497174    -0.31469079     0.21131648
 c     -1.04331043     1.21091491     0.34000712
 c      0.19804895     1.99347240    -0.06896445
 c      1.39333614     1.14033147    -0.05214686
 h     -0.10456626    -2.06186241     0.43408245
 h     -1.48464757     1.31390655    -0.62689579
 h      0.43389850     2.97734278     0.01934969
 h      2.26326740     1.60042657    -0.66940893
 o      1.97097157    -1.34942547    -0.30118893
 h      2.85961173    -1.52422278    -0.51489460
 c     -2.54778156    -1.01749555    -0.30161856
 h     -3.00525736    -1.60517622     0.62469054
 h     -3.30939634    -0.35631990    -0.75348501
 h     -2.14529311    -1.63876913    -1.19501723
 h     -1.64969074     1.80575957     1.04948703
          17

 c      1.15856959    -0.30652322     0.06170553
 c     -0.08102047    -0.95246437     0.33931368
 c     -1.23115053    -0.31132324     0.19883979
 c     -1.05268148     1.21007058     0.34268901
 c      0.18895931     1.99795314    -0.06356193
 c      1.40217634     1.14948131    -0.07054282
 h     -0.09805177    -2.06767611     0.41661560
 h     -1.53117591     1.30237542    -0.60245381
 h      0.35237011     3.01468762     0.01079609
 h      2.23507143     1.62806062    -0.69296034
 o      1.95831305    -1.36207626    -0.29905212
 h      2.84748744    -1.54597256    -0.47332458
 c     -2.53001785    -1.00855959    -0.30545266
 h     -2.98630251    -1.59966688     0.65210810
 h     -3.28765145    -0.35742436    -0.72007907
 h     -2.16244712    -1.63006692    -1.23709175
 h     -1.65048396     1.77515160     1.11148181
          17

 c      1.16630375    -0.30990204     0.07474636
 c     -0.09041527    -0.96033435     0.34110727
 c     -1.20795940    -0.30625722     0.18686408
 c     -1.06255855     1.21027392     0.34466738
 c      0.18239547     1.99628533    -0.05578394
 c      1.40882455     1.15970647    -0.09083339
 h     -0.08734412    -2.06595016     0.39533793
 h     -1.59348813     1.30410785    -0.59254017
 h      0.26747769     3.07572714    -0.00087661
 h      2.20362087     1.64503741    -0.70308558
 o      1.94351817    -1.37390763    -0.29618296
 h      2.86133155    -1.55776007    -0.43536703
 c     -2.51117674    -1.00071586    -0.30815522
 h     -2.95875504    -1.58633759     0.65609331
 h     -3.26870265    -0.35210067    -0.68460314
 h     -2.18741100    -1.61736148    -1.26029178
 h     -1.65070351     1.73811944     1.16731915
          17

 c      1.17521979    -0.31399084     0.08673107
 c     -0.09812277    -0.96952162     0.34314892
 c     -1.18645837    -0.29939265     0.17532226
 c     -1.07309183     1.21143123     0.34572275
 c      0.17833737     1.99026076    -0.04581771
 c      1.41253210     1.17067011    -0.11232322
 h     -0.07373198    -2.05934842     0.37108131
 h     -1.66752023     1.31979129    -0.59048401
 h      0.17954450     3.13954728    -0.01676663
 h      2.17511631     1.65372408    -0.70398484
 o      1.92749923    -1.38503082    -0.29276692
 h      2.88944468    -1.55791039    -0.39844694
 c     -2.49112868    -0.99418527    -0.30960441
 h     -2.92267892    -1.56590769     0.63654072
 h     -3.25627845    -0.33683732    -0.64920320
 h     -2.21864183    -1.60059120    -1.26385721
 h     -1.64802054     1.69390782     1.21405741
          17

 c      1.18486044    -0.31862451     0.09753600
 c     -0.10313332    -0.97962206     0.34546772
 c     -1.16753275    -0.29067021     0.16410234
 c     -1.08455167     1.21336668     0.34535767
 c      0.17646375     1.98164128    -0.03398416
 c      1.41250224     1.18180712    -0.13414409
 h     -0.05852039    -2.05246795     0.34474335
 h     -1.74637047     1.34883355    -0.58694580
 h      0.09165627     3.18742620    -0.03690018
 h      2.15748806     1.65845605    -0.70168418
 o      1.91154659    -1.39561505    -0.28895904
 h      2.91517426    -1.54447266    -0.36074962
 c     -2.47002469    -0.98865665    -0.30987694
 h     -2.87963894    -1.54101762     0.59698357
 h     -3.25072181    -0.31116411    -0.61442350
 h     -2.25368192    -1.58113943    -1.25009005
 h     -1.64111483     1.64301877     1.25025260
          17

 c      1.19471407    -0.32365854     0.10705553
 c     -0.10478672    -0.99003542     0.34809342
 c     -1.15176218    -0.28017085     0.15307735
 c     -1.09714295     1.21586334     0.34311058
 c      0.17627189     1.97167003    -0.02070547
 c      1.40809308     1.19249318    -0.15544747
 h     -0.04290056    -2.05054701     0.31713127
 h     -1.82274782     1.38959064    -0.57397762
 h      0.00846882     3.20814897    -0.06034265
 h      2.15796380     1.66395115    -0.70196648
 o      1.89673164    -1.40573086    -0.28481032
 h      2.92623205    -1.51732612    -0.32230354
 c     -2.44825790    -0.98319379    -0.30928446
 h     -2.83310971    -1.51678806     0.54567103
 h     -3.24872725    -0.27803064    -0.57950755
 h     -2.28946281    -1.56192761    -1.22472770
 h     -1.62968577     1.58696679     1.27611771
          17

 c      1.20422261    -0.32899845     0.11520747
 c     -0.10283727    -1.00009177     0.35103976
 c     -1.13935692    -0.26819374     0.14213424
 c     -1.11090257     1.21870179     0.33868080
 c      0.17719825     1.96113658    -0.00644657
 c      1.39918184     1.20231076    -0.17570227
 h     -0.02796807    -2.05732872     0.28890923
 h     -1.89053246     1.43968244    -0.54662748
 h     -0.06519630     3.19691165    -0.08570626
 h      2.17884343     1.67241989    -0.70704351
 o      1.88376630    -1.41533221    -0.28030396
 h      2.91684719    -1.47826258    -0.28439023
 c     -2.42621652    -0.97631625    -0.30836931
 h     -2.78886546    -1.50139620     0.49652938
 h     -3.24530775    -0.24233449    -0.54347030
 h     -2.32281009    -1.54727701    -1.19688798
 h     -1.61432335     1.52792166     1.29350225
          17

 c      1.21278402    -0.33460737     0.12193970
 c     -0.09741484    -1.00921573     0.35428206
 c     -1.13017834    -0.25526770     0.13119289
 c     -1.12569019     1.22169219     0.33194329
 c      0.17866542     1.95052432     0.00832484
 c      1.38637849     1.21118279    -0.19482515
 h     -0.01485771    -2.07308401     0.26075379
 h     -1.94534657     1.49633130    -0.50291490
 h     -0.12499917     3.15342496    -0.11151166
 h      2.21506410     1.68204831    -0.71418836
 o      1.87302419    -1.42429440    -0.27540347
 h      2.88739854    -1.43035952    -0.24880727
 c     -2.40413057    -0.96638783    -0.30776212
 h     -2.75364404    -1.50453947     0.46621222
 h     -3.23610801    -0.20900894    -0.50586980
 h     -2.35123657    -1.54174848    -1.17706083
 h     -1.59621148     1.46825434     1.30560965
          17

 c      1.21976109    -0.34049098     0.12723233
 c     -0.08892209    -1.01700202     0.35773968
 c     -1.12381990    -0.24208642     0.12021441
 c     -1.14122092     1.22469656     0.32297526
 c      0.18010582     1.94006935     0.02316727
 c      1.37081224     1.21921361    -0.21298432
 h     -0.00479384    -2.09433083     0.23360416
 h     -1.98475129     1.55669960    -0.44343376
 h     -0.16743020     3.08115425    -0.13644783
 h      2.25669133     1.68878899    -0.71820433
 o      1.86453963    -1.43246429    -0.27008926
 h      2.84440078    -1.37727169    -0.21730760
 c     -2.38230941    -0.95248648    -0.30770108
 h     -2.73053291    -1.53111003     0.46372345
 h     -3.21865359    -0.18179976    -0.46697775
 h     -2.37356131    -1.54750135    -1.17234415
 h     -1.57662105     1.41002797     1.31624023
          17

 c      1.22450622    -0.34667135     0.13109520
 c     -0.07793061    -1.02316004     0.36127950
 c     -1.11970780    -0.22939364     0.10920476
 c     -1.15709657     1.22762586     0.31213309
 c      0.18102076     1.92969400     0.03770158
 c      1.35372586     1.22645063    -0.23032979
 h      0.00107666    -2.11549599     0.20873207
 h     -2.00850549     1.61828849    -0.37106971
 h     -0.19041653     2.98800906    -0.15976125
 h      2.29348102     1.68908969    -0.71469054
 o      1.85800818    -1.43972454    -0.26438787
 h      2.80039261    -1.32232816    -0.19112254
 c     -2.36143252    -0.93516801    -0.30775629
 h     -2.71567059    -1.57532557     0.48272772
 h     -3.19269118    -0.16271660    -0.42765873
 h     -2.38959326    -1.56191445    -1.18224027
 h     -1.55631192     1.35459083     1.32854185
          17

 c      1.22641470    -0.35315748     0.13356260
 c     -0.06511041    -1.02741913     0.36474007
 c     -1.11719748    -0.21786637     0.09821519
 c     -1.17280507     1.23039599     0.30012284
 c      0.18110574     1.91882282     0.05168043
 c      1.33620671     1.23277356    -0.24687318
 h      0.00194327    -2.13112337     0.18755055
 h     -2.01893593     1.67946155    -0.29073637
 h     -0.19458496     2.88831925    -0.18207039
 h      2.31768123     1.68115639    -0.70144641
 o      1.85298154    -1.44605227    -0.25838131
 h      2.77052167    -1.26767156    -0.17075776
 c     -2.34232387    -0.91609722    -0.30736622
 h     -2.70187057    -1.62476938     0.50894940
 h     -3.16020525    -0.15183208    -0.38916118
 h     -2.39925849    -1.57838016    -1.19987502
 h     -1.53517818     1.30249594     1.34377627
          17

 c      1.22501422    -0.35992819     0.13468263
 c     -0.05119169    -1.02948113     0.36796250
 c     -1.11564903    -0.20802922     0.08733642
 c     -1.18770168     1.23286564     0.28795495
 c      0.18039302     1.90623325     0.06510068
 c      1.31908928     1.23788835    -0.26248453
 h     -0.00250436    -2.13737497     0.17132443
 h     -2.02098889     1.73995359    -0.20869890
 h     -0.18476338     2.80429716    -0.20666131
 h      2.32482784     1.66497839    -0.67842805
 o      1.84938082    -1.45147310    -0.25216301
 h      2.76367642    -1.21487469    -0.15656955
 c     -2.32556922    -0.89714555    -0.30629046
 h     -2.68343970    -1.66803148     0.53038241
 h     -3.12536257    -0.14723579    -0.35287584
 h     -2.40229683    -1.58954984    -1.21692774
 h     -1.51242108     1.25378112     1.36092336
          17

 c      1.22007427    -0.36692947     0.13449596
 c     -0.03694730    -1.02902922     0.37081628
 c     -1.11447661    -0.20020958     0.07668903
 c     -1.20105699     1.23483480     0.27672546
 c      0.17912665     1.89051047     0.07821467
 c      1.30293559     1.24133944    -0.27692305
 h     -0.01205318    -2.13266337     0.16093602
 h     -2.02105886     1.80074649    -0.13105124
 h     -0.16857412     2.76035238    -0.23942139
 h      2.31386580     1.64204689    -0.64733158
 o      1.84782943    -1.45590790    -0.24577433
 h      2.77616122    -1.16706389    -0.14955094
 c     -2.31140184    -0.87991314    -0.30455406
 h     -2.65741722    -1.69765065     0.54007902
 h     -3.09411612    -0.14528910    -0.32005756
 h     -2.39852653    -1.58981400    -1.22715266
 h     -1.48711363     1.20835879     1.37738082
          17

 c      1.21168929    -0.37407403     0.13300792
 c     -0.02318160    -1.02576707     0.37321595
 c     -1.11318114    -0.19452889     0.06641385
 c     -1.21224981     1.23617527     0.26731761
 c      0.17712704     1.87153178     0.09109150
 c      1.28801524     1.24251180    -0.28986813
 h     -0.02604895    -2.11776131     0.15675670
 h     -2.02414797     1.86255081    -0.06174851
 h     -0.14909772     2.76530916    -0.28328104
 h      2.28747849     1.61519994    -0.61124288
 o      1.84928001    -1.45914700    -0.23921503
 h      2.79672623    -1.12900187    -0.15091058
 c     -2.29981495    -0.86559561    -0.30227803
 h     -2.62294547    -1.70975972     0.53506138
 h     -3.07285819    -0.14170483    -0.29154918
 h     -2.38809910    -1.57608077    -1.22738737
 h     -1.45873861     1.16625851     1.39016118
          17

 c      1.20030256    -0.38123014     0.13016712
 c     -0.01072023    -1.01946905     0.37513012
 c     -1.11137695    -0.19091483     0.05666137
 c     -1.22098725     1.23700903     0.26023619
 c      0.17356513     1.85115114     0.10312943
 c      1.27423263     1.24066534    -0.30094600
 h     -0.04354754    -2.09559542     0.15863547
 h     -2.03121136     1.92364260    -0.00184102
 h     -0.12174536     2.80397315    -0.33225008
 h      2.25264837     1.58855766    -0.57429029
 o      1.85447158    -1.46097568    -0.23249090
 h      2.81484917    -1.10491793    -0.16115310
 c     -2.29077740    -0.85486231    -0.29957413
 h     -2.58058506    -1.70330673     0.51511650
 h     -3.06597277    -0.13362828    -0.26769288
 h     -2.37158264    -1.54777718    -1.21754146
 h     -1.42743461     1.12767608     1.39689142
          17

 c      1.18668829    -0.38819982     0.12585745
 c     -0.00040327    -1.01004327     0.37658294
 c     -1.10881874    -0.18911925     0.04757796
 c     -1.22731232     1.23772275     0.25566112
 c      0.16769304     1.83178725     0.11340271
 c      1.26107492     1.23503613    -0.30976904
 h     -0.06349217    -2.07066876     0.16601754
 h     -2.03943033     1.97942203     0.04935402
 h     -0.08168065     2.85329067    -0.37580743
 h      2.22033759     1.56715162    -0.54096934
 o      1.86371403    -1.46126565    -0.22562706
 h      2.82427500    -1.09698563    -0.17983168
 c     -2.28439721    -0.84769019    -0.29648640
 h     -2.53204743    -1.67997331     0.48248850
 h     -3.07365508    -0.12149643    -0.24853403
 h     -2.34996180    -1.50683677    -1.20067134
 h     -1.39396307     1.09291387     1.39637302
          17

 c      1.17191183    -0.39470291     0.11990026
 c      0.00692765    -0.99762039     0.37764432
 c     -1.10543020    -0.18874104     0.03928898
 c     -1.23142145     1.23878516     0.25357346
 c      0.15931173     1.81523725     0.12117298
 c      1.24784756     1.22499530    -0.31602643
 h     -0.08484596    -2.04790349     0.17821570
 h     -2.04482135     2.02423072     0.09267623
 h     -0.02829251     2.89609376    -0.40542665
 h      2.20195434     1.55559947    -0.51480773
 o      1.87687320    -1.46000173    -0.21865562
 h      2.82350809    -1.10487758    -0.20579200
 c     -2.28087797    -0.84327944    -0.29299342
 h     -2.48026552    -1.64505027     0.44250171
 h     -3.09199666    -0.10888945    -0.23406122
 h     -2.32458258    -1.45773576    -1.18326528
 h     -1.35952876     1.06228288     1.38882909
          17

 c      1.15726684    -0.40038488     0.11206484
 c      0.01046210    -0.98265488     0.37841056
 c     -1.10132445    -0.18925877     0.03188445
 c     -1.23350487     1.24055605     0.25382318
 c      0.14870708     1.80255538     0.12599437
 c      1.23425963     1.21024208    -0.31959845
 h     -0.10659928    -2.03100551     0.19476310
 h     -2.04443236     2.05342939     0.12846677
 h      0.03581040     2.92265838    -0.41611265
 h      2.20237873     1.55584499    -0.49691785
 o      1.89336993    -1.45729227    -0.21159581
 h      2.81605822    -1.12561534    -0.23757712
 c     -2.28032966    -0.84012629    -0.28913483
 h     -2.42942903    -1.60891848     0.40461398
 h     -3.11520870    -0.10055075    -0.22419157
 h     -2.29694358    -1.40690402    -1.17480066
 h     -1.32555482     1.03599676     1.37596379
          17

 c      1.14415940    -0.40486031     0.10209295
 c      0.00950366    -0.96596610     0.37898593
 c     -1.09680422    -0.19007260     0.02541417
 c     -1.23369082     1.24319954     0.25615122
 c      0.13649050     1.79426530     0.12763410
 c      1.22077563     1.19090333    -0.32056316
 h     -0.12767494    -2.02109167     0.21562974
 h     -2.03720855     2.06448577     0.15662613
 h      0.10649873     2.92841810    -0.40558146
 h      2.21607597     1.56584549    -0.48596217
 o      1.91218226    -1.45337027    -0.20442455
 h      2.81069416    -1.15366667    -0.27402293
 c     -2.28268151    -0.83638824    -0.28523410
 h     -2.38417821    -1.58679883     0.38171435
 h     -3.13797778    -0.10037630    -0.21860041
 h     -2.26831137    -1.36046973    -1.18467604
 h     -1.29344796     1.01408497     1.36082621
          17

 c      1.13392014    -0.40779032     0.08974575
 c      0.00362327    -0.94864028     0.37947409
 c     -1.09234494    -0.19055545     0.01989251
 c     -1.23203908     1.24667342     0.26021979
 c      0.12349963     1.79049917     0.12600043
 c      1.20826052     1.16743463    -0.31908003
 h     -0.14690597    -2.01653148     0.24110243
 h     -2.02416550     2.05733245     0.17683746
 h      0.17906550     2.91234958    -0.37346442
 h      2.23151166     1.58080382    -0.47960707
 o      1.93202447    -1.44852703    -0.19704470
 h      2.81909765    -1.18226266    -0.31493854
 c     -2.28778275    -0.83082595    -0.28186336
 h     -2.34756918    -1.59181060     0.38355729
 h     -3.15681423    -0.11032053    -0.21664423
 h     -2.23958123    -1.32091748    -1.21634860
 h     -1.26438081     0.99638204     1.34734581
          17

 c      1.12756260    -0.40897394     0.07487317
 c     -0.00714383    -0.93181409     0.37997042
 c     -1.08857465    -0.19011374     0.01530549
 c     -1.22853044     1.25073548     0.26567479
 c      0.11072346     1.79100084     0.12113124
 c      1.19742376     1.14045469    -0.31529865
 h     -0.16321642    -2.01405710     0.27142696
 h     -2.00847726     2.03452079     0.18872970
 h      0.24876069     2.87678870    -0.32110170
 h      2.23795676     1.59540446    -0.47576789
 o      1.95190360    -1.44293816    -0.18931893
 h      2.84784471    -1.20654388    -0.36079231
 c     -2.29542521    -0.82382068    -0.27933814
 h     -2.32011020    -1.62385615     0.40736123
 h     -3.17061860    -0.13002576    -0.21743855
 h     -2.21176037    -1.28618257    -1.26405331
 h     -1.23913738     0.98264309     1.33945358
          17

 c      1.12557061    -0.40841944     0.05748807
 c     -0.02215487    -0.91646193     0.38054467
 c     -1.08625173    -0.18824548     0.01161467
 c     -1.22304639     1.25495269     0.27222722
 c      0.09918320     1.79501132     0.11324245
 c      1.18858332     1.11066053    -0.30935696
 h     -0.17590175    -2.01027267     0.30649741
 h     -1.99550166     2.00119062     0.19196819
 h      0.31152124     2.82860932    -0.25182672
 h      2.22872600     1.60519085    -0.47299027
 o      1.97164936    -1.43655518    -0.18121170
 h      2.89096035    -1.22561733    -0.41068552
 c     -2.30515350    -0.81705037    -0.27755994
 h     -2.30153552    -1.67029647     0.43965137
 h     -3.18085452    -0.15693153    -0.21997412
 h     -2.18639779    -1.25237261    -1.31644500
 h     -1.21807563     0.97278068     1.33994049
          17

 c      1.12782166    -0.40637564     0.03781259
 c     -0.04017354    -0.90328535     0.38122107
 c     -1.08620992    -0.18457252     0.00876375
 c     -1.21539836     1.25877145     0.27971238
 c      0.08973247     1.80110592     0.10278021
 c      1.18169522     1.07882190    -0.30142628
 h     -0.18481400    -2.00278673     0.34575811
 h     -1.99207948     1.96419750     0.18632847
 h      0.36541697     2.78108144    -0.17113365
 h      2.20147890     1.60705322    -0.47041817
 o      1.99168458    -1.42922847    -0.17286299
 h      2.93427685    -1.24070088    -0.46133537
 c     -2.31621018    -0.81228074    -0.27637799
 h     -2.29203150    -1.71686920     0.46658748
 h     -3.19128639    -0.18684143    -0.22319947
 h     -2.16536935    -1.21656977    -1.36250380
 h     -1.20120676     0.96711507     1.34955925
          17

 c      1.13368084    -0.40332720     0.01627539
 c     -0.05956843    -0.89270020     0.38196911
 c     -1.08924990    -0.17885555     0.00669777
 c     -1.20551171     1.26172733     0.28808081
 c      0.08284717     1.80727494     0.09033277
 c      1.17644762     1.04580199    -0.29175459
 h     -0.19037059    -1.99078090     0.38829228
 h     -2.00404119     1.92958250     0.17189045
 h      0.41226238     2.75308738    -0.08520494
 h      2.15779812     1.59945276    -0.46773911
 o      2.01244008    -1.42085725    -0.16449732
 h      2.96501216    -1.25265824    -0.50858685
 c     -2.32772751    -0.81070935    -0.27575852
 h     -2.29188366    -1.75373208     0.47907824
 h     -3.20680921    -0.21509129    -0.22612082
 h     -2.15043378    -1.17768800    -1.39456190
 h     -1.18831550     0.96646058     1.36689832
          17

 c      1.14220035    -0.39997560    -0.00653090
 c     -0.07862789    -0.88485975     0.38270158
 c     -1.09599546    -0.17102429     0.00539601
 c     -1.19375006     1.26371532     0.29730803
 c      0.07871495     1.81179524     0.07633389
 c      1.17232633     1.01255883    -0.28068002
 h     -0.19342485    -1.97512974     0.43300585
 h     -2.03232387     1.89938576     0.14951359
 h      0.45596889     2.75935882     0.00281256
 h      2.10301252     1.58275933    -0.46524076
 o      2.03408134    -1.41142137    -0.15631562
 h      2.97611619    -1.26140952    -0.54914696
 c     -2.33902423    -0.81285972    -0.27572716
 h     -2.30101082    -1.77565904     0.47253159
 h     -3.23108953    -0.23828008    -0.22794183
 h     -2.14295404    -1.13620361    -1.40868499
 h     -1.17904233     0.97195401     1.38906565
          17

 c      1.15232036    -0.39722460    -0.02990592
 c     -0.09586950    -0.87967533     0.38326844
 c     -1.10676069    -0.16122331     0.00490978
 c     -1.18106861     1.26503864     0.30728535
 c      0.07773169     1.81446966     0.06098869
 c      1.16865407     0.98011262    -0.26860561
 h     -0.19506344    -1.95815068     0.47883151
 h     -2.07124615     1.87116222     0.12131087
 h      0.49635370     2.79654053     0.09352091
 h      2.04607885     1.55969631    -0.46397024
 o      2.05648774    -1.40096201    -0.14843704
 h      2.96649001    -1.26622354    -0.58149350
 c     -2.34986022    -0.81861829    -0.27629025
 h     -2.31880245    -1.78094787     0.44559793
 h     -3.26415154    -0.25566930    -0.22817283
 h     -2.14375934    -1.09370969    -1.40430743
 h     -1.17291905     0.98472602     1.41268492
          17

 c      1.16301020    -0.39615873    -0.05309792
 c     -0.11024918    -0.87685075     0.38345009
 c     -1.12147410    -0.14984601     0.00538871
 c     -1.16874861     1.26618376     0.31778179
 c      0.08057220     1.81639940     0.04465812
 c      1.16468053     0.94951784    -0.25595434
 h     -0.19639398    -1.94293006     0.52487918
 h     -2.11128456     1.84097832     0.09045625
 h      0.52790101     2.84629313     0.18624410
 h      1.99846130     1.53527633    -0.46575836
 o      2.07926572    -1.38956533    -0.14085370
 h      2.94062424    -1.26598361    -0.60655918
 c     -2.36048134    -0.82731341    -0.27739828
 h     -2.34410574    -1.77108031     0.39965271
 h     -3.30203758    -0.26905234    -0.22662905
 h     -2.15303140    -1.05256363    -1.38413556
 h     -1.16939600     1.00560066     1.43470944
          17

 c      1.17334041    -0.39797717    -0.07536417
 c     -0.12123014    -0.87596776     0.38297014
 c     -1.13968912    -0.13752553     0.00707963
 c     -1.15796329     1.26760189     0.32847426
 c      0.08768695     1.81873476     0.02800835
 c      1.15983796     0.92192919    -0.24315760
 h     -0.19836865    -1.93223548     0.57044768
 h     -2.14333414     1.80638822     0.06038001
 h      0.54520889     2.89009069     0.27687763
 h      1.97065751     1.51493828    -0.47258547
 o      2.10175328    -1.37735736    -0.13337773
 h      2.90839549    -1.25931196    -0.62852596
 c     -2.37143762    -0.83779327    -0.27895498
 h     -2.37529721    -1.75156937     0.33921428
 h     -3.33887929    -0.28127296    -0.22333358
 h     -2.17016832    -1.01555038    -1.35446631
 h     -1.16789497     1.03492464     1.45290351
          17

 c      1.18250462    -0.40383736    -0.09603432
 c     -0.12872935    -0.87661718     0.38153958
 c     -1.16067130    -0.12508005     0.01029343
 c     -1.14951230     1.26963912     0.33898494
 c      0.09903015     1.82209583     0.01182664
 c      1.15410930     0.89873521    -0.23070730
 h     -0.20167681    -1.92734763     0.61485334
 h     -2.16114852     1.76735742     0.03401294
 h      0.54603282     2.91603702     0.35991997
 h      1.96720100     1.50088053    -0.48512760
 o      2.12315258    -1.36449762    -0.12565066
 h      2.88289147    -1.24481712    -0.65460954
 c     -2.38333471    -0.84844429    -0.28087171
 h     -2.41053372    -1.73359023     0.27273620
 h     -3.36942142    -0.29474283    -0.21840177
 h     -2.19371517    -0.98537614    -1.32531667
 h     -1.16787633     1.07252400     1.46607984
          17

 c      1.18980941    -0.41459659    -0.11456763
 c     -0.13299244    -0.87851129     0.37891835
 c     -1.18352119    -0.11342489     0.01535073
 c     -1.14376461     1.27253701     0.34890917
 c      0.11412568     1.82662423    -0.00314453
 c      1.14813919     0.88145404    -0.21918289
 h     -0.20671378    -1.92745893     0.65717611
 h     -2.16191725     1.72593286     0.01336018
 h      0.53095983     2.91836041     0.43029364
 h      1.98471162     1.49021155    -0.50168081
 o      2.14297183    -1.35114417    -0.11738380
 h      2.87337760    -1.22189640    -0.69112727
 c     -2.39662680    -0.85732884    -0.28311996
 h     -2.44826600    -1.73373287     0.21167674
 h     -3.39050945    -0.31070041    -0.21194750
 h     -2.22163473    -0.96390096    -1.30880029
 h     -1.16888990     1.11774980     1.47416759
          17

 c      1.19464798    -0.43052830    -0.13058832
 c     -0.13445096    -0.88151681     0.37496185
 c     -1.20728635    -0.10346504     0.02252361
 c     -1.14069645     1.27642411     0.35785279
 c      0.13221612     1.83215196    -0.01628591
 c      1.14292763     0.87124446    -0.20916572
 h     -0.21360663    -1.93005763     0.69613777
 h     -2.14620535     1.68572117    -0.00074952
 h      0.50246900     2.89567331     0.48406101
 h      2.01518266     1.47738648    -0.51875450
 o      2.16147272    -1.33739720    -0.10874629
 h      2.87808893    -1.19178181    -0.73713807
 c     -2.41148562    -0.86293989    -0.28564436
 h     -2.48745352    -1.76599546     0.16470508
 h     -3.40158954    -0.32902540    -0.20400572
 h     -2.25213069    -0.95142400    -1.31426450
 h     -1.17059904     1.16957434     1.47810841
          17

 c      1.19647813    -0.45116996    -0.14388324
 c     -0.13360454    -0.88561529     0.36963122
 c     -1.23104142    -0.09598211     0.03199107
 c     -1.13993328     1.28128529     0.36549380
 c      0.15236659     1.83829461    -0.02714864
 c      1.13946350     0.86843690    -0.20112689
 h     -0.22226790    -1.93202200     0.73023435
 h     -2.11796965     1.65150896    -0.00892766
 h      0.46443316     2.85023170     0.51881965
 h      2.05041854     1.45772605    -0.53254822
 o      2.17945961    -1.32330240    -0.10036082
 h      2.88725141    -1.15734714    -0.78425763
 c     -2.42782036    -0.86534293    -0.28827369
 h     -2.52655454    -1.82851473     0.13094402
 h     -3.40475861    -0.34829242    -0.19445385
 h     -2.28446695    -0.94665086    -1.34250965
 h     -1.17278713     1.22671440     1.47952587
          17

 c      1.19483089    -0.47540861    -0.15437056
 c     -0.13095153    -0.89083874     0.36297404
 c     -1.25394692    -0.09154954     0.04381716
 c     -1.14078545     1.28693420     0.37166476
 c      0.17351331     1.84443496    -0.03552561
 c      1.13855834     0.87244227    -0.19539020
 h     -0.23246939    -1.93076217     0.75802623
 h     -2.08455927     1.62888656    -0.01349325
 h      0.42202800     2.78853394     0.53451149
 h      2.08428020     1.42897643    -0.53996266
 o      2.19771364    -1.30890991    -0.09290450
 h      2.89155582    -1.12173443    -0.82279285
 c     -2.44536790    -0.86606587    -0.29101479
 h     -2.56285258    -1.90428793     0.10292672
 h     -3.40450926    -0.36604029    -0.18294546
 h     -2.31879408    -0.94736871    -1.38522183
 h     -1.17535661     1.28776080     1.48016073
          17

 c      1.18936255    -0.50175491    -0.16206673
 c     -0.12696565    -0.89721521     0.35509609
 c     -1.27530151    -0.09049166     0.05795288
 c     -1.14235650     1.29303059     0.37640707
 c      0.19450449     1.84961234    -0.04157824
 c      1.14080881     0.88198301    -0.19215111
 h     -0.24392191    -1.92498405     0.77843973
 h     -2.05566488     1.62347672    -0.01832028
 h      0.38163362     2.72290115     0.53500664
 h      2.11314712     1.39125725    -0.53895979
 o      2.21670969    -1.29430301    -0.08682850
 h      2.88607770    -1.08735942    -0.84612576
 c     -2.46373141    -0.86686703    -0.29423485
 h     -2.59356998    -1.97465441     0.07413961
 h     -3.40682522    -0.37936385    -0.16893080
 h     -2.35528095    -0.95118255    -1.43037091
 h     -1.17831731     1.35126267     1.48118360
          17

 c      1.17994459    -0.52865823    -0.16706724
 c     -0.12210546    -0.90473389     0.34613959
 c     -1.29458104    -0.09287735     0.07424819
 c     -1.14384364     1.29918649     0.37990954
 c      0.21420079     1.85246596    -0.04595020
 c      1.14657769     0.89541656    -0.19149798
 h     -0.25634950    -1.91502235     0.79098914
 h     -2.03978339     1.63940052    -0.02748852
 h      0.34999606     2.67217227     0.52956639
 h      2.13584348     1.34653562    -0.52865280
 o      2.23657709    -1.27958588    -0.08229000
 h      2.87026686    -1.05558786    -0.85186549
 c     -2.48249047    -0.86898158    -0.29841747
 h     -2.61688369    -2.02683789     0.04148585
 h     -3.41716167    -0.38593116    -0.15185031
 h     -2.39362942    -0.95593314    -1.46752942
 h     -1.18175926     1.41572410     1.48269286
          17

 c      1.16676676    -0.55473783    -0.16953886
 c     -0.11684664    -0.91332954     0.33627294
 c     -1.31145484    -0.09854125     0.09246097
 c     -1.14495618     1.30514554     0.38231583
 c      0.23167401     1.85168424    -0.04952037
 c      1.15596694     0.91099044    -0.19341603
 h     -0.26955083    -1.90283365     0.79588940
 h     -2.03911037     1.67728245    -0.04282990
 h      0.33201503     2.65615620     0.52997825
 h      2.15360767     1.29811276    -0.50935570
 o      2.25709920    -1.26487237    -0.07914480
 h      2.84732289    -1.02654285    -0.84212338
 c     -2.50140736    -0.87299069    -0.30389420
 h     -2.63201956    -2.05413080     0.00440521
 h     -3.43777403    -0.38519974    -0.13152254
 h     -2.43311993    -0.95982974    -1.48993744
 h     -1.18580926     1.47954736     1.48367418
          17

 c      1.15041709    -0.57888545    -0.16972011
 c     -0.11172608    -0.92289098     0.32569438
 c     -1.32577705    -0.10713149     0.11226147
 c     -1.14603494     1.31090968     0.38358574
 c      0.24637125     1.84715322    -0.05254244
 c      1.16880219     0.92700243    -0.19778260
 h     -0.28343134    -1.89167793     0.79402410
 h     -2.04789857     1.73329539    -0.06261904
 h      0.32866889     2.68153838     0.54032064
 h      2.17004645     1.25009233    -0.48254701
 o      2.27770689    -1.25030612    -0.07692632
 h      2.82389731    -0.99872679    -0.82399195
 c     -2.52054231    -0.87889965    -0.31072723
 h     -2.63902413    -2.05440697    -0.03617221
 h     -3.46639288    -0.37897120    -0.10851863
 h     -2.47280112    -0.96142374    -1.49456532
 h     -1.19058937     1.54099781     1.48240814
          17

 c      1.13190699    -0.60025659    -0.16792915
 c     -0.10738784    -0.93330074     0.31465076
 c     -1.33755655    -0.11817381     0.13323773
 c     -1.14769451     1.31669919     0.38356135
 c      0.25803841     1.84037044    -0.05424600
 c      1.18465337     0.94193226    -0.20437692
 h     -0.29796977    -1.88542901     0.78670445
 h     -2.05656010     1.80039878    -0.08299161
 h      0.33797255     2.73602521     0.55212737
 h      2.19051645     1.20662861    -0.45051092
 o      2.29755390    -1.23609187    -0.07488983
 h      2.80895428    -0.96882150    -0.80890219
 c     -2.54014311    -0.88624933    -0.31869502
 h     -2.63862237    -2.02953882    -0.07828742
 h     -3.49758934    -0.37070184    -0.08416095
 h     -2.51163553    -0.95951996    -1.48187049
 h     -1.19619510     1.59825445     1.47708945
          17

 c      1.11262170    -0.61820046    -0.16456996
 c     -0.10461348    -0.94450366     0.30346670
 c     -1.34691525    -0.13113118     0.15490827
 c     -1.15040699     1.32280566     0.38210327
 c      0.26660111     1.83331661    -0.05361419
 c      1.20292641     0.95460032    -0.21292202
 h     -0.31308174    -1.88753219     0.77519259
 h     -2.05670906     1.87066903    -0.10023433
 h      0.35716113     2.80030080     0.55347678
 h      2.22019725     1.17096105    -0.41554629
 o      2.31581445    -1.22244160    -0.07233605
 h      2.80961765    -0.93307724    -0.80744412
 c     -2.56042080    -0.89416460    -0.32731633
 h     -2.63220161    -1.98623155    -0.11897478
 h     -3.52547639    -0.36419049    -0.06010586
 h     -2.54860539    -0.95307835    -1.45594699
 h     -1.20268064     1.64958127     1.46643037
          17

 c      1.09419197    -0.63218340    -0.16011610
 c     -0.10431056    -0.95657394     0.29256162
 c     -1.35404667    -0.14544724     0.17674430
 c     -1.15434093     1.32946086     0.37914693
 c      0.27219695     1.82744739    -0.05004909
 c      1.22303675     0.96429125    -0.22313536
 h     -0.32841583    -1.89993228     0.76014308
 h     -2.04337428     1.93704034    -0.11200095
 h      0.38348549     2.85877364     0.53672990
 h      2.26111311     1.14471903    -0.37916831
 o      2.33209407    -1.20939546    -0.06915047
 h      2.82555451    -0.89069329    -0.82075736
 c     -2.58139611    -0.90129930    -0.33587624
 h     -2.62172899    -1.93782500    -0.15418105
 h     -3.54571196    -0.36257797    -0.03782535
 h     -2.58281656    -0.94112637    -1.42488157
 h     -1.21004849     1.69356708     1.45011719
          17

 c      1.07828943    -0.64174753    -0.15505401
 c     -0.10741629    -0.96972824     0.28241751
 c     -1.35918424    -0.16057308     0.19819907
 c     -1.15937966     1.33676688     0.37469217
 c      0.27523485     1.82348156    -0.04344304
 c      1.24453075     0.97075586    -0.23473086
 h     -0.34322549    -1.92251745     0.74130536
 h     -2.01503915     1.99409526    -0.11752893
 h      0.41427641     2.90165467     0.49924522
 h      2.31030858     1.12802158    -0.34203388
 o      2.34646999    -1.19675755    -0.06586693
 h      2.84923061    -0.84514872    -0.83957389
 c     -2.60288389    -0.90589659    -0.34347918
 h     -2.60923827    -1.90423173    -0.17925209
 h     -3.55633052    -0.36785322    -0.01821373
 h     -2.61360819    -0.92270349    -1.40015110
 h     -1.21825481     1.72933450     1.42906469
          17

 c      1.06637192    -0.64651792    -0.14979363
 c     -0.11470618    -0.98425456     0.27348436
 c     -1.36258295    -0.17598232     0.21874140
 c     -1.16517368     1.34466658     0.36878463
 c      0.27638230     1.82153258    -0.03404976
 c      1.26701873     0.97410010    -0.24736987
 h     -0.35645879    -1.95339390     0.71770937
 h     -1.97310470     2.03837225    -0.11754828
 h      0.44696307     2.92378809     0.44183057
 h      2.36108433     1.12015845    -0.30460481
 o      2.35915719    -1.18426610    -0.06316185
 h      2.87184390    -0.80152582    -0.85238281
 c     -2.62456090    -0.90652151    -0.34921969
 h     -2.59596392    -1.90353008    -0.19092608
 h     -3.55797158    -0.38056105    -0.00130998
 h     -2.64059374    -0.89692980    -1.39305290
 h     -1.22722242     1.75664763     1.40543472
          17

 c      1.05944105    -0.64624492    -0.14457899
 c     -0.12656371    -1.00038568     0.26605906
 c     -1.36451276    -0.19118973     0.23788873
 c     -1.17116792     1.35292527     0.36152649
 c      0.27647654     1.82125970    -0.02237726
 c      1.29001680     0.97464015    -0.26062740
 h     -0.36704780    -1.98973016     0.68816369
 h     -1.92152452     2.06867025    -0.11426725
 h      0.47918553     2.92379470     0.36756980
 h      2.40601163     1.12017001    -0.26773813
 o      2.37027133    -1.17175402    -0.06148271
 h      2.88736011    -0.76378761    -0.85145247
 c     -2.64595613    -0.90332354    -0.35253965
 h     -2.58258856    -1.93677782    -0.18996657
 h     -3.55398396    -0.39953371     0.01392685
 h     -2.66353660    -0.86338133    -1.40822562
 h     -1.23687026     1.77587901     1.38237352
          17

 c      1.05790147    -0.64085383    -0.13944244
 c     -0.14282040    -1.01817938     0.26020589
 c     -1.36526082    -0.20577927     0.25522984
 c     -1.17661557     1.36111002     0.35312327
 c      0.27638637     1.82194925    -0.00912128
 c      1.31286778     0.97277564    -0.27400799
 h     -0.37422208    -2.02864147     0.65174246
 h     -1.86660586     2.08650244    -0.11144112
 h      0.50906311     2.90423869     0.28123258
 h      2.43933241     1.12708536    -0.23275816
 o      2.37977781    -1.15919713    -0.06097543
 h      2.89330199    -0.73377889    -0.83403787
 c     -2.66635058    -0.89802854    -0.35357497
 h     -2.57069155    -1.98719143    -0.18086418
 h     -3.55023090    -0.42192202     0.02968282
 h     -2.68223911    -0.82269538    -1.43999014
 h     -1.24714789     1.78781044     1.36339038
          17

 c      1.06158254    -0.63047312    -0.13422486
 c     -0.16275635    -1.03745536     0.25575642
 c     -1.36513355    -0.21943166     0.27043166
 c     -1.18062705     1.36859700     0.34394552
 c      0.27685811     1.82252796     0.00490075
 c      1.33477321     0.96889707    -0.28699077
 h     -0.37770874    -2.06779978     0.60806048
 h     -1.81645176     2.09631252    -0.11421939
 h      0.53567307     2.87247679     0.18872056
 h      2.45797443     1.13997804    -0.20121075
 o      2.38749163    -1.14672089    -0.06150261
 h      2.89061226    -0.71089964    -0.80208815
 c     -2.68487014    -0.89257379    -0.35304017
 h     -2.56269518    -2.03501452    -0.16887898
 h     -3.55375081    -0.44404843     0.04882887
 h     -2.69668021    -0.77673888    -1.47619551
 h     -1.25808523     1.79329669     1.35138331
          17

 c      1.06990223    -0.61542965    -0.12864940
 c     -0.18526117    -1.05780269     0.25237862
 c     -1.36444478    -0.23193324     0.28323885
 c     -1.18232736     1.37469052     0.33452776
 c      0.27839232     1.82162971     0.01886986
 c      1.35486625     0.96333022    -0.29907589
 h     -0.37775892    -2.10570571     0.55732872
 h     -1.77917573     2.10430198    -0.12811715
 h      0.55949569     2.84060047     0.09584375
 h      2.46172691     1.15800261    -0.17456391
 o      2.39306642    -1.13461584    -0.06264959
 h      2.88371286    -0.69168772    -0.76211575
 c     -2.70081671    -0.88821828    -0.35171986
 h     -2.56073552    -2.06668454    -0.15815170
 h     -3.56969874    -0.46315313     0.07358411
 h     -2.70719289    -0.72809025    -1.50477971
 h     -1.26982444     1.79293764     1.34758751
          17

 c      1.08208575    -0.59621910    -0.12241265
 c     -0.20907046    -1.07864220     0.24967237
 c     -1.36349508    -0.24316968     0.29347315
 c     -1.18113822     1.37891059     0.32542340
 c      0.28124257     1.81796608     0.03213200
 c      1.37227453     0.95631895    -0.30982155
 h     -0.37502543    -2.14166872     0.50025142
 h     -1.75971154     2.11495919    -0.15669328
 h      0.58188940     2.82146353     0.00648999
 h      2.45306852     1.18047242    -0.15395008
 o      2.39601697    -1.12333076    -0.06378072
 h      2.88010981    -0.66983000    -0.72424060
 c     -2.71399427    -0.88541980    -0.35005194
 h     -2.56608679    -2.07534179    -0.15147274
 h     -3.59807410    -0.47894628     0.10383497
 h     -2.71443381    -0.67940589    -1.51727201
 h     -1.28259525     1.78696960     1.35099503
          17

 c      1.09734599    -0.57347073    -0.11526019
 c     -0.23298189    -1.09931722     0.24725303
 c     -1.36255277    -0.25311312     0.30103195
 c     -1.17700327     1.38125930     0.31698815
 c      0.28558707     1.81100473     0.04423949
 c      1.38617113     0.94804842    -0.31886949
 h     -0.37035217    -2.17552518     0.43783365
 h     -1.75734247     2.12747058    -0.19922110
 h      0.60298161     2.82071355    -0.07774651
 h      2.43668173     1.20696299    -0.13998551
 o      2.39590856    -1.11331620    -0.06432148
 h      2.88742328    -0.63866477    -0.69762576
 c     -2.72474455    -0.88403047    -0.34802663
 h     -2.57911836    -2.05914296    -0.15057120
 h     -3.63347024    -0.49336983     0.13674072
 h     -2.71923818    -0.63303756    -1.50932098
 h     -1.29662275     1.77545038     1.35864306
          17

 c      1.11498073    -0.54792079    -0.10703107
 c     -0.25599730    -1.11918907     0.24480424
 c     -1.36184121    -0.26180541     0.30588357
 c     -1.17032255     1.38213524     0.30930980
 c      0.29166653     1.80125371     0.05477222
 c      1.39585082     0.93870900    -0.32595228
 h     -0.36455920    -2.20716038     0.37119283
 h     -1.76661895     2.13618409    -0.25081279
 h      0.62027923     2.83314063    -0.15531325
 h      2.41835090     1.23732297    -0.13277390
 o      2.39271575    -1.10468549    -0.06421222
 h      2.90775706    -0.59667625    -0.68318864
 c     -2.73368759    -0.88352619    -0.34532238
 h     -2.59933947    -2.02049706    -0.15627942
 h     -3.66815776    -0.50888096     0.16814495
 h     -2.72250735    -0.59079396    -1.48032106
 h     -1.31202038     1.75858097     1.36660242
          17

 c      1.13438393    -0.52040977    -0.09766330
 c     -0.27737272    -1.13771759     0.24209447
 c     -1.36153283    -0.26933923     0.30805807
 c     -1.16168588     1.38198530     0.30231866
 c      0.29968204     1.78975904     0.06322022
 c      1.40086859     0.92859613    -0.33087864
 h     -0.35830299    -2.23600981     0.30146518
 h     -1.78053697     2.13441918    -0.30486254
 h      0.63019697     2.84812985    -0.22316014
 h      2.40310681     1.27139137    -0.13222062
 o      2.38693439    -1.09708188    -0.06395189
 h      2.93590661    -0.54969509    -0.67284901
 c     -2.74144875    -0.88309062    -0.34147287
 h     -2.62534248    -1.96678074    -0.16844299
 h     -3.69535166    -0.52702582     0.19434760
 h     -2.72515048    -0.55363803    -1.43327133
 h     -1.32873236     1.73695208     1.37110424
          17

 c      1.15500044    -0.49189828    -0.08716920
 c     -0.29660268    -1.15450434     0.23896474
 c     -1.36174533    -0.27584357     0.30763714
 c     -1.15165975     1.38105088     0.29590540
 c      0.30962920     1.77750899     0.06907269
 c      1.40120189     0.91821854    -0.33351035
 h     -0.35204501    -2.26081015     0.22984418
 h     -1.79296985     2.11743895    -0.35535184
 h      0.63021997     2.85631203    -0.27763707
 h      2.39328334     1.30838075    -0.13853008
 o      2.37928046    -1.08996276    -0.06414098
 h      2.96406330    -0.50640502    -0.65677501
 c     -2.74852777    -0.88155553    -0.33594219
 h     -2.65474382    -1.91193641    -0.18573256
 h     -3.71079120    -0.54799606     0.21310662
 h     -2.72804042    -0.52120774    -1.37502734
 h     -1.34654977     1.71163692     1.36938265
          17

 c      1.17626590    -0.46348602    -0.07559544
 c     -0.31337566    -1.16928996     0.23530396
 c     -1.36253979    -0.28147482     0.30474378
 c     -1.14070095     1.37931107     0.28996288
 c      0.32124654     1.76521417     0.07194109
 c      1.39731226     0.90837081    -0.33376546
 h     -0.34609524    -2.27976495     0.15767232
 h     -1.79954969     2.08325904    -0.39789778
 h      0.61961135     2.85200332    -0.31578813
 h      2.38784131     1.34635560    -0.15244324
 o      2.37040532    -1.08289447    -0.06515143
 h      2.98626788    -0.47369023    -0.62864673
 c     -2.75523717    -0.87748670    -0.32811772
 h     -2.68456681    -1.87583348    -0.20600399
 h     -3.71309673    -0.57074240     0.22397358
 h     -2.73195911    -0.49130010    -1.31628740
 h     -1.36518460     1.68416082     1.36012813
          17

 c      1.19755917    -0.43640772    -0.06298470
 c     -0.32752377    -1.18191476     0.23102775
 c     -1.36391949    -0.28640754     0.29953323
 c     -1.12913449     1.37652175     0.28438664
 c      0.33403816     1.75332154     0.07162324
 c      1.39004523     0.90011180    -0.33166142
 h     -0.34066784    -2.29104265     0.08646971
 h     -1.79775897     2.03238314    -0.43001696
 h      0.59917215     2.83311734    -0.33595383
 h      2.38349883     1.38236525    -0.17495747
 o      2.36081037    -1.07565521    -0.06708270
 h      2.99975693    -0.45511544    -0.58639095
 c     -2.76160107    -0.86992248    -0.31732748
 h     -2.71245887    -1.87511711    -0.22801837
 h     -3.70380783    -0.59321143     0.22841587
 h     -2.73756803    -0.46005718    -1.26969623
 h     -1.38437225     1.65639985     1.34363757
          17

 c      1.21818296    -0.41197580    -0.04935315
 c     -0.33897672    -1.19226685     0.22606911
 c     -1.36582841    -0.29081788     0.29218663
 c     -1.11714136     1.37226682     0.27908576
 c      0.34730106     1.74206058     0.06813599
 c      1.38045103     0.89462947    -0.32736466
 h     -0.33591177    -2.29335970     0.01783728
 h     -1.78692419     1.96741219    -0.45125182
 h      0.57089340     2.80086837    -0.33801943
 h      2.37662499     1.41319105    -0.20681678
 o      2.35084126    -1.06825238    -0.06981354
 h      3.00504754    -0.45083790    -0.53139565
 c     -2.76727140    -0.85941687    -0.30315681
 h     -2.73761446    -1.90866506    -0.25289277
 h     -3.68746092    -0.61262987     0.22990781
 h     -2.74549215    -0.42398290    -1.24462212
 h     -1.40396901     1.63043089     1.32171351
          17

 c      1.23737689    -0.39144590    -0.03469564
 c     -0.34772562    -1.20024002     0.22038052
 c     -1.36815316    -0.29486496     0.28290700
 c     -1.10474296     1.36599934     0.27403300
 c      0.36013866     1.73144266     0.06174981
 c      1.36963570     0.89301569    -0.32120421
 h     -0.33191320    -2.28643258    -0.04673719
 h     -1.76836283     1.89277686    -0.46344686
 h      0.53773494     2.76012119    -0.32370143
 h      2.36465312     1.43618333    -0.24817455
 o      2.34067074    -1.06093944    -0.07305210
 h      3.00612623    -0.45755506    -0.46774547
 c     -2.77161378    -0.84768431    -0.28605959
 h     -2.75998577    -1.95841631    -0.28229406
 h     -3.67126790    -0.62598940     0.23368367
 h     -2.75646548    -0.38304157    -1.24133542
 h     -1.42399233     1.60833420     1.29725420
          17

 c      1.25435280    -0.37581226    -0.01902333
 c     -0.35379675    -1.20571136     0.21394152
 c     -1.37072911    -0.29867753     0.27191725
 c     -1.09180291     1.35709163     0.26934916
 c      0.37148058     1.72122808     0.05301859
 c      1.35868005     0.89599211    -0.31363606
 h     -0.32868069    -2.27119517    -0.10609562
 h     -1.74553020     1.81437767    -0.47102662
 h      0.50335044     2.72013183    -0.29680939
 h      2.34670186     1.44982962    -0.29853568
 o      2.33028838    -1.05421241    -0.07640334
 h      3.01042119    -0.46876894    -0.40116228
 c     -2.77395356    -0.83624926    -0.26741029
 h     -2.77936551    -2.00419749    -0.31615731
 h     -3.66320549    -0.63083606     0.24543424
 h     -2.77124027    -0.34122647    -1.25126254
 h     -1.44453623     1.59195991     1.27345578
          17

 c      1.26833682    -0.36559069    -0.00242015
 c     -0.35723221    -1.20853953     0.20676525
 c     -1.37334526    -0.30234516     0.25946281
 c     -1.07810090     1.34493297     0.26535334
 c      0.38014539     1.71099864     0.04273956
 c      1.34861048     0.90365404    -0.30517471
 h     -0.32612642    -2.24976055    -0.15957878
 h     -1.72353376     1.73865843    -0.48054649
 h      0.47139506     2.69395650    -0.26274975
 h      2.32369008     1.45401274    -0.35688547
 o      2.31962811    -1.04867398    -0.07951236
 h      3.02648465    -0.47712894    -0.33672578
 c     -2.77395263    -0.82589154    -0.24877060
 h     -2.79536865    -2.03214308    -0.35274652
 h     -3.66793286    -0.62619169     0.26874770
 h     -2.79026856    -0.30387202    -1.26304994
 h     -1.46553130     1.58269221     1.25273145
          17

 c      1.27860484    -0.36068767     0.01491450
 c     -0.35807445    -1.20858476     0.19889774
 c     -1.37574778    -0.30591325     0.24581813
 c     -1.06353692     1.32909204     0.26245446
 c      0.38495835     1.70059034     0.03175741
 c      1.34039770     0.91533333    -0.29632117
 h     -0.32405780    -2.22510471    -0.20707479
 h     -1.70716342     1.67089948    -0.49845186
 h      0.44437731     2.69333501    -0.22633413
 h      2.29817947     1.44999628    -0.42191075
 o      2.30892509    -1.04472319    -0.08223459
 h      3.05797528    -0.47945289    -0.27618857
 c     -2.77191134    -0.81680373    -0.23122258
 h     -2.80761905    -2.03494010    -0.38959828
 h     -3.68331700    -0.61299925     0.30304941
 h     -2.81352634    -0.27512118    -1.26752382
 h     -1.48644609     1.58125952     1.23579146
          17

 c      1.28451850    -0.36043830     0.03266512
 c     -0.35635326    -1.20575078     0.19040418
 c     -1.37765051    -0.30938049     0.23128964
 c     -1.04840061     1.30946720     0.26087425
 c      0.38486441     1.69077927     0.02071514
 c      1.33495649     0.92967941    -0.28750532
 h     -0.32219419    -2.20047568    -0.24888398
 h     -1.69791452     1.61363361    -0.52743203
 h      0.42302991     2.71995228    -0.18927072
 h      2.27386789     1.44009275    -0.49224508
 o      2.29895369    -1.04238348    -0.08461965
 h      3.09938881    -0.47927515    -0.21829171
 c     -2.76866249    -0.80884872    -0.21525298
 h     -2.81584517    -2.01010526    -0.42417402
 h     -3.70160948    -0.59360866     0.34428210
 h     -2.84058103    -0.25710996    -1.25913348
 h     -1.50613746     1.58762584     1.22141394
          17

 c      1.28558049    -0.36380761     0.05043914
 c     -0.35207322    -1.20003944     0.18134119
 c     -1.37875579    -0.31269773     0.21620777
 c     -1.03345321     1.28629368     0.26046346
 c      0.37902756     1.68331893     0.01003471
 c      1.33310129     0.94499381    -0.27904043
 h     -0.32020732    -2.17862958    -0.28539196
 h     -1.69282241     1.56669524    -0.56461521
 h      0.40690501     2.76326283    -0.15087859
 h      2.25447976     1.42692979    -0.56658924
 o      2.29074443    -1.04150349    -0.08672511
 h      3.13979209    -0.48305488    -0.16176807
 c     -2.76517255    -0.80170715    -0.20095488
 h     -2.81995588    -1.95911009    -0.45424300
 h     -3.71387839    -0.57080073     0.38743237
 h     -2.87077548    -0.25004178    -1.23568312
 h     -1.52300131     1.60098214     1.20702384
          17

 c      1.28151172    -0.36965776     0.06781457
 c     -0.34520237    -1.19159425     0.17172516
 c     -1.37878181    -0.31577315     0.20090764
 c     -1.01971024     1.26002238     0.26081219
 c      0.36704043     1.68004877     0.00003889
 c      1.33541260     0.95972197    -0.27109500
 h     -0.31776652    -2.16115955    -0.31666803
 h     -1.68656663     1.52866013    -0.60364806
 h      0.39505623     2.80828770    -0.11084979
 h      2.24218275     1.41247776    -0.64345455
 o      2.28512534    -1.04198950    -0.08851804
 h      3.16916011    -0.49561273    -0.10684549
 c     -2.76221978    -0.79487874    -0.18817611
 h     -2.82016013    -1.88786052    -0.47834064
 h     -3.71332950    -0.54711986     0.42845920
 h     -2.90344586    -0.25230213    -1.19795600
 h     -1.53537848     1.61985146     1.18967833
          17

 c      1.27232556    -0.37696596     0.08436808
 c     -0.33566835    -1.18070598     0.16151557
 c     -1.37749180    -0.31849045     0.18570431
 c     -1.00814637     1.23120760     0.26147625
 c      0.34920328     1.68205659    -0.00904916
 c      1.34203398     0.97286181    -0.26370263
 h     -0.31456197    -2.14824060    -0.34221475
 h     -1.67440333     1.49803262    -0.63811466
 h      0.38615360     2.84306254    -0.07028050
 h      2.23648098     1.39742327    -0.72057227
 o      2.28248422    -1.04384320    -0.08989377
 h      3.18133545    -0.51873976    -0.05477506
 c     -2.76025170    -0.78757549    -0.17649684
 h     -2.81713365    -1.80822914    -0.49660401
 h     -3.69633750    -0.52465059     0.46498329
 h     -2.93818318    -0.26035587    -1.14971355
 h     -1.54203792     1.64229695     1.16696377
          17

 c      1.25836564    -0.38493315     0.09968045
 c     -0.32336856    -1.16777370     0.15062632
 c     -1.37471862    -0.32073742     0.17086939
 c     -0.99951385     1.20046177     0.26210502
 c      0.32663379     1.68944654    -0.01715668
 c      1.35251409     0.98407443    -0.25680663
 h     -0.31029339    -2.13890696    -0.36103199
 h     -1.65366681     1.47361272    -0.66354089
 h      0.37850416     2.86083676    -0.03110812
 h      2.23456345     1.38134565    -0.79456505
 o      2.28271174    -1.04711950    -0.09072016
 h      3.17458870    -0.55146020    -0.00694370
 c     -2.75933724    -0.77867123    -0.16513872
 h     -2.81211838    -1.73876793    -0.51179297
 h     -3.66236654    -0.50497697     0.49640778
 h     -2.97515187    -0.26865521    -1.09775823
 h     -1.54257080     1.66618418     1.13755919
          17

 c      1.24028874    -0.39299262     0.11333560
 c     -0.30819664    -1.15324162     0.13895967
 c     -1.37037742    -0.32243552     0.15661578
 c     -0.99426028     1.16845381     0.26246276
 c      0.30107503     1.70151383    -0.02433609
 c      1.36582671     0.99350247    -0.25030969
 h     -0.30463821    -2.13166993    -0.37194868
 h     -1.62395024     1.45447822    -0.67790382
 h      0.37019863     2.85970602     0.00460575
 h      2.23281356     1.36341667    -0.86134931
 o      2.28519262    -1.05191971    -0.09088250
 h      3.15209230    -0.59022540     0.03590875
 c     -2.75917830    -0.76710142    -0.15310763
 h     -2.80662230    -1.69946624    -0.52864753
 h     -3.61380618    -0.48907935     0.52409506
 h     -3.01528792    -0.27029526    -1.05099819
 h     -1.53761801     1.68945004     1.10146827
          17

 c      1.21899792    -0.40076153     0.12492996
 c     -0.29008114    -1.13754135     0.12644390
 c     -1.36446272    -0.32356504     0.14309356
 c     -0.99248420     1.13592424     0.26241444
 c      0.27450004     1.71700249    -0.03068614
 c      1.38057693     1.00148514    -0.24410639
 h     -0.29722739    -2.12515469    -0.37402159
 h     -1.58679328     1.43995989    -0.68155040
 h      0.35935207     2.84221501     0.03514054
 h      2.22830069     1.34301734    -0.91700831
 o      2.28881041    -1.05842948    -0.09034178
 h      3.12279626    -0.62879464     0.07451399
 c     -2.75921577    -0.75283649    -0.13989247
 h     -2.80167896    -1.69830318    -0.54923838
 h     -3.55595158    -0.47708559     0.55176995
 h     -3.05982598    -0.25924442    -1.01722329
 h     -1.52891408     1.71033950     1.05999766
          17

 c      1.19555154    -0.40797447     0.13409689
 c     -0.26903163    -1.12105858     0.11305977
 c     -1.35703887    -0.32419302     0.13039090
 c     -0.99392178     1.10370184     0.26192115
 c      0.24872088     1.73426541    -0.03629491
 c      1.39526465     1.00834519    -0.23809069
 h     -0.28764701    -2.11854497    -0.36682824
 h     -1.54529438     1.42970893    -0.67703680
 h      0.34442597     2.81555595     0.05947133
 h      2.21957329     1.32001985    -0.95860849
 o      2.29209059    -1.06691371    -0.08918874
 h      3.10045935    -0.65899423     0.11170034
 c     -2.75881845    -0.73718524    -0.12618238
 h     -2.79765471    -1.72470277    -0.56917258
 h     -3.49648869    -0.46812254     0.58560260
 h     -3.10882956    -0.23343005    -0.99852782
 h     -1.51913604     1.72756323     1.01552396
          17

 c      1.17108094    -0.41442233     0.14053913
 c     -0.24518944    -1.10412888     0.09885013
 c     -1.34823339    -0.32450345     0.11853120
 c     -0.99799421     1.07270970     0.26104892
 c      0.22514865     1.75135611    -0.04123607
 c      1.40847755     1.01430231    -0.23214062
 h     -0.27546369    -2.11177511    -0.35058698
 h     -1.50363439     1.42379038    -0.66885874
 h      0.32456303     2.79152093     0.07759827
 h      2.20684684     1.29483068    -0.98472877
 o      2.29374450    -1.07752188    -0.08758981
 h      3.09631863    -0.67446116     0.15126760
 c     -2.75753176    -0.72174745    -0.11356100
 h     -2.79481727    -1.76025931    -0.58109279
 h     -3.44317476    -0.46085013     0.63255619
 h     -3.15997829    -0.19577237    -0.98985102
 h     -1.51154939     1.74031518     0.97106277
          17

 c      1.14674465    -0.41990456     0.14405498
 c     -0.21888097    -1.08706267     0.08391354
 c     -1.33822997    -0.32480903     0.10746989
 c     -1.00393544     1.04395882     0.25995697
 c      0.20474540     1.76628524    -0.04558209
 c      1.41897803     1.01947130    -0.22609211
 h     -0.26025732    -2.10547253    -0.32610656
 h     -1.46629492     1.42262088    -0.66266209
 h      0.29961682     2.78386479     0.09055620
 h      2.19189028     1.26834194    -0.99572193
 o      2.29338658    -1.08999889    -0.08557181
 h      3.10866727    -0.67564229     0.19439056
 c     -2.75535081    -0.70753297    -0.10345808
 h     -2.79357221    -1.78984424    -0.57945057
 h     -3.39971251    -0.45484615     0.69616885
 h     -3.20919405    -0.15201380    -0.98252056
 h     -1.50948791     1.74810797     0.92968698
          17

 c      1.12372968    -0.42419419     0.14454915
 c     -0.19066729    -1.07019689     0.06838390
 c     -1.32726070    -0.32552667     0.09709809
 c     -1.01097536     1.01853423     0.25882233
 c      0.18812408     1.77763796    -0.04936293
 c      1.42572603     1.02388495    -0.21972016
 h     -0.24164747    -2.10066771    -0.29459751
 h     -1.43691540     1.42653528    -0.66359521
 h      0.26955091     2.80126990     0.09952655
 h      2.17775124     1.24183812    -0.99370857
 o      2.29146575    -1.10373538    -0.08292603
 h      3.12435112    -0.66903322     0.23807429
 c     -2.75277593    -0.69489041    -0.09636847
 h     -2.79434323    -1.80430314    -0.56176121
 h     -3.36358681    -0.45150537     0.77278449
 h     -3.25226818    -0.10794485    -0.96861937
 h     -1.51579457     1.75049673     0.89393153
          17

 c      1.10328414    -0.42700776     0.14203126
 c     -0.16138540    -1.05396519     0.05240175
 c     -1.31559671    -0.32711630     0.08725587
 c     -1.01850196     0.99756760     0.25771540
 c      0.17566227     1.78515413    -0.05248449
 c      1.42789200     1.02752006    -0.21275433
 h     -0.21931006    -2.09831768    -0.25741902
 h     -1.41724718     1.43504652    -0.67430697
 h      0.23390734     2.84070205     0.10448528
 h      2.16824238     1.21683318    -0.98215096
 o      2.28857173    -1.11808780    -0.07936935
 h      3.12976400    -0.66191480     0.27779821
 c     -2.75049021    -0.68379251    -0.09184923
 h     -2.79752173    -1.79942761    -0.52806395
 h     -3.32884151    -0.45311370     0.85290213
 h     -3.28596071    -0.06800685    -0.94301148
 h     -1.53239038     1.74686669     0.86537696
          17

 c      1.08674313    -0.42798388     0.13660926
 c     -0.13216566    -1.03896140     0.03608777
 c     -1.30352771    -0.32999034     0.07775355
 c     -1.02612701     0.98215517     0.25652391
 c      0.16750128     1.78954920    -0.05473845
 c      1.42490293     1.03033309    -0.20495472
 h     -0.19298987    -2.09879364    -0.21588429
 h     -1.40692686     1.44638353    -0.69400609
 h      0.19243586     2.88955743     0.10411259
 h      2.16699038     1.19481250    -0.96477078
 o      2.28504236    -1.13255818    -0.07469763
 h      3.11690082    -0.65931383     0.31007509
 c     -2.74897275    -0.67407122    -0.08895884
 h     -2.80354004    -1.77502788    -0.48035990
 h     -3.29023333    -0.46130049     0.92599229
 h     -3.30840211    -0.03498003    -0.90355644
 h     -1.56006941     1.73643351     0.84453693
          17

 c      1.07549602    -0.42669352     0.12847687
 c     -0.10438628    -1.02595362     0.01953324
 c     -1.29132777    -0.33441070     0.06839830
 c     -1.03365902     0.97319353     0.25498731
 c      0.16350079     1.79182830    -0.05590127
 c      1.41653463     1.03229981    -0.19623684
 h     -0.16253085    -2.10158377    -0.17122749
 h     -1.40416792     1.45781292    -0.71930477
 h      0.14603572     2.93362570     0.09693508
 h      2.17607824     1.17696625    -0.94394715
 o      2.28091685    -1.14681754    -0.06883466
 h      3.08389888    -0.66349928     0.33334937
 c     -2.74833443    -0.66545448    -0.08658606
 h     -2.81299964    -1.73512186    -0.42243583
 h     -3.24499681    -0.47639491     0.98392714
 h     -3.31925969    -0.00993661    -0.85081344
 h     -1.59849624     1.71845167     0.83102432
          17

 c      1.07084342    -0.42270961     0.11789053
 c     -0.07951686    -1.01580914     0.00281474
 c     -1.27922368    -0.34040215     0.05902157
 c     -1.04104713     0.97119037     0.25278262
 c      0.16325501     1.79283200    -0.05579886
 c      1.40300132     1.03343971    -0.18676538
 h     -0.12794983    -2.10541771    -0.12472207
 h     -1.40673257     1.46644030    -0.74590416
 h      0.09686291     2.96228251     0.08213853
 h      2.19491200     1.16409533    -0.91951799
 o      2.27595644    -1.16070458    -0.06184947
 h      3.03456372    -0.67390498     0.34837140
 c     -2.74831163    -0.65747617    -0.08355255
 h     -2.82683395    -1.68896737    -0.35981868
 h     -3.19265629    -0.49754809     1.02198075
 h     -3.31997580     0.00797324    -0.78783918
 h     -1.64631867     1.69249004     0.82385640
          17

 c      1.07373026    -0.41574468     0.10513299
 c     -0.05884346    -1.00932471    -0.01397370
 c     -1.26737680    -0.34772299     0.04950032
 c     -1.04833794     0.97614700     0.24958599
 c      0.16614639     1.79313407    -0.05431207
 c      1.38496758     1.03381244    -0.17692808
 h     -0.08954739    -2.10874403    -0.07781638
 h     -1.41262604     1.46989590    -0.76991488
 h      0.04788705     2.96961087     0.05967746
 h      2.22017772     1.15675629    -0.88902069
 o      2.26964362    -1.17424774    -0.05398487
 h      2.97834340    -0.68671175     0.35871393
 c     -2.74829411    -0.64946481    -0.07867467
 h     -2.84646380    -1.65113635    -0.29915343
 h     -3.13436384    -0.52301878     1.03882603
 h     -3.31406857     0.02191875    -0.72003206
 h     -1.70131731     1.65864446     0.82175838
          17

 c      1.08442267    -0.40582458     0.09047207
 c     -0.04314313    -1.00701418    -0.03068583
 c     -1.25589095    -0.35590416     0.03976538
 c     -1.05564597     0.98755746     0.24510158
 c      0.17139591     1.79307588    -0.05136429
 c      1.36346444     1.03350555    -0.16720446
 h     -0.04801262    -2.11032690    -0.03216717
 h     -1.42041787     1.46668087    -0.78847626
 h      0.00240440     2.95400367     0.03011356
 h      2.24698633     1.15548323    -0.84919634
 o      2.26126739    -1.18765168    -0.04564999
 h      2.92908718    -0.69509213     0.37066303
 c     -2.74739986    -0.64092979    -0.07098798
 h     -2.87359327    -1.63659021    -0.24628810
 h     -3.07240422    -0.55040397     1.03662472
 h     -3.30702898     0.03742779    -0.65443609
 h     -1.76054891     1.61761618     0.82336825
          17

 c      1.10229556    -0.39341693     0.07413503
 c     -0.03246880    -1.00895237    -0.04710915
 c     -1.24483339    -0.36434052     0.02979596
 c     -1.06312916     1.00450016     0.23908614
 c      0.17810948     1.79279160    -0.04691573
 c      1.33976602     1.03263218    -0.15802937
 h     -0.00446009    -2.10968439     0.01046332
 h     -1.42932446     1.45631055    -0.79995819
 h     -0.03641149     2.91793036    -0.00555697
 h      2.27038141     1.16090791    -0.79755737
 o      2.25031041    -1.20107610    -0.03722829
 h      2.89906020    -0.69290287     0.39012809
 c     -2.74472669    -0.63229230    -0.06013928
 h     -2.90905052    -1.65012578    -0.20414436
 h     -3.00990716    -0.57692946     1.02151457
 h     -3.30487125     0.06084184    -0.59768557
 h     -1.82049622     1.57068560     0.82733457
          17

 c      1.12588022    -0.37943793     0.05631704
 c     -0.02617736    -1.01475734    -0.06298784
 c     -1.23425607    -0.37239857     0.01960435
 c     -1.07096562     1.02576540     0.23138572
 c      0.18534065     1.79218486    -0.04096216
 c      1.31527506     1.03134063    -0.14971515
 h      0.03963304    -2.10722799     0.04838944
 h     -1.43919374     1.43939942    -0.80406514
 h     -0.06604805     2.86824428    -0.04610823
 h      2.28647788     1.17376519    -0.73323449
 o      2.23698449    -1.21424231    -0.02873344
 h      2.89042938    -0.68123476     0.41709479
 c     -2.73976218    -0.62489882    -0.04666628
 h     -2.95140175    -1.68201483    -0.17295864
 h     -2.95055470    -0.59997857     1.00401134
 h     -3.31102181     0.09554765    -0.55284959
 h     -1.87728053     1.51965656     0.83236594
          17

 c      1.15315597    -0.36512939     0.03721509
 c     -0.02317577    -1.02371246    -0.07807505
 c     -1.22421130    -0.37950855     0.00921956
 c     -1.07932550     1.04997856     0.22198036
 c      0.19217582     1.79089892    -0.03352213
 c      1.29142162     1.02981878    -0.14242742
 h      0.08256739    -2.10409787     0.08018245
 h     -1.45048183     1.41770835    -0.80200415
 h     -0.08529382     2.81640259    -0.09046593
 h      2.29309168     1.19485822    -0.65711332
 o      2.22219093    -1.22642522    -0.01978985
 h      2.89559939    -0.66884183     0.44521728
 c     -2.73261864    -0.62000296    -0.03187594
 h     -2.99723809    -1.71643083    -0.15200419
 h     -2.89789718    -0.61776513     0.99770064
 h     -3.32393673     0.13882975    -0.51787920
 h     -1.92699782     1.46679421     0.83730444
          17

 c      1.18192086    -0.35185918     0.01705619
 c     -0.02223751    -1.03495088    -0.09218627
 c     -1.21476172    -0.38522364    -0.00132087
 c     -1.08833147     1.07571332     0.21101811
 c      0.19779160     1.78843073    -0.02460860
 c      1.26956520     1.02827372    -0.13618741
 h      0.12258481    -2.10178548     0.10478160
 h     -1.46423455     1.39406251    -0.79665859
 h     -0.09446773     2.77673837    -0.13824181
 h      2.29000408     1.22502284    -0.57155064
 o      2.20698664    -1.23688548    -0.00997614
 h      2.90530779    -0.66554014     0.46721997
 c     -2.72390046    -0.61811894    -0.01716949
 h     -3.04260229    -1.74030279    -0.14036496
 h     -2.85416443    -0.62967416     1.01392978
 h     -3.33833971     0.18325348    -0.48764516
 h     -1.96617881     1.41472185     0.84124689
          17

 c      1.21009062    -0.34091036    -0.00390380
 c     -0.02225261    -1.04761468    -0.10522911
 c     -1.20598199    -0.38924757    -0.01196832
 c     -1.09801618     1.10160622     0.19880142
 c      0.20139080     1.78456103    -0.01423585
 c      1.25090442     1.02688439    -0.13088953
 h      0.15800718    -2.10169709     0.12151069
 h     -1.48198374     1.37198214    -0.79241088
 h     -0.09422266     2.76072524    -0.18972248
 h      2.27890677     1.26506556    -0.47985270
 o      2.19226045    -1.24516706     0.00095237
 h      2.91345881    -0.67774308     0.47847252
 c     -2.71440011    -0.61919331    -0.00316299
 h     -3.08396862    -1.74579086    -0.13697548
 h     -2.81950255    -0.63592866     1.05443086
 h     -3.34845942     0.22077357    -0.45714002
 h     -1.99226761     1.36627500     0.84370546
          17

 c      1.23588060    -0.33330049    -0.02540570
 c     -0.02236303    -1.06094411    -0.11720510
 c     -1.19794800    -0.39143818    -0.02265949
 c     -1.10830561     1.12647236     0.18568340
 c      0.20207133     1.77986581    -0.00253562
 c      1.23640639     1.02575637    -0.12633814
 h      0.18733364    -2.10482068     0.13002433
 h     -1.50534931     1.35497097    -0.79407319
 h     -0.08342380     2.76998444    -0.24438517
 h      2.26288131     1.31559953    -0.38557776
 o      2.17867472    -1.25115226     0.01304173
 h      2.91773009    -0.70782212     0.47743940
 c     -2.70482805    -0.62293259     0.01053585
 h     -3.11860024    -1.72962426    -0.14063325
 h     -2.79261637    -0.63709878     1.11019258
 h     -3.35010431     0.24548124    -0.42311047
 h     -2.00401897     1.32429364     0.84476575
          17

 c      1.25789279    -0.32965669    -0.04721202
 c     -0.02200211    -1.07430034    -0.12819348
 c     -1.19071575    -0.39179281    -0.03332202
 c     -1.11905497     1.14939226     0.17187726
 c      0.19892472     1.77563529     0.01011243
 c      1.22675865     1.02493821    -0.12229815
 h      0.20931146    -2.11159766     0.13023496
 h     -1.53523753     1.34572592    -0.80484353
 h     -0.05916896     2.79597011    -0.29920779
 h      2.24523620     1.37666210    -0.29179958
 o      2.16665594    -1.25504113     0.02617056
 h      2.91924232    -0.75455496     0.46526543
 c     -2.69565010    -0.62892278     0.02478997
 h     -3.14474511    -1.69238411    -0.15011301
 h     -2.77195834    -0.63404687     1.16811549
 h     -3.34115863     0.25434666    -0.38418793
 h     -2.00175913     1.29135586     0.84520291
          17

 c      1.27514587    -0.33016669    -0.06911040
 c     -0.02087523    -1.08714911    -0.13832836
 c     -1.18430122    -0.39042184    -0.04388813
 c     -1.13011838     1.16973432     0.15728777
 c      0.19139532     1.77320622     0.02311393
 c      1.22233913     1.02452337    -0.11853083
 h      0.22299714    -2.12197757     0.12225633
 h     -1.57105214     1.34571695    -0.82445244
 h     -0.01925047     2.82653947    -0.34908380
 h      2.22794323     1.44706787    -0.20068414
 o      2.15635044    -1.25732287     0.04007111
 h      2.92260416    -0.81348670     0.44544853
 c     -2.68701549    -0.63660585     0.04041209
 h     -3.16202966    -1.63857750    -0.16441168
 h     -2.75630385    -0.62802592     1.21722141
 h     -3.32148970     0.24721182    -0.34054056
 h     -1.98745109     1.26951865     0.84653706
          17

 c      1.28707495    -0.33460744    -0.09089224
 c     -0.01891362    -1.09903464    -0.14777683
 c     -1.17867404    -0.38751679    -0.05430526
 c     -1.14139525     1.18711494     0.14151145
 c      0.17956210     1.77342305     0.03579402
 c      1.22318811     1.02476917    -0.11479045
 h      0.22781189    -2.13556363     0.10637548
 h     -1.61063189     1.35530467    -0.84914243
 h      0.03612171     2.85156656    -0.38857659
 h      2.21066061     1.52376605    -0.11368486
 o      2.14760441    -1.25869712     0.05437188
 h      2.93551188    -0.87783456     0.42307178
 c     -2.67870339    -0.64524422     0.05802235
 h     -3.17214077    -1.57715992    -0.18320960
 h     -2.74479355    -0.62064864     1.25064781
 h     -3.29289754     0.22690077    -0.29359809
 h     -1.96445421     1.26011294     0.85093740
          17

 c      1.29350760    -0.34243569    -0.11232605
 c     -0.01622403    -1.10956346    -0.15672075
 c     -1.17376440    -0.38331611    -0.06453654
 c     -1.15284237     1.20133735     0.12401690
 c      0.16417534     1.77651581     0.04749788
 c      1.22897038     1.02612364    -0.11079937
 h      0.22357131    -2.15173572     0.08303627
 h     -1.65101998     1.37410644    -0.87346431
 h      0.10429897     2.86471387    -0.41320709
 h      2.19127636     1.60179803    -0.03212503
 o      2.14015361    -1.25986836     0.06874098
 h      2.96521306    -0.94119409     0.40242466
 c     -2.67009483    -0.65400525     0.07810807
 h     -3.17924741    -1.52102275    -0.20743837
 h     -2.73683100    -0.61378282     1.26540768
 h     -3.25918393     0.19954657    -0.24590491
 h     -1.93680112     1.26362438     0.86078566
          17

 c      1.29461272    -0.35290547    -0.13314762
 c     -0.01304365    -1.11840455    -0.16534383
 c     -1.16947617    -0.37806889    -0.07455159
 c     -1.16449231     1.21234643     0.10438414
 c      0.14650292     1.78222427     0.05764758
 c      1.23896355     1.02911431    -0.10624981
 h      0.21047584    -2.16969212     0.05282173
 h     -1.68943314     1.40128228    -0.89230840
 h      0.18089219     2.86326925    -0.41997996
 h      2.16756856     1.67516030     0.04244889
 o      2.13406177    -1.26130803     0.08307935
 h      3.01147866    -1.00070486     0.38394305
 c     -2.66033500    -0.66231716     0.10100875
 h     -3.18852135    -1.48287676    -0.23904199
 h     -2.73198661    -0.60942663     1.26203164
 h     -3.22592865     0.17439686    -0.20085254
 h     -1.90795473     1.27968319     0.87773862
          17

 c      1.29083514    -0.36518612    -0.15307075
 c     -0.00969660    -1.12530381    -0.17382443
 c     -1.16570394    -0.37199992    -0.08431161
 c     -1.17647305     1.22021147     0.08249766
 c      0.12808231     1.78996887     0.06579193
 c      1.25212395     1.03416783    -0.10084810
 h      0.18906613    -2.18840658     0.01643513
 h     -1.72390541     1.43568927    -0.90212323
 h      0.26054889     2.84775774    -0.40758046
 h      2.13865059     1.73806593     0.10840878
 o      2.12988493    -1.26325041     0.09750705
 h      3.06427804    -1.05648862     0.36453012
 c     -2.64882217    -0.67032880     0.12661196
 h     -3.20194922    -1.46789449    -0.27863812
 h     -2.72994958    -0.60952884     1.24492660
 h     -3.19909328     0.16149142    -0.16184612
 h     -1.87956445     1.30711265     0.90150778
          17

 c      1.28284764    -0.37846880    -0.17179930
 c     -0.00655267    -1.13010455    -0.18233294
 c     -1.16235751    -0.36528823    -0.09375522
 c     -1.18895888     1.22513173     0.05863199
 c      0.11045547     1.79896880     0.07165658
 c      1.26720984     1.04145912    -0.09437314
 h      0.16016813    -2.20655822    -0.02530632
 h     -1.75356714     1.47600754    -0.90138313
 h      0.33775633     2.82179702    -0.37650003
 h      2.10555606     1.78600146     0.16443044
 o      2.12827582    -1.26584503     0.11215104
 h      3.11028044    -1.10859993     0.34094528
 c     -2.63567075    -0.67875623     0.15391410
 h     -3.21571644    -1.47090212    -0.32283116
 h     -2.73059962    -0.61571210     1.22328808
 h     -3.18213906     0.16658848    -0.13077067
 h     -1.85117308     1.34393237     0.92917758
          17

 c      1.27152507    -0.39204407    -0.18902976
 c     -0.00399536    -1.13276147    -0.19103170
 c     -1.15939455    -0.35806557    -0.10279199
 c     -1.20203010     1.22744073     0.03339990
 c      0.09493668     1.80830000     0.07517179
 c      1.28290001     1.05083426    -0.08672288
 h      0.12485287    -2.22252718    -0.07145577
 h     -1.77872669     1.52089016    -0.89065583
 h      0.40773904     2.79196920    -0.32901590
 h      2.07121175     1.81642443     0.20987925
 o      2.12956992    -1.26920378     0.12701318
 h      3.13948259    -1.15584844     0.31175714
 c     -2.62161905    -0.68809895     0.18099930
 h     -3.22305450    -1.48195928    -0.36504331
 h     -2.73421939    -0.62898970     1.21097724
 h     -3.17392168     0.18718095    -0.10683782
 h     -1.82116889     1.38739475     0.95583828
          17

 c      1.25791418    -0.40533565    -0.20445296
 c     -0.00240414    -1.13334059    -0.20007544
 c     -1.15684724    -0.35042551    -0.11130761
 c     -1.21553064     1.22758517     0.00760779
 c      0.08246036     1.81695503     0.07644330
 c      1.29787231     1.06180347    -0.07794272
 h      0.08440980    -2.23452845    -0.12091049
 h     -1.80082977     1.56913998    -0.87240488
 h      0.46725022     2.76710201    -0.26870321
 h      2.04021534     1.82918712     0.24513349
 o      2.13365462    -1.27336783     0.14196840
 h      3.14744816    -1.19631495     0.27722116
 c     -2.60755434    -0.69826400     0.20572880
 h     -3.21833352    -1.49254203    -0.39861509
 h     -2.74143359    -0.64979984     1.22199948
 h     -3.17007223     0.21440201    -0.08714465
 h     -1.78813065     1.43419283     0.97616496
          17

 c      1.24317588    -0.41789405    -0.21776511
 c     -0.00214682    -1.13200129    -0.20960967
 c     -1.15482535    -0.34243228    -0.11917913
 c     -1.22902759     1.22608390    -0.01790467
 c      0.07356400     1.82399724     0.07564664
 c      1.31084962     1.07358607    -0.06823635
 h      0.04031425    -2.24089009    -0.17240470
 h     -1.82215642     1.61983577    -0.85037824
 h      0.51466598     2.75617647    -0.19922361
 h      2.01852032     1.82670670     0.27180185
 o      2.13997634    -1.27829099     0.15680810
 h      3.13565109    -1.22802410     0.23857759
 c     -2.59419942    -0.70878531     0.22684406
 h     -3.19860603    -1.49761503    -0.41880609
 h     -2.75217565    -0.67845991     1.26106869
 h     -3.16609123     0.23827853    -0.06824463
 h     -1.75165955     1.48075977     0.98583814
          17

 c      1.22849725    -0.42937131    -0.22868871
 c     -0.00357172    -1.12896264    -0.21976607
 c     -1.15349581    -0.33412727    -0.12629277
 c     -1.24190165     1.22348198    -0.04242637
 c      0.06853886     1.82882346     0.07289625
 c      1.32065407     1.08522275    -0.05794669
 h     -0.00583127    -2.24040345    -0.22454443
 h     -1.84506898     1.67219090    -0.82842882
 h      0.54882292     2.76487536    -0.12287832
 h      2.01270414     1.81353060     0.29262041
 o      2.14755263    -1.28385308     0.17129494
 h      3.11198333    -1.24936194     0.19732705
 c     -2.58207950    -0.71912626     0.24449862
 h     -3.16346150    -1.49538488    -0.42330257
 h     -2.76449315    -0.71519251     1.31908425
 h     -3.15909871     0.25116962    -0.04726753
 h     -1.71251144     1.52367886     0.98239136
          17

 c      1.21498462    -0.43949616    -0.23699677
 c     -0.00699050    -1.12445956    -0.23065615
 c     -1.15305461    -0.32553709    -0.13255393
 c     -1.25350990     1.22033396    -0.06551855
 c      0.06763929     1.83136876     0.06821145
 c      1.32633241     1.09579379    -0.04747704
 h     -0.05239355    -2.23264703    -0.27588981
 h     -1.87092545     1.72499905    -0.80909696
 h      0.56742523     2.79281543    -0.04030617
 h      2.02827076     1.79463479     0.31064126
 o      2.15504002    -1.28988692     0.18523687
 h      3.09045592    -1.25930040     0.15429228
 c     -2.57149229    -0.72884434     0.25970617
 h     -3.11468764    -1.48683640    -0.41224943
 h     -2.77504076    -0.75950257     1.38025509
 h     -3.14807461     0.24867312    -0.02231375
 h     -1.67235331     1.56008845     0.96553827
          17

 c      1.20355249    -0.44806097    -0.24253318
 c     -0.01264705    -1.11869742    -0.24236519
 c     -1.15370059    -0.31668271    -0.13788702
 c     -1.26331581     1.21721521    -0.08707845
 c      0.07113412     1.83206604     0.06161555
 c      1.32738209     1.10470773    -0.03714656
 h     -0.09783831    -2.21819220    -0.32507225
 h     -1.89929692     1.77600784    -0.79288675
 h      0.56700781     2.83381128     0.04823533
 h      2.06694740     1.77259094     0.32766996
 o      2.16112229    -1.29620856     0.19855803
 h      3.08573135    -1.25744452     0.10873792
 c     -2.56240864    -0.73759916     0.27363344
 h     -3.05621965    -1.47577303    -0.38850446
 h     -2.78053314    -0.80999728     1.43086917
 h     -3.13365301     0.22957549     0.00748597
 h     -1.63347419     1.58793527     0.93715957
          17

 c      1.19483060    -0.45492433    -0.24522278
 c     -0.02067467    -1.11181558    -0.25494832
 c     -1.15561475    -0.30758313    -0.14223132
 c     -1.27092066     1.21469541    -0.10729073
 c      0.07916136     1.83161720     0.05324913
 c      1.32395912     1.11184950    -0.02707222
 h     -0.14086253    -2.19862811    -0.37091783
 h     -1.92812817     1.82189624    -0.77881118
 h      0.54457551     2.87863623     0.14141456
 h      2.12459891     1.74588623     0.34307460
 o      2.16527023    -1.30263160     0.21124835
 h      3.10149682    -1.24408075     0.05932724
 c     -2.55441688    -0.74510234     0.28737487
 h     -2.99405088    -1.46909135    -0.35802351
 h     -2.77853900    -0.86476216     1.46238081
 h     -3.11806800     0.19587336     0.04195559
 h     -1.59851202     1.60616681     0.90114717
          17

 c      1.18911522    -0.46002855    -0.24506642
 c     -0.03104930    -1.10387281    -0.26842765
 c     -1.15894830    -0.29824907    -0.14554027
 c     -1.27602090     1.21325631    -0.12651175
 c      0.09154637     1.83077905     0.04340257
 c      1.31686690     1.11740718    -0.01719534
 h     -0.18048587    -2.17636366    -0.41253808
 h     -1.95466492     1.85900856    -0.76560538
 h      0.49917645     2.91789566     0.23636659
 h      2.19202111     1.71052295     0.35434069
 o      2.16799212    -1.30893894     0.22318501
 h      3.12647292    -1.22054773     0.00693638
 c     -2.54678924    -0.75118031     0.30192900
 h     -2.93515202    -1.47593062    -0.32916107
 h     -2.76755070    -0.92175627     1.47104559
 h     -3.10534000     0.15301327     0.07983849
 h     -1.57014747     1.61485622     0.86306332
          17

 c      1.18636871    -0.46341878    -0.24212780
 c     -0.04355531    -1.09486349    -0.28279008
 c     -1.16382030    -0.28867167    -0.14778662
 c     -1.27836414     1.21321369    -0.14514129
 c      0.10770112     1.83025406     0.03248468
 c      1.30733167     1.12154569    -0.00740976
 h     -0.21606731    -2.15419159    -0.44935124
 h     -1.97642960     1.88430060    -0.75265135
 h      0.43245803     2.94378113     0.32906614
 h      2.25817796     1.66316975     0.35880143
 o      2.17016212    -1.31485802     0.23408768
 h      3.14473426    -1.18934437    -0.04478276
 c     -2.53872018    -0.75607310     0.31795551
 h     -2.88465887    -1.50363944    -0.30910130
 h     -2.74684288    -0.97909941     1.45717220
 h     -3.10133166     0.10965345     0.11891328
 h     -1.55070105     1.61509013     0.82933931
          17

 c      1.18625073    -0.46524373    -0.23652450
 c     -0.05778505    -1.08476251    -0.29798708
 c     -1.17032219    -0.27881895    -0.14897319
 c     -1.27774287     1.21470201    -0.16348000
 c      0.12661598     1.83065510     0.02097120
 c      1.29675997     1.12420057     0.00234173
 h     -0.24723529    -2.13466811    -0.48101991
 h     -1.99182482     1.89600351    -0.74030206
 h      0.34844384     2.95086939     0.41497763
 h      2.31326322     1.60297132     0.35492875
 o      2.17241386    -1.32008438     0.24363328
 h      3.14503719    -1.15356011    -0.09134050
 c     -2.52963766    -0.76069413     0.33532205
 h     -2.84327722    -1.55192646    -0.29901175
 h     -2.71641619    -1.03543427     1.42507403
 h     -3.11261495     0.07527707     0.15666150
 h     -1.54162638     1.60843657     0.80573157
          17

 c      1.18816881    -0.46573326    -0.22842689
 c     -0.07317743    -1.07358290    -0.31393743
 c     -1.17852069    -0.26864680    -0.14914745
 c     -1.27401555     1.21771713    -0.18156976
 c      0.14692841     1.83249071     0.00935073
 c      1.28657379     1.12504352     0.01204399
 h     -0.27376122    -2.11946794    -0.50733132
 h     -2.00040931     1.89393257    -0.72981995
 h      0.25295848     2.93645019     0.48969853
 h      2.35029377     1.53162525     0.34270033
 o      2.17500472    -1.32432349     0.25155796
 h      3.12286804    -1.11620778    -0.12905170
 c     -2.51938983    -0.76618467     0.35295045
 h     -2.80828628    -1.61211699    -0.29394020
 h     -2.67705206    -1.09055897     1.38354618
 h     -3.14314010     0.05486747     0.19159687
 h     -1.54303060     1.59611460     0.79528859
          17

 c      1.19134120    -0.46516333    -0.21805833
 c     -0.08908412    -1.06141976    -0.33053079
 c     -1.18844343    -0.25811899    -0.14841519
 c     -1.26712679     1.22215273    -0.19909304
 c      0.16707065     1.83613805    -0.00193039
 c      1.27807587     1.12354439     0.02162340
 h     -0.29544025    -2.10896235    -0.52808794
 h     -2.00301481     1.87955990    -0.72317648
 h      0.15289413     2.90065471     0.54954424
 h      2.36568514     1.45275256     0.32346899
 o      2.17786016    -1.32732976     0.25771178
 h      3.07975266    -1.07970566    -0.15588555
 c     -2.50829879    -0.77304056     0.36916282
 h     -2.77659539    -1.67272352    -0.28751657
 h     -2.63021254    -1.14613235     1.34559087
 h     -3.19072080     0.04490163     0.22418587
 h     -1.55349708     1.57847418     0.79700298
          17

 c      1.19486209    -0.46382258    -0.20569283
 c     -0.10484425    -1.04845761    -0.34762818
 c     -1.20004402    -0.24722278    -0.14694763
 c     -1.25710953     1.22778522    -0.21542738
 c      0.18549094     1.84177841    -0.01252354
 c      1.27227165     1.11908227     0.03096222
 h     -0.31204939    -2.10222745    -0.54308006
 h     -2.00170968     1.85586163    -0.72277719
 h      0.05544857     2.84651685     0.59210366
 h      2.35962129     1.37127959     0.29975101
 o      2.18060174    -1.32895188     0.26210585
 h      3.02287286    -1.04528456    -0.17219208
 c     -2.49705604    -0.78095766     0.38233461
 h     -2.74630440    -1.72439246    -0.27543077
 h     -2.57736017    -1.20524006     1.32477459
 h     -3.24762980     0.03604159     0.25621981
 h     -1.57039359     1.55531974     0.80631091
          17

 c      1.19776384    -0.46198744    -0.19164910
 c     -0.11984969    -1.03493944    -0.36505876
 c     -1.21316135    -0.23597611    -0.14497866
 c     -1.24408797     1.23425360    -0.22983923
 c      0.20091743     1.84930138    -0.02222662
 c      1.26963183     1.11108863     0.03989778
 h     -0.32340264    -2.09747562    -0.55215764
 h     -1.99938844     1.82676393    -0.73103202
 h     -0.03266666     2.77994625     0.61679365
 h      2.33668524     1.29295556     0.27507317
 o      2.18256386    -1.32918868     0.26495928
 h      2.96482531    -1.01221899    -0.18143249
 c     -2.48649003    -0.78947578     0.39170265
 h     -2.71671385    -1.76133268    -0.25600794
 h     -2.51903464    -1.26931564     1.32748603
 h     -3.30456307     0.01903130     0.28949946
 h     -1.59053850     1.52674420     0.81707909
          17

 c      1.19908773    -0.45990576    -0.17628080
 c     -0.13359656    -1.02111464    -0.38261592
 c     -1.22749245    -0.22443623    -0.14279004
 c     -1.22832342     1.24111203    -0.24170890
 c      0.21259575     1.85823190    -0.03101571
 c      1.26987416     1.09919561     0.04821435
 h     -0.32945306    -2.09269171    -0.55534954
 h     -1.99869991     1.79606078    -0.74964784
 h     -0.10612433     2.70938416     0.62532336
 h      2.30657294     1.22379986     0.25377396
 o      2.18295428    -1.32820141     0.26666456
 h      2.92090629    -0.97771108    -0.18960646
 c     -2.47732199    -0.79856802     0.39773952
 h     -2.68796211    -1.78099711    -0.22960377
 h     -2.45521258    -1.33477392     1.34850873
 h     -3.35372011    -0.01210876     0.32510540
 h     -1.61088947     1.49373132     0.82363714
          17

 c      1.19798067    -0.45778652    -0.15996308
 c     -0.14571977    -1.00719006    -0.40005666
 c     -1.24259320    -0.21271407    -0.14068733
 c     -1.21030527     1.24794214    -0.25070241
 c      0.22040447     1.86773214    -0.03905139
 c      1.27196065     1.08335214     0.05566230
 h     -0.33037963    -2.08622084    -0.55295729
 h     -2.00051289     1.76619725    -0.77875754
 h     -0.16174651     2.64511314     0.62186520
 h      2.28335269     1.16922568     0.24044290
 o      2.18130478    -1.32615646     0.26753703
 h      2.90143285    -0.93938551    -0.20124148
 c     -2.46997723    -0.80859372     0.40165962
 h     -2.66076756    -1.78371613    -0.19807555
 h     -2.38669460    -1.39424077     1.37623482
 h     -3.38985727    -0.05980312     0.36334524
 h     -1.62901653     1.45826750     0.82199034
          17

 c      1.19380500    -0.45579135    -0.14307707
 c     -0.15600430    -0.99330173    -0.41710577
 c     -1.25791074    -0.20098270    -0.13897849
 c     -1.19079882     1.25442863    -0.25684047
 c      0.22480029     1.87673693    -0.04663782
 c      1.27456890     1.06386902     0.06204416
 h     -0.32662337    -2.07715563    -0.54558615
 h     -2.00298841     1.73781695    -0.81644172
 h     -0.19886430     2.59781930     0.61252427
 h      2.28044582     1.13296923     0.23868587
 o      2.17785399    -1.32297251     0.26751839
 h      2.90490352    -0.89923247    -0.21465105
 c     -2.46453185    -0.81989040     0.40474929
 h     -2.63629977    -1.77287019    -0.16468703
 h     -2.31547379    -1.44052994     1.40011401
 h     -3.41042192    -0.12355625     0.40399600
 h     -1.64329302     1.42315634     0.81021729
          17

 c      1.18621601    -0.45402771    -0.12599444
 c     -0.16437287    -0.97951429    -0.43346403
 c     -1.27284109    -0.18947147    -0.13796148
 c     -1.17075696     1.26035253    -0.26045073
 c      0.22658156     1.88419336    -0.05409452
 c      1.27693163     1.04137773     0.06733706
 h     -0.31886974    -2.06547507    -0.53411197
 h     -2.00220774     1.71042439    -0.85915474
 h     -0.21849592     2.57638170     0.60354503
 h      2.30200492     1.11646329     0.24963865
 o      2.17330341    -1.31834426     0.26626925
 h      2.92131400    -0.86319071    -0.22340182
 c     -2.46073039    -0.83249634     0.40810785
 h     -2.61607041    -1.75539827    -0.13428361
 h     -2.24411703    -1.46887440     1.41349771
 h     -3.41571269    -0.20041797     0.44660498
 h     -1.65291066     1.39174513     0.78846696
          17

 c      1.17517942    -0.45255798    -0.10906510
 c     -0.17086220    -0.96584345    -0.44882093
 c     -1.28679630    -0.17845035    -0.13791580
 c     -1.15113062     1.26555475    -0.26205534
 c      0.22658102     1.88932244    -0.06155268
 c      1.27921866     1.01676540     0.07173168
 h     -0.30799006    -2.05195337    -0.51960388
 h     -1.99385433     1.68343357    -0.90280719
 h     -0.22146434     2.58531017     0.59855444
 h      2.33962909     1.11880532     0.27157808
 o      2.16831836    -1.31199727     0.26348613
 h      2.94000509    -0.83711614    -0.22138929
 c     -2.45798908    -0.84613371     0.41263218
 h     -2.60166030    -1.74152659    -0.11308924
 h     -2.17516271    -1.47714094     1.41325837
 h     -3.40936815    -0.28516143     0.49081900
 h     -1.65796548     1.36759676     0.75885800
          17

 c      1.16093908    -0.45143074    -0.09261035
 c     -0.17560156    -0.95229535    -0.46287346
 c     -1.29926192    -0.16821073    -0.13909098
 c     -1.13269781     1.26992577    -0.26225661
 c      0.22545310     1.89176300    -0.06881201
 c      1.28206138     0.99114336     0.07554660
 h     -0.29495549    -2.03784889    -0.50323391
 h     -1.97470037     1.65679677    -0.94381194
 h     -0.20686890     2.62329837     0.59662843
 h      2.37884299     1.13697794     0.30103542
 o      2.16329856    -1.30384564     0.25905675
 h      2.95355629    -0.82430687    -0.20535857
 c     -2.45542614    -0.86046587     0.41892286
 h     -2.59409833    -1.74168759    -0.10701463
 h     -2.11076436    -1.46544929     1.39885251
 h     -3.39875425    -0.37064425     0.53676768
 h     -1.65956986     1.35416479     0.72524983
          17

 c      1.14396388    -0.45071504    -0.07692171
 c     -0.17880034    -0.93891529    -0.47534787
 c     -1.30982995    -0.15904238    -0.14169053
 c     -1.11598802     1.27341670    -0.26164122
 c      0.22368221     1.89154110    -0.07538841
 c      1.28596161     0.96580213     0.07911682
 h     -0.28075283    -2.02446270    -0.48619318
 h     -1.94331074     1.63111331    -0.97973908
 h     -0.17252459     2.68383954     0.59285103
 h      2.40674721     1.16648938     0.33418878
 o      2.15835181    -1.29402044     0.25306671
 h      2.95846418    -0.82503350    -0.17505649
 c     -2.45205703    -0.87549934     0.42702039
 h     -2.59306714    -1.76053302    -0.11832744
 h     -2.05235025    -1.43599974     1.37195465
 h     -3.39374641    -0.44922581     0.58529560
 h     -1.65980718     1.35449910     0.69266221
          17

 c      1.12489441    -0.45050396    -0.06225666
 c     -0.18073731    -0.92583230    -0.48602223
 c     -1.31821155    -0.15120337    -0.14585094
 c     -1.10129791     1.27604296    -0.26067431
 c      0.22173576     1.88893158    -0.08070552
 c      1.29107734     0.94211028     0.08273112
 h     -0.26632791    -2.01269141    -0.46964598
 h     -1.90016224     1.60751075    -1.00965540
 h     -0.11679482     2.75735292     0.58071837
 h      2.41504601     1.20230207     0.36766112
 o      2.15329124    -1.28286626     0.24577496
 h      2.95536985    -0.83655422    -0.13289123
 c     -2.44725736    -0.89162304     0.43624418
 h     -2.59670912    -1.79362107    -0.14355393
 h     -2.00005520    -1.39323663     1.33685328
 h     -3.40214085    -0.51555582     0.63744792
 h     -1.66130830     1.37095619     0.66609150
          17

 c      1.10450595    -0.45088083    -0.04882761
 c     -0.18174908    -0.91328044    -0.49474464
 c     -1.32423828    -0.14488977    -0.15162147
 c     -1.08877553     1.27787723    -0.25956369
 c      0.22019046     1.88431555    -0.08427438
 c      1.29724437     0.92138528     0.08660900
 h     -0.25256518    -2.00277040    -0.45471327
 h     -1.84748548     1.58748593    -1.03429176
 h     -0.04002915     2.83345563     0.55444817
 h      2.40006130     1.23960300     0.39882386
 o      2.14760542    -1.27093701     0.23758309
 h      2.94963457    -0.85311790    -0.08351606
 c     -2.44126436    -0.90911709     0.44540608
 h     -2.60237237    -1.83115160    -0.17528301
 h     -1.95193011    -1.34395938     1.30116870
 h     -3.42397113    -0.56866449     0.69304229
 h     -1.66630097     1.40489127     0.64873070
          17

 c      1.08368167    -0.45185925    -0.03678601
 c     -0.18221275    -0.90158604    -0.50144622
 c     -1.32786610    -0.14021578    -0.15895103
 c     -1.07852854     1.27905267    -0.25814910
 c      0.21976095     1.87808952    -0.08578273
 c      1.30402425     0.90475881     0.09088880
 h     -0.24029068    -1.99431832    -0.44245659
 h     -1.78890890     1.57273643    -1.05603840
 h      0.05507956     2.90252444     0.51020376
 h      2.36219666     1.27434702     0.42595729
 o      2.14051048    -1.25893502     0.22894520
 h      2.95065393    -0.86688653    -0.03249158
 c     -2.43515846    -0.92783563     0.45321366
 h     -2.60750773    -1.86378442    -0.20558626
 h     -1.90364845    -1.29634750     1.27529429
 h     -3.45131212    -0.61090506     0.74982924
 h     -1.67548341     1.45627255     0.64036476
          17

 c      1.06337271    -0.45331979    -0.02620884
 c     -0.18251959    -0.89112525    -0.50615044
 c     -1.32918541    -0.13721143    -0.16768329
 c     -1.07069554     1.27979520    -0.25592722
 c      0.22124056     1.87060489    -0.08511534
 c      1.31070044     0.89304606     0.09560814
 h     -0.23027101    -1.98664731    -0.43383300
 h     -1.72873174     1.56489656    -1.07852499
 h      0.16394846     2.95663097     0.44640364
 h      2.30586491     1.30380595     0.44852063
 o      2.13131925    -1.24750108     0.22017687
 h      2.96636562    -0.87130130     0.01665955
 c     -2.43019996    -0.94742892     0.45872501
 h     -2.61012129    -1.88545898    -0.22812474
 h     -1.85056257    -1.25703888     1.26815681
 h     -3.47375619    -0.64531154     0.80432302
 h     -1.68753991     1.52331412     0.63717591
          17

 c      1.04453088    -0.45497387    -0.01709442
 c     -0.18303789    -0.88226905    -0.50897674
 c     -1.32842635    -0.13583656    -0.17755484
 c     -1.06546015     1.28046389    -0.25226936
 c      0.22540412     1.86213232    -0.08234454
 c      1.31624075     0.88662297     0.10067054
 h     -0.22319120    -1.97916062    -0.42962467
 h     -1.67069955     1.56509031    -1.10544385
 h      0.28077875     2.99002455     0.36359877
 h      2.23985614     1.32732225     0.46762486
 o      2.12001599    -1.23696099     0.21132440
 h      2.99471884    -0.86514295     0.06445947
 c     -2.42703592    -0.96766459     0.46181292
 h     -2.60891931    -1.89369096    -0.23886296
 h     -1.79234281    -1.22832967     1.28088776
 h     -3.48314009    -0.67408858     0.85310145
 h     -1.69976217     1.60242277     0.63327482
          17

 c      1.02802677    -0.45638311    -0.00936943
 c     -0.18406900    -0.87533487    -0.51013192
 c     -1.32595068    -0.13599312    -0.18820522
 c     -1.06302865     1.28156532    -0.24673499
 c      0.23289632     1.85284080    -0.07771272
 c      1.31932670     0.88534302     0.10581914
 h     -0.21961553    -1.97167090    -0.43037315
 h     -1.61667572     1.57337788    -1.13871433
 h      0.39924846     2.99944466     0.26416062
 h      2.17717005     1.34701431     0.48645875
 o      2.10729243    -1.22735102     0.20229989
 h      3.02358734    -0.85198745     0.11327890
 c     -2.42542193    -0.98839092     0.46317534
 h     -2.60337230    -1.88924682    -0.23628576
 h     -1.73480321    -1.20902268     1.30603562
 h     -3.47506943    -0.69839289     0.89351967
 h     -1.70926170     1.68864915     0.62284586
          17

 c      1.01457371    -0.45703828    -0.00290806
 c     -0.18580633    -0.87055537    -0.50988379
 c     -1.32222745    -0.13752288    -0.19920777
 c     -1.06356550     1.28371921    -0.23929191
 c      0.24411667     1.84279788    -0.07161037
 c      1.31864166     0.88860212     0.11070291
 h     -0.21994427    -1.96453939    -0.43634469
 h     -1.56618486     1.58843166    -1.17709043
 h      0.51317410     2.98429522     0.15184021
 h      2.13213411     1.36712697     0.50965061
 o      2.09400693    -1.21864391     0.19306877
 h      3.03945177    -0.83625410     0.16433145
 c     -2.42454929    -1.00928021     0.46384809
 h     -2.59377376    -1.87610698    -0.22165160
 h     -1.68619187    -1.19737264     1.33336863
 h     -3.44879199    -0.71852949     0.92398587
 h     -1.71392785     1.77648248     0.60166427
          17

 c      1.00466025    -0.45646866     0.00243777
 c     -0.18830524    -0.86806481    -0.50852323
 c     -1.31779745    -0.14019480    -0.21011286
 c     -1.06708002     1.28756569    -0.23032438
 c      0.25911801     1.83200633    -0.06454588
 c      1.31350389     0.89566062     0.11513547
 h     -0.22437180    -1.95861890    -0.44753290
 h     -1.51728920     1.60777813    -1.21645844
 h      0.61708774     2.94667660     0.03124376
 h      2.11370660     1.39051965     0.54035654
 o      2.08079243    -1.21086808     0.18368042
 h      3.03347080    -0.82090615     0.21721804
 c     -2.42341372    -1.02969645     0.46482328
 h     -2.58128740    -1.86168301    -0.19933861
 h     -1.65313868    -1.19251909     1.35473482
 h     -3.40693172    -0.73406524     0.94419332
 h     -1.71286193     1.86063334     0.56767961
          17

 c      0.99849363    -0.45433122     0.00680611
 c     -0.19146874    -0.86789903    -0.50632660
 c     -1.31323341    -0.14370057    -0.22048584
 c     -1.07332413     1.29363539    -0.22048617
 c      0.27752108     1.82048795    -0.05710059
 c      1.30438274     0.90596326     0.11938732
 h     -0.23284693    -1.95501012    -0.46369218
 h     -1.46796893     1.62848519    -1.25156264
 h      0.70678064     2.89121440    -0.09282184
 h      2.12026818     1.41489099     0.57693208
 o      2.06796835    -1.20411097     0.17422000
 h      3.00274954    -0.80711495     0.27078529
 c     -2.42094880    -1.04877009     0.46691253
 h     -2.56781944    -1.85624776    -0.17652483
 h     -1.63928776    -1.19440368     1.36529579
 h     -3.35549082    -0.74375600     0.95544101
 h     -1.70646752     1.93667762     0.52103895
          17

 c      0.99596837    -0.45044647     0.01030031
 c     -0.19505488    -0.87000481    -0.50352823
 c     -1.30909848    -0.14767051    -0.22992996
 c     -1.08176340     1.30222417    -0.21054424
 c      0.29845745     1.80843151    -0.04987744
 c      1.29272882     0.91898758     0.12414881
 h     -0.24503898    -1.95468054    -0.48438464
 h     -1.41699032     1.64783973    -1.27777811
 h      0.77964209     2.82439731    -0.21603455
 h      2.14249184     1.43404938     0.61350133
 o      2.05555070    -1.19850909     0.16475757
 h      2.95019125    -0.79431661     0.32406779
 c     -2.41609491    -1.06572253     0.47055749
 h     -2.55541989    -1.86964061    -0.16060278
 h     -1.64537096    -1.20336582     1.36320522
 h     -3.30363143    -0.74543986     0.96080293
 h     -1.69643291     2.00161362     0.46391941
          17

 c      0.99666705    -0.44478962     0.01297587
 c     -0.19871526    -0.87425248    -0.50030854
 c     -1.30590116    -0.15171111    -0.23809820
 c     -1.09161854     1.31330277    -0.20128083
 c      0.32055137     1.79637775    -0.04346790
 c      1.28047347     0.93382056     0.13025025
 h     -0.26031651    -1.95805878    -0.50901461
 h     -1.36408745     1.66374366    -1.29214004
 h      0.83462852     2.75336724    -0.33501345
 h      2.16997995     1.44225017     0.64341338
 o      2.04327044    -1.19426231     0.15529803
 h      2.88436944    -0.78007814     0.37725427
 c     -2.40802367    -1.08035679     0.47551341
 h     -2.54534022    -1.90528889    -0.15441541
 h     -1.66929142    -1.21989258     1.34943097
 h     -3.26193687    -0.73638529     0.96438015
 h     -1.68567438     2.05440038     0.40028287
          17

 c      0.99989118    -0.43746385     0.01483748
 c     -0.20206487    -0.88044335    -0.49679806
 c     -1.30404591    -0.15545974    -0.24470070
 c     -1.10194894     1.32648147    -0.19342495
 c      0.34197279     1.78535792    -0.03845732
 c      1.26972860     0.94896370     0.13847103
 h     -0.27775061    -1.96476758    -0.53683477
 h     -1.30979713     1.67485778    -1.29374170
 h      0.87182085     2.68449336    -0.44728125
 h      2.19498711     1.43651900     0.66158112
 o      2.03069294    -1.19162886     0.14574499
 h      2.81788115    -0.76045978     0.43245887
 c     -2.39656273    -1.09317304     0.48082754
 h     -2.53768741    -1.95725778    -0.15414453
 h     -1.70576696    -1.24460828     1.32825904
 h     -3.23812305    -0.71477420     0.96892634
 h     -1.67814419     2.09634855     0.33541699
          17

 c      1.00472596    -0.42867059     0.01584419
 c     -0.20476770    -0.88830524    -0.49309215
 c     -1.30378616    -0.15864547    -0.24950894
 c     -1.11176994     1.34106050    -0.18755828
 c      0.36061934     1.77685061    -0.03544818
 c      1.26261035     0.96248031     0.14947592
 h     -0.29615380    -1.97363374    -0.56693455
 h     -1.25522862     1.68062621    -1.28386977
 h      0.89184969     2.62237527    -0.55079683
 h      2.21313653     1.41663789     0.66504944
 o      2.01760495    -1.19078909     0.13597413
 h      2.76133709    -0.73261063     0.49272861
 c     -2.38255109    -1.10481845     0.48526910
 h     -2.53199732    -2.01430974    -0.15283381
 h     -1.74599538    -1.27848294     1.30813939
 h     -3.23258068    -0.68184305     0.97331912
 h     -1.67825766     2.13087779     0.27501058
          17

 c      1.01014846    -0.41868566     0.01592261
 c     -0.20660952    -0.89748039    -0.48926782
 c     -1.30519434    -0.16113692    -0.25235515
 c     -1.12021135     1.35620154    -0.18397984
 c      0.37448762     1.77244841    -0.03503998
 c      1.26091587     0.97241503     0.16376108
 h     -0.31416172    -1.98299143    -0.59824377
 h     -1.20185600     1.68126555    -1.26605856
 h      0.89557344     2.56970462    -0.64349781
 h      2.22323089     1.38444277     0.65291363
 o      2.00444424    -1.19160138     0.12607243
 h      2.71619729    -0.69905128     0.55828002
 c     -2.36763465    -1.11553747     0.48771826
 h     -2.52784239    -2.06571065    -0.14486441
 h     -1.77909065    -1.32294373     1.30089285
 h     -3.23869877    -0.64238838     0.97309558
 h     -1.68969891     2.16202317     0.22372795
          17

 c      1.01516414    -0.40784855     0.01498545
 c     -0.20752918    -0.90751669    -0.48539443
 c     -1.30815704    -0.16295645    -0.25313154
 c     -1.12669363     1.37118118    -0.18259455
 c      0.38221038     1.77329307    -0.03771781
 c      1.26558061     0.97736126     0.18154104
 h     -0.33035323    -1.99114691    -0.62958573
 h     -1.15131676     1.67770580    -1.24593943
 h      0.88408504     2.52780704    -0.72325894
 h      2.22730938     1.34329444     0.62627355
 o      1.99214487    -1.19359396     0.11646019
 h      2.67627843    -0.66794756     0.62439633
 c     -2.35340800    -1.12518214     0.48754674
 h     -2.52503730    -2.10399199    -0.12769245
 h     -1.79735954    -1.37885658     1.31581088
 h     -3.24749703    -0.60289349     0.96354695
 h     -1.71387391     2.19197064     0.18387756
          17

 c      1.01893129    -0.39656162     0.01295055
 c     -0.20760778    -0.91787241    -0.48153648
 c     -1.31239223    -0.16425418    -0.25179747
 c     -1.13103277     1.38556876    -0.18294426
 c      0.38351291     1.77958206    -0.04368370
 c      1.27616722     0.97690953     0.20260667
 h     -0.34338861    -1.99682108    -0.65978010
 h     -1.10519909     1.67137500    -1.23045595
 h      0.85884180     2.49732725    -0.78823801
 h      2.23116329     1.29779834     0.58825236
 o      1.98158925    -1.19624425     0.10769822
 h      2.63529232    -0.64851150     0.68420498
 c     -2.34061420    -1.13359402     0.48512830
 h     -2.52363139    -2.12529024    -0.10164966
 h     -1.80183755    -1.44397496     1.35133672
 h     -3.25155307    -0.56936107     0.94191810
 h     -1.74905545     2.21947117     0.15512084
          17

 c      1.02083988    -0.38528333     0.00975449
 c     -0.20703500    -0.92793828    -0.47774946
 c     -1.31748460    -0.16525922    -0.24838683
 c     -1.13339911     1.39921265    -0.18443021
 c      0.37924564     1.79049066    -0.05274073
 c      1.29081704     0.97169919     0.22628660
 h     -0.35213756    -1.99943661    -0.68776763
 h     -1.06490107     1.66368239    -1.22598597
 h      0.82177981     2.47871949    -0.83732175
 h      2.24438413     1.25334412     0.54349378
 o      1.97331510    -1.19918750     0.10025537
 h      2.59064076    -0.64740459     0.73211430
 c     -2.32920932    -1.14081264     0.48169567
 h     -2.52386325    -2.12904754    -0.06926636
 h     -1.80009385    -1.51208073     1.39589233
 h     -3.24639394    -0.54621611     0.90779268
 h     -1.79100482     2.24063420     0.13534432
          17

 c      1.02054742    -0.37451657     0.00536091
 c     -0.20606757    -0.93707660    -0.47407426
 c     -1.32293418    -0.16623092    -0.24300406
 c     -1.13416224     1.41211127    -0.18661852
 c      0.37094646     1.80453524    -0.06431191
 c      1.30693480     0.96312019     0.25165103
 h     -0.35577572    -1.99919457    -0.71271523
 h     -1.03172877     1.65533587    -1.23578620
 h      0.77541397     2.47253017    -0.87047690
 h      2.27726085     1.21472125     0.49624666
 o      1.96749568    -1.20225783     0.09440194
 h      2.54323923    -0.66776471     0.76531349
 c     -2.31889798    -1.14690402     0.47859218
 h     -2.52617462    -2.11792090    -0.03474969
 h     -1.79966528    -1.57560402     1.43667940
 h     -3.23056205    -0.53596455     0.86273551
 h     -1.83452187     2.25112136     0.12184249
          17

 c      1.01798252    -0.36478623    -0.00022955
 c     -0.20498707    -0.94467207    -0.47053646
 c     -1.32820732    -0.16741902    -0.23581135
 c     -1.13372620     1.42428177    -0.18942612
 c      0.36026388     1.82006150    -0.07756678
 c      1.32239538     0.95295753     0.27785392
 h     -0.35383776    -1.99695557    -0.73407149
 h     -1.00711881     1.64604427    -1.25851831
 h      0.72289186     2.47957431    -0.88893733
 h      2.33312120     1.18398599     0.44791936
 o      1.96398247    -1.20547619     0.09015912
 h      2.49663890    -0.70910717     0.78439015
 c     -2.30937368    -1.15176240     0.47682136
 h     -2.53130530    -2.09783078    -0.00363522
 h     -1.80504985    -1.62822621     1.46500453
 h     -3.20557818    -0.53896922     0.80993377
 h     -1.87485680     2.24790236     0.11213573
          17

 c      1.01333094    -0.35658978    -0.00696089
 c     -0.20406409    -0.95019048    -0.46715417
 c     -1.33277950    -0.16903338    -0.22701270
 c     -1.13243046     1.43565573    -0.19307344
 c      0.34857520     1.83557806    -0.09157749
 c      1.33633579     0.94305977     0.30423415
 h     -0.34621717    -1.99394477    -0.75154716
 h     -0.99258455     1.63490923    -1.28920136
 h      0.66784080     2.50097362    -0.89508556
 h      2.40336433     1.15987861     0.39756591
 o      1.96233244    -1.20904884     0.08723369
 h      2.45663240    -0.76721387     0.79416314
 c     -2.30026816    -1.15514317     0.47698500
 h     -2.54029480    -2.07721139     0.01783123
 h     -1.81801971    -1.66564880     1.47659933
 h     -3.17618484    -0.55308262     0.75391076
 h     -1.90854682     2.22998950     0.10436549
          17

 c      1.00701912    -0.35031767    -0.01468851
 c     -0.20353324    -0.95323922    -0.46395329
 c     -1.33616707    -0.17122162    -0.21683678
 c     -1.13051662     1.44601055    -0.19790383
 c      0.33688784     1.84990584    -0.10546297
 c      1.34882337     0.93499613     0.33013847
 h     -0.33312199    -1.99134459    -0.76501693
 h     -0.98931692     1.62109446    -1.32161542
 h      0.61386425     2.53782482    -0.89177071
 h      2.47270091     1.13976096     0.34492830
 o      1.96185694    -1.21333578     0.08497329
 h      2.43067345    -0.83469671     0.80417492
 c     -2.29109962    -1.15693667     0.47928852
 h     -2.55399586    -2.06417228     0.02415922
 h     -1.83857135    -1.68544914     1.47049282
 h     -3.15045747    -0.57343872     0.70001936
 h     -1.93382373     2.19852064     0.09745403
          17

 c      0.99969047    -0.34617880    -0.02313956
 c     -0.20357906    -0.95361931    -0.46098555
 c     -1.33795273    -0.17405497    -0.20551818
 c     -1.12811808     1.45494952    -0.20423583
 c      0.32591419     1.86225404    -0.11852934
 c      1.36011803     0.92984202     0.35483207
 h     -0.31501345    -1.98988284    -0.77437545
 h     -0.99779910     1.60425999    -1.35029397
 h      0.56381340     2.59029504    -0.88102125
 h      2.52739410     1.12157803     0.29171799
 o      1.96182005    -1.21867028     0.08255986
 h      2.42508430    -0.90406284     0.82545998
 c     -2.28143690    -1.15746532     0.48350026
 h     -2.57196301    -2.06209439     0.01273150
 h     -1.86542624    -1.68699535     1.44838294
 h     -3.13836131    -0.59347637     0.65330600
 h     -1.95083198     2.15658107     0.09117374
          17

 c      0.99214572    -0.34416709    -0.03189837
 c     -0.20432659    -0.95135444    -0.45834130
 c     -1.33781170    -0.17752207    -0.19327774
 c     -1.12525365     1.46193165    -0.21230249
 c      0.31618361     1.87227514    -0.13037337
 c      1.37029675     0.92816096     0.37755794
 h     -0.29256565    -1.98957355    -0.77941698
 h     -1.01769302     1.58466457    -1.37144850
 h      0.51927922     2.65643040    -0.86283027
 h      2.55873201     1.10443044     0.24080802
 o      1.96182347    -1.22508103     0.07959103
 h      2.43964621    -0.97238306     0.86140309
 c     -2.27133450    -1.15734771     0.48893889
 h     -2.59164458    -2.06762194    -0.01503890
 h     -1.89596353    -1.67188585     1.41504734
 h     -3.14724394    -0.60814681     0.61693904
 h     -1.96167271     2.10881742     0.08616104
          17

 c      0.98524039    -0.34407616    -0.04044395
 c     -0.20582944    -0.94668670    -0.45614983
 c     -1.33554018    -0.18152976    -0.18030561
 c     -1.12185302     1.46635219    -0.22223212
 c      0.30811128     1.88005143    -0.14086729
 c      1.37920177     0.93009528     0.39761112
 h     -0.26666439    -1.98972635    -0.77980692
 h     -1.04796185     1.56306855    -1.38321433
 h      0.48068642     2.73158236    -0.83515104
 h      2.56288256     1.08840146     0.19521355
 o      1.96196960    -1.23232085     0.07640700
 h      2.46598049    -1.04101543     0.90301389
 c     -2.26173024    -1.15690240     0.49447845
 h     -2.60896884    -2.07342935    -0.05464300
 h     -1.92583777    -1.64491552     1.37969870
 h     -3.17660224    -0.61721618     0.59158075
 h     -1.96996987     2.06065581     0.08378266
          17

 c      0.97977673    -0.34555237    -0.04822231
 c     -0.20804923    -0.94003747    -0.45456442
 c     -1.33108085    -0.18590542    -0.16675270
 c     -1.11785539     1.46767104    -0.23401327
 c      0.30201534     1.88597408    -0.15002290
 c      1.38647318     0.93547955     0.41438352
 h     -0.23842953    -1.98923388    -0.77516860
 h     -1.08709358     1.54055527    -1.38569158
 h      0.44783618     2.80910246    -0.79524803
 h      2.54011805     1.07430568     0.15748319
 o      1.96255946    -1.24016578     0.07364141
 h      2.49312182    -1.11088465     0.93667585
 c     -2.25428496    -1.15580671     0.49855454
 h     -2.61975381    -2.07241385    -0.10035746
 h     -1.94909868    -1.61452189     1.35672452
 h     -3.21819236    -0.62458480     0.57638004
 h     -1.97951479     2.01699521     0.08569276
          17

 c      0.97642497    -0.34817028    -0.05471425
 c     -0.21082966    -0.93194193    -0.45373933
 c     -1.32453217    -0.19039810    -0.15273588
 c     -1.11336356     1.46554603    -0.24742926
 c      0.29811499     1.89056267    -0.15784150
 c      1.39154142     0.94394366     0.42739973
 h     -0.20921478    -1.98700445    -0.76523543
 h     -1.13334425     1.51833396    -1.38094072
 h      0.42042280     2.88185962    -0.74125558
 h      2.49473998     1.06356327     0.12925150
 o      1.96378430    -1.24852863     0.07172733
 h      2.51275055    -1.18063952     0.95241491
 c     -2.25066565    -1.15344413     0.49957026
 h     -2.62074413    -2.05993791    -0.14665492
 h     -1.96033316    -1.58996420     1.36119265
 h     -3.26132059    -0.63466451     0.57011844
 h     -1.99218307     1.98081094     0.09307962
          17

 c      0.97567611    -0.35150837    -0.05948115
 c     -0.21387371    -0.92297417    -0.45380587
 c     -1.31613721    -0.19467893    -0.13835400
 c     -1.10873076     1.45988976    -0.26201258
 c      0.29652662     1.89430734    -0.16423646
 c      1.39355693     0.95499449     0.43636876
 h     -0.18055383    -1.98237778    -0.74999697
 h     -1.18498772     1.49755586    -1.37276888
 h      0.39828199     2.94364116    -0.67296634
 h      2.43584669     1.05816283     0.11063971
 o      1.96564124    -1.25739970     0.07076892
 h      2.52054419    -1.24756728     0.94608843
 c     -2.25181430    -1.14962113     0.49693883
 h     -2.61002883    -2.03425259    -0.18900149
 h     -1.95868938    -1.57473644     1.39707320
 h     -3.29727813    -0.65000370     0.57155072
 h     -2.00652780     1.95261306     0.10601394
          17

 c      0.97782069    -0.35520428    -0.06219508
 c     -0.21673914    -0.91368304    -0.45485091
 c     -1.30626537    -0.19835356    -0.12369672
 c     -1.10447320     1.45081961    -0.27709719
 c      0.29725396     1.89756959    -0.16902930
 c      1.39133327     0.96807786     0.44124660
 h     -0.15405035    -1.97540012    -0.72978514
 h     -1.24053646     1.47916376    -1.36594549
 h      0.38142929     2.98999547    -0.59183343
 h      2.37798290     1.06055355     0.09956225
 o      1.96793706    -1.26677422     0.07055913
 h      2.51601982    -1.30876234     0.91912663
 c     -2.25775273    -1.14476617     0.49157115
 h     -2.58714898    -1.99634405    -0.22439329
 h     -1.94882869    -1.56455574     1.45203986
 h     -3.32076011    -0.67099051     0.57938342
 h     -2.01837120     1.93114244     0.12341073
          17

 c      0.98295044    -0.35898083    -0.06266023
 c     -0.21886363    -0.90454917    -0.45690104
 c     -1.29539508    -0.20099525    -0.10883811
 c     -1.10108139     1.43856692    -0.29199225
 c      0.30017253     1.90053092    -0.17198120
 c      1.38354723     0.98264072     0.44221933
 h     -0.13123542    -1.96690535    -0.70527886
 h     -1.29878482     1.46378886    -1.36460893
 h      0.37000592     3.01863316    -0.50058301
 h      2.33874323     1.07321057     0.09202371
 o      1.97026947    -1.27659700     0.07056715
 h      2.50274391    -1.36206906     0.87873676
 c     -2.26790278    -1.13938696     0.48503949
 h     -2.55309945    -1.94983396    -0.25184272
 h     -1.93710326    -1.55317884     1.50771555
 h     -3.32982384    -0.69635807     0.59230015
 h     -2.02278636     1.91455660     0.14356831
          17

 c      0.99097629    -0.36264255    -0.06082489
 c     -0.21962532    -0.89596214    -0.45991355
 c     -1.28408138    -0.20218961    -0.09383508
 c     -1.09889181     1.42341753    -0.30619489
 c      0.30501618     1.90317131    -0.17283535
 c      1.36946873     0.99820784     0.43946329
 h     -0.11342752    -1.95836842    -0.67742787
 h     -1.35850838     1.45170064    -1.37039252
 h      0.36419217     3.02963748    -0.40274709
 h      2.33012014     1.09771224     0.08515301
 o      1.97200033    -1.28671189     0.06991400
 h      2.48876933    -1.40703274     0.83830181
 c     -2.28135875    -1.13365045     0.47875263
 h     -2.51020322    -1.90088235    -0.27282919
 h     -1.92840276    -1.53684929     1.54967600
 h     -3.32581117    -0.72363390     0.60905944
 h     -2.01586763     1.90125714     0.16479865
          17

 c      1.00165000    -0.36605225    -0.05678068
 c     -0.21842981    -0.88821236    -0.46377493
 c     -1.27289706    -0.20158206    -0.07874401
 c     -1.09806833     1.40569837    -0.31950405
 c      0.31137832     1.90527217    -0.17136717
 c      1.34973043     1.01444242     0.43284879
 h     -0.10162515    -1.95155275    -0.64732206
 h     -1.41798376     1.44279009    -1.38159526
 h      0.36409624     3.02556221    -0.30216891
 h      2.34942289     1.13378939     0.08097035
 o      1.97238725    -1.29685251     0.06757837
 h      2.48469508    -1.44528383     0.81411056
 c     -2.29696013    -1.12739379     0.47375982
 h     -2.46165564    -1.85746932    -0.29122381
 h     -1.92556686    -1.51460461     1.56960012
 h     -3.31354286    -0.74939858     0.62862515
 h     -1.99558669     1.89021458     0.18584593
          17

 c      1.01458139    -0.36909973    -0.05074765
 c     -0.21480818    -0.88149370    -0.46830100
 c     -1.26235300    -0.19892757    -0.06365317
 c     -1.09862543     1.38578692    -0.33196742
 c      0.31872462     1.90646271    -0.16744924
 c      1.32609842     1.03111285     0.42206207
 h     -0.09644602    -1.94800190    -0.61604695
 h     -1.47482747     1.43658538    -1.39413073
 h      0.36963006     3.01123184    -0.20246832
 h      2.38216066     1.17931942     0.08519002
 o      1.97106250    -1.30678572     0.06308105
 h      2.49632822    -1.47856130     0.81445976
 c     -2.31335885    -1.12037471     0.47071119
 h     -2.41065962    -1.82714018    -0.31158060
 h     -1.92976563    -1.48731480     1.56410339
 h     -3.30119514    -0.76961224     0.65028649
 h     -1.96197060     1.88102637     0.20609493
          17

 c      1.02925916    -0.37168203    -0.04305162
 c     -0.20849535    -0.87591469    -0.47323461
 c     -1.25282269    -0.19413962    -0.04871875
 c     -1.10043789     1.36412077    -0.34373712
 c      0.32639792     1.90634764    -0.16112607
 c      1.30063415     1.04796456     0.40698899
 h     -0.09810931    -1.94851050    -0.58458397
 h     -1.52635824     1.43233073    -1.40339652
 h      0.38039215     2.99282606    -0.10653885
 h      2.41235001     1.23128951     0.10291706
 o      1.96840786    -1.31651336     0.05697306
 h      2.51889145    -1.50569776     0.83184874
 c     -2.32923130    -1.11255600     0.46967483
 h     -2.35974182    -1.81353240    -0.33564850
 h     -1.94078116    -1.45702099     1.53378890
 h     -3.29849718    -0.78043072     0.67356532
 h     -1.91695471     1.87389429     0.22566254
          17

 c      1.04508677    -0.37370633    -0.03409993
 c     -0.19946366    -0.87151483    -0.47824340
 c     -1.24450004    -0.18732873    -0.03419024
 c     -1.10325011     1.34119992    -0.35494289
 c      0.33360081     1.90473155    -0.15267083
 c      1.27525433     1.06458466     0.38790705
 h     -0.10643353    -1.95278292    -0.55379587
 h     -1.57018147     1.42913045    -1.40578244
 h      0.39558293     2.97602465    -0.01634149
 h      2.42829856     1.28670685     0.13664653
 o      1.96521016    -1.32621353     0.05030867
 h      2.54232264    -1.52345602     0.85126931
 c     -2.34364892    -1.10413223     0.47000593
 h     -2.31115368    -1.81465604    -0.36012758
 h     -1.95690433    -1.42682036     1.48346122
 h     -3.31233161    -0.77966692     0.69757885
 h     -1.86398527     1.86953137     0.24536410
          17

 c      1.06142975    -0.37510430    -0.02435730
 c     -0.18791390    -0.86827754    -0.48292532
 c     -1.23740154    -0.17881827    -0.02041028
 c     -1.10671827     1.31759287    -0.36560975
 c      0.33936648     1.90185979    -0.14258690
 c      1.25172715     1.08031711     0.36547792
 h     -0.12081481    -1.95945017    -0.52447645
 h     -1.60467617     1.42612708    -1.39941069
 h      0.41396273     2.96394946     0.06674981
 h      2.42319462     1.34295766     0.18654351
 o      1.96217212    -1.33605077     0.04397338
 h      2.55866985    -1.52927839     0.86078103
 c     -2.35643966    -1.09522676     0.47048389
 h     -2.26765547    -1.82487380    -0.37853980
 h     -1.97446333    -1.40116314     1.42337485
 h     -3.34231971    -0.76798305     0.72017410
 h     -1.80727415     1.86887887     0.26641639
          17

 c      1.07766023    -0.37584404    -0.01432468
 c     -0.17423713    -0.86613464    -0.48682845
 c     -1.23140586    -0.16912948    -0.00778156
 c     -1.11048385     1.29396146    -0.37559134
 c      0.34254989     1.89851295    -0.13154953
 c      1.23175453     1.09424909     0.34067030
 h     -0.14019037    -1.96645970    -0.49740389
 h     -1.62930827     1.42267711    -1.38436378
 h      0.43386518     2.95636171     0.14132655
 h      2.39421136     1.39783358     0.25120402
 o      1.95975232    -1.34609389     0.03849514
 h      2.56429413    -1.52237258     0.85440692
 c     -2.36820199    -1.08563384     0.46954965
 h     -2.23239803    -1.83810836    -0.38491679
 h     -1.98750000    -1.38601924     1.36991630
 h     -3.38116566    -0.74847592     0.73805626
 h     -1.75074930     1.87251959     0.28974953
          17

 c      1.09319730    -0.37593601    -0.00451971
 c     -0.15895939    -0.86496445    -0.48948521
 c     -1.22631332    -0.15894571     0.00329223
 c     -1.11423099     1.27109189    -0.38451229
 c      0.34189648     1.89584978    -0.12031043
 c      1.21692553     1.10529093     0.31463718
 h     -0.16304442    -1.97165658    -0.47334256
 h     -1.64483617     1.41851384    -1.36271905
 h      0.45328343     2.95073690     0.20568904
 h      2.34198704     1.44953223     0.32823770
 o      1.95816314    -1.35631259     0.03406891
 h      2.55964681    -1.50362396     0.83163323
 c     -2.37983503    -1.07491347     0.46576132
 h     -2.20823850    -1.84970388    -0.37600680
 h     -1.98948444    -1.38741518     1.34092127
 h     -3.41918140    -0.72507319     0.74801725
 h     -1.69720745     1.87997813     0.31516907
          17

 c      1.10754275    -0.37543362     0.00454266
 c     -0.14268160    -0.86458903    -0.49045319
 c     -1.22190645    -0.14906581     0.01246968
 c     -1.11767984     1.24988707    -0.39176991
 c      0.33624458     1.89504148    -0.10957187
 c      1.20846271     1.11237536     0.28852440
 h     -0.18749834    -1.97333763    -0.45298774
 h     -1.65339488     1.41387416    -1.33839494
 h      0.47001754     2.94415424     0.25815936
 h      2.27079794     1.49683127     0.41478327
 o      1.95735827    -1.36659022     0.03056313
 h      2.54928477    -1.47529726     0.79720415
 c     -2.39180285    -1.06280783     0.45877124
 h     -2.19721382    -1.85699454    -0.35174823
 h     -1.97855705    -1.40719245     1.34320646
 h     -3.44824828    -0.70120758     0.74794095
 h     -1.64825584     1.88944436     0.34101752
          17

 c      1.12031553    -0.37442659     0.01237425
 c     -0.12603347    -0.86477725    -0.48935219
 c     -1.21799381    -0.14034867     0.01951354
 c     -1.12054513     1.23129478    -0.39664602
 c      0.32485571     1.89682482    -0.09984405
 c      1.20683340     1.11474877     0.26322448
 h     -0.21147705    -1.97064580    -0.43688940
 h     -1.65826774     1.40951436    -1.31652105
 h      0.48184768     2.93475535     0.29759892
 h      2.18878866     1.53946798     0.50826786
 o      1.95700553    -1.37675258     0.02751180
 h      2.54215988    -1.44048776     0.76115353
 c     -2.40376457    -1.04951538     0.44974833
 h     -2.20026432    -1.85944098    -0.31493911
 h     -1.96053387    -1.44020951     1.36674693
 h     -3.46340984    -0.67923634     0.73704386
 h     -1.60495746     1.89825376     0.36472671
          17

 c      1.13127770    -0.37303022     0.01854514
 c     -0.10964903    -0.86525687    -0.48589028
 c     -1.21442696    -0.13364643     0.02429568
 c     -1.12254871     1.21620762    -0.39851951
 c      0.30772396     1.90116299    -0.09136618
 c      1.21153457     1.11224426     0.23919309
 h     -0.23291713    -1.96375593    -0.42539415
 h     -1.66305419     1.40647003    -1.30196191
 h      0.48672577     2.92242584     0.32379151
 h      2.10653016     1.57823583     0.60728425
 o      1.95660674    -1.38664215     0.02429715
 h      2.54960792    -1.40187069     0.73578404
 c     -2.41495051    -1.03543362     0.44043763
 h     -2.21710426    -1.85872003    -0.27062961
 h     -1.94429303    -1.47761451     1.39532028
 h     -3.46310708    -0.66026993     0.71577658
 h     -1.56849336     1.90378893     0.38385269
          17

 c      1.14034695    -0.37138181     0.02271997
 c     -0.09415700    -0.86573528    -0.47988395
 c     -1.21109339    -0.12972670     0.02677166
 c     -1.12351660     1.20538450    -0.39709746
 c      0.28564769     1.90719654    -0.08416086
 c      1.22139799     1.10544801     0.21652807
 h     -0.24998002    -1.95387576    -0.41862149
 h     -1.67029359     1.40552808    -1.29724408
 h      0.48300759     2.90890187     0.33758005
 h      2.03242148     1.61364190     0.71114765
 o      1.95594919    -1.39618463     0.02070828
 h      2.57805117    -1.36058279     0.72661592
 c     -2.42458765    -1.02082588     0.43225097
 h     -2.24628710    -1.85860075    -0.22531743
 h     -1.93670274    -1.51131315     1.41674673
 h     -3.44920860    -0.64403748     0.68573732
 h     -1.54041891     1.90423582     0.39691805
          17

 c      1.14759422    -0.36965434     0.02468321
 c     -0.08016504    -0.86593221    -0.47126720
 c     -1.20790454    -0.12919086     0.02694244
 c     -1.12347707     1.19938547    -0.39253370
 c      0.26000445     1.91350390    -0.07817138
 c      1.23518090     1.09570170     0.19534661
 h     -0.26122510    -1.94303839    -0.41647810
 h     -1.68037666     1.40672804    -1.30120227
 h      0.46970559     2.89745009     0.34074628
 h      1.96835243     1.64346418     0.81711224
 o      1.95548160    -1.40530605     0.01731017
 h      2.62278277    -1.31741650     0.72634255
 c     -2.43195333    -1.00581473     0.42602604
 h     -2.28564470    -1.86389461    -0.18558552
 h     -1.94154972    -1.53553856     1.42467155
 h     -3.42714232    -0.62868025     0.64957932
 h     -1.52259565     1.89897418     0.40380085
          17

 c      1.15322649    -0.36806696     0.02434353
 c     -0.06823125    -0.86562742    -0.46008939
 c     -1.20478830    -0.13239492     0.02482111
 c     -1.12265940     1.19848672    -0.38534516
 c      0.23239697     1.91850907    -0.07335885
 c      1.25178289     1.08479795     0.17605531
 h     -0.26568694    -1.93367492    -0.41870937
 h     -1.69164754     1.40934939    -1.30959362
 h      0.44664903     2.89203799     0.33559109
 h      1.91136690     1.66266530     0.91865614
 o      1.95600919    -1.41381554     0.01498783
 h      2.67251445    -1.27453983     0.72197476
 c     -2.43629505    -0.99062446     0.42203589
 h     -2.33304812    -1.87794317    -0.15610175
 h     -1.96029292    -1.54665647     1.41696327
 h     -3.40547106    -0.61074095     0.61064751
 h     -1.51701345     1.88864331     0.40573851
          17

 c      1.15755497    -0.36686648     0.02171945
 c     -0.05883159    -0.86471892    -0.44650517
 c     -1.20168517    -0.13938712     0.02041686
 c     -1.12140715     1.20258995    -0.37620091
 c      0.20437599     1.92087343    -0.06970008
 c      1.27013422     1.07447046     0.15922514
 h     -0.26283648    -1.92798753    -0.42495677
 h     -1.70150375     1.41237460    -1.31714922
 h      0.41437359     2.89590772     0.32425551
 h      1.85844469     1.66625070     1.00763798
 o      1.95819990    -1.42143419     0.01438763
 h      2.71709882    -1.23501914     0.70373414
 c     -2.43695713    -0.97578223     0.42006188
 h     -2.38685622    -1.89987445    -0.13812644
 h     -1.99274850    -1.54277541     1.39435603
 h     -3.39340151    -0.58603637     0.57204912
 h     -1.52558981     1.87495361     0.40505177
          17

 c      1.16095330    -0.36628061     0.01691688
 c     -0.05232992    -0.86327974    -0.43076190
 c     -1.19854682    -0.14988134     0.01374165
 c     -1.12010241     1.21118926    -0.36572387
 c      0.17731212     1.91978127    -0.06711805
 c      1.28917605     1.06604208     0.14534940
 h     -0.25247454    -1.92726294    -0.43477289
 h     -1.70752953     1.41499257    -1.31948612
 h      0.37375328     2.90993038     0.30801998
 h      1.80863209     1.65147720     1.07719742
 o      1.96240437    -1.42787838     0.01578016
 h      2.75050278    -1.20163305     0.66729477
 c     -2.43383822    -0.96196952     0.41954939
 h     -2.44552204    -1.92430788    -0.12993537
 h     -2.03724334    -1.52381105     1.36018288
 h     -3.39574480    -0.55178655     0.53548316
 h     -1.54986312     1.86018728     0.40454425
          17

 c      1.16381818    -0.36646777     0.01010643
 c     -0.04894431    -0.86159282    -0.41319058
 c     -1.19534711    -0.16328097     0.00483858
 c     -1.11915808     1.22343570    -0.35435918
 c      0.15237270     1.91505895    -0.06542402
 c      1.30793518     1.06032749     0.13472631
 h     -0.23466133    -1.93139775    -0.44755790
 h     -1.70814091     1.41686460    -1.31411322
 h      0.32572524     2.93171003     0.28704255
 h      1.76274410     1.61817967     1.12294535
 o      1.96865687    -1.43291576     0.01911965
 h      2.77098750    -1.17614824     0.61289131
 c     -2.42778492    -0.94959365     0.41969435
 h     -2.50697259    -1.94391787    -0.12859553
 h     -2.09034629    -1.49218787     1.32125065
 h     -3.40921867    -0.50853618     0.50103060
 h     -1.59044585     1.84634376     0.40650741
          17

 c      1.16653569    -0.36748113     0.00150203
 c     -0.04870045    -0.86014278    -0.39419784
 c     -1.19211447    -0.17875311    -0.00617851
 c     -1.11906455     1.23827162    -0.34229700
 c      0.13052936     1.90710789    -0.06432442
 c      1.32556698     1.05765820     0.12743161
 h     -0.20976127    -1.93889682    -0.46244817
 h     -1.70282353     1.41817211    -1.30071765
 h      0.27140687     2.95618856     0.26079371
 h      1.72269988     1.56836006     1.14312680
 o      1.97667337    -1.43640739     0.02410041
 h      2.78130327    -1.15878027     0.54445196
 c     -2.42041311    -0.93849494     0.41934020
 h     -2.56857296    -1.95229997    -0.13135170
 h     -2.14672298    -1.45383016     1.28928645
 h     -3.42467559    -0.45971335     0.46817412
 h     -1.64625425     1.83421126     0.41159512
          17

 c      1.16945167    -0.36925808    -0.00865699
 c     -0.05137482    -0.85955919    -0.37425365
 c     -1.18898025    -0.19532943    -0.01908891
 c     -1.12042920     1.25455843    -0.32946095
 c      0.11256579     1.89670911    -0.06347765
 c      1.34133969     1.05793002     0.12328378
 h     -0.17858551    -1.94738455    -0.47824040
 h     -1.69217477     1.41954671    -1.28110751
 h      0.21243898     2.97736160     0.22884724
 h      1.69125039     1.50593226     1.13895988
 o      1.98581296    -1.43835367     0.03019779
 h      2.78941773    -1.14756636     0.46896077
 c     -2.41350068    -0.92804603     0.41699391
 h     -2.62746441    -1.94532903    -0.13606047
 h     -2.20035590    -1.41754773     1.28010819
 h     -3.43253870    -0.40949930     0.43668932
 h     -1.71393356     1.82302585     0.41831870
          17

 c      1.17284319    -0.37163457    -0.02011843
 c     -0.05644848    -0.86052658    -0.35386793
 c     -1.18621958    -0.21200091    -0.03355292
 c     -1.12393872     1.27114870    -0.31558457
 c      0.09908299     1.88479670    -0.06255593
 c      1.35458320     1.06064802     0.12174704
 h     -0.14252585    -1.95440205    -0.49342643
 h     -1.67781166     1.42192945    -1.25894466
 h      0.15118606     2.99004350     0.19147640
 h      1.67207543     1.43677092     1.11574983
 o      1.99513651    -1.43890603     0.03679273
 h      2.80769340    -1.13830854     0.39449808
 c     -2.40837354    -0.91770037     0.41150759
 h     -2.68093516    -1.92136971    -0.14117799
 h     -2.24777657    -1.38978801     1.30530885
 h     -3.42627913    -0.36115346     0.40673150
 h     -1.78808487     1.81108164     0.42371253
          17

 c      1.17689426    -0.37437575    -0.03262429
 c     -0.06310848    -0.86368394    -0.33355386
 c     -1.18425662    -0.22779012    -0.04913814
 c     -1.13023719     1.28692793    -0.30035014
 c      0.09049073     1.87226262    -0.06128676
 c      1.36463371     1.06499775     0.12179468
 h     -0.10355690    -1.95818739    -0.50636081
 h     -1.66202645     1.42635932    -1.23911541
 h      0.09066015     2.99102953     0.14983245
 h      1.67000503     1.36861723     1.08444419
 o      2.00384159    -1.43823170     0.04345752
 h      2.84614602    -1.12691507     0.32578133
 c     -2.40566117    -0.90755869     0.40307589
 h     -2.72680896    -1.88124018    -0.14580526
 h     -2.28969685    -1.36845617     1.36073784
 h     -3.40318710    -0.31640427     0.37860283
 h     -1.86235954     1.79678166     0.42470872
          17

 c      1.18167722    -0.37721226    -0.04591621
 c     -0.07032308    -0.86953163    -0.31378272
 c     -1.18362234    -0.24181126    -0.06537164
 c     -1.13978991     1.30086896    -0.28354241
 c      0.08697748     1.85980883    -0.05947212
 c      1.37083050     1.07002595     0.12195659
 h     -0.06406963    -1.95823149    -0.51550150
 h     -1.64704082     1.43370140    -1.22648470
 h      0.03425828     2.97964077     0.10579440
 h      1.69074424     1.30974426     1.06095037
 o      2.01190998    -1.43627880     0.05014144
 h      2.90242127    -1.11332486     0.26140361
 c     -2.40552425    -0.89811550     0.39306697
 h     -2.76389044    -1.82834122    -0.14994059
 h     -2.32810119    -1.34577454     1.42904281
 h     -3.36402342    -0.27539639     0.35263058
 h     -1.93079570     1.77936491     0.41927213
          17

 c      1.18713940    -0.37987867    -0.05973664
 c     -0.07698728    -0.87835466    -0.29493940
 c     -1.18486178    -0.25333158    -0.08179539
 c     -1.15279664     1.31209684    -0.26519337
 c      0.08846652     1.84785474    -0.05699454
 c      1.37268709     1.07497116     0.12098532
 h     -0.02659927    -1.95551544    -0.51963195
 h     -1.63400320     1.44438257    -1.22412814
 h     -0.01456537     2.95782322     0.06165041
 h      1.73872214     1.26573517     1.05811456
 o      2.02006704    -1.43278844     0.05694255
 h      2.96273489    -1.10136437     0.19767597
 c     -2.40783965    -0.88963429     0.38301255
 h     -2.79248704    -1.76889377    -0.15485920
 h     -2.36376722    -1.31534908     1.49218931
 h     -3.31263020    -0.23667346     0.32914121
 h     -1.98881592     1.75908767     0.40689559
          17

 c      1.19310392    -0.38214626    -0.07382020
 c     -0.08211222    -0.89016331    -0.27729024
 c     -1.18839489    -0.26183470    -0.09801134
 c     -1.16914487     1.31993295    -0.24567927
 c      0.09457925     1.83651817    -0.05381669
 c      1.37025260     1.07948116     0.11885963
 h      0.00647703    -1.95241606    -0.51800747
 h     -1.62236655     1.45824663    -1.23190374
 h     -0.05263722     2.92984053     0.01973342
 h      1.81292504     1.23727369     1.07381502
 o      2.02914003    -1.42752191     0.06383776
 h      3.01229723    -1.09502926     0.13304517
 c     -2.41218493    -0.88196465     0.37410890
 h     -2.81481789    -1.71168079    -0.16332602
 h     -2.39640631    -1.27451304     1.53775031
 h     -3.25548802    -0.19714870     0.30838255
 h     -2.03380048     1.73710249     0.38865106
          17

 c      1.19929570    -0.38384467    -0.08788034
 c     -0.08500694    -0.90466242    -0.26097793
 c     -1.19436785    -0.26707464    -0.11370446
 c     -1.18835914     1.32390310    -0.22571322
 c      0.10463770     1.82568507    -0.04996835
 c      1.36424515     1.08343434     0.11668731
 h      0.03320591    -1.95227302    -0.51038825
 h     -1.61024263     1.47459505    -1.24645144
 h     -0.07738670     2.90142115    -0.01791957
 h      1.90552270     1.22223380     1.09230034
 o      2.03967289    -1.42037947     0.07066246
 h      3.04152800    -1.09642728     0.06843396
 c     -2.41791915    -0.87472848     0.36718619
 h     -2.83465698    -1.66616156    -0.17894316
 h     -2.42536701    -1.22343027     1.55883668
 h     -3.20048505    -0.15264734     0.29038664
 h     -2.06546231     1.71529360     0.36709303
          17

 c      1.20538111    -0.38487816    -0.10160732
 c     -0.08538677    -0.92127737    -0.24605005
 c     -1.20256438    -0.26909864    -0.12863752
 c     -1.20955992     1.32371970    -0.20623247
 c      0.11771772     1.81516089    -0.04551781
 c      1.35574670     1.08668374     0.11566251
 h      0.05222239    -1.95860311    -0.49692889
 h     -1.59546861     1.49236137    -1.26260684
 h     -0.08705288     2.87826165    -0.04980681
 h      2.00566715     1.21852718     1.09683634
 o      2.05187091    -1.41139878     0.07719156
 h      3.04689808    -1.10568898     0.00593364
 c     -2.42452420    -0.86758869     0.36265181
 h     -2.85554032    -1.63853727    -0.20399365
 h     -2.44998463    -1.16396418     1.55274837
 h     -3.15438815    -0.09982501     0.27492532
 h     -2.08613248     1.69613860     0.34608349
          17

 c      1.21100553    -0.38523996    -0.11468068
 c     -0.08336629    -0.93925457    -0.23250975
 c     -1.21242998    -0.26822113    -0.14262527
 c     -1.23150330     1.31926420    -0.18823846
 c      0.13272899     1.80485577    -0.04054568
 c      1.34588920     1.08898769     0.11649505
 h      0.06276037    -1.97404034    -0.47793811
 h     -1.57656224     1.51032151    -1.27513509
 h     -0.08068104     2.86424401    -0.07500563
 h      2.10338436     1.22475055     1.07668621
 o      2.06560923    -1.40073157     0.08321352
 h      3.03066409    -1.12125177    -0.05238020
 c     -2.43199504    -0.86035238     0.36030800
 h     -2.87848747    -1.62837799    -0.23696167
 h     -2.46971137    -1.09911576     1.52055125
 h     -3.12028657    -0.03898655     0.26167158
 h     -2.10061731     1.68248952     0.33034246
          17

 c      1.21582425    -0.38502069    -0.12678527
 c     -0.07935493    -0.95781186    -0.22036595
 c     -1.22320466    -0.26495610    -0.15550204
 c     -1.25276817     1.31060034    -0.17262104
 c      0.14849926     1.79491904    -0.03513470
 c      1.33574956     1.09003231     0.11942478
 h      0.06453696    -1.99930352    -0.45361768
 h     -1.55312442     1.52728102    -1.27991923
 h     -0.05801329     2.86021369    -0.09301482
 h      2.19090636     1.23984280     1.02701237
 o      2.08039151    -1.38863377     0.08860062
 h      3.00135067    -1.13994696    -0.10557579
 c     -2.44083786    -0.85282301     0.35924456
 h     -2.90165380    -1.62953676    -0.27247601
 h     -2.48427216    -1.03287129     1.46805916
 h     -3.09748892     0.02479661     0.25039462
 h     -2.11481522     1.67702310     0.32438586
          17

 c      1.21953024    -0.38440086    -0.13762251
 c     -0.07392064    -0.97627296    -0.20965830
 c     -1.23409441    -0.25993780    -0.16709851
 c     -1.27208929     1.29803482    -0.15996667
[truncated: 34,518 more chars]
